# Supplementary material for: NAD+ regulates nucleotide metabolism and genomic DNA replication
Source: Nat Cell Biol. 2023 Nov 13;25(12):1774–86. doi: 10.1038/s41556-023-01280-z (PMC10709141; doi:10.1038/s41556-023-01280-z)
Supplement: Supplementary file 3 — Full datasets for metabolomics experiments provided in one tab per experiment (Supplementary Tables 1–3). [file 41556_2023_1280_MOESM3_ESM.xlsx]

## Sheet: Supplementary Table 1
sample	metabolite	mean area	Log2 fold change (to NT)	statistical comparison	adjusted p-value	significant (*adjusted p-value < 0.05)
NAD10.000µM(10mM)	γ-Aminobutyric acid	1.47999e+06	0.0213731	NT_NAD10.000µM(10mM)	0.892684
NAD16µM	γ-Aminobutyric acid	1474774	0.0162828	NT_NAD16µM	0.943782
NAD2.000µM(2mM)	γ-Aminobutyric acid	1.61845e+06	0.150401	NT_NAD2.000µM(2mM)	0.498054
NAD400µM	γ-Aminobutyric acid	1.70162e+06	0.222702	NT_NAD400µM	0.15613
NAD80µM	γ-Aminobutyric acid	2.03479e+06	0.480668	NT_NAD80µM	0.0732351
NT	γ-Aminobutyric acid	1.45822e+06	0
NAD10.000µM(10mM)	1-Methyl Adenosine	41037.5	-2.77608	NT_NAD10.000µM(10mM)	0.000475661	*
NAD16µM	1-Methyl Adenosine	277505	-0.0185787	NT_NAD16µM	0.943782
NAD2.000µM(2mM)	1-Methyl Adenosine	124361	-1.17656	NT_NAD2.000µM(2mM)	0.0036929	*
NAD400µM	1-Methyl Adenosine	214962	-0.387014	NT_NAD400µM	0.0701019
NAD80µM	1-Methyl Adenosine	232053	-0.276637	NT_NAD80µM	0.290115
NT	1-Methyl Adenosine	281102	0
NAD10.000µM(10mM)	2-Aminoadipic acid	1.20495e+06	-0.20527	NT_NAD10.000µM(10mM)	0.378658
NAD16µM	2-Aminoadipic acid	1.44679e+06	0.0586154	NT_NAD16µM	0.816612
NAD2.000µM(2mM)	2-Aminoadipic acid	977816	-0.506609	NT_NAD2.000µM(2mM)	0.0585443
NAD400µM	2-Aminoadipic acid	1031817	-0.429057	NT_NAD400µM	0.0301857	*
NAD80µM	2-Aminoadipic acid	1.088e+06	-0.352569	NT_NAD80µM	0.0724873
NT	2-Aminoadipic acid	1.38919e+06	0
NAD10.000µM(10mM)	2-Oxoglutaric acid	368511	0.103405	NT_NAD10.000µM(10mM)	0.407532
NAD16µM	2-Oxoglutaric acid	359853	0.0691055	NT_NAD16µM	0.816946
NAD2.000µM(2mM)	2-Oxoglutaric acid	267155	-0.360625	NT_NAD2.000µM(2mM)	0.120922
NAD400µM	2-Oxoglutaric acid	260299	-0.398132	NT_NAD400µM	0.030193	*
NAD80µM	2-Oxoglutaric acid	308227	-0.154309	NT_NAD80µM	0.528606
NT	2-Oxoglutaric acid	343022	0
NAD10.000µM(10mM)	2-Picolinic acid	711171	6.87289	NT_NAD10.000µM(10mM)	0.00420115	*
NAD16µM	2-Picolinic acid	38713.2	2.67359	NT_NAD16µM	0.24318
NAD2.000µM(2mM)	2-Picolinic acid	620885	6.67702	NT_NAD2.000µM(2mM)	0.00460577	*
NAD400µM	2-Picolinic acid	574990	6.56623	NT_NAD400µM	0.0253328	*
NAD80µM	2-Picolinic acid	302254	5.63845	NT_NAD80µM	0.0280359	*
NT	2-Picolinic acid	6067.75	0
NAD10.000µM(10mM)	3-Aminoisobutanoic acid	185499	-0.534133	NT_NAD10.000µM(10mM)	0.179861
NAD16µM	3-Aminoisobutanoic acid	245910	-0.127413	NT_NAD16µM	0.761854
NAD2.000µM(2mM)	3-Aminoisobutanoic acid	181774	-0.563399	NT_NAD2.000µM(2mM)	0.131627
NAD400µM	3-Aminoisobutanoic acid	149919	-0.841361	NT_NAD400µM	0.0437693	*
NAD80µM	3-Aminoisobutanoic acid	198386	-0.437233	NT_NAD80µM	0.360588
NT	3-Aminoisobutanoic acid	268616	0
NAD10.000µM(10mM)	3-Methyl-2-oxovaleric acid	3.0012e+06	0.897508	NT_NAD10.000µM(10mM)	0.133559
NAD16µM	3-Methyl-2-oxovaleric acid	1.61616e+06	0.00453519	NT_NAD16µM	0.988937
NAD2.000µM(2mM)	3-Methyl-2-oxovaleric acid	1.74202e+06	0.112725	NT_NAD2.000µM(2mM)	0.889266
NAD400µM	3-Methyl-2-oxovaleric acid	1.66698e+06	0.0492077	NT_NAD400µM	0.943202
NAD80µM	3-Methyl-2-oxovaleric acid	1553940	-0.0521016	NT_NAD80µM	0.924606
NT	3-Methyl-2-oxovaleric acid	1.61108e+06	0
NAD10.000µM(10mM)	3-Methylhistidine	20104623	-0.36285	NT_NAD10.000µM(10mM)	0.0905898
NAD16µM	3-Methylhistidine	2.48328e+07	-0.0581281	NT_NAD16µM	0.848498
NAD2.000µM(2mM)	3-Methylhistidine	1.52588e+07	-0.76074	NT_NAD2.000µM(2mM)	0.0246178	*
NAD400µM	3-Methylhistidine	1.57424e+07	-0.71572	NT_NAD400µM	0.0151001	*
NAD80µM	3-Methylhistidine	21148075	-0.289851	NT_NAD80µM	0.16704
NT	3-Methylhistidine	2.58538e+07	0
NAD10.000µM(10mM)	3-Phosphoglyceric acid/ 2-Phosphoglyceric acid	855626	1.09601	NT_NAD10.000µM(10mM)	0.0506262
NAD16µM	3-Phosphoglyceric acid/ 2-Phosphoglyceric acid	382468	-0.0656299	NT_NAD16µM	0.848498
NAD2.000µM(2mM)	3-Phosphoglyceric acid/ 2-Phosphoglyceric acid	682526	0.769915	NT_NAD2.000µM(2mM)	0.0383551	*
NAD400µM	3-Phosphoglyceric acid/ 2-Phosphoglyceric acid	659383	0.720146	NT_NAD400µM	0.0589724
NAD80µM	3-Phosphoglyceric acid/ 2-Phosphoglyceric acid	420245	0.0702608	NT_NAD80µM	0.76005
NT	3-Phosphoglyceric acid/ 2-Phosphoglyceric acid	400269	0
NAD10.000µM(10mM)	4-Guanidinobutyric acid	294193	0.551727	NT_NAD10.000µM(10mM)	0.0232417	*
NAD16µM	4-Guanidinobutyric acid	215922	0.10547	NT_NAD16µM	0.627946
NAD2.000µM(2mM)	4-Guanidinobutyric acid	253011	0.334165	NT_NAD2.000µM(2mM)	0.226675
NAD400µM	4-Guanidinobutyric acid	277456	0.467225	NT_NAD400µM	0.0148206	*
NAD80µM	4-Guanidinobutyric acid	206560	0.0415204	NT_NAD80µM	0.924212
NT	4-Guanidinobutyric acid	200700	0
NAD10.000µM(10mM)	4-Hydroxyproline	1410934	-0.725543	NT_NAD10.000µM(10mM)	0.00400344	*
NAD16µM	4-Hydroxyproline	2280335	-0.0329479	NT_NAD16µM	0.918571
NAD2.000µM(2mM)	4-Hydroxyproline	981131	-1.24968	NT_NAD2.000µM(2mM)	0.00133287	*
NAD400µM	4-Hydroxyproline	1.02699e+06	-1.18377	NT_NAD400µM	0.000475661	*
NAD80µM	4-Hydroxyproline	1.8125e+06	-0.364211	NT_NAD80µM	0.0962803
NT	4-Hydroxyproline	2333012	0
NAD10.000µM(10mM)	4-Methyl-2-oxovaleric acid	2.77898e+06	0.866657	NT_NAD10.000µM(10mM)	0.152102
NAD16µM	4-Methyl-2-oxovaleric acid	1541959	0.0168662	NT_NAD16µM	0.973146
NAD2.000µM(2mM)	4-Methyl-2-oxovaleric acid	1.78441e+06	0.227551	NT_NAD2.000µM(2mM)	0.749791
NAD400µM	4-Methyl-2-oxovaleric acid	1.60054e+06	0.0706601	NT_NAD400µM	0.924212
NAD80µM	4-Methyl-2-oxovaleric acid	1493538	-0.0291642	NT_NAD80µM	0.961177
NT	4-Methyl-2-oxovaleric acid	1.52404e+06	0
NAD10.000µM(10mM)	5-Amino valeric acid	4.85162e+07	0.325213	NT_NAD10.000µM(10mM)	0.10021
NAD16µM	5-Amino valeric acid	3.81994e+07	-0.0197001	NT_NAD16µM	0.925813
NAD2.000µM(2mM)	5-Amino valeric acid	3.89096e+07	0.00687417	NT_NAD2.000µM(2mM)	0.976508
NAD400µM	5-Amino valeric acid	41139770	0.0872819	NT_NAD400µM	0.593542
NAD80µM	5-Amino valeric acid	4.25295e+07	0.135211	NT_NAD80µM	0.559687
NT	5-Amino valeric acid	3.87246e+07	0
NAD10.000µM(10mM)	5-Hydroxytryptophan	75225	0.42799	NT_NAD10.000µM(10mM)	0.122642
NAD16µM	5-Hydroxytryptophan	54636.2	-0.033364	NT_NAD16µM	0.924606
NAD2.000µM(2mM)	5-Hydroxytryptophan	66617.5	0.252679	NT_NAD2.000µM(2mM)	0.517942
NAD400µM	5-Hydroxytryptophan	67160.2	0.264385	NT_NAD400µM	0.24318
NAD80µM	5-Hydroxytryptophan	61709.2	0.142264	NT_NAD80µM	0.593542
NT	5-Hydroxytryptophan	55914.5	0
NAD10.000µM(10mM)	Acetylcarnitine	106476687	0.315209	NT_NAD10.000µM(10mM)	0.0300945	*
NAD16µM	Acetylcarnitine	8.43424e+07	-0.0209989	NT_NAD16µM	0.930438
NAD2.000µM(2mM)	Acetylcarnitine	9.50857e+07	0.151972	NT_NAD2.000µM(2mM)	0.532116
NAD400µM	Acetylcarnitine	94465118	0.142525	NT_NAD400µM	0.443935
NAD80µM	Acetylcarnitine	7.58247e+07	-0.174589	NT_NAD80µM	0.348743
NT	Acetylcarnitine	8.5579e+07	0
NAD10.000µM(10mM)	Acetylcholine	1.84948e+07	-0.0441334	NT_NAD10.000µM(10mM)	0.889266
NAD16µM	Acetylcholine	1.73703e+07	-0.134634	NT_NAD16µM	0.644355
NAD2.000µM(2mM)	Acetylcholine	1.65119e+07	-0.207748	NT_NAD2.000µM(2mM)	0.680347
NAD400µM	Acetylcholine	19151434	0.00619813	NT_NAD400µM	0.976508
NAD80µM	Acetylcholine	1.6695e+07	-0.191834	NT_NAD80µM	0.52133
NT	Acetylcholine	1.90693e+07	0
NAD10.000µM(10mM)	Acetylhistidine	325008	-1.80063	NT_NAD10.000µM(10mM)	0.459121
NAD16µM	Acetylhistidine	303807	-1.89795	NT_NAD16µM	0.446525
NAD2.000µM(2mM)	Acetylhistidine	365716	-1.63038	NT_NAD2.000µM(2mM)	0.48059
NAD400µM	Acetylhistidine	416070	-1.44428	NT_NAD400µM	0.510477
NAD80µM	Acetylhistidine	355931	-1.66951	NT_NAD80µM	0.475052
NT	Acetylhistidine	1.13224e+06	0
NAD10.000µM(10mM)	Adenine	2.54514e+07	6.30679	NT_NAD10.000µM(10mM)	0.010841	*
NAD16µM	Adenine	291673	-0.140461	NT_NAD16µM	0.888996
NAD2.000µM(2mM)	Adenine	8.163e+06	4.66622	NT_NAD2.000µM(2mM)	0.014596	*
NAD400µM	Adenine	5864959	4.18924	NT_NAD400µM	0.000475661	*
NAD80µM	Adenine	546778	0.766143	NT_NAD80µM	0.362161
NT	Adenine	321498	0
NAD10.000µM(10mM)	Adenosine diphosphate ribose	7.38899e+06	9.85984	NT_NAD10.000µM(10mM)	0.293132
NAD16µM	Adenosine diphosphate ribose	2825	-1.49307	NT_NAD16µM	0.559687
NAD2.000µM(2mM)	Adenosine diphosphate ribose	154398	4.27919	NT_NAD2.000µM(2mM)	0.279373
NAD400µM	Adenosine diphosphate ribose	27007.5	1.76397	NT_NAD400µM	0.293725
NAD80µM	Adenosine diphosphate ribose	3011.75	-1.40072	NT_NAD80µM	0.574324
NT	Adenosine diphosphate ribose	7952	0
NAD10.000µM(10mM)	ADP	7.32047e+06	3.1133	NT_NAD10.000µM(10mM)	0.00239737	*
NAD16µM	ADP	777097	-0.122467	NT_NAD16µM	0.896143
NAD2.000µM(2mM)	ADP	4620989	2.44957	NT_NAD2.000µM(2mM)	0.0208801	*
NAD400µM	ADP	3729616	2.14039	NT_NAD400µM	0.00612211	*
NAD80µM	ADP	781903	-0.113572	NT_NAD80µM	0.76989
NT	ADP	845944	0
NAD10.000µM(10mM)	Alanine	1.00827e+07	-0.213119	NT_NAD10.000µM(10mM)	0.160581
NAD16µM	Alanine	1.12607e+07	-0.0536998	NT_NAD16µM	0.882136
NAD2.000µM(2mM)	Alanine	7.56305e+06	-0.627959	NT_NAD2.000µM(2mM)	0.0187851	*
NAD400µM	Alanine	8.47607e+06	-0.463534	NT_NAD400µM	0.011892	*
NAD80µM	Alanine	1.28569e+07	0.137538	NT_NAD80µM	0.616057
NT	Alanine	1.16878e+07	0
NAD10.000µM(10mM)	Allopurinol	7.96679e+06	3.85528	NT_NAD10.000µM(10mM)	0.0101851	*
NAD16µM	Allopurinol	657631	0.256632	NT_NAD16µM	0.443935
NAD2.000µM(2mM)	Allopurinol	1.35282e+07	4.61918	NT_NAD2.000µM(2mM)	0.00768999	*
NAD400µM	Allopurinol	1.29551e+07	4.55673	NT_NAD400µM	0.00624922	*
NAD80µM	Allopurinol	1.08976e+06	0.985298	NT_NAD80µM	0.0503913
NT	Allopurinol	550463	0
NAD10.000µM(10mM)	AMP	1.85868e+06	4.05384	NT_NAD10.000µM(10mM)	0.0289911	*
NAD16µM	AMP	91396	-0.292162	NT_NAD16µM	0.704591
NAD2.000µM(2mM)	AMP	817047	2.86805	NT_NAD2.000µM(2mM)	0.0585443
NAD400µM	AMP	533478	2.25306	NT_NAD400µM	0.00723781	*
NAD80µM	AMP	91832	-0.285296	NT_NAD80µM	0.600366
NT	AMP	111912	0
NAD10.000µM(10mM)	Arginine	1.7556e+07	0.587879	NT_NAD10.000µM(10mM)	0.280348
NAD16µM	Arginine	9.88627e+06	-0.240584	NT_NAD16µM	0.666128
NAD2.000µM(2mM)	Arginine	1.5771e+07	0.433192	NT_NAD2.000µM(2mM)	0.528167
NAD400µM	Arginine	1.54373e+07	0.40234	NT_NAD400µM	0.580924
NAD80µM	Arginine	12801463	0.132226	NT_NAD80µM	0.872946
NT	Arginine	1.16803e+07	0
NAD10.000µM(10mM)	Argininosuccinic acid	668247	-0.631299	NT_NAD10.000µM(10mM)	0.00838334	*
NAD16µM	Argininosuccinic acid	985351	-0.071042	NT_NAD16µM	0.686541
NAD2.000µM(2mM)	Argininosuccinic acid	589292	-0.812696	NT_NAD2.000µM(2mM)	0.00612211	*
NAD400µM	Argininosuccinic acid	610711	-0.761189	NT_NAD400µM	0.00460577	*
NAD80µM	Argininosuccinic acid	732787	-0.498286	NT_NAD80µM	0.0289911	*
NT	Argininosuccinic acid	1.03509e+06	0
NAD10.000µM(10mM)	Asparagine	1.03501e+06	2.38973	NT_NAD10.000µM(10mM)	0.000442941	*
NAD16µM	Asparagine	182676	-0.112552	NT_NAD16µM	0.749791
NAD2.000µM(2mM)	Asparagine	1.06806e+06	2.43508	NT_NAD2.000µM(2mM)	0.00564306	*
NAD400µM	Asparagine	1.09367e+06	2.46926	NT_NAD400µM	0.000186652	*
NAD80µM	Asparagine	1.26106e+06	2.67473	NT_NAD80µM	0.00892517	*
NT	Asparagine	197499	0
NAD10.000µM(10mM)	Aspartic acid	1.45443e+07	-0.247861	NT_NAD10.000µM(10mM)	0.195951
NAD16µM	Aspartic acid	1.6046e+07	-0.106093	NT_NAD16µM	0.660367
NAD2.000µM(2mM)	Aspartic acid	20259619	0.230296	NT_NAD2.000µM(2mM)	0.412036
NAD400µM	Aspartic acid	2.26743e+07	0.392749	NT_NAD400µM	0.0689102
NAD80µM	Aspartic acid	2.39344e+07	0.470773	NT_NAD80µM	0.10244
NT	Aspartic acid	1.72705e+07	0
NAD10.000µM(10mM)	ATP	3.37596e+07	1.48832	NT_NAD10.000µM(10mM)	0.000186652	*
NAD16µM	ATP	11842425	-0.0230106	NT_NAD16µM	0.925813
NAD2.000µM(2mM)	ATP	3.26745e+07	1.44119	NT_NAD2.000µM(2mM)	0.00319573	*
NAD400µM	ATP	33342749	1.4704	NT_NAD400µM	0.000578136	*
NAD80µM	ATP	2.01303e+07	0.74239	NT_NAD80µM	0.0186483	*
NT	ATP	1.20328e+07	0
NAD10.000µM(10mM)	Betaine	4.52027e+07	0.0987309	NT_NAD10.000µM(10mM)	0.282703
NAD16µM	Betaine	4.17502e+07	-0.0158935	NT_NAD16µM	0.924212
NAD2.000µM(2mM)	Betaine	37723783	-0.162204	NT_NAD2.000µM(2mM)	0.440364
NAD400µM	Betaine	4.07983e+07	-0.0491705	NT_NAD400µM	0.754242
NAD80µM	Betaine	4.61342e+07	0.128157	NT_NAD80µM	0.502383
NT	Betaine	4.22127e+07	0
NAD10.000µM(10mM)	Butyrylcarnitine	3.49449e+07	-0.431252	NT_NAD10.000µM(10mM)	0.00793495	*
NAD16µM	Butyrylcarnitine	4.37661e+07	-0.106519	NT_NAD16µM	0.535052
NAD2.000µM(2mM)	Butyrylcarnitine	3.14081e+07	-0.585196	NT_NAD2.000µM(2mM)	0.0127081	*
NAD400µM	Butyrylcarnitine	3.60384e+07	-0.386798	NT_NAD400µM	0.0643949
NAD80µM	Butyrylcarnitine	3.03308e+07	-0.635547	NT_NAD80µM	0.00654822	*
NT	Butyrylcarnitine	4.71198e+07	0
NAD10.000µM(10mM)	Carbamoylaspartate	38560.5	-1.93786	NT_NAD10.000µM(10mM)	0.000256807	*
NAD16µM	Carbamoylaspartate	167978	0.185219	NT_NAD16µM	0.365897
NAD2.000µM(2mM)	Carbamoylaspartate	54296	-1.44414	NT_NAD2.000µM(2mM)	0.00075463	*
NAD400µM	Carbamoylaspartate	55218	-1.41985	NT_NAD400µM	0.000578136	*
NAD80µM	Carbamoylaspartate	101931	-0.535465	NT_NAD80µM	0.0343044	*
NT	Carbamoylaspartate	147740	0
NAD10.000µM(10mM)	Carnitine	1.30105e+08	0.236555	NT_NAD10.000µM(10mM)	0.0807377
NAD16µM	Carnitine	1.04708e+08	-0.0767439	NT_NAD16µM	0.680347
NAD2.000µM(2mM)	Carnitine	1.37254e+08	0.313727	NT_NAD2.000µM(2mM)	0.162289
NAD400µM	Carnitine	155827225	0.496825	NT_NAD400µM	0.0275756	*
NAD80µM	Carnitine	1.25196e+08	0.181064	NT_NAD80µM	0.311589
NT	Carnitine	110429228	0
NAD10.000µM(10mM)	CDP	1640.5	-5.91246	NT_NAD10.000µM(10mM)	0.000475661	*
NAD16µM	CDP	86798	-0.187006	NT_NAD16µM	0.842488
NAD2.000µM(2mM)	CDP	3151.75	-4.97044	NT_NAD2.000µM(2mM)	0.000475661	*
NAD400µM	CDP	2511.75	-5.2979	NT_NAD400µM	0.000483247	*
NAD80µM	CDP	277.5	-8.47604	NT_NAD80µM	0.000475661	*
NT	CDP	98810.8	0
NAD10.000µM(10mM)	Choline	3.26337e+07	0.601532	NT_NAD10.000µM(10mM)	0.697646
NAD16µM	Choline	2.93202e+07	0.447061	NT_NAD16µM	0.539849
NAD2.000µM(2mM)	Choline	3.58066e+07	0.735394	NT_NAD2.000µM(2mM)	0.475052
NAD400µM	Choline	5.0884e+07	1.24238	NT_NAD400µM	0.315419
NAD80µM	Choline	3.28146e+07	0.609506	NT_NAD80µM	0.414777
NT	Choline	2.15074e+07	0
NAD10.000µM(10mM)	Citric acid	7340195	0.72407	NT_NAD10.000µM(10mM)	0.00432798	*
NAD16µM	Citric acid	4.68369e+06	0.0758971	NT_NAD16µM	0.834266
NAD2.000µM(2mM)	Citric acid	6518615	0.552817	NT_NAD2.000µM(2mM)	0.0564796
NAD400µM	Citric acid	6.594e+06	0.569406	NT_NAD400µM	0.0279791	*
NAD80µM	Citric acid	6.56778e+06	0.563658	NT_NAD80µM	0.0528025
NT	Citric acid	4.44366e+06	0
NAD10.000µM(10mM)	Citrulline	206977	0.470409	NT_NAD10.000µM(10mM)	0.0314276	*
NAD16µM	Citrulline	156140	0.0637783	NT_NAD16µM	0.71179
NAD2.000µM(2mM)	Citrulline	151253	0.0179043	NT_NAD2.000µM(2mM)	0.959802
NAD400µM	Citrulline	188993	0.339273	NT_NAD400µM	0.4246
NAD80µM	Citrulline	181880	0.283923	NT_NAD80µM	0.10021
NT	Citrulline	149388	0
NAD10.000µM(10mM)	CMP	431724	0.227995	NT_NAD10.000µM(10mM)	0.226675
NAD16µM	CMP	402208	0.125826	NT_NAD16µM	0.47359
NAD2.000µM(2mM)	CMP	358818	-0.0388625	NT_NAD2.000µM(2mM)	0.924212
NAD400µM	CMP	477676	0.373916	NT_NAD400µM	0.265943
NAD80µM	CMP	453153	0.297883	NT_NAD80µM	0.230126
NT	CMP	368615	0
NAD10.000µM(10mM)	Creatine	152896068	1.29083	NT_NAD10.000µM(10mM)	0.00020592	*
NAD16µM	Creatine	6.59182e+07	0.0770302	NT_NAD16µM	0.667151
NAD2.000µM(2mM)	Creatine	1.35106e+08	1.11238	NT_NAD2.000µM(2mM)	0.00267646	*
NAD400µM	Creatine	1.49119e+08	1.25474	NT_NAD400µM	0.000902256	*
NAD80µM	Creatine	95794832	0.616301	NT_NAD80µM	0.0177504	*
NT	Creatine	6.24909e+07	0
NAD10.000µM(10mM)	Creatine phosphate	2.07036e+06	-1.16451	NT_NAD10.000µM(10mM)	0.226523
NAD16µM	Creatine phosphate	4.93147e+06	0.08762	NT_NAD16µM	0.914781
NAD2.000µM(2mM)	Creatine phosphate	5703809	0.297528	NT_NAD2.000µM(2mM)	0.635433
NAD400µM	Creatine phosphate	7.26989e+06	0.647535	NT_NAD400µM	0.172973
NAD80µM	Creatine phosphate	1.20804e+07	1.3802	NT_NAD80µM	0.0181411	*
NT	Creatine phosphate	4.64088e+06	0
NAD10.000µM(10mM)	Creatinine	30045489	0.902908	NT_NAD10.000µM(10mM)	0.0551
NAD16µM	Creatinine	1.70542e+07	0.0858867	NT_NAD16µM	0.761854
NAD2.000µM(2mM)	Creatinine	2.55363e+07	0.66831	NT_NAD2.000µM(2mM)	0.175538
NAD400µM	Creatinine	2.80649e+07	0.804526	NT_NAD400µM	0.0348152	*
NAD80µM	Creatinine	2.63417e+07	0.713108	NT_NAD80µM	0.0503913
NT	Creatinine	1.60686e+07	0
NAD10.000µM(10mM)	CTP	70210.8	-4.62088	NT_NAD10.000µM(10mM)	0.000186652	*
NAD16µM	CTP	1847965	0.0972252	NT_NAD16µM	0.73801
NAD2.000µM(2mM)	CTP	114634	-3.9136	NT_NAD2.000µM(2mM)	0.000203152	*
NAD400µM	CTP	69503	-4.63549	NT_NAD400µM	0.000186652	*
NAD80µM	CTP	298722	-2.53184	NT_NAD80µM	0.000290469	*
NT	CTP	1.72753e+06	0
NAD10.000µM(10mM)	Cystathionine	2459442	-1.84667	NT_NAD10.000µM(10mM)	0.00421387	*
NAD16µM	Cystathionine	7.21971e+06	-0.293061	NT_NAD16µM	0.359046
NAD2.000µM(2mM)	Cystathionine	2186506	-2.01637	NT_NAD2.000µM(2mM)	0.0040453	*
NAD400µM	Cystathionine	2.4597e+06	-1.84652	NT_NAD400µM	0.00400344	*
NAD80µM	Cystathionine	4.35678e+06	-1.02174	NT_NAD80µM	0.0160907	*
NT	Cystathionine	8.84586e+06	0
NAD10.000µM(10mM)	Cysteine	105852	0.814396	NT_NAD10.000µM(10mM)	0.4703
NAD16µM	Cysteine	53442.2	-0.171603	NT_NAD16µM	0.896143
NAD2.000µM(2mM)	Cysteine	84488.5	0.489171	NT_NAD2.000µM(2mM)	0.574324
NAD400µM	Cysteine	68251.8	0.181282	NT_NAD400µM	0.888996
NAD80µM	Cysteine	50554.2	-0.251751	NT_NAD80µM	0.816612
NT	Cysteine	60192.5	0
NAD10.000µM(10mM)	dGDP	7533712	4.03107	NT_NAD10.000µM(10mM)	0.0704179
NAD16µM	dGDP	456752	-0.0128087	NT_NAD16µM	0.976508
NAD2.000µM(2mM)	dGDP	2.41006e+06	2.38678	NT_NAD2.000µM(2mM)	0.117658
NAD400µM	dGDP	1.69232e+06	1.87671	NT_NAD400µM	0.00293127	*
NAD80µM	dGDP	600163	0.381136	NT_NAD80µM	0.341918
NT	dGDP	460825	0
NAD10.000µM(10mM)	Dihydroxyacetone-phosphate/ Glyceraldehyde 3-phosphate	819240	-0.845059	NT_NAD10.000µM(10mM)	0.226675
NAD16µM	Dihydroxyacetone-phosphate/ Glyceraldehyde 3-phosphate	1.25981e+06	-0.224211	NT_NAD16µM	0.487499
NAD2.000µM(2mM)	Dihydroxyacetone-phosphate/ Glyceraldehyde 3-phosphate	1.09547e+06	-0.42587	NT_NAD2.000µM(2mM)	0.232899
NAD400µM	Dihydroxyacetone-phosphate/ Glyceraldehyde 3-phosphate	1.72361e+06	0.228017	NT_NAD400µM	0.574324
NAD80µM	Dihydroxyacetone-phosphate/ Glyceraldehyde 3-phosphate	1401987	-0.0699445	NT_NAD80µM	0.892127
NT	Dihydroxyacetone-phosphate/ Glyceraldehyde 3-phosphate	1.47163e+06	0
NAD10.000µM(10mM)	Folic acid	35614	1.74801	NT_NAD10.000µM(10mM)	0.226675
NAD16µM	Folic acid	14357.2	0.437341	NT_NAD16µM	0.698824
NAD2.000µM(2mM)	Folic acid	27834.8	1.39245	NT_NAD2.000µM(2mM)	0.415018
NAD400µM	Folic acid	23635.8	1.15653	NT_NAD400µM	0.353337
NAD80µM	Folic acid	26032.5	1.29588	NT_NAD80µM	0.245019
NT	Folic acid	10602.8	0
NAD10.000µM(10mM)	Fructose 6-phosphate	702484	1.74763	NT_NAD10.000µM(10mM)	0.00239737	*
NAD16µM	Fructose 6-phosphate	206694	-0.0173398	NT_NAD16µM	0.961177
NAD2.000µM(2mM)	Fructose 6-phosphate	671090	1.68167	NT_NAD2.000µM(2mM)	0.00793495	*
NAD400µM	Fructose 6-phosphate	674838	1.68971	NT_NAD400µM	0.00165769	*
NAD80µM	Fructose 6-phosphate	346976	0.730002	NT_NAD80µM	0.0724337
NT	Fructose 6-phosphate	209193	0
NAD10.000µM(10mM)	Fumaric acid	8.46428e+06	-0.324072	NT_NAD10.000µM(10mM)	0.278465
NAD16µM	Fumaric acid	1.08804e+07	0.0381991	NT_NAD16µM	0.924212
NAD2.000µM(2mM)	Fumaric acid	8.81675e+06	-0.265212	NT_NAD2.000µM(2mM)	0.480105
NAD400µM	Fumaric acid	9.27913e+06	-0.19147	NT_NAD400µM	0.554716
NAD80µM	Fumaric acid	8.90936e+06	-0.250136	NT_NAD80µM	0.446525
NT	Fumaric acid	1.05961e+07	0
NAD10.000µM(10mM)	Gluconic acid	340711	-0.66129	NT_NAD10.000µM(10mM)	0.0122209	*
NAD16µM	Gluconic acid	558391	0.0514368	NT_NAD16µM	0.892127
NAD2.000µM(2mM)	Gluconic acid	336199	-0.680525	NT_NAD2.000µM(2mM)	0.0258159	*
NAD400µM	Gluconic acid	338266	-0.671681	NT_NAD400µM	0.00421387	*
NAD80µM	Gluconic acid	387746	-0.474728	NT_NAD80µM	0.0159332	*
NT	Gluconic acid	538834	0
NAD10.000µM(10mM)	Glucosamine/ Galactosamine	1.44064e+07	1.12643	NT_NAD10.000µM(10mM)	0.0712404
NAD16µM	Glucosamine/ Galactosamine	6945193	0.0738127	NT_NAD16µM	0.892684
NAD2.000µM(2mM)	Glucosamine/ Galactosamine	1.24707e+07	0.918266	NT_NAD2.000µM(2mM)	0.146745
NAD400µM	Glucosamine/ Galactosamine	11694988	0.825616	NT_NAD400µM	0.226257
NAD80µM	Glucosamine/ Galactosamine	8.46859e+06	0.35992	NT_NAD80µM	0.481383
NT	Glucosamine/ Galactosamine	6.59879e+06	0
NAD10.000µM(10mM)	Glucose	1.7541e+07	0.628366	NT_NAD10.000µM(10mM)	0.355296
NAD16µM	Glucose	1.1458e+07	0.0139846	NT_NAD16µM	0.976508
NAD2.000µM(2mM)	Glucose	1.05759e+07	-0.101585	NT_NAD2.000µM(2mM)	0.914781
NAD400µM	Glucose	9.17153e+06	-0.307131	NT_NAD400µM	0.71179
NAD80µM	Glucose	8.11871e+06	-0.483041	NT_NAD80µM	0.371107
NT	Glucose	11347422	0
NAD10.000µM(10mM)	Glucose-1-phosphate	1.84618e+06	2.41504	NT_NAD10.000µM(10mM)	0.000930924	*
NAD16µM	Glucose-1-phosphate	349186	0.0125661	NT_NAD16µM	0.971071
NAD2.000µM(2mM)	Glucose-1-phosphate	1.74519e+06	2.33388	NT_NAD2.000µM(2mM)	0.00133008	*
NAD400µM	Glucose-1-phosphate	1.70849e+06	2.30321	NT_NAD400µM	0.000186652	*
NAD80µM	Glucose-1-phosphate	703898	1.02393	NT_NAD80µM	0.052957
NT	Glucose-1-phosphate	346158	0
NAD10.000µM(10mM)	Glucose-6-phosphate	533358	2.79197	NT_NAD10.000µM(10mM)	0.184658
NAD16µM	Glucose-6-phosphate	50726.5	-0.602325	NT_NAD16µM	0.505407
NAD2.000µM(2mM)	Glucose-6-phosphate	349036	2.18024	NT_NAD2.000µM(2mM)	0.182611
NAD400µM	Glucose-6-phosphate	199091	1.37029	NT_NAD400µM	0.172802
NAD80µM	Glucose-6-phosphate	145270	0.915603	NT_NAD80µM	0.315419
NT	Glucose-6-phosphate	77011	0
NAD10.000µM(10mM)	Glutamic acid	32981553	0.128959	NT_NAD10.000µM(10mM)	0.201584
NAD16µM	Glutamic acid	3.09229e+07	0.0359737	NT_NAD16µM	0.892684
NAD2.000µM(2mM)	Glutamic acid	3.39266e+07	0.169715	NT_NAD2.000µM(2mM)	0.450139
NAD400µM	Glutamic acid	3.70309e+07	0.29603	NT_NAD400µM	0.0800717
NAD80µM	Glutamic acid	4.24657e+07	0.493598	NT_NAD80µM	0.054233
NT	Glutamic acid	3.01613e+07	0
NAD10.000µM(10mM)	Glutamine	6.76955e+06	1.66788	NT_NAD10.000µM(10mM)	0.0306865	*
NAD16µM	Glutamine	2742716	0.364429	NT_NAD16µM	0.267448
NAD2.000µM(2mM)	Glutamine	5.58711e+06	1.39093	NT_NAD2.000µM(2mM)	0.0148206	*
NAD400µM	Glutamine	6.38644e+06	1.58383	NT_NAD400µM	0.00612211	*
NAD80µM	Glutamine	9.37029e+06	2.13692	NT_NAD80µM	0.0007925	*
NT	Glutamine	2.13048e+06	0
NAD10.000µM(10mM)	Glutathione	2.38037e+08	1.13311	NT_NAD10.000µM(10mM)	0.000586681	*
NAD16µM	Glutathione	116211626	0.0986783	NT_NAD16µM	0.604912
NAD2.000µM(2mM)	Glutathione	2.36931e+08	1.12639	NT_NAD2.000µM(2mM)	0.0036929	*
NAD400µM	Glutathione	262962311	1.27678	NT_NAD400µM	0.00120171	*
NAD80µM	Glutathione	1.8112e+08	0.738868	NT_NAD80µM	0.00728852	*
NT	Glutathione	1.08529e+08	0
NAD10.000µM(10mM)	Glutathione oxidized	5.66211e+06	0.608643	NT_NAD10.000µM(10mM)	0.081313
NAD16µM	Glutathione oxidized	3.06935e+06	-0.274762	NT_NAD16µM	0.472718
NAD2.000µM(2mM)	Glutathione oxidized	5.40048e+06	0.540392	NT_NAD2.000µM(2mM)	0.293132
NAD400µM	Glutathione oxidized	5.8856e+06	0.664493	NT_NAD400µM	0.029146	*
NAD80µM	Glutathione oxidized	5.09578e+06	0.456607	NT_NAD80µM	0.415177
NT	Glutathione oxidized	3.71328e+06	0
NAD10.000µM(10mM)	Glyceraldehyde 3-phosphate	304019	0.224387	NT_NAD10.000µM(10mM)	0.788724
NAD16µM	Glyceraldehyde 3-phosphate	259366	-0.00478266	NT_NAD16µM	0.988937
NAD2.000µM(2mM)	Glyceraldehyde 3-phosphate	279355	0.102324	NT_NAD2.000µM(2mM)	0.889266
NAD400µM	Glyceraldehyde 3-phosphate	325138	0.321278	NT_NAD400µM	0.650814
NAD80µM	Glyceraldehyde 3-phosphate	279733	0.104277	NT_NAD80µM	0.900916
NT	Glyceraldehyde 3-phosphate	260228	0
NAD10.000µM(10mM)	Glycine	2.3439e+06	-0.301695	NT_NAD10.000µM(10mM)	0.0243214	*
NAD16µM	Glycine	2.74813e+06	-0.0721583	NT_NAD16µM	0.73801
NAD2.000µM(2mM)	Glycine	1.82604e+06	-0.661893	NT_NAD2.000µM(2mM)	0.0160674	*
NAD400µM	Glycine	2.08955e+06	-0.467413	NT_NAD400µM	0.00729536	*
NAD80µM	Glycine	3.05211e+06	0.0791967	NT_NAD80µM	0.713933
NT	Glycine	2.88908e+06	0
NAD10.000µM(10mM)	GMP	74741.8	6.46895	NT_NAD10.000µM(10mM)	0.0520693
NAD16µM	GMP	1475	0.805827	NT_NAD16µM	0.636446
NAD2.000µM(2mM)	GMP	45851	5.76399	NT_NAD2.000µM(2mM)	0.0365365	*
NAD400µM	GMP	21082	4.64305	NT_NAD400µM	0.052957
NAD80µM	GMP	818.75	-0.0433926	NT_NAD80µM	0.971071
NT	GMP	843.75	0
NAD10.000µM(10mM)	GTP	3.37317e+06	0.869342	NT_NAD10.000µM(10mM)	0.00590801	*
NAD16µM	GTP	1.87004e+06	0.0183048	NT_NAD16µM	0.924212
NAD2.000µM(2mM)	GTP	3085417	0.740704	NT_NAD2.000µM(2mM)	0.392192
NAD400µM	GTP	4.17572e+06	1.17726	NT_NAD400µM	0.00324408	*
NAD80µM	GTP	2.47537e+06	0.422883	NT_NAD80µM	0.391008
NT	GTP	1.84646e+06	0
NAD10.000µM(10mM)	Gulonic acid γ-lactone	567712	0.104328	NT_NAD10.000µM(10mM)	0.356327
NAD16µM	Gulonic acid γ-lactone	501650	-0.0741498	NT_NAD16µM	0.675941
NAD2.000µM(2mM)	Gulonic acid γ-lactone	500388	-0.0777824	NT_NAD2.000µM(2mM)	0.789575
NAD400µM	Gulonic acid γ-lactone	524074	-0.0110604	NT_NAD400µM	0.961177
NAD80µM	Gulonic acid γ-lactone	426387	-0.308666	NT_NAD80µM	0.149938
NT	Gulonic acid γ-lactone	528107	0
NAD10.000µM(10mM)	Hexose	1.46913e+07	1.07273	NT_NAD10.000µM(10mM)	0.120922
NAD16µM	Hexose	7.24937e+06	0.0536918	NT_NAD16µM	0.924212
NAD2.000µM(2mM)	Hexose	1.24306e+07	0.831658	NT_NAD2.000µM(2mM)	0.232266
NAD400µM	Hexose	1.20279e+07	0.784155	NT_NAD400µM	0.278905
NAD80µM	Hexose	8.96042e+06	0.359403	NT_NAD80µM	0.531678
NT	Hexose	6.98453e+06	0
NAD10.000µM(10mM)	Histidine	1.05749e+07	0.264502	NT_NAD10.000µM(10mM)	0.037489	*
NAD16µM	Histidine	8.6525e+06	-0.0249541	NT_NAD16µM	0.92376
NAD2.000µM(2mM)	Histidine	7835781	-0.167994	NT_NAD2.000µM(2mM)	0.546334
NAD400µM	Histidine	8363455	-0.0739723	NT_NAD400µM	0.459121
NAD80µM	Histidine	9.99517e+06	0.18316	NT_NAD80µM	0.552502
NT	Histidine	8803464	0
NAD10.000µM(10mM)	Homoarginine	751635	0.0946679	NT_NAD10.000µM(10mM)	0.913489
NAD16µM	Homoarginine	718834	0.0302953	NT_NAD16µM	0.943782
NAD2.000µM(2mM)	Homoarginine	638164	-0.141435	NT_NAD2.000µM(2mM)	0.822034
NAD400µM	Homoarginine	671556	-0.0678561	NT_NAD400µM	0.919485
NAD80µM	Homoarginine	597172	-0.237217	NT_NAD80µM	0.475052
NT	Homoarginine	703897	0
NAD10.000µM(10mM)	Homovanilic acid	77479.2	0.261807	NT_NAD10.000µM(10mM)	0.372904
NAD16µM	Homovanilic acid	59327.8	-0.123296	NT_NAD16µM	0.658866
NAD2.000µM(2mM)	Homovanilic acid	44119.8	-0.550578	NT_NAD2.000µM(2mM)	0.15613
NAD400µM	Homovanilic acid	40985	-0.656907	NT_NAD400µM	0.0115445	*
NAD80µM	Homovanilic acid	38985.2	-0.729075	NT_NAD80µM	0.0148206	*
NT	Homovanilic acid	64621	0
NAD10.000µM(10mM)	Hydroxyphenyllactic acid	136510	0.30142	NT_NAD10.000µM(10mM)	0.365897
NAD16µM	Hydroxyphenyllactic acid	101859	-0.121017	NT_NAD16µM	0.703158
NAD2.000µM(2mM)	Hydroxyphenyllactic acid	72417.8	-0.613171	NT_NAD2.000µM(2mM)	0.0987506
NAD400µM	Hydroxyphenyllactic acid	79137.2	-0.485158	NT_NAD400µM	0.086911
NAD80µM	Hydroxyphenyllactic acid	76961.8	-0.525373	NT_NAD80µM	0.0727345
NT	Hydroxyphenyllactic acid	110772	0
NAD10.000µM(10mM)	Hypoxanthine	4.18423e+07	10.6784	NT_NAD10.000µM(10mM)	0.00351392	*
NAD16µM	Hypoxanthine	28218.8	0.144291	NT_NAD16µM	0.753234
NAD2.000µM(2mM)	Hypoxanthine	3.79881e+07	10.539	NT_NAD2.000µM(2mM)	0.00779679	*
NAD400µM	Hypoxanthine	3.681e+07	10.4935	NT_NAD400µM	0.00210376	*
NAD80µM	Hypoxanthine	13532242	9.04982	NT_NAD80µM	0.0295663	*
NT	Hypoxanthine	25533	0
NAD10.000µM(10mM)	IMP	53931.8	0.397844	NT_NAD10.000µM(10mM)	0.443513
NAD16µM	IMP	41557.2	0.0218093	NT_NAD16µM	0.958399
NAD2.000µM(2mM)	IMP	124357	1.60313	NT_NAD2.000µM(2mM)	0.00248653	*
NAD400µM	IMP	139951	1.77356	NT_NAD400µM	0.00708742	*
NAD80µM	IMP	134709	1.71849	NT_NAD80µM	0.00353114	*
NT	IMP	40933.8	0
NAD10.000µM(10mM)	Indole-3-lactic acid	111507	0.581515	NT_NAD10.000µM(10mM)	0.41337
NAD16µM	Indole-3-lactic acid	65906.2	-0.177135	NT_NAD16µM	0.628024
NAD2.000µM(2mM)	Indole-3-lactic acid	74966.8	0.00870063	NT_NAD2.000µM(2mM)	0.976508
NAD400µM	Indole-3-lactic acid	81218.5	0.124258	NT_NAD400µM	0.888996
NAD80µM	Indole-3-lactic acid	62080.2	-0.263416	NT_NAD80µM	0.481986
NT	Indole-3-lactic acid	74516	0
NAD10.000µM(10mM)	Inosine	1.50342e+06	4.4315	NT_NAD10.000µM(10mM)	0.0216662	*
NAD16µM	Inosine	82884.2	0.250493	NT_NAD16µM	0.509555
NAD2.000µM(2mM)	Inosine	2901011	5.37981	NT_NAD2.000µM(2mM)	0.0248774	*
NAD400µM	Inosine	2.45095e+06	5.13659	NT_NAD400µM	0.0521924
NAD80µM	Inosine	144248	1.04987	NT_NAD80µM	0.0813454
NT	Inosine	69673.2	0
NAD10.000µM(10mM)	Isocitric acid	377676	0.115753	NT_NAD10.000µM(10mM)	0.888996
NAD16µM	Isocitric acid	447633	0.360923	NT_NAD16µM	0.644355
NAD2.000µM(2mM)	Isocitric acid	336234	-0.0519268	NT_NAD2.000µM(2mM)	0.925959
NAD400µM	Isocitric acid	252103	-0.467381	NT_NAD400µM	0.288419
NAD80µM	Isocitric acid	401706	0.204745	NT_NAD80µM	0.860543
NT	Isocitric acid	348557	0
NAD10.000µM(10mM)	Isoleucine	7.95646e+07	0.263002	NT_NAD10.000µM(10mM)	0.161284
NAD16µM	Isoleucine	65407161	-0.0196768	NT_NAD16µM	0.924583
NAD2.000µM(2mM)	Isoleucine	6.29628e+07	-0.0746247	NT_NAD2.000µM(2mM)	0.822034
NAD400µM	Isoleucine	68408494	0.04505	NT_NAD400µM	0.778019
NAD80µM	Isoleucine	7.31124e+07	0.140991	NT_NAD80µM	0.481383
NT	Isoleucine	6.63054e+07	0
NAD10.000µM(10mM)	Isovalerylcarnitine	3.00492e+07	-0.218377	NT_NAD10.000µM(10mM)	0.163167
NAD16µM	Isovalerylcarnitine	3.23314e+07	-0.112772	NT_NAD16µM	0.614055
NAD2.000µM(2mM)	Isovalerylcarnitine	3.06998e+07	-0.187475	NT_NAD2.000µM(2mM)	0.443935
NAD400µM	Isovalerylcarnitine	3.54644e+07	0.0206649	NT_NAD400µM	0.924212
NAD80µM	Isovalerylcarnitine	3.68253e+07	0.0749904	NT_NAD80µM	0.822034
NT	Isovalerylcarnitine	3.496e+07	0
NAD10.000µM(10mM)	Kynurenine	71054.8	0.0133301	NT_NAD10.000µM(10mM)	0.958399
NAD16µM	Kynurenine	71708.8	0.0265481	NT_NAD16µM	0.943782
NAD2.000µM(2mM)	Kynurenine	61691	-0.190541	NT_NAD2.000µM(2mM)	0.704591
NAD400µM	Kynurenine	61262.8	-0.200591	NT_NAD400µM	0.574324
NAD80µM	Kynurenine	63124	-0.157412	NT_NAD80µM	0.599819
NT	Kynurenine	70401.2	0
NAD10.000µM(10mM)	Lactic acid	240941639	0.640271	NT_NAD10.000µM(10mM)	0.141137
NAD16µM	Lactic acid	1.5704e+08	0.0227176	NT_NAD16µM	0.961177
NAD2.000µM(2mM)	Lactic acid	1.46376e+08	-0.0787317	NT_NAD2.000µM(2mM)	0.913489
NAD400µM	Lactic acid	1.36626e+08	-0.178176	NT_NAD400µM	0.75146
NAD80µM	Lactic acid	1.37531e+08	-0.168657	NT_NAD80µM	0.743553
NT	Lactic acid	1.54586e+08	0
NAD10.000µM(10mM)	Lacto-N-neotetraose	169582	0.583513	NT_NAD10.000µM(10mM)	0.00347254	*
NAD16µM	Lacto-N-neotetraose	109728	-0.0445407	NT_NAD16µM	0.892127
NAD2.000µM(2mM)	Lacto-N-neotetraose	146468	0.372116	NT_NAD2.000µM(2mM)	0.217352
NAD400µM	Lacto-N-neotetraose	172816	0.610766	NT_NAD400µM	0.0122209	*
NAD80µM	Lacto-N-neotetraose	141404	0.321345	NT_NAD80µM	0.135356
NT	Lacto-N-neotetraose	113168	0
NAD10.000µM(10mM)	Leucine	6.99276e+07	0.27988	NT_NAD10.000µM(10mM)	0.146275
NAD16µM	Leucine	5.65411e+07	-0.0266843	NT_NAD16µM	0.913489
NAD2.000µM(2mM)	Leucine	5.54608e+07	-0.0545153	NT_NAD2.000µM(2mM)	0.888127
NAD400µM	Leucine	6.01509e+07	0.0626039	NT_NAD400µM	0.686541
NAD80µM	Leucine	64287456	0.158554	NT_NAD80µM	0.446252
NT	Leucine	5.75966e+07	0
NAD10.000µM(10mM)	Lysine	650422	0.673383	NT_NAD10.000µM(10mM)	0.15179
NAD16µM	Lysine	368249	-0.147312	NT_NAD16µM	0.753234
NAD2.000µM(2mM)	Lysine	555909	0.446855	NT_NAD2.000µM(2mM)	0.576707
NAD400µM	Lysine	533269	0.386871	NT_NAD400µM	0.580924
NAD80µM	Lysine	493665	0.275539	NT_NAD80µM	0.648326
NT	Lysine	407837	0
NAD10.000µM(10mM)	Malic acid	1.23431e+07	-0.321762	NT_NAD10.000µM(10mM)	0.0383237	*
NAD16µM	Malic acid	1.52014e+07	-0.0212694	NT_NAD16µM	0.924212
NAD2.000µM(2mM)	Malic acid	9.76191e+06	-0.660235	NT_NAD2.000µM(2mM)	0.028796	*
NAD400µM	Malic acid	1.08716e+07	-0.504905	NT_NAD400µM	0.0562644
NAD80µM	Malic acid	1.08917e+07	-0.502247	NT_NAD80µM	0.035475	*
NT	Malic acid	1.54271e+07	0
NAD10.000µM(10mM)	Mannose	61758480	1.05409	NT_NAD10.000µM(10mM)	0.159596
NAD16µM	Mannose	26008516	-0.193562	NT_NAD16µM	0.806568
NAD2.000µM(2mM)	Mannose	48078974	0.69286	NT_NAD2.000µM(2mM)	0.528606
NAD400µM	Mannose	5.2534e+07	0.820707	NT_NAD400µM	0.366247
NAD80µM	Mannose	3.72997e+07	0.326619	NT_NAD80µM	0.627946
NT	Mannose	2.97429e+07	0
NAD10.000µM(10mM)	Methionine	9.32924e+06	0.00681274	NT_NAD10.000µM(10mM)	0.961177
NAD16µM	Methionine	8.5847e+06	-0.11318	NT_NAD16µM	0.527945
NAD2.000µM(2mM)	Methionine	7.41978e+06	-0.323571	NT_NAD2.000µM(2mM)	0.226705
NAD400µM	Methionine	6.69811e+06	-0.471194	NT_NAD400µM	0.183857
NAD80µM	Methionine	9.37287e+06	0.0135439	NT_NAD80µM	0.954239
NT	Methionine	9.28529e+06	0
NAD10.000µM(10mM)	Methionine sulfoxide	1.00519e+06	0.143151	NT_NAD10.000µM(10mM)	0.4703
NAD16µM	Methionine sulfoxide	887566	-0.0363902	NT_NAD16µM	0.903832
NAD2.000µM(2mM)	Methionine sulfoxide	847826	-0.102476	NT_NAD2.000µM(2mM)	0.651743
NAD400µM	Methionine sulfoxide	980230	0.106877	NT_NAD400µM	0.76989
NAD80µM	Methionine sulfoxide	1.07716e+06	0.242923	NT_NAD80µM	0.311581
NT	Methionine sulfoxide	910238	0
NAD10.000µM(10mM)	Methyl acetoacetate	2801966	0.925431	NT_NAD10.000µM(10mM)	0.235261
NAD16µM	Methyl acetoacetate	1.42152e+06	-0.0535724	NT_NAD16µM	0.924212
NAD2.000µM(2mM)	Methyl acetoacetate	1.44168e+06	-0.0332599	NT_NAD2.000µM(2mM)	0.961177
NAD400µM	Methyl acetoacetate	1.31238e+06	-0.168823	NT_NAD400µM	0.848498
NAD80µM	Methyl acetoacetate	1.18461e+06	-0.316592	NT_NAD80µM	0.509828
NT	Methyl acetoacetate	1.4753e+06	0
NAD10.000µM(10mM)	N-Acetyl-arginine	84717.5	0.582636	NT_NAD10.000µM(10mM)	0.0279791	*
NAD16µM	N-Acetyl-arginine	57770.5	0.0303086	NT_NAD16µM	0.889266
NAD2.000µM(2mM)	N-Acetyl-arginine	70845.5	0.324652	NT_NAD2.000µM(2mM)	0.226257
NAD400µM	N-Acetyl-arginine	76996.8	0.444773	NT_NAD400µM	0.0172918	*
NAD80µM	N-Acetyl-arginine	65147.5	0.203685	NT_NAD80µM	0.414777
NT	N-Acetyl-arginine	56569.5	0
NAD10.000µM(10mM)	N-Acetyl-aspartic acid	7764657	-0.142069	NT_NAD10.000µM(10mM)	0.387212
NAD16µM	N-Acetyl-aspartic acid	8.67286e+06	0.0175175	NT_NAD16µM	0.924606
NAD2.000µM(2mM)	N-Acetyl-aspartic acid	6.13612e+06	-0.481665	NT_NAD2.000µM(2mM)	0.0451361	*
NAD400µM	N-Acetyl-aspartic acid	6.99707e+06	-0.29224	NT_NAD400µM	0.104014
NAD80µM	N-Acetyl-aspartic acid	7.73095e+06	-0.148345	NT_NAD80µM	0.394046
NT	N-Acetyl-aspartic acid	8.56819e+06	0
NAD10.000µM(10mM)	N-Acetyl-glutamine	345161	0.49072	NT_NAD10.000µM(10mM)	0.387212
NAD16µM	N-Acetyl-glutamine	259664	0.080099	NT_NAD16µM	0.802603
NAD2.000µM(2mM)	N-Acetyl-glutamine	239472	-0.0366915	NT_NAD2.000µM(2mM)	0.92376
NAD400µM	N-Acetyl-glutamine	272468	0.149536	NT_NAD400µM	0.410096
NAD80µM	N-Acetyl-glutamine	263811	0.102955	NT_NAD80µM	0.66284
NT	N-Acetyl-glutamine	245640	0
NAD10.000µM(10mM)	N-Acetyl-leucine	5570	-0.707119	NT_NAD10.000µM(10mM)	0.0265844	*
NAD16µM	N-Acetyl-leucine	7580.5	-0.262503	NT_NAD16µM	0.429712
NAD2.000µM(2mM)	N-Acetyl-leucine	5730.75	-0.666072	NT_NAD2.000µM(2mM)	0.0962803
NAD400µM	N-Acetyl-leucine	5705.75	-0.672379	NT_NAD400µM	0.00564306	*
NAD80µM	N-Acetyl-leucine	7153.75	-0.346096	NT_NAD80µM	0.344007
NT	N-Acetyl-leucine	9093.25	0
NAD10.000µM(10mM)	N-acetyl-methionine	470474	-0.732002	NT_NAD10.000µM(10mM)	0.00332837	*
NAD16µM	N-acetyl-methionine	733187	-0.0919373	NT_NAD16µM	0.658866
NAD2.000µM(2mM)	N-acetyl-methionine	282132	-1.46975	NT_NAD2.000µM(2mM)	0.000578136	*
NAD400µM	N-acetyl-methionine	303663	-1.36365	NT_NAD400µM	0.000703183	*
NAD80µM	N-acetyl-methionine	468130	-0.739211	NT_NAD80µM	0.00366862	*
NT	N-acetyl-methionine	781431	0
NAD10.000µM(10mM)	N-Acetyl-ornithine	2812006	-0.358798	NT_NAD10.000µM(10mM)	0.21244
NAD16µM	N-Acetyl-ornithine	3525770	-0.032459	NT_NAD16µM	0.919118
NAD2.000µM(2mM)	N-Acetyl-ornithine	2.24444e+06	-0.684039	NT_NAD2.000µM(2mM)	0.0383237	*
NAD400µM	N-Acetyl-ornithine	2408218	-0.582431	NT_NAD400µM	0.0279791	*
NAD80µM	N-Acetyl-ornithine	2.81695e+06	-0.356264	NT_NAD80µM	0.093435
NT	N-Acetyl-ornithine	3605995	0
NAD10.000µM(10mM)	N-Acetylneuraminic acid	12802071	3.69744	NT_NAD10.000µM(10mM)	1.27142e-05	*
NAD16µM	N-Acetylneuraminic acid	1.02059e+06	0.0485345	NT_NAD16µM	0.822034
NAD2.000µM(2mM)	N-Acetylneuraminic acid	11280892	3.51495	NT_NAD2.000µM(2mM)	0.000657475	*
NAD400µM	N-Acetylneuraminic acid	12137213	3.6205	NT_NAD400µM	0.000186652	*
NAD80µM	N-Acetylneuraminic acid	7434558	2.91338	NT_NAD80µM	0.000484695	*
NT	N-Acetylneuraminic acid	986822	0
NAD10.000µM(10mM)	N-Acetylserine	3.74611e+06	-0.970497	NT_NAD10.000µM(10mM)	0.000312383	*
NAD16µM	N-Acetylserine	6892885	-0.0907822	NT_NAD16µM	0.559687
NAD2.000µM(2mM)	N-Acetylserine	3.02351e+06	-1.27966	NT_NAD2.000µM(2mM)	0.000475661	*
NAD400µM	N-Acetylserine	3.05217e+06	-1.26605	NT_NAD400µM	0.000186652	*
NAD80µM	N-Acetylserine	3946978	-0.895142	NT_NAD80µM	0.000475661	*
NT	N-Acetylserine	7.34056e+06	0
NAD10.000µM(10mM)	N8-Acetylspermidine	2.93685e+06	0.449292	NT_NAD10.000µM(10mM)	0.0031332	*
NAD16µM	N8-Acetylspermidine	2.10111e+06	-0.0338239	NT_NAD16µM	0.862787
NAD2.000µM(2mM)	N8-Acetylspermidine	2.04785e+06	-0.0708659	NT_NAD2.000µM(2mM)	0.75146
NAD400µM	N8-Acetylspermidine	2070325	-0.0551206	NT_NAD400µM	0.75146
NAD80µM	N8-Acetylspermidine	2.94371e+06	0.452657	NT_NAD80µM	0.0148206	*
NT	N8-Acetylspermidine	2.15096e+06	0
NAD10.000µM(10mM)	NAD+	5.77772e+08	4.88244	NT_NAD10.000µM(10mM)	0.0275484	*
NAD16µM	NAD+	24414983	0.317782	NT_NAD16µM	0.135148
NAD2.000µM(2mM)	NAD+	1.49307e+08	2.93023	NT_NAD2.000µM(2mM)	0.0304807	*
NAD400µM	NAD+	5.19185e+07	1.40627	NT_NAD400µM	0.000256807	*
NAD80µM	NAD+	36924626	0.914599	NT_NAD80µM	0.0065008	*
NT	NAD+	1.95882e+07	0
NAD10.000µM(10mM)	NADH	1.79414e+06	3.10913	NT_NAD10.000µM(10mM)	0.00075463	*
NAD16µM	NADH	220168	0.0825223	NT_NAD16µM	0.882136
NAD2.000µM(2mM)	NADH	897370	2.10962	NT_NAD2.000µM(2mM)	0.00210376	*
NAD400µM	NADH	623600	1.58454	NT_NAD400µM	0.00389943	*
NAD80µM	NADH	281845	0.438815	NT_NAD80µM	0.21244
NT	NADH	207928	0
NAD10.000µM(10mM)	Nicotinamide riboside	22857438	13.3769	NT_NAD10.000µM(10mM)	0.00612211	*
NAD16µM	Nicotinamide riboside	3290.25	0.6147	NT_NAD16µM	0.737335
NAD2.000µM(2mM)	Nicotinamide riboside	5.53261e+07	14.6522	NT_NAD2.000µM(2mM)	0.00659721	*
NAD400µM	Nicotinamide riboside	6.94111e+07	14.9794	NT_NAD400µM	0.00239737	*
NAD80µM	Nicotinamide riboside	1.60323e+07	12.8652	NT_NAD80µM	0.052957
NT	Nicotinamide riboside	2148.75	0
NAD10.000µM(10mM)	Nicotinamide ribotide	11067227	7.83155	NT_NAD10.000µM(10mM)	0.15613
NAD16µM	Nicotinamide ribotide	113193	1.22019	NT_NAD16µM	0.0265276	*
NAD2.000µM(2mM)	Nicotinamide ribotide	6.63752e+06	7.09397	NT_NAD2.000µM(2mM)	0.0732351
NAD400µM	Nicotinamide ribotide	4.42773e+06	6.5099	NT_NAD400µM	0.123139
NAD80µM	Nicotinamide ribotide	710704	3.87065	NT_NAD80µM	0.00220596	*
NT	Nicotinamide ribotide	48585.5	0
NAD10.000µM(10mM)	Nicotine amide	1.82918e+08	5.5578	NT_NAD10.000µM(10mM)	0.0575114
NAD16µM	Nicotine amide	6208212	0.676926	NT_NAD16µM	0.623129
NAD2.000µM(2mM)	Nicotine amide	41081574	3.40317	NT_NAD2.000µM(2mM)	0.0267297	*
NAD400µM	Nicotine amide	18103180	2.22092	NT_NAD400µM	0.0060085	*
NAD80µM	Nicotine amide	1.3041e+07	1.74773	NT_NAD80µM	0.0295663	*
NT	Nicotine amide	3.88322e+06	0
NAD10.000µM(10mM)	O-Acetylserine	3.03701e+06	-0.47518	NT_NAD10.000µM(10mM)	0.0279791	*
NAD16µM	O-Acetylserine	4.30651e+06	0.0286876	NT_NAD16µM	0.900916
NAD2.000µM(2mM)	O-Acetylserine	2.82121e+06	-0.581515	NT_NAD2.000µM(2mM)	0.0186483	*
NAD400µM	O-Acetylserine	3.12707e+06	-0.433021	NT_NAD400µM	0.0407413	*
NAD80µM	O-Acetylserine	3.49221e+06	-0.27369	NT_NAD80µM	0.141137
NT	O-Acetylserine	4.22172e+06	0
NAD10.000µM(10mM)	Oleic acid	1.05871e+06	1.26957	NT_NAD10.000µM(10mM)	0.0623131
NAD16µM	Oleic acid	513504	0.225705	NT_NAD16µM	0.532507
NAD2.000µM(2mM)	Oleic acid	1.03116e+06	1.23153	NT_NAD2.000µM(2mM)	0.0347757	*
NAD400µM	Oleic acid	991300	1.17465	NT_NAD400µM	0.055814
NAD80µM	Oleic acid	762080	0.795271	NT_NAD80µM	0.146745
NT	Oleic acid	439137	0
NAD10.000µM(10mM)	Palmitic acid	6861387	0.628228	NT_NAD10.000µM(10mM)	0.193363
NAD16µM	Palmitic acid	4695984	0.0811557	NT_NAD16µM	0.888996
NAD2.000µM(2mM)	Palmitic acid	6511614	0.552743	NT_NAD2.000µM(2mM)	0.258259
NAD400µM	Palmitic acid	7.04882e+06	0.66711	NT_NAD400µM	0.0946939
NAD80µM	Palmitic acid	6778462	0.610686	NT_NAD80µM	0.509828
NT	Palmitic acid	4439114	0
NAD10.000µM(10mM)	Pantothenic acid	104964443	0.556794	NT_NAD10.000µM(10mM)	0.00654822	*
NAD16µM	Pantothenic acid	7.30728e+07	0.0343003	NT_NAD16µM	0.892684
NAD2.000µM(2mM)	Pantothenic acid	1.07817e+08	0.595481	NT_NAD2.000µM(2mM)	0.052957
NAD400µM	Pantothenic acid	1.09782e+08	0.621529	NT_NAD400µM	0.00385849	*
NAD80µM	Pantothenic acid	78511298	0.137865	NT_NAD80µM	0.481383
NT	Pantothenic acid	7.1356e+07	0
NAD10.000µM(10mM)	Pentose	504689	1.27867	NT_NAD10.000µM(10mM)	0.0790731
NAD16µM	Pentose	204707	-0.0231618	NT_NAD16µM	0.961177
NAD2.000µM(2mM)	Pentose	438404	1.07554	NT_NAD2.000µM(2mM)	0.146275
NAD400µM	Pentose	409533	0.977255	NT_NAD400µM	0.195951
NAD80µM	Pentose	274230	0.398664	NT_NAD80µM	0.463569
NT	Pentose	208020	0
NAD10.000µM(10mM)	Phenylalanine	3.74319e+07	0.0454215	NT_NAD10.000µM(10mM)	0.75146
NAD16µM	Phenylalanine	33271059	-0.124578	NT_NAD16µM	0.542495
NAD2.000µM(2mM)	Phenylalanine	30560809	-0.247163	NT_NAD2.000µM(2mM)	0.387212
NAD400µM	Phenylalanine	3.08401e+07	-0.234039	NT_NAD400µM	0.161284
NAD80µM	Phenylalanine	35498375	-0.0310929	NT_NAD80µM	0.918571
NT	Phenylalanine	36271737	0
NAD10.000µM(10mM)	Phosphocholine	1.48723e+09	0.777088	NT_NAD10.000µM(10mM)	0.00747768	*
NAD16µM	Phosphocholine	8.78099e+08	0.016913	NT_NAD16µM	0.93009
NAD2.000µM(2mM)	Phosphocholine	1.25113e+09	0.527691	NT_NAD2.000µM(2mM)	0.0253166	*
NAD400µM	Phosphocholine	1.33242e+09	0.618503	NT_NAD400µM	0.0148206	*
NAD80µM	Phosphocholine	1.34482e+09	0.631873	NT_NAD80µM	0.0106889	*
NT	Phosphocholine	8.67865e+08	0
NAD10.000µM(10mM)	Phosphoenolpyruvic acid	264314	1.10284	NT_NAD10.000µM(10mM)	0.102358
NAD16µM	Phosphoenolpyruvic acid	114592	-0.102906	NT_NAD16µM	0.728179
NAD2.000µM(2mM)	Phosphoenolpyruvic acid	226788	0.881934	NT_NAD2.000µM(2mM)	0.134529
NAD400µM	Phosphoenolpyruvic acid	238356	0.953711	NT_NAD400µM	0.0399952	*
NAD80µM	Phosphoenolpyruvic acid	115858	-0.0870542	NT_NAD80µM	0.76989
NT	Phosphoenolpyruvic acid	123064	0
NAD10.000µM(10mM)	Proline	137118604	1.13295	NT_NAD10.000µM(10mM)	0.000484695	*
NAD16µM	Proline	66260492	0.083746	NT_NAD16µM	0.712203
NAD2.000µM(2mM)	Proline	102000763	0.706105	NT_NAD2.000µM(2mM)	0.0178156	*
NAD400µM	Proline	1.12317e+08	0.845098	NT_NAD400µM	0.00460577	*
NAD80µM	Proline	1.02176e+08	0.708575	NT_NAD80µM	0.0159332	*
NT	Proline	6.25237e+07	0
NAD10.000µM(10mM)	Propionylcarnitine	1.57438e+08	-0.279529	NT_NAD10.000µM(10mM)	0.0574507
NAD16µM	Propionylcarnitine	1.87668e+08	-0.0261289	NT_NAD16µM	0.919485
NAD2.000µM(2mM)	Propionylcarnitine	1.51762e+08	-0.332506	NT_NAD2.000µM(2mM)	0.143392
NAD400µM	Propionylcarnitine	170826704	-0.161779	NT_NAD400µM	0.320879
NAD80µM	Propionylcarnitine	168744472	-0.179473	NT_NAD80µM	0.443935
NT	Propionylcarnitine	1.91098e+08	0
NAD10.000µM(10mM)	Pyridoxal	3.44215e+06	1.93571	NT_NAD10.000µM(10mM)	0.0304807	*
NAD16µM	Pyridoxal	980849	0.124507	NT_NAD16µM	0.892684
NAD2.000µM(2mM)	Pyridoxal	2.10332e+06	1.22507	NT_NAD2.000µM(2mM)	0.084896
NAD400µM	Pyridoxal	1.84223e+06	1.03386	NT_NAD400µM	0.0425495	*
NAD80µM	Pyridoxal	1.80538e+06	1.00471	NT_NAD80µM	0.342584
NT	Pyridoxal	899750	0
NAD10.000µM(10mM)	Pyridoxine	14830880	2.83246	NT_NAD10.000µM(10mM)	0.052957
NAD16µM	Pyridoxine	2.51869e+06	0.2746	NT_NAD16µM	0.921446
NAD2.000µM(2mM)	Pyridoxine	8.66128e+06	2.05651	NT_NAD2.000µM(2mM)	0.360588
NAD400µM	Pyridoxine	5022585	1.27036	NT_NAD400µM	0.435086
NAD80µM	Pyridoxine	7.89238e+06	1.92239	NT_NAD80µM	0.468339
NT	Pyridoxine	2.08215e+06	0
NAD10.000µM(10mM)	Ribulose-5-phosphate	1.84294e+06	2.57583	NT_NAD10.000µM(10mM)	0.020463	*
NAD16µM	Ribulose-5-phosphate	277075	-0.157831	NT_NAD16µM	0.749791
NAD2.000µM(2mM)	Ribulose-5-phosphate	869564	1.49219	NT_NAD2.000µM(2mM)	0.189841
NAD400µM	Ribulose-5-phosphate	480712	0.637065	NT_NAD400µM	0.161106
NAD80µM	Ribulose-5-phosphate	353107	0.191998	NT_NAD80µM	0.753234
NT	Ribulose-5-phosphate	309107	0
NAD10.000µM(10mM)	S-Adenosylmethionine	1.31456e+07	0.440886	NT_NAD10.000µM(10mM)	0.0510774
NAD16µM	S-Adenosylmethionine	9.10344e+06	-0.0892074	NT_NAD16µM	0.667151
NAD2.000µM(2mM)	S-Adenosylmethionine	1.23491e+07	0.350712	NT_NAD2.000µM(2mM)	0.191652
NAD400µM	S-Adenosylmethionine	1.32246e+07	0.449528	NT_NAD400µM	0.155563
NAD80µM	S-Adenosylmethionine	8.17365e+06	-0.244639	NT_NAD80µM	0.243312
NT	S-Adenosylmethionine	9.68411e+06	0
NAD10.000µM(10mM)	Serine	1.26909e+07	0.324587	NT_NAD10.000µM(10mM)	0.0173881	*
NAD16µM	Serine	1.04478e+07	0.0439871	NT_NAD16µM	0.873042
NAD2.000µM(2mM)	Serine	1.1342e+07	0.162466	NT_NAD2.000µM(2mM)	0.593542
NAD400µM	Serine	1.16868e+07	0.205675	NT_NAD400µM	0.086911
NAD80µM	Serine	1.79516e+07	0.824906	NT_NAD80µM	0.0159332	*
NT	Serine	1.0134e+07	0
NAD10.000µM(10mM)	Succinic acid	2.44351e+07	1.07854	NT_NAD10.000µM(10mM)	0.0564796
NAD16µM	Succinic acid	1.14564e+07	-0.0142579	NT_NAD16µM	0.969226
NAD2.000µM(2mM)	Succinic acid	13794586	0.253689	NT_NAD2.000µM(2mM)	0.627946
NAD400µM	Succinic acid	1.24177e+07	0.10199	NT_NAD400µM	0.834266
NAD80µM	Succinic acid	1.14254e+07	-0.0181692	NT_NAD80µM	0.964449
NT	Succinic acid	1.15702e+07	0
NAD10.000µM(10mM)	Sugar alcohol(C5)	4.67228e+06	0.210892	NT_NAD10.000µM(10mM)	0.481383
NAD16µM	Sugar alcohol(C5)	4.16836e+06	0.0462476	NT_NAD16µM	0.905563
NAD2.000µM(2mM)	Sugar alcohol(C5)	3.28036e+06	-0.299378	NT_NAD2.000µM(2mM)	0.191652
NAD400µM	Sugar alcohol(C5)	3.53954e+06	-0.189674	NT_NAD400µM	0.443935
NAD80µM	Sugar alcohol(C5)	2.71605e+06	-0.571723	NT_NAD80µM	0.0177504	*
NT	Sugar alcohol(C5)	4036861	0
NAD10.000µM(10mM)	Taurine	5.08163e+07	-0.367617	NT_NAD10.000µM(10mM)	0.0456707	*
NAD16µM	Taurine	6.04495e+07	-0.117177	NT_NAD16µM	0.614055
NAD2.000µM(2mM)	Taurine	4.47314e+07	-0.551619	NT_NAD2.000µM(2mM)	0.195951
NAD400µM	Taurine	5.082e+07	-0.36751	NT_NAD400µM	0.0745231
NAD80µM	Taurine	3.82302e+07	-0.778194	NT_NAD80µM	0.0160907	*
NT	Taurine	6.55642e+07	0
NAD10.000µM(10mM)	Thiamine	4.0828e+07	0.64398	NT_NAD10.000µM(10mM)	0.371107
NAD16µM	Thiamine	27513261	0.0745466	NT_NAD16µM	0.889412
NAD2.000µM(2mM)	Thiamine	4.48264e+07	0.778767	NT_NAD2.000µM(2mM)	0.178921
NAD400µM	Thiamine	4.77679e+07	0.870461	NT_NAD400µM	0.101387
NAD80µM	Thiamine	4.26368e+07	0.70652	NT_NAD80µM	0.113673
NT	Thiamine	2.61277e+07	0
NAD10.000µM(10mM)	Threonic acid	6.17419e+06	0.677074	NT_NAD10.000µM(10mM)	0.00147425	*
NAD16µM	Threonic acid	4.08136e+06	0.079875	NT_NAD16µM	0.651743
NAD2.000µM(2mM)	Threonic acid	4.84398e+06	0.327018	NT_NAD2.000µM(2mM)	0.191652
NAD400µM	Threonic acid	5274291	0.449802	NT_NAD400µM	0.052957
NAD80µM	Threonic acid	4.41254e+06	0.192434	NT_NAD80µM	0.356327
NT	Threonic acid	3.86154e+06	0
NAD10.000µM(10mM)	Threonine	23094133	-0.488768	NT_NAD10.000µM(10mM)	0.0163245	*
NAD16µM	Threonine	2.91703e+07	-0.151793	NT_NAD16µM	0.651743
NAD2.000µM(2mM)	Threonine	1.95658e+07	-0.727958	NT_NAD2.000µM(2mM)	0.0279791	*
NAD400µM	Threonine	1.92997e+07	-0.747718	NT_NAD400µM	0.00239737	*
NAD80µM	Threonine	3.31898e+07	0.0344473	NT_NAD80µM	0.924212
NT	Threonine	3.24067e+07	0
NAD10.000µM(10mM)	Trimethylamine N-Oxide	931922	0.989738	NT_NAD10.000µM(10mM)	0.078323
NAD16µM	Trimethylamine N-Oxide	485708	0.0496202	NT_NAD16µM	0.92006
NAD2.000µM(2mM)	Trimethylamine N-Oxide	676934	0.528544	NT_NAD2.000µM(2mM)	0.288419
NAD400µM	Trimethylamine N-Oxide	687565	0.551025	NT_NAD400µM	0.232859
NAD80µM	Trimethylamine N-Oxide	627557	0.419277	NT_NAD80µM	0.353337
NT	Trimethylamine N-Oxide	469287	0
NAD10.000µM(10mM)	Tryptophan	4.75268e+06	-0.0134747	NT_NAD10.000µM(10mM)	0.94587
NAD16µM	Tryptophan	4.34346e+06	-0.143372	NT_NAD16µM	0.459121
NAD2.000µM(2mM)	Tryptophan	3.83933e+06	-0.321362	NT_NAD2.000µM(2mM)	0.24318
NAD400µM	Tryptophan	4.11005e+06	-0.22306	NT_NAD400µM	0.234816
NAD80µM	Tryptophan	4.56967e+06	-0.0701282	NT_NAD80µM	0.78124
NT	Tryptophan	4.79728e+06	0
NAD10.000µM(10mM)	Tyrosine	5.56288e+07	0.146687	NT_NAD10.000µM(10mM)	0.479099
NAD16µM	Tyrosine	4.87228e+07	-0.0445498	NT_NAD16µM	0.848498
NAD2.000µM(2mM)	Tyrosine	43617392	-0.204242	NT_NAD2.000µM(2mM)	0.470574
NAD400µM	Tyrosine	4.72745e+07	-0.0880825	NT_NAD400µM	0.559687
NAD80µM	Tyrosine	5.1601e+07	0.0382533	NT_NAD80µM	0.892684
NT	Tyrosine	5.02508e+07	0
NAD10.000µM(10mM)	UDP	1.50237e+06	-1.46591	NT_NAD10.000µM(10mM)	0.000186652	*
NAD16µM	UDP	4.30449e+06	0.0526956	NT_NAD16µM	0.822034
NAD2.000µM(2mM)	UDP	1.33966e+06	-1.63128	NT_NAD2.000µM(2mM)	0.000256807	*
NAD400µM	UDP	1.3535e+06	-1.61646	NT_NAD400µM	0.000186652	*
NAD80µM	UDP	1729222	-1.26302	NT_NAD80µM	0.000475661	*
NT	UDP	4150104	0
NAD10.000µM(10mM)	UMP	1401.25	-3.19617	NT_NAD10.000µM(10mM)	0.135356
NAD16µM	UMP	11347.5	-0.17858	NT_NAD16µM	0.924606
NAD2.000µM(2mM)	UMP	1242	-3.37022	NT_NAD2.000µM(2mM)	0.131627
NAD400µM	UMP	1072	-3.58258	NT_NAD400µM	0.124794
NAD80µM	UMP	912	-3.81578	NT_NAD80µM	0.121786
NT	UMP	12842.8	0
NAD10.000µM(10mM)	Uric acid	150022	0.722621	NT_NAD10.000µM(10mM)	0.532791
NAD16µM	Uric acid	97694	0.103791	NT_NAD16µM	0.882136
NAD2.000µM(2mM)	Uric acid	69371	-0.390146	NT_NAD2.000µM(2mM)	0.613067
NAD400µM	Uric acid	64711	-0.490468	NT_NAD400µM	0.559687
NAD80µM	Uric acid	72284.5	-0.330792	NT_NAD80µM	0.532507
NT	Uric acid	90912.5	0
NAD10.000µM(10mM)	UTP	1465.5	-8.79758	NT_NAD10.000µM(10mM)	0.000256807	*
NAD16µM	UTP	612545	-0.0903045	NT_NAD16µM	0.739578
NAD2.000µM(2mM)	UTP	1242.5	-9.03573	NT_NAD2.000µM(2mM)	0.000256807	*
NAD400µM	UTP	1532	-8.73356	NT_NAD400µM	0.000256807	*
NAD80µM	UTP	60685	-3.42571	NT_NAD80µM	0.000417452	*
NT	UTP	652112	0
NAD10.000µM(10mM)	Valine	1.78808e+08	0.0817977	NT_NAD10.000µM(10mM)	0.636446
NAD16µM	Valine	1.55727e+08	-0.117587	NT_NAD16µM	0.703158
NAD2.000µM(2mM)	Valine	1.5617e+08	-0.113494	NT_NAD2.000µM(2mM)	0.755699
NAD400µM	Valine	1.56016e+08	-0.114912	NT_NAD400µM	0.644355
NAD80µM	Valine	1.69693e+08	0.0063146	NT_NAD80µM	0.976508
NT	Valine	1.68952e+08	0
NAD10.000µM(10mM)	Xanthine	1132548	3.44669	NT_NAD10.000µM(10mM)	0.0123472	*
NAD16µM	Xanthine	141203	0.44296	NT_NAD16µM	0.414777
NAD2.000µM(2mM)	Xanthine	602568	2.53631	NT_NAD2.000µM(2mM)	0.0493527	*
NAD400µM	Xanthine	462302	2.15402	NT_NAD400µM	0.00483944	*
NAD80µM	Xanthine	297259	1.51691	NT_NAD80µM	0.0589724
NT	Xanthine	103872	0

## Sheet: Supplementary Table 2
sample	metabolite	mean area	Log2 fold change (to NT per cell line)	adjusted p-value	statistical comparison	significant (*adjusted p-value < 0.05)
HeLa 1h	Hypoxanthine	0.381	2.97522	0.173717	HeLa NT_HeLa 1h
HeLa 24h	Hypoxanthine	0.34285	2.82301	0.415289	HeLa NT_HeLa 24h
HeLa NT	Hypoxanthine	0.04845	0	0.910101	U2OS NT_HeLa NT
U2OS 1h	Hypoxanthine	0.041675	-0.143236	0.641767	U2OS NT_U2OS 1h
U2OS 24h	Hypoxanthine	20.925	8.82859	0.00114591	U2OS NT_U2OS 24h	*
U2OS NT	Hypoxanthine	0.046025	0	0.910101	U2OS NT_HeLa NT
HeLa 1h	Carbamoylaspartate	0.0076025	-5.02772	4.97755e-05	HeLa NT_HeLa 1h	*
HeLa 24h	Carbamoylaspartate	0.0891	-1.47684	0.00288688	HeLa NT_HeLa 24h	*
HeLa NT	Carbamoylaspartate	0.248	0	0.000118795	U2OS NT_HeLa NT	*
U2OS 1h	Carbamoylaspartate	0.037	-0.339754	0.117206	U2OS NT_U2OS 1h
U2OS 24h	Carbamoylaspartate	17.175	8.51882	7.9328e-05	U2OS NT_U2OS 24h	*
U2OS NT	Carbamoylaspartate	0.046825	0	0.000118795	U2OS NT_HeLa NT	*
HeLa 1h	Dihydroorotic acid	0.10725	-4.85554	0.00102098	HeLa NT_HeLa 1h	*
HeLa 24h	Dihydroorotic acid	0.435	-2.83551	0.00170839	HeLa NT_HeLa 24h	*
HeLa NT	Dihydroorotic acid	3.105	0	0.0454146	U2OS NT_HeLa NT	*
U2OS 1h	Dihydroorotic acid	1.4175	-0.439635	0.059378	U2OS NT_U2OS 1h
U2OS 24h	Dihydroorotic acid	243.5	6.98479	0.000193298	U2OS NT_U2OS 24h	*
U2OS NT	Dihydroorotic acid	1.9225	0	0.0454146	U2OS NT_HeLa NT	*
HeLa 1h	CMP	1.7125	2.16919	0.00105272	HeLa NT_HeLa 1h	*
HeLa 24h	CMP	0.6365	0.741316	0.0939702	HeLa NT_HeLa 24h
HeLa NT	CMP	0.38075	0	0.0138069	U2OS NT_HeLa NT	*
U2OS 1h	CMP	0.66575	-0.518631	0.118388	U2OS NT_U2OS 1h
U2OS 24h	CMP	0.03021	-4.98051	0.00155497	U2OS NT_U2OS 24h	*
U2OS NT	CMP	0.95375	0	0.0138069	U2OS NT_HeLa NT	*
HeLa 1h	IMP	2.41	4.84164	0.00183044	HeLa NT_HeLa 1h	*
HeLa 24h	IMP	1.0565	3.6519	0.0171378	HeLa NT_HeLa 24h	*
HeLa NT	IMP	0.08405	0	0.00438526	U2OS NT_HeLa NT	*
U2OS 1h	IMP	0.027875	-2.34885	0.000317997	U2OS NT_U2OS 1h	*
U2OS 24h	IMP	0.32775	1.2067	0.00183705	U2OS NT_U2OS 24h	*
U2OS NT	IMP	0.142	0	0.00438526	U2OS NT_HeLa NT	*
HeLa 1h	Inosine	0.27725	3.93513	0.00328744	HeLa NT_HeLa 1h	*
HeLa 24h	Inosine	0.143475	2.98475	0.0164798	HeLa NT_HeLa 24h	*
HeLa NT	Inosine	0.018125	0	0.0914817	U2OS NT_HeLa NT
U2OS 1h	Inosine	0.0452	-0.0927104	0.89638	U2OS NT_U2OS 1h
U2OS 24h	Inosine	0.086725	0.847415	0.0914621	U2OS NT_U2OS 24h
U2OS NT	Inosine	0.0482	0	0.0914817	U2OS NT_HeLa NT
HeLa 1h	Nicotine amide	41.025	2.59661	0.0012559	HeLa NT_HeLa 1h	*
HeLa 24h	Nicotine amide	84.55	3.63992	0.0320442	HeLa NT_HeLa 24h	*
HeLa NT	Nicotine amide	6.7825	0	0.372698	U2OS NT_HeLa NT
U2OS 1h	Nicotine amide	29.0375	1.76392	0.135034	U2OS NT_U2OS 1h
U2OS 24h	Nicotine amide	94.8	3.47089	0.00539867	U2OS NT_U2OS 24h	*
U2OS NT	Nicotine amide	8.55	0	0.372698	U2OS NT_HeLa NT
HeLa 1h	Allopurinol	5.095	3.37749	0.00197276	HeLa NT_HeLa 1h	*
HeLa 24h	Allopurinol	2.945	2.58668	0.0200173	HeLa NT_HeLa 24h	*
HeLa NT	Allopurinol	0.49025	0	0.0810326	U2OS NT_HeLa NT
U2OS 1h	Allopurinol	1.16525	-0.271983	0.675923	U2OS NT_U2OS 1h
U2OS 24h	Allopurinol	2.2175	0.656312	0.148533	U2OS NT_U2OS 24h
U2OS NT	Allopurinol	1.407	0	0.0810326	U2OS NT_HeLa NT
HeLa 1h	UMP	3.465	1.75899	0.000875535	HeLa NT_HeLa 1h	*
HeLa 24h	UMP	0.788	-0.377596	0.297876	HeLa NT_HeLa 24h
HeLa NT	UMP	1.02375	0	0.0430159	U2OS NT_HeLa NT	*
U2OS 1h	UMP	1.06025	-0.773577	0.0492785	U2OS NT_U2OS 1h	*
U2OS 24h	UMP	0.184	-3.3002	0.00216609	U2OS NT_U2OS 24h	*
U2OS NT	UMP	1.8125	0	0.0430159	U2OS NT_HeLa NT	*
HeLa 1h	UDP	10.305	0.76536	0.00888986	HeLa NT_HeLa 1h	*
HeLa 24h	UDP	2.0575	-1.55902	0.00174194	HeLa NT_HeLa 24h	*
HeLa NT	UDP	6.0625	0	0.00468262	U2OS NT_HeLa NT	*
U2OS 1h	UDP	9.175	-0.308183	0.0848851	U2OS NT_U2OS 1h
U2OS 24h	UDP	1.22375	-3.21458	0.000282782	U2OS NT_U2OS 24h	*
U2OS NT	UDP	11.36	0	0.00468262	U2OS NT_HeLa NT	*
HeLa 1h	Cystathionine	106.875	0.482862	0.427148	HeLa NT_HeLa 1h
HeLa 24h	Cystathionine	114.6	0.583545	0.34228	HeLa NT_HeLa 24h
HeLa NT	Cystathionine	76.4751	0	0.0640981	U2OS NT_HeLa NT
U2OS 1h	Cystathionine	0.560105	-0.866408	0.67969	U2OS NT_U2OS 1h
U2OS 24h	Cystathionine	9.115	3.15807	0.00103016	U2OS NT_U2OS 24h	*
U2OS NT	Cystathionine	1.02114	0	0.0640981	U2OS NT_HeLa NT
HeLa 1h	AMP	15.675	2.5321	0.00577283	HeLa NT_HeLa 1h	*
HeLa 24h	AMP	23.225	3.09931	0.000926309	HeLa NT_HeLa 24h	*
HeLa NT	AMP	2.71	0	0.623107	U2OS NT_HeLa NT
U2OS 1h	AMP	4.365	0.503051	0.0550761	U2OS NT_U2OS 1h
U2OS 24h	AMP	8.575	1.47721	0.00288688	U2OS NT_U2OS 24h	*
U2OS NT	AMP	3.08	0	0.623107	U2OS NT_HeLa NT
HeLa 1h	CTP	4.7025	-0.295768	0.170305	HeLa NT_HeLa 1h
HeLa 24h	CTP	1.645	-1.81111	0.00105272	HeLa NT_HeLa 24h	*
HeLa NT	CTP	5.7725	0	0.000884658	U2OS NT_HeLa NT	*
U2OS 1h	CTP	14.075	-0.0700232	0.7493	U2OS NT_U2OS 1h
U2OS 24h	CTP	1.78	-3.05321	0.000210793	U2OS NT_U2OS 24h	*
U2OS NT	CTP	14.775	0	0.000884658	U2OS NT_HeLa NT	*
HeLa 1h	CDP	3.1325	0.911792	0.00803903	HeLa NT_HeLa 1h	*
HeLa 24h	CDP	1.0375	-0.682411	0.0133811	HeLa NT_HeLa 24h	*
HeLa NT	CDP	1.665	0	0.000926309	U2OS NT_HeLa NT	*
U2OS 1h	CDP	3.9575	-0.136426	0.431753	U2OS NT_U2OS 1h
U2OS 24h	CDP	0.57275	-2.92504	0.000290725	U2OS NT_U2OS 24h	*
U2OS NT	CDP	4.35	0	0.000926309	U2OS NT_HeLa NT	*
HeLa 1h	Gulonic acid g-lactone	0.16375	0.210693	0.290203	HeLa NT_HeLa 1h
HeLa 24h	Gulonic acid g-lactone	0.60675	2.1003	2.90533e-05	HeLa NT_HeLa 24h	*
HeLa NT	Gulonic acid g-lactone	0.1415	0	0.000486758	U2OS NT_HeLa NT	*
U2OS 1h	Gulonic acid g-lactone	0.00853	1.05604	0.516169	U2OS NT_U2OS 1h
U2OS 24h	Gulonic acid g-lactone	0.030775	2.90718	0.0379614	U2OS NT_U2OS 24h	*
U2OS NT	Gulonic acid g-lactone	0.0041025	0	0.000486758	U2OS NT_HeLa NT	*
HeLa 1h	GMP	2.4	2.00241	0.00124869	HeLa NT_HeLa 1h	*
HeLa 24h	GMP	4.4	2.87688	0.00170709	HeLa NT_HeLa 24h	*
HeLa NT	GMP	0.599	0	0.250362	U2OS NT_HeLa NT
U2OS 1h	GMP	0.5565	-0.55616	0.122471	U2OS NT_U2OS 1h
U2OS 24h	GMP	1.4425	0.817958	0.0336893	U2OS NT_U2OS 24h	*
U2OS NT	GMP	0.81825	0	0.250362	U2OS NT_HeLa NT
HeLa 1h	N-Acetylneuraminic acid	0.405	-0.373021	0.103956	HeLa NT_HeLa 1h
HeLa 24h	N-Acetylneuraminic acid	1.12325	1.09866	0.0010502	HeLa NT_HeLa 24h	*
HeLa NT	N-Acetylneuraminic acid	0.5245	0	0.00110129	U2OS NT_HeLa NT	*
U2OS 1h	N-Acetylneuraminic acid	0.21075	0.140073	0.00901947	U2OS NT_U2OS 1h	*
U2OS 24h	N-Acetylneuraminic acid	1.3125	2.77879	5.17781e-05	U2OS NT_U2OS 24h	*
U2OS NT	N-Acetylneuraminic acid	0.19125	0	0.00110129	U2OS NT_HeLa NT	*
HeLa 1h	NADH	21.175	2.60624	0.0136629	HeLa NT_HeLa 1h	*
HeLa 24h	NADH	20.25	2.5418	0.0391234	HeLa NT_HeLa 24h	*
HeLa NT	NADH	3.4775	0	0.269755	U2OS NT_HeLa NT
U2OS 1h	NADH	8.455	1.67381	0.00517335	U2OS NT_U2OS 1h	*
U2OS 24h	NADH	8.5725	1.69372	0.00600456	U2OS NT_U2OS 24h	*
U2OS NT	NADH	2.65	0	0.269755	U2OS NT_HeLa NT
HeLa 1h	6-Phosphogloconic acid	1.445	0.196501	0.459452	HeLa NT_HeLa 1h
HeLa 24h	6-Phosphogloconic acid	7.405	2.55393	0.00046219	HeLa NT_HeLa 24h	*
HeLa NT	6-Phosphogloconic acid	1.261	0	0.0252207	U2OS NT_HeLa NT	*
U2OS 1h	6-Phosphogloconic acid	1.7525	-0.567709	0.093038	U2OS NT_U2OS 1h
U2OS 24h	6-Phosphogloconic acid	2.22	-0.226564	0.565599	U2OS NT_U2OS 24h
U2OS NT	6-Phosphogloconic acid	2.5975	0	0.0252207	U2OS NT_HeLa NT	*
HeLa 1h	Uridine	0.51375	2.50907	0.0167647	HeLa NT_HeLa 1h	*
HeLa 24h	Uridine	0.072175	-0.322428	0.585638	HeLa NT_HeLa 24h
HeLa NT	Uridine	0.09025	0	0.420976	U2OS NT_HeLa NT
U2OS 1h	Uridine	0.1059	0.0562566	0.800075	U2OS NT_U2OS 1h
U2OS 24h	Uridine	0.05475	-0.895515	0.0179697	U2OS NT_U2OS 24h	*
U2OS NT	Uridine	0.10185	0	0.420976	U2OS NT_HeLa NT
HeLa 1h	5-Hydroxymethyl-2-furaldehyde	0.1415	1.30735	0.00803903	HeLa NT_HeLa 1h	*
HeLa 24h	5-Hydroxymethyl-2-furaldehyde	0.3235	2.50031	0.00895016	HeLa NT_HeLa 24h	*
HeLa NT	5-Hydroxymethyl-2-furaldehyde	0.057175	0	0.000508579	U2OS NT_HeLa NT	*
U2OS 1h	5-Hydroxymethyl-2-furaldehyde	0.7285	-0.558985	0.0507616	U2OS NT_U2OS 1h
U2OS 24h	5-Hydroxymethyl-2-furaldehyde	1.17675	0.132822	0.71737	U2OS NT_U2OS 24h
U2OS NT	5-Hydroxymethyl-2-furaldehyde	1.07325	0	0.000508579	U2OS NT_HeLa NT	*
HeLa 1h	Adenine	38.8	1.90643	0.000767999	HeLa NT_HeLa 1h	*
HeLa 24h	Adenine	23.325	1.17225	0.00124869	HeLa NT_HeLa 24h	*
HeLa NT	Adenine	10.35	0	0.00170839	U2OS NT_HeLa NT	*
U2OS 1h	Adenine	4.7925	0.446228	0.057848	U2OS NT_U2OS 1h
U2OS 24h	Adenine	18.15	2.36735	0.00306288	U2OS NT_U2OS 24h	*
U2OS NT	Adenine	3.5175	0	0.00170839	U2OS NT_HeLa NT	*
HeLa 1h	NAD+	48.25	1.64059	0.00135105	HeLa NT_HeLa 1h	*
HeLa 24h	NAD+	47.175	1.60808	0.0888659	HeLa NT_HeLa 24h
HeLa NT	NAD+	15.475	0	0.0270083	U2OS NT_HeLa NT	*
U2OS 1h	NAD+	55.9	2.18713	0.000508579	U2OS NT_U2OS 1h	*
U2OS 24h	NAD+	58.225	2.24592	0.00436188	U2OS NT_U2OS 24h	*
U2OS NT	NAD+	12.275	0	0.0270083	U2OS NT_HeLa NT	*
HeLa 1h	cADPR	3.51	1.64411	0.00294399	HeLa NT_HeLa 1h	*
HeLa 24h	cADPR	3.7125	1.72503	0.0147688	HeLa NT_HeLa 24h	*
HeLa NT	cADPR	1.123	0	0.0914817	U2OS NT_HeLa NT
U2OS 1h	cADPR	4.0775	2.16097	0.000537432	U2OS NT_U2OS 1h	*
U2OS 24h	cADPR	4.275	2.22921	0.0106171	U2OS NT_U2OS 24h	*
U2OS NT	cADPR	0.91175	0	0.0914817	U2OS NT_HeLa NT
HeLa 1h	N8-Acetylspermidine	14.275	0.112953	0.721875	HeLa NT_HeLa 1h
HeLa 24h	N8-Acetylspermidine	57.05	2.11169	0.00314878	HeLa NT_HeLa 24h	*
HeLa NT	N8-Acetylspermidine	13.2	0	0.000807348	U2OS NT_HeLa NT	*
U2OS 1h	N8-Acetylspermidine	0.91125	0.0243482	0.8149	U2OS NT_U2OS 1h
U2OS 24h	N8-Acetylspermidine	0.9635	0.104786	0.135988	U2OS NT_U2OS 24h
U2OS NT	N8-Acetylspermidine	0.896	0	0.000807348	U2OS NT_HeLa NT	*
HeLa 1h	3-Phosphoglyceric acid	75.475	2.04612	0.0326578	HeLa NT_HeLa 1h	*
HeLa 24h	3-Phosphoglyceric acid	67.875	1.89301	0.0270083	HeLa NT_HeLa 24h	*
HeLa NT	3-Phosphoglyceric acid	18.275	0	0.453356	U2OS NT_HeLa NT
U2OS 1h	3-Phosphoglyceric acid	24.6505	1.38686	0.29071	U2OS NT_U2OS 1h
U2OS 24h	3-Phosphoglyceric acid	29.65	1.65328	0.115422	U2OS NT_U2OS 24h
U2OS NT	3-Phosphoglyceric acid	9.42624	0	0.453356	U2OS NT_HeLa NT
HeLa 1h	Propionylcarnitine	15.2	-1.9245	0.000109924	HeLa NT_HeLa 1h	*
HeLa 24h	Propionylcarnitine	42.05	-0.456466	0.00844098	HeLa NT_HeLa 24h	*
HeLa NT	Propionylcarnitine	57.7	0	0.000602427	U2OS NT_HeLa NT	*
U2OS 1h	Propionylcarnitine	110.5	0.0562441	0.641678	U2OS NT_U2OS 1h
U2OS 24h	Propionylcarnitine	92.775	-0.195994	0.137689	U2OS NT_U2OS 24h
U2OS NT	Propionylcarnitine	106.275	0	0.000602427	U2OS NT_HeLa NT	*
HeLa 1h	UDP-glucose	9.4675	-0.371726	0.16108	HeLa NT_HeLa 1h
HeLa 24h	UDP-glucose	4.22	-1.53747	0.000375703	HeLa NT_HeLa 24h	*
HeLa NT	UDP-glucose	12.25	0	0.00311925	U2OS NT_HeLa NT	*
U2OS 1h	UDP-glucose	27.8	0.170574	0.295667	U2OS NT_U2OS 1h
U2OS 24h	UDP-glucose	6.6625	-1.89038	0.000895757	U2OS NT_U2OS 24h	*
U2OS NT	UDP-glucose	24.7	0	0.00311925	U2OS NT_HeLa NT	*
HeLa 1h	dTTP	0.60825	0.0101159	0.921702	HeLa NT_HeLa 1h
HeLa 24h	dTTP	0.238525	-1.34041	0.00319856	HeLa NT_HeLa 24h	*
HeLa NT	dTTP	0.604	0	0.000183686	U2OS NT_HeLa NT	*
U2OS 1h	dTTP	1.9175	0.263411	0.08623	U2OS NT_U2OS 1h
U2OS 24h	dTTP	0.43275	-1.88421	0.00015015	U2OS NT_U2OS 24h	*
U2OS NT	dTTP	1.5975	0	0.000183686	U2OS NT_HeLa NT	*
HeLa 1h	2-Oxoglutaric acid	20.4	-1.85944	0.000204045	HeLa NT_HeLa 1h	*
HeLa 24h	2-Oxoglutaric acid	37.15	-0.99465	0.000725302	HeLa NT_HeLa 24h	*
HeLa NT	2-Oxoglutaric acid	74.025	0	0.0138069	U2OS NT_HeLa NT	*
U2OS 1h	2-Oxoglutaric acid	119	0.253127	0.0305172	U2OS NT_U2OS 1h	*
U2OS 24h	2-Oxoglutaric acid	111.2	0.155322	0.547144	U2OS NT_U2OS 24h
U2OS NT	2-Oxoglutaric acid	99.85	0	0.0138069	U2OS NT_HeLa NT	*
HeLa 1h	ADP	52.375	1.2046	0.00423017	HeLa NT_HeLa 1h	*
HeLa 24h	ADP	79.525	1.80713	0.000426396	HeLa NT_HeLa 24h	*
HeLa NT	ADP	22.725	0	0.391799	U2OS NT_HeLa NT
U2OS 1h	ADP	36.75	0.528662	0.00175993	U2OS NT_U2OS 1h	*
U2OS 24h	ADP	63	1.30627	0.00102098	U2OS NT_U2OS 24h	*
U2OS NT	ADP	25.475	0	0.391799	U2OS NT_HeLa NT
HeLa 1h	Phosphoenolpyruvic acid	19.475	1.77766	0.040582	HeLa NT_HeLa 1h	*
HeLa 24h	Phosphoenolpyruvic acid	17.465	1.6205	0.074799	HeLa NT_HeLa 24h
HeLa NT	Phosphoenolpyruvic acid	5.68	0	0.0228339	U2OS NT_HeLa NT	*
U2OS 1h	Phosphoenolpyruvic acid	6.4025	0.892039	0.00311868	U2OS NT_U2OS 1h	*
U2OS 24h	Phosphoenolpyruvic acid	9.1875	1.41308	0.00885886	U2OS NT_U2OS 24h	*
U2OS NT	Phosphoenolpyruvic acid	3.45	0	0.0228339	U2OS NT_HeLa NT	*
HeLa 1h	Fructose 6-phosphate	1.2475	1.01862	0.000375703	HeLa NT_HeLa 1h	*
HeLa 24h	Fructose 6-phosphate	1.9975	1.69778	0.00269664	HeLa NT_HeLa 24h	*
HeLa NT	Fructose 6-phosphate	0.61575	0	0.00844098	U2OS NT_HeLa NT	*
U2OS 1h	Fructose 6-phosphate	1.7125	0.434972	0.0579789	U2OS NT_U2OS 1h
U2OS 24h	Fructose 6-phosphate	2.23	0.815912	0.00620456	U2OS NT_U2OS 24h	*
U2OS NT	Fructose 6-phosphate	1.26675	0	0.00844098	U2OS NT_HeLa NT	*
HeLa 1h	Ribulose-5-phosphate	4.3	0.929611	0.00546709	HeLa NT_HeLa 1h	*
HeLa 24h	Ribulose-5-phosphate	6.4125	1.50616	0.0131541	HeLa NT_HeLa 24h	*
HeLa NT	Ribulose-5-phosphate	2.2575	0	0.619009	U2OS NT_HeLa NT
U2OS 1h	Ribulose-5-phosphate	3.875	0.615059	0.116654	U2OS NT_U2OS 1h
U2OS 24h	Ribulose-5-phosphate	7.24	1.51685	0.00046219	U2OS NT_U2OS 24h	*
U2OS NT	Ribulose-5-phosphate	2.53	0	0.619009	U2OS NT_HeLa NT
HeLa 1h	Adenosine	2.8725	1.49515	0.0350997	HeLa NT_HeLa 1h	*
HeLa 24h	Adenosine	2.445	1.26268	0.135034	HeLa NT_HeLa 24h
HeLa NT	Adenosine	1.019	0	0.0230064	U2OS NT_HeLa NT	*
U2OS 1h	Adenosine	2.4925	-0.507174	0.194856	U2OS NT_U2OS 1h
U2OS 24h	Adenosine	2.5875	-0.453209	0.256921	U2OS NT_U2OS 24h
U2OS NT	Adenosine	3.5425	0	0.0230064	U2OS NT_HeLa NT	*
HeLa 1h	2-Phosphoglyceric acid	21.05	1.4745	0.0669229	HeLa NT_HeLa 1h
HeLa 24h	2-Phosphoglyceric acid	15.875	1.06744	0.040582	HeLa NT_HeLa 24h	*
HeLa NT	2-Phosphoglyceric acid	7.575	0	0.171761	U2OS NT_HeLa NT
U2OS 1h	2-Phosphoglyceric acid	8.695	0.563144	0.0122528	U2OS NT_U2OS 1h	*
U2OS 24h	2-Phosphoglyceric acid	10.76	0.870564	0.019622	U2OS NT_U2OS 24h	*
U2OS NT	2-Phosphoglyceric acid	5.885	0	0.171761	U2OS NT_HeLa NT
HeLa 1h	GDP	5.1225	0.643152	0.0490063	HeLa NT_HeLa 1h	*
HeLa 24h	GDP	8.9425	1.44698	0.000109924	HeLa NT_HeLa 24h	*
HeLa NT	GDP	3.28	0	0.015542	U2OS NT_HeLa NT	*
U2OS 1h	GDP	4.245	-0.20407	0.250362	U2OS NT_U2OS 1h
U2OS 24h	GDP	8.085	0.725413	0.0199525	U2OS NT_U2OS 24h	*
U2OS NT	GDP	4.89	0	0.015542	U2OS NT_HeLa NT	*
HeLa 1h	Malic acid	2.1825	-1.41318	0.000998517	HeLa NT_HeLa 1h	*
HeLa 24h	Malic acid	3.4625	-0.747345	0.00685652	HeLa NT_HeLa 24h	*
HeLa NT	Malic acid	5.8125	0	0.380376	U2OS NT_HeLa NT
U2OS 1h	Malic acid	5.93	0.169545	0.0499513	U2OS NT_U2OS 1h	*
U2OS 24h	Malic acid	9.8425	0.900538	0.000251511	U2OS NT_U2OS 24h	*
U2OS NT	Malic acid	5.2725	0	0.380376	U2OS NT_HeLa NT
HeLa 1h	Taurine	80.625	-1.38401	0.0689732	HeLa NT_HeLa 1h
HeLa 24h	Taurine	85.825	-1.29384	0.0736869	HeLa NT_HeLa 24h
HeLa NT	Taurine	210.425	0	0.88648	U2OS NT_HeLa NT
U2OS 1h	Taurine	228.25	0.187013	0.433474	U2OS NT_U2OS 1h
U2OS 24h	Taurine	216	0.107429	0.641678	U2OS NT_U2OS 24h
U2OS NT	Taurine	200.5	0	0.88648	U2OS NT_HeLa NT
HeLa 1h	dCTP	0.2025	0.302029	0.0914258	HeLa NT_HeLa 1h
HeLa 24h	dCTP	0.1004	-0.710134	0.00672345	HeLa NT_HeLa 24h	*
HeLa NT	dCTP	0.16425	0	0.00139972	U2OS NT_HeLa NT	*
U2OS 1h	dCTP	0.469	0.431537	0.00875617	U2OS NT_U2OS 1h	*
U2OS 24h	dCTP	0.141	-1.30236	0.00102098	U2OS NT_U2OS 24h	*
U2OS NT	dCTP	0.34775	0	0.00139972	U2OS NT_HeLa NT	*
HeLa 1h	Glyceraldehyde 3-phosphate	20.625	0.0498144	0.911579	HeLa NT_HeLa 1h
HeLa 24h	Glyceraldehyde 3-phosphate	20.6	0.0480646	0.916105	HeLa NT_HeLa 24h
HeLa NT	Glyceraldehyde 3-phosphate	19.925	0	0.0494137	U2OS NT_HeLa NT	*
U2OS 1h	Glyceraldehyde 3-phosphate	6.2225	-0.580124	0.281398	U2OS NT_U2OS 1h
U2OS 24h	Glyceraldehyde 3-phosphate	3.795	-1.29352	0.08623	U2OS NT_U2OS 24h
U2OS NT	Glyceraldehyde 3-phosphate	9.3025	0	0.0494137	U2OS NT_HeLa NT	*
HeLa 1h	Hexose1	218.75	0.966428	0.0343605	HeLa NT_HeLa 1h	*
HeLa 24h	Hexose1	268.5	1.26207	0.116654	HeLa NT_HeLa 24h
HeLa NT	Hexose1	111.95	0	0.00183705	U2OS NT_HeLa NT	*
U2OS 1h	Hexose1	838.25	-0.213205	0.510789	U2OS NT_U2OS 1h
U2OS 24h	Hexose1	863.75	-0.169971	0.569856	U2OS NT_U2OS 24h
U2OS NT	Hexose1	971.75	0	0.00183705	U2OS NT_HeLa NT	*
HeLa 1h	sn-glycero-3-Phosphocholine	101.1	0.292006	0.407067	HeLa NT_HeLa 1h
HeLa 24h	sn-glycero-3-Phosphocholine	194.25	1.23414	0.00195887	HeLa NT_HeLa 24h	*
HeLa NT	sn-glycero-3-Phosphocholine	82.575	0	7.9328e-05	U2OS NT_HeLa NT	*
U2OS 1h	sn-glycero-3-Phosphocholine	998.25	-0.159571	0.154205	U2OS NT_U2OS 1h
U2OS 24h	sn-glycero-3-Phosphocholine	1445	0.374026	0.0431695	U2OS NT_U2OS 24h	*
U2OS NT	sn-glycero-3-Phosphocholine	1115	0	7.9328e-05	U2OS NT_HeLa NT	*
HeLa 1h	Fumaric acid	0.18375	-1.18662	0.000508579	HeLa NT_HeLa 1h	*
HeLa 24h	Fumaric acid	0.2925	-0.515929	0.00546709	HeLa NT_HeLa 24h	*
HeLa NT	Fumaric acid	0.41825	0	0.623107	U2OS NT_HeLa NT
U2OS 1h	Fumaric acid	0.474	0.123043	0.201945	U2OS NT_U2OS 1h
U2OS 24h	Fumaric acid	0.57375	0.398578	0.00610264	U2OS NT_U2OS 24h	*
U2OS NT	Fumaric acid	0.43525	0	0.623107	U2OS NT_HeLa NT
HeLa 1h	Glucose-1,6-bisphosphate	18.65	0.501373	0.00707047	HeLa NT_HeLa 1h	*
HeLa 24h	Glucose-1,6-bisphosphate	29.275	1.15187	0.00406879	HeLa NT_HeLa 24h	*
HeLa NT	Glucose-1,6-bisphosphate	13.175	0	0.000113001	U2OS NT_HeLa NT	*
U2OS 1h	Glucose-1,6-bisphosphate	2.975	-0.115291	0.780395	U2OS NT_U2OS 1h
U2OS 24h	Glucose-1,6-bisphosphate	3.32	0.0430029	0.925073	U2OS NT_U2OS 24h
U2OS NT	Glucose-1,6-bisphosphate	3.2225	0	0.000113001	U2OS NT_HeLa NT	*
HeLa 1h	Glucose 6-phosphate	2.025	0.524787	0.102582	HeLa NT_HeLa 1h
HeLa 24h	Glucose 6-phosphate	3.1175	1.14725	0.013566	HeLa NT_HeLa 24h	*
HeLa NT	Glucose 6-phosphate	1.4075	0	0.000283857	U2OS NT_HeLa NT	*
U2OS 1h	Glucose 6-phosphate	7.1075	-0.0741782	0.713803	U2OS NT_U2OS 1h
U2OS 24h	Glucose 6-phosphate	10.0275	0.42237	0.0914817	U2OS NT_U2OS 24h
U2OS NT	Glucose 6-phosphate	7.4825	0	0.000283857	U2OS NT_HeLa NT	*
HeLa 1h	Ornithine	1.88125	1.12301	0.100129	HeLa NT_HeLa 1h
HeLa 24h	Ornithine	1.42775	0.725058	0.35079	HeLa NT_HeLa 24h
HeLa NT	Ornithine	0.86375	0	0.00253328	U2OS NT_HeLa NT	*
U2OS 1h	Ornithine	2.48825	-0.519782	0.238021	U2OS NT_U2OS 1h
U2OS 24h	Ornithine	2.65	-0.428921	0.149295	U2OS NT_U2OS 24h
U2OS NT	Ornithine	3.5675	0	0.00253328	U2OS NT_HeLa NT	*
HeLa 1h	Asparagine	8.995	1.08847	0.00182761	HeLa NT_HeLa 1h	*
HeLa 24h	Asparagine	5.5825	0.400254	0.0914817	HeLa NT_HeLa 24h
HeLa NT	Asparagine	4.23	0	0.000204045	U2OS NT_HeLa NT	*
U2OS 1h	Asparagine	11.65	0.00309924	0.974341	U2OS NT_U2OS 1h
U2OS 24h	Asparagine	8.7	-0.418143	0.00719173	U2OS NT_U2OS 24h	*
U2OS NT	Asparagine	11.625	0	0.000204045	U2OS NT_HeLa NT	*
HeLa 1h	Hexose2	368	0.951809	0.0120798	HeLa NT_HeLa 1h	*
HeLa 24h	Hexose2	394.25	1.05121	0.104638	HeLa NT_HeLa 24h
HeLa NT	Hexose2	190.25	0	0.000251511	U2OS NT_HeLa NT	*
U2OS 1h	Hexose2	1802.5	0.0675907	0.759507	U2OS NT_U2OS 1h
U2OS 24h	Hexose2	1997.5	0.215787	0.521475	U2OS NT_U2OS 24h
U2OS NT	Hexose2	1720	0	0.000251511	U2OS NT_HeLa NT	*
HeLa 1h	Creatine phosphate	40.225	-1.02048	0.104083	HeLa NT_HeLa 1h
HeLa 24h	Creatine phosphate	44.5	-0.874764	0.138326	HeLa NT_HeLa 24h
HeLa NT	Creatine phosphate	81.6	0	0.00801138	U2OS NT_HeLa NT	*
U2OS 1h	Creatine phosphate	841	-0.204019	0.612477	U2OS NT_U2OS 1h
U2OS 24h	Creatine phosphate	1032	0.0912467	0.826788	U2OS NT_U2OS 24h
U2OS NT	Creatine phosphate	968.75	0	0.00801138	U2OS NT_HeLa NT	*
HeLa 1h	Mucic acid	0.06525	0.997791	0.444681	HeLa NT_HeLa 1h
HeLa 24h	Mucic acid	0.0319	-0.0346308	0.848084	HeLa NT_HeLa 24h
HeLa NT	Mucic acid	0.032675	0	0.0106171	U2OS NT_HeLa NT	*
U2OS 1h	Mucic acid	0.05125	0.10659	0.166114	U2OS NT_U2OS 1h
U2OS 24h	Mucic acid	0.0605	0.345974	0.0882904	U2OS NT_U2OS 24h
U2OS NT	Mucic acid	0.0476	0	0.0106171	U2OS NT_HeLa NT	*
HeLa 1h	cis-Aconitic acid	88.175	-0.146511	0.350822	HeLa NT_HeLa 1h
HeLa 24h	cis-Aconitic acid	89.25	-0.129029	0.461423	HeLa NT_HeLa 24h
HeLa NT	cis-Aconitic acid	97.6	0	0.00059987	U2OS NT_HeLa NT	*
U2OS 1h	cis-Aconitic acid	190.5	-0.0684045	0.453356	U2OS NT_U2OS 1h
U2OS 24h	cis-Aconitic acid	102.075	-0.968566	0.00206099	U2OS NT_U2OS 24h	*
U2OS NT	cis-Aconitic acid	199.75	0	0.00059987	U2OS NT_HeLa NT	*
HeLa 1h	Hypotaurine	0.072575	-0.968346	0.000998517	HeLa NT_HeLa 1h	*
HeLa 24h	Hypotaurine	0.0848	-0.743755	0.00288284	HeLa NT_HeLa 24h	*
HeLa NT	Hypotaurine	0.142	0	0.074799	U2OS NT_HeLa NT
U2OS 1h	Hypotaurine	0.184	0.0518867	0.762934	U2OS NT_U2OS 1h
U2OS 24h	Hypotaurine	0.1675	-0.0836579	0.684276	U2OS NT_U2OS 24h
U2OS NT	Hypotaurine	0.1775	0	0.074799	U2OS NT_HeLa NT
HeLa 1h	Butyrylcarnitine	14.075	-0.962357	0.00429354	HeLa NT_HeLa 1h	*
HeLa 24h	Butyrylcarnitine	20.5	-0.419868	0.0736869	HeLa NT_HeLa 24h
HeLa NT	Butyrylcarnitine	27.425	0	1.79185e-05	U2OS NT_HeLa NT	*
U2OS 1h	Butyrylcarnitine	125.5	0.00575927	0.916105	U2OS NT_U2OS 1h
U2OS 24h	Butyrylcarnitine	151	0.27262	0.00942789	U2OS NT_U2OS 24h	*
U2OS NT	Butyrylcarnitine	125	0	1.79185e-05	U2OS NT_HeLa NT	*
HeLa 1h	ATP	121.5	-0.0322895	0.851161	HeLa NT_HeLa 1h
HeLa 24h	ATP	189.25	0.607047	0.00135105	HeLa NT_HeLa 24h	*
HeLa NT	ATP	124.25	0	0.00653675	U2OS NT_HeLa NT	*
U2OS 1h	ATP	233.5	0.518551	0.00199554	U2OS NT_U2OS 1h	*
U2OS 24h	ATP	311.75	0.935518	0.00233488	U2OS NT_U2OS 24h	*
U2OS NT	ATP	163	0	0.00653675	U2OS NT_HeLa NT	*
HeLa 1h	N-Acetyl-methionine	0.281	-0.917462	0.00268054	HeLa NT_HeLa 1h	*
HeLa 24h	N-Acetyl-methionine	0.35475	-0.58123	0.0127589	HeLa NT_HeLa 24h	*
HeLa NT	N-Acetyl-methionine	0.53075	0	0.000620943	U2OS NT_HeLa NT	*
U2OS 1h	N-Acetyl-methionine	0.1645	-0.0303736	0.453199	U2OS NT_U2OS 1h
U2OS 24h	N-Acetyl-methionine	0.13	-0.36995	0.0117659	U2OS NT_U2OS 24h	*
U2OS NT	N-Acetyl-methionine	0.168	0	0.000620943	U2OS NT_HeLa NT	*
HeLa 1h	Dihydroxyacetone-phosphate	0.11825	-0.631973	0.0490063	HeLa NT_HeLa 1h	*
HeLa 24h	Dihydroxyacetone-phosphate	0.132	-0.473275	0.0882904	HeLa NT_HeLa 24h
HeLa NT	Dihydroxyacetone-phosphate	0.18325	0	0.00406879	U2OS NT_HeLa NT	*
U2OS 1h	Dihydroxyacetone-phosphate	0.0833	0.433631	0.0393466	U2OS NT_U2OS 1h	*
U2OS 24h	Dihydroxyacetone-phosphate	0.116325	0.915403	0.013442	U2OS NT_U2OS 24h	*
U2OS NT	Dihydroxyacetone-phosphate	0.061675	0	0.00406879	U2OS NT_HeLa NT	*
HeLa 1h	Fructose 1,6-bisphosphate	2.5875	0.177787	0.422765	HeLa NT_HeLa 1h
HeLa 24h	Fructose 1,6-bisphosphate	4.2	0.876618	0.00504756	HeLa NT_HeLa 24h	*
HeLa NT	Fructose 1,6-bisphosphate	2.2875	0	0.78434	U2OS NT_HeLa NT
U2OS 1h	Fructose 1,6-bisphosphate	1.745	-0.330994	0.0894522	U2OS NT_U2OS 1h
U2OS 24h	Fructose 1,6-bisphosphate	1.705	-0.364449	0.115194	U2OS NT_U2OS 24h
U2OS NT	Fructose 1,6-bisphosphate	2.195	0	0.78434	U2OS NT_HeLa NT
HeLa 1h	dATP	0.7355	0.352657	0.0203528	HeLa NT_HeLa 1h	*
HeLa 24h	dATP	0.98225	0.770021	0.000601033	HeLa NT_HeLa 24h	*
HeLa NT	dATP	0.576	0	0.00431719	U2OS NT_HeLa NT	*
U2OS 1h	dATP	1.165	0.200984	0.166606	U2OS NT_U2OS 1h
U2OS 24h	dATP	1.86	0.875957	0.00833732	U2OS NT_U2OS 24h	*
U2OS NT	dATP	1.0135	0	0.00431719	U2OS NT_HeLa NT	*
HeLa 1h	Hexanoic acid	5.01	0.186488	0.750076	HeLa NT_HeLa 1h
HeLa 24h	Hexanoic acid	7.8825	0.84033	0.121089	HeLa NT_HeLa 24h
HeLa NT	Hexanoic acid	4.4025	0	0.135103	U2OS NT_HeLa NT
U2OS 1h	Hexanoic acid	6.13	-0.279416	0.511826	U2OS NT_U2OS 1h
U2OS 24h	Hexanoic acid	8.205	0.141201	0.814573	U2OS NT_U2OS 24h
U2OS NT	Hexanoic acid	7.44	0	0.135103	U2OS NT_HeLa NT
HeLa 1h	Aspartic acid	27.025	0.773959	0.186144	HeLa NT_HeLa 1h
HeLa 24h	Aspartic acid	28.275	0.839192	0.149147	HeLa NT_HeLa 24h
HeLa NT	Aspartic acid	15.8045	0	0.013785	U2OS NT_HeLa NT	*
U2OS 1h	Aspartic acid	226	-0.1194	0.805696	U2OS NT_U2OS 1h
U2OS 24h	Aspartic acid	242	-0.020716	0.974341	U2OS NT_U2OS 24h
U2OS NT	Aspartic acid	245.5	0	0.013785	U2OS NT_HeLa NT	*
HeLa 1h	Serine phosphate	0.116	-0.833763	0.0119328	HeLa NT_HeLa 1h	*
HeLa 24h	Serine phosphate	0.16525	-0.323237	0.132994	HeLa NT_HeLa 24h
HeLa NT	Serine phosphate	0.20675	0	0.000251265	U2OS NT_HeLa NT	*
U2OS 1h	Serine phosphate	0.5915	0.0912407	0.281398	U2OS NT_U2OS 1h
U2OS 24h	Serine phosphate	0.50375	-0.14043	0.405087	U2OS NT_U2OS 24h
U2OS NT	Serine phosphate	0.55525	0	0.000251265	U2OS NT_HeLa NT	*
HeLa 1h	Xanthine	7.0075	0.524978	0.021598	HeLa NT_HeLa 1h	*
HeLa 24h	Xanthine	8.5425	0.810737	0.0672398	HeLa NT_HeLa 24h
HeLa NT	Xanthine	4.87	0	0.970795	U2OS NT_HeLa NT
U2OS 1h	Xanthine	4.1225	-0.228504	0.508046	U2OS NT_U2OS 1h
U2OS 24h	Xanthine	3.2775	-0.559427	0.158695	U2OS NT_U2OS 24h
U2OS NT	Xanthine	4.83	0	0.970795	U2OS NT_HeLa NT
HeLa 1h	Fructose 1-phosphate	0.7115	-0.0624985	0.832075	HeLa NT_HeLa 1h
HeLa 24h	Fructose 1-phosphate	1.295	0.801518	0.00741496	HeLa NT_HeLa 24h	*
HeLa NT	Fructose 1-phosphate	0.743	0	0.297275	U2OS NT_HeLa NT
U2OS 1h	Fructose 1-phosphate	0.64	0.299144	0.7493	U2OS NT_U2OS 1h
U2OS 24h	Fructose 1-phosphate	0.77425	0.573872	0.644794	U2OS NT_U2OS 24h
U2OS NT	Fructose 1-phosphate	0.52015	0	0.297275	U2OS NT_HeLa NT
HeLa 1h	N-Acetylserine	8.875	-0.799788	0.00138081	HeLa NT_HeLa 1h	*
HeLa 24h	N-Acetylserine	11.825	-0.385767	0.0572513	HeLa NT_HeLa 24h
HeLa NT	N-Acetylserine	15.45	0	2.42692e-05	U2OS NT_HeLa NT	*
U2OS 1h	N-Acetylserine	1.7375	0.207249	0.364497	U2OS NT_U2OS 1h
U2OS 24h	N-Acetylserine	1.73	0.201009	0.672361	U2OS NT_U2OS 24h
U2OS NT	N-Acetylserine	1.505	0	2.42692e-05	U2OS NT_HeLa NT	*
HeLa 1h	Citrulline	0.7265	0.437385	0.08623	HeLa NT_HeLa 1h
HeLa 24h	Citrulline	0.92425	0.784705	0.0905545	HeLa NT_HeLa 24h
HeLa NT	Citrulline	0.5365	0	0.000283857	U2OS NT_HeLa NT	*
U2OS 1h	Citrulline	2.2325	-0.189005	0.219856	U2OS NT_U2OS 1h
U2OS 24h	Citrulline	2.0525	-0.310283	0.171181	U2OS NT_U2OS 24h
U2OS NT	Citrulline	2.545	0	0.000283857	U2OS NT_HeLa NT	*
HeLa 1h	1-Carboxyethyltyrosine	0.378	0.627077	0.353047	HeLa NT_HeLa 1h
HeLa 24h	1-Carboxyethyltyrosine	0.41775	0.771331	0.138231	HeLa NT_HeLa 24h
HeLa NT	1-Carboxyethyltyrosine	0.24475	0	0.0456209	U2OS NT_HeLa NT	*
U2OS 1h	1-Carboxyethyltyrosine	0.089825	0.197184	0.821519	U2OS NT_U2OS 1h
U2OS 24h	1-Carboxyethyltyrosine	0.073175	-0.0985824	0.889654	U2OS NT_U2OS 24h
U2OS NT	1-Carboxyethyltyrosine	0.07835	0	0.0456209	U2OS NT_HeLa NT	*
HeLa 1h	Glutamine	82.35	0.762297	0.0215655	HeLa NT_HeLa 1h	*
HeLa 24h	Glutamine	63.025	0.376453	0.522749	HeLa NT_HeLa 24h
HeLa NT	Glutamine	48.55	0	2.92975e-05	U2OS NT_HeLa NT	*
U2OS 1h	Glutamine	1117.5	-0.184554	0.0942523	U2OS NT_U2OS 1h
U2OS 24h	Glutamine	918.25	-0.46787	0.00585944	U2OS NT_U2OS 24h	*
U2OS NT	Glutamine	1270	0	2.92975e-05	U2OS NT_HeLa NT	*
HeLa 1h	Proline	1607.5	0.756922	0.0202576	HeLa NT_HeLa 1h	*
HeLa 24h	Proline	1365	0.521004	0.113109	HeLa NT_HeLa 24h
HeLa NT	Proline	951.25	0	0.000240361	U2OS NT_HeLa NT	*
U2OS 1h	Proline	3542.5	-0.141478	0.183085	U2OS NT_U2OS 1h
U2OS 24h	Proline	3875	-0.0120496	0.937488	U2OS NT_U2OS 24h
U2OS NT	Proline	3907.5	0	0.000240361	U2OS NT_HeLa NT	*
HeLa 1h	Galactos/glucos-amine	4.3725	0.522016	0.00938509	HeLa NT_HeLa 1h	*
HeLa 24h	Galactos/glucos-amine	5.015	0.719807	0.0951166	HeLa NT_HeLa 24h
HeLa NT	Galactos/glucos-amine	3.045	0	0.00151035	U2OS NT_HeLa NT	*
U2OS 1h	Galactos/glucos-amine	9.885	-0.051255	0.847061	U2OS NT_U2OS 1h
U2OS 24h	Galactos/glucos-amine	10.23	-0.00176175	0.994831	U2OS NT_U2OS 24h
U2OS NT	Galactos/glucos-amine	10.2425	0	0.00151035	U2OS NT_HeLa NT	*
HeLa 1h	Methionine sulfoxide	1.3125	-0.341037	0.259132	HeLa NT_HeLa 1h
HeLa 24h	Methionine sulfoxide	1.01475	-0.71223	0.0337257	HeLa NT_HeLa 24h	*
HeLa NT	Methionine sulfoxide	1.6625	0	0.00240847	U2OS NT_HeLa NT	*
U2OS 1h	Methionine sulfoxide	0.37125	-0.260604	0.0987078	U2OS NT_U2OS 1h
U2OS 24h	Methionine sulfoxide	0.50075	0.171096	0.503135	U2OS NT_U2OS 24h
U2OS NT	Methionine sulfoxide	0.44475	0	0.00240847	U2OS NT_HeLa NT	*
HeLa 1h	Glyceric acid	0.0501	0.618833	0.0455132	HeLa NT_HeLa 1h	*
HeLa 24h	Glyceric acid	0.053	0.700014	0.0882904	HeLa NT_HeLa 24h
HeLa NT	Glyceric acid	0.032625	0	0.0557545	U2OS NT_HeLa NT
U2OS 1h	Glyceric acid	0.0254	0.237141	0.467746	U2OS NT_U2OS 1h
U2OS 24h	Glyceric acid	0.028175	0.386728	0.319352	U2OS NT_U2OS 24h
U2OS NT	Glyceric acid	0.02155	0	0.0557545	U2OS NT_HeLa NT
HeLa 1h	4-Hydroxyproline	5.0325	-0.0325967	0.897702	HeLa NT_HeLa 1h
HeLa 24h	4-Hydroxyproline	4.47	-0.203597	0.0320442	HeLa NT_HeLa 24h	*
HeLa NT	4-Hydroxyproline	5.1475	0	3.46759e-05	U2OS NT_HeLa NT	*
U2OS 1h	4-Hydroxyproline	0.881	-0.156948	0.721875	U2OS NT_U2OS 1h
U2OS 24h	4-Hydroxyproline	0.60525	-0.698559	0.0781349	U2OS NT_U2OS 24h
U2OS NT	4-Hydroxyproline	0.98225	0	3.46759e-05	U2OS NT_HeLa NT	*
HeLa 1h	Coenzyme A	0.29675	0.130955	0.688342	HeLa NT_HeLa 1h
HeLa 24h	Coenzyme A	0.4295	0.664365	0.0424337	HeLa NT_HeLa 24h	*
HeLa NT	Coenzyme A	0.271	0	0.0032924	U2OS NT_HeLa NT	*
U2OS 1h	Coenzyme A	0.54075	-0.256014	0.168271	U2OS NT_U2OS 1h
U2OS 24h	Coenzyme A	0.7135	0.143938	0.560702	U2OS NT_U2OS 24h
U2OS NT	Coenzyme A	0.64575	0	0.0032924	U2OS NT_HeLa NT	*
HeLa 1h	Phosphocholine	265.75	-0.658601	0.0199525	HeLa NT_HeLa 1h	*
HeLa 24h	Phosphocholine	411	-0.0295324	0.839718	HeLa NT_HeLa 24h
HeLa NT	Phosphocholine	419.5	0	0.00170709	U2OS NT_HeLa NT	*
U2OS 1h	Phosphocholine	734.25	0.144002	0.256466	U2OS NT_U2OS 1h
U2OS 24h	Phosphocholine	944.5	0.507282	0.00159698	U2OS NT_U2OS 24h	*
U2OS NT	Phosphocholine	664.5	0	0.00170709	U2OS NT_HeLa NT	*
HeLa 1h	Threonic acid	0.96475	-0.651091	0.0156962	HeLa NT_HeLa 1h	*
HeLa 24h	Threonic acid	1.4975	-0.0167618	0.923107	HeLa NT_HeLa 24h
HeLa NT	Threonic acid	1.515	0	0.229598	U2OS NT_HeLa NT
U2OS 1h	Threonic acid	1.6475	-0.0704936	0.201351	U2OS NT_U2OS 1h
U2OS 24h	Threonic acid	1.7925	0.0512011	0.642709	U2OS NT_U2OS 24h
U2OS NT	Threonic acid	1.73	0	0.229598	U2OS NT_HeLa NT
HeLa 1h	N-Acetyl-alanine	0.18325	-0.64094	0.00653675	HeLa NT_HeLa 1h	*
HeLa 24h	N-Acetyl-alanine	0.23	-0.31312	0.08623	HeLa NT_HeLa 24h
HeLa NT	N-Acetyl-alanine	0.28575	0	0.148533	U2OS NT_HeLa NT
U2OS 1h	N-Acetyl-alanine	0.23775	-0.049213	0.585913	U2OS NT_U2OS 1h
U2OS 24h	N-Acetyl-alanine	0.2055	-0.25952	0.0454146	U2OS NT_U2OS 24h	*
U2OS NT	N-Acetyl-alanine	0.246	0	0.148533	U2OS NT_HeLa NT
HeLa 1h	Glycerol 3-phosphate	36.625	-0.0645156	0.717829	HeLa NT_HeLa 1h
HeLa 24h	Glycerol 3-phosphate	49.925	0.382418	0.0479627	HeLa NT_HeLa 24h	*
HeLa NT	Glycerol 3-phosphate	38.3	0	0.000251511	U2OS NT_HeLa NT	*
U2OS 1h	Glycerol 3-phosphate	4.2975	-0.111404	0.697007	U2OS NT_U2OS 1h
U2OS 24h	Glycerol 3-phosphate	7.2075	0.634597	0.1686	U2OS NT_U2OS 24h
U2OS NT	Glycerol 3-phosphate	4.6425	0	0.000251511	U2OS NT_HeLa NT	*
HeLa 1h	Galactonic acid	5.8175	-0.374165	0.150732	HeLa NT_HeLa 1h
HeLa 24h	Galactonic acid	11.7	0.633872	0.00504756	HeLa NT_HeLa 24h	*
HeLa NT	Galactonic acid	7.54	0	0.00175922	U2OS NT_HeLa NT	*
U2OS 1h	Galactonic acid	3.0025	-0.00957809	0.958861	U2OS NT_U2OS 1h
U2OS 24h	Galactonic acid	3.405	0.171912	0.413423	U2OS NT_U2OS 24h
U2OS NT	Galactonic acid	3.0225	0	0.00175922	U2OS NT_HeLa NT	*
HeLa 1h	2,6-Dimethoxybenzoic acid	6.115	-0.303168	0.0583534	HeLa NT_HeLa 1h
HeLa 24h	2,6-Dimethoxybenzoic acid	5.6925	-0.406459	0.0492785	HeLa NT_HeLa 24h	*
HeLa NT	2,6-Dimethoxybenzoic acid	7.545	0	2.52598e-05	U2OS NT_HeLa NT	*
U2OS 1h	2,6-Dimethoxybenzoic acid	0.85575	-0.0521513	0.610312	U2OS NT_U2OS 1h
U2OS 24h	2,6-Dimethoxybenzoic acid	0.575	-0.625779	0.122471	U2OS NT_U2OS 24h
U2OS NT	2,6-Dimethoxybenzoic acid	0.88725	0	2.52598e-05	U2OS NT_HeLa NT	*
HeLa 1h	N-Acetyl-ornithine	5.675	-0.0785376	0.587832	HeLa NT_HeLa 1h
HeLa 24h	N-Acetyl-ornithine	3.935	-0.606794	0.012296	HeLa NT_HeLa 24h	*
HeLa NT	N-Acetyl-ornithine	5.9925	0	0.000251511	U2OS NT_HeLa NT	*
U2OS 1h	N-Acetyl-ornithine	1.3275	-0.0162102	0.89638	U2OS NT_U2OS 1h
U2OS 24h	N-Acetyl-ornithine	1.6625	0.308432	0.0396785	U2OS NT_U2OS 24h	*
U2OS NT	N-Acetyl-ornithine	1.3425	0	0.000251511	U2OS NT_HeLa NT	*
HeLa 1h	2-Hydroxybutyric acid	0.2215	-0.132165	0.451554	HeLa NT_HeLa 1h
HeLa 24h	2-Hydroxybutyric acid	0.2095	-0.212521	0.45613	HeLa NT_HeLa 24h
HeLa NT	2-Hydroxybutyric acid	0.24275	0	0.000426396	U2OS NT_HeLa NT	*
U2OS 1h	2-Hydroxybutyric acid	0.039675	0.402066	0.461423	U2OS NT_U2OS 1h
U2OS 24h	2-Hydroxybutyric acid	0.045575	0.602078	0.310128	U2OS NT_U2OS 24h
U2OS NT	2-Hydroxybutyric acid	0.030025	0	0.000426396	U2OS NT_HeLa NT	*
HeLa 1h	Pantothenic acid	57.375	-0.198761	0.315238	HeLa NT_HeLa 1h
HeLa 24h	Pantothenic acid	70.9	0.106602	0.623107	HeLa NT_HeLa 24h
HeLa NT	Pantothenic acid	65.85	0	0.0128183	U2OS NT_HeLa NT	*
U2OS 1h	Pantothenic acid	38.9	0.0644675	0.641767	U2OS NT_U2OS 1h
U2OS 24h	Pantothenic acid	56.4	0.600393	0.137689	U2OS NT_U2OS 24h
U2OS NT	Pantothenic acid	37.2	0	0.0128183	U2OS NT_HeLa NT	*
HeLa 1h	Citric acid	2.18	-0.598138	0.150136	HeLa NT_HeLa 1h
HeLa 24h	Citric acid	3.0925	-0.0936924	0.806058	HeLa NT_HeLa 24h
HeLa NT	Citric acid	3.3	0	0.00135105	U2OS NT_HeLa NT	*
U2OS 1h	Citric acid	8.4775	0.00511443	0.965695	U2OS NT_U2OS 1h
U2OS 24h	Citric acid	6.33	-0.416319	0.0136629	U2OS NT_U2OS 24h	*
U2OS NT	Citric acid	8.4475	0	0.00135105	U2OS NT_HeLa NT	*
HeLa 1h	Homoarginine	0.47275	0.559628	0.16108	HeLa NT_HeLa 1h
HeLa 24h	Homoarginine	0.48375	0.592812	0.0942523	HeLa NT_HeLa 24h
HeLa NT	Homoarginine	0.32075	0	0.000489783	U2OS NT_HeLa NT	*
U2OS 1h	Homoarginine	1.16	0.0206684	0.887372	U2OS NT_U2OS 1h
U2OS 24h	Homoarginine	1.16725	0.0296572	0.89737	U2OS NT_U2OS 24h
U2OS NT	Homoarginine	1.1435	0	0.000489783	U2OS NT_HeLa NT	*
HeLa 1h	5-Methyltryptophan	0.1895	0.00190455	0.990112	HeLa NT_HeLa 1h
HeLa 24h	5-Methyltryptophan	0.148	-0.354696	0.0733774	HeLa NT_HeLa 24h
HeLa NT	5-Methyltryptophan	0.18925	0	0.356242	U2OS NT_HeLa NT
U2OS 1h	5-Methyltryptophan	0.19025	-0.212882	0.41589	U2OS NT_U2OS 1h
U2OS 24h	5-Methyltryptophan	0.14625	-0.592342	0.0672784	U2OS NT_U2OS 24h
U2OS NT	5-Methyltryptophan	0.2205	0	0.356242	U2OS NT_HeLa NT
HeLa 1h	Acetylcarnitine	265.75	0.199057	0.157285	HeLa NT_HeLa 1h
HeLa 24h	Acetylcarnitine	219.75	-0.075149	0.642709	HeLa NT_HeLa 24h
HeLa NT	Acetylcarnitine	231.5	0	0.00266514	U2OS NT_HeLa NT	*
U2OS 1h	Acetylcarnitine	143.25	0.243528	0.00567545	U2OS NT_U2OS 1h	*
U2OS 24h	Acetylcarnitine	181.25	0.582974	0.00410111	U2OS NT_U2OS 24h	*
U2OS NT	Acetylcarnitine	121	0	0.00266514	U2OS NT_HeLa NT	*
HeLa 1h	Crotonic acid	0.05375	0.208259	0.77467	HeLa NT_HeLa 1h
HeLa 24h	Crotonic acid	0.03885	-0.260092	0.731102	HeLa NT_HeLa 24h
HeLa NT	Crotonic acid	0.046525	0	0.000106399	U2OS NT_HeLa NT	*
U2OS 1h	Crotonic acid	3.08	-0.34516	0.0382697	U2OS NT_U2OS 1h	*
U2OS 24h	Crotonic acid	2.6125	-0.58266	0.0110338	U2OS NT_U2OS 24h	*
U2OS NT	Crotonic acid	3.9125	0	0.000106399	U2OS NT_HeLa NT	*
HeLa 1h	5,6-Dihydro Thymine	0.2295	0.175239	0.407067	HeLa NT_HeLa 1h
HeLa 24h	5,6-Dihydro Thymine	0.135825	-0.581506	0.0914621	HeLa NT_HeLa 24h
HeLa NT	5,6-Dihydro Thymine	0.20325	0	0.000337274	U2OS NT_HeLa NT	*
U2OS 1h	5,6-Dihydro Thymine	0.020875	0.0191319	0.969716	U2OS NT_U2OS 1h
U2OS 24h	5,6-Dihydro Thymine	0.0245	0.250137	0.475158	U2OS NT_U2OS 24h
U2OS NT	5,6-Dihydro Thymine	0.0206	0	0.000337274	U2OS NT_HeLa NT	*
HeLa 1h	Succinic acid	45.475	-0.402891	0.0128183	HeLa NT_HeLa 1h	*
HeLa 24h	Succinic acid	89.8	0.57875	0.445409	HeLa NT_HeLa 24h
HeLa NT	Succinic acid	60.125	0	0.000183686	U2OS NT_HeLa NT	*
U2OS 1h	Succinic acid	138.25	0.21329	0.101793	U2OS NT_U2OS 1h
U2OS 24h	Succinic acid	119.825	0.00693967	0.987111	U2OS NT_U2OS 24h
U2OS NT	Succinic acid	119.25	0	0.000183686	U2OS NT_HeLa NT	*
HeLa 1h	Isocitric acid	0.071825	-0.305667	0.418538	HeLa NT_HeLa 1h
HeLa 24h	Isocitric acid	0.0595	-0.577264	0.0939499	HeLa NT_HeLa 24h
HeLa NT	Isocitric acid	0.088775	0	0.0186251	U2OS NT_HeLa NT	*
U2OS 1h	Isocitric acid	0.148	-0.193559	0.40272	U2OS NT_U2OS 1h
U2OS 24h	Isocitric acid	0.2035	0.265873	0.173717	U2OS NT_U2OS 24h
U2OS NT	Isocitric acid	0.16925	0	0.0186251	U2OS NT_HeLa NT	*
HeLa 1h	N-Acetyl-glutamic acid	0.1285	-0.386693	0.0417649	HeLa NT_HeLa 1h	*
HeLa 24h	N-Acetyl-glutamic acid	0.11275	-0.575334	0.013785	HeLa NT_HeLa 24h	*
HeLa NT	N-Acetyl-glutamic acid	0.168	0	0.00174371	U2OS NT_HeLa NT	*
U2OS 1h	N-Acetyl-glutamic acid	0.081775	-0.0197122	0.78434	U2OS NT_U2OS 1h
U2OS 24h	N-Acetyl-glutamic acid	0.059475	-0.479089	0.0164798	U2OS NT_U2OS 24h	*
U2OS NT	N-Acetyl-glutamic acid	0.0829	0	0.00174371	U2OS NT_HeLa NT	*
HeLa 1h	Choline	63.975	-0.0853721	0.741858	HeLa NT_HeLa 1h
HeLa 24h	Choline	46.075	-0.558896	0.024843	HeLa NT_HeLa 24h	*
HeLa NT	Choline	67.875	0	0.000508579	U2OS NT_HeLa NT	*
U2OS 1h	Choline	88.4	-0.31866	0.0311662	U2OS NT_U2OS 1h	*
U2OS 24h	Choline	79.3	-0.475386	0.00103847	U2OS NT_U2OS 24h	*
U2OS NT	Choline	110.25	0	0.000508579	U2OS NT_HeLa NT	*
HeLa 1h	Isovalerylcarnitine	6.31	-0.558039	0.0207105	HeLa NT_HeLa 1h	*
HeLa 24h	Isovalerylcarnitine	6.4825	-0.519128	0.00151233	HeLa NT_HeLa 24h	*
HeLa NT	Isovalerylcarnitine	9.29	0	0.00256234	U2OS NT_HeLa NT	*
U2OS 1h	Isovalerylcarnitine	12.5	0.0262051	0.780772	U2OS NT_U2OS 1h
U2OS 24h	Isovalerylcarnitine	11.125	-0.141918	0.130943	U2OS NT_U2OS 24h
U2OS NT	Isovalerylcarnitine	12.275	0	0.00256234	U2OS NT_HeLa NT	*
HeLa 1h	GTP	8.005	-0.465073	0.0560686	HeLa NT_HeLa 1h
HeLa 24h	GTP	14.2	0.361845	0.0455132	HeLa NT_HeLa 24h	*
HeLa NT	GTP	11.05	0	0.12441	U2OS NT_HeLa NT
U2OS 1h	GTP	14.175	-0.0351894	0.88648	U2OS NT_U2OS 1h
U2OS 24h	GTP	21.35	0.555698	0.0258736	U2OS NT_U2OS 24h	*
U2OS NT	GTP	14.525	0	0.12441	U2OS NT_HeLa NT
HeLa 1h	Indole-3-lactic acid	0.104275	0.0965493	0.434357	HeLa NT_HeLa 1h
HeLa 24h	Indole-3-lactic acid	0.08075	-0.27231	0.380376	HeLa NT_HeLa 24h
HeLa NT	Indole-3-lactic acid	0.097525	0	1.83847e-05	U2OS NT_HeLa NT	*
U2OS 1h	Indole-3-lactic acid	0.009595	-0.55278	0.353787	U2OS NT_U2OS 1h
U2OS 24h	Indole-3-lactic acid	0.012045	-0.224701	0.578076	U2OS NT_U2OS 24h
U2OS NT	Indole-3-lactic acid	0.014075	0	1.83847e-05	U2OS NT_HeLa NT	*
HeLa 1h	Palmitic acid	237.25	0.0479139	0.769682	HeLa NT_HeLa 1h
HeLa 24h	Palmitic acid	335.25	0.546743	0.00724404	HeLa NT_HeLa 24h	*
HeLa NT	Palmitic acid	229.5	0	0.0149173	U2OS NT_HeLa NT	*
U2OS 1h	Palmitic acid	310.5	0.0352755	0.88648	U2OS NT_U2OS 1h
U2OS 24h	Palmitic acid	312.25	0.0433838	0.887372	U2OS NT_U2OS 24h
U2OS NT	Palmitic acid	303	0	0.0149173	U2OS NT_HeLa NT	*
HeLa 1h	3-Phenyllactic acid	5.3	-0.0475252	0.89737	HeLa NT_HeLa 1h
HeLa 24h	3-Phenyllactic acid	3.7725	-0.537997	0.194856	HeLa NT_HeLa 24h
HeLa NT	3-Phenyllactic acid	5.4775	0	0.00105937	U2OS NT_HeLa NT	*
U2OS 1h	3-Phenyllactic acid	0.074325	0.00729741	0.980067	U2OS NT_U2OS 1h
U2OS 24h	3-Phenyllactic acid	0.092525	0.323293	0.301692	U2OS NT_U2OS 24h
U2OS NT	3-Phenyllactic acid	0.07395	0	0.00105937	U2OS NT_HeLa NT	*
HeLa 1h	O-Acetylserine	119	-0.445032	0.00715592	HeLa NT_HeLa 1h	*
HeLa 24h	O-Acetylserine	111.75	-0.535719	0.000970904	HeLa NT_HeLa 24h	*
HeLa NT	O-Acetylserine	162	0	0.000251511	U2OS NT_HeLa NT	*
U2OS 1h	O-Acetylserine	96.075	-0.0739067	0.478354	U2OS NT_U2OS 1h
U2OS 24h	O-Acetylserine	72.725	-0.475616	0.024713	U2OS NT_U2OS 24h	*
U2OS NT	O-Acetylserine	101.125	0	0.000251511	U2OS NT_HeLa NT	*
HeLa 1h	Glucose-1-phosphate	0.54125	-0.062594	0.838989	HeLa NT_HeLa 1h
HeLa 24h	Glucose-1-phosphate	0.81775	0.532771	0.0164798	HeLa NT_HeLa 24h	*
HeLa NT	Glucose-1-phosphate	0.56525	0	0.00517335	U2OS NT_HeLa NT	*
U2OS 1h	Glucose-1-phosphate	0.35275	0.292577	0.155836	U2OS NT_U2OS 1h
U2OS 24h	Glucose-1-phosphate	0.39675	0.462161	0.183867	U2OS NT_U2OS 24h
U2OS NT	Glucose-1-phosphate	0.288	0	0.00517335	U2OS NT_HeLa NT	*
HeLa 1h	Cystine	0.1355	0.426797	0.00410111	HeLa NT_HeLa 1h	*
HeLa 24h	Cystine	0.1425	0.499466	0.019711	HeLa NT_HeLa 24h	*
HeLa NT	Cystine	0.1008	0	2.92975e-05	U2OS NT_HeLa NT	*
U2OS 1h	Cystine	0.225	-0.0238467	0.633529	U2OS NT_U2OS 1h
U2OS 24h	Cystine	0.24425	0.0945868	0.150534	U2OS NT_U2OS 24h
U2OS NT	Cystine	0.22875	0	2.92975e-05	U2OS NT_HeLa NT	*
HeLa 1h	Glycine	51.675	-0.493481	0.0259162	HeLa NT_HeLa 1h	*
HeLa 24h	Glycine	57.3	-0.344412	0.0694139	HeLa NT_HeLa 24h
HeLa NT	Glycine	72.75	0	0.00134103	U2OS NT_HeLa NT	*
U2OS 1h	Glycine	28.625	0.118105	0.449233	U2OS NT_U2OS 1h
U2OS 24h	Glycine	25.325	-0.0586088	0.816485	U2OS NT_U2OS 24h
U2OS NT	Glycine	26.375	0	0.00134103	U2OS NT_HeLa NT	*
HeLa 1h	Serine	17.5	-0.0821186	0.372698	HeLa NT_HeLa 1h
HeLa 24h	Serine	26.075	0.493194	0.00328744	HeLa NT_HeLa 24h	*
HeLa NT	Serine	18.525	0	0.0096489	U2OS NT_HeLa NT	*
U2OS 1h	Serine	12.35	-0.226558	0.044404	U2OS NT_U2OS 1h	*
U2OS 24h	Serine	14.2	-0.0251786	0.811436	U2OS NT_U2OS 24h
U2OS NT	Serine	14.45	0	0.0096489	U2OS NT_HeLa NT	*
HeLa 1h	Trigonelline	1.5075	0.490585	0.418251	HeLa NT_HeLa 1h
HeLa 24h	Trigonelline	1.335	0.315267	0.642709	HeLa NT_HeLa 24h
HeLa NT	Trigonelline	1.07294	0	0.00015015	U2OS NT_HeLa NT	*
U2OS 1h	Trigonelline	10.45	-0.229279	0.0659777	U2OS NT_U2OS 1h
U2OS 24h	Trigonelline	9.0375	-0.438786	0.0164156	U2OS NT_U2OS 24h	*
U2OS NT	Trigonelline	12.25	0	0.00015015	U2OS NT_HeLa NT	*
HeLa 1h	Threonine	414.5	0.470021	0.298566	HeLa NT_HeLa 1h
HeLa 24h	Threonine	355.5	0.248498	0.625566	HeLa NT_HeLa 24h
HeLa NT	Threonine	299.25	0	0.225633	U2OS NT_HeLa NT
U2OS 1h	Threonine	161	-0.0720951	0.699696	U2OS NT_U2OS 1h
U2OS 24h	Threonine	129.5	-0.386204	0.0951166	U2OS NT_U2OS 24h
U2OS NT	Threonine	169.25	0	0.225633	U2OS NT_HeLa NT
HeLa 1h	Arginine	34.4	0.469163	0.000478104	HeLa NT_HeLa 1h	*
HeLa 24h	Arginine	27.325	0.136976	0.607569	HeLa NT_HeLa 24h
HeLa NT	Arginine	24.85	0	0.0572513	U2OS NT_HeLa NT
U2OS 1h	Arginine	19.05	-0.0281236	0.89737	U2OS NT_U2OS 1h
U2OS 24h	Arginine	19.375	-0.00371829	0.990334	U2OS NT_U2OS 24h
U2OS NT	Arginine	19.425	0	0.0572513	U2OS NT_HeLa NT
HeLa 1h	Indole-3-acrylic acid	82.95	0.459486	0.00451836	HeLa NT_HeLa 1h	*
HeLa 24h	Indole-3-acrylic acid	62.9	0.060304	0.769682	HeLa NT_HeLa 24h
HeLa NT	Indole-3-acrylic acid	60.325	0	0.000749692	U2OS NT_HeLa NT	*
U2OS 1h	Indole-3-acrylic acid	23.975	0.135549	0.642709	U2OS NT_U2OS 1h
U2OS 24h	Indole-3-acrylic acid	20.725	-0.0746096	0.831362	U2OS NT_U2OS 24h
U2OS NT	Indole-3-acrylic acid	21.825	0	0.000749692	U2OS NT_HeLa NT	*
HeLa 1h	Sorbitol	6.7475	0.117438	0.590837	HeLa NT_HeLa 1h
HeLa 24h	Sorbitol	8.54	0.457321	0.167415	HeLa NT_HeLa 24h
HeLa NT	Sorbitol	6.22	0	0.000909044	U2OS NT_HeLa NT	*
U2OS 1h	Sorbitol	2.06	0.0176155	0.776803	U2OS NT_U2OS 1h
U2OS 24h	Sorbitol	1.725	-0.238432	0.0283802	U2OS NT_U2OS 24h	*
U2OS NT	Sorbitol	2.035	0	0.000909044	U2OS NT_HeLa NT	*
HeLa 1h	Decanoic acid	0.342	0.165187	0.684276	HeLa NT_HeLa 1h
HeLa 24h	Decanoic acid	0.30775	0.0129496	0.974959	HeLa NT_HeLa 24h
HeLa NT	Decanoic acid	0.305	0	0.175995	U2OS NT_HeLa NT
U2OS 1h	Decanoic acid	0.52225	0.256282	0.403744	U2OS NT_U2OS 1h
U2OS 24h	Decanoic acid	0.5965	0.448064	0.148533	U2OS NT_U2OS 24h
U2OS NT	Decanoic acid	0.43725	0	0.175995	U2OS NT_HeLa NT
HeLa 1h	5-Aminolevulinic acid	1.52	0.163916	0.563894	HeLa NT_HeLa 1h
HeLa 24h	5-Aminolevulinic acid	1.7	0.32538	0.235882	HeLa NT_HeLa 24h
HeLa NT	5-Aminolevulinic acid	1.35675	0	0.0026152	U2OS NT_HeLa NT	*
U2OS 1h	5-Aminolevulinic acid	0.17425	0.20661	0.642709	U2OS NT_U2OS 1h
U2OS 24h	5-Aminolevulinic acid	0.205	0.441075	0.39519	U2OS NT_U2OS 24h
U2OS NT	5-Aminolevulinic acid	0.151	0	0.0026152	U2OS NT_HeLa NT	*
HeLa 1h	N-Formylmethionine	0.0602	-0.426376	0.0447211	HeLa NT_HeLa 1h	*
HeLa 24h	N-Formylmethionine	0.07835	-0.0462064	0.835543	HeLa NT_HeLa 24h
HeLa NT	N-Formylmethionine	0.0809	0	0.000337274	U2OS NT_HeLa NT	*
U2OS 1h	N-Formylmethionine	0.0085675	-0.0734532	0.838989	U2OS NT_U2OS 1h
U2OS 24h	N-Formylmethionine	0.0120175	0.414737	0.218024	U2OS NT_U2OS 24h
U2OS NT	N-Formylmethionine	0.009015	0	0.000337274	U2OS NT_HeLa NT	*
HeLa 1h	Histidine	5.0375	-0.210788	0.147368	HeLa NT_HeLa 1h
HeLa 24h	Histidine	4.35	-0.42248	0.019622	HeLa NT_HeLa 24h	*
HeLa NT	Histidine	5.83	0	0.000467778	U2OS NT_HeLa NT	*
U2OS 1h	Histidine	1.65	-0.0557426	0.7493	U2OS NT_U2OS 1h
U2OS 24h	Histidine	1.5875	-0.111452	0.582922	U2OS NT_U2OS 24h
U2OS NT	Histidine	1.715	0	0.000467778	U2OS NT_HeLa NT	*
HeLa 1h	Hexose3	120.75	-0.419511	0.00210358	HeLa NT_HeLa 1h	*
HeLa 24h	Hexose3	138	-0.226866	0.0290629	HeLa NT_HeLa 24h	*
HeLa NT	Hexose3	161.5	0	2.17593e-05	U2OS NT_HeLa NT	*
U2OS 1h	Hexose3	33.625	0.0703357	0.712759	U2OS NT_U2OS 1h
U2OS 24h	Hexose3	35.65	0.154704	0.594216	U2OS NT_U2OS 24h
U2OS NT	Hexose3	32.025	0	2.17593e-05	U2OS NT_HeLa NT	*
HeLa 1h	N-Acetyl-aspartic acid	17.375	-0.140331	0.327911	HeLa NT_HeLa 1h
HeLa 24h	N-Acetyl-aspartic acid	16.9	-0.180321	0.298853	HeLa NT_HeLa 24h
HeLa NT	N-Acetyl-aspartic acid	19.15	0	0.000228486	U2OS NT_HeLa NT	*
U2OS 1h	N-Acetyl-aspartic acid	2.0275	-0.0455257	0.0885422	U2OS NT_U2OS 1h
U2OS 24h	N-Acetyl-aspartic acid	1.565	-0.419065	0.00242314	U2OS NT_U2OS 24h	*
U2OS NT	N-Acetyl-aspartic acid	2.0925	0	0.000228486	U2OS NT_HeLa NT	*
HeLa 1h	Acetylhistidine	0.33925	0.332197	0.420976	HeLa NT_HeLa 1h
HeLa 24h	Acetylhistidine	0.30025	0.156013	0.770194	HeLa NT_HeLa 24h
HeLa NT	Acetylhistidine	0.269475	0	0.00101958	U2OS NT_HeLa NT	*
U2OS 1h	Acetylhistidine	1.19	-0.229304	0.278767	U2OS NT_U2OS 1h
U2OS 24h	Acetylhistidine	1.048	-0.412626	0.113768	U2OS NT_U2OS 24h
U2OS NT	Acetylhistidine	1.395	0	0.00101958	U2OS NT_HeLa NT	*
HeLa 1h	Indole	0.71475	-0.0255085	0.942218	HeLa NT_HeLa 1h
HeLa 24h	Indole	0.80175	0.140205	0.675923	HeLa NT_HeLa 24h
HeLa NT	Indole	0.7275	0	0.923107	U2OS NT_HeLa NT
U2OS 1h	Indole	0.84225	0.172658	0.508046	U2OS NT_U2OS 1h
U2OS 24h	Indole	0.99125	0.407658	0.06087	U2OS NT_U2OS 24h
U2OS NT	Indole	0.74725	0	0.923107	U2OS NT_HeLa NT
HeLa 1h	2-Aminoadipic acid	0.27275	-0.296582	0.0320442	HeLa NT_HeLa 1h	*
HeLa 24h	2-Aminoadipic acid	0.255	-0.393664	0.0124188	HeLa NT_HeLa 24h	*
HeLa NT	2-Aminoadipic acid	0.335	0	0.000719507	U2OS NT_HeLa NT	*
U2OS 1h	2-Aminoadipic acid	0.1785	-0.131245	0.0681168	U2OS NT_U2OS 1h
U2OS 24h	2-Aminoadipic acid	0.155	-0.3349	0.0282108	U2OS NT_U2OS 24h	*
U2OS NT	2-Aminoadipic acid	0.1955	0	0.000719507	U2OS NT_HeLa NT	*
HeLa 1h	Glutathione	78.375	-0.131004	0.166114	HeLa NT_HeLa 1h
HeLa 24h	Glutathione	92.1	0.101803	0.422765	HeLa NT_HeLa 24h
HeLa NT	Glutathione	85.825	0	0.00015015	U2OS NT_HeLa NT	*
U2OS 1h	Glutathione	197.75	0.135681	0.0290409	U2OS NT_U2OS 1h	*
U2OS 24h	Glutathione	234.75	0.383128	0.00174371	U2OS NT_U2OS 24h	*
U2OS NT	Glutathione	180	0	0.00015015	U2OS NT_HeLa NT	*
HeLa 1h	Lysine	79.575	0.378784	0.0326578	HeLa NT_HeLa 1h	*
HeLa 24h	Lysine	63	0.0418202	0.89638	HeLa NT_HeLa 24h
HeLa NT	Lysine	61.2	0	0.0135932	U2OS NT_HeLa NT	*
U2OS 1h	Lysine	38.525	-0.040616	0.880549	U2OS NT_U2OS 1h
U2OS 24h	Lysine	39.5	-0.00455828	0.990112	U2OS NT_U2OS 24h
U2OS NT	Lysine	39.625	0	0.0135932	U2OS NT_HeLa NT	*
HeLa 1h	Glutamic acid	661.75	-0.330731	0.0467102	HeLa NT_HeLa 1h	*
HeLa 24h	Glutamic acid	960.25	0.206393	0.36658	HeLa NT_HeLa 24h
HeLa NT	Glutamic acid	832.25	0	0.000251511	U2OS NT_HeLa NT	*
U2OS 1h	Glutamic acid	4440	-0.280395	0.07668	U2OS NT_U2OS 1h
U2OS 24h	Glutamic acid	4172.5	-0.370042	0.0765282	U2OS NT_U2OS 24h
U2OS NT	Glutamic acid	5392.5	0	0.000251511	U2OS NT_HeLa NT	*
HeLa 1h	Folic acid	0.13825	0.275085	0.145645	HeLa NT_HeLa 1h
HeLa 24h	Folic acid	0.147175	0.365338	0.522521	HeLa NT_HeLa 24h
HeLa NT	Folic acid	0.11425	0	0.135034	U2OS NT_HeLa NT
U2OS 1h	Folic acid	0.1345	-0.320855	0.376149	U2OS NT_U2OS 1h
U2OS 24h	Folic acid	0.1535	-0.130223	0.801966	U2OS NT_U2OS 24h
U2OS NT	Folic acid	0.168	0	0.135034	U2OS NT_HeLa NT
HeLa 1h	4-Hydroxybenzaldehyde	1.4925	0.258691	0.31844	HeLa NT_HeLa 1h
HeLa 24h	4-Hydroxybenzaldehyde	1.3425	0.105882	0.461423	HeLa NT_HeLa 24h
HeLa NT	4-Hydroxybenzaldehyde	1.2475	0	0.00441579	U2OS NT_HeLa NT	*
U2OS 1h	4-Hydroxybenzaldehyde	1.915	-0.258003	0.332116	U2OS NT_U2OS 1h
U2OS 24h	4-Hydroxybenzaldehyde	2.9225	0.351855	0.0882904	U2OS NT_U2OS 24h
U2OS NT	4-Hydroxybenzaldehyde	2.29	0	0.00441579	U2OS NT_HeLa NT	*
HeLa 1h	Cysteine	0.100375	0.066926	0.813147	HeLa NT_HeLa 1h
HeLa 24h	Cysteine	0.075375	-0.346316	0.30201	HeLa NT_HeLa 24h
HeLa NT	Cysteine	0.095825	0	0.0860398	U2OS NT_HeLa NT
U2OS 1h	Cysteine	0.051025	-0.150872	0.78434	U2OS NT_U2OS 1h
U2OS 24h	Cysteine	0.054375	-0.0591325	0.910101	U2OS NT_U2OS 24h
U2OS NT	Cysteine	0.05665	0	0.0860398	U2OS NT_HeLa NT
HeLa 1h	7-Methylguanine	0.3565	0.030675	0.89737	HeLa NT_HeLa 1h
HeLa 24h	7-Methylguanine	0.27675	-0.334644	0.427148	HeLa NT_HeLa 24h
HeLa NT	7-Methylguanine	0.349	0	0.00572747	U2OS NT_HeLa NT	*
U2OS 1h	7-Methylguanine	0.13175	0	1	U2OS NT_U2OS 1h
U2OS 24h	7-Methylguanine	0.133625	0.020387	0.957419	U2OS NT_U2OS 24h
U2OS NT	7-Methylguanine	0.13175	0	0.00572747	U2OS NT_HeLa NT	*
HeLa 1h	N-Acetyl-glutamine	0.27325	-0.250218	0.0481062	HeLa NT_HeLa 1h	*
HeLa 24h	N-Acetyl-glutamine	0.25875	-0.328881	0.0111883	HeLa NT_HeLa 24h	*
HeLa NT	N-Acetyl-glutamine	0.325	0	0.568152	U2OS NT_HeLa NT
U2OS 1h	N-Acetyl-glutamine	0.302	-0.0388827	0.789538	U2OS NT_U2OS 1h
U2OS 24h	N-Acetyl-glutamine	0.2575	-0.268859	0.0349617	U2OS NT_U2OS 24h	*
U2OS NT	N-Acetyl-glutamine	0.31025	0	0.568152	U2OS NT_HeLa NT
HeLa 1h	Vanillin	12.55	0.122921	0.415289	HeLa NT_HeLa 1h
HeLa 24h	Vanillin	11.12	-0.05161	0.78434	HeLa NT_HeLa 24h
HeLa NT	Vanillin	11.525	0	0.0156962	U2OS NT_HeLa NT	*
U2OS 1h	Vanillin	16.075	-0.309761	0.301203	U2OS NT_U2OS 1h
U2OS 24h	Vanillin	24.85	0.318666	0.199807	U2OS NT_U2OS 24h
U2OS NT	Vanillin	19.925	0	0.0156962	U2OS NT_HeLa NT	*
HeLa 1h	8-Aminooctanoic acid	0.44875	-0.137138	0.699902	HeLa NT_HeLa 1h
HeLa 24h	8-Aminooctanoic acid	0.4195	-0.234379	0.642709	HeLa NT_HeLa 24h
HeLa NT	8-Aminooctanoic acid	0.4935	0	0.00321879	U2OS NT_HeLa NT	*
U2OS 1h	8-Aminooctanoic acid	0.05815	0.0479261	0.908807	U2OS NT_U2OS 1h
U2OS 24h	8-Aminooctanoic acid	0.0698	0.311374	0.569856	U2OS NT_U2OS 24h
U2OS NT	8-Aminooctanoic acid	0.05625	0	0.00321879	U2OS NT_HeLa NT	*
HeLa 1h	Carnitine	105.75	-0.209177	0.121184	HeLa NT_HeLa 1h
HeLa 24h	Carnitine	98.825	-0.306887	0.0378833	HeLa NT_HeLa 24h	*
HeLa NT	Carnitine	122.25	0	0.000239215	U2OS NT_HeLa NT	*
U2OS 1h	Carnitine	237.25	-0.00758118	0.9262	U2OS NT_U2OS 1h
U2OS 24h	Carnitine	206.5	-0.207847	0.0266487	U2OS NT_U2OS 24h	*
U2OS NT	Carnitine	238.5	0	0.000239215	U2OS NT_HeLa NT	*
HeLa 1h	Pyruvic acid	1.1575	0.00436897	0.990112	HeLa NT_HeLa 1h
HeLa 24h	Pyruvic acid	1.335	0.210197	0.561706	HeLa NT_HeLa 24h
HeLa NT	Pyruvic acid	1.154	0	0.306788	U2OS NT_HeLa NT
U2OS 1h	Pyruvic acid	0.96	0.0528014	0.808956	U2OS NT_U2OS 1h
U2OS 24h	Pyruvic acid	1.1425	0.303889	0.0743821	U2OS NT_U2OS 24h
U2OS NT	Pyruvic acid	0.9255	0	0.306788	U2OS NT_HeLa NT
HeLa 1h	3-Aminoisobutanoic acid	0.30275	0.020396	0.969716	HeLa NT_HeLa 1h
HeLa 24h	3-Aminoisobutanoic acid	0.242	-0.302724	0.630135	HeLa NT_HeLa 24h
HeLa NT	3-Aminoisobutanoic acid	0.2985	0	0.0951166	U2OS NT_HeLa NT
U2OS 1h	3-Aminoisobutanoic acid	0.57675	0.212525	0.378767	U2OS NT_U2OS 1h
U2OS 24h	3-Aminoisobutanoic acid	0.556	0.159664	0.542269	U2OS NT_U2OS 24h
U2OS NT	3-Aminoisobutanoic acid	0.49775	0	0.0951166	U2OS NT_HeLa NT
HeLa 1h	4-Guanidinobutyric acid	0.75325	-0.296325	0.0989923	HeLa NT_HeLa 1h
HeLa 24h	4-Guanidinobutyric acid	0.75	-0.302563	0.08623	HeLa NT_HeLa 24h
HeLa NT	4-Guanidinobutyric acid	0.925	0	0.00127874	U2OS NT_HeLa NT	*
U2OS 1h	4-Guanidinobutyric acid	1.4625	0.0148733	0.841687	U2OS NT_U2OS 1h
U2OS 24h	4-Guanidinobutyric acid	1.575	0.121788	0.114315	U2OS NT_U2OS 24h
U2OS NT	4-Guanidinobutyric acid	1.4475	0	0.00127874	U2OS NT_HeLa NT	*
HeLa 1h	N-Acetyl-lysine	0.8875	0.154715	0.248082	HeLa NT_HeLa 1h
HeLa 24h	N-Acetyl-lysine	0.7365	-0.114347	0.531092	HeLa NT_HeLa 24h
HeLa NT	N-Acetyl-lysine	0.79725	0	0.000283857	U2OS NT_HeLa NT	*
U2OS 1h	N-Acetyl-lysine	0.24125	0.157829	0.415289	U2OS NT_U2OS 1h
U2OS 24h	N-Acetyl-lysine	0.17625	-0.295077	0.127896	U2OS NT_U2OS 24h
U2OS NT	N-Acetyl-lysine	0.21625	0	0.000283857	U2OS NT_HeLa NT	*
HeLa 1h	5-Methoxytryptophan	0.209	0.278999	0.0185077	HeLa NT_HeLa 1h	*
HeLa 24h	5-Methoxytryptophan	0.16875	-0.0296165	0.89638	HeLa NT_HeLa 24h
HeLa NT	5-Methoxytryptophan	0.17225	0	0.000602427	U2OS NT_HeLa NT	*
U2OS 1h	5-Methoxytryptophan	0.066575	-0.109506	0.5219	U2OS NT_U2OS 1h
U2OS 24h	5-Methoxytryptophan	0.058675	-0.29174	0.154585	U2OS NT_U2OS 24h
U2OS NT	5-Methoxytryptophan	0.071825	0	0.000602427	U2OS NT_HeLa NT	*
HeLa 1h	Linolenic acid	0.1355	0.255918	0.181905	HeLa NT_HeLa 1h
HeLa 24h	Linolenic acid	0.13025	0.198909	0.487755	HeLa NT_HeLa 24h
HeLa NT	Linolenic acid	0.113475	0	0.169253	U2OS NT_HeLa NT
U2OS 1h	Linolenic acid	0.157	0.0876064	0.731855	U2OS NT_U2OS 1h
U2OS 24h	Linolenic acid	0.1805	0.288841	0.154205	U2OS NT_U2OS 24h
U2OS NT	Linolenic acid	0.14775	0	0.169253	U2OS NT_HeLa NT
HeLa 1h	3-Methylhistidine	29	0.160318	0.0659777	HeLa NT_HeLa 1h
HeLa 24h	3-Methylhistidine	21.525	-0.269721	0.0461161	HeLa NT_HeLa 24h	*
HeLa NT	3-Methylhistidine	25.95	0	1.79185e-05	U2OS NT_HeLa NT	*
U2OS 1h	3-Methylhistidine	6.43	-0.0387398	0.814573	U2OS NT_U2OS 1h
U2OS 24h	3-Methylhistidine	5.4275	-0.283271	0.156366	U2OS NT_U2OS 24h
U2OS NT	3-Methylhistidine	6.605	0	1.79185e-05	U2OS NT_HeLa NT	*
HeLa 1h	NADP+	0.729	-0.274042	0.101303	HeLa NT_HeLa 1h
HeLa 24h	NADP+	0.86175	-0.0326912	0.811436	HeLa NT_HeLa 24h
HeLa NT	NADP+	0.8815	0	0.00492316	U2OS NT_HeLa NT	*
U2OS 1h	NADP+	0.6575	0.147135	0.0936587	U2OS NT_U2OS 1h
U2OS 24h	NADP+	0.721	0.280144	0.0777049	U2OS NT_U2OS 24h
U2OS NT	NADP+	0.59375	0	0.00492316	U2OS NT_HeLa NT	*
HeLa 1h	3-Hydroxybutyric acid	0.2105	-0.199696	0.328504	HeLa NT_HeLa 1h
HeLa 24h	3-Hydroxybutyric acid	0.208	-0.216932	0.420976	HeLa NT_HeLa 24h
HeLa NT	3-Hydroxybutyric acid	0.24175	0	0.000657418	U2OS NT_HeLa NT	*
U2OS 1h	3-Hydroxybutyric acid	0.07	-0.0850361	0.762763	U2OS NT_U2OS 1h
U2OS 24h	3-Hydroxybutyric acid	0.08985	0.275127	0.43143	U2OS NT_U2OS 24h
U2OS NT	3-Hydroxybutyric acid	0.07425	0	0.000657418	U2OS NT_HeLa NT	*
HeLa 1h	γ-Aminobutyric acid	6.08	-0.160402	0.78113	HeLa NT_HeLa 1h
HeLa 24h	γ-Aminobutyric acid	5.6725	-0.260489	0.710929	HeLa NT_HeLa 24h
HeLa NT	γ-Aminobutyric acid	6.795	0	0.000283857	U2OS NT_HeLa NT	*
U2OS 1h	γ-Aminobutyric acid	27	-0.161589	0.062445	U2OS NT_U2OS 1h
U2OS 24h	γ-Aminobutyric acid	29.725	-0.0228717	0.852209	U2OS NT_U2OS 24h
U2OS NT	γ-Aminobutyric acid	30.2	0	0.000283857	U2OS NT_HeLa NT	*
HeLa 1h	Alanine	858.25	-0.113504	0.439308	HeLa NT_HeLa 1h
HeLa 24h	Alanine	775.75	-0.25931	0.127103	HeLa NT_HeLa 24h
HeLa NT	Alanine	928.5	0	0.0914817	U2OS NT_HeLa NT
U2OS 1h	Alanine	781	0.0545899	0.610008	U2OS NT_U2OS 1h
U2OS 24h	Alanine	644.75	-0.221993	0.122428	U2OS NT_U2OS 24h
U2OS NT	Alanine	752	0	0.0914817	U2OS NT_HeLa NT
HeLa 1h	1-Methyl Adenosine	0.208	0.142019	0.444681	HeLa NT_HeLa 1h
HeLa 24h	1-Methyl Adenosine	0.1575	-0.259213	0.422765	HeLa NT_HeLa 24h
HeLa NT	1-Methyl Adenosine	0.1885	0	0.148533	U2OS NT_HeLa NT
U2OS 1h	1-Methyl Adenosine	0.1275	-0.251199	0.111945	U2OS NT_U2OS 1h
U2OS 24h	1-Methyl Adenosine	0.13825	-0.134417	0.416015	U2OS NT_U2OS 24h
U2OS NT	1-Methyl Adenosine	0.15175	0	0.148533	U2OS NT_HeLa NT
HeLa 1h	Hippuric acid	0.22375	0.253075	0.113745	HeLa NT_HeLa 1h
HeLa 24h	Hippuric acid	0.201	0.0983826	0.862658	HeLa NT_HeLa 24h
HeLa NT	Hippuric acid	0.18775	0	0.887372	U2OS NT_HeLa NT
U2OS 1h	Hippuric acid	0.1765	-0.0482283	0.88909	U2OS NT_U2OS 1h
U2OS 24h	Hippuric acid	0.19575	0.101116	0.791589	U2OS NT_U2OS 24h
U2OS NT	Hippuric acid	0.1825	0	0.887372	U2OS NT_HeLa NT
HeLa 1h	Uric acid	4.7425	-0.0486054	0.811436	HeLa NT_HeLa 1h
HeLa 24h	Uric acid	4.745	-0.047845	0.880549	HeLa NT_HeLa 24h
HeLa NT	Uric acid	4.905	0	0.000350547	U2OS NT_HeLa NT	*
U2OS 1h	Uric acid	1.4525	0.251657	0.349412	U2OS NT_U2OS 1h
U2OS 24h	Uric acid	1.3375	0.132658	0.769682	U2OS NT_U2OS 24h
U2OS NT	Uric acid	1.22	0	0.000350547	U2OS NT_HeLa NT	*
HeLa 1h	Tryptophan	4.0225	0.247871	0.0294762	HeLa NT_HeLa 1h	*
HeLa 24h	Tryptophan	3.095	-0.130282	0.345527	HeLa NT_HeLa 24h
HeLa NT	Tryptophan	3.3875	0	0.000415774	U2OS NT_HeLa NT	*
U2OS 1h	Tryptophan	1.43	-0.0833026	0.22015	U2OS NT_U2OS 1h
U2OS 24h	Tryptophan	1.345	-0.171712	0.118388	U2OS NT_U2OS 24h
U2OS NT	Tryptophan	1.515	0	0.000415774	U2OS NT_HeLa NT	*
HeLa 1h	Creatine	0.841	-0.247295	0.116207	HeLa NT_HeLa 1h
HeLa 24h	Creatine	1.01475	0.0236513	0.877641	HeLa NT_HeLa 24h
HeLa NT	Creatine	0.99825	0	1.11641e-05	U2OS NT_HeLa NT	*
U2OS 1h	Creatine	6.17	-0.00233635	0.970795	U2OS NT_U2OS 1h
U2OS 24h	Creatine	6.9875	0.17717	0.101793	U2OS NT_U2OS 24h
U2OS NT	Creatine	6.18	0	1.11641e-05	U2OS NT_HeLa NT	*
HeLa 1h	Methionine	66	0.120175	0.149006	HeLa NT_HeLa 1h
HeLa 24h	Methionine	56.35	-0.107875	0.378767	HeLa NT_HeLa 24h
HeLa NT	Methionine	60.725	0	0.00153048	U2OS NT_HeLa NT	*
U2OS 1h	Methionine	39.175	-0.0309681	0.711369	U2OS NT_U2OS 1h
U2OS 24h	Methionine	33.75	-0.246014	0.062445	U2OS NT_U2OS 24h
U2OS NT	Methionine	40.025	0	0.00153048	U2OS NT_HeLa NT	*
HeLa 1h	Thiamine	16.55	0.233696	0.121229	HeLa NT_HeLa 1h
HeLa 24h	Thiamine	15.945	0.179969	0.692548	HeLa NT_HeLa 24h
HeLa NT	Thiamine	14.075	0	0.000520157	U2OS NT_HeLa NT	*
U2OS 1h	Thiamine	26.375	-0.216716	0.129263	U2OS NT_U2OS 1h
U2OS 24h	Thiamine	33.625	0.133647	0.403744	U2OS NT_U2OS 24h
U2OS NT	Thiamine	30.65	0	0.000520157	U2OS NT_HeLa NT	*
HeLa 1h	Lactic acid	372.25	-0.232187	0.166606	HeLa NT_HeLa 1h
HeLa 24h	Lactic acid	389	-0.168688	0.587832	HeLa NT_HeLa 24h
HeLa NT	Lactic acid	437.25	0	0.000282782	U2OS NT_HeLa NT	*
U2OS 1h	Lactic acid	78.325	0.0293061	0.883753	U2OS NT_U2OS 1h
U2OS 24h	Lactic acid	82.675	0.107284	0.641767	U2OS NT_U2OS 24h
U2OS NT	Lactic acid	76.75	0	0.000282782	U2OS NT_HeLa NT	*
HeLa 1h	Valine	2.4925	0.218298	0.0743821	HeLa NT_HeLa 1h
HeLa 24h	Valine	1.9725	-0.11927	0.5219	HeLa NT_HeLa 24h
HeLa NT	Valine	2.1425	0	0.000611922	U2OS NT_HeLa NT	*
U2OS 1h	Valine	0.9035	-0.0335388	0.78434	U2OS NT_U2OS 1h
U2OS 24h	Valine	0.83625	-0.145129	0.246872	U2OS NT_U2OS 24h
U2OS NT	Valine	0.92475	0	0.000611922	U2OS NT_HeLa NT	*
HeLa 1h	Creatinine	0.059975	-0.217315	0.134492	HeLa NT_HeLa 1h
HeLa 24h	Creatinine	0.0672	-0.0532148	0.848289	HeLa NT_HeLa 24h
HeLa NT	Creatinine	0.069725	0	1.79185e-05	U2OS NT_HeLa NT	*
U2OS 1h	Creatinine	0.28525	-0.0521513	0.34401	U2OS NT_U2OS 1h
U2OS 24h	Creatinine	0.336	0.184083	0.0989717	U2OS NT_U2OS 24h
U2OS NT	Creatinine	0.29575	0	1.79185e-05	U2OS NT_HeLa NT	*
HeLa 1h	2-Ethylhydracrylic acid	1.019	-0.211633	0.112493	HeLa NT_HeLa 1h
HeLa 24h	2-Ethylhydracrylic acid	1.01625	-0.215532	0.304845	HeLa NT_HeLa 24h
HeLa NT	2-Ethylhydracrylic acid	1.18	0	0.000283857	U2OS NT_HeLa NT	*
U2OS 1h	2-Ethylhydracrylic acid	0.38425	-0.0624561	0.801966	U2OS NT_U2OS 1h
U2OS 24h	2-Ethylhydracrylic acid	0.42025	0.0667464	0.81727	U2OS NT_U2OS 24h
U2OS NT	2-Ethylhydracrylic acid	0.40125	0	0.000283857	U2OS NT_HeLa NT	*
HeLa 1h	Glutathione disulfide	2.77	-0.214933	0.244791	HeLa NT_HeLa 1h
HeLa 24h	Glutathione disulfide	3.275	0.0266762	0.923322	HeLa NT_HeLa 24h
HeLa NT	Glutathione disulfide	3.215	0	0.000719507	U2OS NT_HeLa NT	*
U2OS 1h	Glutathione disulfide	7.0575	-0.117245	0.536232	U2OS NT_U2OS 1h
U2OS 24h	Glutathione disulfide	8.205	0.100101	0.67969	U2OS NT_U2OS 24h
U2OS NT	Glutathione disulfide	7.655	0	0.000719507	U2OS NT_HeLa NT	*
HeLa 1h	Trimethylamine N-Oxide	1.13	-0.125265	0.36658	HeLa NT_HeLa 1h
HeLa 24h	Trimethylamine N-Oxide	1.17	-0.0750791	0.731855	HeLa NT_HeLa 24h
HeLa NT	Trimethylamine N-Oxide	1.2325	0	0.000632183	U2OS NT_HeLa NT	*
U2OS 1h	Trimethylamine N-Oxide	0.43675	-0.00412317	0.986771	U2OS NT_U2OS 1h
U2OS 24h	Trimethylamine N-Oxide	0.508	0.213898	0.418251	U2OS NT_U2OS 24h
U2OS NT	Trimethylamine N-Oxide	0.438	0	0.000632183	U2OS NT_HeLa NT	*
HeLa 1h	3-Methyl-2-oxovaleric acid	5.8075	-0.163077	0.27824	HeLa NT_HeLa 1h
HeLa 24h	3-Methyl-2-oxovaleric acid	5.805	-0.163698	0.592681	HeLa NT_HeLa 24h
HeLa NT	3-Methyl-2-oxovaleric acid	6.5025	0	0.00153048	U2OS NT_HeLa NT	*
U2OS 1h	3-Methyl-2-oxovaleric acid	2.1825	-0.0535294	0.886051	U2OS NT_U2OS 1h
U2OS 24h	3-Methyl-2-oxovaleric acid	2.615	0.2073	0.610008	U2OS NT_U2OS 24h
U2OS NT	3-Methyl-2-oxovaleric acid	2.265	0	0.00153048	U2OS NT_HeLa NT	*
HeLa 1h	Oleic acid	0.103525	-0.0374836	0.87778	HeLa NT_HeLa 1h
HeLa 24h	Oleic acid	0.1102	0.0526614	0.830512	HeLa NT_HeLa 24h
HeLa NT	Oleic acid	0.10625	0	0.56104	U2OS NT_HeLa NT
U2OS 1h	Oleic acid	0.1275	0.130167	0.302223	U2OS NT_U2OS 1h
U2OS 24h	Oleic acid	0.13435	0.205666	0.503135	U2OS NT_U2OS 24h
U2OS NT	Oleic acid	0.1165	0	0.56104	U2OS NT_HeLa NT
HeLa 1h	Betaine	147.75	-0.0876064	0.357773	HeLa NT_HeLa 1h
HeLa 24h	Betaine	136.5	-0.201864	0.149147	HeLa NT_HeLa 24h
HeLa NT	Betaine	157	0	0.00475677	U2OS NT_HeLa NT	*
U2OS 1h	Betaine	215	-0.0494687	0.585638	U2OS NT_U2OS 1h
U2OS 24h	Betaine	218.5	-0.0261721	0.783765	U2OS NT_U2OS 24h
U2OS NT	Betaine	222.5	0	0.00475677	U2OS NT_HeLa NT	*
HeLa 1h	Perindopril erbumine	2.6825	0.0148663	0.88648	HeLa NT_HeLa 1h
HeLa 24h	Perindopril erbumine	2.325	-0.191481	0.101793	HeLa NT_HeLa 24h
HeLa NT	Perindopril erbumine	2.655	0	0.00321879	U2OS NT_HeLa NT	*
U2OS 1h	Perindopril erbumine	3.4125	0.0202225	0.750076	U2OS NT_U2OS 1h
U2OS 24h	Perindopril erbumine	3.7725	0.164914	0.00653675	U2OS NT_U2OS 24h	*
U2OS NT	Perindopril erbumine	3.365	0	0.00321879	U2OS NT_HeLa NT	*
HeLa 1h	Tyrosine	8.8875	0.178166	0.115422	HeLa NT_HeLa 1h
HeLa 24h	Tyrosine	6.895	-0.188061	0.248502	HeLa NT_HeLa 24h
HeLa NT	Tyrosine	7.855	0	0.000489783	U2OS NT_HeLa NT	*
U2OS 1h	Tyrosine	3.15	-0.0780025	0.433299	U2OS NT_U2OS 1h
U2OS 24h	Tyrosine	2.9225	-0.186151	0.101793	U2OS NT_U2OS 24h
U2OS NT	Tyrosine	3.325	0	0.000489783	U2OS NT_HeLa NT	*
HeLa 1h	Phenylalanine	254.25	0.144614	0.139265	HeLa NT_HeLa 1h
HeLa 24h	Phenylalanine	203	-0.180154	0.149526	HeLa NT_HeLa 24h
HeLa NT	Phenylalanine	230	0	0.000251511	U2OS NT_HeLa NT	*
U2OS 1h	Phenylalanine	95.35	-0.024008	0.88648	U2OS NT_U2OS 1h
U2OS 24h	Phenylalanine	92.025	-0.0752151	0.625566	U2OS NT_U2OS 24h
U2OS NT	Phenylalanine	96.95	0	0.000251511	U2OS NT_HeLa NT	*
HeLa 1h	Isoleucine	164.5	0.179549	0.0912424	HeLa NT_HeLa 1h
HeLa 24h	Isoleucine	136.25	-0.0922819	0.407067	HeLa NT_HeLa 24h
HeLa NT	Isoleucine	145.25	0	0.00062085	U2OS NT_HeLa NT	*
U2OS 1h	Isoleucine	69.7	-0.0553291	0.713803	U2OS NT_U2OS 1h
U2OS 24h	Isoleucine	70.425	-0.0404001	0.800075	U2OS NT_U2OS 24h
U2OS NT	Isoleucine	72.425	0	0.00062085	U2OS NT_HeLa NT	*
HeLa 1h	Cytidine	0.052975	0.0470561	0.836946	HeLa NT_HeLa 1h
HeLa 24h	Cytidine	0.053625	0.0646502	0.786806	HeLa NT_HeLa 24h
HeLa NT	Cytidine	0.051275	0	0.0021823	U2OS NT_HeLa NT	*
U2OS 1h	Cytidine	0.085775	-0.0217013	0.849562	U2OS NT_U2OS 1h
U2OS 24h	Cytidine	0.077025	-0.176932	0.461423	U2OS NT_U2OS 24h
U2OS NT	Cytidine	0.087075	0	0.0021823	U2OS NT_HeLa NT	*
HeLa 1h	Carnosine	0.16175	0.0476031	0.830512	HeLa NT_HeLa 1h
HeLa 24h	Carnosine	0.17275	0.142523	0.699696	HeLa NT_HeLa 24h
HeLa NT	Carnosine	0.1565	0	0.00124869	U2OS NT_HeLa NT	*
U2OS 1h	Carnosine	0.3605	0.0844645	0.480609	U2OS NT_U2OS 1h
U2OS 24h	Carnosine	0.38425	0.176511	0.433252	U2OS NT_U2OS 24h
U2OS NT	Carnosine	0.34	0	0.00124869	U2OS NT_HeLa NT	*
HeLa 1h	3-Ureidopropionic acid	0.27675	-0.156687	0.391253	HeLa NT_HeLa 1h
HeLa 24h	3-Ureidopropionic acid	0.274	-0.171095	0.63771	HeLa NT_HeLa 24h
HeLa NT	3-Ureidopropionic acid	0.3085	0	0.000605024	U2OS NT_HeLa NT	*
U2OS 1h	3-Ureidopropionic acid	0.04685	-0.156692	0.569856	U2OS NT_U2OS 1h
U2OS 24h	3-Ureidopropionic acid	0.0578	0.146329	0.582922	U2OS NT_U2OS 24h
U2OS NT	3-Ureidopropionic acid	0.052225	0	0.000605024	U2OS NT_HeLa NT	*
HeLa 1h	1,3-Dimethyluracil	0.74525	-0.118415	0.256921	HeLa NT_HeLa 1h
HeLa 24h	1,3-Dimethyluracil	0.7725	-0.0666048	0.427148	HeLa NT_HeLa 24h
HeLa NT	1,3-Dimethyluracil	0.809	0	0.000364784	U2OS NT_HeLa NT	*
U2OS 1h	1,3-Dimethyluracil	0.4555	0.167749	0.135034	U2OS NT_U2OS 1h
U2OS 24h	1,3-Dimethyluracil	0.44075	0.120259	0.545134	U2OS NT_U2OS 24h
U2OS NT	1,3-Dimethyluracil	0.4055	0	0.000364784	U2OS NT_HeLa NT	*
HeLa 1h	Leucine	147	0.14439	0.138326	HeLa NT_HeLa 1h
HeLa 24h	Leucine	125.25	-0.0866156	0.495217	HeLa NT_HeLa 24h
HeLa NT	Leucine	133	0	0.00170839	U2OS NT_HeLa NT	*
U2OS 1h	Leucine	77.775	-0.0964098	0.364203	U2OS NT_U2OS 1h
U2OS 24h	Leucine	74.725	-0.154125	0.228276	U2OS NT_U2OS 24h
U2OS NT	Leucine	83.15	0	0.00170839	U2OS NT_HeLa NT	*
HeLa 1h	Urea	4.225	0.117328	0.641767	HeLa NT_HeLa 1h
HeLa 24h	Urea	4.3325	0.153576	0.711235	HeLa NT_HeLa 24h
HeLa NT	Urea	3.895	0	0.08623	U2OS NT_HeLa NT
U2OS 1h	Urea	2.34	-0.143656	0.570288	U2OS NT_U2OS 1h
U2OS 24h	Urea	2.5125	-0.0410407	0.88648	U2OS NT_U2OS 24h
U2OS NT	Urea	2.585	0	0.08623	U2OS NT_HeLa NT
HeLa 1h	4-Methyl-2-oxovaleric acid	5.4725	-0.115832	0.420976	HeLa NT_HeLa 1h
HeLa 24h	4-Methyl-2-oxovaleric acid	5.3525	-0.147819	0.591886	HeLa NT_HeLa 24h
HeLa NT	4-Methyl-2-oxovaleric acid	5.93	0	0.0061267	U2OS NT_HeLa NT	*
U2OS 1h	4-Methyl-2-oxovaleric acid	2.2525	-0.0472541	0.9262	U2OS NT_U2OS 1h
U2OS 24h	4-Methyl-2-oxovaleric acid	2.545	0.128884	0.833701	U2OS NT_U2OS 24h
U2OS NT	4-Methyl-2-oxovaleric acid	2.3275	0	0.0061267	U2OS NT_HeLa NT	*
HeLa 1h	Pyridoxal	7.5875	-0.000950392	0.994831	HeLa NT_HeLa 1h
HeLa 24h	Pyridoxal	8.3525	0.137633	0.590874	HeLa NT_HeLa 24h
HeLa NT	Pyridoxal	7.5925	0	0.00406879	U2OS NT_HeLa NT	*
U2OS 1h	Pyridoxal	4.455	-0.0710831	0.642709	U2OS NT_U2OS 1h
U2OS 24h	Pyridoxal	5.165	0.14226	0.321412	U2OS NT_U2OS 24h
U2OS NT	Pyridoxal	4.68	0	0.00406879	U2OS NT_HeLa NT	*
HeLa 1h	Pyroglutamic acid	1.3225	-0.130296	0.304016	HeLa NT_HeLa 1h
HeLa 24h	Pyroglutamic acid	1.4975	0.0489927	0.847061	HeLa NT_HeLa 24h
HeLa NT	Pyroglutamic acid	1.4475	0	0.000337274	U2OS NT_HeLa NT	*
U2OS 1h	Pyroglutamic acid	3.8125	0.0354347	0.836946	U2OS NT_U2OS 1h
U2OS 24h	Pyroglutamic acid	3.5425	-0.0705348	0.642709	U2OS NT_U2OS 24h
U2OS NT	Pyroglutamic acid	3.72	0	0.000337274	U2OS NT_HeLa NT	*
HeLa 1h	Allantoin	0.158	-0.109847	0.407067	HeLa NT_HeLa 1h
HeLa 24h	Allantoin	0.15725	-0.116712	0.696715	HeLa NT_HeLa 24h
HeLa NT	Allantoin	0.1705	0	0.0163813	U2OS NT_HeLa NT	*
U2OS 1h	Allantoin	0.11825	0	1	U2OS NT_U2OS 1h
U2OS 24h	Allantoin	0.122	0.045041	0.849562	U2OS NT_U2OS 24h
U2OS NT	Allantoin	0.11825	0	0.0163813	U2OS NT_HeLa NT	*
HeLa 1h	Pyridoxine	49.525	-0.0338288	0.784941	HeLa NT_HeLa 1h
HeLa 24h	Pyridoxine	52.275	0.0441354	0.87705	HeLa NT_HeLa 24h
HeLa NT	Pyridoxine	50.7	0	0.108907	U2OS NT_HeLa NT
U2OS 1h	Pyridoxine	58.3	-0.113572	0.579096	U2OS NT_U2OS 1h
U2OS 24h	Pyridoxine	64.975	0.0428164	0.850499	U2OS NT_U2OS 24h
U2OS NT	Pyridoxine	63.075	0	0.108907	U2OS NT_HeLa NT
HeLa 1h	Acetylcholine	16.475	-0.0973448	0.618017	HeLa NT_HeLa 1h
HeLa 24h	Acetylcholine	17.05	-0.0478515	0.789538	HeLa NT_HeLa 24h
HeLa NT	Acetylcholine	17.625	0	0.00105272	U2OS NT_HeLa NT	*
U2OS 1h	Acetylcholine	31.475	0.0837434	0.256921	U2OS NT_U2OS 1h
U2OS 24h	Acetylcholine	29.825	0.00605921	0.927723	U2OS NT_U2OS 24h
U2OS NT	Acetylcholine	29.7	0	0.00105272	U2OS NT_HeLa NT	*

## Sheet: Supplementary Table 3
sample	metabolite	mean area	Log2 fold change (to NT)	statistical comparison	adjusted p-value	significant (*adjusted p-value < 0.05)
BPTES	Nicotinamide riboside	3696	-9.75816e-05	BPTES_NAD	0.000378328	*
NAD	Nicotinamide riboside	3.953e+07	13.3846
NAD+BPTES	Nicotinamide riboside	6.28181e+06	10.7309	NAD_NAD+BPTES	0.00181095	*
NAD+Oligom	Nicotinamide riboside	5.51082e+06	10.542	NAD_NAD+Oligom	0.00115296	*
NT	Nicotinamide riboside	3696.25	0	NAD_NT	0.000378328	*
Oligom	Nicotinamide riboside	8547.5	1.20944	NAD_Oligom	0.000378328	*
BPTES	Hypoxanthine	22754.8	-0.3516	BPTES_NAD	0.00234144	*
NAD	Hypoxanthine	2.14044e+07	9.52592
NAD+BPTES	Hypoxanthine	15377877	9.04887	NAD_NAD+BPTES	0.302327
NAD+Oligom	Hypoxanthine	1.81606e+07	9.28883	NAD_NAD+Oligom	0.593647
NT	Hypoxanthine	29034.5	0	NAD_NT	0.00234144	*
Oligom	Hypoxanthine	32088.8	0.144299	NAD_Oligom	0.00234144	*
BPTES	UTP	526491	0.0425535	BPTES_NAD	7.40706e-05	*
NAD	UTP	1542.75	-8.37221
NAD+BPTES	UTP	127502	-2.00334	NAD_NAD+BPTES	8.42894e-05	*
NAD+Oligom	UTP	68422	-2.90132	NAD_NAD+Oligom	6.66183e-05	*
NT	UTP	511189	0	NAD_NT	1.1396e-06	*
Oligom	UTP	490690	-0.0590427	NAD_Oligom	6.11367e-06	*
BPTES	UMP	37279.2	0.462784	BPTES_NAD	1.85708e-06	*
NAD	UMP	445.75	-5.92321
NAD+BPTES	UMP	12214	-1.14705	NAD_NAD+BPTES	0.0554
NAD+Oligom	UMP	14564.8	-0.893108	NAD_NAD+Oligom	0.00173222	*
NT	UMP	27049.2	0	NAD_NT	0.00748862	*
Oligom	UMP	80427.2	1.5721	NAD_Oligom	0.000378328	*
BPTES	Nicotinamide ribotide	42260.5	0.0514215	BPTES_NAD	0.0180881	*
NAD	Nicotinamide ribotide	1.54717e+06	5.2456
NAD+BPTES	Nicotinamide ribotide	1770344	5.44	NAD_NAD+BPTES	0.795621
NAD+Oligom	Nicotinamide ribotide	1.39399e+06	5.09519	NAD_NAD+Oligom	0.853142
NT	Nicotinamide ribotide	40780.8	0	NAD_NT	0.0180685	*
Oligom	Nicotinamide ribotide	33524	-0.282694	NAD_Oligom	0.0178605	*
BPTES	CDP	175706	0.39852	BPTES_NAD	2.59025e-05	*
NAD	CDP	3496.25	-5.25269
NAD+BPTES	CDP	53388.2	-1.32005	NAD_NAD+BPTES	0.00864093	*
NAD+Oligom	CDP	39434	-1.75713	NAD_NAD+Oligom	0.000374637	*
NT	CDP	133297	0	NAD_NT	0.00316846	*
Oligom	CDP	260476	0.966507	NAD_Oligom	2.59025e-05	*
BPTES	Adenine	269507	0.297965	BPTES_NAD	0.000246606	*
NAD	Adenine	6.64432e+06	4.92169
NAD+BPTES	Adenine	575543	1.39257	NAD_NAD+BPTES	0.000313977	*
NAD+Oligom	Adenine	3.89854e+06	4.1525	NAD_NAD+Oligom	0.00749808	*
NT	Adenine	219217	0	NAD_NT	0.000240957	*
Oligom	Adenine	1049788	2.25967	NAD_Oligom	0.000494527	*
BPTES	Adenosine diphosphate ribose	4897.5	-0.668049	BPTES_NAD	0.0292431	*
NAD	Adenosine diphosphate ribose	205196	4.72077
NAD+BPTES	Adenosine diphosphate ribose	135496	4.12201	NAD_NAD+BPTES	0.481971
NAD+Oligom	Adenosine diphosphate ribose	204068	4.71281	NAD_NAD+Oligom	0.990911
NT	Adenosine diphosphate ribose	7781.75	0	NAD_NT	0.0302882	*
Oligom	Adenosine diphosphate ribose	64791.8	3.05764	NAD_Oligom	0.103501
BPTES	2-Picolinic acid	9716	-1.15308	BPTES_NAD	0.000233856	*
NAD	2-Picolinic acid	429507	4.31309
NAD+BPTES	2-Picolinic acid	172038	2.99314	NAD_NAD+BPTES	0.0067762	*
NAD+Oligom	2-Picolinic acid	198574	3.20009	NAD_NAD+Oligom	0.0192325	*
NT	2-Picolinic acid	21607.2	0	NAD_NT	0.000266951	*
Oligom	2-Picolinic acid	16482	-0.390624	NAD_Oligom	0.000246606	*
BPTES	Inosine	72012.8	-0.220259	BPTES_NAD	0.00536979	*
NAD	Inosine	1.27296e+06	3.92353
NAD+BPTES	Inosine	665608	2.98809	NAD_NAD+BPTES	0.131356
NAD+Oligom	Inosine	758914	3.17735	NAD_NAD+Oligom	0.160802
NT	Inosine	83890.8	0	NAD_NT	0.00554496	*
Oligom	Inosine	67738.8	-0.30853	NAD_Oligom	0.00535244	*
BPTES	N-Acetylneuraminic acid	896102	0.224104	BPTES_NAD	0.00029083	*
NAD	N-Acetylneuraminic acid	10327505	3.75079
NAD+BPTES	N-Acetylneuraminic acid	3291044	2.10091	NAD_NAD+BPTES	0.000757716	*
NAD+Oligom	N-Acetylneuraminic acid	2363766	1.62346	NAD_NAD+Oligom	0.000531778	*
NT	N-Acetylneuraminic acid	767177	0	NAD_NT	0.000277884	*
Oligom	N-Acetylneuraminic acid	909280	0.245166	NAD_Oligom	0.00029083	*
BPTES	CTP	1.67256e+06	0.0444314	BPTES_NAD	0.000189421	*
NAD	CTP	128304	-3.65999
NAD+BPTES	CTP	525908	-1.62474	NAD_NAD+BPTES	0.000312282	*
NAD+Oligom	CTP	312294	-2.37665	NAD_NAD+Oligom	0.000551597	*
NT	CTP	1.62183e+06	0	NAD_NT	4.49355e-07	*
Oligom	CTP	1.48907e+06	-0.123212	NAD_Oligom	9.60951e-05	*
BPTES	Allopurinol	536600	-0.257571	BPTES_NAD	0.00180172	*
NAD	Allopurinol	7694852	3.5844
NAD+BPTES	Allopurinol	4.07882e+06	2.66866	NAD_NAD+BPTES	0.0795915
NAD+Oligom	Allopurinol	4781409	2.89795	NAD_NAD+Oligom	0.100255
NT	Allopurinol	641486	0	NAD_NT	0.00196468	*
Oligom	Allopurinol	484988	-0.40347	NAD_Oligom	0.00176269	*
BPTES	GMP	14197	1.20969	BPTES_NAD	0.00428528	*
NAD	GMP	64560	3.39474
NAD+BPTES	GMP	21871.5	1.83315	NAD_NAD+BPTES	0.0169983	*
NAD+Oligom	GMP	33664.8	2.45534	NAD_NAD+Oligom	0.040113	*
NT	GMP	6138.25	0	NAD_NT	0.0023163	*
Oligom	GMP	33883.2	2.46467	NAD_Oligom	0.0318652	*
BPTES	Glucose-6-phosphate	74870	0.453111	BPTES_NAD	2.69097e-05	*
NAD	Glucose-6-phosphate	536394	3.29394
NAD+BPTES	Glucose-6-phosphate	186557	1.77027	NAD_NAD+BPTES	0.0001321	*
NAD+Oligom	Glucose-6-phosphate	216657	1.98606	NAD_NAD+Oligom	0.000378328	*
NT	Glucose-6-phosphate	54690	0	NAD_NT	3.37852e-05	*
Oligom	Glucose-6-phosphate	147673	1.43306	NAD_Oligom	8.42894e-05	*
BPTES	Asparagine	268430	0.33898	BPTES_NAD	9.32787e-05	*
NAD	Asparagine	1060108	2.32057
NAD+BPTES	Asparagine	301043	0.504401	NAD_NAD+BPTES	0.000240957	*
NAD+Oligom	Asparagine	1.57242e+06	2.88935	NAD_NAD+Oligom	0.0255275	*
NT	Asparagine	212221	0	NAD_NT	7.40706e-05	*
Oligom	Asparagine	1.88711e+06	3.15254	NAD_Oligom	0.00160382	*
BPTES	1-Methyl Adenosine	1.63083e+06	2.79648	BPTES_NAD	0.00017672	*
NAD	1-Methyl Adenosine	147590	-0.66946
NAD+BPTES	1-Methyl Adenosine	1.67675e+06	2.83654	NAD_NAD+BPTES	0.000233856	*
NAD+Oligom	1-Methyl Adenosine	1.05273e+06	2.16501	NAD_NAD+Oligom	1.87469e-08	*
NT	1-Methyl Adenosine	234738	0	NAD_NT	0.0210046	*
Oligom	1-Methyl Adenosine	1.86117e+06	2.98708	NAD_Oligom	2.59025e-05	*
BPTES	AMP	282248	0.491453	BPTES_NAD	0.00143634	*
NAD	AMP	1.42709e+06	2.82949
NAD+BPTES	AMP	605233	1.59198	NAD_NAD+BPTES	0.0105834	*
NAD+Oligom	AMP	909317	2.17927	NAD_NAD+Oligom	0.0527172
NT	AMP	200766	0	NAD_NT	0.00126503	*
Oligom	AMP	602439	1.5853	NAD_Oligom	0.00749808	*
BPTES	Ribulose-5-phosphate	219004	0.183195	BPTES_NAD	0.00422247	*
NAD	Ribulose-5-phosphate	1.29654e+06	2.74883
NAD+BPTES	Ribulose-5-phosphate	723022	1.90628	NAD_NAD+BPTES	0.0553458
NAD+Oligom	Ribulose-5-phosphate	810514	2.07107	NAD_NAD+Oligom	0.0895554
NT	Ribulose-5-phosphate	192888	0	NAD_NT	0.00392379	*
Oligom	Ribulose-5-phosphate	511756	1.40769	NAD_Oligom	0.01526	*
BPTES	Glucose-1-phosphate	316334	0.324489	BPTES_NAD	3.47234e-05	*
NAD	Glucose-1-phosphate	1.66449e+06	2.72005
NAD+BPTES	Glucose-1-phosphate	699859	1.47011	NAD_NAD+BPTES	8.42894e-05	*
NAD+Oligom	Glucose-1-phosphate	713132	1.49721	NAD_NAD+Oligom	9.68975e-05	*
NT	Glucose-1-phosphate	252618	0	NAD_NT	2.69097e-05	*
Oligom	Glucose-1-phosphate	414453	0.71425	NAD_Oligom	6.27256e-05	*
BPTES	dGDP	846024	0.428503	BPTES_NAD	0.00296825	*
NAD	dGDP	3.79721e+06	2.59467
NAD+BPTES	dGDP	1416402	1.17196	NAD_NAD+BPTES	0.00981954	*
NAD+Oligom	dGDP	2.42931e+06	1.95028	NAD_NAD+Oligom	0.0717583
NT	dGDP	628623	0	NAD_NT	0.00223697	*
Oligom	dGDP	1.45394e+06	1.2097	NAD_Oligom	0.00736878	*
BPTES	Isovalerylcarnitine	19411165	0.132316	BPTES_NAD	0.540768
NAD	Isovalerylcarnitine	2.07064e+07	0.225504
NAD+BPTES	Isovalerylcarnitine	1.53348e+07	-0.207759	NAD_NAD+BPTES	0.100953
NAD+Oligom	Isovalerylcarnitine	3058795	-2.53354	NAD_NAD+Oligom	0.000253359	*
NT	Isovalerylcarnitine	1.77101e+07	0	NAD_NT	0.193881
Oligom	Isovalerylcarnitine	4360697	-2.02194	NAD_Oligom	0.000338097	*
BPTES	Creatine phosphate	1.42848e+06	-0.361634	BPTES_NAD	0.195446
NAD	Creatine phosphate	2.54907e+06	0.473851
NAD+BPTES	Creatine phosphate	1848976	0.0106066	NAD_NAD+BPTES	0.462014
NAD+Oligom	Creatine phosphate	336273	-2.44842	NAD_NAD+Oligom	0.0302543	*
NT	Creatine phosphate	1.83543e+06	0	NAD_NT	0.412655
Oligom	Creatine phosphate	434036	-2.08023	NAD_Oligom	0.0353872	*
BPTES	Acetylhistidine	308274	-1.46042	BPTES_NAD	0.514958
NAD	Acetylhistidine	333272	-1.34793
NAD+BPTES	Acetylhistidine	334571	-1.34232	NAD_NAD+BPTES	0.97754
NAD+Oligom	Acetylhistidine	159156	-2.4142	NAD_NAD+Oligom	0.00339333	*
NT	Acetylhistidine	848334	0	NAD_NT	0.462014
Oligom	Acetylhistidine	227725	-1.89734	NAD_Oligom	0.0192495	*
BPTES	Xanthine	75528.5	0.0670219	BPTES_NAD	0.000196606	*
NAD	Xanthine	345474	2.26051
NAD+BPTES	Xanthine	233400	1.69473	NAD_NAD+BPTES	0.0331859	*
NAD+Oligom	Xanthine	263443	1.86942	NAD_NAD+Oligom	0.118893
NT	Xanthine	72100	0	NAD_NT	0.000270201	*
Oligom	Xanthine	91430.5	0.342676	NAD_Oligom	0.000378328	*
BPTES	NAD+	1.72583e+07	0.0805542	BPTES_NAD	0.00077663	*
NAD	NAD+	7.49662e+07	2.1995
NAD+BPTES	NAD+	6.84514e+07	2.06834	NAD_NAD+BPTES	0.667202
NAD+Oligom	NAD+	6.07172e+07	1.89537	NAD_NAD+Oligom	0.382296
NT	NAD+	16321105	0	NAD_NT	0.000708821	*
Oligom	NAD+	2.12555e+07	0.381099	NAD_Oligom	0.00106192	*
BPTES	ADP	1743384	0.577644	BPTES_NAD	0.00627892	*
NAD	ADP	5.30123e+06	2.18208
NAD+BPTES	ADP	3.79186e+06	1.69866	NAD_NAD+BPTES	0.157719
NAD+Oligom	ADP	3.86927e+06	1.72781	NAD_NAD+Oligom	0.143257
NT	ADP	1.16817e+06	0	NAD_NT	0.00381892	*
Oligom	ADP	2.59013e+06	1.14878	NAD_Oligom	0.0184915	*
BPTES	Pyridoxine	4.03332e+06	0.626518	BPTES_NAD	0.286634
NAD	Pyridoxine	8.06978e+06	1.62708
NAD+BPTES	Pyridoxine	5.43396e+06	1.05655	NAD_NAD+BPTES	0.562295
NAD+Oligom	Pyridoxine	7.98899e+06	1.61256	NAD_NAD+Oligom	0.983823
NT	Pyridoxine	2.61253e+06	0	NAD_NT	0.180157
Oligom	Pyridoxine	1.17983e+07	2.17505	NAD_Oligom	0.429021
BPTES	Propionylcarnitine	1.18653e+08	0.0305318	BPTES_NAD	0.606409
NAD	Propionylcarnitine	112267854	-0.0492661
NAD+BPTES	Propionylcarnitine	9.28283e+07	-0.323574	NAD_NAD+BPTES	0.0941921
NAD+Oligom	Propionylcarnitine	26824932	-2.11456	NAD_NAD+Oligom	0.000240957	*
NT	Propionylcarnitine	1.16168e+08	0	NAD_NT	0.738246
Oligom	Propionylcarnitine	38601861	-1.58947	NAD_Oligom	0.000419079	*
BPTES	Fructose 6-phosphate	185551	0.292494	BPTES_NAD	6.75289e-05	*
NAD	Fructose 6-phosphate	615573	2.02261
NAD+BPTES	Fructose 6-phosphate	372031	1.2961	NAD_NAD+BPTES	0.000682364	*
NAD+Oligom	Fructose 6-phosphate	424691	1.48709	NAD_NAD+Oligom	0.0023163	*
NT	Fructose 6-phosphate	151500	0	NAD_NT	4.48598e-05	*
Oligom	Fructose 6-phosphate	309109	1.0288	NAD_Oligom	0.00025095	*
BPTES	Hydroxyphenyllactic acid	164094	0.966111	BPTES_NAD	0.00392379	*
NAD	Hydroxyphenyllactic acid	81466.5	-0.0441352
NAD+BPTES	Hydroxyphenyllactic acid	236820	1.49538	NAD_NAD+BPTES	0.000430506	*
NAD+Oligom	Hydroxyphenyllactic acid	270393	1.68664	NAD_NAD+Oligom	0.000611688	*
NT	Hydroxyphenyllactic acid	83997.2	0	NAD_NT	0.845878
Oligom	Hydroxyphenyllactic acid	321812	1.93781	NAD_Oligom	0.000378328	*
BPTES	Citric acid	3.19041e+06	0.00968151	BPTES_NAD	0.00307936	*
NAD	Citric acid	6.46483e+06	1.02855
NAD+BPTES	Citric acid	4.04896e+06	0.353491	NAD_NAD+BPTES	0.00981954	*
NAD+Oligom	Citric acid	962168	-1.7197	NAD_NAD+Oligom	0.000378328	*
NT	Citric acid	3.16907e+06	0	NAD_NT	0.00279853	*
Oligom	Citric acid	856074	-1.88825	NAD_Oligom	0.000368944	*
BPTES	Homovanilic acid	106184	1.07465	BPTES_NAD	0.00536979	*
NAD	Homovanilic acid	54969.2	0.124786
NAD+BPTES	Homovanilic acid	157127	1.64002	NAD_NAD+BPTES	0.00041012	*
NAD+Oligom	Homovanilic acid	156475	1.63402	NAD_NAD+Oligom	0.00341526	*
NT	Homovanilic acid	50414.5	0	NAD_NT	0.67079
Oligom	Homovanilic acid	181198	1.84566	NAD_Oligom	0.000554928	*
BPTES	Nicotine amide	6686772	0.0897655	BPTES_NAD	0.00075385	*
NAD	Nicotine amide	22578823	1.84535
NAD+BPTES	Nicotine amide	1.97624e+07	1.65314	NAD_NAD+BPTES	0.472961
NAD+Oligom	Nicotine amide	1.8709e+07	1.57412	NAD_NAD+Oligom	0.382837
NT	Nicotine amide	6.2834e+06	0	NAD_NT	0.000611688	*
Oligom	Nicotine amide	8441546	0.425963	NAD_Oligom	0.00106768	*
BPTES	ATP	1.09248e+07	0.129754	BPTES_NAD	8.42894e-05	*
NAD	ATP	3.56839e+07	1.83743
NAD+BPTES	ATP	2.20001e+07	1.13966	NAD_NAD+BPTES	0.000593666	*
NAD+Oligom	ATP	18751720	0.909174	NAD_NAD+Oligom	0.000494527	*
NT	ATP	9.9851e+06	0	NAD_NT	6.66183e-05	*
Oligom	ATP	11397933	0.190924	NAD_Oligom	9.60951e-05	*
BPTES	Glutamine	6.76989e+06	1.37486	BPTES_NAD	0.00885871	*
NAD	Glutamine	4.5169e+06	0.791062
NAD+BPTES	Glutamine	9.19546e+06	1.81665	NAD_NAD+BPTES	0.00180172	*
NAD+Oligom	Glutamine	4483366	0.780311	NAD_NAD+Oligom	0.949998
NT	Glutamine	2610400	0	NAD_NT	0.00536979	*
Oligom	Glutamine	4.73429e+06	0.858876	NAD_Oligom	0.500069
BPTES	NADH	242832	0.158051	BPTES_NAD	0.000590333	*
NAD	NADH	760348	1.80475
NAD+BPTES	NADH	734068	1.754	NAD_NAD+BPTES	0.8127
NAD+Oligom	NADH	615762	1.50046	NAD_NAD+Oligom	0.157719
NT	NADH	217635	0	NAD_NT	0.000539274	*
Oligom	NADH	362884	0.737599	NAD_Oligom	0.00153025	*
BPTES	Choline	1.70427e+07	-0.654577	BPTES_NAD	0.133027
NAD	Choline	7741182	-1.79311
NAD+BPTES	Choline	1.17713e+07	-1.18846	NAD_NAD+BPTES	0.0391013	*
NAD+Oligom	Choline	8.58029e+06	-1.64464	NAD_NAD+Oligom	0.737378
NT	Choline	2.68279e+07	0	NAD_NT	0.182719
Oligom	Choline	10620228	-1.33692	NAD_Oligom	0.22605
BPTES	Taurine	50178568	0.217442	BPTES_NAD	0.0124969	*
NAD	Taurine	30874568	-0.48321
NAD+BPTES	Taurine	3.64038e+07	-0.245541	NAD_NAD+BPTES	0.0834892
NAD+Oligom	Taurine	12849997	-1.74786	NAD_NAD+Oligom	0.000757716	*
NT	Taurine	4.3158e+07	0	NAD_NT	0.0101851	*
Oligom	Taurine	20707880	-1.05945	NAD_Oligom	0.0157399	*
BPTES	Carbamoylaspartate	163436	0.217126	BPTES_NAD	0.000912545	*
NAD	Carbamoylaspartate	43278	-1.6999
NAD+BPTES	Carbamoylaspartate	157776	0.166274	NAD_NAD+BPTES	0.000378328	*
NAD+Oligom	Carbamoylaspartate	71853.2	-0.968476	NAD_NAD+Oligom	0.0389811	*
NT	Carbamoylaspartate	140600	0	NAD_NT	0.00054891	*
Oligom	Carbamoylaspartate	124796	-0.172033	NAD_Oligom	0.00633014	*
BPTES	IMP	44031	0.339795	BPTES_NAD	0.00239331	*
NAD	IMP	112232	1.68969
NAD+BPTES	IMP	65772.5	0.91876	NAD_NAD+BPTES	0.113598
NAD+Oligom	IMP	40577.2	0.221947	NAD_NAD+Oligom	0.00172035	*
NT	IMP	34791.2	0	NAD_NT	0.00109701	*
Oligom	IMP	31460.8	-0.145171	NAD_Oligom	0.000601955	*
BPTES	Pyridoxal	928597	0.375161	BPTES_NAD	0.121018
NAD	Pyridoxal	1.83907e+06	1.36101
NAD+BPTES	Pyridoxal	1186092	0.728252	NAD_NAD+BPTES	0.291731
NAD+Oligom	Pyridoxal	1.36869e+06	0.934829	NAD_NAD+Oligom	0.389439
NT	Pyridoxal	715966	0	NAD_NT	0.0664508
Oligom	Pyridoxal	1.96586e+06	1.45719	NAD_Oligom	0.845878
BPTES	Phenylalanine	3.3898e+07	0.756471	BPTES_NAD	0.488954
NAD	Phenylalanine	3.13006e+07	0.64146
NAD+BPTES	Phenylalanine	3.58412e+07	0.836891	NAD_NAD+BPTES	0.135454
NAD+Oligom	Phenylalanine	4.20036e+07	1.06578	NAD_NAD+Oligom	0.0300152	*
NT	Phenylalanine	2.00657e+07	0	NAD_NT	0.201708
Oligom	Phenylalanine	5.50052e+07	1.45484	NAD_Oligom	0.000691093	*
BPTES	GTP	1.7677e+06	0.218324	BPTES_NAD	0.000142324	*
NAD	GTP	4.04388e+06	1.41219
NAD+BPTES	GTP	2133884	0.489929	NAD_NAD+BPTES	0.000419079	*
NAD+Oligom	GTP	1.47038e+06	-0.0473652	NAD_NAD+Oligom	0.000119642	*
NT	GTP	1.51945e+06	0	NAD_NT	6.66183e-05	*
Oligom	GTP	1.55378e+06	0.0322286	NAD_Oligom	3.79496e-05	*
BPTES	UDP	3.60297e+06	-0.0246418	BPTES_NAD	0.00115296	*
NAD	UDP	1.45655e+06	-1.33127
NAD+BPTES	UDP	2.1981e+06	-0.737571	NAD_NAD+BPTES	0.00247438	*
NAD+Oligom	UDP	1633123	-1.1662	NAD_NAD+Oligom	0.291731
NT	UDP	3.66504e+06	0	NAD_NT	0.000601109	*
Oligom	UDP	4.25435e+06	0.215109	NAD_Oligom	0.000100598	*
BPTES	N-Acetyl-glutamine	273712	0.777024	BPTES_NAD	0.00834794	*
NAD	N-Acetyl-glutamine	166233	0.0575738
NAD+BPTES	N-Acetyl-glutamine	261510	0.711236	NAD_NAD+BPTES	0.0147327	*
NAD+Oligom	N-Acetyl-glutamine	63553	-1.3296	NAD_NAD+Oligom	0.00412023	*
NT	N-Acetyl-glutamine	159730	0	NAD_NT	0.798649
Oligom	N-Acetyl-glutamine	93225	-0.776844	NAD_Oligom	0.0178605	*
BPTES	Lysine	290968	-0.172986	BPTES_NAD	0.0596793
NAD	Lysine	457853	0.481038
NAD+BPTES	Lysine	369522	0.171814	NAD_NAD+BPTES	0.351005
NAD+Oligom	Lysine	642555	0.969974	NAD_NAD+Oligom	0.114809
NT	Lysine	328034	0	NAD_NT	0.219693
Oligom	Lysine	817666	1.31767	NAD_Oligom	0.00844336	*
BPTES	Glutathione	91839437	-0.0574068	BPTES_NAD	0.00118821	*
NAD	Glutathione	237908746	1.31582
NAD+BPTES	Glutathione	1.01763e+08	0.0906148	NAD_NAD+BPTES	0.00241992	*
NAD+Oligom	Glutathione	8.16088e+07	-0.227796	NAD_NAD+Oligom	0.00063572	*
NT	Glutathione	95567533	0	NAD_NT	0.000899557	*
Oligom	Glutathione	8.6227e+07	-0.148381	NAD_Oligom	0.000663415	*
BPTES	Uric acid	135008	0.329391	BPTES_NAD	0.00183493	*
NAD	Uric acid	43163.8	-1.31576
NAD+BPTES	Uric acid	126846	0.239426	NAD_NAD+BPTES	0.000764631	*
NAD+Oligom	Uric acid	123944	0.206043	NAD_NAD+Oligom	0.00739393	*
NT	Uric acid	107449	0	NAD_NT	0.0449734	*
Oligom	Uric acid	166465	0.631568	NAD_Oligom	0.00554496	*
BPTES	Proline	3.51977e+07	-0.297927	BPTES_NAD	0.00061122	*
NAD	Proline	1.07499e+08	1.31284
NAD+BPTES	Proline	2.78986e+07	-0.633212	NAD_NAD+BPTES	0.000480602	*
NAD+Oligom	Proline	4.16615e+07	-0.0546898	NAD_NAD+Oligom	0.000745124	*
NT	Proline	4.32712e+07	0	NAD_NT	0.000797704	*
Oligom	Proline	4.78408e+07	0.144836	NAD_Oligom	0.000873268	*
BPTES	Gluconic acid	523698	0.215189	BPTES_NAD	0.0014134	*
NAD	Gluconic acid	286253	-0.656256
NAD+BPTES	Gluconic acid	443160	-0.0257204	NAD_NAD+BPTES	0.0178856	*
NAD+Oligom	Gluconic acid	181684	-1.31211	NAD_NAD+Oligom	0.00904516	*
NT	Gluconic acid	451131	0	NAD_NT	0.00234144	*
Oligom	Gluconic acid	252775	-0.835693	NAD_Oligom	0.423399
BPTES	Cysteine	26693.5	0.0162921	BPTES_NAD	0.173483
NAD	Cysteine	12912.8	-1.0314
NAD+BPTES	Cysteine	23831.2	-0.147342	NAD_NAD+BPTES	0.27498
NAD+Oligom	Cysteine	37964.8	0.524464	NAD_NAD+Oligom	0.100953
NT	Cysteine	26393.8	0	NAD_NT	0.281034
Oligom	Cysteine	63976.5	1.27735	NAD_Oligom	0.0105858	*
BPTES	N-Acetylserine	7442829	0.486357	BPTES_NAD	0.000593666	*
NAD	N-Acetylserine	3.00398e+06	-0.822618
NAD+BPTES	N-Acetylserine	6246617	0.233581	NAD_NAD+BPTES	0.00170543	*
NAD+Oligom	N-Acetylserine	2.20755e+06	-1.26704	NAD_NAD+Oligom	0.0884026
NT	N-Acetylserine	5.31288e+06	0	NAD_NT	0.00182276	*
Oligom	N-Acetylserine	3.63666e+06	-0.546879	NAD_Oligom	0.133144
BPTES	Serine	1.01564e+07	0.199018	BPTES_NAD	0.195987
NAD	Serine	1.21603e+07	0.458806
NAD+BPTES	Serine	1.41164e+07	0.673997	NAD_NAD+BPTES	0.127535
NAD+Oligom	Serine	1.82108e+07	1.04142	NAD_NAD+Oligom	0.00658625	*
NT	Serine	8847685	0	NAD_NT	0.0192495	*
Oligom	Serine	2.1236e+07	1.26314	NAD_Oligom	0.000471506	*
BPTES	Creatine	5.85684e+07	0.0802353	BPTES_NAD	0.00147488	*
NAD	Creatine	131689815	1.24918
NAD+BPTES	Creatine	6.83312e+07	0.302656	NAD_NAD+BPTES	0.00160382	*
NAD+Oligom	Creatine	4.05693e+07	-0.449498	NAD_NAD+Oligom	0.000419079	*
NT	Creatine	5.54e+07	0	NAD_NT	0.00075737	*
Oligom	Creatine	44659289	-0.310927	NAD_Oligom	0.000453771	*
BPTES	Indole-3-lactic acid	44708	-0.142605	BPTES_NAD	0.0659045
NAD	Indole-3-lactic acid	29764.2	-0.729557
NAD+BPTES	Indole-3-lactic acid	69291.8	0.489546	NAD_NAD+BPTES	0.000430506	*
NAD+Oligom	Indole-3-lactic acid	97320.5	0.979606	NAD_NAD+Oligom	0.0128236	*
NT	Indole-3-lactic acid	49353	0	NAD_NT	0.245491
Oligom	Indole-3-lactic acid	117143	1.24706	NAD_Oligom	0.00666205	*
BPTES	Glyceraldehyde 3-phosphate	250710	0.274914	BPTES_NAD	0.0248466	*
NAD	Glyceraldehyde 3-phosphate	463951	1.16287
NAD+BPTES	Glyceraldehyde 3-phosphate	400828	0.95188	NAD_NAD+BPTES	0.42047
NAD+Oligom	Glyceraldehyde 3-phosphate	416118	1.00589	NAD_NAD+Oligom	0.54892
NT	Glyceraldehyde 3-phosphate	207212	0	NAD_NT	0.00947459	*
Oligom	Glyceraldehyde 3-phosphate	489120	1.23908	NAD_Oligom	0.707732
BPTES	Acetylcarnitine	5.9384e+07	0.101463	BPTES_NAD	0.0412144	*
NAD	Acetylcarnitine	7.65087e+07	0.467012
NAD+BPTES	Acetylcarnitine	5.32763e+07	-0.0551181	NAD_NAD+BPTES	0.000757716	*
NAD+Oligom	Acetylcarnitine	23676145	-1.22518	NAD_NAD+Oligom	8.35505e-05	*
NT	Acetylcarnitine	5.53511e+07	0	NAD_NT	0.00535244	*
Oligom	Acetylcarnitine	37662074	-0.555499	NAD_Oligom	0.000191222	*
BPTES	Methionine	8.57495e+06	0.331325	BPTES_NAD	0.291731
NAD	Methionine	7.47842e+06	0.133932
NAD+BPTES	Methionine	8.86566e+06	0.379426	NAD_NAD+BPTES	0.103501
NAD+Oligom	Methionine	11650090	0.773467	NAD_NAD+Oligom	0.00861519	*
NT	Methionine	6.81542e+06	0	NAD_NT	0.408167
Oligom	Methionine	1.55116e+07	1.18647	NAD_Oligom	0.000233856	*
BPTES	Tryptophan	4.39906e+06	0.342365	BPTES_NAD	0.447498
NAD	Tryptophan	3.98771e+06	0.200732
NAD+BPTES	Tryptophan	4.49893e+06	0.374752	NAD_NAD+BPTES	0.169385
NAD+Oligom	Tryptophan	5.73639e+06	0.725313	NAD_NAD+Oligom	0.00943571	*
NT	Tryptophan	3.46975e+06	0	NAD_NT	0.186015
Oligom	Tryptophan	7566243	1.12475	NAD_Oligom	0.000476429	*
BPTES	Cystathionine	6.52463e+06	0.0431099	BPTES_NAD	0.0114109	*
NAD	Cystathionine	2.92125e+06	-1.1162
NAD+BPTES	Cystathionine	4.70396e+06	-0.42891	NAD_NAD+BPTES	0.0273103	*
NAD+Oligom	Cystathionine	5.33713e+06	-0.246722	NAD_NAD+Oligom	0.00751822	*
NT	Cystathionine	6.33255e+06	0	NAD_NT	0.00118993	*
Oligom	Cystathionine	7.65244e+06	0.273135	NAD_Oligom	0.00981127	*
BPTES	Dihydroxyacetone-phosphate/ Glyceraldehyde 3-phosphate	1.44955e+06	0.159065	BPTES_NAD	0.218985
NAD	Dihydroxyacetone-phosphate/ Glyceraldehyde 3-phosphate	1963679	0.597015
NAD+BPTES	Dihydroxyacetone-phosphate/ Glyceraldehyde 3-phosphate	1.95345e+06	0.589477	NAD_NAD+BPTES	0.980345
NAD+Oligom	Dihydroxyacetone-phosphate/ Glyceraldehyde 3-phosphate	2.34524e+06	0.853188	NAD_NAD+Oligom	0.379424
NT	Dihydroxyacetone-phosphate/ Glyceraldehyde 3-phosphate	1.29823e+06	0	NAD_NT	0.143257
Oligom	Dihydroxyacetone-phosphate/ Glyceraldehyde 3-phosphate	2.79812e+06	1.10791	NAD_Oligom	0.0623624
BPTES	Glucose	1.06286e+07	0.54504	BPTES_NAD	0.00638639	*
NAD	Glucose	6.59066e+06	-0.144414
NAD+BPTES	Glucose	15553738	1.09435	NAD_NAD+BPTES	0.000661775	*
NAD+Oligom	Glucose	1.03894e+07	0.512204	NAD_NAD+Oligom	0.13113
NT	Glucose	7.28454e+06	0	NAD_NT	0.818187
Oligom	Glucose	1.26213e+07	0.792956	NAD_Oligom	0.105171
BPTES	Arginine	6.70867e+06	-0.43067	BPTES_NAD	0.475831
NAD	Arginine	7.72743e+06	-0.226707
NAD+BPTES	Arginine	7.2706e+06	-0.314622	NAD_NAD+BPTES	0.867155
NAD+Oligom	Arginine	1.28669e+07	0.508891	NAD_NAD+Oligom	0.193881
NT	Arginine	9.04234e+06	0	NAD_NT	0.540332
Oligom	Arginine	1.92644e+07	1.09117	NAD_Oligom	0.000472045	*
BPTES	Argininosuccinic acid	1.3628e+06	0.375145	BPTES_NAD	0.0623624
NAD	Argininosuccinic acid	867714	-0.276134
NAD+BPTES	Argininosuccinic acid	1158648	0.141018	NAD_NAD+BPTES	0.0814889
NAD+Oligom	Argininosuccinic acid	1.5402e+06	0.551695	NAD_NAD+Oligom	0.0164455	*
NT	Argininosuccinic acid	1.05075e+06	0	NAD_NT	0.194988
Oligom	Argininosuccinic acid	2.2342e+06	1.08833	NAD_Oligom	0.000993256	*
BPTES	Citrulline	207983	0.180538	BPTES_NAD	0.248546
NAD	Citrulline	177067	-0.0516301
NAD+BPTES	Citrulline	246743	0.427082	NAD_NAD+BPTES	0.129719
NAD+Oligom	Citrulline	370708	1.01436	NAD_NAD+Oligom	0.0147327	*
NT	Citrulline	183519	0	NAD_NT	0.813852
Oligom	Citrulline	389113	1.08426	NAD_Oligom	0.0259907	*
BPTES	Palmitic acid	4.84404e+06	-0.126664	BPTES_NAD	0.0713871
NAD	Palmitic acid	1.10488e+07	1.06295
NAD+BPTES	Palmitic acid	7.01464e+06	0.407493	NAD_NAD+BPTES	0.225655
NAD+Oligom	Palmitic acid	7.82912e+06	0.565975	NAD_NAD+Oligom	0.33403
NT	Palmitic acid	5.28856e+06	0	NAD_NT	0.0879758
Oligom	Palmitic acid	8.44903e+06	0.675911	NAD_Oligom	0.385254
BPTES	Histidine	8.37272e+06	0.308757	BPTES_NAD	0.749301
NAD	Histidine	8.80576e+06	0.381508
NAD+BPTES	Histidine	9.48325e+06	0.488443	NAD_NAD+BPTES	0.478523
NAD+Oligom	Histidine	1.13102e+07	0.742615	NAD_NAD+Oligom	0.0542452
NT	Histidine	6.7596e+06	0	NAD_NT	0.0416112	*
Oligom	Histidine	1.39877e+07	1.04915	NAD_Oligom	0.000993256	*
BPTES	Aspartic acid	9.9943e+06	-0.389377	BPTES_NAD	0.00615556	*
NAD	Aspartic acid	20009350	0.61212
NAD+BPTES	Aspartic acid	6.37741e+06	-1.03751	NAD_NAD+BPTES	0.000611688	*
NAD+Oligom	Aspartic acid	1.08169e+07	-0.275272	NAD_NAD+Oligom	0.00371047	*
NT	Aspartic acid	1.30908e+07	0	NAD_NT	0.0166144	*
Oligom	Aspartic acid	1.49935e+07	0.195787	NAD_Oligom	0.0219726	*
BPTES	Pantothenic acid	8.92278e+07	0.419468	BPTES_NAD	0.166248
NAD	Pantothenic acid	107243072	0.684787
NAD+BPTES	Pantothenic acid	1.11618e+08	0.742468	NAD_NAD+BPTES	0.677046
NAD+Oligom	Pantothenic acid	3.35421e+07	-0.992054	NAD_NAD+Oligom	0.000593666	*
NT	Pantothenic acid	66715642	0	NAD_NT	0.0067523	*
Oligom	Pantothenic acid	3.67108e+07	-0.861819	NAD_Oligom	0.000593666	*
BPTES	Lacto-N-neotetraose	99240.8	0.200628	BPTES_NAD	0.00749808	*
NAD	Lacto-N-neotetraose	171742	0.991868
NAD+BPTES	Lacto-N-neotetraose	123381	0.514741	NAD_NAD+BPTES	0.0265235	*
NAD+Oligom	Lacto-N-neotetraose	120931	0.485807	NAD_NAD+Oligom	0.0147327	*
NT	Lacto-N-neotetraose	86356.5	0	NAD_NT	0.00164076	*
Oligom	Lacto-N-neotetraose	137662	0.672754	NAD_Oligom	0.063379
BPTES	Valine	1.48529e+08	0.203342	BPTES_NAD	0.444059
NAD	Valine	1.32462e+08	0.0381767
NAD+BPTES	Valine	1.56569e+08	0.27939	NAD_NAD+BPTES	0.00650336	*
NAD+Oligom	Valine	195022107	0.596232	NAD_NAD+Oligom	0.00202196	*
NT	Valine	129003056	0	NAD_NT	0.800554
Oligom	Valine	2.48647e+08	0.946696	NAD_Oligom	0.00063572	*
BPTES	Methionine sulfoxide	966213	0.27579	BPTES_NAD	0.578601
NAD	Methionine sulfoxide	1.03641e+06	0.376976
NAD+BPTES	Methionine sulfoxide	1.10217e+06	0.465723	NAD_NAD+BPTES	0.547752
NAD+Oligom	Methionine sulfoxide	1402352	0.813226	NAD_NAD+Oligom	0.0284345	*
NT	Methionine sulfoxide	798090	0	NAD_NT	0.0402842	*
Oligom	Methionine sulfoxide	1.51713e+06	0.926725	NAD_Oligom	0.0321583	*
BPTES	Leucine	5.34736e+07	0.223873	BPTES_NAD	0.917849
NAD	Leucine	5.2741e+07	0.203972
NAD+BPTES	Leucine	5.84817e+07	0.353032	NAD_NAD+BPTES	0.205141
NAD+Oligom	Leucine	68232721	0.575511	NAD_NAD+Oligom	0.0302543	*
NT	Leucine	45787470	0	NAD_NT	0.22605
Oligom	Leucine	8.62462e+07	0.913509	NAD_Oligom	0.000530893	*
BPTES	N-acetyl-methionine	974626	0.486054	BPTES_NAD	0.00118993	*
NAD	N-acetyl-methionine	372249	-0.902527
NAD+BPTES	N-acetyl-methionine	948044	0.446159	NAD_NAD+BPTES	0.000119642	*
NAD+Oligom	N-acetyl-methionine	551597	-0.335179	NAD_NAD+Oligom	0.0169692	*
NT	N-acetyl-methionine	695858	0	NAD_NT	0.000962665	*
Oligom	N-acetyl-methionine	784055	0.17216	NAD_Oligom	0.000461248	*
BPTES	Isoleucine	62103188	0.233961	BPTES_NAD	0.823843
NAD	Isoleucine	6.04248e+07	0.194435
NAD+BPTES	Isoleucine	6.75492e+07	0.355232	NAD_NAD+BPTES	0.157017
NAD+Oligom	Isoleucine	7.85042e+07	0.572064	NAD_NAD+Oligom	0.0254133	*
NT	Isoleucine	5.28062e+07	0	NAD_NT	0.234498
Oligom	Isoleucine	9.85577e+07	0.900263	NAD_Oligom	0.000452903	*
BPTES	Oleic acid	364859	-0.217481	BPTES_NAD	0.00749808	*
NAD	Oleic acid	787996	0.893368
NAD+BPTES	Oleic acid	595140	0.488409	NAD_NAD+BPTES	0.121018
NAD+Oligom	Oleic acid	519659	0.292746	NAD_NAD+Oligom	0.0940688
NT	Oleic acid	424222	0	NAD_NT	0.0436472	*
Oligom	Oleic acid	432428	0.0276397	NAD_Oligom	0.0114109	*
BPTES	Glutathione oxidized	5.72162e+06	0.248902	BPTES_NAD	0.153603
NAD	Glutathione oxidized	8.89009e+06	0.884677
NAD+BPTES	Glutathione oxidized	3.58061e+06	-0.427315	NAD_NAD+BPTES	0.0260936	*
NAD+Oligom	Glutathione oxidized	3.85805e+06	-0.31965	NAD_NAD+Oligom	0.0248111	*
NT	Glutathione oxidized	4814951	0	NAD_NT	0.121018
Oligom	Glutathione oxidized	4.10896e+06	-0.228749	NAD_Oligom	0.0408198	*
BPTES	3-Phosphoglyceric acid/ 2-Phosphoglyceric acid	342704	-0.00753152	BPTES_NAD	0.0636276
NAD	3-Phosphoglyceric acid/ 2-Phosphoglyceric acid	493004	0.517102
NAD+BPTES	3-Phosphoglyceric acid/ 2-Phosphoglyceric acid	625030	0.859429	NAD_NAD+BPTES	0.142491
NAD+Oligom	3-Phosphoglyceric acid/ 2-Phosphoglyceric acid	416284	0.27307	NAD_NAD+Oligom	0.370117
NT	3-Phosphoglyceric acid/ 2-Phosphoglyceric acid	344498	0	NAD_NT	0.0871322
Oligom	3-Phosphoglyceric acid/ 2-Phosphoglyceric acid	356376	0.0489025	NAD_Oligom	0.11013
BPTES	Homoarginine	542905	-0.191555	BPTES_NAD	0.0361992	*
NAD	Homoarginine	342825	-0.854784
NAD+BPTES	Homoarginine	520220	-0.253135	NAD_NAD+BPTES	0.00554496	*
NAD+Oligom	Homoarginine	677937	0.128895	NAD_NAD+Oligom	0.00686954	*
NT	Homoarginine	619994	0	NAD_NT	0.0826569
Oligom	Homoarginine	981427	0.662626	NAD_Oligom	0.000613969	*
BPTES	Tyrosine	4.71965e+07	0.2843	BPTES_NAD	0.487777
NAD	Tyrosine	4.27798e+07	0.14255
NAD+BPTES	Tyrosine	4.77346e+07	0.300654	NAD_NAD+BPTES	0.20064
NAD+Oligom	Tyrosine	5.51961e+07	0.510187	NAD_NAD+Oligom	0.0225602	*
NT	Tyrosine	3.87549e+07	0	NAD_NT	0.438824
Oligom	Tyrosine	6.98173e+07	0.849203	NAD_Oligom	0.00189709	*
BPTES	5-Amino valeric acid	3.68143e+07	0.22392	BPTES_NAD	0.985535
NAD	5-Amino valeric acid	3.67241e+07	0.220382
NAD+BPTES	5-Amino valeric acid	3.97166e+07	0.333396	NAD_NAD+BPTES	0.270885
NAD+Oligom	5-Amino valeric acid	45742500	0.53719	NAD_NAD+Oligom	0.0451188	*
NT	5-Amino valeric acid	3.15217e+07	0	NAD_NT	0.16377
Oligom	5-Amino valeric acid	5.65203e+07	0.842425	NAD_Oligom	0.00081164	*
BPTES	Phosphocholine	874778715	0.0709487	BPTES_NAD	0.00392379	*
NAD	Phosphocholine	1466747672	0.816579
NAD+BPTES	Phosphocholine	1.10354e+09	0.4061	NAD_NAD+BPTES	0.00700259	*
NAD+Oligom	Phosphocholine	1.07126e+09	0.363261	NAD_NAD+Oligom	0.0131039	*
NT	Phosphocholine	8.328e+08	0	NAD_NT	0.000873268	*
Oligom	Phosphocholine	1.09056e+09	0.389034	NAD_Oligom	0.00623369	*
BPTES	Folic acid	3960.5	-0.793209	BPTES_NAD	0.759086
NAD	Folic acid	5075.25	-0.435413
NAD+BPTES	Folic acid	7253.25	0.0797357	NAD_NAD+BPTES	0.693207
NAD+Oligom	Folic acid	6402.25	-0.100313	NAD_NAD+Oligom	0.823476
NT	Folic acid	6863.25	0	NAD_NT	0.812318
Oligom	Folic acid	10498.8	0.613254	NAD_Oligom	0.466262
BPTES	Betaine	3.20244e+07	0.105463	BPTES_NAD	0.511753
NAD	Betaine	3.48988e+07	0.229472
NAD+BPTES	Betaine	3.09574e+07	0.0565757	NAD_NAD+BPTES	0.229539
NAD+Oligom	Betaine	40706627	0.451556	NAD_NAD+Oligom	0.141772
NT	Betaine	2.97669e+07	0	NAD_NT	0.138919
Oligom	Betaine	5.14576e+07	0.789677	NAD_Oligom	0.00299408	*
BPTES	Kynurenine	62350.8	0.187462	BPTES_NAD	0.208162
NAD	Kynurenine	49258.5	-0.152572
NAD+BPTES	Kynurenine	66215.5	0.274224	NAD_NAD+BPTES	0.0347599	*
NAD+Oligom	Kynurenine	75839	0.469995	NAD_NAD+Oligom	0.014778	*
NT	Kynurenine	54753.2	0	NAD_NT	0.475831
Oligom	Kynurenine	94389	0.785674	NAD_Oligom	0.00200259	*
BPTES	4-Hydroxyproline	1.90277e+06	0.0131774	BPTES_NAD	0.0101851	*
NAD	4-Hydroxyproline	1.12774e+06	-0.74149
NAD+BPTES	4-Hydroxyproline	1.69178e+06	-0.156377	NAD_NAD+BPTES	0.00692687	*
NAD+Oligom	4-Hydroxyproline	1.63998e+06	-0.201244	NAD_NAD+Oligom	0.0192495	*
NT	4-Hydroxyproline	1885465	0	NAD_NT	0.00554496	*
Oligom	4-Hydroxyproline	2.43624e+06	0.369738	NAD_Oligom	0.000731324	*
BPTES	3-Aminoisobutanoic acid	234587	0.331835	BPTES_NAD	0.0795915
NAD	3-Aminoisobutanoic acid	146399	-0.34838
NAD+BPTES	3-Aminoisobutanoic acid	241239	0.372175	NAD_NAD+BPTES	0.0219726	*
NAD+Oligom	3-Aminoisobutanoic acid	251031	0.429578	NAD_NAD+Oligom	0.0175244	*
NT	3-Aminoisobutanoic acid	186385	0	NAD_NT	0.227424
Oligom	3-Aminoisobutanoic acid	311171	0.73942	NAD_Oligom	0.00447781	*
BPTES	Succinic acid	10074764	-0.114541	BPTES_NAD	0.246172
NAD	Succinic acid	1.15634e+07	0.0842767
NAD+BPTES	Succinic acid	9969631	-0.129675	NAD_NAD+BPTES	0.144042
NAD+Oligom	Succinic acid	6.53351e+06	-0.739358	NAD_NAD+Oligom	0.00274614	*
NT	Succinic acid	1.09072e+07	0	NAD_NT	0.677046
Oligom	Succinic acid	8.3198e+06	-0.390666	NAD_Oligom	0.00736904	*
BPTES	3-Methylhistidine	2.45922e+07	0.111597	BPTES_NAD	0.0203502	*
NAD	3-Methylhistidine	1.54264e+07	-0.561202
NAD+BPTES	3-Methylhistidine	2.18505e+07	-0.0589384	NAD_NAD+BPTES	0.000815617	*
NAD+Oligom	3-Methylhistidine	26972328	0.244876	NAD_NAD+Oligom	0.00307541	*
NT	3-Methylhistidine	2.27616e+07	0	NAD_NT	0.00604859	*
Oligom	3-Methylhistidine	3.76555e+07	0.726257	NAD_Oligom	6.75289e-05	*
BPTES	Threonine	2.73554e+07	0.333674	BPTES_NAD	0.0295685	*
NAD	Threonine	1.97165e+07	-0.138745
NAD+BPTES	Threonine	27863537	0.360227	NAD_NAD+BPTES	0.00165503	*
NAD+Oligom	Threonine	2.79026e+07	0.36225	NAD_NAD+Oligom	0.00736904	*
NT	Threonine	2.17069e+07	0	NAD_NT	0.246172
Oligom	Threonine	3.59072e+07	0.726123	NAD_Oligom	0.00110769	*
BPTES	Threonic acid	3852033	0.305145	BPTES_NAD	0.166248
NAD	Threonic acid	4883095	0.647321
NAD+BPTES	Threonic acid	5.15355e+06	0.725091	NAD_NAD+BPTES	0.674197
NAD+Oligom	Threonic acid	2918744	-0.095127	NAD_NAD+Oligom	0.0227499	*
NT	Threonic acid	3117684	0	NAD_NT	0.0273959	*
Oligom	Threonic acid	3.14065e+06	0.0105902	NAD_Oligom	0.0292431	*
BPTES	Glycine	2486285	0.318082	BPTES_NAD	0.140485
NAD	Glycine	1.97852e+06	-0.0114903
NAD+BPTES	Glycine	2.66076e+06	0.415931	NAD_NAD+BPTES	0.0072842	*
NAD+Oligom	Glycine	2.65062e+06	0.410419	NAD_NAD+Oligom	0.0155896	*
NT	Glycine	1994337	0	NAD_NT	0.929591
Oligom	Glycine	3.28917e+06	0.721813	NAD_Oligom	0.000635136	*
BPTES	N-Acetyl-ornithine	3.25101e+06	0.234827	BPTES_NAD	0.00825476	*
NAD	N-Acetyl-ornithine	1.86138e+06	-0.569686
NAD+BPTES	N-Acetyl-ornithine	2956798	0.0979741	NAD_NAD+BPTES	0.000471506	*
NAD+Oligom	N-Acetyl-ornithine	2.99243e+06	0.115256	NAD_NAD+Oligom	0.00402245	*
NT	N-Acetyl-ornithine	2.76267e+06	0	NAD_NT	0.0197051	*
Oligom	N-Acetyl-ornithine	4.55291e+06	0.720726	NAD_Oligom	0.000319494	*
BPTES	Gulonic acid γ-lactone	446234	0.0446993	BPTES_NAD	0.287579
NAD	Gulonic acid γ-lactone	510470	0.238727
NAD+BPTES	Gulonic acid γ-lactone	459306	0.0863537	NAD_NAD+BPTES	0.33403
NAD+Oligom	Gulonic acid γ-lactone	263284	-0.716478	NAD_NAD+Oligom	0.00381892	*
NT	Gulonic acid γ-lactone	432620	0	NAD_NT	0.143257
Oligom	Gulonic acid γ-lactone	309304	-0.484075	NAD_Oligom	0.00650336	*
BPTES	N8-Acetylspermidine	3.0483e+06	0.281617	BPTES_NAD	0.776311
NAD	N8-Acetylspermidine	3.19173e+06	0.347949
NAD+BPTES	N8-Acetylspermidine	4.09909e+06	0.708917	NAD_NAD+BPTES	0.0408198	*
NAD+Oligom	N8-Acetylspermidine	3.63249e+06	0.53457	NAD_NAD+Oligom	0.286634
NT	N8-Acetylspermidine	2.50774e+06	0	NAD_NT	0.105585
Oligom	N8-Acetylspermidine	3.93485e+06	0.649922	NAD_Oligom	0.0936777
BPTES	Pentose	163978	0.0657988	BPTES_NAD	0.0589251
NAD	Pentose	255758	0.707078
NAD+BPTES	Pentose	185260	0.241854	NAD_NAD+BPTES	0.099185
NAD+Oligom	Pentose	133207	-0.234029	NAD_NAD+Oligom	0.0292431	*
NT	Pentose	156667	0	NAD_NT	0.108576
Oligom	Pentose	184438	0.235439	NAD_Oligom	0.157719
BPTES	N-Acetyl-leucine	10872.8	0.696063	BPTES_NAD	0.308756
NAD	N-Acetyl-leucine	8119.5	0.274809
NAD+BPTES	N-Acetyl-leucine	10789.8	0.685008	NAD_NAD+BPTES	0.278251
NAD+Oligom	N-Acetyl-leucine	6693.5	-0.00382071	NAD_NAD+Oligom	0.594764
NT	N-Acetyl-leucine	6711.25	0	NAD_NT	0.527396
Oligom	N-Acetyl-leucine	7870.75	0.22992	NAD_Oligom	0.92294
BPTES	Phosphoenolpyruvic acid	107340	-0.0224183	BPTES_NAD	0.650758
NAD	Phosphoenolpyruvic acid	121149	0.152177
NAD+BPTES	Phosphoenolpyruvic acid	175255	0.684853	NAD_NAD+BPTES	0.186019
NAD+Oligom	Phosphoenolpyruvic acid	127693	0.22808	NAD_NAD+Oligom	0.862562
NT	Phosphoenolpyruvic acid	109021	0	NAD_NT	0.731798
Oligom	Phosphoenolpyruvic acid	121466	0.155956	NAD_Oligom	0.990911
BPTES	Lactic acid	1.48961e+08	0.186434	BPTES_NAD	0.0318652	*
NAD	Lactic acid	1.12716e+08	-0.215811
NAD+BPTES	Lactic acid	2.06329e+08	0.656445	NAD_NAD+BPTES	0.00102289	*
NAD+Oligom	Lactic acid	1.64523e+08	0.329795	NAD_NAD+Oligom	0.0382069	*
NT	Lactic acid	130903032	0	NAD_NT	0.376762
Oligom	Lactic acid	1.90692e+08	0.542748	NAD_Oligom	0.048545	*
BPTES	O-Acetylserine	4.0086e+06	0.164888	BPTES_NAD	0.0302882	*
NAD	O-Acetylserine	2.72045e+06	-0.394365
NAD+BPTES	O-Acetylserine	3370485	-0.085254	NAD_NAD+BPTES	0.0463819	*
NAD+Oligom	O-Acetylserine	2.27519e+06	-0.652223	NAD_NAD+Oligom	0.147881
NT	O-Acetylserine	3.57566e+06	0	NAD_NT	0.0391013	*
Oligom	O-Acetylserine	3470158	-0.0432088	NAD_Oligom	0.0184855	*
BPTES	S-Adenosylmethionine	8748359	0.0800434	BPTES_NAD	0.0519138
NAD	S-Adenosylmethionine	1.30043e+07	0.651952
NAD+BPTES	S-Adenosylmethionine	1.15078e+07	0.475577	NAD_NAD+BPTES	0.447498
NAD+Oligom	S-Adenosylmethionine	9.04895e+06	0.128782	NAD_NAD+Oligom	0.0589251
NT	S-Adenosylmethionine	8.2762e+06	0	NAD_NT	0.0335372	*
Oligom	S-Adenosylmethionine	9.12287e+06	0.140519	NAD_Oligom	0.0732739
BPTES	Methyl acetoacetate	1.22162e+06	0.119404	BPTES_NAD	0.117135
NAD	Methyl acetoacetate	997569	-0.172903
NAD+BPTES	Methyl acetoacetate	1.75454e+06	0.641703	NAD_NAD+BPTES	0.00554496	*
NAD+Oligom	Methyl acetoacetate	1.20378e+06	0.0981833	NAD_NAD+Oligom	0.35618
NT	Methyl acetoacetate	1.12458e+06	0	NAD_NT	0.488954
Oligom	Methyl acetoacetate	1.49956e+06	0.415143	NAD_Oligom	0.141772
BPTES	Mannose	1.99403e+07	-0.126884	BPTES_NAD	0.346858
NAD	Mannose	2.53014e+07	0.216644
NAD+BPTES	Mannose	21605991	-0.0111418	NAD_NAD+BPTES	0.487958
NAD+Oligom	Mannose	1.39924e+07	-0.637927	NAD_NAD+Oligom	0.0622489
NT	Mannose	2.17735e+07	0	NAD_NT	0.631018
Oligom	Mannose	21298564	-0.0318171	NAD_Oligom	0.548358
BPTES	Acetylcholine	1.20587e+07	0.15649	BPTES_NAD	0.262366
NAD	Acetylcholine	1.44866e+07	0.421139
NAD+BPTES	Acetylcholine	8.23609e+06	-0.393551	NAD_NAD+BPTES	0.0251598	*
NAD+Oligom	Acetylcholine	7.05012e+06	-0.617863	NAD_NAD+Oligom	0.0023163	*
NT	Acetylcholine	1.08191e+07	0	NAD_NT	0.0402209	*
Oligom	Acetylcholine	1.06221e+07	-0.0265184	NAD_Oligom	0.036989	*
BPTES	Isocitric acid	325620	0.267895	BPTES_NAD	0.169366
NAD	Isocitric acid	413524	0.612676
NAD+BPTES	Isocitric acid	317296	0.230533	NAD_NAD+BPTES	0.096677
NAD+Oligom	Isocitric acid	192124	-0.493261	NAD_NAD+Oligom	0.00310309	*
NT	Isocitric acid	270438	0	NAD_NT	0.147881
Oligom	Isocitric acid	231020	-0.227276	NAD_Oligom	0.00412662	*
BPTES	4-Methyl-2-oxovaleric acid	1.2935e+06	0.152971	BPTES_NAD	0.119503
NAD	4-Methyl-2-oxovaleric acid	1.04469e+06	-0.155237
NAD+BPTES	4-Methyl-2-oxovaleric acid	1.67411e+06	0.525092	NAD_NAD+BPTES	0.00390419	*
NAD+Oligom	4-Methyl-2-oxovaleric acid	1.4032e+06	0.270418	NAD_NAD+Oligom	0.169366
NT	4-Methyl-2-oxovaleric acid	1.16337e+06	0	NAD_NT	0.576135
Oligom	4-Methyl-2-oxovaleric acid	1771052	0.606301	NAD_Oligom	0.0665056
BPTES	Creatinine	14593935	0.0368938	BPTES_NAD	0.0367897	*
NAD	Creatinine	21518832	0.597125
NAD+BPTES	Creatinine	1.89757e+07	0.415678	NAD_NAD+BPTES	0.261066
NAD+Oligom	Creatinine	1.62858e+07	0.195137	NAD_NAD+Oligom	0.0882584
NT	Creatinine	1.42255e+07	0	NAD_NT	0.0295685	*
Oligom	Creatinine	1.7597e+07	0.306857	NAD_Oligom	0.133144
BPTES	Malic acid	1.4277e+07	0.0702959	BPTES_NAD	0.431289
NAD	Malic acid	1.23918e+07	-0.134007
NAD+BPTES	Malic acid	1.46491e+07	0.10742	NAD_NAD+BPTES	0.297112
NAD+Oligom	Malic acid	1.40028e+07	0.0423254	NAD_NAD+Oligom	0.461664
NT	Malic acid	13597980	0	NAD_NT	0.562295
Oligom	Malic acid	2.04364e+07	0.587746	NAD_Oligom	0.0175948	*
BPTES	Carnitine	90234642	0.144349	BPTES_NAD	0.0692861
NAD	Carnitine	1.22675e+08	0.587439
NAD+BPTES	Carnitine	7.77547e+07	-0.0704026	NAD_NAD+BPTES	0.0132032	*
NAD+Oligom	Carnitine	64280070	-0.344961	NAD_NAD+Oligom	0.00381892	*
NT	Carnitine	81643203	0	NAD_NT	0.0159375	*
Oligom	Carnitine	8.76353e+07	0.102179	NAD_Oligom	0.040113	*
BPTES	2-Aminoadipic acid	1.22474e+06	-0.082772	BPTES_NAD	0.0549155
NAD	2-Aminoadipic acid	936154	-0.470429
NAD+BPTES	2-Aminoadipic acid	1007523	-0.364434	NAD_NAD+BPTES	0.311296
NAD+Oligom	2-Aminoadipic acid	864471	-0.585357	NAD_NAD+Oligom	0.234462
NT	2-Aminoadipic acid	1.29706e+06	0	NAD_NT	0.0371487	*
Oligom	2-Aminoadipic acid	1.30772e+06	0.0118043	NAD_Oligom	0.0180231	*
BPTES	Hexose	4947756	-0.110449	BPTES_NAD	0.22198
NAD	Hexose	6.7461e+06	0.336831
NAD+BPTES	Hexose	5.39536e+06	0.0144954	NAD_NAD+BPTES	0.321278
NAD+Oligom	Hexose	3.56533e+06	-0.583188	NAD_NAD+Oligom	0.0382069	*
NT	Hexose	5.34142e+06	0	NAD_NT	0.425547
Oligom	Hexose	5.51348e+06	0.0457402	NAD_Oligom	0.458829
BPTES	Glutamic acid	2.51959e+07	0.0389789	BPTES_NAD	0.023273	*
NAD	Glutamic acid	3.66263e+07	0.578671
NAD+BPTES	Glutamic acid	2.106e+07	-0.219699	NAD_NAD+BPTES	0.00241992	*
NAD+Oligom	Glutamic acid	2.24665e+07	-0.126432	NAD_NAD+Oligom	0.00554496	*
NT	Glutamic acid	24524224	0	NAD_NT	0.00840336	*
Oligom	Glutamic acid	3.60961e+07	0.557636	NAD_Oligom	0.857259
BPTES	N-Acetyl-arginine	63105.5	0.553052	BPTES_NAD	0.291731
NAD	N-Acetyl-arginine	56839.8	0.402186
NAD+BPTES	N-Acetyl-arginine	64146	0.576645	NAD_NAD+BPTES	0.15107
NAD+Oligom	N-Acetyl-arginine	42077.5	-0.0316651	NAD_NAD+Oligom	0.0292431	*
NT	N-Acetyl-arginine	43011.2	0	NAD_NT	0.0361616	*
Oligom	N-Acetyl-arginine	54508	0.341754	NAD_Oligom	0.63807
BPTES	5-Hydroxytryptophan	53327.2	0.167112	BPTES_NAD	0.936471
NAD	5-Hydroxytryptophan	54137.5	0.188868
NAD+BPTES	5-Hydroxytryptophan	56697	0.255512	NAD_NAD+BPTES	0.70713
NAD+Oligom	5-Hydroxytryptophan	56433.8	0.248798	NAD_NAD+Oligom	0.820146
NT	5-Hydroxytryptophan	47494.5	0	NAD_NT	0.566358
Oligom	5-Hydroxytryptophan	70373.8	0.567277	NAD_Oligom	0.114809
BPTES	3-Methyl-2-oxovaleric acid	1.33234e+06	0.097953	BPTES_NAD	0.104146
NAD	3-Methyl-2-oxovaleric acid	1.09509e+06	-0.184964
NAD+BPTES	3-Methyl-2-oxovaleric acid	1.79528e+06	0.528198	NAD_NAD+BPTES	0.00290326	*
NAD+Oligom	3-Methyl-2-oxovaleric acid	1.42703e+06	0.197002	NAD_NAD+Oligom	0.163134
NT	3-Methyl-2-oxovaleric acid	1.24488e+06	0	NAD_NT	0.511753
Oligom	3-Methyl-2-oxovaleric acid	1.83899e+06	0.562907	NAD_Oligom	0.0636276
BPTES	4-Guanidinobutyric acid	194494	0.455096	BPTES_NAD	0.718831
NAD	4-Guanidinobutyric acid	204674	0.5287
NAD+BPTES	4-Guanidinobutyric acid	208787	0.557402	NAD_NAD+BPTES	0.847213
NAD+Oligom	4-Guanidinobutyric acid	115231	-0.300099	NAD_NAD+Oligom	0.00658625	*
NT	4-Guanidinobutyric acid	141876	0	NAD_NT	0.0302543	*
Oligom	4-Guanidinobutyric acid	143890	0.0203408	NAD_Oligom	0.0260355	*
BPTES	γ-Aminobutyric acid	1.21539e+06	0.0197815	BPTES_NAD	0.0300152	*
NAD	γ-Aminobutyric acid	1741032	0.53831
NAD+BPTES	γ-Aminobutyric acid	992217	-0.272906	NAD_NAD+BPTES	0.00358829	*
NAD+Oligom	γ-Aminobutyric acid	1.06245e+06	-0.174231	NAD_NAD+Oligom	0.00544236	*
NT	γ-Aminobutyric acid	1.19883e+06	0	NAD_NT	0.0154587	*
Oligom	γ-Aminobutyric acid	1.75939e+06	0.553444	NAD_Oligom	0.917972
BPTES	Sugar alcohol(C5)	3496725	0.0601073	BPTES_NAD	0.469058
NAD	Sugar alcohol(C5)	3.17981e+06	-0.076958
NAD+BPTES	Sugar alcohol(C5)	3.37429e+06	0.0086858	NAD_NAD+BPTES	0.574598
NAD+Oligom	Sugar alcohol(C5)	2.67211e+06	-0.327918	NAD_NAD+Oligom	0.109548
NT	Sugar alcohol(C5)	3.35403e+06	0	NAD_NT	0.759346
Oligom	Sugar alcohol(C5)	4.83807e+06	0.528534	NAD_Oligom	0.0225602	*
BPTES	Glucosamine/ Galactosamine	5090863	-0.106566	BPTES_NAD	0.063379
NAD	Glucosamine/ Galactosamine	7.85762e+06	0.519617
NAD+BPTES	Glucosamine/ Galactosamine	5.47187e+06	-0.0024419	NAD_NAD+BPTES	0.0895554
NAD+Oligom	Glucosamine/ Galactosamine	3.95012e+06	-0.47258	NAD_NAD+Oligom	0.0150862	*
NT	Glucosamine/ Galactosamine	5.48114e+06	0	NAD_NT	0.150811
Oligom	Glucosamine/ Galactosamine	5.69963e+06	0.0563914	NAD_Oligom	0.123976
BPTES	N-Acetyl-aspartic acid	6956553	0.0889892	BPTES_NAD	0.159874
NAD	N-Acetyl-aspartic acid	5.58861e+06	-0.226894
NAD+BPTES	N-Acetyl-aspartic acid	7.19096e+06	0.136802	NAD_NAD+BPTES	0.0574295
NAD+Oligom	N-Acetyl-aspartic acid	4.56341e+06	-0.51927	NAD_NAD+Oligom	0.153647
NT	N-Acetyl-aspartic acid	6.54042e+06	0	NAD_NT	0.221925
Oligom	N-Acetyl-aspartic acid	5.78639e+06	-0.17672	NAD_Oligom	0.738246
BPTES	Trimethylamine N-Oxide	452602	0.0659449	BPTES_NAD	0.0879758
NAD	Trimethylamine N-Oxide	591098	0.4511
NAD+BPTES	Trimethylamine N-Oxide	617596	0.514366	NAD_NAD+BPTES	0.637017
NAD+Oligom	Trimethylamine N-Oxide	513575	0.248279	NAD_NAD+Oligom	0.311648
NT	Trimethylamine N-Oxide	432379	0	NAD_NT	0.110966
Oligom	Trimethylamine N-Oxide	540686	0.322493	NAD_Oligom	0.479934
BPTES	Alanine	1.23729e+07	0.464072	BPTES_NAD	0.00986652	*
NAD	Alanine	7.49545e+06	-0.259021
NAD+BPTES	Alanine	11619769	0.373473	NAD_NAD+BPTES	0.00155499	*
NAD+Oligom	Alanine	1.00453e+07	0.163409	NAD_NAD+Oligom	0.0343086	*
NT	Alanine	8969557	0	NAD_NT	0.114809
Oligom	Alanine	1.2669e+07	0.498191	NAD_Oligom	0.00691898	*
BPTES	Fumaric acid	8.56472e+06	-0.124553	BPTES_NAD	0.92294
NAD	Fumaric acid	8690190	-0.103571
NAD+BPTES	Fumaric acid	9.14952e+06	-0.0292616	NAD_NAD+BPTES	0.687374
NAD+Oligom	Fumaric acid	9.54249e+06	0.0314067	NAD_NAD+Oligom	0.403598
NT	Fumaric acid	9.337e+06	0	NAD_NT	0.576135
Oligom	Fumaric acid	13051824	0.483221	NAD_Oligom	0.006801	*
BPTES	Butyrylcarnitine	4.03905e+07	0.225213	BPTES_NAD	0.0672879
NAD	Butyrylcarnitine	3.08152e+07	-0.165162
NAD+BPTES	Butyrylcarnitine	2.98129e+07	-0.212867	NAD_NAD+BPTES	0.798216
NAD+Oligom	Butyrylcarnitine	2.52585e+07	-0.452034	NAD_NAD+Oligom	0.166248
NT	Butyrylcarnitine	3.45528e+07	0	NAD_NT	0.349671
Oligom	Butyrylcarnitine	44877594	0.377193	NAD_Oligom	0.0119182	*
BPTES	CMP	360452	0.0435047	BPTES_NAD	0.270885
NAD	CMP	451774	0.369296
NAD+BPTES	CMP	394416	0.173416	NAD_NAD+BPTES	0.500977
NAD+Oligom	CMP	263426	-0.408908	NAD_NAD+Oligom	0.056549
NT	CMP	349745	0	NAD_NT	0.228789
Oligom	CMP	409184	0.226448	NAD_Oligom	0.594764
BPTES	Thiamine	2.04656e+07	-0.0151864	BPTES_NAD	0.190379
NAD	Thiamine	2.7322e+07	0.401678
NAD+BPTES	Thiamine	2.17203e+07	0.0706559	NAD_NAD+BPTES	0.262366
NAD+Oligom	Thiamine	2.31184e+07	0.160656	NAD_NAD+Oligom	0.367634
NT	Thiamine	2.06822e+07	0	NAD_NT	0.270885
Oligom	Thiamine	25997343	0.329977	NAD_Oligom	0.803149
BPTES	2-Oxoglutaric acid	345997	0.247565	BPTES_NAD	0.0542452
NAD	2-Oxoglutaric acid	266820	-0.127326
NAD+BPTES	2-Oxoglutaric acid	356408	0.290337	NAD_NAD+BPTES	0.024067	*
NAD+Oligom	2-Oxoglutaric acid	233083	-0.322353	NAD_NAD+Oligom	0.473638
NT	2-Oxoglutaric acid	291439	0	NAD_NT	0.477514
Oligom	2-Oxoglutaric acid	383874	0.397437	NAD_Oligom	0.0208783	*
