# Supplementary material for: NAD+ regulates nucleotide metabolism and genomic DNA replication
Source: Nat Cell Biol. 2023 Nov 13;25(12):1774–86. doi: 10.1038/s41556-023-01280-z (PMC10709141; doi:10.1038/s41556-023-01280-z)
Supplement: Supplementary file 4 — Numerical source data. [file 41556_2023_1280_MOESM4_ESM.xlsx]

## Sheet: Fig 1a
cell_line	treatment	Norm_EDUmean
U2OS	NT	100
U2OS	NAMPTi	83.8136
U2OS	SIRT1i	89.0125
U2OS	PARPi	61.0044
HeLa	NT	100
HeLa	NAMPTi	39.9607
HeLa	SIRT1i	127.842
HeLa	PARPi	69.8733
BJ-T	NT	100
BJ-T	NAMPTi	101.076
BJ-T	PARPi	46.173
BJ-T	SIRT1i	86.062
BJ	NT	100
BJ	NAMPTi	121.652
BJ	PARPi	51.4786
BJ	SIRT1i	107.801

## Sheet: Fig 1b
cell_line	treatment	norm_tNAD
HeLa	Ctrl	113.232
HeLa	NAMPTi	3.75253
HeLa	SIRT1i	149.341
HeLa	PARPi	202.111
HeLa	Ctrl	96.6209
HeLa	NAMPTi	4.00017
HeLa	SIRT1i	95.2917
HeLa	PARPi	174.271
HeLa	Ctrl	90.1468
HeLa	NAMPTi	8.64265
HeLa	SIRT1i	115.75
HeLa	PARPi	132.667
U2OS	Ctrl	102.721
U2OS	NAMPTi	7.83262
U2OS	SIRT1i	131.968
U2OS	PARPi	148.159
U2OS	Ctrl	89.1921
U2OS	NAMPTi	12.5443
U2OS	SIRT1i	108.302
U2OS	PARPi	139.983
U2OS	Ctrl	108.087
U2OS	NAMPTi	12.6973
U2OS	SIRT1i	158.087
U2OS	PARPi	186.797

## Sheet: Fig 1c
3000 cells (rows) per condition per cell line were randomly sampled and plotted in the figure.
total_DAPI	mean_EDU	gH2AX_foci	cell_line	condition	sample_id
71823392	8022.86	16	HeLa	NT	1
66377672	4897.62	2	HeLa	NT	1
76369552	9027.53	20	HeLa	NT	1
75178920	8755.7	13	HeLa	NT	1
70641680	11309.7	11	HeLa	NT	1
66729444	201.34	0	HeLa	NT	1
56456512	181.609	6	HeLa	NT	1
70876000	183.233	1	HeLa	NT	1
62850680	4682.72	12	HeLa	NT	1
61703376	194.441	1	HeLa	NT	1
71971568	335.38	4	HeLa	NT	1
63135152	211.783	4	HeLa	NT	1
56835540	192.915	6	HeLa	NT	1
75431344	197.156	1	HeLa	NT	1
74928632	302.502	12	HeLa	NT	1
60646388	202.303	2	HeLa	NT	1
67905640	6933.57	8	HeLa	NT	1
60463064	187.513	9	HeLa	NT	1
68999664	9895.32	11	HeLa	NT	1
60175868	195.336	4	HeLa	NT	1
63788060	205.42	7	HeLa	NT	1
74186272	13572.2	12	HeLa	NT	1
68885080	216.302	8	HeLa	NT	1
71568800	11299.2	16	HeLa	NT	1
67271384	300.047	0	HeLa	NT	1
76451376	196.35	0	HeLa	NT	1
84795968	16677.5	21	HeLa	NT	1
65499884	275.343	0	HeLa	NT	1
78589480	15381.3	17	HeLa	NT	1
73719984	456.151	1	HeLa	NT	1
69850336	12134	16	HeLa	NT	1
79608384	354.783	4	HeLa	NT	1
72160992	211.391	0	HeLa	NT	1
73266688	215.787	1	HeLa	NT	1
65677504	214.189	1	HeLa	NT	1
75645648	258.777	3	HeLa	NT	1
74713576	281.362	1	HeLa	NT	1
77409592	15067.1	18	HeLa	NT	1
100067360	14272.3	30	HeLa	NT	1
71776872	246.643	2	HeLa	NT	1
58235020	12473.7	4	HeLa	NT	1
74492024	260.976	2	HeLa	NT	1
71874192	234.351	0	HeLa	NT	1
69211872	3225.84	4	HeLa	NT	1
66279924	8772.7	4	HeLa	NT	1
72579656	230.009	2	HeLa	NT	1
91961712	978.163	2	HeLa	NT	1
118676300	643.989	6	HeLa	NT	1
93755296	15798.1	29	HeLa	NT	1
72197464	210.264	1	HeLa	NT	1
131754870	17383.7	48	HeLa	NT	1
75285512	229.494	1	HeLa	NT	1
130914260	16096.4	38	HeLa	NT	1
72556600	264.835	1	HeLa	NT	1
83119416	232.557	8	HeLa	NT	1
70252680	225.146	5	HeLa	NT	1
73525728	219.579	1	HeLa	NT	1
80183528	223.772	0	HeLa	NT	1
74745360	246.292	15	HeLa	NT	1
73483528	240.178	0	HeLa	NT	1
69320528	246.466	3	HeLa	NT	1
66556812	261.847	3	HeLa	NT	1
56682344	254.902	2	HeLa	NT	1
79185544	237.493	0	HeLa	NT	1
68991056	9976.07	3	HeLa	NT	1
75464552	249.895	0	HeLa	NT	1
160566780	2390.54	46	HeLa	NT	1
131662570	14524.1	46	HeLa	NT	1
74732624	607.744	1	HeLa	NT	1
70930488	685.567	2	HeLa	NT	1
71645848	469.64	0	HeLa	NT	1
79582248	360.393	0	HeLa	NT	1
78952248	1054.27	0	HeLa	NT	1
107348910	17325	33	HeLa	NT	1
95802064	16462.1	22	HeLa	NT	1
73919992	799.784	0	HeLa	NT	1
105977650	17775.5	27	HeLa	NT	1
85240584	14819.5	25	HeLa	NT	1
113745470	20406.1	35	HeLa	NT	1
98906088	19455.5	25	HeLa	NT	1
134803980	15612.3	56	HeLa	NT	1
78856752	6259.72	3	HeLa	NT	1
91175896	18960.7	22	HeLa	NT	1
73550248	199.39	0	HeLa	NT	1
147291490	3593.95	63	HeLa	NT	1
78743840	677.791	1	HeLa	NT	1
157065650	232.367	21	HeLa	NT	1
71148816	210.276	1	HeLa	NT	1
165424640	243.271	60	HeLa	NT	1
80091232	886.781	1	HeLa	NT	1
69529888	236.706	2	HeLa	NT	1
55812516	3780.96	1	HeLa	NT	1
55612028	4001.88	1	HeLa	NT	1
76389096	201.312	1	HeLa	NT	1
69365176	210.059	2	HeLa	NT	1
86652872	4317.41	3	HeLa	NT	1
70791872	203.065	5	HeLa	NT	1
147783540	9965.68	56	HeLa	NT	1
66105060	4557.19	3	HeLa	NT	1
142557730	12150.6	54	HeLa	NT	1
72644760	216.598	1	HeLa	NT	1
58032560	1645.23	0	HeLa	NT	1
78641184	588.374	3	HeLa	NT	1
140331230	12317.9	54	HeLa	NT	1
108067650	235.573	22	HeLa	NT	1
69513008	222.682	3	HeLa	NT	1
103499340	12887.3	28	HeLa	NT	1
61775888	272.048	0	HeLa	NT	1
162453890	404.121	37	HeLa	NT	1
93211336	11493.2	30	HeLa	NT	1
67079788	208.072	3	HeLa	NT	1
121330940	14176.9	49	HeLa	NT	1
60592604	192.432	2	HeLa	NT	1
131089480	13779.2	43	HeLa	NT	1
66193488	264.542	3	HeLa	NT	1
68991792	205.513	3	HeLa	NT	1
55319640	195.857	1	HeLa	NT	1
113837090	15309.7	33	HeLa	NT	1
131866220	14798.3	52	HeLa	NT	1
108378440	14033.1	36	HeLa	NT	1
71433440	801.589	4	HeLa	NT	1
63737956	309.047	5	HeLa	NT	1
116959820	13230.9	44	HeLa	NT	1
111491730	6754.46	19	HeLa	NT	1
87847656	683.468	16	HeLa	NT	1
158645010	243.624	17	HeLa	NT	1
73488136	221.444	0	HeLa	NT	1
73696904	210.865	0	HeLa	NT	1
61522424	194.71	1	HeLa	NT	1
75047344	204.133	7	HeLa	NT	1
68473856	233.49	4	HeLa	NT	1
66779804	209.508	0	HeLa	NT	1
60020980	4787.04	1	HeLa	NT	1
63463608	196.621	2	HeLa	NT	1
66854008	200.94	1	HeLa	NT	1
63303120	202.735	0	HeLa	NT	1
61965332	193.102	2	HeLa	NT	1
105506100	18906.4	24	HeLa	NT	1
76792880	7664.5	3	HeLa	NT	1
74009824	14616.5	8	HeLa	NT	1
75983352	233.051	4	HeLa	NT	1
147205700	7873.93	9	HeLa	NT	1
76779776	248.262	2	HeLa	NT	1
76962248	335.831	0	HeLa	NT	1
80302488	215.394	0	HeLa	NT	1
82906184	992.806	3	HeLa	NT	1
80466432	4152.09	4	HeLa	NT	1
92508664	9038.98	4	HeLa	NT	1
91037824	704.272	3	HeLa	NT	1
83173392	234.193	2	HeLa	NT	1
70766904	295.497	1	HeLa	NT	1
161987070	7796.41	48	HeLa	NT	1
91135432	11448.8	13	HeLa	NT	1
84160648	414.643	5	HeLa	NT	1
177966530	3475.69	54	HeLa	NT	1
163174820	327.784	16	HeLa	NT	1
155052820	5042.88	6	HeLa	NT	1
148419170	10057.8	48	HeLa	NT	1
72551472	238.883	7	HeLa	NT	1
88610232	405.159	5	HeLa	NT	1
85279864	5477.78	4	HeLa	NT	1
96033352	255.251	2	HeLa	NT	1
133122320	14504.4	51	HeLa	NT	1
87025496	243.701	0	HeLa	NT	1
153488260	9262.44	15	HeLa	NT	1
146954510	12814.6	49	HeLa	NT	1
82464320	9198.65	10	HeLa	NT	1
63472884	278.209	0	HeLa	NT	1
88311304	294.373	3	HeLa	NT	1
84337272	975.229	3	HeLa	NT	1
78361328	8881.5	4	HeLa	NT	1
153291010	11880	48	HeLa	NT	1
164951250	336.255	13	HeLa	NT	1
83825632	3102.68	0	HeLa	NT	1
81166736	395.33	3	HeLa	NT	1
95857896	266.935	3	HeLa	NT	1
84603176	277.123	4	HeLa	NT	1
83519320	16264.2	19	HeLa	NT	1
83588056	869.402	3	HeLa	NT	1
83707688	531.794	0	HeLa	NT	1
72128960	10276.2	7	HeLa	NT	1
78534680	5019.28	4	HeLa	NT	1
79225448	8000.05	6	HeLa	NT	1
84535056	406.242	6	HeLa	NT	1
115463530	15749.1	23	HeLa	NT	1
105362700	13641.9	16	HeLa	NT	1
55204872	13882.7	18	HeLa	NT	1
166787970	276.463	6	HeLa	NT	1
76914064	10697.2	9	HeLa	NT	1
81984176	326.905	1	HeLa	NT	1
80439328	1907.81	0	HeLa	NT	1
137364560	12572.8	45	HeLa	NT	1
89023720	419.5	3	HeLa	NT	1
78919008	342.619	2	HeLa	NT	1
83748816	625.846	5	HeLa	NT	1
172811340	829.822	16	HeLa	NT	1
81638376	645.57	0	HeLa	NT	1
118784850	21231.4	28	HeLa	NT	1
95165224	13843.7	21	HeLa	NT	1
86562592	2947.93	1	HeLa	NT	1
89049816	927.754	3	HeLa	NT	1
162651140	1233.84	16	HeLa	NT	1
105708490	16361.4	35	HeLa	NT	1
150579500	16523	30	HeLa	NT	1
81411864	250.986	1	HeLa	NT	1
67742288	15707.6	15	HeLa	NT	1
77048752	303.514	1	HeLa	NT	1
159415310	19880.3	33	HeLa	NT	1
80120336	249.655	0	HeLa	NT	1
84178888	7139.5	5	HeLa	NT	1
68581704	20597.9	14	HeLa	NT	1
81204552	274.402	0	HeLa	NT	1
78333040	279.476	0	HeLa	NT	1
94597280	18710	16	HeLa	NT	1
78331568	298.117	1	HeLa	NT	1
77134944	266.568	0	HeLa	NT	1
80184192	268.719	0	HeLa	NT	1
76212648	394.423	1	HeLa	NT	1
62619208	15674.4	18	HeLa	NT	1
130661100	16115	32	HeLa	NT	1
87619984	524.372	0	HeLa	NT	1
69847536	4671.6	12	HeLa	NT	1
77964272	934.339	0	HeLa	NT	1
81678592	277.082	1	HeLa	NT	1
80015016	11833.7	9	HeLa	NT	1
77949072	245.907	0	HeLa	NT	1
80538600	3942.08	2	HeLa	NT	1
83079888	347.291	0	HeLa	NT	1
76039632	264.713	0	HeLa	NT	1
79270000	798.356	2	HeLa	NT	1
84346744	864.385	0	HeLa	NT	1
79795264	299.102	1	HeLa	NT	1
96124944	17574.6	18	HeLa	NT	1
78500112	17325.8	23	HeLa	NT	1
152440300	14368	41	HeLa	NT	1
80218008	1861.58	0	HeLa	NT	1
75558600	269.569	0	HeLa	NT	1
84019344	10190	8	HeLa	NT	1
87262992	1163.78	2	HeLa	NT	1
76913872	370.264	1	HeLa	NT	1
90586216	15962.2	11	HeLa	NT	1
76341672	249.179	1	HeLa	NT	1
76413752	5926.84	1	HeLa	NT	1
78892456	12982.2	12	HeLa	NT	1
148256960	619.206	82	HeLa	NT	1
128756360	313.592	54	HeLa	NT	1
79391664	4890.73	0	HeLa	NT	1
88992632	17752.5	21	HeLa	NT	1
73717640	430.167	4	HeLa	NT	1
80098512	11328.7	12	HeLa	NT	1
84567688	14625.1	16	HeLa	NT	1
76092488	282.347	2	HeLa	NT	1
74625072	3109.21	0	HeLa	NT	1
73533896	580.936	0	HeLa	NT	1
74551648	707.476	0	HeLa	NT	1
85132352	15368.3	15	HeLa	NT	1
77627840	503.524	0	HeLa	NT	1
101036060	17537.9	31	HeLa	NT	1
152187730	15869	56	HeLa	NT	1
74546704	2447.63	2	HeLa	NT	1
78469608	1120.92	1	HeLa	NT	1
146540400	286.407	6	HeLa	NT	1
81988880	11844.8	11	HeLa	NT	1
71271512	2249.69	0	HeLa	NT	1
89586128	17042.9	18	HeLa	NT	1
149064210	21147.8	30	HeLa	NT	1
86665320	17495.4	19	HeLa	NT	1
76726840	4662.26	4	HeLa	NT	1
80472528	14821.2	24	HeLa	NT	1
79616928	406.819	0	HeLa	NT	1
81751664	7611.44	7	HeLa	NT	1
146539460	258.207	4	HeLa	NT	1
73713184	760.051	0	HeLa	NT	1
88817560	14121.5	11	HeLa	NT	1
84786384	13923.9	19	HeLa	NT	1
81490176	11542.5	12	HeLa	NT	1
115903300	19394.6	29	HeLa	NT	1
139303900	14855.6	43	HeLa	NT	1
81169200	656.194	0	HeLa	NT	1
101918540	16254.9	29	HeLa	NT	1
77678808	300.747	2	HeLa	NT	1
137267890	16077.1	39	HeLa	NT	1
68788016	19310.6	20	HeLa	NT	1
79137936	289.442	3	HeLa	NT	1
76450240	293.133	1	HeLa	NT	1
89460544	20941.4	11	HeLa	NT	1
119135900	16634.5	52	HeLa	NT	1
60330968	21447	15	HeLa	NT	1
73725224	21631.3	16	HeLa	NT	1
111889400	11046	37	HeLa	NT	1
103334250	11798.8	21	HeLa	NT	1
134865070	8572.64	41	HeLa	NT	1
98059664	14930	24	HeLa	NT	1
83232032	9576.55	18	HeLa	NT	1
68458824	7157.87	9	HeLa	NT	1
133154900	12905.1	37	HeLa	NT	1
129684940	11305.3	38	HeLa	NT	1
66765952	500.073	0	HeLa	NT	1
121903990	12018.7	51	HeLa	NT	1
153074190	7180.98	43	HeLa	NT	1
110689730	11769	30	HeLa	NT	1
121251000	14347.8	34	HeLa	NT	1
157237020	430.074	21	HeLa	NT	1
147093380	11148.4	51	HeLa	NT	1
135740290	9523.51	49	HeLa	NT	1
75596200	5022.52	1	HeLa	NT	1
75765464	284.807	1	HeLa	NT	1
72090240	3890.69	1	HeLa	NT	1
68302632	3032.13	2	HeLa	NT	1
106215540	12164.2	31	HeLa	NT	1
67044708	525.24	0	HeLa	NT	1
147557360	11989.4	52	HeLa	NT	1
66100420	3187.76	2	HeLa	NT	1
88738168	13589.2	14	HeLa	NT	1
76043344	5281.44	1	HeLa	NT	1
68301576	3412.97	0	HeLa	NT	1
82977424	1110.42	1	HeLa	NT	1
108792720	14194.9	27	HeLa	NT	1
93152592	11009.1	22	HeLa	NT	1
76576552	1687.1	1	HeLa	NT	1
80495184	5116.95	5	HeLa	NT	1
71466936	7262	6	HeLa	NT	1
69219256	277.605	0	HeLa	NT	1
74721888	287.613	2	HeLa	NT	1
71262352	297.143	2	HeLa	NT	1
94775544	15843.8	17	HeLa	NT	1
77909120	738.62	2	HeLa	NT	1
82568112	377.48	0	HeLa	NT	1
76251320	577.965	1	HeLa	NT	1
79335904	302.362	0	HeLa	NT	1
79678640	269.73	1	HeLa	NT	1
76098520	10204.8	15	HeLa	NT	1
159807980	230.727	23	HeLa	NT	1
77770720	287.058	2	HeLa	NT	1
77370272	550.846	2	HeLa	NT	1
156557780	233.687	30	HeLa	NT	1
80020536	337.208	0	HeLa	NT	1
82061680	7331.28	5	HeLa	NT	1
146845620	13917.2	52	HeLa	NT	1
80754080	545.058	1	HeLa	NT	1
88338504	1259.39	0	HeLa	NT	1
82892808	268.041	1	HeLa	NT	1
155214770	4564.08	58	HeLa	NT	1
77537440	378.731	0	HeLa	NT	1
109422410	7582.49	39	HeLa	NT	1
105020950	19206	35	HeLa	NT	1
96750216	18268.2	18	HeLa	NT	1
71555840	283.309	0	HeLa	NT	1
103763740	17449.3	29	HeLa	NT	1
72977312	268.629	2	HeLa	NT	1
113120940	19634.2	36	HeLa	NT	1
126503500	18248.7	29	HeLa	NT	1
159584240	298.903	27	HeLa	NT	1
97920632	20969.9	21	HeLa	NT	1
76557280	255.636	0	HeLa	NT	1
60074028	262.509	0	HeLa	NT	1
106418720	17859	28	HeLa	NT	1
102573740	19040.1	25	HeLa	NT	1
151123920	12636.8	54	HeLa	NT	1
74147080	413.457	3	HeLa	NT	1
71227248	275.814	0	HeLa	NT	1
79234224	275.248	2	HeLa	NT	1
73308384	324.02	0	HeLa	NT	1
81568032	14897.7	15	HeLa	NT	1
73847392	305.356	4	HeLa	NT	1
77418448	284.707	1	HeLa	NT	1
91105432	21907.2	24	HeLa	NT	1
80093888	510.637	0	HeLa	NT	1
77947512	953.864	3	HeLa	NT	1
69847152	277.626	0	HeLa	NT	1
163602740	2353.94	54	HeLa	NT	1
75403448	698.925	4	HeLa	NT	1
77074624	4543.96	3	HeLa	NT	1
86192872	446.203	1	HeLa	NT	1
72346272	578.279	0	HeLa	NT	1
72909544	275.415	0	HeLa	NT	1
105710890	21286.2	22	HeLa	NT	1
90417376	13465.2	17	HeLa	NT	1
136403870	16701.7	41	HeLa	NT	1
75483728	316.792	0	HeLa	NT	1
80396696	558.202	2	HeLa	NT	1
90901680	16084.7	18	HeLa	NT	1
101056650	17645.7	17	HeLa	NT	1
156540510	2787.17	38	HeLa	NT	1
71690936	9867.64	8	HeLa	NT	1
76335480	276.917	0	HeLa	NT	1
118328730	19678.7	30	HeLa	NT	1
76329920	409.578	1	HeLa	NT	1
85400264	12851.5	12	HeLa	NT	1
75262616	533.566	2	HeLa	NT	1
82387984	17510.6	14	HeLa	NT	1
105771010	12350.2	12	HeLa	NT	1
78831560	3484.49	1	HeLa	NT	1
83763168	209.642	1	HeLa	NT	1
107926390	194.137	6	HeLa	NT	1
81051248	5901.46	3	HeLa	NT	1
90490016	10986.4	7	HeLa	NT	1
84793408	203.159	13	HeLa	NT	1
132350620	11974.5	37	HeLa	NT	1
87731360	190.791	12	HeLa	NT	1
146899820	8324.66	65	HeLa	NT	1
125078490	198.709	3	HeLa	NT	1
85017360	7872.43	8	HeLa	NT	1
81796040	831.68	1	HeLa	NT	1
140848100	206.329	5	HeLa	NT	1
69275416	260.645	1	HeLa	NT	1
157782190	197.15	13	HeLa	NT	1
113226360	16434.3	28	HeLa	NT	1
84891264	236.681	6	HeLa	NT	1
78362568	322.38	1	HeLa	NT	1
78625360	368.35	4	HeLa	NT	1
89438112	225.869	2	HeLa	NT	1
71418080	225.052	0	HeLa	NT	1
71878848	528.096	3	HeLa	NT	1
141748770	280.875	2	HeLa	NT	1
83315408	6507.01	7	HeLa	NT	1
85997168	200.948	3	HeLa	NT	1
82683224	268.418	2	HeLa	NT	1
85817640	373.025	5	HeLa	NT	1
76673384	475.481	3	HeLa	NT	1
72172920	200.54	4	HeLa	NT	1
77102112	588.588	1	HeLa	NT	1
91756008	216.586	4	HeLa	NT	1
112682750	206.801	11	HeLa	NT	1
167666860	222.89	6	HeLa	NT	1
65124460	381.065	1	HeLa	NT	1
159292610	11012.6	47	HeLa	NT	1
86395984	289.45	1	HeLa	NT	1
101047380	711.777	7	HeLa	NT	1
80306072	255.688	3	HeLa	NT	1
144545100	298.235	15	HeLa	NT	1
166083070	272.407	15	HeLa	NT	1
79379960	669.289	0	HeLa	NT	1
169296160	734.733	15	HeLa	NT	1
87100360	243.164	5	HeLa	NT	1
92959752	510.909	9	HeLa	NT	1
168990100	264.971	34	HeLa	NT	1
166064450	675.06	47	HeLa	NT	1
72839784	1101.2	2	HeLa	NT	1
163591790	3785.55	40	HeLa	NT	1
81543184	471.469	5	HeLa	NT	1
122221950	18766.5	28	HeLa	NT	1
172589060	533.675	39	HeLa	NT	1
86482328	497.856	3	HeLa	NT	1
158527700	273.541	5	HeLa	NT	1
152596690	332.094	8	HeLa	NT	1
82086568	219.084	1	HeLa	NT	1
84714520	449.208	1	HeLa	NT	1
103837820	267.66	0	HeLa	NT	1
81119384	1179.73	1	HeLa	NT	1
150650290	2322.71	51	HeLa	NT	1
172095780	1038.98	36	HeLa	NT	1
85458136	266.952	4	HeLa	NT	1
79635160	319.49	4	HeLa	NT	1
66221488	1359.67	0	HeLa	NT	1
96051728	219.591	1	HeLa	NT	1
107753620	17329.2	14	HeLa	NT	1
172202660	361.984	5	HeLa	NT	1
75548984	6438.58	2	HeLa	NT	1
95351608	16768.9	20	HeLa	NT	1
75934368	254.13	4	HeLa	NT	1
82223224	264.214	0	HeLa	NT	1
164527180	1119.21	37	HeLa	NT	1
137928460	19588.7	31	HeLa	NT	1
79457752	699.442	0	HeLa	NT	1
82201008	211.972	1	HeLa	NT	1
174267810	309.636	3	HeLa	NT	1
156265380	642.438	1	HeLa	NT	1
79968352	717.586	1	HeLa	NT	1
80624392	200.681	1	HeLa	NT	1
78541320	215.526	1	HeLa	NT	1
61154752	2827.73	2	HeLa	NT	1
147479250	14767.8	32	HeLa	NT	1
153838850	277.009	32	HeLa	NT	1
170095680	5667.48	4	HeLa	NT	1
74257696	313.964	3	HeLa	NT	1
94408760	10360.5	9	HeLa	NT	1
119931210	16571.1	26	HeLa	NT	1
166459820	336.503	18	HeLa	NT	1
160990740	478.147	1	HeLa	NT	1
110304400	1520.16	2	HeLa	NT	1
58993272	8265.25	10	HeLa	NT	1
161516220	802.778	0	HeLa	NT	1
60926072	674.461	5	HeLa	NT	1
165227820	719.307	4	HeLa	NT	1
170305230	755.185	1	HeLa	NT	1
161992260	263.996	34	HeLa	NT	1
83897512	220.89	0	HeLa	NT	1
156331680	251.412	26	HeLa	NT	1
160622500	217.774	23	HeLa	NT	1
179928020	1514.28	4	HeLa	NT	1
134776960	20381.9	35	HeLa	NT	1
145423540	17104.5	46	HeLa	NT	1
85174368	255.774	0	HeLa	NT	1
144601920	15462.6	51	HeLa	NT	1
165705020	547.7	3	HeLa	NT	1
154405120	440.521	45	HeLa	NT	1
164742640	343.635	33	HeLa	NT	1
121338720	8786.16	50	HeLa	NT	1
139902750	16021	44	HeLa	NT	1
159856140	437.344	34	HeLa	NT	1
143785500	13592.7	37	HeLa	NT	1
167308620	634.58	32	HeLa	NT	1
130699550	19343.3	25	HeLa	NT	1
84098872	15183	19	HeLa	NT	1
96308224	18776.5	30	HeLa	NT	1
109047100	985.604	11	HeLa	NT	1
165938400	241.463	38	HeLa	NT	1
78995136	918.208	0	HeLa	NT	1
71586608	254.59	2	HeLa	NT	1
83848384	14037.1	20	HeLa	NT	1
77246024	9672.83	13	HeLa	NT	1
72975832	8693.92	13	HeLa	NT	1
76856544	9235.87	9	HeLa	NT	1
69381472	224.37	5	HeLa	NT	1
71185408	219.349	2	HeLa	NT	1
78124336	220.177	0	HeLa	NT	1
127677730	12189.9	37	HeLa	NT	1
74872592	359.61	0	HeLa	NT	1
73668104	224.29	2	HeLa	NT	1
79748584	204.647	1	HeLa	NT	1
77784304	344.472	2	HeLa	NT	1
77939888	211.926	1	HeLa	NT	1
78132232	200.22	1	HeLa	NT	1
127004750	15965.6	50	HeLa	NT	1
111838860	15766.6	41	HeLa	NT	1
77730696	219.7	3	HeLa	NT	1
68320400	209.655	1	HeLa	NT	1
76897192	329.488	1	HeLa	NT	1
76025536	221.578	0	HeLa	NT	1
77112944	208.825	0	HeLa	NT	1
78287504	227.712	1	HeLa	NT	1
73952496	199.68	3	HeLa	NT	1
77766960	200.183	1	HeLa	NT	1
76003312	215.676	6	HeLa	NT	1
76347984	252.89	2	HeLa	NT	1
66727912	187.191	6	HeLa	NT	1
71923256	207.819	2	HeLa	NT	1
154101250	185.645	45	HeLa	NT	1
95030336	12700.2	33	HeLa	NT	1
72540072	201.563	13	HeLa	NT	1
68322568	175.752	3	HeLa	NT	1
155179760	179.048	16	HeLa	NT	1
72617008	176.382	2	HeLa	NT	1
156702690	250.784	14	HeLa	NT	1
100234580	14674.9	37	HeLa	NT	1
163653740	185.207	39	HeLa	NT	1
74088512	616.685	11	HeLa	NT	1
75599808	181.209	6	HeLa	NT	1
76562528	197.462	5	HeLa	NT	1
77340648	215.723	0	HeLa	NT	1
72458664	204.724	6	HeLa	NT	1
67654560	181.7	2	HeLa	NT	1
62011128	192.853	13	HeLa	NT	1
69900808	188.421	9	HeLa	NT	1
70360256	188.432	5	HeLa	NT	1
158183570	4014.87	54	HeLa	NT	1
68855760	190.255	4	HeLa	NT	1
153606750	227.673	20	HeLa	NT	1
130636460	14803.5	31	HeLa	NT	1
73033592	230.851	3	HeLa	NT	1
70797152	194.344	0	HeLa	NT	1
59748776	15645.3	22	HeLa	NT	1
103509960	14511.2	22	HeLa	NT	1
66037500	12025.7	14	HeLa	NT	1
63859676	205.335	1	HeLa	NT	1
123048800	14156.5	44	HeLa	NT	1
72635928	190.3	5	HeLa	NT	1
73416368	194.244	8	HeLa	NT	1
157066640	216.168	23	HeLa	NT	1
56860948	236.782	0	HeLa	NT	1
60539620	9425.47	4	HeLa	NT	1
73346024	183.202	6	HeLa	NT	1
138745360	263.934	54	HeLa	NT	1
93983208	227.635	1	HeLa	NT	1
67332232	186.388	6	HeLa	NT	1
91721016	281.487	0	HeLa	NT	1
75427840	188.062	10	HeLa	NT	1
64017452	209.298	5	HeLa	NT	1
64127924	9041.77	14	HeLa	NT	1
64841956	216.806	3	HeLa	NT	1
65183812	208.784	0	HeLa	NT	1
67752592	198.357	4	HeLa	NT	1
67229152	7053.03	6	HeLa	NT	1
80357592	14743.2	6	HeLa	NT	1
142616960	1128.8	24	HeLa	NT	1
66845764	244.616	3	HeLa	NT	1
82839120	14955.3	13	HeLa	NT	1
61253200	6020.59	5	HeLa	NT	1
63108344	1949.66	3	HeLa	NT	1
138549550	4254.5	68	HeLa	NT	1
152300340	252.43	16	HeLa	NT	1
145946020	6697.28	52	HeLa	NT	1
75867960	214.841	0	HeLa	NT	1
70237208	488.918	2	HeLa	NT	1
67164176	2594.33	2	HeLa	NT	1
76439992	231.447	0	HeLa	NT	1
71817488	229.992	1	HeLa	NT	1
144051200	6786.86	66	HeLa	NT	1
72260120	230.635	3	HeLa	NT	1
72207304	189.698	1	HeLa	NT	1
66774848	314.934	2	HeLa	NT	1
83145656	16187.2	12	HeLa	NT	1
63672552	253.25	0	HeLa	NT	1
70374936	3073.61	3	HeLa	NT	1
153335070	545.572	58	HeLa	NT	1
68221016	294.486	1	HeLa	NT	1
69730632	199.749	2	HeLa	NT	1
87330256	18203.4	12	HeLa	NT	1
73814168	11271.2	12	HeLa	NT	1
73126896	971.763	1	HeLa	NT	1
76665200	221.681	0	HeLa	NT	1
71472216	188.431	3	HeLa	NT	1
92802928	20090.8	30	HeLa	NT	1
118689010	16300.6	52	HeLa	NT	1
82065488	15486	14	HeLa	NT	1
76305056	273.785	7	HeLa	NT	1
72819408	191.283	1	HeLa	NT	1
75561840	213.182	4	HeLa	NT	1
72769176	190.264	4	HeLa	NT	1
74528456	15151	10	HeLa	NT	1
79572008	16822.5	32	HeLa	NT	1
76233576	837.15	0	HeLa	NT	1
69793064	232.234	4	HeLa	NT	1
71140384	682.403	0	HeLa	NT	1
70648968	14068.5	8	HeLa	NT	1
81023408	15915.6	12	HeLa	NT	1
70968256	180.571	0	HeLa	NT	1
152121070	318.083	55	HeLa	NT	1
61623908	240.908	12	HeLa	NT	1
76600288	167.744	5	HeLa	NT	1
60472084	177.757	7	HeLa	NT	1
64968408	193.659	11	HeLa	NT	1
74653304	169.004	2	HeLa	NT	1
71391568	171.769	1	HeLa	NT	1
70072872	7086.92	9	HeLa	NT	1
157911780	176.458	27	HeLa	NT	1
63516576	178.786	7	HeLa	NT	1
65176976	180.285	10	HeLa	NT	1
67328256	178.703	13	HeLa	NT	1
55185652	179.701	9	HeLa	NT	1
68093808	180.941	2	HeLa	NT	1
71036352	174.738	2	HeLa	NT	1
72919320	174.166	4	HeLa	NT	1
73257048	574.79	12	HeLa	NT	1
68438592	186.897	0	HeLa	NT	1
66553608	181.693	1	HeLa	NT	1
73723440	177.263	6	HeLa	NT	1
63235860	187.498	19	HeLa	NT	1
73683408	180.237	1	HeLa	NT	1
152453760	183.638	36	HeLa	NT	1
72409336	185.073	1	HeLa	NT	1
69311504	192.315	3	HeLa	NT	1
73441520	182.207	0	HeLa	NT	1
56239492	216.418	1	HeLa	NT	1
69490776	183.77	0	HeLa	NT	1
73059504	183.232	10	HeLa	NT	1
73689240	188.835	2	HeLa	NT	1
65116880	205.948	3	HeLa	NT	1
72112192	9360.2	11	HeLa	NT	1
73144568	189.96	9	HeLa	NT	1
75179056	242.534	1	HeLa	NT	1
71100808	531.812	1	HeLa	NT	1
74023368	185.538	3	HeLa	NT	1
67668920	256.539	2	HeLa	NT	1
73771568	200.285	6	HeLa	NT	1
74590864	205.35	2	HeLa	NT	1
76458560	191.897	4	HeLa	NT	1
74558368	363.752	2	HeLa	NT	1
72728304	234.178	3	HeLa	NT	1
74477648	191.334	2	HeLa	NT	1
65021516	221.169	1	HeLa	NT	1
77049736	7832.75	6	HeLa	NT	1
70883944	203.048	1	HeLa	NT	1
71305400	197.798	3	HeLa	NT	1
80174776	15009.3	15	HeLa	NT	1
69488672	5599.1	6	HeLa	NT	1
112992030	226.69	1	HeLa	NT	1
68886496	4264.55	1	HeLa	NT	1
71543424	307.228	1	HeLa	NT	1
121346400	321.723	1	HeLa	NT	1
90092624	234.656	2	HeLa	NT	1
156873580	213.612	7	HeLa	NT	1
69819224	3375.15	36	HeLa	NT	1
73553072	242.233	1	HeLa	NT	1
72480152	253.824	2	HeLa	NT	1
75786880	229.672	0	HeLa	NT	1
160205700	213.489	2	HeLa	NT	1
70916592	175.229	1	HeLa	NT	1
63559576	182.557	1	HeLa	NT	1
78242240	428.088	0	HeLa	NT	1
71054744	219.036	1	HeLa	NT	1
76126984	5008.25	0	HeLa	NT	1
91461400	18908.3	33	HeLa	NT	1
70337752	176.353	1	HeLa	NT	1
69661424	205.212	1	HeLa	NT	1
67860184	205.097	0	HeLa	NT	1
66578720	174.032	3	HeLa	NT	1
70175432	378.522	1	HeLa	NT	1
69210744	183.582	0	HeLa	NT	1
59657184	173.438	0	HeLa	NT	1
68723768	195.991	1	HeLa	NT	1
72788200	216.001	0	HeLa	NT	1
99185544	14108.8	19	HeLa	NT	1
146159570	567.168	19	HeLa	NT	1
135020400	12290.8	37	HeLa	NT	1
61761092	227.484	3	HeLa	NT	1
99158608	15734.7	15	HeLa	NT	1
149745250	548.063	1	HeLa	NT	1
73995768	231.473	0	HeLa	NT	1
159661390	228.411	5	HeLa	NT	1
95436256	11145.5	22	HeLa	NT	1
132958560	13546.3	29	HeLa	NT	1
73517880	264.451	1	HeLa	NT	1
73189672	247.193	2	HeLa	NT	1
88144688	9266.93	6	HeLa	NT	1
95647240	14240.5	15	HeLa	NT	1
115764850	14608	34	HeLa	NT	1
73648384	242.285	1	HeLa	NT	1
82027112	12453	21	HeLa	NT	1
89599144	11065.6	9	HeLa	NT	1
88059816	341.773	2	HeLa	NT	1
87503720	308.288	2	HeLa	NT	1
72472304	251.949	0	HeLa	NT	1
64337964	15688.5	14	HeLa	NT	1
152176640	6796.99	57	HeLa	NT	1
136641140	12499.1	32	HeLa	NT	1
92084120	477.774	3	HeLa	NT	1
86866568	298.556	2	HeLa	NT	1
112156220	17008.1	21	HeLa	NT	1
74071648	270.066	5	HeLa	NT	1
90247664	4303.69	1	HeLa	NT	1
80848080	298.585	3	HeLa	NT	1
78927800	365.011	1	HeLa	NT	1
100669190	14365.9	22	HeLa	NT	1
88675664	814.362	6	HeLa	NT	1
134895010	12267.5	38	HeLa	NT	1
170842930	904.345	15	HeLa	NT	1
81004848	313.057	5	HeLa	NT	1
151064980	9725.71	52	HeLa	NT	1
137711700	13025.7	34	HeLa	NT	1
98661856	15419.9	15	HeLa	NT	1
149838290	787.321	37	HeLa	NT	1
78604232	9394.43	15	HeLa	NT	1
141029520	13040	37	HeLa	NT	1
121650390	11771.4	37	HeLa	NT	1
151576990	271.588	13	HeLa	NT	1
143689730	16210.2	35	HeLa	NT	1
72045696	221.748	4	HeLa	NT	1
146532960	15157.8	34	HeLa	NT	1
125681640	19737.3	22	HeLa	NT	1
83814296	14764.2	17	HeLa	NT	1
149329780	15377.6	32	HeLa	NT	1
116811100	14779.3	33	HeLa	NT	1
123754700	1247.69	7	HeLa	NT	1
147491890	14890.2	46	HeLa	NT	1
82861304	1016.39	0	HeLa	NT	1
85861832	9602.03	7	HeLa	NT	1
112053630	19424.3	22	HeLa	NT	1
99476496	16078.1	16	HeLa	NT	1
99645104	15533	15	HeLa	NT	1
107568340	15053.9	33	HeLa	NT	1
126543430	19729.3	26	HeLa	NT	1
93365312	17728.1	16	HeLa	NT	1
119097590	20203.1	35	HeLa	NT	1
111000170	16571.8	25	HeLa	NT	1
127559220	21436.2	22	HeLa	NT	1
99905744	17547.9	8	HeLa	NT	1
88975912	633.3	0	HeLa	NT	1
91976232	4077.64	0	HeLa	NT	1
152409920	12802.9	40	HeLa	NT	1
123982480	19798.2	21	HeLa	NT	1
77329680	488.992	3	HeLa	NT	1
80244072	1146.95	0	HeLa	NT	1
81600672	749.892	2	HeLa	NT	1
89768456	15185.9	10	HeLa	NT	1
89865816	2594.87	7	HeLa	NT	1
78438296	790.339	2	HeLa	NT	1
110038540	18287.2	29	HeLa	NT	1
104512600	18617.6	25	HeLa	NT	1
89431248	2248.83	0	HeLa	NT	1
155700160	15589.8	25	HeLa	NT	1
87186608	11686.5	11	HeLa	NT	1
167611390	5358.26	50	HeLa	NT	1
176811100	13840.9	46	HeLa	NT	1
126389310	22873	25	HeLa	NT	1
126584670	22423.3	28	HeLa	NT	1
84334544	1181.83	2	HeLa	NT	1
143318740	20103.4	23	HeLa	NT	1
95510904	13640.5	6	HeLa	NT	1
131846460	24479	28	HeLa	NT	1
82616816	2172.49	3	HeLa	NT	1
84185464	2265.35	5	HeLa	NT	1
80663992	1240.89	0	HeLa	NT	1
83825360	2255.78	1	HeLa	NT	1
151535280	20179.4	29	HeLa	NT	1
99074824	23624.5	12	HeLa	NT	1
80188552	589.32	5	HeLa	NT	1
93997064	16943.1	10	HeLa	NT	1
89915224	2287.34	2	HeLa	NT	1
77409824	319.409	2	HeLa	NT	1
96439312	556.493	0	HeLa	NT	1
87519024	11987	4	HeLa	NT	1
138010420	17843.6	33	HeLa	NT	1
89954312	8209.26	1	HeLa	NT	1
167517900	1026	14	HeLa	NT	1
109870740	22715.4	22	HeLa	NT	1
141667040	18209	31	HeLa	NT	1
84199008	332.704	1	HeLa	NT	1
92449032	17762.3	14	HeLa	NT	1
184686300	2438.5	31	HeLa	NT	1
79354880	1108.88	0	HeLa	NT	1
66148480	11047.9	4	HeLa	NT	1
102778290	22044.3	8	HeLa	NT	1
81079704	345.507	0	HeLa	NT	1
86470280	807.184	3	HeLa	NT	1
169119440	13113.2	56	HeLa	NT	1
115219730	20319	24	HeLa	NT	1
170937280	755.694	15	HeLa	NT	1
82188792	848.215	1	HeLa	NT	1
89703136	15413.1	12	HeLa	NT	1
83713656	330.029	1	HeLa	NT	1
81678616	410.521	1	HeLa	NT	1
82167016	1463.01	0	HeLa	NT	1
161777200	854.182	60	HeLa	NT	1
81387320	1119.84	3	HeLa	NT	1
82275520	312.011	1	HeLa	NT	1
89522344	594.108	2	HeLa	NT	1
81075112	586.733	3	HeLa	NT	1
79275632	406.906	0	HeLa	NT	1
94958272	16740.4	16	HeLa	NT	1
78614232	6513.19	1	HeLa	NT	1
85844056	282.656	2	HeLa	NT	1
80232880	480.04	6	HeLa	NT	1
164266880	751.545	41	HeLa	NT	1
77926304	254.344	1	HeLa	NT	1
87181672	17760.9	14	HeLa	NT	1
76260208	330.373	1	HeLa	NT	1
172620860	267.385	43	HeLa	NT	1
84132976	750.921	1	HeLa	NT	1
78741824	7135.83	4	HeLa	NT	1
78781320	565.135	0	HeLa	NT	1
81203848	18922.6	14	HeLa	NT	1
85008696	1584.49	3	HeLa	NT	1
166352740	13128.8	46	HeLa	NT	1
92098032	20213.4	18	HeLa	NT	1
124057670	23811.2	20	HeLa	NT	1
80160056	263.518	3	HeLa	NT	1
80080416	12602.8	7	HeLa	NT	1
108157000	22089.2	22	HeLa	NT	1
115534080	19642.8	26	HeLa	NT	1
81872584	496.791	4	HeLa	NT	1
72289568	222.235	2	HeLa	NT	1
74401536	508.478	0	HeLa	NT	1
107067720	17274.3	37	HeLa	NT	1
164264500	239.755	28	HeLa	NT	1
78402704	252.251	1	HeLa	NT	1
94465168	17858.6	13	HeLa	NT	1
65066432	209.173	0	HeLa	NT	1
81405944	630.684	5	HeLa	NT	1
82852432	19820	17	HeLa	NT	1
70788416	251.154	0	HeLa	NT	1
98199608	15732.6	13	HeLa	NT	1
141662580	13689.3	35	HeLa	NT	1
75273480	780.414	0	HeLa	NT	1
141068800	11174.3	42	HeLa	NT	1
105965970	14048.8	12	HeLa	NT	1
73572152	354.813	1	HeLa	NT	1
72476592	379.097	0	HeLa	NT	1
76060696	239.7	3	HeLa	NT	1
74019712	539.201	1	HeLa	NT	1
104696380	10095.5	31	HeLa	NT	1
158771710	8468.51	51	HeLa	NT	1
126048630	12434.6	32	HeLa	NT	1
77548512	229.373	0	HeLa	NT	1
73146440	305.026	2	HeLa	NT	1
72698232	217.583	2	HeLa	NT	1
102774420	9740.32	30	HeLa	NT	1
154083570	957.037	36	HeLa	NT	1
77819376	240.246	6	HeLa	NT	1
82522256	244.778	0	HeLa	NT	1
102151300	634.069	2	HeLa	NT	1
78909816	261.801	1	HeLa	NT	1
61829564	238.328	14	HeLa	NT	1
82303296	4675.43	19	HeLa	NT	1
77789968	198.575	3	HeLa	NT	1
73813296	238.846	3	HeLa	NT	1
77536008	199.979	6	HeLa	NT	1
77568320	198.023	2	HeLa	NT	1
149805660	6446.83	35	HeLa	NT	1
76659992	209.331	3	HeLa	NT	1
71417488	183.104	0	HeLa	NT	1
145357280	203.813	9	HeLa	NT	1
150363220	203.67	26	HeLa	NT	1
75099512	329.011	0	HeLa	NT	1
136785540	206.322	13	HeLa	NT	1
132912510	16138.5	39	HeLa	NT	1
71555232	188.544	1	HeLa	NT	1
79678664	6803.77	8	HeLa	NT	1
159871440	211.483	15	HeLa	NT	1
71246792	9297.77	14	HeLa	NT	1
77125440	194.517	1	HeLa	NT	1
78243856	449.326	0	HeLa	NT	1
76535168	7197.66	4	HeLa	NT	1
77228696	231.256	0	HeLa	NT	1
77655184	243.358	2	HeLa	NT	1
68946496	223.654	0	HeLa	NT	1
97845376	198.71	5	HeLa	NT	1
76977816	269.005	2	HeLa	NT	1
73855320	230.596	0	HeLa	NT	1
75237832	190.193	0	HeLa	NT	1
155577890	201.592	19	HeLa	NT	1
83204160	13330.1	7	HeLa	NT	1
81389512	20321.3	20	HeLa	NT	1
73055296	10144.3	7	HeLa	NT	1
152731790	205.647	18	HeLa	NT	1
73898176	195.236	1	HeLa	NT	1
72748872	7829.76	7	HeLa	NT	1
73273152	222.018	1	HeLa	NT	1
68745568	7943.54	3	HeLa	NT	1
156446460	202.45	22	HeLa	NT	1
71460736	244.51	3	HeLa	NT	1
81801120	303.133	0	HeLa	NT	1
76932568	240.364	0	HeLa	NT	1
68332616	188.586	2	HeLa	NT	1
81764952	248.594	0	HeLa	NT	1
73741408	189.612	2	HeLa	NT	1
79187848	187.816	1	HeLa	NT	1
71067560	203.771	2	HeLa	NT	1
63473104	191.007	1	HeLa	NT	1
152549470	3519.01	48	HeLa	NT	1
70741136	195.138	2	HeLa	NT	1
74431600	208.932	2	HeLa	NT	1
71731680	193.201	0	HeLa	NT	1
72038432	198.914	2	HeLa	NT	1
153978560	191.311	11	HeLa	NT	1
70770504	196.924	0	HeLa	NT	1
151665460	202.727	41	HeLa	NT	1
76841224	241.008	2	HeLa	NT	1
137551870	11224.6	38	HeLa	NT	1
74662592	187.239	1	HeLa	NT	1
66324384	210.665	0	HeLa	NT	1
70619608	470.68	1	HeLa	NT	1
65301684	198.413	3	HeLa	NT	1
71449120	183.376	4	HeLa	NT	1
110847820	857.789	36	HeLa	NT	1
68681200	179.661	3	HeLa	NT	1
132796700	17517.4	36	HeLa	NT	1
155636610	216.613	23	HeLa	NT	1
156132800	1260	42	HeLa	NT	1
68257520	179.22	1	HeLa	NT	1
153675310	214.191	30	HeLa	NT	1
69937592	9744	15	HeLa	NT	1
66741752	202.064	0	HeLa	NT	1
66076140	184.286	3	HeLa	NT	1
65298680	180.977	2	HeLa	NT	1
71750328	4593.01	30	HeLa	NT	1
87630912	10207	21	HeLa	NT	1
72166512	182.992	3	HeLa	NT	1
72649160	431.645	1	HeLa	NT	1
63609588	1288.34	0	HeLa	NT	1
71911600	176.842	0	HeLa	NT	1
134034870	12783.7	52	HeLa	NT	1
63222588	208.175	1	HeLa	NT	1
77105784	7492.06	9	HeLa	NT	1
75183248	195.497	1	HeLa	NT	1
71686648	188.858	1	HeLa	NT	1
159308290	189.907	24	HeLa	NT	1
153504060	217.977	40	HeLa	NT	1
73340280	9005.15	5	HeLa	NT	1
71941304	189.964	8	HeLa	NT	1
68408312	195.139	6	HeLa	NT	1
123945490	12603.4	30	HeLa	NT	1
72343120	190.626	3	HeLa	NT	1
70550424	188.481	3	HeLa	NT	1
109541530	14847.6	22	HeLa	NT	1
157602830	828.084	38	HeLa	NT	1
147850540	432.868	46	HeLa	NT	1
148474610	9699.83	53	HeLa	NT	1
69472312	8876.17	11	HeLa	NT	1
66424504	258.345	2	HeLa	NT	1
76094976	9731.86	13	HeLa	NT	1
95443056	15933.1	24	HeLa	NT	1
81148872	14592.8	18	HeLa	NT	1
95693344	15976.8	28	HeLa	NT	1
77878440	494.921	10	HeLa	NT	1
73573056	521.438	8	HeLa	NT	1
158867920	254.784	17	HeLa	NT	1
79758824	678.845	2	HeLa	NT	1
155464400	1696.84	51	HeLa	NT	1
89295616	17064.1	17	HeLa	NT	1
99368008	21973.3	22	HeLa	NT	1
82555608	950.291	11	HeLa	NT	1
76948928	464.912	9	HeLa	NT	1
79191344	292.777	1	HeLa	NT	1
75037704	264.197	6	HeLa	NT	1
76333760	7545.4	5	HeLa	NT	1
78568984	215.578	2	HeLa	NT	1
74503176	331.458	4	HeLa	NT	1
133886800	14985.2	52	HeLa	NT	1
74419464	208.119	2	HeLa	NT	1
130599380	18306.6	39	HeLa	NT	1
152460620	264.383	56	HeLa	NT	1
143846370	10945.3	45	HeLa	NT	1
76264152	217.189	1	HeLa	NT	1
76430616	13593.1	7	HeLa	NT	1
80284920	510.602	1	HeLa	NT	1
149886640	14140.9	53	HeLa	NT	1
70167704	205.694	2	HeLa	NT	1
164904990	504.292	62	HeLa	NT	1
148849120	14150.7	56	HeLa	NT	1
152141710	5352.66	52	HeLa	NT	1
75438712	222.725	3	HeLa	NT	1
154980060	289.462	28	HeLa	NT	1
61094604	6539.98	3	HeLa	NT	1
153290900	248.387	30	HeLa	NT	1
154977180	275.062	26	HeLa	NT	1
109930370	22423.7	32	HeLa	NT	1
103998180	18620.8	23	HeLa	NT	1
98551320	18790.2	14	HeLa	NT	1
109554510	7832.42	14	HeLa	NT	1
120850160	23128.9	28	HeLa	NT	1
79269464	206.558	2	HeLa	NT	1
148518690	9419.18	52	HeLa	NT	1
128406860	15919.2	39	HeLa	NT	1
149720510	299.186	18	HeLa	NT	1
85682120	18057.3	13	HeLa	NT	1
156854160	230.744	63	HeLa	NT	1
67170040	168.727	3	HeLa	NT	1
139190110	9766.61	63	HeLa	NT	1
78520104	265.211	1	HeLa	NT	1
153598140	192.846	43	HeLa	NT	1
68054736	10192.6	9	HeLa	NT	1
69699360	180.61	2	HeLa	NT	1
75972112	195.564	0	HeLa	NT	1
64841328	193.632	5	HeLa	NT	1
72753408	199.792	0	HeLa	NT	1
157397390	223.254	29	HeLa	NT	1
156175980	3817.34	55	HeLa	NT	1
75080648	217.717	1	HeLa	NT	1
58211368	5304.96	3	HeLa	NT	1
69403760	196.694	5	HeLa	NT	1
74040128	7662.62	8	HeLa	NT	1
77810184	252.764	0	HeLa	NT	1
60797116	244.225	0	HeLa	NT	1
160885420	283.178	14	HeLa	NT	1
68247400	535.542	0	HeLa	NT	1
136234300	13714.4	42	HeLa	NT	1
76747592	371.825	0	HeLa	NT	1
138165310	11131.2	48	HeLa	NT	1
81794048	255.394	1	HeLa	NT	1
130422690	11766.8	34	HeLa	NT	1
83116528	233.626	4	HeLa	NT	1
68706888	6276.69	3	HeLa	NT	1
65740872	19837.6	20	HeLa	NT	1
73273544	6279.06	5	HeLa	NT	1
77794400	269.754	2	HeLa	NT	1
75795336	223.325	1	HeLa	NT	1
169517380	239.879	24	HeLa	NT	1
88302472	12621	38	HeLa	NT	1
73715296	258.037	4	HeLa	NT	1
148659410	12848.8	42	HeLa	NT	1
159474480	236.103	23	HeLa	NT	1
74136440	331.251	0	HeLa	NT	1
74366968	279.448	3	HeLa	NT	1
74732120	223.818	1	HeLa	NT	1
78985424	290.747	0	HeLa	NT	1
94689160	13031.1	25	HeLa	NT	1
79368152	260.129	1	HeLa	NT	1
75336616	271.716	1	HeLa	NT	1
77283840	6325.28	8	HeLa	NT	1
82456088	10069.2	7	HeLa	NT	1
79514728	797.407	0	HeLa	NT	1
167406830	1157.69	35	HeLa	NT	1
76041456	239.975	0	HeLa	NT	1
120299540	16854.6	32	HeLa	NT	1
165178210	860.426	33	HeLa	NT	1
77309792	231.525	2	HeLa	NT	1
168791410	274.044	10	HeLa	NT	1
71686840	240.574	0	HeLa	NT	1
88384056	20225.7	13	HeLa	NT	1
135008560	19362	33	HeLa	NT	1
77293624	748.926	0	HeLa	NT	1
73242504	230.023	1	HeLa	NT	1
167664560	364.161	36	HeLa	NT	1
110570260	18741.5	24	HeLa	NT	1
111263700	19367.4	24	HeLa	NT	1
74901664	447.454	4	HeLa	NT	1
98885064	22022.8	24	HeLa	NT	1
71359328	231.071	3	HeLa	NT	1
119606900	17814.5	32	HeLa	NT	1
143200960	17506.7	30	HeLa	NT	1
82449536	1046.97	0	HeLa	NT	1
150851010	8616.22	60	HeLa	NT	1
90916112	268.275	3	HeLa	NT	1
75712584	359.933	3	HeLa	NT	1
62824140	262.806	2	HeLa	NT	1
141282030	15542.4	37	HeLa	NT	1
81587152	412.772	4	HeLa	NT	1
146220060	7777.15	45	HeLa	NT	1
74738144	299.022	0	HeLa	NT	1
92287512	14657.5	18	HeLa	NT	1
74695016	320.847	1	HeLa	NT	1
147932080	474.209	43	HeLa	NT	1
76950400	312.674	2	HeLa	NT	1
155269660	948.115	44	HeLa	NT	1
90261736	17667.1	23	HeLa	NT	1
107310650	19299.6	20	HeLa	NT	1
79308512	6795.36	0	HeLa	NT	1
92089800	17336	25	HeLa	NT	1
128299660	15413.2	50	HeLa	NT	1
94129256	14089.2	22	HeLa	NT	1
143747650	15858.3	30	HeLa	NT	1
87120064	5591.02	5	HeLa	NT	1
82520616	9565.95	6	HeLa	NT	1
80655736	409.625	1	HeLa	NT	1
79102480	930.844	0	HeLa	NT	1
78857216	283.206	0	HeLa	NT	1
76964344	6383.73	2	HeLa	NT	1
73530088	14462.8	28	HeLa	NT	1
113013810	21175.7	29	HeLa	NT	1
78320872	260.226	2	HeLa	NT	1
147442420	8510.42	51	HeLa	NT	1
77163088	281.931	0	HeLa	NT	1
76348224	296.46	1	HeLa	NT	1
125165990	14552.1	29	HeLa	NT	1
102066820	11885.1	26	HeLa	NT	1
68233280	238.633	3	HeLa	NT	1
79222944	9656.53	10	HeLa	NT	1
115066630	12101.6	35	HeLa	NT	1
74548952	7376.4	6	HeLa	NT	1
71423616	3653.92	1	HeLa	NT	1
71402432	4204.59	4	HeLa	NT	1
70613752	252.029	1	HeLa	NT	1
111174750	196.719	9	HeLa	NT	1
72851672	10646.9	13	HeLa	NT	1
119114960	201.923	6	HeLa	NT	1
96404624	1880.23	1	HeLa	NT	1
60283136	1652.52	2	HeLa	NT	1
73989936	5214.6	0	HeLa	NT	1
61580328	296.136	2	HeLa	NT	1
87793480	4905.45	2	HeLa	NT	1
78772064	358.781	3	HeLa	NT	1
80017608	340.12	2	HeLa	NT	1
77785176	6122.44	7	HeLa	NT	1
100196160	12697.1	46	HeLa	NT	1
76541608	6453.23	5	HeLa	NT	1
153204510	246.016	29	HeLa	NT	1
74380696	595.812	0	HeLa	NT	1
111010920	22598.4	29	HeLa	NT	1
161954610	999.723	55	HeLa	NT	1
150824160	216.018	33	HeLa	NT	1
161051220	271.45	42	HeLa	NT	1
123542980	17915.4	62	HeLa	NT	1
162910050	483.536	50	HeLa	NT	1
162043060	615.041	44	HeLa	NT	1
154221790	220.702	45	HeLa	NT	1
71585088	200.286	1	HeLa	NT	1
76459632	199.223	0	HeLa	NT	1
67074456	199.509	1	HeLa	NT	1
92825864	16138.9	12	HeLa	NT	1
84569408	201.16	3	HeLa	NT	1
76636032	199.971	1	HeLa	NT	1
67481272	200.519	2	HeLa	NT	1
153309570	218.431	15	HeLa	NT	1
76523576	229.871	3	HeLa	NT	1
68382448	206.93	1	HeLa	NT	1
85722056	11284.9	7	HeLa	NT	1
77129080	214.596	3	HeLa	NT	1
76824864	419.419	2	HeLa	NT	1
101521460	17909.6	26	HeLa	NT	1
71761952	223.277	2	HeLa	NT	1
88068280	15053.9	20	HeLa	NT	1
69934720	205.038	1	HeLa	NT	1
148129420	3921.07	48	HeLa	NT	1
71858504	220.101	2	HeLa	NT	1
71518296	248.913	2	HeLa	NT	1
107403340	17250.4	27	HeLa	NT	1
101532140	19704.6	34	HeLa	NT	1
75232952	177.801	1	HeLa	NT	1
73125672	179.567	0	HeLa	NT	1
69510960	173.781	0	HeLa	NT	1
76402640	181.062	1	HeLa	NT	1
72329104	182.518	1	HeLa	NT	1
67882032	182.944	0	HeLa	NT	1
73762208	188.137	3	HeLa	NT	1
72655504	186.629	0	HeLa	NT	1
55264184	10329.7	5	HeLa	NT	1
95909368	16055.6	22	HeLa	NT	1
102288540	18065.5	29	HeLa	NT	1
96528976	18493.4	27	HeLa	NT	1
114219200	19521.2	34	HeLa	NT	1
62513980	194.107	0	HeLa	NT	1
157506370	7669.54	53	HeLa	NT	1
99337944	18240.6	37	HeLa	NT	1
60214428	245.722	0	HeLa	NT	1
91698344	18399.6	17	HeLa	NT	1
60398676	230.956	0	HeLa	NT	1
61374448	229.7	0	HeLa	NT	1
133363720	17542.1	57	HeLa	NT	1
73910896	239.654	1	HeLa	NT	1
71004912	10238.6	9	HeLa	NT	1
156382320	1212.85	52	HeLa	NT	1
92781616	15939.4	23	HeLa	NT	1
76535576	237.415	0	HeLa	NT	1
75991264	209.129	5	HeLa	NT	1
71744176	254.505	4	HeLa	NT	1
79656080	222.194	4	HeLa	NT	1
146148590	9791.02	40	HeLa	NT	1
153094160	211.773	17	HeLa	NT	1
82015616	220.339	4	HeLa	NT	1
75776624	226.579	8	HeLa	NT	1
79581824	232.98	3	HeLa	NT	1
75744832	297.004	3	HeLa	NT	1
78976000	229.186	3	HeLa	NT	1
162830930	238.874	43	HeLa	NT	1
74485384	219.222	2	HeLa	NT	1
77254272	275.018	3	HeLa	NT	1
136169980	14425.7	40	HeLa	NT	1
129870120	15747.2	45	HeLa	NT	1
71917328	311.863	0	HeLa	NT	1
96801832	11606.6	27	HeLa	NT	1
148721780	12576.8	41	HeLa	NT	1
144960750	9320.51	51	HeLa	NT	1
76939304	283.116	0	HeLa	NT	1
120860780	12112.9	34	HeLa	NT	1
85917224	977.827	1	HeLa	NT	1
83877776	383.563	1	HeLa	NT	1
80310744	555.421	2	HeLa	NT	1
81164416	12251.4	8	HeLa	NT	1
81300464	900.555	6	HeLa	NT	1
97169080	13975.1	20	HeLa	NT	1
93713136	10440	13	HeLa	NT	1
85843096	6718.9	4	HeLa	NT	1
85403552	554.939	3	HeLa	NT	1
77390520	219.526	0	HeLa	NT	1
161311020	6480.97	34	HeLa	NT	1
111967120	15109.2	25	HeLa	NT	1
162204130	6866.89	45	HeLa	NT	1
174860980	956.599	23	HeLa	NT	1
85241424	5174.98	7	HeLa	NT	1
63456144	12497.1	16	HeLa	NT	1
85468520	299.243	1	HeLa	NT	1
78677048	225.402	1	HeLa	NT	1
85284848	918.116	1	HeLa	NT	1
137393790	288.21	4	HeLa	NT	1
55807196	9718.66	17	HeLa	NT	1
119697500	13266.6	34	HeLa	NT	1
87595736	447.632	2	HeLa	NT	1
73831656	11314.5	21	HeLa	NT	1
96701336	9991.03	36	HeLa	NT	1
96369888	13307.1	15	HeLa	NT	1
85819728	225.584	3	HeLa	NT	1
148435710	607.055	5	HeLa	NT	1
81210112	267.601	5	HeLa	NT	1
91461880	9163.17	9	HeLa	NT	1
86701992	218.235	2	HeLa	NT	1
81981656	350.858	2	HeLa	NT	1
72817064	227.689	0	HeLa	NT	1
145416210	725.732	60	HeLa	NT	1
85467376	230.612	3	HeLa	NT	1
88414424	212.829	3	HeLa	NT	1
141026260	11968.4	49	HeLa	NT	1
84351576	699.526	1	HeLa	NT	1
75990584	231.837	0	HeLa	NT	1
109469370	13019.6	39	HeLa	NT	1
59636340	317.238	0	HeLa	NT	1
77361456	551.986	0	HeLa	NT	1
81782416	324.821	0	HeLa	NT	1
78254768	231.873	0	HeLa	NT	1
72518864	223.737	2	HeLa	NT	1
77266976	225.434	0	HeLa	NT	1
79950872	218.946	0	HeLa	NT	1
79503528	233.852	1	HeLa	NT	1
86105984	216.345	1	HeLa	NT	1
78411312	217.643	1	HeLa	NT	1
73607504	284.55	3	HeLa	NT	1
79181856	235.678	0	HeLa	NT	1
143244610	7662.32	64	HeLa	NT	1
155843390	1823.42	59	HeLa	NT	1
82952256	520.266	0	HeLa	NT	1
73820816	234.954	7	HeLa	NT	1
79907272	224.505	1	HeLa	NT	1
80327208	227.964	1	HeLa	NT	1
81036448	792.243	0	HeLa	NT	1
69775176	211.395	0	HeLa	NT	1
74214080	232.791	5	HeLa	NT	1
80769200	211.891	0	HeLa	NT	1
75843008	266.917	0	HeLa	NT	1
79412392	222.693	2	HeLa	NT	1
66923424	14974.6	22	HeLa	NT	1
78250944	285.485	0	HeLa	NT	1
111343420	2776.88	42	HeLa	NT	1
75809400	206.982	0	HeLa	NT	1
78973968	855.259	1	HeLa	NT	1
69379504	205.926	3	HeLa	NT	1
163495710	304.133	31	HeLa	NT	1
71380680	249.593	1	HeLa	NT	1
63407392	16411.2	16	HeLa	NT	1
144306130	15340.3	43	HeLa	NT	1
76246864	216.032	0	HeLa	NT	1
68210480	207.417	0	HeLa	NT	1
105956210	16797.7	23	HeLa	NT	1
72065312	262.804	2	HeLa	NT	1
96356960	20365.1	22	HeLa	NT	1
60823572	5902.85	6	HeLa	NT	1
143631020	15891.1	41	HeLa	NT	1
113859520	16601.5	28	HeLa	NT	1
133583730	17706.2	50	HeLa	NT	1
77722584	9107.71	6	HeLa	NT	1
158717900	13669.3	42	HeLa	NT	1
111253500	16511.9	38	HeLa	NT	1
86642600	13585.2	9	HeLa	NT	1
91850016	9565.67	3	HeLa	NT	1
169591220	606.266	32	HeLa	NT	1
143137550	18567.6	37	HeLa	NT	1
143146980	14123.6	44	HeLa	NT	1
148033490	17449.7	37	HeLa	NT	1
160343790	784.584	28	HeLa	NT	1
75077360	411.608	2	HeLa	NT	1
73556856	377.232	1	HeLa	NT	1
147608180	209.074	11	HeLa	NT	1
146700540	203.595	47	HeLa	NT	1
157750780	356.077	37	HeLa	NT	1
73470840	258.027	0	HeLa	NT	1
71329816	249.315	0	HeLa	NT	1
136074300	14284	53	HeLa	NT	1
146339380	235.806	56	HeLa	NT	1
148461140	196.65	48	HeLa	NT	1
147659790	195.17	49	HeLa	NT	1
156944930	244.965	46	HeLa	NT	1
78486496	231.185	1	HeLa	NT	1
74091120	439.893	3	HeLa	NT	1
75296696	224.881	2	HeLa	NT	1
69777496	207.341	1	HeLa	NT	1
77459840	4441.12	1	HeLa	NT	1
63188092	194.157	0	HeLa	NT	1
126541060	15402.6	29	HeLa	NT	1
69264104	204.654	1	HeLa	NT	1
87049272	9349.95	14	HeLa	NT	1
77701552	180.253	1	HeLa	NT	1
133603180	11747.7	47	HeLa	NT	1
77234080	179.265	2	HeLa	NT	1
75074544	175.636	1	HeLa	NT	1
80372320	267.621	0	HeLa	NT	1
76314432	404.37	0	HeLa	NT	1
80016184	323.427	2	HeLa	NT	1
84568784	244.096	2	HeLa	NT	1
105681220	193.51	1	HeLa	NT	1
122837940	196.979	3	HeLa	NT	1
87432408	190.614	2	HeLa	NT	1
77310552	190.017	0	HeLa	NT	1
80312120	1139.87	0	HeLa	NT	1
77357504	733.847	4	HeLa	NT	1
78672952	433.948	1	HeLa	NT	1
79248080	325.5	2	HeLa	NT	1
81904944	204.801	1	HeLa	NT	1
79754096	4872.94	7	HeLa	NT	1
85449912	215.107	1	HeLa	NT	1
78850992	190.912	0	HeLa	NT	1
84171040	266.546	0	HeLa	NT	1
76494840	1104.06	6	HeLa	NT	1
85686064	197.654	0	HeLa	NT	1
81050624	197.967	0	HeLa	NT	1
82854304	257.572	3	HeLa	NT	1
66961540	189.486	1	HeLa	NT	1
82341648	270.469	1	HeLa	NT	1
82421360	228.44	4	HeLa	NT	1
82050720	365.303	1	HeLa	NT	1
86147088	212.077	0	HeLa	NT	1
153022510	952.237	49	HeLa	NT	1
73476360	194.365	1	HeLa	NT	1
83440584	218.72	2	HeLa	NT	1
80853296	234.542	2	HeLa	NT	1
79843824	231.595	2	HeLa	NT	1
69529568	216.26	5	HeLa	NT	1
73887160	218.924	6	HeLa	NT	1
74712888	213.252	9	HeLa	NT	1
152070830	258.56	13	HeLa	NT	1
71095888	216.517	8	HeLa	NT	1
150472910	2336.81	55	HeLa	NT	1
152954160	221.6	30	HeLa	NT	1
148385780	3970.23	61	HeLa	NT	1
72240480	233.679	3	HeLa	NT	1
158224260	311.398	50	HeLa	NT	1
66976804	262.028	1	HeLa	NT	1
77208320	15948.7	19	HeLa	NT	1
152027230	8059.31	59	HeLa	NT	1
78024576	217.449	1	HeLa	NT	1
151149780	405.277	45	HeLa	NT	1
116098150	17873.8	36	HeLa	NT	1
158278480	9468.83	58	HeLa	NT	1
76859360	244.427	3	HeLa	NT	1
131301530	17815.3	47	HeLa	NT	1
72084280	218.915	3	HeLa	NT	1
142455730	13659.4	42	HeLa	NT	1
144795890	15482.3	54	HeLa	NT	1
109854120	17361.8	35	HeLa	NT	1
90970088	16010	22	HeLa	NT	1
125234730	17565.2	45	HeLa	NT	1
65649048	280.251	22	HeLa	NT	1
71222232	249.876	22	HeLa	NT	1
77873152	9569.12	20	HeLa	NT	1
105278460	10425.7	18	HeLa	NT	1
64527108	300.732	0	HeLa	NT	1
150435490	186.192	11	HeLa	NT	1
71215816	5222.89	10	HeLa	NT	1
104950160	10254.4	42	HeLa	NT	1
100192400	10870	20	HeLa	NT	1
159950580	227.829	18	HeLa	NT	1
102153840	12280.9	23	HeLa	NT	1
74464792	436.05	0	HeLa	NT	1
70217408	252.897	6	HeLa	NT	1
73199896	182.291	2	HeLa	NT	1
105236180	11740.9	20	HeLa	NT	1
66523160	11460.3	12	HeLa	NT	1
81214416	205.549	2	HeLa	NT	1
122782000	13533.1	22	HeLa	NT	1
74576024	190.966	3	HeLa	NT	1
68537416	209.3	1	HeLa	NT	1
78927360	245.638	3	HeLa	NT	1
69251432	596.321	1	HeLa	NT	1
76244264	356.302	0	HeLa	NT	1
72871360	231.459	0	HeLa	NT	1
110769870	14150	20	HeLa	NT	1
81796920	215.247	1	HeLa	NT	1
80762672	14900.6	9	HeLa	NT	1
70137824	251.48	0	HeLa	NT	1
96217208	13013.6	21	HeLa	NT	1
68141296	247.255	2	HeLa	NT	1
79786736	217.541	6	HeLa	NT	1
72673608	207.15	4	HeLa	NT	1
136389390	10660.2	50	HeLa	NT	1
73315416	225.278	2	HeLa	NT	1
155181460	295.553	49	HeLa	NT	1
74863592	324.039	0	HeLa	NT	1
74461752	291.195	1	HeLa	NT	1
67672160	208.45	3	HeLa	NT	1
78258440	3929.08	0	HeLa	NT	1
149043630	9249.93	50	HeLa	NT	1
93484440	12828.7	23	HeLa	NT	1
74930144	5279.58	6	HeLa	NT	1
79019592	535.43	0	HeLa	NT	1
75439808	196.22	5	HeLa	NT	1
122262470	17792.1	31	HeLa	NT	1
74457600	206.877	5	HeLa	NT	1
115350680	19980.2	35	HeLa	NT	1
94103368	273.662	20	HeLa	NT	1
69247696	352.752	5	HeLa	NT	1
67807336	219.568	2	HeLa	NT	1
74365824	222.978	1	HeLa	NT	1
57804096	266.974	14	HeLa	NT	1
74943792	268.218	4	HeLa	NT	1
135311820	206.233	7	HeLa	NT	1
68886808	413.39	2	HeLa	NT	1
79432240	3852.29	5	HeLa	NT	1
76085648	463.926	2	HeLa	NT	1
71095192	205.342	4	HeLa	NT	1
78424136	322.568	4	HeLa	NT	1
72143640	3100.38	2	HeLa	NT	1
71069288	239.355	5	HeLa	NT	1
97856296	17606.2	28	HeLa	NT	1
75818888	236.078	1	HeLa	NT	1
78453808	720.324	3	HeLa	NT	1
69599480	244.43	2	HeLa	NT	1
141281710	222.942	11	HeLa	NT	1
144994320	8846.23	48	HeLa	NT	1
75535192	248.382	2	HeLa	NT	1
68214904	299.653	7	HeLa	NT	1
147948690	5709.99	57	HeLa	NT	1
135700750	10831	40	HeLa	NT	1
158515010	10383.8	47	HeLa	NT	1
100401590	21101.1	21	HeLa	NT	1
81904232	603.978	2	HeLa	NT	1
140784850	8185.62	45	HeLa	NT	1
135572720	12754.6	45	HeLa	NT	1
98273456	21850.2	22	HeLa	NT	1
78018768	356.852	1	HeLa	NT	1
104014780	21599.5	21	HeLa	NT	1
148782110	331.474	38	HeLa	NT	1
139878510	8408.55	63	HeLa	NT	1
147697280	5469.52	42	HeLa	NT	1
140576880	7298.61	56	HeLa	NT	1
70571696	170.612	2	HeLa	NT	1
71980464	181.969	1	HeLa	NT	1
79283520	180.221	1	HeLa	NT	1
95461272	12043.3	16	HeLa	NT	1
79351216	180.717	1	HeLa	NT	1
72321448	225.685	0	HeLa	NT	1
114513980	13922	29	HeLa	NT	1
72382856	184.526	2	HeLa	NT	1
83747944	185.836	0	HeLa	NT	1
82465384	187.728	0	HeLa	NT	1
77707480	184.446	1	HeLa	NT	1
73525016	185.571	2	HeLa	NT	1
67032048	4153.38	0	HeLa	NT	1
79773072	189.992	2	HeLa	NT	1
73057024	188.727	4	HeLa	NT	1
77336920	8679.74	6	HeLa	NT	1
75956688	188.698	0	HeLa	NT	1
81793064	187.588	2	HeLa	NT	1
75745560	191.816	3	HeLa	NT	1
161980500	288.485	46	HeLa	NT	1
159772880	435.676	43	HeLa	NT	1
77970856	12026.9	8	HeLa	NT	1
71234616	225.38	2	HeLa	NT	1
120630340	12567	34	HeLa	NT	1
73557368	5995.65	0	HeLa	NT	1
102143590	14904.2	35	HeLa	NT	1
100577820	14730.9	39	HeLa	NT	1
110003860	16333	27	HeLa	NT	1
117682470	15707.4	31	HeLa	NT	1
81038736	256.382	0	HeLa	NT	1
168395200	229.949	4	HeLa	NT	1
122192020	13138.4	29	HeLa	NT	1
80960440	234.621	1	HeLa	NT	1
85772840	472.024	3	HeLa	NT	1
131355740	14908.2	47	HeLa	NT	1
82451648	381.791	2	HeLa	NT	1
92511288	16456.3	18	HeLa	NT	1
80199648	241.635	1	HeLa	NT	1
138514830	10915.6	43	HeLa	NT	1
162450860	471.711	29	HeLa	NT	1
155349890	516.103	19	HeLa	NT	1
118988460	19212.7	30	HeLa	NT	1
97561336	15610.2	26	HeLa	NT	1
120014420	19023.5	34	HeLa	NT	1
78591928	319.458	1	HeLa	NT	1
167032210	878.587	20	HeLa	NT	1
76430576	273.984	1	HeLa	NT	1
118751100	17715.7	31	HeLa	NT	1
141612060	14013.4	49	HeLa	NT	1
82391968	6416.98	9	HeLa	NT	1
71597616	6402.85	8	HeLa	NT	1
106822740	18031.7	29	HeLa	NT	1
159436720	391.739	37	HeLa	NT	1
156768110	463.201	30	HeLa	NT	1
87698264	15471.1	24	HeLa	NT	1
64500968	7188.79	6	HeLa	NT	1
166785090	1018.84	38	HeLa	NT	1
75802592	365.158	3	HeLa	NT	1
149554560	643.888	8	HeLa	NT	1
103525820	17531.8	25	HeLa	NT	1
157845740	314.779	37	HeLa	NT	1
74919832	319.253	4	HeLa	NT	1
160047820	259.452	29	HeLa	NT	1
80646928	288.471	0	HeLa	NT	1
84211040	14382.8	21	HeLa	NT	1
137891220	258.609	4	HeLa	NT	1
81085960	312.368	5	HeLa	NT	1
73748224	249.059	3	HeLa	NT	1
80749376	325.598	0	HeLa	NT	1
157117490	4479.8	52	HeLa	NT	1
76504624	352.785	3	HeLa	NT	1
74168168	505.288	4	HeLa	NT	1
75798128	13586.9	17	HeLa	NT	1
119391240	21719.6	36	HeLa	NT	1
78837448	4434.59	2	HeLa	NT	1
82221592	11374.9	16	HeLa	NT	1
69774592	428.558	0	HeLa	NT	1
73972528	658.289	2	HeLa	NT	1
77091752	1717.85	3	HeLa	NT	1
80505880	7999.76	4	HeLa	NT	1
103670580	18251.4	22	HeLa	NT	1
109194500	19082.6	53	HeLa	NT	1
73224336	8405.21	9	HeLa	NT	1
110354420	19759.4	29	HeLa	NT	1
81510760	13040.1	18	HeLa	NT	1
72509680	306.297	0	HeLa	NT	1
129739150	21820.7	41	HeLa	NT	1
133629930	4844.2	38	HeLa	NT	1
92794808	15390.3	29	HeLa	NT	1
75532200	670.466	4	HeLa	NT	1
136065200	10873.1	69	HeLa	NT	1
139390210	21320.6	40	HeLa	NT	1
70006984	240.481	2	HeLa	NT	1
78872328	5362.38	2	HeLa	NT	1
100308940	24001	25	HeLa	NT	1
67568232	223.032	3	HeLa	NT	1
76360568	468.225	1	HeLa	NT	1
75990904	251.322	2	HeLa	NT	1
71152856	2184.92	1	HeLa	NT	1
116674480	22903.1	34	HeLa	NT	1
81036776	7452.81	3	HeLa	NT	1
71652376	7317.59	4	HeLa	NT	1
123806430	19269	44	HeLa	NT	1
71149824	7007.72	2	HeLa	NT	1
74948680	644.722	1	HeLa	NT	1
109609430	21959.6	34	HeLa	NT	1
68302632	205.304	0	HeLa	NT	1
65141072	326.275	0	HeLa	NT	1
77079192	9611.23	22	HeLa	NT	1
81453792	10242.8	11	HeLa	NT	1
58716152	4956.84	3	HeLa	NT	1
146839660	10429.3	54	HeLa	NT	1
92233280	5773.77	7	HeLa	NT	1
72441136	4505.5	1	HeLa	NT	1
153192160	902.222	53	HeLa	NT	1
76029200	5857.52	7	HeLa	NT	1
92334752	4244.15	1	HeLa	NT	1
83565568	363.951	0	HeLa	NT	1
103035010	12482.3	22	HeLa	NT	1
104213380	15705.3	28	HeLa	NT	1
104953060	14103.6	25	HeLa	NT	1
70062552	198.312	2	HeLa	NT	1
89900072	11438.1	26	HeLa	NT	1
76151168	211.249	2	HeLa	NT	1
79545096	220.1	4	HeLa	NT	1
93897328	11012.2	11	HeLa	NT	1
81707952	211.664	2	HeLa	NT	1
89157104	11724.2	20	HeLa	NT	1
81752080	14047.6	24	HeLa	NT	1
79002040	1182.01	1	HeLa	NT	1
120874020	13765.9	59	HeLa	NT	1
107603660	16215.3	34	HeLa	NT	1
81731624	211.39	4	HeLa	NT	1
101297150	15802.8	19	HeLa	NT	1
93333008	14612.1	18	HeLa	NT	1
86222840	11202.4	23	HeLa	NT	1
68403016	4723.33	2	HeLa	NT	1
90722544	14595.8	20	HeLa	NT	1
89248096	12907.6	17	HeLa	NT	1
73355728	200.255	4	HeLa	NT	1
79047480	7311.75	2	HeLa	NT	1
80203448	579.691	2	HeLa	NT	1
99076848	14840.3	19	HeLa	NT	1
90539176	13447.2	16	HeLa	NT	1
74976080	5378.36	4	HeLa	NT	1
79176616	982.433	2	HeLa	NT	1
122934030	12236.6	28	HeLa	NT	1
93013096	11719.6	10	HeLa	NT	1
64476580	194.732	3	HeLa	NT	1
83296088	6808.62	6	HeLa	NT	1
144155940	605.806	52	HeLa	NT	1
79116312	231.99	1	HeLa	NT	1
68752960	5851.81	3	HeLa	NT	1
81659816	399.233	1	HeLa	NT	1
81429088	236.882	3	HeLa	NT	1
149583040	256.225	5	HeLa	NT	1
80326128	10307.8	3	HeLa	NT	1
86368744	10445.6	6	HeLa	NT	1
73337240	378.856	0	HeLa	NT	1
84950688	229.003	1	HeLa	NT	1
83617176	231.296	0	HeLa	NT	1
155237200	257.004	3	HeLa	NT	1
82379272	789.861	0	HeLa	NT	1
150749650	234.366	9	HeLa	NT	1
67954040	3842.81	0	HeLa	NT	1
86023464	17819.6	22	HeLa	NT	1
153640940	220.619	10	HeLa	NT	1
74147552	9693.51	11	HeLa	NT	1
87227360	16399.5	24	HeLa	NT	1
143997100	256.565	6	HeLa	NT	1
151663870	246.834	11	HeLa	NT	1
80194392	15114	16	HeLa	NT	1
158727840	245.666	4	HeLa	NT	1
132821820	15035.4	46	HeLa	NT	1
69202608	198.953	8	HeLa	NT	1
71469768	214.043	3	HeLa	NT	1
152078480	258.61	13	HeLa	NT	1
99241200	16653.8	26	HeLa	NT	1
150676610	814.97	3	HeLa	NT	1
106626590	20184.5	32	HeLa	NT	1
65479112	221.716	2	HeLa	NT	1
132974310	14260.5	32	HeLa	NT	1
108566910	761.191	5	HeLa	NT	1
80634152	722.571	0	HeLa	NT	1
70982616	484.11	2	HeLa	NT	1
106661140	20891.9	42	HeLa	NT	1
159301970	304.48	28	HeLa	NT	1
71842808	268.663	3	HeLa	NT	1
102541550	20296.1	36	HeLa	NT	1
84635656	264.175	1	HeLa	NT	1
72256008	214.724	3	HeLa	NT	1
89803792	304.413	1	HeLa	NT	1
147858350	205.523	23	HeLa	NT	1
82198848	578.868	0	HeLa	NT	1
151678460	330.268	7	HeLa	NT	1
78588232	1170.42	0	HeLa	NT	1
82389616	295.672	2	HeLa	NT	1
78534600	11959.3	14	HeLa	NT	1
88205512	6349.18	3	HeLa	NT	1
98852344	17472.9	13	HeLa	NT	1
75507608	7600.93	1	HeLa	NT	1
137775380	211.988	6	HeLa	NT	1
62353432	215.966	4	HeLa	NT	1
77658672	242.526	1	HeLa	NT	1
77135168	866.216	0	HeLa	NT	1
81043504	302.661	0	HeLa	NT	1
69665152	205.49	3	HeLa	NT	1
77638040	241.734	5	HeLa	NT	1
86898312	17037.2	11	HeLa	NT	1
71868672	14007.2	10	HeLa	NT	1
141944450	311.131	34	HeLa	NT	1
71940640	211.737	2	HeLa	NT	1
74027352	596.627	0	HeLa	NT	1
76135536	10010.1	5	HeLa	NT	1
74692328	378.202	2	HeLa	NT	1
80219944	182.856	0	HeLa	NT	1
76634264	184.207	1	HeLa	NT	1
78742000	180.223	2	HeLa	NT	1
79179192	184.337	3	HeLa	NT	1
69391232	204.851	0	HeLa	NT	1
82545704	188.38	3	HeLa	NT	1
80181184	187.225	1	HeLa	NT	1
98356152	10652.1	19	HeLa	NT	1
74823544	9896.32	3	HeLa	NT	1
80747112	187.474	1	HeLa	NT	1
100306360	11420.7	32	HeLa	NT	1
71222376	200.913	1	HeLa	NT	1
85788992	188.45	2	HeLa	NT	1
84524816	9786.24	9	HeLa	NT	1
79300408	194.503	2	HeLa	NT	1
82328560	204.018	3	HeLa	NT	1
78274168	188.957	3	HeLa	NT	1
84885968	207.967	3	HeLa	NT	1
97403248	15974.4	16	HeLa	NT	1
81773272	209.038	2	HeLa	NT	1
77837360	474.016	0	HeLa	NT	1
87520688	12345.7	16	HeLa	NT	1
78210552	210.858	0	HeLa	NT	1
81604384	192.071	4	HeLa	NT	1
80066192	190.169	4	HeLa	NT	1
73650552	205.06	6	HeLa	NT	1
75205280	283.783	1	HeLa	NT	1
92265296	15703.3	10	HeLa	NT	1
98866296	18568.7	18	HeLa	NT	1
74468360	196.581	1	HeLa	NT	1
111154800	17239.7	24	HeLa	NT	1
77014832	218.35	1	HeLa	NT	1
81107520	198.969	4	HeLa	NT	1
82479264	10606	12	HeLa	NT	1
107103370	15371.3	31	HeLa	NT	1
91873592	12639.8	11	HeLa	NT	1
82025800	261.304	0	HeLa	NT	1
164612400	199.543	13	HeLa	NT	1
80047008	203.577	3	HeLa	NT	1
121722500	15666.8	30	HeLa	NT	1
79722896	304.607	0	HeLa	NT	1
78560232	203.241	4	HeLa	NT	1
71715752	207.256	6	HeLa	NT	1
125796260	13373.4	42	HeLa	NT	1
168861260	1002.58	24	HeLa	NT	1
97329392	259.661	16	HeLa	NT	1
81146016	438.542	0	HeLa	NT	1
78876088	204.892	3	HeLa	NT	1
161220060	210.044	15	HeLa	NT	1
151895550	10525.6	43	HeLa	NT	1
70047280	5224.82	6	HeLa	NT	1
72273320	3194.25	2	HeLa	NT	1
73115848	201.07	4	HeLa	NT	1
77013064	243.547	2	HeLa	NT	1
79627424	320.729	0	HeLa	NT	1
83877472	244.786	17	HeLa	NT	1
89240848	254.658	0	HeLa	NT	1
79874504	361.074	4	HeLa	NT	1
83770312	222.587	2	HeLa	NT	1
67773672	198.999	2	HeLa	NT	1
85663584	225.302	12	HeLa	NT	1
81078872	240.134	3	HeLa	NT	1
156082190	206.077	24	HeLa	NT	1
71568176	201.204	3	HeLa	NT	1
82650976	221.263	1	HeLa	NT	1
69057272	4696.57	2	HeLa	NT	1
73537304	213.078	3	HeLa	NT	1
72205928	6178.65	4	HeLa	NT	1
161947140	219.511	21	HeLa	NT	1
83018088	221.135	3	HeLa	NT	1
80431016	217.974	12	HeLa	NT	1
87818992	633.997	0	HeLa	NT	1
71543248	269.642	1	HeLa	NT	1
77687688	7616.77	1	HeLa	NT	1
85388888	601.292	2	HeLa	NT	1
77845328	226.013	15	HeLa	NT	1
142272860	8403.11	83	HeLa	NT	1
95179952	7489.23	0	HeLa	NT	1
79218320	242.069	0	HeLa	NT	1
147916450	5449.36	78	HeLa	NT	1
168296500	649.698	3	HeLa	NT	1
157506510	219.258	42	HeLa	NT	1
77193056	213.78	0	HeLa	NT	1
144681150	14337.4	38	HeLa	NT	1
133844420	288.311	0	HeLa	NT	1
173661420	775.088	27	HeLa	NT	1
71557992	224.206	2	HeLa	NT	1
152340340	15393.5	45	HeLa	NT	1
73170968	253.164	7	HeLa	NT	1
71504952	227.133	4	HeLa	NT	1
88330768	20177.3	31	HeLa	NT	1
74324592	239.344	3	HeLa	NT	1
72552336	261.643	6	HeLa	NT	1
79399896	219.957	2	HeLa	NT	1
162058800	330.863	27	HeLa	NT	1
72360680	303.586	10	HeLa	NT	1
74127176	359.277	5	HeLa	NT	1
162156510	217.768	17	HeLa	NT	1
154663040	287.501	48	HeLa	NT	1
150007120	597.001	17	HeLa	NT	1
171209260	2128.11	20	HeLa	NT	1
91770528	18606.9	28	HeLa	NT	1
80106016	267.914	0	HeLa	NT	1
90190664	16038.5	12	HeLa	NT	1
94798712	20825.6	24	HeLa	NT	1
141108980	17303.4	34	HeLa	NT	1
90798696	19359.5	20	HeLa	NT	1
172325500	380.565	18	HeLa	NT	1
98650192	21424.2	24	HeLa	NT	1
60547420	21297.2	7	HeLa	NT	1
151137520	10073.7	41	HeLa	NT	1
137986820	16001.7	47	HeLa	NT	1
99164448	21111.5	24	HeLa	NT	1
77887440	12015.9	8	HeLa	NT	1
139675200	10808.8	40	HeLa	NT	1
112465460	11253.5	29	HeLa	NT	1
142326190	10125.6	57	HeLa	NT	1
135630510	14548.4	62	HeLa	NT	1
79919352	249.86	7	HeLa	NT	1
87592344	358.466	4	HeLa	NT	1
139195870	16036.3	50	HeLa	NT	1
72903832	200.86	3	HeLa	NT	1
94476880	10829.1	16	HeLa	NT	1
137472020	13998.3	46	HeLa	NT	1
157672000	5152.45	54	HeLa	NT	1
74800600	232.475	4	HeLa	NT	1
81314312	246.243	7	HeLa	NT	1
169398380	225.606	33	HeLa	NT	1
79986328	1004.92	5	HeLa	NT	1
127553720	12715.5	41	HeLa	NT	1
143731980	9730.88	41	HeLa	NT	1
76953440	597.495	5	HeLa	NT	1
78559056	503.378	1	HeLa	NT	1
143946240	10758	38	HeLa	NT	1
74172304	337.508	3	HeLa	NT	1
160140140	3238.43	45	HeLa	NT	1
123285950	16869.2	28	HeLa	NT	1
99666288	13356.2	32	HeLa	NT	1
71757232	658.876	1	HeLa	NT	1
82609776	553.095	3	HeLa	NT	1
75750368	246.745	5	HeLa	NT	1
74461208	212.559	1	HeLa	NT	1
132862250	16034.4	45	HeLa	NT	1
72979104	2945.06	6	HeLa	NT	1
78315848	239.901	5	HeLa	NT	1
164379550	8342.55	34	HeLa	NT	1
79114720	222.532	0	HeLa	NT	1
78717824	9430.2	8	HeLa	NT	1
79572680	284.207	3	HeLa	NT	1
158114640	11550.9	38	HeLa	NT	1
57932788	210.705	4	HeLa	NT	1
79674048	655.287	0	HeLa	NT	1
83263776	571.816	7	HeLa	NT	1
119800430	16547.5	36	HeLa	NT	1
78232672	4460.9	4	HeLa	NT	1
157834320	253.893	10	HeLa	NT	1
75538160	218.27	1	HeLa	NT	1
104566010	16493.5	32	HeLa	NT	1
157027810	426.305	39	HeLa	NT	1
86807152	9113.92	18	HeLa	NT	1
60563092	235.048	0	HeLa	NT	1
79350784	273.51	1	HeLa	NT	1
79661632	254.739	1	HeLa	NT	1
81003720	785.889	3	HeLa	NT	1
83909800	7938.38	27	HeLa	NT	1
83062048	238.298	1	HeLa	NT	1
74313720	293.697	0	HeLa	NT	1
118813350	15786.4	26	HeLa	NT	1
158244450	1050.24	14	HeLa	NT	1
82199952	830.332	0	HeLa	NT	1
82026944	296.382	2	HeLa	NT	1
91555032	13084.7	18	HeLa	NT	1
58719636	233.422	1	HeLa	NT	1
97019744	217.171	0	HeLa	NT	1
115214160	17574.6	17	HeLa	NT	1
79036256	236.795	1	HeLa	NT	1
106098780	220.993	1	HeLa	NT	1
121718240	18434.4	46	HeLa	NT	1
80593824	645.77	2	HeLa	NT	1
78136512	10619.8	8	HeLa	NT	1
127465090	16661.1	18	HeLa	NT	1
155925390	336.644	42	HeLa	NT	1
78364232	250.874	1	HeLa	NT	1
88023648	286.771	0	HeLa	NT	1
101536080	20970.3	24	HeLa	NT	1
80522816	241.293	1	HeLa	NT	1
107871370	20003.4	14	HeLa	NT	1
75060944	241.354	0	HeLa	NT	1
77348392	440.397	1	HeLa	NT	1
129151300	2130.4	1	HeLa	NT	1
132806540	18932.2	45	HeLa	NT	1
71954992	308.171	0	HeLa	NT	1
110340000	18044.1	27	HeLa	NT	1
67205392	3492.69	2	HeLa	NT	1
115735000	25801.9	27	HeLa	NT	1
151912640	4510.05	44	HeLa	NT	1
181299840	442.418	2	HeLa	NT	1
112611300	14617.2	27	HeLa	NT	1
83585864	238.375	2	HeLa	NT	1
152298030	317.486	20	HeLa	NT	1
89308152	14530.9	11	HeLa	NT	1
75424048	273.29	0	HeLa	NT	1
80673328	11699.1	11	HeLa	NT	1
75176584	4571.35	3	HeLa	NT	1
74311192	441.153	1	HeLa	NT	1
151187650	267.736	34	HeLa	NT	1
158248560	2225.92	62	HeLa	NT	1
58088224	231.498	0	HeLa	NT	1
147324910	14019	48	HeLa	NT	1
86316664	231.261	0	HeLa	NT	1
76135312	214.988	0	HeLa	NT	1
136790270	16791.9	56	HeLa	NT	1
75638208	271.081	2	HeLa	NT	1
122574140	18103.5	34	HeLa	NT	1
85971392	218.177	2	HeLa	NT	1
76905480	249.202	2	HeLa	NT	1
70714744	249.543	1	HeLa	NT	1
83584152	229.156	1	HeLa	NT	1
88996568	14179.2	16	HeLa	NT	1
78766072	222.489	1	HeLa	NT	1
161764850	1478.98	53	HeLa	NT	1
75491136	220.264	1	HeLa	NT	1
76066720	220.451	3	HeLa	NT	1
77351992	213.815	0	HeLa	NT	1
81017072	243.466	2	HeLa	NT	1
161692770	266.074	47	HeLa	NT	1
76125088	234.387	1	HeLa	NT	1
73578912	215.01	4	HeLa	NT	1
91251936	18449.3	10	HeLa	NT	1
93150416	17575.1	14	HeLa	NT	1
69099560	211.397	1	HeLa	NT	1
81176712	260.458	1	HeLa	NT	1
74819296	201.222	4	HeLa	NT	1
138745680	193.566	1	HeLa	NT	1
79337616	261.676	1	HeLa	NT	1
74542840	231.204	1	HeLa	NT	1
76047848	217.139	1	HeLa	NT	1
155300160	447.097	22	HeLa	NT	1
92173904	191.197	1	HeLa	NT	1
74190712	200.826	2	HeLa	NT	1
76774792	227.979	0	HeLa	NT	1
73777312	258.46	1	HeLa	NT	1
75318504	199.569	0	HeLa	NT	1
161765920	317.638	10	HeLa	NT	1
142596960	3789.4	36	HeLa	NT	1
70835552	3629.9	2	HeLa	NT	1
69949256	196.612	2	HeLa	NT	1
108838980	14687.8	34	HeLa	NT	1
132543890	9189.65	51	HeLa	NT	1
67960520	318.758	0	HeLa	NT	1
160585040	5530.83	47	HeLa	NT	1
163254370	1927.16	48	HeLa	NT	1
145623860	390.644	9	HeLa	NT	1
92933952	14495	24	HeLa	NT	1
81239048	11567.2	19	HeLa	NT	1
141055710	248.348	11	HeLa	NT	1
92458096	15820.2	23	HeLa	NT	1
83052656	12290	14	HeLa	NT	1
65632540	209.864	2	HeLa	NT	1
140557180	10626.5	50	HeLa	NT	1
75534104	12843.2	25	HeLa	NT	1
66486792	211.529	3	HeLa	NT	1
94609248	442.319	7	HeLa	NT	1
57158392	18076.6	16	HeLa	NT	1
79785160	397.285	5	HeLa	NT	1
90800016	431.522	8	HeLa	NT	1
159312340	408.777	49	HeLa	NT	1
153241620	210.766	15	HeLa	NT	1
74605920	3286.4	4	HeLa	NT	1
153364460	766.386	56	HeLa	NT	1
94683344	16216.4	23	HeLa	NT	1
75623056	328.488	1	HeLa	NT	1
72273744	276.917	5	HeLa	NT	1
91944192	16205.6	25	HeLa	NT	1
82287208	10517	9	HeLa	NT	1
151891650	257.882	26	HeLa	NT	1
81693880	14324.7	15	HeLa	NT	1
84405384	9034.37	8	HeLa	NT	1
60706224	205.439	0	HeLa	NT	1
62880512	210.955	0	HeLa	NT	1
93973792	16519.3	20	HeLa	NT	1
90224320	19533.7	28	HeLa	NT	1
93303840	15301.3	24	HeLa	NT	1
75423600	7322.07	3	HeLa	NT	1
127686260	14915.4	53	HeLa	NT	1
101246840	15713.6	38	HeLa	NT	1
94615368	16381	28	HeLa	NT	1
66961000	265.822	1	HeLa	NT	1
76158024	6526.05	5	HeLa	NT	1
68485488	6220.99	0	HeLa	NT	1
73818712	11823.3	11	HeLa	NT	1
64584624	259.094	0	HeLa	NT	1
68031424	6882.05	3	HeLa	NT	1
83908616	288.934	2	HeLa	NT	1
79433680	14223.2	32	HeLa	NT	1
90297224	17397.9	30	HeLa	NT	1
128134570	16018.6	43	HeLa	NT	1
68089720	420.062	2	HeLa	NT	1
68301568	593.832	2	HeLa	NT	1
72903880	283.53	4	HeLa	NT	1
[truncated: 52,729 more rows]

## Sheet: Fig 1d
1750 cells (rows) per condition were randomly sampled and plotted in the figure.
total_DAPI	mean_EDU	gH2AX_foci	cell_line	condition	sample_id
88693952	238.725	0	HeLa	NT	1
87252400	11803.3	5	HeLa	NT	1
89295952	245.893	0	HeLa	NT	1
85643840	263.546	1	HeLa	NT	1
134293380	279.214	2	HeLa	NT	1
89189312	4344.51	0	HeLa	NT	1
90215400	257.132	0	HeLa	NT	1
86461448	3681.62	1	HeLa	NT	1
84784120	9409.48	3	HeLa	NT	1
132767320	13715.5	33	HeLa	NT	1
124423250	11332.6	18	HeLa	NT	1
81385088	255.792	0	HeLa	NT	1
72477464	686.015	3	HeLa	NT	1
86927216	257.187	1	HeLa	NT	1
131016180	12276.3	27	HeLa	NT	1
87862584	9607.95	8	HeLa	NT	1
92667832	12128.3	5	HeLa	NT	1
91126928	857.383	0	HeLa	NT	1
146406960	10642.3	38	HeLa	NT	1
90418464	10839.8	10	HeLa	NT	1
91192544	372.586	0	HeLa	NT	1
78835152	259.913	1	HeLa	NT	1
104813930	16067.2	14	HeLa	NT	1
126840120	15323.3	18	HeLa	NT	1
114152990	15380.5	18	HeLa	NT	1
57840244	13933.3	6	HeLa	NT	1
81415808	289.294	1	HeLa	NT	1
116595810	13531.4	12	HeLa	NT	1
104323060	14415.9	13	HeLa	NT	1
79451328	15667.5	7	HeLa	NT	1
122442900	15339.4	17	HeLa	NT	1
135220240	290.097	13	HeLa	NT	1
114986580	13619	22	HeLa	NT	1
129359550	15366.3	30	HeLa	NT	1
74011792	6054.29	3	HeLa	NT	1
76160144	365.007	0	HeLa	NT	1
77595512	319.19	2	HeLa	NT	1
118053380	13934.2	24	HeLa	NT	1
153347810	4191.76	35	HeLa	NT	1
97938616	15531.4	16	HeLa	NT	1
123582420	392.218	7	HeLa	NT	1
79530936	7467.36	1	HeLa	NT	1
115781370	16452.8	24	HeLa	NT	1
119160280	280.3	4	HeLa	NT	1
129896230	11439.2	22	HeLa	NT	1
75085136	322.72	0	HeLa	NT	1
85394088	15842	8	HeLa	NT	1
119436380	450.619	17	HeLa	NT	1
100576940	16706.9	19	HeLa	NT	1
113910350	18692.3	19	HeLa	NT	1
93782064	17466.5	19	HeLa	NT	1
111397540	15366.8	13	HeLa	NT	1
82377688	11765.6	6	HeLa	NT	1
79410456	8658.85	5	HeLa	NT	1
77743600	6340.02	2	HeLa	NT	1
107679870	16533.5	13	HeLa	NT	1
75292528	6876	0	HeLa	NT	1
82448200	16044.2	12	HeLa	NT	1
94910112	21224.8	17	HeLa	NT	1
105574620	13500.6	6	HeLa	NT	1
73974408	279.731	0	HeLa	NT	1
73448936	280.019	0	HeLa	NT	1
102144170	11666.3	7	HeLa	NT	1
83179464	18907.1	15	HeLa	NT	1
74310384	4035.87	0	HeLa	NT	1
95976752	20903.8	16	HeLa	NT	1
139588350	18880.5	33	HeLa	NT	1
76737544	263.331	0	HeLa	NT	1
76673104	265.785	1	HeLa	NT	1
81440272	253.785	0	HeLa	NT	1
71829424	5880.73	2	HeLa	NT	1
74408040	556.84	3	HeLa	NT	1
77392272	265.265	3	HeLa	NT	1
66479156	1579.42	0	HeLa	NT	1
77867688	249.087	1	HeLa	NT	1
74118864	242.204	0	HeLa	NT	1
70985368	256.61	1	HeLa	NT	1
62992120	3812.13	1	HeLa	NT	1
74181176	256.624	2	HeLa	NT	1
154659650	507.118	36	HeLa	NT	1
73185408	246.124	0	HeLa	NT	1
69793192	6583.16	3	HeLa	NT	1
67444296	223.722	0	HeLa	NT	1
91542832	7784.55	30	HeLa	NT	1
82286384	328.736	2	HeLa	NT	1
83112256	6542.54	4	HeLa	NT	1
84316000	1237.24	1	HeLa	NT	1
83272232	1536.32	4	HeLa	NT	1
83596864	4452.22	3	HeLa	NT	1
90461624	6997.82	3	HeLa	NT	1
108093420	17672.3	25	HeLa	NT	1
81502784	497.449	1	HeLa	NT	1
163127420	254.265	5	HeLa	NT	1
79251888	278.209	2	HeLa	NT	1
83844504	7659.62	5	HeLa	NT	1
159243020	239.618	3	HeLa	NT	1
75213592	4096.31	2	HeLa	NT	1
89573688	687.017	0	HeLa	NT	1
84040832	273.176	3	HeLa	NT	1
169727520	5544.56	12	HeLa	NT	1
128676590	10269.1	34	HeLa	NT	1
84341504	450.075	2	HeLa	NT	1
80017528	274.77	4	HeLa	NT	1
101534340	12724.6	9	HeLa	NT	1
87132824	280.581	2	HeLa	NT	1
86259336	8755.08	10	HeLa	NT	1
71283344	4391.15	3	HeLa	NT	1
76106600	278.086	0	HeLa	NT	1
157490740	259.014	4	HeLa	NT	1
164784100	341.352	4	HeLa	NT	1
117386110	10929.5	30	HeLa	NT	1
91906464	11204.8	13	HeLa	NT	1
180273940	11584.4	16	HeLa	NT	1
75021280	3084.64	1	HeLa	NT	1
95305320	10026.7	16	HeLa	NT	1
90791536	10730.2	6	HeLa	NT	1
97235848	9473.16	22	HeLa	NT	1
85890928	3307.03	0	HeLa	NT	1
100763260	20453.2	19	HeLa	NT	1
66369272	267.147	1	HeLa	NT	1
113655690	13417.6	32	HeLa	NT	1
104396480	18613.7	19	HeLa	NT	1
89719904	7207.48	4	HeLa	NT	1
105532750	12216.5	22	HeLa	NT	1
88304960	11279.9	21	HeLa	NT	1
97958408	14677.7	24	HeLa	NT	1
108499810	17548.8	25	HeLa	NT	1
102000930	12641.3	17	HeLa	NT	1
85973216	14384.5	5	HeLa	NT	1
64890404	664.316	7	HeLa	NT	1
162168910	3868.12	53	HeLa	NT	1
125197590	12210.3	74	HeLa	NT	1
137262540	11961.6	48	HeLa	NT	1
113698140	16746.7	26	HeLa	NT	1
160918720	8005.13	52	HeLa	NT	1
125094310	18757.9	22	HeLa	NT	1
105318220	18810	15	HeLa	NT	1
91177248	8064.39	4	HeLa	NT	1
84511736	7512.16	2	HeLa	NT	1
127130220	20837	23	HeLa	NT	1
125274820	14494	56	HeLa	NT	1
88302464	720.428	2	HeLa	NT	1
71726568	2388.19	1	HeLa	NT	1
87557936	480.68	1	HeLa	NT	1
101664680	16896.8	33	HeLa	NT	1
158028260	5493.84	54	HeLa	NT	1
129673390	13461.6	58	HeLa	NT	1
82931176	893.938	2	HeLa	NT	1
74251824	266.361	0	HeLa	NT	1
77643264	2070.75	1	HeLa	NT	1
88205208	386.87	1	HeLa	NT	1
86756008	844.556	2	HeLa	NT	1
163270700	264.362	18	HeLa	NT	1
81740144	321.98	1	HeLa	NT	1
159686450	606.312	24	HeLa	NT	1
115804130	21337	21	HeLa	NT	1
78138272	3809.78	2	HeLa	NT	1
73568064	328.676	0	HeLa	NT	1
159728500	7552.58	61	HeLa	NT	1
84826640	582.453	4	HeLa	NT	1
160100830	245.048	26	HeLa	NT	1
93614008	339.065	0	HeLa	NT	1
73577352	7502.83	10	HeLa	NT	1
111876520	21382.9	23	HeLa	NT	1
95979000	15759.6	32	HeLa	NT	1
83496376	8321.06	7	HeLa	NT	1
83372064	629.635	4	HeLa	NT	1
62674360	597.292	7	HeLa	NT	1
79699128	3483.79	0	HeLa	NT	1
98154040	919.938	8	HeLa	NT	1
149161470	251.515	11	HeLa	NT	1
86365328	337.833	2	HeLa	NT	1
79360480	237.775	3	HeLa	NT	1
79124320	360.555	4	HeLa	NT	1
71460416	2357.53	1	HeLa	NT	1
105376720	18591	18	HeLa	NT	1
76577544	235.715	2	HeLa	NT	1
84410928	514.061	1	HeLa	NT	1
83195648	6158.23	3	HeLa	NT	1
75425400	248.144	4	HeLa	NT	1
79031536	231.125	1	HeLa	NT	1
188270830	16977.1	22	HeLa	NT	1
155427360	234.658	40	HeLa	NT	1
158358430	225.804	22	HeLa	NT	1
70184912	6093.46	7	HeLa	NT	1
77871184	237.714	0	HeLa	NT	1
98936456	19859.4	26	HeLa	NT	1
89414248	15705.3	15	HeLa	NT	1
77972488	259.068	0	HeLa	NT	1
79203992	229.439	0	HeLa	NT	1
73908680	186.836	2	HeLa	NT	1
74815056	194.008	2	HeLa	NT	1
66186212	2468.65	0	HeLa	NT	1
77862744	198.66	1	HeLa	NT	1
78287216	202.492	0	HeLa	NT	1
79265128	205.755	2	HeLa	NT	1
73276480	222.823	0	HeLa	NT	1
79753392	211.109	1	HeLa	NT	1
74958984	213.965	0	HeLa	NT	1
77364656	228.887	3	HeLa	NT	1
77612936	239.252	1	HeLa	NT	1
91820368	11769.3	30	HeLa	NT	1
80969336	742.396	2	HeLa	NT	1
84938288	9955.04	19	HeLa	NT	1
95313496	12070.6	23	HeLa	NT	1
120859260	13697.5	27	HeLa	NT	1
121098820	12923.9	35	HeLa	NT	1
83803952	2981.14	4	HeLa	NT	1
77712056	5338.04	8	HeLa	NT	1
71458056	299.815	7	HeLa	NT	1
82393576	12385.8	16	HeLa	NT	1
105272850	13918.3	30	HeLa	NT	1
88678888	14533.4	14	HeLa	NT	1
81513696	10649.6	13	HeLa	NT	1
75744232	309.03	7	HeLa	NT	1
80912936	442.97	1	HeLa	NT	1
80443544	840.17	0	HeLa	NT	1
80685304	379.221	1	HeLa	NT	1
97061008	14639.9	20	HeLa	NT	1
79276904	311.403	0	HeLa	NT	1
73711352	336.375	0	HeLa	NT	1
78022064	327.267	8	HeLa	NT	1
87333232	12081.6	9	HeLa	NT	1
73444912	6564.59	8	HeLa	NT	1
73416056	198.538	1	HeLa	NT	1
80495120	570.034	6	HeLa	NT	1
73292656	8038.01	6	HeLa	NT	1
82805360	2710.14	0	HeLa	NT	1
81923872	616.376	0	HeLa	NT	1
77028280	203.026	1	HeLa	NT	1
122273090	17445.4	22	HeLa	NT	1
95093192	18922.8	18	HeLa	NT	1
71033168	237.077	0	HeLa	NT	1
126381830	16493	32	HeLa	NT	1
77569832	206.164	0	HeLa	NT	1
60747048	228.079	2	HeLa	NT	1
77870584	6551	2	HeLa	NT	1
150801390	11757.2	45	HeLa	NT	1
77804856	244.468	6	HeLa	NT	1
150378140	12649.3	47	HeLa	NT	1
150248320	14699.6	46	HeLa	NT	1
75690376	2477.29	8	HeLa	NT	1
121334640	19917.9	29	HeLa	NT	1
172542800	1068.39	50	HeLa	NT	1
81786912	320.126	4	HeLa	NT	1
66786948	6331.64	5	HeLa	NT	1
169126190	765.958	45	HeLa	NT	1
71103296	7600.51	5	HeLa	NT	1
80421808	334.429	2	HeLa	NT	1
160574450	905.297	13	HeLa	NT	1
93890688	7613.28	5	HeLa	NT	1
153724750	12155.5	45	HeLa	NT	1
90862960	7073.38	4	HeLa	NT	1
156262590	15564.9	45	HeLa	NT	1
78765744	624.877	2	HeLa	NT	1
139564220	20458.1	23	HeLa	NT	1
100675580	15885.9	12	HeLa	NT	1
83616488	1796.8	1	HeLa	NT	1
90333128	520.817	0	HeLa	NT	1
75401912	7713.29	2	HeLa	NT	1
78477496	283.995	0	HeLa	NT	1
175042670	555.58	41	HeLa	NT	1
129678470	13990	18	HeLa	NT	1
87675232	242.764	1	HeLa	NT	1
112759980	15286.3	12	HeLa	NT	1
83647800	643.011	1	HeLa	NT	1
125134860	12445.2	25	HeLa	NT	1
84910344	492.968	1	HeLa	NT	1
149581020	13962.2	31	HeLa	NT	1
111376260	328.593	5	HeLa	NT	1
173792940	412.17	37	HeLa	NT	1
85718160	391.809	1	HeLa	NT	1
86405680	351.853	0	HeLa	NT	1
161104590	542.343	39	HeLa	NT	1
165432450	411.625	19	HeLa	NT	1
120508000	9550.76	19	HeLa	NT	1
101910250	13438.4	19	HeLa	NT	1
85453552	3416.24	7	HeLa	NT	1
90376784	9064.99	3	HeLa	NT	1
154686140	232.178	3	HeLa	NT	1
97506208	18434.1	19	HeLa	NT	1
111533600	16993.7	15	HeLa	NT	1
126027460	12723.5	35	HeLa	NT	1
159590450	272.338	22	HeLa	NT	1
158890080	239.7	7	HeLa	NT	1
80202968	238.163	1	HeLa	NT	1
166300690	374.039	22	HeLa	NT	1
120798620	16481.7	25	HeLa	NT	1
144581020	247.604	0	HeLa	NT	1
113775840	22073.4	18	HeLa	NT	1
73128560	243.047	0	HeLa	NT	1
169872110	507.163	21	HeLa	NT	1
134677070	16981.4	32	HeLa	NT	1
99390592	11895.1	13	HeLa	NT	1
105169610	22143.6	22	HeLa	NT	1
161349730	251.885	4	HeLa	NT	1
128742780	13542.5	26	HeLa	NT	1
168537890	366.894	31	HeLa	NT	1
133729960	16769.7	31	HeLa	NT	1
167736640	382.281	27	HeLa	NT	1
171203180	6252.65	51	HeLa	NT	1
160683600	275.198	1	HeLa	NT	1
107424050	19193.6	19	HeLa	NT	1
85864736	628.563	1	HeLa	NT	1
168708480	6395.35	34	HeLa	NT	1
156849570	293.369	18	HeLa	NT	1
156419060	631.282	2	HeLa	NT	1
89558584	2803.05	0	HeLa	NT	1
104811970	17528.3	17	HeLa	NT	1
156617170	481.301	2	HeLa	NT	1
167232820	388.197	16	HeLa	NT	1
85548864	316.534	2	HeLa	NT	1
87679776	516.953	0	HeLa	NT	1
85383152	313.98	3	HeLa	NT	1
86300328	322.448	1	HeLa	NT	1
92297480	11783.1	10	HeLa	NT	1
87326352	7189.39	2	HeLa	NT	1
82318520	290.134	0	HeLa	NT	1
84184752	297.098	0	HeLa	NT	1
83854216	302.927	4	HeLa	NT	1
84490760	330.822	0	HeLa	NT	1
87756248	293.224	3	HeLa	NT	1
83776408	291.53	0	HeLa	NT	1
81051784	4305.56	2	HeLa	NT	1
159236180	6778.8	46	HeLa	NT	1
98142296	10625.5	16	HeLa	NT	1
81778888	13042.2	14	HeLa	NT	1
83336440	11168.4	7	HeLa	NT	1
82373656	837.675	0	HeLa	NT	1
85680200	285.601	3	HeLa	NT	1
84282424	366.146	0	HeLa	NT	1
83079856	716.046	1	HeLa	NT	1
81109032	271.942	0	HeLa	NT	1
82544672	282.532	0	HeLa	NT	1
94592216	18016.2	16	HeLa	NT	1
162959180	9261.64	57	HeLa	NT	1
158051440	528.368	11	HeLa	NT	1
118867130	16597.9	29	HeLa	NT	1
79206768	278.205	0	HeLa	NT	1
66635656	294.092	1	HeLa	NT	1
153587470	11187.6	45	HeLa	NT	1
159538020	417.239	44	HeLa	NT	1
77399512	6052.11	3	HeLa	NT	1
162393150	274.759	34	HeLa	NT	1
84363848	5591.34	1	HeLa	NT	1
152684190	346.361	47	HeLa	NT	1
73147080	294.064	7	HeLa	NT	1
76951856	331.138	5	HeLa	NT	1
154234620	311.596	20	HeLa	NT	1
77291560	287.748	5	HeLa	NT	1
74328776	264.158	1	HeLa	NT	1
76481808	248.453	0	HeLa	NT	1
79684824	5233.62	4	HeLa	NT	1
79765448	253.467	3	HeLa	NT	1
81943352	284.458	5	HeLa	NT	1
91970000	283.006	3	HeLa	NT	1
79712608	259.825	1	HeLa	NT	1
87469712	297.081	6	HeLa	NT	1
82769432	243.103	1	HeLa	NT	1
115458410	18929	16	HeLa	NT	1
92956088	6738.16	2	HeLa	NT	1
185146000	342.238	29	HeLa	NT	1
100609660	9137.76	9	HeLa	NT	1
151860850	10309.8	47	HeLa	NT	1
82832440	1172.29	1	HeLa	NT	1
129165010	8682.26	20	HeLa	NT	1
155467220	7549.49	60	HeLa	NT	1
71594552	249.964	2	HeLa	NT	1
76634976	304.178	0	HeLa	NT	1
162811500	9553.84	30	HeLa	NT	1
86810744	297.388	3	HeLa	NT	1
144716830	10481	46	HeLa	NT	1
116147780	11735.8	26	HeLa	NT	1
147467470	10635.7	35	HeLa	NT	1
78085280	295.396	5	HeLa	NT	1
72080776	336.337	4	HeLa	NT	1
106202890	11610.1	33	HeLa	NT	1
77325776	334.404	1	HeLa	NT	1
98022024	277.879	1	HeLa	NT	1
83796120	280.219	2	HeLa	NT	1
175546210	278.172	41	HeLa	NT	1
75483040	296.266	3	HeLa	NT	1
183795550	421.816	12	HeLa	NT	1
182616690	303.39	44	HeLa	NT	1
176458480	360.061	46	HeLa	NT	1
73410040	257.029	4	HeLa	NT	1
78738088	5273.02	11	HeLa	NT	1
77649656	277.819	4	HeLa	NT	1
177922860	298.739	36	HeLa	NT	1
75981088	248.186	0	HeLa	NT	1
172013470	6716.86	32	HeLa	NT	1
78529008	277.942	2	HeLa	NT	1
93082736	276.745	1	HeLa	NT	1
88063768	300.416	1	HeLa	NT	1
167203250	304.932	48	HeLa	NT	1
121227660	12924.8	37	HeLa	NT	1
77743296	289.199	1	HeLa	NT	1
92961448	277.375	1	HeLa	NT	1
79993456	269.884	10	HeLa	NT	1
178072750	626.504	19	HeLa	NT	1
85742232	271.464	0	HeLa	NT	1
85610872	524.791	2	HeLa	NT	1
74528192	256.376	1	HeLa	NT	1
178757900	2232.26	35	HeLa	NT	1
87426568	2989.06	2	HeLa	NT	1
163680530	592.343	12	HeLa	NT	1
79245000	270.526	1	HeLa	NT	1
92424144	303.356	0	HeLa	NT	1
90748784	281.665	1	HeLa	NT	1
82501712	270.076	2	HeLa	NT	1
73954320	258.127	0	HeLa	NT	1
171088190	328.926	26	HeLa	NT	1
91988000	1072.32	0	HeLa	NT	1
81589608	268.604	2	HeLa	NT	1
63648608	12048.2	21	HeLa	NT	1
89799920	306.576	1	HeLa	NT	1
90966600	1874.85	1	HeLa	NT	1
60053984	15839.3	13	HeLa	NT	1
106516680	14878.9	10	HeLa	NT	1
59472052	20645.8	9	HeLa	NT	1
61623756	14860.7	18	HeLa	NT	1
88287536	895.683	2	HeLa	NT	1
75852232	284.922	0	HeLa	NT	1
159987890	291.47	8	HeLa	NT	1
155266380	4045.66	39	HeLa	NT	1
161145310	387.072	11	HeLa	NT	1
86738952	768.423	0	HeLa	NT	1
161612140	12713.8	29	HeLa	NT	1
93072424	1397.67	2	HeLa	NT	1
88151040	642.279	1	HeLa	NT	1
76223424	288.587	2	HeLa	NT	1
76295440	325.007	1	HeLa	NT	1
75779704	274.045	0	HeLa	NT	1
165481780	13088.7	40	HeLa	NT	1
89306696	1119.78	1	HeLa	NT	1
166442780	440.682	46	HeLa	NT	1
86848784	681.185	0	HeLa	NT	1
177447940	995.418	22	HeLa	NT	1
132356240	19520.6	24	HeLa	NT	1
151057600	14617.5	25	HeLa	NT	1
129122650	16643	30	HeLa	NT	1
78402512	293.101	0	HeLa	NT	1
122088870	20529.7	24	HeLa	NT	1
123790140	19721.6	17	HeLa	NT	1
125324450	17067.3	29	HeLa	NT	1
81322760	485.396	1	HeLa	NT	1
80070664	336.309	0	HeLa	NT	1
82436160	298.625	1	HeLa	NT	1
143422000	14874.5	37	HeLa	NT	1
124219260	22216.2	22	HeLa	NT	1
80217920	336.102	4	HeLa	NT	1
90904568	389.905	1	HeLa	NT	1
83460176	334.253	1	HeLa	NT	1
88813464	337.242	0	HeLa	NT	1
94978992	3235.84	3	HeLa	NT	1
81240936	429.21	0	HeLa	NT	1
82786448	880.81	0	HeLa	NT	1
65011872	17355.4	14	HeLa	NT	1
97570216	6368.81	3	HeLa	NT	1
88197744	583.764	2	HeLa	NT	1
83784568	476.802	4	HeLa	NT	1
77077448	270.953	7	HeLa	NT	1
65532496	17945.2	12	HeLa	NT	1
78547672	622.563	0	HeLa	NT	1
149152850	14900.1	34	HeLa	NT	1
76547096	322.347	2	HeLa	NT	1
83501656	6580.25	5	HeLa	NT	1
88863288	1230.94	1	HeLa	NT	1
88376768	699.141	2	HeLa	NT	1
80952832	567.937	2	HeLa	NT	1
74664552	14620	17	HeLa	NT	1
81264016	318.657	1	HeLa	NT	1
81322952	347.432	4	HeLa	NT	1
154450720	263.073	15	HeLa	NT	1
78577512	307.382	3	HeLa	NT	1
111533400	15722.5	23	HeLa	NT	1
131312870	17646.2	31	HeLa	NT	1
76391392	476.996	0	HeLa	NT	1
127717100	11149.7	25	HeLa	NT	1
140407200	285.914	1	HeLa	NT	1
166936060	411.238	4	HeLa	NT	1
94686512	2017.19	0	HeLa	NT	1
113306520	13496.7	29	HeLa	NT	1
115797620	12111.9	22	HeLa	NT	1
97414736	16364.8	17	HeLa	NT	1
164801600	13037.5	36	HeLa	NT	1
132124090	9726.1	36	HeLa	NT	1
85461600	1185.83	0	HeLa	NT	1
134605740	14427.2	26	HeLa	NT	1
68825144	1464.5	1	HeLa	NT	1
185797580	425.404	3	HeLa	NT	1
141947170	13724.2	35	HeLa	NT	1
119863780	12445.1	19	HeLa	NT	1
124581130	12646.8	17	HeLa	NT	1
176669230	777.203	12	HeLa	NT	1
85022496	1629.19	0	HeLa	NT	1
161719250	3085.28	34	HeLa	NT	1
126938660	14578	37	HeLa	NT	1
133419160	14489.7	42	HeLa	NT	1
165043070	13307.6	37	HeLa	NT	1
163337070	6259.78	33	HeLa	NT	1
113806540	18887.3	17	HeLa	NT	1
115986390	20081.2	20	HeLa	NT	1
187176260	828.664	2	HeLa	NT	1
172503040	735.288	16	HeLa	NT	1
175286540	9704.04	39	HeLa	NT	1
86437592	433.588	7	HeLa	NT	1
186705100	433.418	3	HeLa	NT	1
159223340	10526.5	45	HeLa	NT	1
84748592	672.383	3	HeLa	NT	1
188523840	1109.65	30	HeLa	NT	1
171977140	621.989	11	HeLa	NT	1
92924760	376.449	0	HeLa	NT	1
179780780	372.732	2	HeLa	NT	1
132345980	16675.3	22	HeLa	NT	1
136303460	14101.2	37	HeLa	NT	1
118314880	16613.1	30	HeLa	NT	1
113270220	17304.4	20	HeLa	NT	1
89212192	329.278	5	HeLa	NT	1
97887752	309.372	3	HeLa	NT	1
124993240	16976.8	17	HeLa	NT	1
156220000	12994.3	34	HeLa	NT	1
155890110	11263.4	39	HeLa	NT	1
104818350	14899.9	37	HeLa	NT	1
97777336	10665	4	HeLa	NT	1
189921630	303.845	2	HeLa	NT	1
88917232	13801	9	HeLa	NT	1
140140180	14544.5	34	HeLa	NT	1
86087256	521.797	0	HeLa	NT	1
90205568	286.872	1	HeLa	NT	1
92489832	828.361	2	HeLa	NT	1
85198040	361.777	3	HeLa	NT	1
127325180	17015.1	44	HeLa	NT	1
99123088	15527.9	28	HeLa	NT	1
144036670	15783.7	31	HeLa	NT	1
188799380	299.348	2	HeLa	NT	1
107052330	13900.3	17	HeLa	NT	1
95349144	3301.14	12	HeLa	NT	1
90447672	983.112	0	HeLa	NT	1
88389920	8944.17	6	HeLa	NT	1
94379336	289.351	1	HeLa	NT	1
88562400	1153.22	1	HeLa	NT	1
163778060	7436.91	42	HeLa	NT	1
100670270	288.428	2	HeLa	NT	1
92678408	6434.67	2	HeLa	NT	1
60085612	297.826	2	HeLa	NT	1
100562780	15193.9	7	HeLa	NT	1
87795640	274.74	0	HeLa	NT	1
113542020	15928.1	25	HeLa	NT	1
79420456	2698.97	1	HeLa	NT	1
107188070	11275	21	HeLa	NT	1
120389340	16278.3	16	HeLa	NT	1
166792620	1995.72	56	HeLa	NT	1
82574640	268.982	1	HeLa	NT	1
164517540	310.325	20	HeLa	NT	1
189077470	421.596	6	HeLa	NT	1
136533580	14352.1	34	HeLa	NT	1
116311810	14268.6	17	HeLa	NT	1
163923550	279.462	7	HeLa	NT	1
104813060	15308.5	13	HeLa	NT	1
86876864	269.828	3	HeLa	NT	1
91349168	5137.28	13	HeLa	NT	1
124701780	288.027	5	HeLa	NT	1
81072120	9330.34	4	HeLa	NT	1
138082220	12362.7	32	HeLa	NT	1
123791110	17164.7	24	HeLa	NT	1
170895840	326.492	49	HeLa	NT	1
89394328	14623.7	14	HeLa	NT	1
182229250	270.404	3	HeLa	NT	1
133821820	15253.7	33	HeLa	NT	1
59376096	324.263	0	HeLa	NT	1
165532080	278.188	26	HeLa	NT	1
156150190	270.415	7	HeLa	NT	1
122707020	16356.9	31	HeLa	NT	1
89229864	303.548	6	HeLa	NT	1
137700530	16306.7	23	HeLa	NT	1
173442750	294.485	3	HeLa	NT	1
77218352	475.156	1	HeLa	NT	1
86999368	6564.53	5	HeLa	NT	1
79525560	378.171	5	HeLa	NT	1
98543280	17465	14	HeLa	NT	1
143798620	14572.6	40	HeLa	NT	1
83021024	10027.6	6	HeLa	NT	1
128060380	20588.1	33	HeLa	NT	1
173862750	264.284	7	HeLa	NT	1
142835520	17903.6	38	HeLa	NT	1
136098740	15579.5	37	HeLa	NT	1
70437448	236.806	0	HeLa	NT	1
78303760	397.176	4	HeLa	NT	1
81890736	1165.76	3	HeLa	NT	1
80343168	250.029	7	HeLa	NT	1
86433280	707.862	4	HeLa	NT	1
164018400	395.28	16	HeLa	NT	1
88218888	335.504	0	HeLa	NT	1
98683680	5008.12	4	HeLa	NT	1
174294300	577.614	23	HeLa	NT	1
94318064	396.087	0	HeLa	NT	1
83457216	857.068	0	HeLa	NT	1
161332860	376.686	3	HeLa	NT	1
128728960	15706.6	31	HeLa	NT	1
121696490	16762.8	29	HeLa	NT	1
134442430	16231.2	14	HeLa	NT	1
93299208	6650.79	2	HeLa	NT	1
168648030	5412.32	8	HeLa	NT	1
136939840	13913.2	18	HeLa	NT	1
92719856	2875.94	0	HeLa	NT	1
91466480	445.59	1	HeLa	NT	1
94003248	421.154	0	HeLa	NT	1
85934584	743.502	2	HeLa	NT	1
157266370	12163.3	31	HeLa	NT	1
110621430	389.81	3	HeLa	NT	1
109589600	17434.5	25	HeLa	NT	1
93581432	598.501	2	HeLa	NT	1
74633904	434.489	2	HeLa	NT	1
139707730	15200.2	18	HeLa	NT	1
103503010	10297.8	5	HeLa	NT	1
111796060	506.226	9	HeLa	NT	1
96201616	365.542	1	HeLa	NT	1
94162664	408.552	1	HeLa	NT	1
145212670	3434.72	29	HeLa	NT	1
132121290	13533.4	16	HeLa	NT	1
91259640	690.715	0	HeLa	NT	1
88221336	332.366	3	HeLa	NT	1
102396330	9422.76	5	HeLa	NT	1
109369440	14921.1	8	HeLa	NT	1
105781820	18404.7	25	HeLa	NT	1
93478592	8775.08	11	HeLa	NT	1
89312960	522.418	4	HeLa	NT	1
117000150	18958.5	37	HeLa	NT	1
129951460	12384.8	18	HeLa	NT	1
104719690	13599.4	6	HeLa	NT	1
91030088	437.863	1	HeLa	NT	1
84926208	335.155	1	HeLa	NT	1
89998760	330.538	2	HeLa	NT	1
88776016	608.809	1	HeLa	NT	1
90141528	1360.12	6	HeLa	NT	1
96161760	6302.14	3	HeLa	NT	1
105419360	16610.2	17	HeLa	NT	1
101067860	16153.3	24	HeLa	NT	1
119388620	17168.3	28	HeLa	NT	1
93214176	1310.48	1	HeLa	NT	1
165406110	365.586	2	HeLa	NT	1
87621032	880.704	0	HeLa	NT	1
84318800	355.609	0	HeLa	NT	1
93342016	986.568	0	HeLa	NT	1
118268730	16902.6	30	HeLa	NT	1
74960296	1780.5	1	HeLa	NT	1
86526576	549.243	0	HeLa	NT	1
169254160	333.862	0	HeLa	NT	1
78032432	1315.3	1	HeLa	NT	1
86179992	410.83	0	HeLa	NT	1
89177912	14325.4	1	HeLa	NT	1
96199744	17515.6	10	HeLa	NT	1
135591740	1540.15	0	HeLa	NT	1
173565120	410.693	28	HeLa	NT	1
82388640	446.764	8	HeLa	NT	1
92010896	2584.51	0	HeLa	NT	1
82039984	10272.6	9	HeLa	NT	1
96735432	755.593	1	HeLa	NT	1
93212024	14289.5	10	HeLa	NT	1
82833744	461.539	6	HeLa	NT	1
185372620	882.296	42	HeLa	NT	1
85991232	694.902	1	HeLa	NT	1
93645008	10696.3	2	HeLa	NT	1
83762448	4644.8	15	HeLa	NT	1
180921380	8928.08	53	HeLa	NT	1
80319488	6301.42	3	HeLa	NT	1
70534672	473.112	2	HeLa	NT	1
125371440	15352	38	HeLa	NT	1
85465352	12009.5	5	HeLa	NT	1
84038824	13686.2	3	HeLa	NT	1
148252930	19381.1	29	HeLa	NT	1
96126992	9284.52	4	HeLa	NT	1
89212928	5125.96	10	HeLa	NT	1
75851296	647.585	2	HeLa	NT	1
119184650	19830.6	26	HeLa	NT	1
83488568	9818.45	13	HeLa	NT	1
179535170	1121.07	10	HeLa	NT	1
169660530	417.849	23	HeLa	NT	1
115958620	16258.6	41	HeLa	NT	1
169676750	470.806	27	HeLa	NT	1
99396088	14766.9	37	HeLa	NT	1
114903520	15719.1	45	HeLa	NT	1
109629800	19198.8	22	HeLa	NT	1
118843880	18342.1	16	HeLa	NT	1
142509360	20256	26	HeLa	NT	1
84233000	685.293	0	HeLa	NT	1
74321288	3962.62	0	HeLa	NT	1
85182264	5716.42	3	HeLa	NT	1
84092168	321.599	1	HeLa	NT	1
146754560	19278.2	32	HeLa	NT	1
79320584	344.549	0	HeLa	NT	1
88247496	304.131	0	HeLa	NT	1
126041750	15467.2	39	HeLa	NT	1
59473304	1656.48	0	HeLa	NT	1
109021810	18869.1	18	HeLa	NT	1
85159536	313.783	0	HeLa	NT	1
90746600	24765	11	HeLa	NT	1
87412592	300.508	0	HeLa	NT	1
166362830	302.183	8	HeLa	NT	1
83822016	8446.71	8	HeLa	NT	1
129009770	19075.9	46	HeLa	NT	1
78438416	1727	0	HeLa	NT	1
92189536	291.293	0	HeLa	NT	1
96845504	17157.9	8	HeLa	NT	1
85637152	282.69	1	HeLa	NT	1
89141440	10254.8	6	HeLa	NT	1
171754880	349.305	30	HeLa	NT	1
91972432	18983.8	7	HeLa	NT	1
164127900	313.481	5	HeLa	NT	1
91603872	8320.92	3	HeLa	NT	1
141533310	17657	34	HeLa	NT	1
85648512	7284.22	4	HeLa	NT	1
75157472	423.599	0	HeLa	NT	1
82079216	10761.4	9	HeLa	NT	1
90352800	11815.1	2	HeLa	NT	1
93265984	231.996	1	HeLa	NT	1
88490264	382.147	0	HeLa	NT	1
84895008	223.803	0	HeLa	NT	1
105530820	14979	29	HeLa	NT	1
135301540	13862.2	34	HeLa	NT	1
113460330	12589.7	24	HeLa	NT	1
87231696	223.071	1	HeLa	NT	1
87773000	235.741	0	HeLa	NT	1
166581680	341.803	19	HeLa	NT	1
165745780	6072.56	54	HeLa	NT	1
87611992	269.065	1	HeLa	NT	1
86933808	612.844	1	HeLa	NT	1
88610448	1538.08	1	HeLa	NT	1
175375410	244.886	26	HeLa	NT	1
95060168	238.701	0	HeLa	NT	1
159135900	206.951	22	HeLa	NT	1
88285272	3501.68	3	HeLa	NT	1
87300472	252.043	2	HeLa	NT	1
83139760	233.768	0	HeLa	NT	1
180219980	246.269	15	HeLa	NT	1
87756368	646.551	0	HeLa	NT	1
89462616	340.074	5	HeLa	NT	1
61207576	222.453	2	HeLa	NT	1
86315544	216.428	2	HeLa	NT	1
87697584	1027.18	3	HeLa	NT	1
164219180	202.622	4	HeLa	NT	1
84865808	217.621	2	HeLa	NT	1
150021520	13042	40	HeLa	NT	1
176587100	245.182	35	HeLa	NT	1
175795540	224.022	16	HeLa	NT	1
174639200	214.565	4	HeLa	NT	1
108998440	219.866	4	HeLa	NT	1
162900750	228.495	16	HeLa	NT	1
131160860	214.501	2	HeLa	NT	1
85985368	259.196	2	HeLa	NT	1
85905528	219.052	1	HeLa	NT	1
85917904	206.62	1	HeLa	NT	1
84487816	212.987	1	HeLa	NT	1
79592656	240.537	0	HeLa	NT	1
84057264	219.452	1	HeLa	NT	1
88856792	221.829	3	HeLa	NT	1
87193752	222.111	2	HeLa	NT	1
83484240	280.517	3	HeLa	NT	1
84167056	225.771	2	HeLa	NT	1
107778410	15663.4	25	HeLa	NT	1
118047400	14700.9	23	HeLa	NT	1
81382968	959.249	2	HeLa	NT	1
153366800	1587.12	47	HeLa	NT	1
83654816	212.834	5	HeLa	NT	1
79059440	217.383	2	HeLa	NT	1
99166936	15517.9	20	HeLa	NT	1
82426680	220.963	7	HeLa	NT	1
150008910	251.804	3	HeLa	NT	1
75766944	261.681	1	HeLa	NT	1
177122610	240.493	0	HeLa	NT	1
95823560	258.325	1	HeLa	NT	1
75113712	221.734	2	HeLa	NT	1
160852220	257.425	10	HeLa	NT	1
93089280	16573.3	28	HeLa	NT	1
82833840	452.797	2	HeLa	NT	1
73008392	237.717	4	HeLa	NT	1
72179576	234.351	5	HeLa	NT	1
156178380	12733.8	29	HeLa	NT	1
69512080	233.43	0	HeLa	NT	1
145287620	248.541	11	HeLa	NT	1
78847496	246.611	1	HeLa	NT	1
73340680	230.206	3	HeLa	NT	1
82899128	286.74	5	HeLa	NT	1
80084640	263.028	2	HeLa	NT	1
70909184	222.753	1	HeLa	NT	1
74353952	227.583	6	HeLa	NT	1
82753792	272.518	4	HeLa	NT	1
148829630	8521.27	43	HeLa	NT	1
125618970	15687.7	35	HeLa	NT	1
82903656	237.667	5	HeLa	NT	1
164581700	261.387	49	HeLa	NT	1
85725712	818.087	5	HeLa	NT	1
80475544	252.909	1	HeLa	NT	1
117414270	16607	24	HeLa	NT	1
85182216	490.501	3	HeLa	NT	1
85667056	290.32	4	HeLa	NT	1
96673400	261.674	0	HeLa	NT	1
78376432	232.184	0	HeLa	NT	1
88248680	276.012	2	HeLa	NT	1
80173336	286.049	4	HeLa	NT	1
83410608	968.809	3	HeLa	NT	1
84476600	456.882	1	HeLa	NT	1
111908510	344.194	6	HeLa	NT	1
85727008	258.848	0	HeLa	NT	1
188564770	309.318	0	HeLa	NT	1
184421220	292.806	22	HeLa	NT	1
88240944	265.308	2	HeLa	NT	1
91331200	276.272	0	HeLa	NT	1
188159420	328.372	3	HeLa	NT	1
90826344	275.295	3	HeLa	NT	1
80934592	5884.66	0	HeLa	NT	1
97596216	371.61	1	HeLa	NT	1
98082704	399.555	3	HeLa	NT	1
94362192	289.821	3	HeLa	NT	1
95934880	311.95	2	HeLa	NT	1
186339870	312.658	1	HeLa	NT	1
188645250	284.244	0	HeLa	NT	1
109188380	305.324	3	HeLa	NT	1
106702200	16324.8	17	HeLa	NT	1
80066648	320.037	1	HeLa	NT	1
98448032	390.6	2	HeLa	NT	1
92879560	279.537	3	HeLa	NT	1
89499088	269.458	1	HeLa	NT	1
94877008	275.462	1	HeLa	NT	1
151064110	13215.9	34	HeLa	NT	1
99314264	15351.3	11	HeLa	NT	1
93483064	339.363	5	HeLa	NT	1
173934060	283.159	23	HeLa	NT	1
182307840	301.384	20	HeLa	NT	1
162028270	568.052	29	HeLa	NT	1
89681720	271.528	3	HeLa	NT	1
97254920	470.744	2	HeLa	NT	1
149813580	15127	32	HeLa	NT	1
96292888	318.291	2	HeLa	NT	1
94094200	13807.9	7	HeLa	NT	1
169973980	10364.9	34	HeLa	NT	1
125435990	16519.2	22	HeLa	NT	1
96885888	1220.44	3	HeLa	NT	1
93186896	446.849	2	HeLa	NT	1
87742952	286.743	0	HeLa	NT	1
95466864	440.071	1	HeLa	NT	1
163123700	4906.62	43	HeLa	NT	1
160197090	612.761	30	HeLa	NT	1
113514620	11915.3	25	HeLa	NT	1
89113056	774.754	4	HeLa	NT	1
95304048	411.506	1	HeLa	NT	1
95473560	353.756	5	HeLa	NT	1
96552488	298.951	1	HeLa	NT	1
96656880	6966.46	10	HeLa	NT	1
96055592	288.335	0	HeLa	NT	1
166000160	451.166	14	HeLa	NT	1
109529270	16427.9	21	HeLa	NT	1
86889120	274.705	2	HeLa	NT	1
85870464	275.664	1	HeLa	NT	1
95590168	308.863	4	HeLa	NT	1
161290580	8037.58	54	HeLa	NT	1
88159296	2578.51	3	HeLa	NT	1
94312544	274.125	1	HeLa	NT	1
94976576	283.37	2	HeLa	NT	1
81982056	260.854	3	HeLa	NT	1
75320760	335.137	7	HeLa	NT	1
95132376	336.385	0	HeLa	NT	1
94177320	392.076	3	HeLa	NT	1
75477584	318.178	4	HeLa	NT	1
92856616	365.187	1	HeLa	NT	1
95959928	686.519	0	HeLa	NT	1
99933312	1612.35	0	HeLa	NT	1
94939496	2648.5	1	HeLa	NT	1
86791504	329.869	1	HeLa	NT	1
81836632	249.454	1	HeLa	NT	1
101180570	8336.18	2	HeLa	NT	1
93242592	518.975	1	HeLa	NT	1
100895220	7141.48	2	HeLa	NT	1
93902504	308.13	4	HeLa	NT	1
100194860	653.265	1	HeLa	NT	1
87965424	7897.55	4	HeLa	NT	1
99136872	606.333	0	HeLa	NT	1
95471832	448.331	1	HeLa	NT	1
84302936	259.314	1	HeLa	NT	1
96421208	321.043	2	HeLa	NT	1
93283640	274.877	2	HeLa	NT	1
89246512	290.08	3	HeLa	NT	1
103458100	281.488	2	HeLa	NT	1
88198768	415.082	0	HeLa	NT	1
98363496	798.516	4	HeLa	NT	1
104752000	8185.94	7	HeLa	NT	1
89556968	290.897	2	HeLa	NT	1
96498664	361.857	10	HeLa	NT	1
165955790	326.251	29	HeLa	NT	1
88982712	844.364	2	HeLa	NT	1
128260030	17034.2	22	HeLa	NT	1
167282380	6643.33	69	HeLa	NT	1
82760104	248.036	0	HeLa	NT	1
95685448	1764.92	4	HeLa	NT	1
87250792	303.05	7	HeLa	NT	1
91623552	757.873	2	HeLa	NT	1
151286160	14524.6	50	HeLa	NT	1
88592664	555.924	0	HeLa	NT	1
89765720	446.221	4	HeLa	NT	1
97264880	1182.81	3	HeLa	NT	1
84954680	274.604	7	HeLa	NT	1
108706500	19186.7	9	HeLa	NT	1
82676416	236.014	0	HeLa	NT	1
79421600	263.991	5	HeLa	NT	1
91649840	861.419	1	HeLa	NT	1
90704640	2950.53	4	HeLa	NT	1
168945470	251.41	21	HeLa	NT	1
87251592	254.339	10	HeLa	NT	1
146827140	14747.4	53	HeLa	NT	1
87772376	321.596	8	HeLa	NT	1
86403480	269.488	1	HeLa	NT	1
126284300	18657.9	23	HeLa	NT	1
85496824	335.484	2	HeLa	NT	1
85797632	235.27	0	HeLa	NT	1
92148072	244.741	0	HeLa	NT	1
153764100	267.927	9	HeLa	NT	1
84873464	245.352	5	HeLa	NT	1
83956112	233.885	0	HeLa	NT	1
88305184	331.008	1	HeLa	NT	1
138712270	20654.4	25	HeLa	NT	1
85051480	262.221	2	HeLa	NT	1
167644800	329.139	63	HeLa	NT	1
86181920	257.011	8	HeLa	NT	1
85468072	281.827	1	HeLa	NT	1
147417200	13195.3	35	HeLa	NT	1
170028900	253.427	30	HeLa	NT	1
85970160	233.167	0	HeLa	NT	1
77286200	276.907	2	HeLa	NT	1
83337488	4685.36	40	HeLa	NT	1
164899330	274.371	5	HeLa	NT	1
168618980	238.714	27	HeLa	NT	1
79784776	243.559	0	HeLa	NT	1
88021632	240.739	3	HeLa	NT	1
93801504	13666.2	12	HeLa	NT	1
110816090	15595.9	18	HeLa	NT	1
92552720	534.567	1	HeLa	NT	1
79067344	317.883	2	HeLa	NT	1
84073208	340.344	0	HeLa	NT	1
181482850	761.055	52	HeLa	NT	1
98346680	293.776	1	HeLa	NT	1
121803110	14868.2	23	HeLa	NT	1
159954830	10855.1	77	HeLa	NT	1
95780896	900.322	2	HeLa	NT	1
150605060	9542.21	50	HeLa	NT	1
175885980	4717.38	43	HeLa	NT	1
109334430	15386.7	15	HeLa	NT	1
91056312	385.629	0	HeLa	NT	1
170160750	785.209	36	HeLa	NT	1
136796880	14468.6	33	HeLa	NT	1
92533360	606.324	0	HeLa	NT	1
87700576	318.766	1	HeLa	NT	1
77437304	333.008	3	HeLa	NT	1
159456990	5980.65	66	HeLa	NT	1
135977790	15737.7	32	HeLa	NT	1
142503120	13460.4	62	HeLa	NT	1
85642104	7817.18	2	HeLa	NT	1
142124910	13723.4	34	HeLa	NT	1
77913200	7034.53	7	HeLa	NT	1
120359220	7400.65	40	HeLa	NT	1
172131680	257.05	42	HeLa	NT	1
127449700	14175	42	HeLa	NT	1
160878660	383.18	27	HeLa	NT	1
131697190	13096.1	55	HeLa	NT	1
108071740	11838.9	24	HeLa	NT	1
164091200	375.433	44	HeLa	NT	1
105539650	13345.9	20	HeLa	NT	1
165899600	1138.12	46	HeLa	NT	1
153769650	9268.3	55	HeLa	NT	1
139087890	9283.75	64	HeLa	NT	1
163852910	390.143	22	HeLa	NT	1
170718420	284.354	44	HeLa	NT	1
157966290	251.473	23	HeLa	NT	1
150776060	8800.13	63	HeLa	NT	1
170662720	252.615	14	HeLa	NT	1
82422256	270.868	0	HeLa	NT	1
167988220	304.192	16	HeLa	NT	1
161587410	290.084	34	HeLa	NT	1
77876400	248.971	3	HeLa	NT	1
86876256	268.311	1	HeLa	NT	1
84256512	246.93	5	HeLa	NT	1
132194940	16077	35	HeLa	NT	1
79402600	411.985	6	HeLa	NT	1
92004288	280.718	0	HeLa	NT	1
84341360	457.058	3	HeLa	NT	1
55407716	300.347	0	HeLa	NT	1
89380592	335.982	0	HeLa	NT	1
115717680	17106	29	HeLa	NT	1
159838350	9502.81	51	HeLa	NT	1
107552790	20809.3	31	HeLa	NT	1
117303900	19883.7	24	HeLa	NT	1
75635416	418.877	2	HeLa	NT	1
72407656	243.966	0	HeLa	NT	1
77115872	256.125	2	HeLa	NT	1
93195328	342.744	2	HeLa	NT	1
173113950	506.812	19	HeLa	NT	1
108902160	23905.3	19	HeLa	NT	1
78099424	1855.23	5	HeLa	NT	1
66547716	232.169	8	HeLa	NT	1
72833840	278.906	0	HeLa	NT	1
87631616	640.481	2	HeLa	NT	1
75238288	283.02	0	HeLa	NT	1
77678104	267.19	2	HeLa	NT	1
67551904	244.99	6	HeLa	NT	1
60955368	371.091	2	HeLa	NT	1
79696000	1986.1	3	HeLa	NT	1
90382048	303.018	3	HeLa	NT	1
79744224	305.757	1	HeLa	NT	1
87806144	288.701	0	HeLa	NT	1
79689624	644.721	3	HeLa	NT	1
84335688	211.239	0	HeLa	NT	1
84074696	210.772	3	HeLa	NT	1
95428128	12657.4	8	HeLa	NT	1
55551732	608.402	0	HeLa	NT	1
76997368	7821.48	2	HeLa	NT	1
85577104	186.619	2	HeLa	NT	1
85987616	194.595	1	HeLa	NT	1
76708976	293.351	0	HeLa	NT	1
92556240	8538.06	6	HeLa	NT	1
82098912	251.663	0	HeLa	NT	1
89400328	3811.16	5	HeLa	NT	1
82650912	242.201	2	HeLa	NT	1
84293032	192.464	1	HeLa	NT	1
86161864	13450.1	7	HeLa	NT	1
81245792	258.867	0	HeLa	NT	1
80986088	872.639	4	HeLa	NT	1
86111160	219.131	1	HeLa	NT	1
82947600	6769.26	5	HeLa	NT	1
81259104	6461.86	2	HeLa	NT	1
81355240	381.436	1	HeLa	NT	1
164264820	240.456	2	HeLa	NT	1
81283424	318.432	0	HeLa	NT	1
169898640	240.547	2	HeLa	NT	1
81198528	1077.03	0	HeLa	NT	1
89214704	232.488	0	HeLa	NT	1
99805096	16214.1	11	HeLa	NT	1
89949512	222.284	1	HeLa	NT	1
85760752	245.963	0	HeLa	NT	1
81477480	462.452	4	HeLa	NT	1
84286624	279.052	0	HeLa	NT	1
163192380	261.058	23	HeLa	NT	1
162488430	219.164	25	HeLa	NT	1
84630088	402.285	0	HeLa	NT	1
156213520	4892.37	45	HeLa	NT	1
168572180	234.573	43	HeLa	NT	1
156927740	8735.66	58	HeLa	NT	1
100935020	21059.9	18	HeLa	NT	1
147354380	241.106	5	HeLa	NT	1
84266496	234.675	1	HeLa	NT	1
77123808	235.11	5	HeLa	NT	1
77808416	455.552	5	HeLa	NT	1
109681250	21098	30	HeLa	NT	1
170323620	3608.14	51	HeLa	NT	1
116064160	18860.7	40	HeLa	NT	1
76641072	232.292	4	HeLa	NT	1
80351704	398.336	2	HeLa	NT	1
87224464	312.212	3	HeLa	NT	1
152126880	13079.3	49	HeLa	NT	1
85296488	232.463	2	HeLa	NT	1
168283810	226.766	34	HeLa	NT	1
85966760	261.8	2	HeLa	NT	1
121914770	16466.7	39	HeLa	NT	1
84370544	235.214	1	HeLa	NT	1
165873660	276.253	26	HeLa	NT	1
83947680	221.803	1	HeLa	NT	1
165143780	220.306	19	HeLa	NT	1
85477928	240.871	0	HeLa	NT	1
82836920	253.309	4	HeLa	NT	1
160894420	244.274	6	HeLa	NT	1
86063856	223.062	1	HeLa	NT	1
138433540	14830.5	43	HeLa	NT	1
83243640	233.824	2	HeLa	NT	1
152310420	279.285	2	HeLa	NT	1
85371280	239.132	2	HeLa	NT	1
125300500	14931.6	44	HeLa	NT	1
165812220	6305.52	56	HeLa	NT	1
161803060	251.921	5	HeLa	NT	1
161982030	220.218	4	HeLa	NT	1
90345568	1096.54	1	HeLa	NT	1
100465050	18202.5	11	HeLa	NT	1
143076610	16192.5	51	HeLa	NT	1
78700112	224.754	2	HeLa	NT	1
159982800	13307.7	55	HeLa	NT	1
169861550	569.791	9	HeLa	NT	1
123579180	18511.8	45	HeLa	NT	1
74396808	205.528	2	HeLa	NT	1
80883832	274.16	3	HeLa	NT	1
169396880	273.503	43	HeLa	NT	1
79705464	298.717	0	HeLa	NT	1
151370080	230.608	45	HeLa	NT	1
73291344	205.239	2	HeLa	NT	1
85568992	247.022	3	HeLa	NT	1
74912320	244.894	3	HeLa	NT	1
70257816	212.341	1	HeLa	NT	1
142653870	10598.9	59	HeLa	NT	1
79987480	756.353	0	HeLa	NT	1
134295730	13863.2	44	HeLa	NT	1
70443176	199.663	3	HeLa	NT	1
116610260	14049.3	37	HeLa	NT	1
81354480	264.737	0	HeLa	NT	1
138335870	14157.7	59	HeLa	NT	1
162226000	227.589	40	HeLa	NT	1
76302280	198.129	3	HeLa	NT	1
138546780	13360.6	49	HeLa	NT	1
78306152	236.914	2	HeLa	NT	1
84496840	203.853	0	HeLa	NT	1
75536968	234.349	1	HeLa	NT	1
85987824	213.533	0	HeLa	NT	1
74812024	217.9	3	HeLa	NT	1
81629904	276.777	2	HeLa	NT	1
76050128	243.621	3	HeLa	NT	1
74096144	242.598	2	HeLa	NT	1
74598032	231.059	3	HeLa	NT	1
150484160	12378.7	62	HeLa	NT	1
96350216	16827.1	23	HeLa	NT	1
164005340	208.894	22	HeLa	NT	1
169576990	238.409	11	HeLa	NT	1
80639552	277.559	1	HeLa	NT	1
82280424	240.308	2	HeLa	NT	1
77366568	218.653	2	HeLa	NT	1
143288930	14010.3	47	HeLa	NT	1
166643500	1394.51	43	HeLa	NT	1
152054180	9687.85	48	HeLa	NT	1
154480960	266.211	23	HeLa	NT	1
76841776	238.558	2	HeLa	NT	1
150484850	227.62	5	HeLa	NT	1
80266736	225.304	5	HeLa	NT	1
154301300	13225	40	HeLa	NT	1
84110232	391.853	3	HeLa	NT	1
80608288	230.628	2	HeLa	NT	1
157598000	9898.31	44	HeLa	NT	1
74243728	201.171	1	HeLa	NT	1
143727200	12946.3	45	HeLa	NT	1
148368900	243.236	7	HeLa	NT	1
169180210	9705.52	52	HeLa	NT	1
159843280	236.645	16	HeLa	NT	1
80995216	376.249	2	HeLa	NT	1
71176776	228.706	1	HeLa	NT	1
76780712	383.68	4	HeLa	NT	1
161577540	854.049	41	HeLa	NT	1
68884528	216.279	2	HeLa	NT	1
123008400	12873.3	22	HeLa	NT	1
160891280	529.24	43	HeLa	NT	1
80303784	10116	26	HeLa	NT	1
91418912	5974.16	0	HeLa	NT	1
143028240	10597.3	44	HeLa	NT	1
87801856	217.264	2	HeLa	NT	1
91189472	453.589	2	HeLa	NT	1
163688190	325.197	16	HeLa	NT	1
143687740	9234.71	39	HeLa	NT	1
181116740	209.05	16	HeLa	NT	1
97441064	226.171	1	HeLa	NT	1
168379970	243.752	23	HeLa	NT	1
99472392	7187.09	5	HeLa	NT	1
177404160	207.144	12	HeLa	NT	1
158205300	205.032	10	HeLa	NT	1
169236480	558.757	16	HeLa	NT	1
96038656	399.049	1	HeLa	NT	1
165601260	217.005	20	HeLa	NT	1
174193870	208.239	17	HeLa	NT	1
73559896	222.705	3	HeLa	NT	1
77483992	224.461	3	HeLa	NT	1
110072390	12172.1	16	HeLa	NT	1
74259000	213.402	5	HeLa	NT	1
182492510	231.253	39	HeLa	NT	1
80243120	199.174	0	HeLa	NT	1
167010590	731.238	37	HeLa	NT	1
127891740	12400	28	HeLa	NT	1
75206128	200.599	3	HeLa	NT	1
77755824	195.561	0	HeLa	NT	1
178563540	283.212	22	HeLa	NT	1
78664152	193.549	1	HeLa	NT	1
79589208	196.644	0	HeLa	NT	1
82825080	215.379	1	HeLa	NT	1
84510872	332.286	5	HeLa	NT	1
77844584	202.084	1	HeLa	NT	1
81612128	236.466	1	HeLa	NT	1
78521328	208.009	2	HeLa	NT	1
79689296	193.347	1	HeLa	NT	1
148355360	12346.9	48	HeLa	NT	1
158849360	7251.42	63	HeLa	NT	1
79709672	199.379	2	HeLa	NT	1
81064352	210.741	5	HeLa	NT	1
99750064	14926.3	16	HeLa	NT	1
160733280	218.265	6	HeLa	NT	1
134742540	14864.9	43	HeLa	NT	1
82556000	222.537	5	HeLa	NT	1
82697696	570.494	3	HeLa	NT	1
86888640	267.301	1	HeLa	NT	1
172749630	204.026	2	HeLa	NT	1
93684872	14708.5	20	HeLa	NT	1
59372788	15170.8	15	HeLa	NT	1
177760780	225.768	7	HeLa	NT	1
84884856	248.416	1	HeLa	NT	1
181812590	220.628	3	HeLa	NT	1
89678096	222.857	2	HeLa	NT	1
66067828	217.929	0	HeLa	NT	1
67763544	2488.2	1	HeLa	NT	1
82035736	273.72	2	HeLa	NT	1
112271310	222.305	0	HeLa	NT	1
83745608	13834.5	17	HeLa	NT	1
182638660	224.405	2	HeLa	NT	1
88525432	234.956	3	HeLa	NT	1
175753020	220.728	1	HeLa	NT	1
76433176	219.375	3	HeLa	NT	1
84309848	425.655	3	HeLa	NT	1
74840896	228.247	0	HeLa	NT	1
86589336	251.573	1	HeLa	NT	1
86527032	362.426	1	HeLa	NT	1
177033740	310.147	17	HeLa	NT	1
83989720	225.688	2	HeLa	NT	1
78724224	215.248	1	HeLa	NT	1
71606600	209.413	1	HeLa	NT	1
114888410	18777.6	19	HeLa	NT	1
152564930	10395.1	42	HeLa	NT	1
74749144	215.019	1	HeLa	NT	1
81907352	470.746	1	HeLa	NT	1
81959792	254.986	4	HeLa	NT	1
77452720	226.507	0	HeLa	NT	1
66613292	188.033	1	HeLa	NT	1
101537500	20454.8	19	HeLa	NT	1
166200420	396.157	17	HeLa	NT	1
161730300	299.574	43	HeLa	NT	1
66951256	182.077	0	HeLa	NT	1
83786464	8223.27	2	HeLa	NT	1
68170448	181.946	0	HeLa	NT	1
135904420	15042.8	47	HeLa	NT	1
82819528	1307.05	3	HeLa	NT	1
139234110	11936.1	39	HeLa	NT	1
78862552	261.056	1	HeLa	NT	1
116961580	14923.9	25	HeLa	NT	1
132886300	11757.8	27	HeLa	NT	1
73685744	300.391	1	HeLa	NT	1
102837100	17020.7	15	HeLa	NT	1
66209184	193.248	1	HeLa	NT	1
98591128	19365.2	13	HeLa	NT	1
70039552	198.974	1	HeLa	NT	1
92452592	17480.8	12	HeLa	NT	1
131421470	16288.7	46	HeLa	NT	1
138759650	14607.9	41	HeLa	NT	1
95119776	18397.7	18	HeLa	NT	1
155043580	219.738	46	HeLa	NT	1
59592224	202.574	0	HeLa	NT	1
69264904	204.922	1	HeLa	NT	1
75431824	215.851	1	HeLa	NT	1
123964890	13679.5	36	HeLa	NT	1
117626570	13341.1	26	HeLa	NT	1
78251672	226.595	2	HeLa	NT	1
160772300	298.371	24	HeLa	NT	1
151420050	256.391	8	HeLa	NT	1
70471896	212.603	4	HeLa	NT	1
77399360	251.426	1	HeLa	NT	1
162584260	383.478	19	HeLa	NT	1
79039336	772.682	6	HeLa	NT	1
82809672	254.922	3	HeLa	NT	1
76737208	233.718	3	HeLa	NT	1
166090590	255.113	27	HeLa	NT	1
120221770	15670.8	24	HeLa	NT	1
89775208	867.517	6	HeLa	NT	1
91881768	9920.68	12	HeLa	NT	1
125422300	14477.4	36	HeLa	NT	1
87214312	276.119	0	HeLa	NT	1
78520808	256.783	1	HeLa	NT	1
85618384	277.963	4	HeLa	NT	1
85471536	430.71	3	HeLa	NT	1
142941760	14117.7	42	HeLa	NT	1
85839120	6099.65	2	HeLa	NT	1
88616984	1097.52	6	HeLa	NT	1
80306648	266.64	1	HeLa	NT	1
174267820	14549.6	52	HeLa	NT	1
93805592	1323.71	1	HeLa	NT	1
81858000	385.441	3	HeLa	NT	1
86501136	276.582	1	HeLa	NT	1
86144200	10817.2	9	HeLa	NT	1
81225064	256.543	1	HeLa	NT	1
165135730	275.945	19	HeLa	NT	1
179367620	506.593	3	HeLa	NT	1
189739070	381.611	5	HeLa	NT	1
87271672	679.089	3	HeLa	NT	1
85299312	360.008	1	HeLa	NT	1
81588360	295.781	3	HeLa	NT	1
89287280	509.703	4	HeLa	NT	1
83858512	14570.5	17	HeLa	NT	1
89357992	10498.4	7	HeLa	NT	1
142665860	15776.2	45	HeLa	NT	1
84071480	436.116	0	HeLa	NT	1
87062080	353.217	1	HeLa	NT	1
95001904	967.591	2	HeLa	NT	1
158114270	6076.85	51	HeLa	NT	1
92363824	340.518	0	HeLa	NT	1
134667220	14023.2	45	HeLa	NT	1
98889312	276.965	1	HeLa	NT	1
86970144	478.041	2	HeLa	NT	1
155505280	8910.81	59	HeLa	NT	1
55616996	477.892	0	HeLa	NT	1
104334460	22199.6	24	HeLa	NT	1
118924720	21850.6	36	HeLa	NT	1
89453056	245.535	3	HeLa	NT	1
84608480	259.729	1	HeLa	NT	1
82131160	238.247	1	HeLa	NT	1
82274264	377.791	4	HeLa	NT	1
75416664	232.439	1	HeLa	NT	1
82641640	234.354	2	HeLa	NT	1
81874912	424.785	5	HeLa	NT	1
160936880	291.219	16	HeLa	NT	1
89501144	325.579	1	HeLa	NT	1
135179620	20080.7	39	HeLa	NT	1
79158968	249.599	2	HeLa	NT	1
91069440	7344.5	4	HeLa	NT	1
75099456	227.449	3	HeLa	NT	1
131765530	17316.8	52	HeLa	NT	1
90186120	2337.01	2	HeLa	NT	1
83349712	252.855	1	HeLa	NT	1
165714510	1031.8	44	HeLa	NT	1
74568592	230.632	2	HeLa	NT	1
85061128	403.75	0	HeLa	NT	1
83538656	1622.2	3	HeLa	NT	1
79588040	251.307	0	HeLa	NT	1
72947208	236.168	1	HeLa	NT	1
168950980	404.766	46	HeLa	NT	1
82011680	254.667	0	HeLa	NT	1
86082280	363.018	2	HeLa	NT	1
78617856	257.738	0	HeLa	NT	1
79164600	315.745	1	HeLa	NT	1
72069184	220.586	0	HeLa	NT	1
150743250	10909.7	51	HeLa	NT	1
81889448	284.458	0	HeLa	NT	1
141356260	13057.1	33	HeLa	NT	1
90091336	256.419	2	HeLa	NT	1
84144664	1108.03	1	HeLa	NT	1
83450240	264.161	0	HeLa	NT	1
141896370	12016	33	HeLa	NT	1
174277340	253.316	25	HeLa	NT	1
143942620	11364.3	47	HeLa	NT	1
102651710	15640.1	34	HeLa	NT	1
84058000	337.714	0	HeLa	NT	1
101290020	289.697	10	HeLa	NT	1
85995120	555.916	6	HeLa	NT	1
109712980	349.249	4	HeLa	NT	1
87204808	288.225	0	HeLa	NT	1
69353624	231.78	10	HeLa	NT	1
83737688	279.811	1	HeLa	NT	1
80587800	510.276	0	HeLa	NT	1
87193912	11778.7	1	HeLa	NT	1
112731960	15655.8	31	HeLa	NT	1
71722776	232.934	10	HeLa	NT	1
88616152	621.997	1	HeLa	NT	1
81151808	231.935	4	HeLa	NT	1
81857952	253.446	2	HeLa	NT	1
86388760	393.588	1	HeLa	NT	1
90773128	273.743	2	HeLa	NT	1
79460792	231.364	3	HeLa	NT	1
79544936	222.414	8	HeLa	NT	1
83025744	11166.6	10	HeLa	NT	1
81726224	276.428	6	HeLa	NT	1
90344392	514.795	0	HeLa	NT	1
78560264	245.864	5	HeLa	NT	1
81323592	951.544	0	HeLa	NT	1
181879490	5432.64	16	HeLa	NT	1
183790980	8694.65	11	HeLa	NT	1
78313120	275.142	0	HeLa	NT	1
79330416	252.401	5	HeLa	NT	1
82686512	9517.95	10	HeLa	NT	1
90177816	273.442	2	HeLa	NT	1
160349300	245.934	49	HeLa	NT	1
135703260	9814.12	45	HeLa	NT	1
85499200	311.827	0	HeLa	NT	1
84944880	1137.15	2	HeLa	NT	1
88614968	267.811	2	HeLa	NT	1
86319368	8780.65	8	HeLa	NT	1
76932304	289.876	12	HeLa	NT	1
89532048	6008.78	1	HeLa	NT	1
110988470	17262.2	18	HeLa	NT	1
57148996	1171.2	0	HeLa	NT	1
71408528	238.193	2	HeLa	NT	1
132677740	14541.2	32	HeLa	NT	1
165753630	2910.42	49	HeLa	NT	1
86309712	285.327	2	HeLa	NT	1
162305570	230.261	33	HeLa	NT	1
88613848	313.428	3	HeLa	NT	1
85484592	265.309	15	HeLa	NT	1
175941780	11947.8	69	HeLa	NT	1
75606592	235.626	8	HeLa	NT	1
86814208	916.108	6	HeLa	NT	1
80419832	298.167	2	HeLa	NT	1
72021192	10983.5	30	HeLa	NT	1
170056540	495.899	41	HeLa	NT	1
76611512	252.315	3	HeLa	NT	1
82184056	306.652	21	HeLa	NT	1
87100072	1353.81	6	HeLa	NT	1
157601710	273.312	9	HeLa	NT	1
74185304	254.41	6	HeLa	NT	1
86470672	326.679	21	HeLa	NT	1
140303920	20414.5	32	HeLa	NT	1
97151976	280.329	0	HeLa	NT	1
168965150	526.794	22	HeLa	NT	1
169800210	830.325	51	HeLa	NT	1
85141040	477.1	3	HeLa	NT	1
92975552	259.967	1	HeLa	NT	1
91378952	13076.3	13	HeLa	NT	1
90984120	246.14	0	HeLa	NT	1
168319790	1599.16	62	HeLa	NT	1
144379490	12264	58	HeLa	NT	1
109924150	16990.1	12	HeLa	NT	1
97261464	16644.5	8	HeLa	NT	1
88001520	258.295	0	HeLa	NT	1
151395820	18619.2	41	HeLa	NT	1
91354560	420.001	0	HeLa	NT	1
88353056	521.937	1	HeLa	NT	1
164988880	244.183	1	HeLa	NT	1
85938552	681.253	2	HeLa	NT	1
87736968	1096.61	3	HeLa	NT	1
91486912	9495.74	13	HeLa	NT	1
96273080	12185.7	7	HeLa	NT	1
84673528	556.458	0	HeLa	NT	1
81938344	236.14	1	HeLa	NT	1
85474312	243.969	0	HeLa	NT	1
173203900	364.11	43	HeLa	NT	1
83142272	260.592	1	HeLa	NT	1
84000728	264.385	1	HeLa	NT	1
82642320	243.927	1	HeLa	NT	1
93674656	501.214	2	HeLa	NT	1
83698600	229.208	1	HeLa	NT	1
56605228	274.212	1	HeLa	NT	1
77553280	220.871	0	HeLa	NT	1
101560900	262.372	0	HeLa	NT	1
78265232	4182.83	6	HeLa	NT	1
82441920	709.253	0	HeLa	NT	1
60106216	246.235	0	HeLa	NT	1
162613970	236.803	2	HeLa	NT	1
72767848	226.129	0	HeLa	NT	1
115773850	20089.8	34	HeLa	NT	1
165710380	230.002	26	HeLa	NT	1
102112930	258.416	1	HeLa	NT	1
104325510	16782.1	33	HeLa	NT	1
78973760	234.013	4	HeLa	NT	1
132085700	239.438	1	HeLa	NT	1
165707330	234.827	27	HeLa	NT	1
96381384	16265.9	18	HeLa	NT	1
71916368	184.002	1	HeLa	NT	1
66397056	188.635	2	HeLa	NT	1
70289112	1288.24	1	HeLa	NT	1
76429176	228.102	2	HeLa	NT	1
59042424	183.204	0	HeLa	NT	1
76603512	243.787	4	HeLa	NT	1
164060530	257.409	11	HeLa	NT	1
75162024	214.386	1	HeLa	NT	1
79994872	368.691	2	HeLa	NT	1
76016664	219.339	0	HeLa	NT	1
69866032	218.305	5	HeLa	NT	1
72366616	192.608	1	HeLa	NT	1
91165088	9465.61	18	HeLa	NT	1
109488100	15477.9	22	HeLa	NT	1
75774000	192.126	0	HeLa	NT	1
71793280	212.795	5	HeLa	NT	1
76705296	259.893	1	HeLa	NT	1
103024580	15617.6	20	HeLa	NT	1
71942504	199.494	1	HeLa	NT	1
74893848	202.695	4	HeLa	NT	1
72127016	274.85	4	HeLa	NT	1
73159984	261.478	2	HeLa	NT	1
87260552	12252.7	20	HeLa	NT	1
75733184	207.296	3	HeLa	NT	1
75110456	302.267	0	HeLa	NT	1
89216128	16061.9	23	HeLa	NT	1
74280760	210.277	1	HeLa	NT	1
94440120	18842.6	27	HeLa	NT	1
75593240	209.852	4	HeLa	NT	1
72308192	6324.97	12	HeLa	NT	1
118121540	17800.9	30	HeLa	NT	1
171116160	17813.9	33	HeLa	NT	1
160659650	15554.4	35	HeLa	NT	1
61511520	221.712	1	HeLa	NT	1
162268740	520.358	13	HeLa	NT	1
74584112	237.642	2	HeLa	NT	1
88217584	17280.3	25	HeLa	NT	1
79974552	5919.97	10	HeLa	NT	1
161843970	533.843	42	HeLa	NT	1
87760880	13449.4	15	HeLa	NT	1
75740776	241.941	2	HeLa	NT	1
73286328	4598.5	3	HeLa	NT	1
82397984	16778	17	HeLa	NT	1
97484624	20756.4	17	HeLa	NT	1
78199032	271.289	2	HeLa	NT	1
79957304	257.962	6	HeLa	NT	1
71050376	239.801	2	HeLa	NT	1
73914824	259.978	0	HeLa	NT	1
78043488	263.018	4	HeLa	NT	1
80641576	5715.68	5	HeLa	NT	1
80792400	276.255	2	HeLa	NT	1
95391960	17885.9	26	HeLa	NT	1
86460864	9927.44	13	HeLa	NT	1
74635328	261.995	1	HeLa	NT	1
74941712	267.431	3	HeLa	NT	1
85102792	6730.07	3	HeLa	NT	1
81240272	13867.1	14	HeLa	NT	1
167873580	315.203	3	HeLa	NT	1
70973936	235.32	3	HeLa	NT	1
77129448	274.724	1	HeLa	NT	1
73793264	289.74	4	HeLa	NT	1
75688392	454.599	4	HeLa	NT	1
84887288	12667.5	17	HeLa	NT	1
130032980	19531	32	HeLa	NT	1
75513176	302.015	0	HeLa	NT	1
75264080	271.654	0	HeLa	NT	1
96992920	19846	25	HeLa	NT	1
80347352	14361.7	18	HeLa	NT	1
71864224	238.583	3	HeLa	NT	1
75354264	351.264	3	HeLa	NT	1
74806064	14090.4	26	HeLa	NT	1
80641776	418.775	2	HeLa	NT	1
55084128	300.392	0	HeLa	NT	1
128425100	15930.6	44	HeLa	NT	1
126358520	18577.5	42	HeLa	NT	1
75764168	302.928	3	HeLa	NT	1
77493080	398	0	HeLa	NT	1
135446460	12246.2	40	HeLa	NT	1
78349928	7163.25	2	HeLa	NT	1
96466592	14924.8	25	HeLa	NT	1
80960520	205.472	1	HeLa	NT	1
157205490	198.193	8	HeLa	NT	1
160948220	200.064	10	HeLa	NT	1
73843864	232.839	2	HeLa	NT	1
96750680	13632.4	15	HeLa	NT	1
88316576	10649.3	14	HeLa	NT	1
83842608	208.308	5	HeLa	NT	1
71026880	204.644	0	HeLa	NT	1
83408184	222.53	5	HeLa	NT	1
86061792	208.466	1	HeLa	NT	1
73284024	258.332	7	HeLa	NT	1
87837480	211.18	2	HeLa	NT	1
82240440	226.226	2	HeLa	NT	1
86265312	219.16	2	HeLa	NT	1
81264064	238.431	2	HeLa	NT	1
85283256	237.533	1	HeLa	NT	1
168058980	239.81	25	HeLa	NT	1
83617048	462.226	5	HeLa	NT	1
174448000	254.254	27	HeLa	NT	1
162046860	1297.13	73	HeLa	NT	1
149469970	8400.75	46	HeLa	NT	1
80480768	222.295	0	HeLa	NT	1
155472190	9523.56	44	HeLa	NT	1
86008336	11372.2	11	HeLa	NT	1
157038770	9258.49	44	HeLa	NT	1
70517696	359.955	3	HeLa	NT	1
79503288	259.561	0	HeLa	NT	1
82124824	3149.6	10	HeLa	NT	1
167106500	295.27	20	HeLa	NT	1
127221270	16251.9	36	HeLa	NT	1
77997288	617.497	4	HeLa	NT	1
75790688	5587.89	1	HeLa	NT	1
123458920	14956.7	37	HeLa	NT	1
138262720	15319.7	29	HeLa	NT	1
93100192	11628.5	17	HeLa	NT	1
166631730	307.491	10	HeLa	NT	1
86203800	10413.5	25	HeLa	NT	1
80346184	7284.06	11	HeLa	NT	1
107090610	15549.3	19	HeLa	NT	1
82095552	3744.03	1	HeLa	NT	1
100537880	14396.8	16	HeLa	NT	1
91648336	9557.27	11	HeLa	NT	1
115227540	14616	37	HeLa	NT	1
76090944	5891.28	9	HeLa	NT	1
150581070	12025.1	37	HeLa	NT	1
110880580	20062.9	22	HeLa	NT	1
86692544	767.76	0	HeLa	NT	1
106148370	15484.5	23	HeLa	NT	1
89698552	807.218	0	HeLa	NT	1
85905728	9684.44	8	HeLa	NT	1
57189244	14618.9	11	HeLa	NT	1
92374688	14935.9	18	HeLa	NT	1
70153176	3455.73	3	HeLa	NT	1
83482896	674.954	10	HeLa	NT	1
140250460	20647.4	31	HeLa	NT	1
86021040	436.163	0	HeLa	NT	1
98540424	18005.7	20	HeLa	NT	1
85150920	943.926	5	HeLa	NT	1
83421880	592.24	7	HeLa	NT	1
105932310	11875.3	31	HeLa	NT	1
104542350	19700.4	19	HeLa	NT	1
87560496	913.511	0	HeLa	NT	1
85763304	845.204	5	HeLa	NT	1
63479320	384.525	0	HeLa	NT	1
88871920	1218.32	5	HeLa	NT	1
90017136	354.29	1	HeLa	NT	1
92809512	418.334	2	HeLa	NT	1
85670296	580.356	6	HeLa	NT	1
102615390	18944.1	20	HeLa	NT	1
172747020	15247.2	47	HeLa	NT	1
60983496	392.369	0	HeLa	NT	1
90855328	344.327	2	HeLa	NT	1
99147128	18283.7	17	HeLa	NT	1
82974856	453.672	12	HeLa	NT	1
97302832	344.083	0	HeLa	NT	1
87568728	386.25	2	HeLa	NT	1
95087384	1209.21	1	HeLa	NT	1
112490860	20373.5	20	HeLa	NT	1
86646568	341.57	0	HeLa	NT	1
172286850	9769.18	24	HeLa	NT	1
91870408	998.665	1	HeLa	NT	1
140758540	18850.2	29	HeLa	NT	1
172695860	8931.04	34	HeLa	NT	1
110022970	25972.7	17	HeLa	NT	1
104603940	17933.1	16	HeLa	NT	1
78399952	874.139	0	HeLa	NT	1
86812840	759.066	0	HeLa	NT	1
161189040	8916.57	30	HeLa	NT	1
113340650	28457.4	16	HeLa	NT	1
168672080	384.047	29	HeLa	NT	1
165340290	456.342	26	HeLa	NT	1
90372400	1247.7	1	HeLa	NT	1
84344904	417.131	1	HeLa	NT	1
167010620	413.42	28	HeLa	NT	1
59584240	26006.7	15	HeLa	NT	1
86900760	1406.56	0	HeLa	NT	1
162088640	296.914	5	HeLa	NT	1
94809656	14637.5	7	HeLa	NT	1
89778760	8647.43	4	HeLa	NT	1
137263940	18718.1	38	HeLa	NT	1
71303704	361.599	4	HeLa	NT	1
82517800	318.04	0	HeLa	NT	1
87694576	21295.8	24	HeLa	NT	1
76934584	871.944	1	HeLa	NT	1
168387070	305.232	14	HeLa	NT	1
155310320	305.581	18	HeLa	NT	1
152985230	2644.88	52	HeLa	NT	1
82674368	13302.7	3	HeLa	NT	1
152649940	369.164	10	HeLa	NT	1
77700488	529.889	2	HeLa	NT	1
74732552	300.668	2	HeLa	NT	1
80846528	7393.6	2	HeLa	NT	1
131191440	17165.4	31	HeLa	NT	1
111330220	20091.4	23	HeLa	NT	1
75404776	598.099	3	HeLa	NT	1
158378450	2017.47	49	HeLa	NT	1
138316210	13371.2	39	HeLa	NT	1
148124220	14068.4	50	HeLa	NT	1
123696740	18732	35	HeLa	NT	1
139017630	8692.3	40	HeLa	NT	1
90006200	226.479	0	HeLa	NT	1
75905872	241.28	4	HeLa	NT	1
92256984	226.643	1	HeLa	NT	1
81751080	4803.77	2	HeLa	NT	1
88394896	928.046	2	HeLa	NT	1
87656176	415.874	3	HeLa	NT	1
95424984	13087.8	13	HeLa	NT	1
178209460	1121.95	41	HeLa	NT	1
164816500	10738.2	46	HeLa	NT	1
81024752	484.195	0	HeLa	NT	1
93326792	551.667	1	HeLa	NT	1
141703140	12553.3	26	HeLa	NT	1
90630288	230.333	5	HeLa	NT	1
90027272	239.251	3	HeLa	NT	1
76974464	242.753	6	HeLa	NT	1
155544060	12457.3	33	HeLa	NT	1
92502632	12825.1	6	HeLa	NT	1
88365864	479.708	2	HeLa	NT	1
158068110	11433.5	39	HeLa	NT	1
80440520	528.904	4	HeLa	NT	1
95649240	230.516	0	HeLa	NT	1
87708440	10655.8	6	HeLa	NT	1
80719280	304.132	1	HeLa	NT	1
99578472	290.058	6	HeLa	NT	1
94174704	234.945	1	HeLa	NT	1
126452550	15195.2	29	HeLa	NT	1
78279240	664.175	4	HeLa	NT	1
100444680	247.57	6	HeLa	NT	1
88448168	254.802	1	HeLa	NT	1
100027700	299.861	2	HeLa	NT	1
79345992	314.265	4	HeLa	NT	1
93383104	241.009	2	HeLa	NT	1
75847784	1691.34	5	HeLa	NT	1
81672672	12008.4	8	HeLa	NT	1
85223776	499.805	2	HeLa	NT	1
105764740	251.38	1	HeLa	NT	1
81293736	264.445	1	HeLa	NT	1
72984608	296.382	0	HeLa	NT	1
83324752	451.936	0	HeLa	NT	1
113558050	423.458	3	HeLa	NT	1
92782272	10066.5	12	HeLa	NT	1
77986488	334.747	2	HeLa	NT	1
78307144	377.24	2	HeLa	NT	1
97696056	272.016	3	HeLa	NT	1
88810808	255.849	0	HeLa	NT	1
159603600	5306.48	38	HeLa	NT	1
80757904	279.816	1	HeLa	NT	1
70481520	1816.37	21	HeLa	NT	1
85257064	252.426	0	HeLa	NT	1
84144912	1558.24	1	HeLa	NT	1
87892976	251.601	0	HeLa	NT	1
85072712	549.487	1	HeLa	NT	1
83022808	261.801	2	HeLa	NT	1
175111860	280.53	35	HeLa	NT	1
144446530	17928.1	28	HeLa	NT	1
89601872	900.798	1	HeLa	NT	1
96471200	14744.9	19	HeLa	NT	1
90080056	3749.36	1	HeLa	NT	1
106810850	674.98	13	HeLa	NT	1
99018320	12690.8	4	HeLa	NT	1
84242544	259.503	1	HeLa	NT	1
96616488	10232.2	5	HeLa	NT	1
106837060	13847.7	8	HeLa	NT	1
90522096	462.555	2	HeLa	NT	1
80061216	290.132	0	HeLa	NT	1
89119856	490.303	2	HeLa	NT	1
167545120	406.176	26	HeLa	NT	1
144607920	14069.9	38	HeLa	NT	1
62745248	15889.8	11	HeLa	NT	1
70869856	764.742	1	HeLa	NT	1
88484384	289.139	1	HeLa	NT	1
89602472	1023.54	3	HeLa	NT	1
83601120	8137.12	19	HeLa	NT	1
107345170	18286.4	22	HeLa	NT	1
97060688	779.239	2	HeLa	NT	1
99230176	8967.65	8	HeLa	NT	1
82884032	287.02	0	HeLa	NT	1
83055584	8301.54	21	HeLa	NT	1
95889400	16119.4	16	HeLa	NT	1
84705728	5523.55	1	HeLa	NT	1
57656992	9416.12	4	HeLa	NT	1
91166272	632.234	1	HeLa	NT	1
156263540	15212	34	HeLa	NT	1
85904368	300.729	3	HeLa	NT	1
128419000	23135.8	13	HeLa	NT	1
91888200	491.44	3	HeLa	NT	1
94660072	5949.14	1	HeLa	NT	1
104139750	18792.3	19	HeLa	NT	1
107063800	20417.9	8	HeLa	NT	1
88123856	6357.61	4	HeLa	NT	1
84439528	5578.87	5	HeLa	NT	1
97620336	18581.8	1	HeLa	NT	1
89505816	5370.77	7	HeLa	NT	1
58444776	323.336	0	HeLa	NT	1
162183140	12242.8	45	HeLa	NT	1
90312200	381.26	2	HeLa	NT	1
90605416	969.965	1	HeLa	NT	1
102477030	17707.1	18	HeLa	NT	1
87168104	481.82	0	HeLa	NT	1
91058576	444.341	1	HeLa	NT	1
95405944	883.102	3	HeLa	NT	1
82009744	875.551	1	HeLa	NT	1
90922560	353.294	3	HeLa	NT	1
83281144	3284.17	8	HeLa	NT	1
88218024	463.793	2	HeLa	NT	1
82608232	1820.28	4	HeLa	NT	1
88725712	563.729	5	HeLa	NT	1
89603280	9961.87	14	HeLa	NT	1
167986050	8561.63	36	HeLa	NT	1
141329860	16872.8	20	HeLa	NT	1
84077992	727.935	0	HeLa	NT	1
151095730	16679	46	HeLa	NT	1
84570968	4379.77	5	HeLa	NT	1
108482160	20255.2	13	HeLa	NT	1
91710040	865.135	2	HeLa	NT	1
83344816	507.012	0	HeLa	NT	1
177768160	458.534	14	HeLa	NT	1
87794920	413.218	4	HeLa	NT	1
156403940	14097.2	42	HeLa	NT	1
96409208	7105.58	4	HeLa	NT	1
85766640	385.502	0	HeLa	NT	1
75568888	18639.2	17	HeLa	NT	1
171245490	407.881	12	HeLa	NT	1
85439872	629.374	0	HeLa	NT	1
93775816	814.076	3	HeLa	NT	1
81791224	342.547	3	HeLa	NT	1
181053360	949.634	21	HeLa	NT	1
73045456	540.482	1	HeLa	NT	1
76748416	1007.12	4	HeLa	NT	1
57386952	361.839	0	HeLa	NT	1
167992140	562.353	15	HeLa	NT	1
145575230	13498.6	27	HeLa	NT	1
90019048	567.873	9	HeLa	NT	1
88145176	294.108	2	HeLa	NT	1
83569720	624.401	2	HeLa	NT	1
93339488	17477.1	16	HeLa	NT	1
158967600	12632.5	45	HeLa	NT	1
85968296	488.993	1	HeLa	NT	1
168782020	12479.6	46	HeLa	NT	1
78615984	1034.9	9	HeLa	NT	1
73965784	416.132	3	HeLa	NT	1
80248728	411.061	3	HeLa	NT	1
81449984	418.166	2	HeLa	NT	1
155943410	547.384	11	HeLa	NT	1
169863660	390.347	27	HeLa	NT	1
140332530	15030.4	26	HeLa	NT	1
88410856	323.942	15	HeLa	NT	1
143718590	16068.2	47	HeLa	NT	1
86614328	1003.11	0	HeLa	NT	1
169360780	353.426	43	HeLa	NT	1
82435112	8392.59	2	HeLa	NT	1
164177380	320.815	9	HeLa	NT	1
80882136	337.046	4	HeLa	NT	1
81336024	356.696	2	HeLa	NT	1
90572128	14094.1	1	HeLa	NT	1
82423592	384.502	2	HeLa	NT	1
82222720	596.135	0	HeLa	NT	1
80196656	369.68	3	HeLa	NT	1
79584056	305.91	4	HeLa	NT	1
66088968	986.803	1	HeLa	NT	1
71534776	324.087	0	HeLa	NT	1
75994184	4788.76	2	HeLa	NT	1
96258896	12639.5	32	HeLa	NT	1
81745520	394.144	0	HeLa	NT	1
57859900	13362.1	8	HeLa	NT	1
56408328	14671.2	9	HeLa	NT	1
88005968	6728.72	7	HeLa	NT	1
78372256	3961.43	1	HeLa	NT	1
92449488	282.794	0	HeLa	NT	1
93830728	694.898	2	HeLa	NT	1
84201968	315.608	1	HeLa	NT	1
109375460	12007.2	21	HeLa	NT	1
93540056	667.718	0	HeLa	NT	1
82770888	393.349	1	HeLa	NT	1
77404312	318.395	0	HeLa	NT	1
90587768	13564	15	HeLa	NT	1
71589024	388.904	3	HeLa	NT	1
90150320	269.507	0	HeLa	NT	1
81248976	305.856	0	HeLa	NT	1
89266448	252.48	0	HeLa	NT	1
76048544	1750.72	2	HeLa	NT	1
93396856	5703.33	2	HeLa	NT	1
108057530	4595.47	4	HeLa	NT	1
75238040	443.906	1	HeLa	NT	1
84934680	266.31	0	HeLa	NT	1
164297540	323.938	20	HeLa	NT	1
168345420	411.266	44	HeLa	NT	1
104362700	14376.8	16	HeLa	NT	1
87672368	282.882	0	HeLa	NT	1
71027976	284.001	6	HeLa	NT	1
89900856	12707.6	21	HeLa	NT	1
159024720	544.88	11	HeLa	NT	1
72921176	7338.72	6	HeLa	NT	1
182372080	2126.65	42	HeLa	NT	1
96409472	5985.69	3	HeLa	NT	1
93958272	317.327	1	HeLa	NT	1
87883120	292.256	0	HeLa	NT	1
173592190	1103.75	42	HeLa	NT	1
74483960	2181.64	7	HeLa	NT	1
147516260	10788.4	39	HeLa	NT	1
93132032	384.148	1	HeLa	NT	1
55035160	16932.8	9	HeLa	NT	1
61327840	290.949	0	HeLa	NT	1
66259700	256.568	8	HeLa	NT	1
89966104	298.336	0	HeLa	NT	1
166479500	426.808	27	HeLa	NT	1
89412456	1672.25	1	HeLa	NT	1
98375896	498.833	1	HeLa	NT	1
144818580	14098	33	HeLa	NT	1
102455820	13183.1	13	HeLa	NT	1
172026060	329.255	8	HeLa	NT	1
90912968	318.147	1	HeLa	NT	1
81053984	773.452	2	HeLa	NT	1
174054080	8924.22	59	HeLa	NT	1
79790416	265.445	0	HeLa	NT	1
150516080	17418.2	37	HeLa	NT	1
78351592	472.56	3	HeLa	NT	1
94750560	1165.2	0	HeLa	NT	1
160320000	10550.1	42	HeLa	NT	1
174335470	10963.2	51	HeLa	NT	1
77192344	15105.6	21	HeLa	NT	1
75913664	252.035	2	HeLa	NT	1
170609970	9896.14	34	HeLa	NT	1
69259456	239.218	0	HeLa	NT	1
82675736	329.634	2	HeLa	NT	1
164986560	12961.9	34	HeLa	NT	1
168643840	349.194	8	HeLa	NT	1
161951170	10871	32	HeLa	NT	1
86089832	472.644	1	HeLa	NT	1
100662260	17516.8	20	HeLa	NT	1
77334632	274.214	1	HeLa	NT	1
130378060	20327.7	28	HeLa	NT	1
94291256	302.762	4	HeLa	NT	1
80078480	358.969	1	HeLa	NT	1
75887184	267.845	0	HeLa	NT	1
83565920	388.48	0	HeLa	NT	1
66846168	271.149	0	HeLa	NT	1
83361088	330.829	1	HeLa	NT	1
96967728	13520.7	9	HeLa	NT	1
148754640	21302.8	24	HeLa	NT	1
89330368	369.29	3	HeLa	NT	1
95272408	597.707	2	HeLa	NT	1
118403090	18364.8	14	HeLa	NT	1
95080992	730.409	2	HeLa	NT	1
82806904	305.254	1	HeLa	NT	1
105837880	16956.5	13	HeLa	NT	1
94786488	8041.82	7	HeLa	NT	1
165107810	4790.26	42	HeLa	NT	1
173594060	401.282	12	HeLa	NT	1
163457090	3191.84	58	HeLa	NT	1
90337560	310.204	0	HeLa	NT	1
159786660	538.992	27	HeLa	NT	1
71917800	429.692	0	HeLa	NT	1
86660072	9383.06	12	HeLa	NT	1
56649960	354.034	1	HeLa	NT	1
162812380	570.485	10	HeLa	NT	1
148594750	9135.52	46	HeLa	NT	1
97856768	354.584	1	HeLa	NT	1
85525016	355.786	2	HeLa	NT	1
76329912	406.363	1	HeLa	NT	1
172731570	303.518	24	HeLa	NT	1
161487780	378.637	7	HeLa	NT	1
131360100	16136.3	29	HeLa	NT	1
78480976	290.889	4	HeLa	NT	1
91228184	8900.11	14	HeLa	NT	1
82762504	322.173	2	HeLa	NT	1
168816590	299.645	11	HeLa	NT	1
164465700	529.504	35	HeLa	NT	1
163116660	285.77	28	HeLa	NT	1
156074290	273.434	15	HeLa	NT	1
83806400	291.67	2	HeLa	NT	1
89183264	334.314	0	HeLa	NT	1
86088400	312.582	2	HeLa	NT	1
74136768	305.686	0	HeLa	NT	1
87764024	338.715	0	HeLa	NT	1
78904024	398.021	1	HeLa	NT	1
86004824	348.548	0	HeLa	NT	1
88116176	384.018	1	HeLa	NT	1
130301680	18121.3	22	HeLa	NT	1
151448770	3551.91	46	HeLa	NT	1
80754040	907.768	1	HeLa	NT	1
86326560	663.316	1	HeLa	NT	1
75288496	382.392	2	HeLa	NT	1
174535600	455.435	34	HeLa	NT	1
71922040	271.688	1	HeLa	NT	1
125903160	21805.6	19	HeLa	NT	1
71592792	306.463	1	HeLa	NT	1
81532520	287.506	3	HeLa	NT	1
76449560	334.548	4	HeLa	NT	1
76333048	337.865	5	HeLa	NT	1
83274872	488.161	1	HeLa	NT	1
84790264	6835.49	2	HeLa	NT	1
122299830	12244	18	HeLa	NT	1
88564464	13352.8	5	HeLa	NT	1
80464488	342.928	3	HeLa	NT	1
78285608	297.526	5	HeLa	NT	1
110631740	14919	17	HeLa	NT	1
81427808	283.521	5	HeLa	NT	1
60379372	263.51	1	HeLa	NT	1
105982940	260.776	0	HeLa	NT	1
78059424	315.645	4	HeLa	NT	1
82800224	264.483	1	HeLa	NT	1
81699336	262.609	0	HeLa	NT	1
78707176	267.463	1	HeLa	NT	1
71885968	264.346	1	HeLa	NT	1
85155664	10131.6	15	HeLa	NT	1
96775080	280.624	4	HeLa	NT	1
81198272	510.07	0	HeLa	NT	1
91692216	10778.7	10	HeLa	NT	1
80968184	322.559	1	HeLa	NT	1
82516400	287.212	1	HeLa	NT	1
95953712	12731.4	11	HeLa	NT	1
88293120	360.211	1	HeLa	NT	1
71455448	21998.5	13	HeLa	NT	1
84727400	271.614	0	HeLa	NT	1
85856888	300.586	2	HeLa	NT	1
101482030	16218.3	15	HeLa	NT	1
82162664	289.585	4	HeLa	NT	1
131477950	19799.1	24	HeLa	NT	1
103684580	22223.4	12	HeLa	NT	1
97773360	15051.4	7	HeLa	NT	1
85520800	307.857	0	HeLa	NT	1
95541168	9525.5	4	HeLa	NT	1
108112560	14282.2	14	HeLa	NT	1
109640570	18807.7	17	HeLa	NT	1
88009096	366.942	1	HeLa	NT	1
156204300	526.273	3	HeLa	NT	1
161295470	383.823	22	HeLa	NT	1
83691496	404.9	0	HeLa	NT	1
158918770	860.983	11	HeLa	NT	1
77378272	530.628	0	HeLa	NT	1
143520540	14064.7	31	HeLa	NT	1
108586250	24437.4	10	HeLa	NT	1
157589940	20661.4	26	HeLa	NT	1
85747040	626.657	8	HeLa	NT	1
101454800	10873.5	6	HeLa	NT	1
166978260	361.811	15	HeLa	NT	1
88019368	861.622	5	HeLa	NT	1
112058050	17829.3	13	HeLa	NT	1
77640400	455.377	2	HeLa	NT	1
114021740	17929	13	HeLa	NT	1
118661550	20667	20	HeLa	NT	1
92659440	15102.2	4	HeLa	NT	1
127121820	19759.7	12	HeLa	NT	1
123029920	18087.9	23	HeLa	NT	1
94560416	469.19	1	HeLa	NT	1
84322416	376.544	0	HeLa	NT	1
173557380	1020.56	7	HeLa	NT	1
73726320	492.848	2	HeLa	NT	1
101279520	16100.5	10	HeLa	NT	1
101461120	16062.9	2	HeLa	NT	1
133032050	16574.7	34	HeLa	NT	1
82208552	353.68	4	HeLa	NT	1
96203208	846.069	2	HeLa	NT	1
165370190	13039	31	HeLa	NT	1
90797648	2858.81	0	HeLa	NT	1
131112800	19068.9	21	HeLa	NT	1
185717180	367.686	2	HeLa	NT	1
178114720	1006.33	31	HeLa	NT	1
[truncated: 31,522 more rows]

## Sheet: Fig 1e
sample	value
NT	0.938812
NT	1.15869			Total fork speed (CldU+IdU) / min
NT	1.11967		Samples	Mean	Standard Deviation	Double-labeled fibers counted
NT	1.17077		NT	0.72	0.17	553
NT	0.811497		NAD+	0.2	0.06	552
NT	1.14365		NAMPTi	0.33	0.15	515
NT	1.16273		NAMPTi + NAD+	0.46	0.14	557
NT	1.30254
NT	0.791896
NT	0.906103
NT	0.835442
NT	0.856274
NT	0.959728
NT	1.19629
NT	1.32253
NT	1.25438
NT	0.786914
NT	0.75782
NT	0.729161
NT	0.763878
NT	0.69808
NT	0.856871
NT	0.693719
NT	0.472648
NT	0.602235
NT	0.547529
NT	0.73426
NT	0.685821
NT	0.648914
NT	0.639234
NT	0.678001
NT	0.724868
NT	0.637973
NT	0.930362
NT	1.09455
NT	1.11425
NT	0.903717
NT	1.14236
NT	0.935996
NT	1.08948
NT	0.946651
NT	0.807832
NT	1.08205
NT	0.798523
NT	0.739381
NT	0.733139
NT	0.665119
NT	0.79269
NT	0.717884
NT	0.70536
NT	0.61372
NT	0.647016
NT	0.607077
NT	0.829465
NT	0.77612
NT	0.717368
NT	0.50715
NT	0.601715
NT	0.708347
NT	0.962227
NT	0.795302
NT	0.732606
NT	0.580825
NT	0.684968
NT	0.533152
NT	0.754558
NT	1.06398
NT	1.43078
NT	0.84388
NT	0.842648
NT	0.902576
NT	0.878147
NT	1.13896
NT	1.03972
NT	0.449183
NT	0.513348
NT	0.787878
NT	0.618812
NT	0.72687
NT	0.735055
NT	0.842349
NT	0.862734
NT	0.804887
NT	0.751275
NT	0.696506
NT	0.599161
NT	0.671835
NT	0.874054
NT	0.726788
NT	0.710502
NT	0.737161
NT	0.710073
NT	1.25763
NT	0.765642
NT	0.635039
NT	0.697161
NT	0.94085
NT	0.651011
NT	0.795751
NT	0.71321
NT	0.793362
NT	0.468631
NT	0.781323
NT	0.719439
NT	0.421811
NT	0.669443
NT	0.506107
NT	0.470178
NT	0.661903
NT	0.564172
NT	0.568734
NT	0.744331
NT	0.550407
NT	0.678904
NT	0.782523
NT	0.57275
NT	0.729943
NT	0.614062
NT	0.548665
NT	0.570427
NT	0.554465
NT	0.578965
NT	0.820564
NT	0.525658
NT	0.459844
NT	0.463062
NT	0.538692
NT	0.57703
NT	0.553774
NT	0.64183
NT	0.452446
NT	0.405755
NT	0.598202
NT	0.901547
NT	0.493981
NT	0.639743
NT	0.708913
NT	0.683799
NT	0.376291
NT	0.669334
NT	0.41593
NT	0.54919
NT	0.429078
NT	0.641281
NT	0.734464
NT	0.562344
NT	0.458141
NT	0.704129
NT	0.6282
NT	0.812331
NT	0.587223
NT	0.637894
NT	0.604406
NT	0.562497
NT	0.656333
NT	0.430126
NT	0.531166
NT	0.590867
NT	0.584399
NT	0.512025
NT	0.693689
NT	0.517935
NT	0.563771
NT	0.547295
NT	0.603091
NT	0.48006
NT	0.704415
NT	0.515794
NT	0.536113
NT	0.596153
NT	0.550973
NT	0.559384
NT	0.469404
NT	0.592744
NT	0.530189
NT	0.659191
NT	0.678499
NT	0.706766
NT	0.510639
NT	0.485207
NT	0.487291
NT	0.753986
NT	0.705042
NT	0.691733
NT	0.608976
NT	0.75718
NT	0.551703
NT	0.54738
NT	0.485025
NT	0.459046
NT	0.610423
NT	0.628221
NT	0.59389
NT	0.806484
NT	0.567877
NT	0.577607
NT	0.472666
NT	0.637334
NT	0.61751
NT	0.715487
NT	0.521828
NT	0.562361
NT	0.540848
NT	0.748618
NT	0.775317
NT	0.612843
NT	0.620264
NT	0.737385
NT	0.581366
NT	0.432319
NT	0.761626
NT	0.686621
NT	0.837142
NT	0.69109
NT	1.23887
NT	0.521989
NT	1.00034
NT	0.903945
NT	0.673654
NT	0.622175
NT	0.482339
NT	1.05377
NT	0.640564
NT	0.600439
NT	0.686354
NT	0.545455
NT	0.434825
NT	0.732338
NT	0.55656
NT	0.593636
NT	0.53638
NT	0.682692
NT	0.626614
NT	0.551317
NT	0.41762
NT	0.80935
NT	0.663982
NT	0.623386
NT	0.624708
NT	0.521694
NT	0.591165
NT	0.680095
NT	0.979874
NT	0.670099
NT	0.904598
NT	0.819596
NT	0.663702
NT	0.552108
NT	0.572418
NT	0.763177
NT	0.842488
NT	0.758891
NT	0.721201
NT	0.814876
NT	0.672157
NT	0.733163
NT	0.856785
NT	0.746455
NT	0.59986
NT	0.522746
NT	0.636634
NT	0.724406
NT	0.58228
NT	0.772786
NT	0.517137
NT	0.736918
NT	0.520071
NT	0.459355
NT	0.452011
NT	0.651646
NT	0.752429
NT	0.405489
NT	0.732276
NT	0.635817
NT	0.75702
NT	0.681133
NT	0.741628
NT	0.741986
NT	0.750295
NT	0.577934
NT	0.716615
NT	0.739644
NT	0.722286
NT	0.664115
NT	0.794102
NT	0.678363
NT	0.678497
NT	0.523116
NT	0.898832
NT	0.624739
NT	0.850852
NT	0.719661
NT	0.682575
NT	0.761634
NT	0.65142
NT	0.767418
NT	0.746875
NT	0.558792
NT	0.501485
NT	0.701848
NT	0.529712
NT	0.735899
NT	0.816533
NT	0.561905
NT	0.84301
NT	0.863708
NT	0.759047
NT	0.727117
NT	0.793083
NT	0.759305
NT	0.673115
NT	0.711395
NT	0.617473
NT	0.873487
NT	0.840656
NT	1.02146
NT	0.962822
NT	0.811903
NT	0.598953
NT	0.488451
NT	0.561492
NT	0.699816
NT	0.786432
NT	0.797681
NT	0.777382
NT	0.75676
NT	0.758417
NT	0.772274
NT	0.666446
NT	0.679896
NT	0.654296
NT	0.733337
NT	0.727896
NT	0.660719
NT	0.663629
NT	0.628163
NT	0.686359
NT	0.540345
NT	0.575363
NT	0.663897
NT	0.581051
NT	0.731173
NT	0.521795
NT	0.809186
NT	0.808174
NT	0.709664
NT	0.771153
NT	0.804487
NT	0.891646
NT	0.648383
NT	0.656392
NT	0.678573
NT	0.748922
NT	0.975453
NT	0.61536
NT	0.749217
NT	0.5196
NT	0.702425
NT	0.645035
NT	0.848208
NT	0.831367
NT	0.5586
NT	0.695325
NT	0.727644
NT	0.620729
NT	0.911437
NT	0.999287
NT	0.625991
NT	0.620806
NT	0.713875
NT	0.713201
NT	0.687651
NT	0.87257
NT	0.648744
NT	0.802615
NT	0.642929
NT	0.669554
NT	0.881256
NT	0.547234
NT	0.60656
NT	0.727768
NT	0.608521
NT	0.953987
NT	0.798895
NT	0.63752
NT	0.717205
NT	0.903807
NT	0.684914
NT	0.68832
NT	0.59162
NT	0.709146
NT	0.643326
NT	0.615917
NT	0.853959
NT	0.730297
NT	0.846028
NT	0.521173
NT	0.626207
NT	0.694344
NT	0.583664
NT	0.727995
NT	0.633919
NT	0.621199
NT	0.666728
NT	0.781369
NT	0.798914
NT	0.81437
NT	0.706377
NT	0.734177
NT	0.882365
NT	0.543881
NT	0.918855
NT	1.31448
NT	0.830129
NT	0.931183
NT	0.576258
NT	1.12488
NT	0.794433
NT	0.810035
NT	0.719957
NT	0.820755
NT	0.929397
NT	0.759064
NT	0.861881
NT	0.650036
NT	0.972705
NT	0.867195
NT	0.852242
NT	0.777801
NT	0.47624
NT	0.836272
NT	0.822749
NT	0.794784
NT	0.673945
NT	0.666107
NT	0.898136
NT	0.511179
NT	0.764204
NT	0.641318
NT	0.800503
NT	0.901988
NT	1.074
NT	0.830252
NT	0.994282
NT	0.714928
NT	0.999299
NT	0.831498
NT	0.974446
NT	0.605742
NT	0.826792
NT	0.952552
NT	0.804669
NT	0.886191
NT	0.677274
NT	0.762837
NT	0.520825
NT	0.936563
NT	0.725564
NT	0.782891
NT	0.87517
NT	0.814927
NT	0.93545
NT	0.72026
NT	0.7235
NT	0.915449
NT	0.346156
NT	0.893506
NT	0.854322
NT	0.702753
NT	0.608983
NT	0.749354
NT	0.570578
NT	0.964887
NT	0.929273
NT	0.892961
NT	0.536388
NT	0.606785
NT	0.643534
NT	0.658203
NT	0.762804
NT	1.00396
NT	0.742938
NT	0.731957
NT	0.630443
NT	0.815493
NT	1.18458
NT	0.7038
NT	0.990892
NT	0.667089
NT	0.777805
NT	0.888439
NT	0.740197
NT	0.741866
NT	0.80591
NT	0.735831
NT	0.800291
NT	0.945965
NT	0.930788
NT	0.721173
NT	0.612192
NT	0.652479
NT	0.845664
NT	0.797636
NT	0.797969
NT	0.792592
NT	0.829587
NT	0.6884
NT	0.882129
NT	1.03494
NT	0.906047
NT	0.940663
NT	0.882289
NT	0.734536
NT	0.799564
NT	0.576094
NT	0.648484
NT	0.716236
NT	0.703748
NT	0.692552
NT	0.638942
NT	0.775736
NT	0.501837
NT	0.757888
NT	0.893696
NT	1.19043
NT	0.755429
NT	0.556513
NT	0.694234
NT	0.637937
NT	0.863732
NT	0.56994
NT	0.642442
NT	0.465121
NT	0.655441
NT	0.894101
NT	0.614462
NT	0.727993
NT	0.564024
NT	0.583951
NT	0.86458
NT	0.734481
NT	0.724799
NT	0.461188
NT	0.625393
NT	0.628858
NT	0.637766
NT	0.588731
NT	0.706974
NT	0.850865
NT	0.720926
NT	0.696304
NT	0.613203
NT	0.562876
NAD	0.156402
NAD	0.129786
NAD	0.191632
NAD	0.189759
NAD	0.111328
NAD	0.171133
NAD	0.12496
NAD	0.130054
NAD	0.120335
NAD	0.115924
NAD	0.140383
NAD	0.150479
NAD	0.106188
NAD	0.171187
NAD	0.172859
NAD	0.197417
NAD	0.182766
NAD	0.223748
NAD	0.175864
NAD	0.106657
NAD	0.140136
NAD	0.16873
NAD	0.180977
NAD	0.166187
NAD	0.152777
NAD	0.160728
NAD	0.132846
NAD	0.168095
NAD	0.14804
NAD	0.149923
NAD	0.127029
NAD	0.140305
NAD	0.114603
NAD	0.143452
NAD	0.159933
NAD	0.135115
NAD	0.159133
NAD	0.136435
NAD	0.190917
NAD	0.153961
NAD	0.09934
NAD	0.150378
NAD	0.131899
NAD	0.106293
NAD	0.187642
NAD	0.203885
NAD	0.178095
NAD	0.170812
NAD	0.14388
NAD	0.122749
NAD	0.152868
NAD	0.132452
NAD	0.157774
NAD	0.111975
NAD	0.125932
NAD	0.139035
NAD	0.147118
NAD	0.123528
NAD	0.181746
NAD	0.188359
NAD	0.311223
NAD	0.263789
NAD	0.140569
NAD	0.140298
NAD	0.204815
NAD	0.311182
NAD	0.197919
NAD	0.269968
NAD	0.125726
NAD	0.161341
NAD	0.164549
NAD	0.116433
NAD	0.127858
NAD	0.152927
NAD	0.181405
NAD	0.190958
NAD	0.222037
NAD	0.292503
NAD	0.321151
NAD	0.511119
NAD	0.216461
NAD	0.276747
NAD	0.299657
NAD	0.290373
NAD	0.354047
NAD	0.257473
NAD	0.253229
NAD	0.305894
NAD	0.20663
NAD	0.290206
NAD	0.286212
NAD	0.266782
NAD	0.201529
NAD	0.209811
NAD	0.232097
NAD	0.149918
NAD	0.23824
NAD	0.174145
NAD	0.313386
NAD	0.245017
NAD	0.321469
NAD	0.256331
NAD	0.29188
NAD	0.281065
NAD	0.230961
NAD	0.167163
NAD	0.287663
NAD	0.253352
NAD	0.166537
NAD	0.239387
NAD	0.225399
NAD	0.241572
NAD	0.270217
NAD	0.175371
NAD	0.182273
NAD	0.224675
NAD	0.154967
NAD	0.115136
NAD	0.23647
NAD	0.426747
NAD	0.209273
NAD	0.212449
NAD	0.300666
NAD	0.258171
NAD	0.321723
NAD	0.246049
NAD	0.262184
NAD	0.242819
NAD	0.214829
NAD	0.244279
NAD	0.209014
NAD	0.223404
NAD	0.215692
NAD	0.252749
NAD	0.135438
NAD	0.228912
NAD	0.407323
NAD	0.20968
NAD	0.216214
NAD	0.092897
NAD	0.236604
NAD	0.199221
NAD	0.175725
NAD	0.196447
NAD	0.177817
NAD	0.184151
NAD	0.131717
NAD	0.235568
NAD	0.135673
NAD	0.146404
NAD	0.187947
NAD	0.181172
NAD	0.242272
NAD	0.246026
NAD	0.18934
NAD	0.110976
NAD	0.165398
NAD	0.171042
NAD	0.202506
NAD	0.172845
NAD	0.195382
NAD	0.109915
NAD	0.241744
NAD	0.277455
NAD	0.166899
NAD	0.128326
NAD	0.20247
NAD	0.207612
NAD	0.210645
NAD	0.207267
NAD	0.244362
NAD	0.15033
NAD	0.21872
NAD	0.176009
NAD	0.220575
NAD	0.178059
NAD	0.18133
NAD	0.160242
NAD	0.184783
NAD	0.17604
NAD	0.232485
NAD	0.185765
NAD	0.214167
NAD	0.197703
NAD	0.203758
NAD	0.187922
NAD	0.218673
NAD	0.126123
NAD	0.10081
NAD	0.267976
NAD	0.168369
NAD	0.29567
NAD	0.191107
NAD	0.190981
NAD	0.177666
NAD	0.284424
NAD	0.217334
NAD	0.22866
NAD	0.183304
NAD	0.254644
NAD	0.161961
NAD	0.250584
NAD	0.213832
NAD	0.236969
NAD	0.1587
NAD	0.185241
NAD	0.209621
NAD	0.242334
NAD	0.162136
NAD	0.256557
NAD	0.244377
NAD	0.195275
NAD	0.224186
NAD	0.163024
NAD	0.234397
NAD	0.210649
NAD	0.235292
NAD	0.259006
NAD	0.228892
NAD	0.278653
NAD	0.174715
NAD	0.269798
NAD	0.248932
NAD	0.262017
NAD	0.283802
NAD	0.228689
NAD	0.211065
NAD	0.211833
NAD	0.26778
NAD	0.174053
NAD	0.239798
NAD	0.241583
NAD	0.197533
NAD	0.220822
NAD	0.248559
NAD	0.362712
NAD	0.236707
NAD	0.206382
NAD	0.248793
NAD	0.239238
NAD	0.244254
NAD	0.217328
NAD	0.172404
NAD	0.288136
NAD	0.265198
NAD	0.182249
NAD	0.241188
NAD	0.248994
NAD	0.229394
NAD	0.268976
NAD	0.250457
NAD	0.203088
NAD	0.225587
NAD	0.235926
NAD	0.359885
NAD	0.163213
NAD	0.24537
NAD	0.193182
NAD	0.211094
NAD	0.257082
NAD	0.212978
NAD	0.168509
NAD	0.271137
NAD	0.267787
NAD	0.208969
NAD	0.191872
NAD	0.178611
NAD	0.200742
NAD	0.146907
NAD	0.164179
NAD	0.168866
NAD	0.179526
NAD	0.211227
NAD	0.258012
NAD	0.19385
NAD	0.191666
NAD	0.259151
NAD	0.247972
NAD	0.215091
NAD	0.169876
NAD	0.228672
NAD	0.228648
NAD	0.271885
NAD	0.225376
NAD	0.189727
NAD	0.197347
NAD	0.252152
NAD	0.14706
NAD	0.164443
NAD	0.184152
NAD	0.248625
NAD	0.204538
NAD	0.233996
NAD	0.271299
NAD	0.251883
NAD	0.181927
NAD	0.225151
NAD	0.287636
NAD	0.211628
NAD	0.214043
NAD	0.171609
NAD	0.197605
NAD	0.228029
NAD	0.208322
NAD	0.209776
NAD	0.175571
NAD	0.148762
NAD	0.137948
NAD	0.146188
NAD	0.216977
NAD	0.19563
NAD	0.174857
NAD	0.249908
NAD	0.213651
NAD	0.163313
NAD	0.214601
NAD	0.168656
NAD	0.145925
NAD	0.168082
NAD	0.257087
NAD	0.210096
NAD	0.233254
NAD	0.292407
NAD	0.241194
NAD	0.178557
NAD	0.178652
NAD	0.20461
NAD	0.121204
NAD	0.176515
NAD	0.178567
NAD	0.161166
NAD	0.212586
NAD	0.247883
NAD	0.220927
NAD	0.295022
NAD	0.178456
NAD	0.170364
NAD	0.176962
NAD	0.15419
NAD	0.23461
NAD	0.174091
NAD	0.225907
NAD	0.16557
NAD	0.167106
NAD	0.214891
NAD	0.242605
NAD	0.171057
NAD	0.24044
NAD	0.119062
NAD	0.172135
NAD	0.176377
NAD	0.116679
NAD	0.135913
NAD	0.208062
NAD	0.175276
NAD	0.150361
NAD	0.175816
NAD	0.17871
NAD	0.184876
NAD	0.271867
NAD	0.16609
NAD	0.224137
NAD	0.203919
NAD	0.191391
NAD	0.242613
NAD	0.17568
NAD	0.207793
NAD	0.18833
NAD	0.179821
NAD	0.165614
NAD	0.126244
NAD	0.203178
NAD	0.098322
NAD	0.224508
NAD	0.161029
NAD	0.18254
NAD	0.219455
NAD	0.166314
NAD	0.158723
NAD	0.206614
NAD	0.177869
NAD	0.232544
NAD	0.121032
NAD	0.209695
NAD	0.140666
NAD	0.205503
NAD	0.223062
NAD	0.249625
NAD	0.17673
NAD	0.167619
NAD	0.121679
NAD	0.217653
NAD	0.256261
NAD	0.110755
NAD	0.203562
NAD	0.27104
NAD	0.180529
NAD	0.263435
NAD	0.195547
NAD	0.204609
NAD	0.224435
NAD	0.298637
NAD	0.271453
NAD	0.251606
NAD	0.314564
NAD	0.214408
NAD	0.285673
NAD	0.155283
NAD	0.143408
NAD	0.156923
NAD	0.164703
NAD	0.157506
NAD	0.144816
NAD	0.143627
NAD	0.146442
NAD	0.122321
NAD	0.128209
NAD	0.150512
NAD	0.131005
NAD	0.214197
NAD	0.198521
NAD	0.259404
NAD	0.297619
NAD	0.25101
NAD	0.211259
NAD	0.278228
NAD	0.256193
NAD	0.200036
NAD	0.211109
NAD	0.252232
NAD	0.233216
NAD	0.254146
NAD	0.210978
NAD	0.16894
NAD	0.303332
NAD	0.147192
NAD	0.135813
NAD	0.150994
NAD	0.172943
NAD	0.168658
NAD	0.165333
NAD	0.159491
NAD	0.163158
NAD	0.123193
NAD	0.121185
NAD	0.179679
NAD	0.17031
NAD	0.305647
NAD	0.277177
NAD	0.281782
NAD	0.13417
NAD	0.152646
NAD	0.167687
NAD	0.170113
NAD	0.215776
NAD	0.115701
NAD	0.265532
NAD	0.155021
NAD	0.250495
NAD	0.192768
NAD	0.179745
NAD	0.191073
NAD	0.173292
NAD	0.211564
NAD	0.172471
NAD	0.253082
NAD	0.184991
NAD	0.327014
NAD	0.290704
NAD	0.36305
NAD	0.229922
NAD	0.215174
NAD	0.127201
NAD	0.16603
NAD	0.216903
NAD	0.248098
NAD	0.093618
NAD	0.099131
NAD	0.093508
NAD	0.10858
NAD	0.226717
NAD	0.306646
NAD	0.339007
NAD	0.265378
NAD	0.215994
NAD	0.20703
NAD	0.205016
NAD	0.171406
NAD	0.155835
NAD	0.232344
NAD	0.186503
NAD	0.160064
NAD	0.178736
NAD	0.163404
NAD	0.168505
NAD	0.1163
NAD	0.169786
NAD	0.273689
NAD	0.234535
NAD	0.159063
NAD	0.202848
NAD	0.264426
NAD	0.367186
NAD	0.221271
NAD	0.231084
NAD	0.215121
NAD	0.105087
NAD	0.140543
NAD	0.142804
NAD	0.134584
NAD	0.201933
NAD	0.230119
NAD	0.154083
NAD	0.137994
NAD	0.215011
NAD	0.20219
NAD	0.195623
NAD	0.194453
NAD	0.28385
NAD	0.238586
NAD	0.202187
NAD	0.306622
NAD	0.170672
NAD	0.104845
NAD	0.115954
NAD	0.142877
NAD	0.117429
NAD	0.143923
NAD	0.156195
NAD	0.12317
NAD	0.098412
NAD	0.266286
NAD	0.255866
NAD	0.192168
NAD	0.11965
NAD	0.126439
NAD	0.193293
NAD	0.214695
NAD	0.158375
NAD	0.201852
NAD	0.13464
NAD	0.177851
NAD	0.142184
NAD	0.195472
NAD	0.135012
NAD	0.176914
NAD	0.218684
NAD	0.232487
NAD	0.127505
NAD	0.200349
NAD	0.261755
NAD	0.293125
NAMPTi	0.151669
NAMPTi	0.155754
NAMPTi	0.197579
NAMPTi	0.324753
NAMPTi	0.252097
NAMPTi	0.260397
NAMPTi	0.237333
NAMPTi	0.22818
NAMPTi	0.253473
NAMPTi	0.174645
NAMPTi	0.35212
NAMPTi	0.385038
NAMPTi	0.321799
NAMPTi	0.249234
NAMPTi	0.306858
NAMPTi	0.306184
NAMPTi	0.324459
NAMPTi	0.355531
NAMPTi	0.313653
NAMPTi	0.28954
NAMPTi	0.301121
NAMPTi	0.269036
NAMPTi	0.121269
NAMPTi	0.31288
NAMPTi	0.258238
NAMPTi	0.303274
NAMPTi	0.35559
NAMPTi	0.329867
NAMPTi	0.372352
NAMPTi	0.295319
NAMPTi	0.272407
NAMPTi	0.227041
NAMPTi	0.229224
NAMPTi	0.342998
NAMPTi	0.319837
NAMPTi	0.243606
NAMPTi	0.256484
NAMPTi	0.232208
NAMPTi	0.304982
NAMPTi	0.320138
NAMPTi	0.31612
NAMPTi	0.252938
NAMPTi	0.193849
NAMPTi	0.265397
NAMPTi	0.222358
NAMPTi	0.194212
NAMPTi	0.179303
NAMPTi	0.119718
NAMPTi	0.087104
NAMPTi	0.090821
NAMPTi	0.110017
NAMPTi	0.221083
NAMPTi	0.239313
NAMPTi	0.257589
NAMPTi	0.253369
NAMPTi	0.331886
NAMPTi	0.405779
NAMPTi	0.158182
NAMPTi	0.136851
NAMPTi	0.222893
NAMPTi	0.177852
NAMPTi	0.173771
NAMPTi	0.213692
NAMPTi	0.220061
NAMPTi	0.436038
NAMPTi	0.275456
NAMPTi	0.279478
NAMPTi	0.11987
NAMPTi	0.129214
NAMPTi	0.190753
NAMPTi	0.204905
NAMPTi	0.244525
NAMPTi	0.173162
NAMPTi	0.213116
NAMPTi	0.245727
NAMPTi	0.245055
NAMPTi	0.255637
NAMPTi	0.223085
NAMPTi	0.345482
NAMPTi	0.230629
NAMPTi	0.213865
NAMPTi	0.358163
NAMPTi	0.191288
NAMPTi	0.486259
NAMPTi	0.264758
NAMPTi	0.229752
NAMPTi	0.217687
NAMPTi	0.324458
NAMPTi	0.262236
NAMPTi	0.302162
NAMPTi	0.371118
NAMPTi	0.252134
NAMPTi	0.319724
NAMPTi	0.408808
NAMPTi	0.321586
NAMPTi	0.424699
NAMPTi	0.292264
NAMPTi	0.296602
NAMPTi	0.355906
NAMPTi	0.277576
NAMPTi	0.507759
NAMPTi	0.128801
NAMPTi	0.246388
NAMPTi	0.174953
NAMPTi	0.251719
NAMPTi	0.20598
NAMPTi	0.243116
NAMPTi	0.197785
NAMPTi	0.24477
NAMPTi	0.363651
NAMPTi	0.259907
NAMPTi	0.25835
NAMPTi	0.190295
NAMPTi	0.191444
NAMPTi	0.188206
NAMPTi	0.281836
NAMPTi	0.428591
NAMPTi	0.213934
NAMPTi	0.300038
NAMPTi	0.297585
NAMPTi	0.221645
NAMPTi	0.399172
NAMPTi	0.355084
NAMPTi	0.206935
NAMPTi	0.3596
NAMPTi	0.340769
NAMPTi	0.41682
NAMPTi	0.291522
NAMPTi	0.374122
NAMPTi	0.227206
NAMPTi	0.298434
NAMPTi	0.308766
NAMPTi	0.343646
NAMPTi	0.373897
NAMPTi	0.523571
NAMPTi	0.256851
NAMPTi	0.617152
NAMPTi	0.510296
NAMPTi	0.244638
NAMPTi	0.207435
NAMPTi	0.271738
NAMPTi	0.442568
NAMPTi	0.470038
NAMPTi	0.319517
NAMPTi	0.221198
NAMPTi	0.202601
NAMPTi	0.213864
NAMPTi	0.158869
NAMPTi	0.274872
NAMPTi	0.310964
NAMPTi	0.151054
NAMPTi	0.196236
NAMPTi	0.220937
NAMPTi	0.219375
NAMPTi	0.200889
NAMPTi	0.150973
NAMPTi	0.305531
NAMPTi	0.247447
NAMPTi	0.22135
NAMPTi	0.425591
NAMPTi	0.615372
NAMPTi	0.486177
NAMPTi	0.568589
NAMPTi	0.270729
NAMPTi	0.185684
NAMPTi	0.188861
NAMPTi	0.181122
NAMPTi	0.301311
NAMPTi	0.263638
NAMPTi	0.361573
NAMPTi	0.520729
NAMPTi	0.22077
NAMPTi	0.255445
NAMPTi	0.292934
NAMPTi	0.519545
NAMPTi	0.520896
NAMPTi	0.367224
NAMPTi	0.293904
NAMPTi	0.576823
NAMPTi	0.279332
NAMPTi	0.379103
NAMPTi	0.574604
NAMPTi	0.45196
NAMPTi	0.318555
NAMPTi	0.247398
NAMPTi	0.204233
NAMPTi	0.233856
NAMPTi	0.209755
NAMPTi	0.195471
NAMPTi	0.219373
NAMPTi	0.246072
NAMPTi	0.177452
NAMPTi	0.172946
NAMPTi	0.302434
NAMPTi	0.226847
NAMPTi	0.537109
NAMPTi	0.269331
NAMPTi	0.359856
NAMPTi	0.168843
NAMPTi	0.215917
NAMPTi	0.404821
NAMPTi	0.221326
NAMPTi	0.334203
NAMPTi	0.472362
NAMPTi	0.436041
NAMPTi	0.503355
NAMPTi	0.56449
NAMPTi	0.39847
NAMPTi	0.381594
NAMPTi	0.625229
NAMPTi	0.469292
NAMPTi	0.394058
NAMPTi	0.366119
NAMPTi	0.563993
NAMPTi	0.364098
NAMPTi	0.489568
NAMPTi	0.343723
NAMPTi	0.256153
NAMPTi	0.497113
NAMPTi	0.172443
NAMPTi	0.218635
NAMPTi	0.273604
NAMPTi	0.392153
NAMPTi	0.473637
NAMPTi	0.558738
NAMPTi	0.416597
NAMPTi	0.275187
NAMPTi	0.503304
NAMPTi	0.51333
NAMPTi	0.164409
NAMPTi	0.14827
NAMPTi	0.110376
NAMPTi	0.41347
NAMPTi	0.403994
NAMPTi	0.312969
NAMPTi	0.291411
NAMPTi	0.278803
NAMPTi	0.107745
NAMPTi	0.492159
NAMPTi	0.472845
NAMPTi	0.163346
NAMPTi	0.308448
NAMPTi	0.290029
NAMPTi	0.390981
NAMPTi	0.205815
NAMPTi	0.384901
NAMPTi	0.275574
NAMPTi	0.159658
NAMPTi	0.332112
NAMPTi	0.107374
NAMPTi	0.343572
NAMPTi	0.311348
NAMPTi	0.437163
NAMPTi	0.422738
NAMPTi	0.178728
NAMPTi	0.392658
NAMPTi	0.598649
NAMPTi	0.422801
NAMPTi	0.296322
NAMPTi	0.458619
NAMPTi	0.319339
NAMPTi	0.394854
NAMPTi	0.221503
NAMPTi	0.363455
NAMPTi	0.261438
NAMPTi	0.333733
NAMPTi	0.190412
NAMPTi	0.416608
NAMPTi	0.262876
NAMPTi	0.278487
NAMPTi	0.233272
NAMPTi	0.334347
NAMPTi	0.382867
NAMPTi	0.294606
NAMPTi	0.302055
NAMPTi	0.355429
NAMPTi	0.394177
NAMPTi	0.292751
NAMPTi	0.299555
NAMPTi	0.171679
NAMPTi	0.285328
NAMPTi	0.296168
NAMPTi	0.267383
NAMPTi	0.25419
NAMPTi	0.259761
NAMPTi	0.286212
NAMPTi	0.470154
NAMPTi	0.491348
NAMPTi	0.542503
NAMPTi	0.410433
NAMPTi	0.377489
NAMPTi	0.488911
NAMPTi	0.212
NAMPTi	0.140325
NAMPTi	0.215661
NAMPTi	0.253702
NAMPTi	0.33362
NAMPTi	0.460501
NAMPTi	0.116923
NAMPTi	0.215605
NAMPTi	0.228067
NAMPTi	0.369502
NAMPTi	0.388865
NAMPTi	0.206836
NAMPTi	0.2209
NAMPTi	0.305276
NAMPTi	0.2542
NAMPTi	0.106766
NAMPTi	0.374185
NAMPTi	0.376709
NAMPTi	0.373166
NAMPTi	0.618013
NAMPTi	0.354148
NAMPTi	0.273123
NAMPTi	0.264803
NAMPTi	0.333782
NAMPTi	0.332343
NAMPTi	0.260275
NAMPTi	0.395688
NAMPTi	0.319339
NAMPTi	0.264937
NAMPTi	0.19699
NAMPTi	0.249767
NAMPTi	0.20943
NAMPTi	0.223866
NAMPTi	0.477915
NAMPTi	0.226808
NAMPTi	0.174648
NAMPTi	0.199699
NAMPTi	1.00927
NAMPTi	0.446509
NAMPTi	0.699658
NAMPTi	0.765947
NAMPTi	0.27567
NAMPTi	0.209318
NAMPTi	0.173429
NAMPTi	0.122807
NAMPTi	0.127595
NAMPTi	0.166255
NAMPTi	0.606963
NAMPTi	0.648629
NAMPTi	0.225027
NAMPTi	0.181345
NAMPTi	0.194046
NAMPTi	0.703249
NAMPTi	0.658834
NAMPTi	0.585922
NAMPTi	0.229587
NAMPTi	0.16534
NAMPTi	0.21804
NAMPTi	0.260646
NAMPTi	0.323994
NAMPTi	0.176666
NAMPTi	0.169507
NAMPTi	0.214203
NAMPTi	0.39343
NAMPTi	0.599036
NAMPTi	0.185656
NAMPTi	0.102334
NAMPTi	0.102491
NAMPTi	0.353853
NAMPTi	0.131468
NAMPTi	0.641106
NAMPTi	0.409832
NAMPTi	0.526396
NAMPTi	0.174263
NAMPTi	0.620279
NAMPTi	0.561587
NAMPTi	0.527168
NAMPTi	0.15343
NAMPTi	0.116182
NAMPTi	0.246843
NAMPTi	0.144077
NAMPTi	0.404925
NAMPTi	0.330077
NAMPTi	0.513616
NAMPTi	0.335446
NAMPTi	0.353463
NAMPTi	0.346206
NAMPTi	0.134536
NAMPTi	0.247886
NAMPTi	0.170441
NAMPTi	0.294839
NAMPTi	0.283394
NAMPTi	0.490005
NAMPTi	0.431138
NAMPTi	0.701993
NAMPTi	0.617011
NAMPTi	0.201764
NAMPTi	0.450694
NAMPTi	0.543514
NAMPTi	0.29369
NAMPTi	0.22762
NAMPTi	0.196511
NAMPTi	0.229834
NAMPTi	0.179665
NAMPTi	0.120466
NAMPTi	0.384625
NAMPTi	0.447594
NAMPTi	0.505799
NAMPTi	0.521549
NAMPTi	0.494116
NAMPTi	0.420596
NAMPTi	0.436744
NAMPTi	0.501876
NAMPTi	0.559717
NAMPTi	0.10929
NAMPTi	0.114212
NAMPTi	0.110795
NAMPTi	0.125977
NAMPTi	0.373274
NAMPTi	0.362994
NAMPTi	0.125484
NAMPTi	0.292948
NAMPTi	0.468976
NAMPTi	0.136137
NAMPTi	0.289179
NAMPTi	0.162857
NAMPTi	0.50411
NAMPTi	0.478792
NAMPTi	0.122662
NAMPTi	0.112195
NAMPTi	0.292272
NAMPTi	0.229006
NAMPTi	0.235567
NAMPTi	0.163496
NAMPTi	0.256247
NAMPTi	0.332796
NAMPTi	0.132179
NAMPTi	0.253752
NAMPTi	0.294424
NAMPTi	0.296628
NAMPTi	0.532374
NAMPTi	0.17737
NAMPTi	0.27482
NAMPTi	0.592302
NAMPTi	0.203137
NAMPTi	0.390102
NAMPTi	0.432205
NAMPTi	0.50815
NAMPTi	0.376744
NAMPTi	0.465189
NAMPTi	0.574952
NAMPTi	0.409799
NAMPTi	0.340306
NAMPTi	0.466587
NAMPTi	0.245641
NAMPTi	0.409355
NAMPTi	0.372744
NAMPTi	0.4147
NAMPTi	0.636053
NAMPTi	0.139544
NAMPTi	0.139634
NAMPTi	0.429779
NAMPTi	0.215512
NAMPTi	0.458066
NAMPTi	0.196198
NAMPTi	0.299512
NAMPTi	0.428798
NAMPTi	0.437827
NAMPTi	0.535645
NAMPTi	0.586321
NAMPTi	0.418137
NAMPTi	0.375857
NAMPTi	0.215151
NAMPTi	0.285854
NAMPTi	0.598073
NAMPTi	0.65476
NAMPTi	0.487642
NAMPTi	0.434055
NAMPTi	0.687323
NAMPTi	0.241186
NAMPTi	0.492024
NAMPTi	0.552398
NAMPTi	0.202564
NAMPTi	0.427753
NAMPTi	0.483962
NAMPTi	0.573554
NAMPTi	0.340457
NAMPTi	0.556156
NAMPTi	0.498404
NAMPTi	0.640885
NAMPTi	0.518496
NAMPTi	0.763275
NAMPTi	0.224709
NAMPTi	0.386611
NAMPTi	0.392126
NAMPTi	0.368586
NAMPTi	0.31754
NAMPTi	0.309703
NAMPTi	0.483047
NAMPTi	0.537249
NAMPTi	0.421116
NAMPTi	0.812686
NAMPTi	0.473015
NAMPTi	0.636275
NAMPTi	0.394538
NAMPTi	0.93591
NAMPTi	0.576383
NAMPTi	0.539404
NAMPTi	0.615941
NAMPTi	0.645829
NAMPTi	0.436059
NAMPTi	0.59405
NAMPTi	0.608352
NAMPTi	0.639231
NAMPTi	0.50651
NAMPTi	0.628882
NAMPTi	0.710384
NAMPTi	0.504635
NAMPTi	0.312266
NAMPTi	0.663121
NAMPTi	1.03605
NAMPTi	0.578356
NAMPTi	0.641174
NAMPTi + NAD	0.425664
NAMPTi + NAD	0.407145
NAMPTi + NAD	0.353439
NAMPTi + NAD	0.27001
NAMPTi + NAD	0.396255
NAMPTi + NAD	0.309691
NAMPTi + NAD	0.203095
NAMPTi + NAD	0.260922
NAMPTi + NAD	0.247224
NAMPTi + NAD	0.441033
NAMPTi + NAD	0.566791
NAMPTi + NAD	0.411713
NAMPTi + NAD	0.280875
NAMPTi + NAD	0.345354
NAMPTi + NAD	0.460242
NAMPTi + NAD	0.2899
NAMPTi + NAD	0.279388
NAMPTi + NAD	0.412888
NAMPTi + NAD	0.447135
NAMPTi + NAD	0.319162
NAMPTi + NAD	0.488371
NAMPTi + NAD	0.430537
NAMPTi + NAD	0.377808
NAMPTi + NAD	0.258868
NAMPTi + NAD	0.293652
NAMPTi + NAD	0.585345
NAMPTi + NAD	0.530794
NAMPTi + NAD	0.429924
NAMPTi + NAD	0.329566
NAMPTi + NAD	0.459655
NAMPTi + NAD	0.47697
NAMPTi + NAD	0.342089
NAMPTi + NAD	0.450657
NAMPTi + NAD	1.09952
NAMPTi + NAD	0.400471
NAMPTi + NAD	0.597366
NAMPTi + NAD	0.439628
NAMPTi + NAD	0.574299
NAMPTi + NAD	0.550762
NAMPTi + NAD	0.353115
NAMPTi + NAD	0.806
NAMPTi + NAD	0.472033
NAMPTi + NAD	0.326366
NAMPTi + NAD	0.431921
NAMPTi + NAD	0.608251
NAMPTi + NAD	0.472039
NAMPTi + NAD	0.39462
NAMPTi + NAD	0.415735
NAMPTi + NAD	0.506013
NAMPTi + NAD	0.356833
NAMPTi + NAD	0.530747
NAMPTi + NAD	0.507053
NAMPTi + NAD	0.40816
NAMPTi + NAD	0.500952
NAMPTi + NAD	0.431784
NAMPTi + NAD	0.476615
NAMPTi + NAD	0.306063
NAMPTi + NAD	0.346903
NAMPTi + NAD	0.401406
NAMPTi + NAD	0.348559
NAMPTi + NAD	0.625156
NAMPTi + NAD	0.401052
NAMPTi + NAD	0.456247
NAMPTi + NAD	0.334597
NAMPTi + NAD	0.444179
NAMPTi + NAD	0.47846
NAMPTi + NAD	0.429649
NAMPTi + NAD	0.371245
NAMPTi + NAD	0.391072
NAMPTi + NAD	0.205551
NAMPTi + NAD	0.30399
NAMPTi + NAD	0.409042
NAMPTi + NAD	0.322884
NAMPTi + NAD	0.331676
NAMPTi + NAD	0.535327
NAMPTi + NAD	0.971651
NAMPTi + NAD	0.366523
NAMPTi + NAD	0.488318
NAMPTi + NAD	0.507674
NAMPTi + NAD	0.376996
NAMPTi + NAD	0.235631
NAMPTi + NAD	0.515656
NAMPTi + NAD	0.343057
NAMPTi + NAD	0.316519
NAMPTi + NAD	0.552493
NAMPTi + NAD	0.353135
NAMPTi + NAD	0.545602
NAMPTi + NAD	0.431552
NAMPTi + NAD	0.333157
NAMPTi + NAD	0.284397
NAMPTi + NAD	0.531434
NAMPTi + NAD	0.352107
NAMPTi + NAD	0.645297
NAMPTi + NAD	0.526429
NAMPTi + NAD	0.436461
NAMPTi + NAD	0.371812
NAMPTi + NAD	0.401167
NAMPTi + NAD	0.477923
NAMPTi + NAD	0.805574
NAMPTi + NAD	0.683582
NAMPTi + NAD	0.407875
NAMPTi + NAD	0.312427
NAMPTi + NAD	0.489087
NAMPTi + NAD	0.411021
NAMPTi + NAD	0.468955
NAMPTi + NAD	0.443647
NAMPTi + NAD	0.613106
NAMPTi + NAD	0.467466
NAMPTi + NAD	0.499854
NAMPTi + NAD	0.626925
NAMPTi + NAD	0.511925
NAMPTi + NAD	0.706493
NAMPTi + NAD	0.552727
NAMPTi + NAD	0.734762
NAMPTi + NAD	0.448106
NAMPTi + NAD	0.414984
NAMPTi + NAD	0.630531
NAMPTi + NAD	0.565825
NAMPTi + NAD	0.483233
NAMPTi + NAD	0.631919
NAMPTi + NAD	0.633876
NAMPTi + NAD	0.533804
NAMPTi + NAD	0.477656
NAMPTi + NAD	0.540805
NAMPTi + NAD	0.918385
NAMPTi + NAD	0.677356
NAMPTi + NAD	0.445541
NAMPTi + NAD	0.520754
NAMPTi + NAD	0.573339
NAMPTi + NAD	0.559024
NAMPTi + NAD	0.500571
NAMPTi + NAD	0.52925
NAMPTi + NAD	0.420523
NAMPTi + NAD	0.426291
NAMPTi + NAD	0.684084
NAMPTi + NAD	0.526772
NAMPTi + NAD	0.397803
NAMPTi + NAD	0.320823
NAMPTi + NAD	0.44193
NAMPTi + NAD	0.609184
NAMPTi + NAD	0.447277
NAMPTi + NAD	0.732338
NAMPTi + NAD	0.505847
NAMPTi + NAD	0.448386
NAMPTi + NAD	0.510043
NAMPTi + NAD	0.433271
NAMPTi + NAD	0.430466
NAMPTi + NAD	0.530915
NAMPTi + NAD	0.525597
NAMPTi + NAD	0.865553
NAMPTi + NAD	0.577119
NAMPTi + NAD	0.534817
NAMPTi + NAD	0.588381
NAMPTi + NAD	0.510665
NAMPTi + NAD	0.648706
NAMPTi + NAD	0.671139
NAMPTi + NAD	0.480713
NAMPTi + NAD	0.553779
NAMPTi + NAD	0.677154
NAMPTi + NAD	0.459938
NAMPTi + NAD	0.680713
NAMPTi + NAD	0.538342
NAMPTi + NAD	0.530354
NAMPTi + NAD	0.798076
NAMPTi + NAD	0.482179
NAMPTi + NAD	0.341213
NAMPTi + NAD	0.508923
NAMPTi + NAD	0.541501
NAMPTi + NAD	0.475102
NAMPTi + NAD	0.603588
NAMPTi + NAD	0.348627
NAMPTi + NAD	0.502965
NAMPTi + NAD	0.691276
NAMPTi + NAD	0.571796
NAMPTi + NAD	0.434969
NAMPTi + NAD	0.375143
NAMPTi + NAD	0.634098
NAMPTi + NAD	0.577946
NAMPTi + NAD	0.468177
NAMPTi + NAD	0.464754
NAMPTi + NAD	0.458926
NAMPTi + NAD	0.535591
NAMPTi + NAD	0.529355
NAMPTi + NAD	0.476053
NAMPTi + NAD	0.421132
NAMPTi + NAD	0.390386
NAMPTi + NAD	0.448545
NAMPTi + NAD	0.5808
NAMPTi + NAD	0.230008
NAMPTi + NAD	0.417575
NAMPTi + NAD	0.590315
NAMPTi + NAD	0.464493
NAMPTi + NAD	0.494572
NAMPTi + NAD	0.476791
NAMPTi + NAD	0.296232
NAMPTi + NAD	0.497862
NAMPTi + NAD	0.47296
NAMPTi + NAD	0.351345
NAMPTi + NAD	0.309871
NAMPTi + NAD	0.53357
NAMPTi + NAD	0.317329
NAMPTi + NAD	0.277339
NAMPTi + NAD	0.318701
NAMPTi + NAD	0.411469
NAMPTi + NAD	0.743388
NAMPTi + NAD	0.627021
NAMPTi + NAD	0.505528
NAMPTi + NAD	0.469929
NAMPTi + NAD	0.655666
NAMPTi + NAD	0.520337
NAMPTi + NAD	0.547216
NAMPTi + NAD	0.475792
NAMPTi + NAD	0.610049
NAMPTi + NAD	0.545594
NAMPTi + NAD	0.61539
NAMPTi + NAD	0.454211
NAMPTi + NAD	0.61805
NAMPTi + NAD	0.608477
NAMPTi + NAD	0.460147
NAMPTi + NAD	0.460415
NAMPTi + NAD	0.249324
NAMPTi + NAD	0.529481
NAMPTi + NAD	0.538649
NAMPTi + NAD	0.430121
NAMPTi + NAD	0.697558
NAMPTi + NAD	0.326055
NAMPTi + NAD	0.625035
NAMPTi + NAD	0.3961
NAMPTi + NAD	0.527435
NAMPTi + NAD	0.355928
NAMPTi + NAD	0.631746
NAMPTi + NAD	0.452925
NAMPTi + NAD	0.426357
NAMPTi + NAD	0.371433
NAMPTi + NAD	0.360967
NAMPTi + NAD	0.553334
NAMPTi + NAD	0.443603
NAMPTi + NAD	0.460608
NAMPTi + NAD	0.233083
NAMPTi + NAD	0.321754
NAMPTi + NAD	0.658508
NAMPTi + NAD	0.373279
NAMPTi + NAD	0.442923
NAMPTi + NAD	0.721104
NAMPTi + NAD	0.590265
NAMPTi + NAD	0.335986
NAMPTi + NAD	0.320422
NAMPTi + NAD	0.459443
NAMPTi + NAD	0.442608
NAMPTi + NAD	0.527091
NAMPTi + NAD	0.451836
NAMPTi + NAD	0.580402
NAMPTi + NAD	0.482789
NAMPTi + NAD	0.575187
NAMPTi + NAD	0.347177
NAMPTi + NAD	0.351526
NAMPTi + NAD	0.483597
NAMPTi + NAD	0.424995
NAMPTi + NAD	0.523891
NAMPTi + NAD	0.508156
NAMPTi + NAD	0.294815
NAMPTi + NAD	0.571415
NAMPTi + NAD	0.681923
NAMPTi + NAD	0.42859
NAMPTi + NAD	0.27607
NAMPTi + NAD	0.498733
NAMPTi + NAD	0.508765
NAMPTi + NAD	0.365332
NAMPTi + NAD	0.383009
NAMPTi + NAD	0.328547
NAMPTi + NAD	0.409493
NAMPTi + NAD	0.49031
NAMPTi + NAD	0.367388
NAMPTi + NAD	0.392978
NAMPTi + NAD	0.635305
NAMPTi + NAD	0.50746
NAMPTi + NAD	0.318528
NAMPTi + NAD	0.440645
NAMPTi + NAD	0.284454
NAMPTi + NAD	0.295387
NAMPTi + NAD	1.13354
NAMPTi + NAD	0.615199
NAMPTi + NAD	0.509456
NAMPTi + NAD	0.671221
NAMPTi + NAD	0.698956
NAMPTi + NAD	0.421397
NAMPTi + NAD	0.544375
NAMPTi + NAD	0.475387
NAMPTi + NAD	0.433949
NAMPTi + NAD	0.475229
NAMPTi + NAD	0.400272
NAMPTi + NAD	0.389642
NAMPTi + NAD	0.512597
NAMPTi + NAD	0.370597
NAMPTi + NAD	0.377203
NAMPTi + NAD	0.285972
NAMPTi + NAD	0.221266
NAMPTi + NAD	0.346474
NAMPTi + NAD	0.352237
NAMPTi + NAD	0.325743
NAMPTi + NAD	0.487082
NAMPTi + NAD	0.522622
NAMPTi + NAD	0.279998
NAMPTi + NAD	0.443635
NAMPTi + NAD	0.586222
NAMPTi + NAD	0.551935
NAMPTi + NAD	0.709893
NAMPTi + NAD	0.356752
NAMPTi + NAD	0.478425
NAMPTi + NAD	0.509615
NAMPTi + NAD	0.388532
NAMPTi + NAD	0.698867
NAMPTi + NAD	0.48799
NAMPTi + NAD	0.568497
NAMPTi + NAD	0.603817
NAMPTi + NAD	0.225407
NAMPTi + NAD	0.381788
NAMPTi + NAD	0.360948
NAMPTi + NAD	0.388375
NAMPTi + NAD	0.415955
NAMPTi + NAD	0.252828
NAMPTi + NAD	0.553054
NAMPTi + NAD	0.436907
NAMPTi + NAD	0.299929
NAMPTi + NAD	0.359359
NAMPTi + NAD	0.368252
NAMPTi + NAD	0.264521
NAMPTi + NAD	0.34915
NAMPTi + NAD	0.340359
NAMPTi + NAD	0.413809
NAMPTi + NAD	0.326007
NAMPTi + NAD	0.399233
NAMPTi + NAD	0.314335
NAMPTi + NAD	0.381421
NAMPTi + NAD	0.30116
NAMPTi + NAD	0.274332
NAMPTi + NAD	0.298871
NAMPTi + NAD	0.340412
NAMPTi + NAD	0.477722
NAMPTi + NAD	0.256877
NAMPTi + NAD	0.447062
NAMPTi + NAD	0.492711
NAMPTi + NAD	0.363526
NAMPTi + NAD	0.413196
NAMPTi + NAD	0.522795
NAMPTi + NAD	0.317724
NAMPTi + NAD	0.426102
NAMPTi + NAD	0.471074
NAMPTi + NAD	0.379953
NAMPTi + NAD	0.492467
NAMPTi + NAD	0.495804
NAMPTi + NAD	0.604308
NAMPTi + NAD	0.412301
NAMPTi + NAD	0.387026
NAMPTi + NAD	0.523018
NAMPTi + NAD	0.669528
NAMPTi + NAD	0.71443
NAMPTi + NAD	0.291584
NAMPTi + NAD	0.496131
NAMPTi + NAD	0.675446
NAMPTi + NAD	0.522581
NAMPTi + NAD	0.672587
NAMPTi + NAD	0.441997
NAMPTi + NAD	0.323846
NAMPTi + NAD	0.425552
NAMPTi + NAD	0.526729
NAMPTi + NAD	0.297484
NAMPTi + NAD	0.423417
NAMPTi + NAD	0.424766
NAMPTi + NAD	0.752351
NAMPTi + NAD	0.383107
NAMPTi + NAD	0.363817
NAMPTi + NAD	0.343086
NAMPTi + NAD	0.430389
NAMPTi + NAD	0.367348
NAMPTi + NAD	0.264704
NAMPTi + NAD	0.269916
NAMPTi + NAD	0.364568
NAMPTi + NAD	0.369688
[truncated: 178 more rows]

## Sheet: Fig 1f
sample	value
BJ-WT NT	1.97301
BJ-WT NT	1.5221			Total fork speed (CldU+IdU) / min
BJ-WT NT	1.60034		Samples	Mean	Standard Deviation	Double-labeled fibers counted
BJ-WT NT	1.2947		MRC5 NT	1.32	0.21	525
BJ-WT NT	1.63821		MRC5 NAD+	0.97	0.18	535
BJ-WT NT	1.46233		BJ NT	1.52	0.28	543
BJ-WT NT	1.8487		BJ NAD+	0.95	0.29	523
BJ-WT NT	1.54435		BJ-T NT	1.29	0.24	530
BJ-WT NT	1.68944		BJ-T NAD+	0.79	0.2	542
BJ-WT NT	1.84794		MEF NT	1.15	0.35	529
BJ-WT NT	1.37461		MEF NAD+	0.65	0.13	612
BJ-WT NT	1.34897		T98G NT	1.2	0.31	519
BJ-WT NT	1.44441		T98G NAD+	0.65	0.24	519
BJ-WT NT	1.40663		U87 NT	1.2	0.38	522
BJ-WT NT	1.75839		U87 NAD+	0.73	0.29	539
BJ-WT NT	1.68432		HeLa NT	0.88	0.2	543
BJ-WT NT	1.36097		HeLa NAD+	0.23	0.08	582
BJ-WT NT	1.6754
BJ-WT NT	1.72103
BJ-WT NT	1.62726
BJ-WT NT	1.54587
BJ-WT NT	1.48111
BJ-WT NT	1.22883
BJ-WT NT	1.15472
BJ-WT NT	1.64388
BJ-WT NT	1.78915
BJ-WT NT	1.31974
BJ-WT NT	1.82973
BJ-WT NT	1.45783
BJ-WT NT	1.77178
BJ-WT NT	1.21535
BJ-WT NT	1.05309
BJ-WT NT	1.71407
BJ-WT NT	1.56606
BJ-WT NT	1.42566
BJ-WT NT	1.88829
BJ-WT NT	1.51107
BJ-WT NT	1.73535
BJ-WT NT	1.46304
BJ-WT NT	1.61454
BJ-WT NT	1.69859
BJ-WT NT	1.82228
BJ-WT NT	1.91279
BJ-WT NT	1.72856
BJ-WT NT	1.80461
BJ-WT NT	1.41251
BJ-WT NT	0.982616
BJ-WT NT	1.88245
BJ-WT NT	1.60438
BJ-WT NT	1.58222
BJ-WT NT	1.99916
BJ-WT NT	1.84958
BJ-WT NT	1.87139
BJ-WT NT	1.57901
BJ-WT NT	1.38589
BJ-WT NT	1.62585
BJ-WT NT	1.71311
BJ-WT NT	1.78909
BJ-WT NT	1.62585
BJ-WT NT	1.39083
BJ-WT NT	1.55121
BJ-WT NT	1.75633
BJ-WT NT	1.87974
BJ-WT NT	1.37712
BJ-WT NT	1.42154
BJ-WT NT	1.60665
BJ-WT NT	1.44452
BJ-WT NT	1.62229
BJ-WT NT	1.61933
BJ-WT NT	1.46751
BJ-WT NT	1.96563
BJ-WT NT	1.70037
BJ-WT NT	1.52469
BJ-WT NT	1.54377
BJ-WT NT	1.83893
BJ-WT NT	1.65347
BJ-WT NT	1.71383
BJ-WT NT	1.79806
BJ-WT NT	1.81789
BJ-WT NT	1.98872
BJ-WT NT	1.55751
BJ-WT NT	1.98883
BJ-WT NT	1.63887
BJ-WT NT	1.92827
BJ-WT NT	1.77236
BJ-WT NT	1.41786
BJ-WT NT	1.61786
BJ-WT NT	1.58216
BJ-WT NT	1.63257
BJ-WT NT	1.52568
BJ-WT NT	1.36349
BJ-WT NT	1.77571
BJ-WT NT	1.61856
BJ-WT NT	1.79128
BJ-WT NT	2.04131
BJ-WT NT	1.86954
BJ-WT NT	1.77757
BJ-WT NT	1.59332
BJ-WT NT	1.66188
BJ-WT NT	1.77982
BJ-WT NT	1.90349
BJ-WT NT	1.6178
BJ-WT NT	1.82503
BJ-WT NT	1.49355
BJ-WT NT	1.52564
BJ-WT NT	1.12138
BJ-WT NT	1.46006
BJ-WT NT	0.958365
BJ-WT NT	1.52976
BJ-WT NT	1.77684
BJ-WT NT	1.96912
BJ-WT NT	2.21349
BJ-WT NT	1.81453
BJ-WT NT	1.72345
BJ-WT NT	1.71034
BJ-WT NT	1.5428
BJ-WT NT	1.52668
BJ-WT NT	1.48997
BJ-WT NT	1.77804
BJ-WT NT	1.74452
BJ-WT NT	1.75823
BJ-WT NT	1.48805
BJ-WT NT	1.4212
BJ-WT NT	1.69525
BJ-WT NT	1.6809
BJ-WT NT	1.62313
BJ-WT NT	1.54315
BJ-WT NT	1.64577
BJ-WT NT	1.73228
BJ-WT NT	1.47393
BJ-WT NT	1.56936
BJ-WT NT	2.00583
BJ-WT NT	2.01718
BJ-WT NT	1.53617
BJ-WT NT	1.72086
BJ-WT NT	2.0468
BJ-WT NT	1.539
BJ-WT NT	1.70837
BJ-WT NT	1.19061
BJ-WT NT	1.18963
BJ-WT NT	1.74343
BJ-WT NT	1.53067
BJ-WT NT	1.80502
BJ-WT NT	1.4227
BJ-WT NT	1.5874
BJ-WT NT	1.93057
BJ-WT NT	1.28207
BJ-WT NT	1.43108
BJ-WT NT	1.6211
BJ-WT NT	1.36703
BJ-WT NT	1.48294
BJ-WT NT	1.53158
BJ-WT NT	1.71083
BJ-WT NT	1.5757
BJ-WT NT	1.08441
BJ-WT NT	1.12451
BJ-WT NT	1.77243
BJ-WT NT	1.81103
BJ-WT NT	1.70308
BJ-WT NT	1.48387
BJ-WT NT	1.11483
BJ-WT NT	1.52957
BJ-WT NT	2.23847
BJ-WT NT	1.21071
BJ-WT NT	1.68489
BJ-WT NT	1.98141
BJ-WT NT	1.4887
BJ-WT NT	1.57412
BJ-WT NT	1.65736
BJ-WT NT	1.66437
BJ-WT NT	1.65054
BJ-WT NT	1.37465
BJ-WT NT	1.34585
BJ-WT NT	1.74107
BJ-WT NT	1.42633
BJ-WT NT	1.37834
BJ-WT NT	1.26016
BJ-WT NT	1.43254
BJ-WT NT	1.67094
BJ-WT NT	1.6293
BJ-WT NT	1.32412
BJ-WT NT	1.4703
BJ-WT NT	1.48106
BJ-WT NT	1.51558
BJ-WT NT	1.49514
BJ-WT NT	1.74978
BJ-WT NT	1.39644
BJ-WT NT	1.37494
BJ-WT NT	1.17009
BJ-WT NT	1.88736
BJ-WT NT	1.69403
BJ-WT NT	1.99494
BJ-WT NT	2.79631
BJ-WT NT	1.65967
BJ-WT NT	1.68679
BJ-WT NT	1.61885
BJ-WT NT	1.40367
BJ-WT NT	1.56939
BJ-WT NT	1.59214
BJ-WT NT	2.34947
BJ-WT NT	1.62688
BJ-WT NT	1.3452
BJ-WT NT	1.25563
BJ-WT NT	1.00036
BJ-WT NT	1.65034
BJ-WT NT	1.16994
BJ-WT NT	1.43789
BJ-WT NT	1.48162
BJ-WT NT	1.40011
BJ-WT NT	1.63435
BJ-WT NT	1.37753
BJ-WT NT	1.79249
BJ-WT NT	1.62933
BJ-WT NT	1.60603
BJ-WT NT	1.57729
BJ-WT NT	1.75824
BJ-WT NT	1.06276
BJ-WT NT	1.04526
BJ-WT NT	1.54907
BJ-WT NT	1.40847
BJ-WT NT	1.43901
BJ-WT NT	0.644828
BJ-WT NT	1.62558
BJ-WT NT	1.81251
BJ-WT NT	1.02393
BJ-WT NT	1.45351
BJ-WT NT	1.44927
BJ-WT NT	1.28214
BJ-WT NT	1.44134
BJ-WT NT	1.54037
BJ-WT NT	1.39415
BJ-WT NT	1.39939
BJ-WT NT	1.55044
BJ-WT NT	1.88589
BJ-WT NT	1.58873
BJ-WT NT	1.42577
BJ-WT NT	0.89948
BJ-WT NT	0.931412
BJ-WT NT	0.876312
BJ-WT NT	1.33308
BJ-WT NT	1.38089
BJ-WT NT	1.39441
BJ-WT NT	1.37473
BJ-WT NT	1.32987
BJ-WT NT	1.73948
BJ-WT NT	1.46898
BJ-WT NT	1.41383
BJ-WT NT	0.99622
BJ-WT NT	1.42817
BJ-WT NT	1.09464
BJ-WT NT	1.29017
BJ-WT NT	1.25053
BJ-WT NT	0.945132
BJ-WT NT	1.27116
BJ-WT NT	1.32631
BJ-WT NT	0.92764
BJ-WT NT	1.55263
BJ-WT NT	1.2285
BJ-WT NT	1.05916
BJ-WT NT	1.3345
BJ-WT NT	1.4296
BJ-WT NT	1.30008
BJ-WT NT	1.31748
BJ-WT NT	1.32888
BJ-WT NT	1.46931
BJ-WT NT	1.51811
BJ-WT NT	1.18606
BJ-WT NT	1.28392
BJ-WT NT	0.939789
BJ-WT NT	1.31279
BJ-WT NT	1.28811
BJ-WT NT	1.34244
BJ-WT NT	1.38536
BJ-WT NT	1.35791
BJ-WT NT	1.2938
BJ-WT NT	0.763918
BJ-WT NT	1.26667
BJ-WT NT	1.19106
BJ-WT NT	1.08969
BJ-WT NT	0.881036
BJ-WT NT	1.50203
BJ-WT NT	1.38251
BJ-WT NT	1.69191
BJ-WT NT	1.52436
BJ-WT NT	1.33473
BJ-WT NT	1.26476
BJ-WT NT	1.44623
BJ-WT NT	1.73602
BJ-WT NT	1.89515
BJ-WT NT	1.80077
BJ-WT NT	1.65095
BJ-WT NT	1.27888
BJ-WT NT	1.09113
BJ-WT NT	1.4952
BJ-WT NT	1.41713
BJ-WT NT	1.20261
BJ-WT NT	1.64642
BJ-WT NT	1.58962
BJ-WT NT	1.45375
BJ-WT NT	1.83988
BJ-WT NT	1.6221
BJ-WT NT	1.63581
BJ-WT NT	2.32592
BJ-WT NT	1.27193
BJ-WT NT	1.31153
BJ-WT NT	1.74765
BJ-WT NT	1.42379
BJ-WT NT	1.27646
BJ-WT NT	1.21495
BJ-WT NT	1.29029
BJ-WT NT	1.36872
BJ-WT NT	1.40282
BJ-WT NT	1.02022
BJ-WT NT	1.03288
BJ-WT NT	1.63921
BJ-WT NT	1.6917
BJ-WT NT	1.46997
BJ-WT NT	1.84736
BJ-WT NT	1.00948
BJ-WT NT	1.76822
BJ-WT NT	1.47348
BJ-WT NT	1.22496
BJ-WT NT	1.90304
BJ-WT NT	1.41474
BJ-WT NT	1.78279
BJ-WT NT	1.56487
BJ-WT NT	1.37203
BJ-WT NT	2.34401
BJ-WT NT	1.76934
BJ-WT NT	1.56265
BJ-WT NT	1.49246
BJ-WT NT	1.59749
BJ-WT NT	1.41813
BJ-WT NT	1.83516
BJ-WT NT	1.2917
BJ-WT NT	1.14467
BJ-WT NT	0.793632
BJ-WT NT	1.42435
BJ-WT NT	1.35703
BJ-WT NT	0.932486
BJ-WT NT	1.21191
BJ-WT NT	0.971612
BJ-WT NT	0.906276
BJ-WT NT	1.23939
BJ-WT NT	1.44194
BJ-WT NT	0.927193
BJ-WT NT	1.72297
BJ-WT NT	1.46261
BJ-WT NT	1.23116
BJ-WT NT	1.65273
BJ-WT NT	0.946092
BJ-WT NT	1.67765
BJ-WT NT	1.81613
BJ-WT NT	1.34724
BJ-WT NT	1.78659
BJ-WT NT	1.58726
BJ-WT NT	1.08243
BJ-WT NT	1.42214
BJ-WT NT	1.69877
BJ-WT NT	1.07839
BJ-WT NT	1.18919
BJ-WT NT	1.73055
BJ-WT NT	1.3431
BJ-WT NT	1.21551
BJ-WT NT	1.73979
BJ-WT NT	1.59888
BJ-WT NT	1.52598
BJ-WT NT	1.21292
BJ-WT NT	1.8646
BJ-WT NT	1.05547
BJ-WT NT	1.43566
BJ-WT NT	1.1442
BJ-WT NT	1.6116
BJ-WT NT	1.75019
BJ-WT NT	0.964165
BJ-WT NT	1.3399
BJ-WT NT	1.39735
BJ-WT NT	1.74727
BJ-WT NT	1.54786
BJ-WT NT	1.59728
BJ-WT NT	1.92239
BJ-WT NT	1.64486
BJ-WT NT	1.22351
BJ-WT NT	1.76706
BJ-WT NT	1.68382
BJ-WT NT	1.49399
BJ-WT NT	1.55116
BJ-WT NT	2.19637
BJ-WT NT	1.78007
BJ-WT NT	1.16432
BJ-WT NT	1.31871
BJ-WT NT	1.49204
BJ-WT NT	1.39748
BJ-WT NT	1.76538
BJ-WT NT	1.37413
BJ-WT NT	1.94935
BJ-WT NT	1.78464
BJ-WT NT	1.65547
BJ-WT NT	1.37196
BJ-WT NT	1.40328
BJ-WT NT	1.33422
BJ-WT NT	1.46308
BJ-WT NT	0.891789
BJ-WT NT	1.85686
BJ-WT NT	1.60646
BJ-WT NT	1.47976
BJ-WT NT	1.1231
BJ-WT NT	1.3436
BJ-WT NT	1.38861
BJ-WT NT	1.61099
BJ-WT NT	1.90287
BJ-WT NT	1.95653
BJ-WT NT	1.36246
BJ-WT NT	1.48969
BJ-WT NT	1.37105
BJ-WT NT	1.6262
BJ-WT NT	1.50363
BJ-WT NT	1.50713
BJ-WT NT	1.229
BJ-WT NT	1.7434
BJ-WT NT	1.51481
BJ-WT NT	2.82622
BJ-WT NT	2.9051
BJ-WT NT	1.36299
BJ-WT NT	1.29804
BJ-WT NT	1.24583
BJ-WT NT	1.50717
BJ-WT NT	1.70879
BJ-WT NT	1.01969
BJ-WT NT	1.42239
BJ-WT NT	1.34557
BJ-WT NT	1.23611
BJ-WT NT	1.61613
BJ-WT NT	1.34801
BJ-WT NT	1.37743
BJ-WT NT	1.23674
BJ-WT NT	1.52715
BJ-WT NT	1.74263
BJ-WT NT	1.40918
BJ-WT NT	1.8582
BJ-WT NT	1.55473
BJ-WT NT	1.27242
BJ-WT NT	1.23817
BJ-WT NT	1.31991
BJ-WT NT	1.4988
BJ-WT NT	1.36833
BJ-WT NT	1.63839
BJ-WT NT	1.52665
BJ-WT NT	1.6303
BJ-WT NT	1.66865
BJ-WT NT	1.57611
BJ-WT NT	1.08643
BJ-WT NT	1.62413
BJ-WT NT	1.37735
BJ-WT NT	1.31182
BJ-WT NT	1.53388
BJ-WT NT	1.57806
BJ-WT NT	1.39826
BJ-WT NT	1.4257
BJ-WT NT	1.46425
BJ-WT NT	1.45027
BJ-WT NT	1.23182
BJ-WT NT	1.37278
BJ-WT NT	1.48998
BJ-WT NT	2.00751
BJ-WT NT	1.64091
BJ-WT NT	1.47236
BJ-WT NT	1.64969
BJ-WT NT	1.21119
BJ-WT NT	1.62445
BJ-WT NT	2.50709
BJ-WT NT	1.52778
BJ-WT NT	1.69632
BJ-WT NT	1.41754
BJ-WT NT	1.51484
BJ-WT NT	1.50815
BJ-WT NT	1.49141
BJ-WT NT	1.52957
BJ-WT NT	1.54581
BJ-WT NT	1.42687
BJ-WT NT	1.4324
BJ-WT NT	2.40392
BJ-WT NT	1.36256
BJ-WT NT	1.55561
BJ-WT NT	1.63719
BJ-WT NT	1.56609
BJ-WT NT	1.41722
BJ-WT NT	1.30659
BJ-WT NT	1.52492
BJ-WT NT	1.43275
BJ-WT NT	1.69922
BJ-WT NT	1.81388
BJ-WT NT	1.47631
BJ-WT NT	1.55802
BJ-WT NT	1.2606
BJ-WT NT	1.62038
BJ-WT NT	1.62595
BJ-WT NT	1.5053
BJ-WT NT	1.31914
BJ-WT NT	1.64938
BJ-WT NT	2.01584
BJ-WT NT	1.55852
BJ-WT NT	2.21746
BJ-WT NT	1.60431
BJ-WT NT	1.16907
BJ-WT NT	1.3716
BJ-WT NT	1.44831
BJ-WT NT	1.67878
BJ-WT NT	1.76916
BJ-WT NT	1.60819
BJ-WT NT	1.52748
BJ-WT NT	1.54923
BJ-WT NT	1.65711
BJ-WT NT	1.5587
BJ-WT NT	1.08323
BJ-WT NT	1.57843
BJ-WT NT	1.4528
BJ-WT NT	1.76544
BJ-WT NT	1.6026
BJ-WT NT	1.26819
BJ-WT NT	1.47135
BJ-WT NT	1.74201
BJ-WT NT	1.61851
BJ-WT NT	1.60581
BJ-WT NT	1.73582
BJ-WT NT	1.01651
BJ-WT NT	1.82029
BJ-WT NT	1.8214
BJ-WT NT	1.44697
BJ-WT NT	1.45396
BJ-WT NT	1.4954
BJ-WT NT	1.07263
BJ-WT NT	1.58032
BJ-WT NT	1.51192
BJ-WT NT	1.72333
BJ-WT NT	1.31608
BJ-WT NT	1.52394
BJ-WT NT	1.82063
BJ-WT NT	1.18166
BJ-WT NT	1.54604
BJ-WT NT	1.64608
BJ-WT NT	1.29591
BJ-WT NT	1.47322
BJ-WT NAD	0.796958
BJ-WT NAD	0.967174
BJ-WT NAD	0.918935
BJ-WT NAD	1.20687
BJ-WT NAD	0.88858
BJ-WT NAD	0.842157
BJ-WT NAD	1.35005
BJ-WT NAD	1.06437
BJ-WT NAD	0.865255
BJ-WT NAD	0.641972
BJ-WT NAD	0.794063
BJ-WT NAD	0.789569
BJ-WT NAD	0.612817
BJ-WT NAD	0.71525
BJ-WT NAD	0.943092
BJ-WT NAD	0.728413
BJ-WT NAD	0.964979
BJ-WT NAD	0.809236
BJ-WT NAD	1.02665
BJ-WT NAD	0.872487
BJ-WT NAD	0.928302
BJ-WT NAD	0.900961
BJ-WT NAD	0.861525
BJ-WT NAD	0.917908
BJ-WT NAD	0.854142
BJ-WT NAD	0.789902
BJ-WT NAD	0.749738
BJ-WT NAD	1.18542
BJ-WT NAD	1.26594
BJ-WT NAD	0.763447
BJ-WT NAD	1.01453
BJ-WT NAD	0.742132
BJ-WT NAD	1.23737
BJ-WT NAD	0.69899
BJ-WT NAD	0.621161
BJ-WT NAD	0.996785
BJ-WT NAD	0.665001
BJ-WT NAD	0.915582
BJ-WT NAD	0.712345
BJ-WT NAD	0.771932
BJ-WT NAD	1.20601
BJ-WT NAD	0.799299
BJ-WT NAD	0.787554
BJ-WT NAD	1.36781
BJ-WT NAD	1.08588
BJ-WT NAD	0.821539
BJ-WT NAD	0.825892
BJ-WT NAD	0.7517
BJ-WT NAD	0.802865
BJ-WT NAD	0.705935
BJ-WT NAD	0.984426
BJ-WT NAD	0.717642
BJ-WT NAD	0.668298
BJ-WT NAD	0.876073
BJ-WT NAD	0.585217
BJ-WT NAD	0.712744
BJ-WT NAD	0.807267
BJ-WT NAD	0.970377
BJ-WT NAD	1.02204
BJ-WT NAD	0.7061
BJ-WT NAD	0.941451
BJ-WT NAD	0.869331
BJ-WT NAD	0.939366
BJ-WT NAD	0.752787
BJ-WT NAD	0.782442
BJ-WT NAD	0.689034
BJ-WT NAD	0.767482
BJ-WT NAD	0.754096
BJ-WT NAD	0.89539
BJ-WT NAD	0.745402
BJ-WT NAD	0.788614
BJ-WT NAD	0.947731
BJ-WT NAD	0.796955
BJ-WT NAD	0.688035
BJ-WT NAD	0.680618
BJ-WT NAD	1.08241
BJ-WT NAD	0.995386
BJ-WT NAD	0.76307
BJ-WT NAD	0.698515
BJ-WT NAD	0.746782
BJ-WT NAD	0.910245
BJ-WT NAD	0.955736
BJ-WT NAD	0.970598
BJ-WT NAD	0.805852
BJ-WT NAD	0.678851
BJ-WT NAD	1.08984
BJ-WT NAD	0.627984
BJ-WT NAD	0.848
BJ-WT NAD	0.730364
BJ-WT NAD	1.12441
BJ-WT NAD	0.82345
BJ-WT NAD	0.832315
BJ-WT NAD	0.655825
BJ-WT NAD	0.846423
BJ-WT NAD	0.683025
BJ-WT NAD	0.776488
BJ-WT NAD	0.841898
BJ-WT NAD	1.31563
BJ-WT NAD	0.878034
BJ-WT NAD	0.770756
BJ-WT NAD	0.976567
BJ-WT NAD	1.34598
BJ-WT NAD	0.836935
BJ-WT NAD	0.763496
BJ-WT NAD	0.912061
BJ-WT NAD	0.721173
BJ-WT NAD	0.913139
BJ-WT NAD	0.953889
BJ-WT NAD	0.862025
BJ-WT NAD	1.39493
BJ-WT NAD	0.828752
BJ-WT NAD	0.810143
BJ-WT NAD	1.23013
BJ-WT NAD	0.923727
BJ-WT NAD	0.921797
BJ-WT NAD	1.28463
BJ-WT NAD	1.43611
BJ-WT NAD	0.894059
BJ-WT NAD	0.992698
BJ-WT NAD	1.25588
BJ-WT NAD	0.901402
BJ-WT NAD	0.823078
BJ-WT NAD	0.851204
BJ-WT NAD	0.948486
BJ-WT NAD	0.842867
BJ-WT NAD	0.902792
BJ-WT NAD	1.33896
BJ-WT NAD	1.33967
BJ-WT NAD	0.960877
BJ-WT NAD	0.977416
BJ-WT NAD	1.71887
BJ-WT NAD	1.30087
BJ-WT NAD	1.36296
BJ-WT NAD	1.34369
BJ-WT NAD	1.23307
BJ-WT NAD	0.94794
BJ-WT NAD	1.04367
BJ-WT NAD	1.1568
BJ-WT NAD	1.14564
BJ-WT NAD	0.891943
BJ-WT NAD	1.0515
BJ-WT NAD	0.689506
BJ-WT NAD	0.95729
BJ-WT NAD	1.24866
BJ-WT NAD	0.806068
BJ-WT NAD	1.3759
BJ-WT NAD	1.50284
BJ-WT NAD	1.12061
BJ-WT NAD	0.920188
BJ-WT NAD	1.01982
BJ-WT NAD	1.04634
BJ-WT NAD	1.18859
BJ-WT NAD	1.13923
BJ-WT NAD	0.985552
BJ-WT NAD	1.47267
BJ-WT NAD	1.19115
BJ-WT NAD	0.900603
BJ-WT NAD	1.05294
BJ-WT NAD	0.828683
BJ-WT NAD	0.917254
BJ-WT NAD	1.63909
BJ-WT NAD	1.4219
BJ-WT NAD	1.0498
BJ-WT NAD	1.05567
BJ-WT NAD	0.828334
BJ-WT NAD	1.03546
BJ-WT NAD	0.874121
BJ-WT NAD	1.12467
BJ-WT NAD	1.81254
BJ-WT NAD	1.03276
BJ-WT NAD	1.48389
BJ-WT NAD	0.698398
BJ-WT NAD	1.10586
BJ-WT NAD	0.786301
BJ-WT NAD	0.857516
BJ-WT NAD	1.71428
BJ-WT NAD	0.875109
BJ-WT NAD	0.991647
BJ-WT NAD	0.797372
BJ-WT NAD	0.652679
BJ-WT NAD	0.908396
BJ-WT NAD	1.40776
BJ-WT NAD	1.07364
BJ-WT NAD	0.973243
BJ-WT NAD	0.877426
BJ-WT NAD	0.969554
BJ-WT NAD	1.0339
BJ-WT NAD	1.20733
BJ-WT NAD	1.75826
BJ-WT NAD	1.27305
BJ-WT NAD	1.05876
BJ-WT NAD	1.07688
BJ-WT NAD	1.28086
BJ-WT NAD	0.934827
BJ-WT NAD	0.820376
BJ-WT NAD	0.80184
BJ-WT NAD	1.13796
BJ-WT NAD	1.09428
BJ-WT NAD	2.43833
BJ-WT NAD	1.63405
BJ-WT NAD	1.58446
BJ-WT NAD	1.87668
BJ-WT NAD	2.20373
BJ-WT NAD	2.09885
BJ-WT NAD	1.28429
BJ-WT NAD	1.03285
BJ-WT NAD	1.31241
BJ-WT NAD	1.29693
BJ-WT NAD	1.31841
BJ-WT NAD	1.27628
BJ-WT NAD	1.2706
BJ-WT NAD	1.18572
BJ-WT NAD	1.37678
BJ-WT NAD	1.42514
BJ-WT NAD	1.24477
BJ-WT NAD	0.788884
BJ-WT NAD	1.17876
BJ-WT NAD	1.25732
BJ-WT NAD	2.15346
BJ-WT NAD	1.42327
BJ-WT NAD	1.1403
BJ-WT NAD	1.14972
BJ-WT NAD	1.14852
BJ-WT NAD	1.15118
BJ-WT NAD	1.2873
BJ-WT NAD	1.1223
BJ-WT NAD	1.04407
BJ-WT NAD	1.39612
BJ-WT NAD	1.1501
BJ-WT NAD	1.25598
BJ-WT NAD	1.09459
BJ-WT NAD	1.09341
BJ-WT NAD	0.99689
BJ-WT NAD	2.04777
BJ-WT NAD	1.06649
BJ-WT NAD	0.986644
BJ-WT NAD	1.00434
BJ-WT NAD	1.13294
BJ-WT NAD	1.31918
BJ-WT NAD	0.761199
BJ-WT NAD	0.91867
BJ-WT NAD	1.00584
BJ-WT NAD	0.974874
BJ-WT NAD	0.779947
BJ-WT NAD	0.85679
BJ-WT NAD	0.71145
BJ-WT NAD	0.767202
BJ-WT NAD	0.858029
BJ-WT NAD	0.746056
BJ-WT NAD	0.6203
BJ-WT NAD	1.26005
BJ-WT NAD	1.51233
BJ-WT NAD	1.00365
BJ-WT NAD	0.936269
BJ-WT NAD	1.16053
BJ-WT NAD	0.799723
BJ-WT NAD	0.964257
BJ-WT NAD	1.00994
BJ-WT NAD	0.769748
BJ-WT NAD	1.37071
BJ-WT NAD	2.55618
BJ-WT NAD	0.817732
BJ-WT NAD	1.64627
BJ-WT NAD	0.820806
BJ-WT NAD	1.23131
BJ-WT NAD	1.18516
BJ-WT NAD	0.758874
BJ-WT NAD	0.915503
BJ-WT NAD	1.00522
BJ-WT NAD	1.05792
BJ-WT NAD	1.35116
BJ-WT NAD	1.49581
BJ-WT NAD	0.988063
BJ-WT NAD	0.942154
BJ-WT NAD	0.954656
BJ-WT NAD	0.890469
BJ-WT NAD	0.956869
BJ-WT NAD	1.00557
BJ-WT NAD	1.33195
BJ-WT NAD	0.96785
BJ-WT NAD	1.17118
BJ-WT NAD	1.01333
BJ-WT NAD	1.00849
BJ-WT NAD	0.817336
BJ-WT NAD	0.829171
BJ-WT NAD	0.954177
BJ-WT NAD	0.954451
BJ-WT NAD	1.18715
BJ-WT NAD	1.30419
BJ-WT NAD	1.42232
BJ-WT NAD	1.20023
BJ-WT NAD	1.50682
BJ-WT NAD	1.5573
BJ-WT NAD	1.12161
BJ-WT NAD	1.50871
BJ-WT NAD	1.62949
BJ-WT NAD	0.764307
BJ-WT NAD	1.6051
BJ-WT NAD	1.0034
BJ-WT NAD	1.45275
BJ-WT NAD	1.08309
BJ-WT NAD	0.838486
BJ-WT NAD	0.65841
BJ-WT NAD	0.867753
BJ-WT NAD	0.701834
BJ-WT NAD	0.455698
BJ-WT NAD	0.818537
BJ-WT NAD	0.606677
BJ-WT NAD	0.948966
BJ-WT NAD	0.777833
BJ-WT NAD	0.645673
BJ-WT NAD	1.0407
BJ-WT NAD	0.493645
BJ-WT NAD	0.768032
BJ-WT NAD	0.657791
BJ-WT NAD	0.593991
BJ-WT NAD	0.566107
BJ-WT NAD	0.955752
BJ-WT NAD	0.802052
BJ-WT NAD	0.869011
BJ-WT NAD	0.878511
BJ-WT NAD	1.67169
BJ-WT NAD	0.944416
BJ-WT NAD	0.691299
BJ-WT NAD	0.62583
BJ-WT NAD	0.719774
BJ-WT NAD	0.637019
BJ-WT NAD	0.654167
BJ-WT NAD	0.661748
BJ-WT NAD	0.587307
BJ-WT NAD	0.762728
BJ-WT NAD	0.60361
BJ-WT NAD	0.518538
BJ-WT NAD	0.92443
BJ-WT NAD	1.01006
BJ-WT NAD	0.872216
BJ-WT NAD	0.824169
BJ-WT NAD	0.984898
BJ-WT NAD	1.06197
BJ-WT NAD	0.755919
BJ-WT NAD	0.77843
BJ-WT NAD	0.810933
BJ-WT NAD	0.80699
BJ-WT NAD	1.00719
BJ-WT NAD	0.735787
BJ-WT NAD	0.693244
BJ-WT NAD	0.720697
BJ-WT NAD	0.886274
BJ-WT NAD	1.22723
BJ-WT NAD	0.748959
BJ-WT NAD	0.5449
BJ-WT NAD	0.802414
BJ-WT NAD	0.819676
BJ-WT NAD	0.56022
BJ-WT NAD	0.742753
BJ-WT NAD	0.634552
BJ-WT NAD	0.860358
BJ-WT NAD	1.63448
BJ-WT NAD	1.41799
BJ-WT NAD	0.812419
BJ-WT NAD	0.711258
BJ-WT NAD	1.38608
BJ-WT NAD	0.89279
BJ-WT NAD	1.5817
BJ-WT NAD	0.851525
BJ-WT NAD	0.71248
BJ-WT NAD	1.07775
BJ-WT NAD	0.976493
BJ-WT NAD	0.783322
BJ-WT NAD	0.826058
BJ-WT NAD	0.609449
BJ-WT NAD	0.869861
BJ-WT NAD	1.01476
BJ-WT NAD	0.850008
BJ-WT NAD	0.541834
BJ-WT NAD	0.899338
BJ-WT NAD	0.916729
BJ-WT NAD	0.766092
BJ-WT NAD	0.693207
BJ-WT NAD	0.719893
BJ-WT NAD	0.799753
BJ-WT NAD	0.763424
BJ-WT NAD	0.705177
BJ-WT NAD	0.68094
BJ-WT NAD	0.739194
BJ-WT NAD	0.992161
BJ-WT NAD	1.21651
BJ-WT NAD	0.724987
BJ-WT NAD	1.13181
BJ-WT NAD	0.79288
BJ-WT NAD	0.938271
BJ-WT NAD	0.803374
BJ-WT NAD	0.648989
BJ-WT NAD	0.788355
BJ-WT NAD	0.763447
BJ-WT NAD	1.00025
BJ-WT NAD	0.644879
BJ-WT NAD	0.713921
BJ-WT NAD	0.753746
BJ-WT NAD	0.819048
BJ-WT NAD	0.681188
BJ-WT NAD	0.89447
BJ-WT NAD	0.829919
BJ-WT NAD	0.759537
BJ-WT NAD	0.863533
BJ-WT NAD	0.96751
BJ-WT NAD	0.595904
BJ-WT NAD	0.755438
BJ-WT NAD	0.615652
BJ-WT NAD	0.472823
BJ-WT NAD	0.586449
BJ-WT NAD	0.810895
BJ-WT NAD	0.920601
BJ-WT NAD	0.878955
BJ-WT NAD	0.936742
BJ-WT NAD	0.54964
BJ-WT NAD	0.639979
BJ-WT NAD	0.733582
BJ-WT NAD	0.616104
BJ-WT NAD	0.583876
BJ-WT NAD	0.793746
BJ-WT NAD	0.96574
BJ-WT NAD	1.28083
BJ-WT NAD	0.733218
BJ-WT NAD	0.596094
BJ-WT NAD	0.839397
BJ-WT NAD	0.693689
BJ-WT NAD	0.768406
BJ-WT NAD	0.760181
BJ-WT NAD	0.676512
BJ-WT NAD	1.16365
BJ-WT NAD	0.723337
BJ-WT NAD	0.932363
BJ-WT NAD	0.790319
BJ-WT NAD	0.814773
BJ-WT NAD	1.01544
BJ-WT NAD	0.879821
BJ-WT NAD	0.894378
BJ-WT NAD	0.810551
BJ-WT NAD	0.513298
BJ-WT NAD	0.674487
BJ-WT NAD	1.18748
BJ-WT NAD	0.886875
BJ-WT NAD	0.943774
BJ-WT NAD	0.989927
BJ-WT NAD	0.68499
BJ-WT NAD	0.848235
BJ-WT NAD	0.997172
BJ-WT NAD	0.697952
BJ-WT NAD	1.02123
BJ-WT NAD	0.760866
BJ-WT NAD	0.908379
BJ-WT NAD	0.793388
BJ-WT NAD	1.12501
BJ-WT NAD	1.26169
BJ-WT NAD	0.965965
BJ-WT NAD	0.934174
BJ-WT NAD	0.949597
BJ-WT NAD	0.850473
BJ-WT NAD	0.847226
BJ-WT NAD	0.857497
BJ-WT NAD	0.917039
BJ-WT NAD	1.49148
BJ-WT NAD	1.78185
BJ-WT NAD	0.83227
BJ-WT NAD	1.13035
BJ-WT NAD	0.88879
BJ-WT NAD	0.663921
BJ-WT NAD	0.805391
BJ-WT NAD	0.796839
BJ-WT NAD	0.909285
BJ-WT NAD	0.719603
BJ-WT NAD	0.660711
BJ-WT NAD	0.892907
BJ-WT NAD	0.602392
BJ-WT NAD	0.811715
BJ-WT NAD	1.08624
BJ-WT NAD	0.883671
BJ-WT NAD	0.520698
BJ-WT NAD	0.677227
BJ-WT NAD	1.04026
BJ-WT NAD	0.674459
BJ-WT NAD	0.68198
BJ-WT NAD	0.722308
BJ-WT NAD	0.708069
BJ-WT NAD	0.687688
BJ-WT NAD	0.582602
BJ-WT NAD	0.791347
BJ-WT NAD	0.639104
BJ-WT NAD	0.925323
BJ-WT NAD	0.96839
BJ-WT NAD	0.824118
BJ-WT NAD	0.622248
BJ-WT NAD	0.618288
BJ-WT NAD	0.678659
BJ-WT NAD	0.891904
BJ-WT NAD	0.650913
BJ-WT NAD	0.879998
BJ-WT NAD	0.817864
BJ-WT NAD	0.920067
BJ-WT NAD	0.870167
BJ-WT NAD	0.873506
BJ-WT NAD	0.600172
BJ-WT NAD	0.786798
BJ-WT NAD	0.795687
BJ-WT NAD	0.511297
BJ-WT NAD	1.06153
BJ-WT NAD	0.761835
BJ-WT NAD	0.829803
BJ-WT NAD	0.944623
BJ-WT NAD	0.857329
BJ-WT NAD	0.810048
BJ-WT NAD	0.96884
BJ-WT NAD	0.814088
BJ-WT NAD	0.687136
BJ-WT NAD	0.705024
BJ-WT NAD	0.911352
BJ-WT NAD	1.0777
BJ-WT NAD	0.762246
BJ-WT NAD	0.957332
BJ-WT NAD	0.768414
BJ-WT NAD	0.753719
BJ-WT NAD	0.794741
BJ-T NT	1.55164
BJ-T NT	1.1836
BJ-T NT	1.31601
BJ-T NT	1.09229
BJ-T NT	1.49934
BJ-T NT	1.33083
BJ-T NT	1.21936
BJ-T NT	1.32457
BJ-T NT	1.06326
BJ-T NT	1.40657
BJ-T NT	1.31698
BJ-T NT	1.28049
BJ-T NT	1.38903
BJ-T NT	1.61789
BJ-T NT	1.285
BJ-T NT	0.915679
BJ-T NT	1.2125
BJ-T NT	1.59869
BJ-T NT	1.64695
BJ-T NT	1.42086
BJ-T NT	1.22813
BJ-T NT	2.013
BJ-T NT	1.60199
BJ-T NT	1.97811
BJ-T NT	1.11654
BJ-T NT	1.69726
BJ-T NT	1.3642
BJ-T NT	1.3552
BJ-T NT	1.61102
BJ-T NT	1.53569
BJ-T NT	0.939167
BJ-T NT	1.3308
BJ-T NT	1.50925
BJ-T NT	1.04451
BJ-T NT	1.22206
BJ-T NT	1.38357
BJ-T NT	1.12273
BJ-T NT	1.35872
BJ-T NT	1.22326
BJ-T NT	1.49977
BJ-T NT	1.81658
BJ-T NT	1.16804
BJ-T NT	1.45183
BJ-T NT	1.256
BJ-T NT	1.63014
BJ-T NT	1.20944
BJ-T NT	1.09689
BJ-T NT	1.17878
BJ-T NT	1.15812
BJ-T NT	1.4466
BJ-T NT	1.1877
BJ-T NT	1.26841
BJ-T NT	1.39218
BJ-T NT	1.65456
BJ-T NT	1.34994
BJ-T NT	0.986083
BJ-T NT	1.62837
BJ-T NT	1.63037
BJ-T NT	1.52711
BJ-T NT	1.18538
BJ-T NT	1.29897
BJ-T NT	1.37252
BJ-T NT	1.50546
BJ-T NT	1.03801
BJ-T NT	1.308
BJ-T NT	1.63447
BJ-T NT	1.18291
BJ-T NT	1.60044
BJ-T NT	1.22317
BJ-T NT	1.23865
BJ-T NT	1.27239
BJ-T NT	1.41875
BJ-T NT	1.08234
BJ-T NT	1.47669
BJ-T NT	1.73793
BJ-T NT	1.45444
BJ-T NT	1.20986
BJ-T NT	0.816842
BJ-T NT	1.36016
BJ-T NT	1.36992
BJ-T NT	1.33179
BJ-T NT	1.20696
BJ-T NT	1.24535
BJ-T NT	1.27543
BJ-T NT	1.14596
BJ-T NT	1.05819
BJ-T NT	1.44943
BJ-T NT	1.28548
BJ-T NT	1.45419
BJ-T NT	1.37721
BJ-T NT	1.39772
BJ-T NT	1.42563
BJ-T NT	1.38039
BJ-T NT	1.46478
BJ-T NT	1.05264
BJ-T NT	0.991658
BJ-T NT	1.12198
BJ-T NT	1.47069
BJ-T NT	1.2872
BJ-T NT	1.35762
BJ-T NT	1.09293
BJ-T NT	1.31897
BJ-T NT	1.32353
BJ-T NT	0.898097
BJ-T NT	1.29316
BJ-T NT	1.07403
BJ-T NT	1.37564
BJ-T NT	0.996328
BJ-T NT	1.63978
BJ-T NT	1.35704
BJ-T NT	1.4169
BJ-T NT	1.17044
BJ-T NT	1.42637
BJ-T NT	1.31272
BJ-T NT	1.21583
BJ-T NT	1.60962
BJ-T NT	1.27804
BJ-T NT	1.12538
BJ-T NT	1.31761
BJ-T NT	1.34403
BJ-T NT	1.47675
BJ-T NT	1.55475
BJ-T NT	0.90634
BJ-T NT	1.30796
BJ-T NT	1.74871
BJ-T NT	1.3639
BJ-T NT	1.63394
BJ-T NT	1.1085
BJ-T NT	1.45424
BJ-T NT	1.31728
BJ-T NT	1.44202
BJ-T NT	1.09127
BJ-T NT	1.27493
BJ-T NT	1.08423
BJ-T NT	1.45912
BJ-T NT	1.13296
BJ-T NT	1.40467
BJ-T NT	1.42049
BJ-T NT	1.28274
BJ-T NT	1.63492
BJ-T NT	1.73365
BJ-T NT	1.69994
BJ-T NT	1.67023
BJ-T NT	1.6675
BJ-T NT	1.25746
BJ-T NT	2.25116
BJ-T NT	1.10089
BJ-T NT	1.479
BJ-T NT	1.41938
BJ-T NT	1.21422
BJ-T NT	1.30653
BJ-T NT	0.690501
BJ-T NT	1.43626
BJ-T NT	1.4435
BJ-T NT	0.870694
BJ-T NT	0.672975
BJ-T NT	1.02765
BJ-T NT	1.37219
BJ-T NT	1.36467
BJ-T NT	1.26441
BJ-T NT	0.972142
BJ-T NT	1.77212
BJ-T NT	1.42777
BJ-T NT	1.58779
BJ-T NT	1.43453
BJ-T NT	1.4391
BJ-T NT	1.29015
BJ-T NT	1.09627
BJ-T NT	1.03086
BJ-T NT	1.2901
BJ-T NT	1.18092
BJ-T NT	1.27595
BJ-T NT	1.39187
BJ-T NT	1.07556
BJ-T NT	1.04038
BJ-T NT	1.25538
BJ-T NT	1.18769
BJ-T NT	1.08588
BJ-T NT	1.28142
BJ-T NT	1.40085
BJ-T NT	1.03348
BJ-T NT	1.41895
BJ-T NT	1.15235
BJ-T NT	1.49267
BJ-T NT	1.10503
BJ-T NT	1.00656
BJ-T NT	1.14504
BJ-T NT	1.58343
BJ-T NT	1.56308
BJ-T NT	1.32899
BJ-T NT	1.34084
BJ-T NT	1.56315
BJ-T NT	0.942995
BJ-T NT	1.47856
BJ-T NT	1.60389
BJ-T NT	1.55305
BJ-T NT	0.793345
BJ-T NT	1.06426
BJ-T NT	1.28425
BJ-T NT	1.32142
BJ-T NT	0.935659
BJ-T NT	1.4542
BJ-T NT	1.23975
BJ-T NT	1.35628
BJ-T NT	1.03953
BJ-T NT	1.30398
BJ-T NT	1.62409
BJ-T NT	1.46102
BJ-T NT	1.00947
BJ-T NT	1.38494
BJ-T NT	1.323
BJ-T NT	1.23933
BJ-T NT	1.27307
BJ-T NT	1.0576
BJ-T NT	0.656925
BJ-T NT	1.18944
BJ-T NT	1.24507
BJ-T NT	1.13034
BJ-T NT	1.20224
BJ-T NT	1.73419
BJ-T NT	1.28642
BJ-T NT	1.71433
BJ-T NT	2.34646
BJ-T NT	1.39889
BJ-T NT	1.28306
BJ-T NT	1.60269
BJ-T NT	1.39025
BJ-T NT	1.22258
BJ-T NT	1.14987
BJ-T NT	1.05513
BJ-T NT	1.19413
BJ-T NT	1.01337
BJ-T NT	1.0612
BJ-T NT	1.49246
BJ-T NT	1.39287
BJ-T NT	1.16057
BJ-T NT	1.2993
BJ-T NT	0.900242
BJ-T NT	1.36166
BJ-T NT	1.44325
BJ-T NT	1.16379
BJ-T NT	1.01005
BJ-T NT	1.54597
BJ-T NT	0.936733
BJ-T NT	1.0674
BJ-T NT	0.997731
BJ-T NT	1.33153
BJ-T NT	1.23042
BJ-T NT	1.78928
BJ-T NT	1.13564
BJ-T NT	1.28818
BJ-T NT	1.45253
BJ-T NT	1.55251
BJ-T NT	1.25609
BJ-T NT	1.26053
BJ-T NT	1.441
BJ-T NT	1.81113
BJ-T NT	1.60076
BJ-T NT	1.88079
BJ-T NT	1.25449
BJ-T NT	1.19856
BJ-T NT	1.21507
BJ-T NT	1.69478
BJ-T NT	1.2597
BJ-T NT	1.37997
BJ-T NT	1.20181
BJ-T NT	1.20166
BJ-T NT	1.1321
BJ-T NT	1.36247
BJ-T NT	1.58824
BJ-T NT	1.42553
BJ-T NT	1.3791
BJ-T NT	1.64744
BJ-T NT	1.39507
BJ-T NT	1.5464
BJ-T NT	1.25276
BJ-T NT	1.22585
BJ-T NT	1.18204
BJ-T NT	1.10777
BJ-T NT	1.35189
BJ-T NT	1.58476
BJ-T NT	1.63745
BJ-T NT	1.31875
BJ-T NT	1.06985
BJ-T NT	1.20646
BJ-T NT	1.3968
BJ-T NT	1.27995
BJ-T NT	1.5495
BJ-T NT	1.16842
BJ-T NT	1.00114
BJ-T NT	1.18147
BJ-T NT	1.12441
BJ-T NT	0.951617
BJ-T NT	1.48819
BJ-T NT	1.805
BJ-T NT	1.15347
BJ-T NT	1.67393
BJ-T NT	1.10546
BJ-T NT	1.18776
BJ-T NT	1.17998
BJ-T NT	1.34877
BJ-T NT	0.99339
BJ-T NT	1.32217
BJ-T NT	1.23886
BJ-T NT	1.38172
BJ-T NT	1.27391
BJ-T NT	1.17624
BJ-T NT	1.43411
BJ-T NT	1.34843
BJ-T NT	1.56651
BJ-T NT	1.57878
BJ-T NT	1.41061
BJ-T NT	1.5905
BJ-T NT	1.19615
BJ-T NT	1.48626
BJ-T NT	1.44203
BJ-T NT	1.23577
BJ-T NT	1.1869
BJ-T NT	1.40515
BJ-T NT	1.9001
BJ-T NT	1.08323
BJ-T NT	1.54432
BJ-T NT	1.22371
BJ-T NT	1.35473
BJ-T NT	1.41621
BJ-T NT	0.951573
BJ-T NT	1.12417
BJ-T NT	0.966992
BJ-T NT	1.13815
BJ-T NT	0.818436
BJ-T NT	1.54906
BJ-T NT	1.00997
BJ-T NT	1.09353
BJ-T NT	1.19727
BJ-T NT	1.3042
BJ-T NT	1.38684
BJ-T NT	1.66957
BJ-T NT	1.6118
BJ-T NT	1.27247
BJ-T NT	1.31013
BJ-T NT	1.19672
BJ-T NT	1.16973
BJ-T NT	1.5523
BJ-T NT	1.39591
BJ-T NT	1.23366
BJ-T NT	1.06441
BJ-T NT	1.1787
BJ-T NT	1.33833
BJ-T NT	0.987378
BJ-T NT	1.03713
BJ-T NT	0.958858
BJ-T NT	0.970725
BJ-T NT	1.45601
BJ-T NT	1.28371
BJ-T NT	1.31874
BJ-T NT	1.61979
BJ-T NT	1.38285
BJ-T NT	1.4522
BJ-T NT	1.14114
BJ-T NT	0.850075
BJ-T NT	1.41837
BJ-T NT	0.836305
BJ-T NT	0.990855
BJ-T NT	0.821241
BJ-T NT	0.98997
BJ-T NT	1.35913
BJ-T NT	1.01417
BJ-T NT	1.39879
BJ-T NT	1.1368
BJ-T NT	1.19473
BJ-T NT	1.3336
BJ-T NT	0.979383
BJ-T NT	1.34205
BJ-T NT	1.43507
BJ-T NT	1.14548
BJ-T NT	1.33252
BJ-T NT	1.17811
BJ-T NT	1.21499
BJ-T NT	1.35617
BJ-T NT	1.58605
BJ-T NT	0.920414
BJ-T NT	1.22218
BJ-T NT	1.58809
BJ-T NT	1.30612
BJ-T NT	1.42023
BJ-T NT	1.18373
BJ-T NT	1.38335
BJ-T NT	1.17861
BJ-T NT	1.09387
BJ-T NT	1.19398
BJ-T NT	0.689789
BJ-T NT	0.995472
BJ-T NT	1.65576
BJ-T NT	1.16948
BJ-T NT	1.09973
BJ-T NT	0.846086
BJ-T NT	1.34822
BJ-T NT	1.5463
BJ-T NT	1.281
BJ-T NT	1.04507
BJ-T NT	1.05085
BJ-T NT	1.23403
BJ-T NT	1.01565
BJ-T NT	1.30467
BJ-T NT	1.04829
BJ-T NT	1.64802
BJ-T NT	1.25493
BJ-T NT	1.26346
BJ-T NT	1.31705
BJ-T NT	1.42632
BJ-T NT	1.72758
BJ-T NT	1.19373
BJ-T NT	1.24227
BJ-T NT	1.34131
BJ-T NT	1.53599
BJ-T NT	0.898657
BJ-T NT	1.27807
BJ-T NT	1.33279
BJ-T NT	1.00685
BJ-T NT	0.869935
BJ-T NT	1.11403
BJ-T NT	1.33126
BJ-T NT	1.07243
BJ-T NT	1.0224
BJ-T NT	1.20793
BJ-T NT	1.03977
BJ-T NT	1.11103
BJ-T NT	1.24911
BJ-T NT	1.39389
BJ-T NT	1.21185
BJ-T NT	1.23427
BJ-T NT	1.40611
BJ-T NT	1.30817
BJ-T NT	1.3117
BJ-T NT	1.24622
BJ-T NT	1.05777
BJ-T NT	1.33929
BJ-T NT	1.04043
BJ-T NT	1.17816
BJ-T NT	1.36453
BJ-T NT	0.963313
BJ-T NT	1.42642
BJ-T NT	1.47651
BJ-T NT	1.16285
BJ-T NT	1.585
BJ-T NT	1.08727
BJ-T NT	1.40009
BJ-T NT	1.29343
BJ-T NT	1.60229
BJ-T NT	1.18165
BJ-T NT	1.99615
BJ-T NT	1.59757
BJ-T NT	1.44905
BJ-T NT	1.31769
BJ-T NT	1.06145
BJ-T NT	1.40203
BJ-T NT	1.57492
BJ-T NT	1.24972
BJ-T NT	2.18518
BJ-T NT	1.30301
BJ-T NT	0.958562
BJ-T NT	1.38978
BJ-T NT	1.21624
BJ-T NT	1.40638
BJ-T NT	1.4327
BJ-T NT	1.56866
BJ-T NT	1.62597
BJ-T NT	1.72542
BJ-T NT	1.59553
BJ-T NT	1.70218
BJ-T NT	1.68077
BJ-T NT	1.37371
BJ-T NT	1.15128
BJ-T NT	1.19571
BJ-T NT	1.13396
BJ-T NT	1.44541
BJ-T NT	1.52246
BJ-T NT	0.999574
BJ-T NT	1.63552
BJ-T NT	1.37811
BJ-T NT	0.901695
BJ-T NT	1.12487
BJ-T NT	1.40707
BJ-T NT	1.18549
BJ-T NT	0.943175
BJ-T NT	0.932528
BJ-T NT	1.13936
BJ-T NT	1.22312
BJ-T NT	1.34118
BJ-T NT	1.08851
BJ-T NT	1.35867
BJ-T NT	0.96286
BJ-T NT	0.95282
BJ-T NT	1.01738
BJ-T NT	1.24107
BJ-T NT	1.07411
BJ-T NT	1.39001
BJ-T NT	1.10043
BJ-T NT	1.30293
BJ-T NT	1.33515
BJ-T NT	1.20492
BJ-T NT	1.3458
BJ-T NT	1.2267
BJ-T NT	1.49277
BJ-T NT	0.894723
BJ-T NT	1.23802
BJ-T NT	1.21557
BJ-T NT	1.05689
BJ-T NT	1.14412
BJ-T NT	1.19457
BJ-T NT	1.30603
BJ-T NT	1.03009
BJ-T NT	1.06434
BJ-T NT	1.10282
BJ-T NT	0.975635
BJ-T NT	1.52378
BJ-T NT	1.53498
BJ-T NT	0.98464
BJ-T NT	0.820343
BJ-T NT	0.964116
BJ-T NT	1.28079
BJ-T NT	0.915219
BJ-T NT	1.14349
BJ-T NT	1.46853
BJ-T NT	0.983875
BJ-T NT	1.19785
BJ-T NT	1.31743
BJ-T NT	1.02136
BJ-T NT	1.37219
BJ-T NT	1.0367
BJ-T NAD	0.746681
BJ-T NAD	0.832408
BJ-T NAD	0.727076
BJ-T NAD	0.938225
BJ-T NAD	0.964012
BJ-T NAD	1.07049
BJ-T NAD	1.17341
BJ-T NAD	1.62263
BJ-T NAD	0.947565
BJ-T NAD	0.891121
BJ-T NAD	1.42554
BJ-T NAD	0.774153
BJ-T NAD	0.683615
BJ-T NAD	1.1201
BJ-T NAD	0.850658
BJ-T NAD	1.02554
BJ-T NAD	0.965996
BJ-T NAD	0.816481
BJ-T NAD	1.05658
BJ-T NAD	1.24213
BJ-T NAD	1.07079
BJ-T NAD	1.18051
BJ-T NAD	0.959712
BJ-T NAD	0.826871
BJ-T NAD	0.857802
BJ-T NAD	0.97104
BJ-T NAD	0.921516
BJ-T NAD	0.994579
BJ-T NAD	1.44494
BJ-T NAD	0.638623
BJ-T NAD	0.72173
BJ-T NAD	1.03697
BJ-T NAD	0.746822
BJ-T NAD	0.882458
BJ-T NAD	0.824129
BJ-T NAD	0.88227
BJ-T NAD	0.853072
BJ-T NAD	0.828877
BJ-T NAD	0.668555
BJ-T NAD	0.615821
BJ-T NAD	0.835958
BJ-T NAD	1.12187
BJ-T NAD	0.820003
BJ-T NAD	0.763521
BJ-T NAD	0.910934
BJ-T NAD	0.740461
BJ-T NAD	0.746815
BJ-T NAD	0.739899
BJ-T NAD	0.741341
BJ-T NAD	0.756478
BJ-T NAD	0.815639
BJ-T NAD	0.790731
BJ-T NAD	0.926211
BJ-T NAD	0.926923
BJ-T NAD	0.831554
BJ-T NAD	0.793364
BJ-T NAD	0.79865
BJ-T NAD	0.875948
BJ-T NAD	0.706782
BJ-T NAD	1.08218
BJ-T NAD	0.922555
BJ-T NAD	0.807294
BJ-T NAD	0.859176
BJ-T NAD	0.577921
BJ-T NAD	0.922934
BJ-T NAD	0.92135
BJ-T NAD	0.615415
BJ-T NAD	0.777288
BJ-T NAD	0.84356
BJ-T NAD	0.622417
BJ-T NAD	0.924234
BJ-T NAD	0.632818
BJ-T NAD	0.803824
BJ-T NAD	0.931861
BJ-T NAD	0.910003
BJ-T NAD	0.821796
BJ-T NAD	0.887337
BJ-T NAD	0.607613
BJ-T NAD	0.92468
BJ-T NAD	0.699743
BJ-T NAD	0.84059
BJ-T NAD	1.11637
BJ-T NAD	1.02255
BJ-T NAD	0.694267
BJ-T NAD	0.841909
BJ-T NAD	0.920534
BJ-T NAD	0.814298
BJ-T NAD	0.777176
BJ-T NAD	0.921981
BJ-T NAD	1.09286
BJ-T NAD	1.30029
BJ-T NAD	0.831677
BJ-T NAD	1.07773
BJ-T NAD	0.790479
BJ-T NAD	0.997868
BJ-T NAD	0.993534
BJ-T NAD	1.67447
BJ-T NAD	0.754777
BJ-T NAD	0.993591
BJ-T NAD	0.861728
BJ-T NAD	0.85872
BJ-T NAD	0.92886
BJ-T NAD	0.935002
BJ-T NAD	0.450603
BJ-T NAD	0.53941
BJ-T NAD	0.787578
BJ-T NAD	0.832129
BJ-T NAD	1.43659
BJ-T NAD	0.921048
BJ-T NAD	1.03425
BJ-T NAD	0.718378
BJ-T NAD	0.760569
BJ-T NAD	1.58357
BJ-T NAD	0.811305
BJ-T NAD	0.490127
BJ-T NAD	0.766504
BJ-T NAD	0.805043
BJ-T NAD	0.911202
BJ-T NAD	0.839918
BJ-T NAD	0.601998
BJ-T NAD	0.688051
BJ-T NAD	0.692013
BJ-T NAD	0.895888
BJ-T NAD	0.624322
BJ-T NAD	0.80526
BJ-T NAD	0.478128
BJ-T NAD	0.682635
BJ-T NAD	0.5591
BJ-T NAD	0.536816
BJ-T NAD	0.789792
BJ-T NAD	0.840869
BJ-T NAD	0.841247
BJ-T NAD	0.673838
BJ-T NAD	0.659593
BJ-T NAD	1.07714
BJ-T NAD	0.581115
BJ-T NAD	0.595788
BJ-T NAD	1.40894
BJ-T NAD	1.03493
BJ-T NAD	0.784338
BJ-T NAD	0.79419
BJ-T NAD	0.708698
BJ-T NAD	1.04053
BJ-T NAD	0.810086
BJ-T NAD	0.562957
BJ-T NAD	1.00261
BJ-T NAD	1.11608
BJ-T NAD	0.84471
BJ-T NAD	0.732708
BJ-T NAD	1.10835
BJ-T NAD	0.623258
BJ-T NAD	0.79964
BJ-T NAD	0.670943
BJ-T NAD	0.904052
BJ-T NAD	0.872056
BJ-T NAD	0.708896
BJ-T NAD	0.459785
BJ-T NAD	0.903633
BJ-T NAD	0.571722
BJ-T NAD	1.40433
BJ-T NAD	0.571784
BJ-T NAD	0.934963
BJ-T NAD	0.877855
BJ-T NAD	1.0436
BJ-T NAD	0.893713
BJ-T NAD	0.929414
BJ-T NAD	0.849589
BJ-T NAD	1.23074
BJ-T NAD	0.615153
BJ-T NAD	0.894173
BJ-T NAD	0.551236
BJ-T NAD	0.755612
BJ-T NAD	0.501655
BJ-T NAD	0.891833
BJ-T NAD	1.03504
BJ-T NAD	0.78939
BJ-T NAD	0.560319
BJ-T NAD	0.8277
BJ-T NAD	0.608499
BJ-T NAD	0.692294
BJ-T NAD	0.948357
BJ-T NAD	0.446535
BJ-T NAD	0.957833
BJ-T NAD	0.437471
BJ-T NAD	0.881454
BJ-T NAD	0.622266
BJ-T NAD	0.754614
BJ-T NAD	0.899954
BJ-T NAD	0.771531
BJ-T NAD	0.637134
BJ-T NAD	0.785715
BJ-T NAD	0.693912
BJ-T NAD	0.474109
BJ-T NAD	0.636761
BJ-T NAD	0.855566
BJ-T NAD	0.704863
BJ-T NAD	0.743977
BJ-T NAD	0.720119
BJ-T NAD	0.738973
BJ-T NAD	0.794792
BJ-T NAD	0.890695
BJ-T NAD	0.699296
BJ-T NAD	0.870852
BJ-T NAD	0.365039
BJ-T NAD	0.341213
BJ-T NAD	0.591871
BJ-T NAD	0.509646
BJ-T NAD	0.652897
BJ-T NAD	1.00946
BJ-T NAD	0.861931
BJ-T NAD	0.918232
BJ-T NAD	0.925007
BJ-T NAD	0.984547
BJ-T NAD	0.809107
BJ-T NAD	0.843987
BJ-T NAD	0.90915
BJ-T NAD	0.784323
BJ-T NAD	1.25463
BJ-T NAD	0.870667
BJ-T NAD	0.604781
BJ-T NAD	0.59098
BJ-T NAD	0.691185
BJ-T NAD	0.720296
BJ-T NAD	0.833078
BJ-T NAD	0.546438
BJ-T NAD	0.683496
BJ-T NAD	0.579229
BJ-T NAD	0.698438
BJ-T NAD	1.05259
BJ-T NAD	0.902664
BJ-T NAD	1.02556
BJ-T NAD	0.745589
BJ-T NAD	0.643607
BJ-T NAD	0.936954
BJ-T NAD	0.527984
BJ-T NAD	0.903278
BJ-T NAD	0.880022
BJ-T NAD	0.928082
BJ-T NAD	0.543593
BJ-T NAD	0.864135
BJ-T NAD	0.626078
BJ-T NAD	0.702489
BJ-T NAD	0.804258
BJ-T NAD	0.517212
BJ-T NAD	0.809414
BJ-T NAD	1.02205
BJ-T NAD	0.79826
BJ-T NAD	0.917399
BJ-T NAD	0.755389
BJ-T NAD	0.54907
BJ-T NAD	0.821948
BJ-T NAD	0.802082
BJ-T NAD	0.750964
BJ-T NAD	0.678084
BJ-T NAD	0.989003
BJ-T NAD	1.18748
BJ-T NAD	0.735022
BJ-T NAD	0.838738
BJ-T NAD	0.707554
BJ-T NAD	0.960341
BJ-T NAD	0.865536
BJ-T NAD	1.15867
BJ-T NAD	1.03679
BJ-T NAD	0.727931
BJ-T NAD	0.764521
BJ-T NAD	0.516803
BJ-T NAD	0.510321
BJ-T NAD	0.550914
BJ-T NAD	0.927964
BJ-T NAD	0.6874
BJ-T NAD	0.805933
BJ-T NAD	0.708963
BJ-T NAD	0.49067
BJ-T NAD	0.957457
BJ-T NAD	0.821969
BJ-T NAD	0.8857
BJ-T NAD	0.68195
BJ-T NAD	0.807432
BJ-T NAD	0.527001
BJ-T NAD	0.88065
BJ-T NAD	0.7249
BJ-T NAD	0.980538
BJ-T NAD	0.717519
BJ-T NAD	1.1211
BJ-T NAD	0.966735
BJ-T NAD	0.856252
BJ-T NAD	0.427366
BJ-T NAD	0.42666
BJ-T NAD	0.684579
BJ-T NAD	0.664618
BJ-T NAD	0.709389
BJ-T NAD	0.656515
BJ-T NAD	0.886031
BJ-T NAD	1.00957
BJ-T NAD	0.44414
BJ-T NAD	0.844879
BJ-T NAD	0.67458
BJ-T NAD	0.667966
BJ-T NAD	0.85566
BJ-T NAD	0.933205
BJ-T NAD	0.718401
BJ-T NAD	0.767627
BJ-T NAD	0.85405
BJ-T NAD	0.759944
BJ-T NAD	0.831293
BJ-T NAD	0.559897
BJ-T NAD	0.753138
BJ-T NAD	0.637751
BJ-T NAD	0.710132
BJ-T NAD	0.868711
BJ-T NAD	0.960282
BJ-T NAD	0.865378
BJ-T NAD	0.637049
BJ-T NAD	0.84841
BJ-T NAD	0.858213
BJ-T NAD	0.717178
BJ-T NAD	0.701328
BJ-T NAD	0.281208
BJ-T NAD	0.893002
BJ-T NAD	0.738544
BJ-T NAD	0.754645
BJ-T NAD	0.741692
BJ-T NAD	0.756927
BJ-T NAD	0.896135
BJ-T NAD	0.933119
BJ-T NAD	0.579927
BJ-T NAD	0.758637
BJ-T NAD	0.690473
BJ-T NAD	0.894356
BJ-T NAD	0.902805
BJ-T NAD	0.73093
BJ-T NAD	0.724812
BJ-T NAD	0.679346
BJ-T NAD	0.824923
BJ-T NAD	0.554927
BJ-T NAD	1.04004
BJ-T NAD	0.986268
BJ-T NAD	0.623423
BJ-T NAD	0.799633
BJ-T NAD	0.928333
BJ-T NAD	0.925617
BJ-T NAD	0.862894
BJ-T NAD	0.86408
BJ-T NAD	0.934276
BJ-T NAD	1.04047
BJ-T NAD	0.851124
BJ-T NAD	0.814246
BJ-T NAD	0.766987
BJ-T NAD	1.01507
BJ-T NAD	0.774084
BJ-T NAD	0.761954
BJ-T NAD	0.8578
BJ-T NAD	0.789976
BJ-T NAD	0.542089
BJ-T NAD	1.07025
BJ-T NAD	0.779965
BJ-T NAD	0.833681
BJ-T NAD	0.949792
BJ-T NAD	1.12635
BJ-T NAD	0.812863
BJ-T NAD	0.625561
BJ-T NAD	0.837802
BJ-T NAD	0.811407
BJ-T NAD	0.941051
BJ-T NAD	0.895047
BJ-T NAD	0.67653
BJ-T NAD	0.903074
BJ-T NAD	0.811978
BJ-T NAD	0.750759
BJ-T NAD	0.86567
BJ-T NAD	0.926738
BJ-T NAD	0.625004
BJ-T NAD	0.908662
BJ-T NAD	0.774563
BJ-T NAD	0.763577
BJ-T NAD	0.941127
BJ-T NAD	1.01141
BJ-T NAD	0.669843
BJ-T NAD	0.651004
BJ-T NAD	0.564816
BJ-T NAD	0.523688
BJ-T NAD	0.399237
BJ-T NAD	0.712182
BJ-T NAD	0.429991
BJ-T NAD	0.596819
BJ-T NAD	0.563966
BJ-T NAD	0.513756
BJ-T NAD	0.424212
BJ-T NAD	0.569821
BJ-T NAD	0.457656
BJ-T NAD	0.547297
BJ-T NAD	0.552211
BJ-T NAD	0.546981
BJ-T NAD	0.814391
BJ-T NAD	0.859447
BJ-T NAD	0.563363
BJ-T NAD	0.514444
BJ-T NAD	0.499867
BJ-T NAD	0.553494
BJ-T NAD	0.663729
BJ-T NAD	0.535645
BJ-T NAD	0.301144
BJ-T NAD	0.524969
[truncated: 5,564 more rows]
