# Supplementary material for: NAD+ regulates nucleotide metabolism and genomic DNA replication
Source: Nat Cell Biol. 2023 Nov 13;25(12):1774–86. doi: 10.1038/s41556-023-01280-z (PMC10709141; doi:10.1038/s41556-023-01280-z)
Supplement: Supplementary file 5 — Numerical source data. [file 41556_2023_1280_MOESM5_ESM.xlsx]

## Sheet: Fig 2a
condition	mean_EDU	celltype	sample_id
NT	6513.36	HeLa	14
NT	1200.75	HeLa	14
NT	11127	HeLa	14
NT	15296.7	HeLa	14
NT	809.21	HeLa	14
NT	1043.47	HeLa	14
NT	19905.8	HeLa	14
NT	7920.06	HeLa	14
NT	6932.21	HeLa	14
NT	705.87	HeLa	14
NT	1436.97	HeLa	14
NT	17335.4	HeLa	14
NT	962.676	HeLa	14
NT	772.275	HeLa	14
NT	3449.9	HeLa	14
NT	5808.16	HeLa	14
NT	19665.6	HeLa	14
NT	1228.66	HeLa	14
NT	744.508	HeLa	14
NT	10013.7	HeLa	14
NT	2381.67	HeLa	14
NT	808.712	HeLa	14
NT	10692.2	HeLa	14
NT	15944	HeLa	14
NT	10535.9	HeLa	14
NT	17644.2	HeLa	14
NT	11236	HeLa	14
NT	16849.7	HeLa	14
NT	7024.65	HeLa	14
NT	5983.82	HeLa	14
NT	6862.49	HeLa	14
NT	3252.38	HeLa	14
NT	847.703	HeLa	14
NT	17161.2	HeLa	14
NT	3826.2	HeLa	14
NT	16569.3	HeLa	14
NT	12047.3	HeLa	14
NT	12578.8	HeLa	14
NT	906.45	HeLa	14
NT	815.369	HeLa	14
NT	15458.5	HeLa	14
NT	12841.6	HeLa	14
NT	12242.8	HeLa	14
NT	13846.1	HeLa	14
NT	16678.1	HeLa	14
NT	5343.68	HeLa	14
NT	9078.5	HeLa	14
NT	6404.15	HeLa	14
NT	10478.5	HeLa	14
NT	1057.23	HeLa	14
NT	10089.7	HeLa	14
NT	7079.24	HeLa	14
NT	1942.27	HeLa	14
NT	13780.4	HeLa	14
NT	9207.53	HeLa	14
NT	16290.8	HeLa	14
NT	13916.5	HeLa	14
NT	11473	HeLa	14
NT	9527.9	HeLa	14
NT	13668.3	HeLa	14
NT	11866.2	HeLa	14
NT	799.329	HeLa	14
NT	11625.6	HeLa	14
NT	8571.92	HeLa	14
NT	741.546	HeLa	14
NT	11316.7	HeLa	14
NT	12566.4	HeLa	14
NT	9835.15	HeLa	14
NT	705.981	HeLa	14
NT	12447.2	HeLa	14
NT	11398.8	HeLa	14
NT	15303	HeLa	14
NT	5966.18	HeLa	14
NT	19573.2	HeLa	14
NT	700.334	HeLa	14
NT	6007.38	HeLa	14
NT	13043.4	HeLa	14
NT	1799.83	HeLa	14
NT	4390.72	HeLa	14
NT	7514.21	HeLa	14
NT	11983.3	HeLa	14
NT	6087.27	HeLa	14
NT	8832.61	HeLa	14
NT	12296.8	HeLa	14
NT	6730.59	HeLa	14
NT	1130.68	HeLa	14
NT	6646.59	HeLa	14
NT	6300.48	HeLa	14
NT	14172	HeLa	14
NT	3755.64	HeLa	14
NT	13345.2	HeLa	14
NT	11389.7	HeLa	14
NT	1133.77	HeLa	14
NT	748.474	HeLa	14
NT	717.483	HeLa	14
NT	723.89	HeLa	14
NT	10046.3	HeLa	14
NT	914.16	HeLa	14
NT	11522.1	HeLa	14
NT	11827.2	HeLa	14
NT	16045.5	HeLa	14
NT	9629.95	HeLa	14
NT	8766.5	HeLa	14
NT	10803	HeLa	14
NT	709.999	HeLa	14
NT	19249.1	HeLa	14
NT	19631.7	HeLa	14
NT	10475.8	HeLa	14
NT	15236.3	HeLa	14
NT	3503.78	HeLa	14
NT	2478.24	HeLa	14
NT	2555.4	HeLa	14
NT	10652.3	HeLa	14
NT	2602.64	HeLa	14
NT	9149.9	HeLa	14
NT	728.918	HeLa	14
NT	5410.59	HeLa	14
NT	4123.9	HeLa	14
NT	11202.3	HeLa	14
NT	6609.96	HeLa	14
NT	9901.77	HeLa	14
NT	7108.58	HeLa	14
NT	12822.9	HeLa	14
NT	11923.2	HeLa	14
NT	726.53	HeLa	14
NT	4883.5	HeLa	14
NT	9328	HeLa	14
NT	6235.99	HeLa	14
NT	2688.51	HeLa	14
NT	980.112	HeLa	14
NT	808.186	HeLa	14
NT	15233.1	HeLa	14
NT	866.833	HeLa	14
NT	11393.6	HeLa	14
NT	6039.95	HeLa	14
NT	15801.4	HeLa	14
NT	5725.41	HeLa	14
NT	1328.23	HeLa	14
NT	9615.63	HeLa	14
NT	1556.45	HeLa	14
NT	11831.1	HeLa	14
NT	1981.07	HeLa	14
NT	1153.75	HeLa	14
NT	981.304	HeLa	14
NT	11138.3	HeLa	14
NT	8985.04	HeLa	14
NT	15903.8	HeLa	14
NT	1178.16	HeLa	14
NT	14558.3	HeLa	14
NT	709.617	HeLa	14
NT	8771.84	HeLa	14
NT	13002.5	HeLa	14
NT	6440.31	HeLa	14
NT	12901.8	HeLa	14
NT	882.331	HeLa	14
NT	5007.11	HeLa	14
NT	15435.6	HeLa	14
NT	1164.13	HeLa	14
NT	1244.25	HeLa	14
NT	716.217	HeLa	14
NT	10773.3	HeLa	14
NT	759.018	HeLa	14
NT	13047.1	HeLa	14
NT	17157.6	HeLa	14
NT	1660.34	HeLa	14
NT	15792.2	HeLa	14
NT	722.824	HeLa	14
NT	9088.62	HeLa	14
NT	18357.6	HeLa	14
NT	7485.78	HeLa	14
NT	18924.5	HeLa	14
NT	909.383	HeLa	14
NT	18926.1	HeLa	14
NT	1338.16	HeLa	14
NT	20291.8	HeLa	14
NT	5353.49	HeLa	14
NT	3840.4	HeLa	14
NT	18084.6	HeLa	14
NT	18258.7	HeLa	14
NT	17109.8	HeLa	14
NT	13723.7	HeLa	14
NT	10756	HeLa	14
NT	1154.35	HeLa	14
NT	17815.8	HeLa	14
NT	728.007	HeLa	14
NT	2407.82	HeLa	14
NT	8506.88	HeLa	14
NT	4514.93	HeLa	14
NT	17078.7	HeLa	14
NT	11132.5	HeLa	14
NT	752.975	HeLa	14
NT	15534.2	HeLa	14
NT	4832.65	HeLa	14
NT	953.853	HeLa	14
NT	7467.39	HeLa	14
NT	11125.9	HeLa	14
NT	10490.8	HeLa	14
NT	7093.99	HeLa	14
NT	747.427	HeLa	14
NT	7458.9	HeLa	14
NT	10184.9	HeLa	14
NT	16879.3	HeLa	14
NT	11000.4	HeLa	14
NT	16110.9	HeLa	14
NT	13906.7	HeLa	14
NT	12750	HeLa	14
NT	11964.7	HeLa	14
NT	765.373	HeLa	14
NT	4224.81	HeLa	14
NT	3365.09	HeLa	14
NT	729.287	HeLa	14
NT	845.158	HeLa	14
NT	880.441	HeLa	14
NT	779.634	HeLa	14
NT	3397	HeLa	14
NT	4391.23	HeLa	14
NT	935.845	HeLa	14
NT	10624.2	HeLa	14
NT	707.778	HeLa	14
NT	7120.93	HeLa	14
NT	13322.1	HeLa	14
NT	5687.79	HeLa	14
NT	12082.3	HeLa	14
NT	946.858	HeLa	14
NT	3291.1	HeLa	14
NT	11504.3	HeLa	14
NT	9731.5	HeLa	14
NT	1112.61	HeLa	14
NT	6219.9	HeLa	14
NT	11480.1	HeLa	14
NT	1102.21	HeLa	14
NT	717.247	HeLa	14
NT	780.074	HeLa	14
NT	1313.79	HeLa	14
NT	3679.4	HeLa	14
NT	1418.07	HeLa	14
NT	12892.9	HeLa	14
NT	6424.72	HeLa	14
NT	903.527	HeLa	14
NT	24727.4	HeLa	14
NT	2771.56	HeLa	14
NT	1148.13	HeLa	14
NT	2171.22	HeLa	14
NT	719.354	HeLa	14
NT	12355.2	HeLa	14
NT	1562.16	HeLa	14
NT	894.5	HeLa	14
NT	7251.79	HeLa	14
NT	17034.8	HeLa	14
NT	933.591	HeLa	14
NT	17461	HeLa	14
NT	972.363	HeLa	14
NT	6668.16	HeLa	14
NT	4847.74	HeLa	14
NT	1189.26	HeLa	14
NT	12719.7	HeLa	14
NT	891.242	HeLa	14
NT	973.409	HeLa	14
NT	1046.5	HeLa	14
NT	11226.5	HeLa	14
NT	6176.85	HeLa	14
NT	14564.4	HeLa	14
NT	723.92	HeLa	14
NT	10303.2	HeLa	14
NT	1062.58	HeLa	14
NT	13125.4	HeLa	14
NT	9223.04	HeLa	14
NT	11107.6	HeLa	14
NT	13545.5	HeLa	14
NT	1025.14	HeLa	14
NT	990.634	HeLa	14
NT	6301.28	HeLa	14
NT	10626	HeLa	14
NT	10776	HeLa	14
NT	16852.1	HeLa	14
NT	721.591	HeLa	14
NT	1379.82	HeLa	14
NT	3566.06	HeLa	14
NT	1673.22	HeLa	14
NT	10455.7	HeLa	14
NT	4657.88	HeLa	14
NT	944.188	HeLa	14
NT	9969.81	HeLa	14
NT	7015.02	HeLa	14
NT	7049.54	HeLa	14
NT	730.582	HeLa	14
NT	3535.26	HeLa	14
NT	963.801	HeLa	14
NT	5989.02	HeLa	14
NT	791.606	HeLa	14
NT	18133.2	HeLa	14
NT	11119.7	HeLa	14
NT	20696.4	HeLa	14
NT	5992.32	HeLa	14
NT	16629.9	HeLa	14
NT	2051.68	HeLa	14
NT	18284.6	HeLa	14
NT	2380.74	HeLa	14
NT	16290.8	HeLa	14
NT	961.202	HeLa	14
NT	14089.4	HeLa	14
NT	2197.13	HeLa	14
NT	11629.8	HeLa	14
NT	20475.4	HeLa	14
NT	16289.5	HeLa	14
NT	4138.72	HeLa	14
NT	10235.4	HeLa	14
NT	1270.38	HeLa	14
NT	10018.7	HeLa	14
NT	13871.8	HeLa	14
NT	9678.04	HeLa	14
NT	12386.6	HeLa	14
NT	1021.56	HeLa	14
NT	12766.1	HeLa	14
NT	1981.36	HeLa	14
NT	9720.08	HeLa	14
NT	10196.3	HeLa	14
NT	15066.8	HeLa	14
NT	3693.46	HeLa	14
NT	8121.52	HeLa	14
NT	775.26	HeLa	14
NT	1857.04	HeLa	14
NT	897.151	HeLa	14
NT	16639.9	HeLa	14
NT	8001.75	HeLa	14
NT	15890.7	HeLa	14
NT	19846.1	HeLa	14
NT	16764.5	HeLa	14
NT	5871.2	HeLa	14
NT	9374.31	HeLa	14
NT	1353.61	HeLa	14
NT	14902.8	HeLa	14
NT	733.339	HeLa	14
NT	1018.17	HeLa	14
NT	13040	HeLa	14
NT	723.447	HeLa	14
NT	12146.6	HeLa	14
NT	724.305	HeLa	14
NT	715.655	HeLa	14
NT	17102.1	HeLa	14
NT	1304.41	HeLa	14
NT	17454.7	HeLa	14
NT	816.163	HeLa	14
NT	1117.46	HeLa	14
NT	16079.1	HeLa	14
NT	14000.2	HeLa	14
NT	9943	HeLa	14
NT	14513.3	HeLa	14
NT	793.178	HeLa	14
NT	20504.7	HeLa	14
NT	16347.6	HeLa	14
NT	9822.18	HeLa	14
NT	11969.7	HeLa	14
NT	913.582	HeLa	14
NT	1084.55	HeLa	14
NT	10601.3	HeLa	14
NT	2428.35	HeLa	14
NT	1144.09	HeLa	14
NT	14776.4	HeLa	14
NT	798.883	HeLa	14
NT	977.175	HeLa	14
NT	17186.8	HeLa	14
NT	11346.5	HeLa	14
NT	18967.7	HeLa	14
NT	14785.4	HeLa	14
NT	3683.29	HeLa	14
NT	867.914	HeLa	14
NT	822.535	HeLa	14
NT	16202.5	HeLa	14
NT	711.191	HeLa	14
NT	716.07	HeLa	14
NT	762.977	HeLa	14
NT	1501.77	HeLa	14
NT	1506.42	HeLa	14
NT	14851.1	HeLa	14
NT	897.368	HeLa	14
NT	14924.2	HeLa	14
NT	13324.6	HeLa	14
NT	1164.89	HeLa	14
NT	1632.72	HeLa	14
NT	1427.49	HeLa	14
NT	17275.1	HeLa	14
NT	7981.13	HeLa	14
NT	11262.6	HeLa	14
NT	919.791	HeLa	14
NT	24483.8	HeLa	14
NT	6244.05	HeLa	14
NT	1275.15	HeLa	14
NT	22520	HeLa	14
NT	1978.04	HeLa	14
NT	17435.5	HeLa	14
NT	2226.19	HeLa	14
NT	20619.8	HeLa	14
NT	17012.2	HeLa	14
NT	1504.61	HeLa	14
NT	15413	HeLa	14
NT	20247.1	HeLa	14
NT	945.203	HeLa	14
NT	23113	HeLa	14
NT	2407.89	HeLa	14
NT	12428.3	HeLa	14
NT	20440.1	HeLa	14
NT	970.345	HeLa	14
NT	14549.4	HeLa	14
NT	1585.12	HeLa	14
NT	10035.4	HeLa	14
NT	14408.5	HeLa	14
NT	1594.15	HeLa	14
NT	884.728	HeLa	14
NT	21031.5	HeLa	14
NT	18006.2	HeLa	14
NT	21169.9	HeLa	14
NT	951.028	HeLa	14
NT	1082.74	HeLa	14
NT	15033.9	HeLa	14
NT	12337.4	HeLa	14
NT	16841.8	HeLa	14
NT	1307.07	HeLa	14
NT	1236.44	HeLa	14
NT	1965.58	HeLa	14
NT	976.742	HeLa	14
NT	825.289	HeLa	14
NT	1989.85	HeLa	14
NT	11633.1	HeLa	14
NT	10214.5	HeLa	14
NT	12618.8	HeLa	14
NT	6790.37	HeLa	14
NT	768.825	HeLa	14
NT	4923.98	HeLa	14
NT	8724.91	HeLa	14
NT	11182.6	HeLa	14
NT	763.547	HeLa	14
NT	740.009	HeLa	14
NT	18685.5	HeLa	14
NT	13485.8	HeLa	14
NT	10760.2	HeLa	14
NT	8685.32	HeLa	14
NT	1586.49	HeLa	14
NT	11262.9	HeLa	14
NT	8175.82	HeLa	14
NT	1719.72	HeLa	14
NT	864.046	HeLa	14
NT	955.418	HeLa	14
NT	6581.51	HeLa	14
NT	14558.5	HeLa	14
NT	2178.76	HeLa	14
NT	1115.02	HeLa	14
NT	1358.2	HeLa	14
NT	9578.4	HeLa	14
NT	846.569	HeLa	14
NT	9694.11	HeLa	14
NT	7373.75	HeLa	14
NT	6920.85	HeLa	14
NT	13691.1	HeLa	14
NT	10793.3	HeLa	14
NT	1781.25	HeLa	14
NT	896.368	HeLa	14
NT	12553.7	HeLa	14
NT	14747.8	HeLa	14
NT	2646.12	HeLa	14
NT	700.806	HeLa	14
NT	5587.34	HeLa	14
NT	7722.21	HeLa	14
NT	5793.85	HeLa	14
NT	12238.9	HeLa	14
NT	4717.36	HeLa	14
NT	17179.7	HeLa	14
NT	9653.07	HeLa	14
NT	714.854	HeLa	14
NT	952.406	HeLa	14
NT	1109.67	HeLa	14
NT	13404.4	HeLa	14
NT	9538.78	HeLa	14
NT	900.615	HeLa	14
NT	1020.61	HeLa	14
NT	5469.71	HeLa	14
NT	13642.7	HeLa	14
NT	888.912	HeLa	14
NT	20158.4	HeLa	14
NT	15620.9	HeLa	14
NT	844.255	HeLa	14
NT	5788.67	HeLa	14
NT	1035.65	HeLa	14
NT	2534.09	HeLa	14
NT	18823.5	HeLa	14
NT	905.594	HeLa	14
NT	11754	HeLa	14
NT	8970.72	HeLa	14
NT	18167.7	HeLa	14
NT	12740.2	HeLa	14
NT	769.206	HeLa	14
NT	1460.79	HeLa	14
NT	1259.53	HeLa	14
NT	5561.93	HeLa	14
NT	19419.8	HeLa	14
NT	13285.8	HeLa	14
NT	728.629	HeLa	14
NT	13792.8	HeLa	14
NT	4924.65	HeLa	14
NT	954.326	HeLa	14
NT	13506.6	HeLa	14
NT	806.017	HeLa	14
NT	1104.46	HeLa	14
NT	2616.63	HeLa	14
NT	2126.67	HeLa	14
NT	1776.95	HeLa	14
NT	10921.9	HeLa	14
NT	828.373	HeLa	14
NT	14674.9	HeLa	14
NT	10111.6	HeLa	14
NT	13165.1	HeLa	14
NT	1226.86	HeLa	14
NT	17408.9	HeLa	14
NT	12563.4	HeLa	14
NT	6846.56	HeLa	14
NT	14939.9	HeLa	14
NT	1546.68	HeLa	14
NT	1491.88	HeLa	14
NT	12758.6	HeLa	14
NT	928.089	HeLa	14
NT	11462.7	HeLa	14
NT	754.692	HeLa	14
NT	2602.94	HeLa	14
NT	10537	HeLa	14
NT	8030.86	HeLa	14
NT	1539	HeLa	14
NT	13557.8	HeLa	14
NT	920.551	HeLa	14
NT	4480.94	HeLa	14
NT	8302.69	HeLa	14
NT	19489.4	HeLa	14
NT	3400.4	HeLa	14
NT	5288.27	HeLa	14
NT	6405.02	HeLa	14
NT	1145.1	HeLa	14
NT	713.916	HeLa	14
NT	4019.21	HeLa	14
NT	18150.7	HeLa	14
NT	10604	HeLa	14
NT	1254.64	HeLa	14
NT	920.404	HeLa	14
NT	1493.86	HeLa	14
NT	974.122	HeLa	14
NT	10143.8	HeLa	14
NT	14530	HeLa	14
NT	17351.2	HeLa	14
NT	18419.7	HeLa	14
NT	5699.61	HeLa	14
NT	15295.2	HeLa	14
NT	8888.75	HeLa	14
NT	809.852	HeLa	14
NT	5284.48	HeLa	14
NT	11286.6	HeLa	14
NT	17864.1	HeLa	14
NT	701.773	HeLa	14
NT	1670.68	HeLa	14
NT	18000	HeLa	14
NT	11324.8	HeLa	14
NT	16687.6	HeLa	14
NT	875.97	HeLa	14
NT	5238.53	HeLa	14
NT	14698.1	HeLa	14
NT	14694.1	HeLa	14
NT	2224.92	HeLa	14
NT	9090.12	HeLa	14
NT	14779	HeLa	14
NT	1237.28	HeLa	14
NT	13917.7	HeLa	14
NT	928.945	HeLa	14
NT	20073	HeLa	14
NT	22468.2	HeLa	14
NT	19555.9	HeLa	14
NT	837.299	HeLa	14
NT	10145.4	HeLa	14
NT	776.402	HeLa	14
NT	765.754	HeLa	14
NT	9942.95	HeLa	14
NT	10876.1	HeLa	14
NT	732.737	HeLa	14
NT	3202.21	HeLa	14
NT	15247.8	HeLa	14
NT	1045.51	HeLa	14
NT	14879.4	HeLa	14
NT	706.474	HeLa	14
NT	1099.51	HeLa	14
NT	1121.79	HeLa	14
NT	762.2	HeLa	14
NT	3595.66	HeLa	14
NT	1083.78	HeLa	14
NT	1488.72	HeLa	14
NT	20342.4	HeLa	14
NT	1421.8	HeLa	14
NT	3227.71	HeLa	14
NT	15702.4	HeLa	14
NT	815.528	HeLa	14
NT	797.241	HeLa	14
NT	13562.3	HeLa	14
NT	1222.9	HeLa	14
NT	1533.03	HeLa	14
NT	9400.4	HeLa	14
NT	944.529	HeLa	14
NT	791.681	HeLa	14
NT	14506.1	HeLa	14
NT	10760.8	HeLa	14
NT	11295.1	HeLa	14
NT	700.692	HeLa	14
NT	13201.6	HeLa	14
NT	1019.64	HeLa	14
NT	2136.89	HeLa	14
NT	14503.4	HeLa	14
NT	10306.5	HeLa	14
NT	12435.4	HeLa	14
NT	9871.67	HeLa	14
NT	1034.04	HeLa	14
NT	883.545	HeLa	14
NT	14249.4	HeLa	14
NT	16756	HeLa	14
NT	6888.68	HeLa	14
NT	1054.54	HeLa	14
NT	11596.7	HeLa	14
NT	12495.9	HeLa	14
NT	11734.8	HeLa	14
NT	1239.24	HeLa	14
NT	8574.99	HeLa	14
NT	16799.5	HeLa	14
NT	824.769	HeLa	14
NT	1454.98	HeLa	14
NT	720.121	HeLa	14
NT	10869.1	HeLa	14
NT	13267.3	HeLa	14
NT	10182.7	HeLa	14
NT	868.491	HeLa	14
NT	11279.1	HeLa	14
NT	13495.3	HeLa	14
NT	16630.4	HeLa	14
NT	13343	HeLa	14
NT	17361.9	HeLa	14
NT	1047.87	HeLa	14
NT	14077.6	HeLa	14
NT	6498.58	HeLa	14
NT	9920.44	HeLa	14
NT	2148.14	HeLa	14
NT	19003.4	HeLa	14
NT	20436.2	HeLa	14
NT	17189.5	HeLa	14
NT	19617.8	HeLa	14
NT	14846.1	HeLa	14
NT	14827.7	HeLa	14
NT	17662.5	HeLa	14
NT	13811.5	HeLa	14
NT	715.493	HeLa	14
NT	10216.2	HeLa	14
NT	12641	HeLa	14
NT	831.397	HeLa	14
NT	3915.9	HeLa	14
NT	909.792	HeLa	14
NT	11813.1	HeLa	14
NT	10918.3	HeLa	14
NT	10530.2	HeLa	14
NT	4632.72	HeLa	14
NT	2102.32	HeLa	14
NT	4222.37	HeLa	14
NT	14189.9	HeLa	14
NT	8375.21	HeLa	14
NT	715.082	HeLa	14
NT	14650.5	HeLa	14
NT	13586.4	HeLa	14
NT	3246.05	HeLa	14
NT	2678.79	HeLa	14
NT	20740.4	HeLa	14
NT	1718.04	HeLa	14
NT	823.579	HeLa	14
NT	21700.2	HeLa	14
NT	15980.9	HeLa	14
NT	7483.97	HeLa	14
NT	13727.5	HeLa	14
NT	1583.93	HeLa	14
NT	894.164	HeLa	14
NT	13972.1	HeLa	14
NT	9975.28	HeLa	14
NT	13896.6	HeLa	14
NT	11619.5	HeLa	14
NT	7429.27	HeLa	14
NT	4255.99	HeLa	14
NT	11957.8	HeLa	14
NT	6483.44	HeLa	14
NT	12276	HeLa	14
NT	14891.6	HeLa	14
NT	1331.94	HeLa	14
NT	838.193	HeLa	14
NT	15022.8	HeLa	14
NT	1056.13	HeLa	14
NT	15026.9	HeLa	14
NT	14014.6	HeLa	14
NT	9281.46	HeLa	14
NT	11011.9	HeLa	14
NT	12454.3	HeLa	14
NT	17784.8	HeLa	14
NT	15619.5	HeLa	14
NT	1512.97	HeLa	14
NT	811.222	HeLa	14
NT	16975.1	HeLa	14
NT	15962.9	HeLa	14
NT	13214.1	HeLa	14
NT	16380.6	HeLa	14
NT	718.744	HeLa	14
NT	17166.8	HeLa	14
NT	1160.97	HeLa	14
NT	19442.3	HeLa	14
NT	752.771	HeLa	14
NT	12653	HeLa	14
NT	14174.7	HeLa	14
NT	20081.6	HeLa	14
NT	10383.8	HeLa	14
NT	5302.48	HeLa	14
NT	2814.68	HeLa	14
NT	1120.43	HeLa	14
NT	12641.6	HeLa	14
NT	1380.13	HeLa	14
NT	1157.16	HeLa	14
NT	1557.66	HeLa	14
NT	1538.38	HeLa	14
NT	14669.5	HeLa	14
NT	18368	HeLa	14
NT	18552.5	HeLa	14
NT	18175.7	HeLa	14
NT	15738.1	HeLa	14
NT	10519.3	HeLa	14
NT	886.751	HeLa	14
NT	16911.3	HeLa	14
NT	3239.64	HeLa	14
NT	15876.7	HeLa	14
NT	862.37	HeLa	14
NT	877.969	HeLa	14
NT	5336.47	HeLa	14
NT	929.248	HeLa	14
NT	757.032	HeLa	14
NT	8013.76	HeLa	14
NT	1881.76	HeLa	14
NT	14222.6	HeLa	14
NT	13975.6	HeLa	14
NT	3436.15	HeLa	14
NT	8446.42	HeLa	14
NT	15398.8	HeLa	14
NT	9543.33	HeLa	14
NT	3210.95	HeLa	14
NT	11147.4	HeLa	14
NT	10181.8	HeLa	14
NT	719.151	HeLa	14
NT	5504.53	HeLa	14
NT	8167.48	HeLa	14
NT	10939.8	HeLa	14
NT	8395.61	HeLa	14
NT	4601.78	HeLa	14
NT	3426.97	HeLa	14
NT	999.996	HeLa	14
NT	779.928	HeLa	14
NT	1721.12	HeLa	14
NT	1050.98	HeLa	14
NT	15866.1	HeLa	14
NT	10546.6	HeLa	14
NT	1198.46	HeLa	14
NT	3888.55	HeLa	14
NT	705.341	HeLa	14
NT	14690.1	HeLa	14
NT	11277.4	HeLa	14
NT	859.841	HeLa	14
NT	7703.54	HeLa	14
NT	5142.12	HeLa	14
NT	15355.4	HeLa	14
NT	1373.55	HeLa	14
NT	13586.4	HeLa	14
NT	5892.39	HeLa	14
NT	5342.65	HeLa	14
NT	2428.39	HeLa	14
NT	1255.28	HeLa	14
NT	13393	HeLa	14
NT	1227.39	HeLa	14
NT	1396.55	HeLa	14
NT	9857.52	HeLa	14
NT	1524.56	HeLa	14
NT	13125	HeLa	14
NT	11662.1	HeLa	14
NT	15403.3	HeLa	14
NT	1583.81	HeLa	14
NT	14996.4	HeLa	14
NT	908.223	HeLa	14
NT	12875.5	HeLa	14
NT	851.127	HeLa	14
NT	1938.21	HeLa	14
NT	18487.1	HeLa	14
NT	17714.6	HeLa	14
NT	17344.6	HeLa	14
NT	17486.7	HeLa	14
NT	15680.2	HeLa	14
NT	9535.23	HeLa	14
NT	10493.7	HeLa	14
NT	7304.65	HeLa	14
NT	1336.47	HeLa	14
NT	868.321	HeLa	14
NT	709.079	HeLa	14
NT	13502	HeLa	14
NT	1341.4	HeLa	14
NT	5616.28	HeLa	14
NT	4864.87	HeLa	14
NT	845.743	HeLa	14
NT	10440.8	HeLa	14
NT	8063.92	HeLa	14
NT	3489.22	HeLa	14
NT	990.727	HeLa	14
NT	9870.78	HeLa	14
NT	11637.4	HeLa	14
NT	5831.16	HeLa	14
NT	5175.56	HeLa	14
NT	16908.7	HeLa	14
NT	2990.68	HeLa	14
NT	724.666	HeLa	14
NT	7839.03	HeLa	14
NT	5764.56	HeLa	14
NT	7574.4	HeLa	14
NT	5054.11	HeLa	14
NT	8258.85	HeLa	14
NT	8549.91	HeLa	14
NT	7974.81	HeLa	14
NT	4145.99	HeLa	14
NT	8264.74	HeLa	14
NT	1655.42	HeLa	14
NT	2449.67	HeLa	14
NT	2906.92	HeLa	14
NT	3524.72	HeLa	14
NT	727.802	HeLa	14
NT	7971.6	HeLa	14
NT	16120.9	HeLa	14
NT	10755.1	HeLa	14
NT	1508.96	HeLa	14
NT	11760.6	HeLa	14
NT	8290.43	HeLa	14
NT	900.806	HeLa	14
NT	15995.8	HeLa	14
NT	9333.68	HeLa	14
NT	1259.74	HeLa	14
NT	12896.8	HeLa	14
NT	798.057	HeLa	14
NT	765.277	HeLa	14
NT	5105.49	HeLa	14
NT	14335.1	HeLa	14
NT	11546	HeLa	14
NT	4889.13	HeLa	14
NT	923.898	HeLa	14
NT	6959.25	HeLa	14
NT	844.018	HeLa	14
NT	16220.6	HeLa	14
NT	12996.7	HeLa	14
NT	12543.1	HeLa	14
NT	14831.7	HeLa	14
NT	17797.2	HeLa	14
NT	8161.76	HeLa	14
NT	9648.36	HeLa	14
NT	8282.12	HeLa	14
NT	15206.2	HeLa	14
NT	7152.09	HeLa	14
NT	12638.6	HeLa	14
NT	871.338	HeLa	14
NT	13957.1	HeLa	14
NT	15531.8	HeLa	14
NT	5434.11	HeLa	14
NT	16158.2	HeLa	14
NT	18772.5	HeLa	14
NT	4350.74	HeLa	14
NT	6478.75	HeLa	14
NT	20542.8	HeLa	14
NT	17943.7	HeLa	14
NT	21149.7	HeLa	14
NT	1022.45	HeLa	14
NT	7587.29	HeLa	14
NT	776.834	HeLa	14
NT	822.563	HeLa	14
NT	1150.51	HeLa	14
NT	7644.45	HeLa	14
NT	3736.77	HeLa	14
NT	735.643	HeLa	14
NT	936.359	HeLa	14
NT	5378.96	HeLa	14
NT	784.541	HeLa	14
NT	770.507	HeLa	14
NT	9220.7	HeLa	14
NT	719.644	HeLa	14
NT	756.927	HeLa	14
NT	12093.3	HeLa	14
NT	12310.2	HeLa	14
NT	12387.7	HeLa	14
NT	14107.3	HeLa	14
NT	1192.96	HeLa	14
NT	930.117	HeLa	14
NT	20737.5	HeLa	14
NT	10948.9	HeLa	14
NT	8324.76	HeLa	14
NT	7109.96	HeLa	14
NT	6981.38	HeLa	14
NT	3879.69	HeLa	14
NT	10005	HeLa	14
NT	6365.16	HeLa	14
NT	9305.42	HeLa	14
NT	3766.73	HeLa	14
NT	4500.92	HeLa	14
NT	10230.1	HeLa	14
NT	2735	HeLa	14
NT	789.853	HeLa	14
NT	4215.52	HeLa	14
NT	7185.91	HeLa	14
NT	4192.72	HeLa	14
NT	11089.7	HeLa	14
NT	10759.8	HeLa	14
NT	10985.3	HeLa	14
NT	12464.6	HeLa	14
NT	13890.7	HeLa	14
NT	8543.97	HeLa	14
NT	11828.1	HeLa	14
NT	13157.7	HeLa	14
NT	10526.9	HeLa	14
NT	13083.1	HeLa	14
NT	14505.5	HeLa	14
NT	14371.3	HeLa	14
NT	10875.6	HeLa	14
NT	10922.2	HeLa	14
NT	7091.4	HeLa	14
NT	11896.7	HeLa	14
NT	14901.1	HeLa	14
NT	14691.8	HeLa	14
NT	5001.88	HeLa	14
NT	825.477	HeLa	14
NT	8466.23	HeLa	14
NT	12018	HeLa	14
NT	4665.52	HeLa	14
NT	13937.8	HeLa	14
NT	1776.99	HeLa	14
NT	2667.24	HeLa	14
NT	997.672	HeLa	14
NT	10239.3	HeLa	14
NT	3093.34	HeLa	14
NT	14203.6	HeLa	14
NT	11891.2	HeLa	14
NT	9495.39	HeLa	14
NT	1604.69	HeLa	14
NT	2287.62	HeLa	14
NT	5935.54	HeLa	14
NT	929.774	HeLa	14
NT	15926.9	HeLa	14
NT	3754.77	HeLa	14
NT	762.978	HeLa	14
NT	14341.9	HeLa	14
NT	812.233	HeLa	14
NT	12972.8	HeLa	14
NT	1109.28	HeLa	14
NT	788.363	HeLa	14
NT	10844.8	HeLa	14
NT	4679.39	HeLa	14
NT	11047	HeLa	14
NT	11437.9	HeLa	14
NT	14518.5	HeLa	14
NT	769.347	HeLa	14
NT	1110.12	HeLa	14
NT	4237.62	HeLa	14
NT	8874.28	HeLa	14
NT	19788.5	HeLa	14
NT	6192.86	HeLa	14
NT	2568.06	HeLa	14
NT	6815.01	HeLa	14
NT	1674.27	HeLa	14
NT	10644.1	HeLa	14
NT	2944.81	HeLa	14
NT	6940.22	HeLa	14
NT	1153.58	HeLa	14
NT	9491.56	HeLa	14
NT	909.687	HeLa	14
NT	9338.92	HeLa	14
NT	1157.13	HeLa	14
NT	12060.6	HeLa	14
NT	7243.77	HeLa	14
NT	887.624	HeLa	14
NT	8181.96	HeLa	14
NT	14342.4	HeLa	14
NT	1331.87	HeLa	14
NT	8351.17	HeLa	14
NT	977.425	HeLa	14
NT	12825.7	HeLa	14
NT	4524.44	HeLa	14
NT	1523.85	HeLa	14
NT	3976.41	HeLa	14
NT	6908.85	HeLa	14
NT	14834.5	HeLa	14
NT	11210.7	HeLa	14
NT	11255.5	HeLa	14
NT	4016.61	HeLa	14
NT	1334.29	HeLa	14
NT	15902.5	HeLa	14
NT	9780.61	HeLa	14
NT	12909.2	HeLa	14
NT	8476.05	HeLa	14
NT	912.721	HeLa	14
NT	21079.4	HeLa	14
NT	863.592	HeLa	14
NT	18911.4	HeLa	14
NT	1261.85	HeLa	14
NT	11622.8	HeLa	14
NT	13039.5	HeLa	14
NT	15317.1	HeLa	14
NT	1670.07	HeLa	14
NT	13054.5	HeLa	14
NT	1197.62	HeLa	14
NT	9509.29	HeLa	14
NT	736.942	HeLa	14
NT	9935.37	HeLa	14
NT	8942.47	HeLa	14
NT	6774.09	HeLa	14
NT	4497.06	HeLa	14
NT	1825.86	HeLa	14
NT	6403.5	HeLa	14
NT	932.347	HeLa	14
NT	3833.36	HeLa	14
NT	12029.1	HeLa	14
NT	5637.82	HeLa	14
NT	2625.67	HeLa	14
NT	5393.41	HeLa	14
NT	5470.71	HeLa	14
NT	7990.28	HeLa	14
NT	12576.1	HeLa	14
NT	13024	HeLa	14
NT	11309.7	HeLa	14
NT	1063.45	HeLa	14
NT	968.561	HeLa	14
NT	14582.2	HeLa	14
NT	1256.58	HeLa	14
NT	15183.7	HeLa	14
NT	15446.3	HeLa	14
NT	12231.7	HeLa	14
NT	807.752	HeLa	14
NT	1303.24	HeLa	14
NT	17218.8	HeLa	14
NT	5523.55	HeLa	14
NT	836.399	HeLa	14
NT	17287.1	HeLa	14
NT	2200.51	HeLa	14
NT	15788.2	HeLa	14
NT	6778.63	HeLa	14
NT	11361.3	HeLa	14
NT	12186.6	HeLa	14
NT	1107.79	HeLa	14
NT	8018.81	HeLa	14
NT	2972.25	HeLa	14
NT	5717.51	HeLa	14
NT	11855	HeLa	14
NT	10875	HeLa	14
NT	10802.6	HeLa	14
NT	10921.2	HeLa	14
NT	3415.98	HeLa	14
NT	2824.3	HeLa	14
NT	1224.09	HeLa	14
NT	9340.59	HeLa	14
NT	12485.6	HeLa	14
NT	13468.3	HeLa	14
NT	11076.8	HeLa	14
NT	850.706	HeLa	14
NT	11823.8	HeLa	14
NT	903.991	HeLa	14
NT	8697.77	HeLa	14
NT	822.841	HeLa	14
NT	6515.86	HeLa	14
NT	8663.04	HeLa	14
NT	1193.96	HeLa	14
NT	12135.6	HeLa	14
NT	834.281	HeLa	14
NT	2669.24	HeLa	14
NT	12911.7	HeLa	14
NT	8385.76	HeLa	14
NT	15813.7	HeLa	14
NT	3473.57	HeLa	14
NT	979.378	HeLa	14
NT	3961.45	HeLa	14
NT	718.175	HeLa	14
NT	5840.32	HeLa	14
NT	3100.4	HeLa	14
NT	4772.21	HeLa	14
NT	11575.7	HeLa	14
NT	15643.8	HeLa	14
NT	3322.94	HeLa	14
NT	1036.42	HeLa	14
NT	11855.4	HeLa	14
NT	11750.9	HeLa	14
NT	2646.54	HeLa	14
NT	5665.53	HeLa	14
NT	12321.2	HeLa	14
NT	12336.4	HeLa	14
NT	1234.21	HeLa	14
NT	9403.81	HeLa	14
NT	9617.85	HeLa	14
NT	13146.3	HeLa	14
NT	14504.8	HeLa	14
NT	14891.9	HeLa	14
NT	13838.7	HeLa	14
NT	890.28	HeLa	14
NT	8285.93	HeLa	14
NT	11027.2	HeLa	14
NT	13919.6	HeLa	14
NT	13910.9	HeLa	14
NT	15786	HeLa	14
NT	1048.21	HeLa	14
NT	14122.9	HeLa	14
NT	1168.44	HeLa	14
NT	747.378	HeLa	14
NT	11087	HeLa	14
NT	10897.9	HeLa	14
NT	11862.9	HeLa	14
NT	1805.82	HeLa	14
NT	1337.43	HeLa	14
NT	12187.5	HeLa	14
NT	10660.9	HeLa	14
NT	16102.4	HeLa	14
NT	5813.87	HeLa	14
NT	5251.38	HeLa	14
NT	5131.48	HeLa	14
NT	8340.47	HeLa	14
NT	13376.6	HeLa	14
NT	936.066	HeLa	14
NT	3394.81	HeLa	14
NT	10216.7	HeLa	14
NT	1566.25	HeLa	14
NT	791.168	HeLa	14
NT	13686.4	HeLa	14
NT	8859.1	HeLa	14
NT	7245.66	HeLa	14
NT	980.851	HeLa	14
NT	13646.2	HeLa	14
NT	9054.43	HeLa	14
NT	10447.9	HeLa	14
NT	13014.7	HeLa	14
NT	13776.2	HeLa	14
NT	700.474	HeLa	14
NT	13514.3	HeLa	14
NT	903.276	HeLa	14
NT	9513.52	HeLa	14
NT	14732.9	HeLa	14
NT	6137.83	HeLa	14
NT	15258.7	HeLa	14
NT	6557.54	HeLa	14
NT	6966.92	HeLa	14
NT	1135.98	HeLa	14
NT	1714.13	HeLa	14
NT	6651.55	HeLa	14
NT	845.955	HeLa	14
NT	1218.53	HeLa	14
NT	5031.6	HeLa	14
NT	793.411	HeLa	14
NT	15473.3	HeLa	14
NT	9915.17	HeLa	14
NT	16028.5	HeLa	14
NT	785.804	HeLa	14
NT	9020.47	HeLa	14
NT	849.288	HeLa	14
NT	6235.27	HeLa	14
NT	4295.73	HeLa	14
NT	20045.9	HeLa	14
NT	16715.8	HeLa	14
NT	15009.6	HeLa	14
NT	15220.9	HeLa	14
NT	11290.4	HeLa	14
NT	14689.7	HeLa	14
NT	11168.6	HeLa	14
NT	850.489	HeLa	14
NT	3834.54	HeLa	14
NT	15119.8	HeLa	14
NT	18564.5	HeLa	14
NT	15943.4	HeLa	14
NT	18685.3	HeLa	14
NT	917.946	HeLa	14
NT	13052	HeLa	14
NT	11393.1	HeLa	14
NT	13964.5	HeLa	14
NT	12308.3	HeLa	14
NT	16062	HeLa	14
NT	18087.3	HeLa	14
NT	17481.8	HeLa	14
NT	13796	HeLa	14
NT	14189.5	HeLa	14
NT	5838.94	HeLa	14
NT	5404.27	HeLa	14
NT	6079.87	HeLa	14
NT	13332.5	HeLa	14
NT	13561.1	HeLa	14
NT	3519.69	HeLa	14
NT	1317.31	HeLa	14
NT	15825.2	HeLa	14
NT	5721.6	HeLa	14
NT	827.29	HeLa	14
NT	10988.8	HeLa	14
NT	7417.33	HeLa	14
NT	3255.44	HeLa	14
NT	11672.8	HeLa	14
NT	4212.28	HeLa	14
NT	7613.09	HeLa	14
NT	17198.7	HeLa	14
NT	9118.09	HeLa	14
NT	4361.68	HeLa	14
NT	4346.69	HeLa	14
NT	4083.37	HeLa	14
NT	1129.33	HeLa	14
NT	11284.2	HeLa	14
NT	14835	HeLa	14
NT	1263.62	HeLa	14
NT	4672.22	HeLa	14
NT	6203.8	HeLa	14
NT	722.504	HeLa	14
NT	16274.9	HeLa	14
NT	11967.7	HeLa	14
NT	2673.42	HeLa	14
NT	14237.1	HeLa	14
NT	10485.2	HeLa	14
NT	2796.09	HeLa	14
NT	11039.1	HeLa	14
NT	9275.71	HeLa	14
NT	7278.81	HeLa	14
NT	14800.5	HeLa	14
NT	12222.5	HeLa	14
NT	2739.25	HeLa	14
NT	16679.3	HeLa	14
NT	4590.24	HeLa	14
NT	6783.23	HeLa	14
NT	14018.5	HeLa	14
NT	16968.5	HeLa	14
NT	7277.62	HeLa	14
NT	7772.7	HeLa	14
NT	862.294	HeLa	14
NT	7686.76	HeLa	14
NT	836.151	HeLa	14
NT	10517.4	HeLa	14
NT	5538.29	HeLa	14
NT	13306.3	HeLa	14
NT	1237.46	HeLa	14
NT	15206.2	HeLa	14
NT	854.926	HeLa	14
NT	10717.4	HeLa	14
NT	13777.4	HeLa	14
NT	14017.6	HeLa	14
NT	12980.2	HeLa	14
NT	6302.8	HeLa	14
NT	10069	HeLa	14
NT	14746	HeLa	14
NT	978.047	HeLa	14
NT	860.783	HeLa	14
NT	16903.6	HeLa	14
NT	1450.23	HeLa	14
NT	11526.6	HeLa	14
NT	14197.1	HeLa	14
NT	1851.18	HeLa	14
NT	947.682	HeLa	14
NT	15375.5	HeLa	14
NT	20647.4	HeLa	14
NT	13784.5	HeLa	14
NT	730.187	HeLa	14
NT	21452.3	HeLa	14
NT	16758.1	HeLa	14
NT	18308	HeLa	14
NT	746.795	HeLa	14
NT	15412.8	HeLa	14
NT	11214.4	HeLa	14
NT	5048.4	HeLa	14
NT	6599.36	HeLa	14
NT	17442.2	HeLa	14
NT	13380.5	HeLa	14
NT	1792.42	HeLa	14
NT	9089.43	HeLa	14
NT	712.599	HeLa	14
NT	4949.71	HeLa	14
NT	12421.3	HeLa	14
NT	13261.7	HeLa	14
NT	18014.7	HeLa	14
NT	13221	HeLa	14
NT	8250.71	HeLa	14
NT	9292.22	HeLa	14
NT	706.684	HeLa	14
NT	745.122	HeLa	14
NT	3313.8	HeLa	14
NT	932.45	HeLa	14
NT	10774.7	HeLa	14
NT	10511.9	HeLa	14
NT	11258	HeLa	14
NT	2631	HeLa	14
NT	15475	HeLa	14
NT	1162.39	HeLa	14
NT	1057.88	HeLa	14
NT	14953	HeLa	14
NT	14940.3	HeLa	14
NT	1070.01	HeLa	14
NT	14084.9	HeLa	14
NT	1125.35	HeLa	14
NT	1019.38	HeLa	14
NT	19858.3	HeLa	14
NT	3146.67	HeLa	14
NT	8530.7	HeLa	14
NT	15231.4	HeLa	14
NT	1061.46	HeLa	14
NT	10677.2	HeLa	14
NT	730.14	HeLa	14
NT	1667.86	HeLa	14
NT	18201.7	HeLa	14
NT	13338.6	HeLa	14
NT	16122.8	HeLa	14
NT	9002.11	HeLa	14
NT	16688.8	HeLa	14
NT	10364	HeLa	14
NT	765.771	HeLa	14
NT	4026.95	HeLa	14
NT	913.244	HeLa	14
NT	4293.92	HeLa	14
NT	4975.48	HeLa	14
NT	4892.85	HeLa	14
NT	902.107	HeLa	14
NT	10454.4	HeLa	14
NT	1216.61	HeLa	14
NT	1764.62	HeLa	14
NT	14726.1	HeLa	14
NT	1329.74	HeLa	14
NT	17923.5	HeLa	14
NT	15894.6	HeLa	14
NT	15568.9	HeLa	14
NT	12612.6	HeLa	14
NT	886.745	HeLa	14
NT	1057.49	HeLa	14
NT	710.955	HeLa	14
NT	857.075	HeLa	14
NT	1584.01	HeLa	14
NT	9029.57	HeLa	14
NT	748.848	HeLa	14
NT	927.716	HeLa	14
NT	5291.46	HeLa	14
NT	1217.88	HeLa	14
NT	5511.21	HeLa	14
NT	11971.1	HeLa	14
NT	14956.4	HeLa	14
NT	1083.82	HeLa	14
NT	1059.85	HeLa	14
NT	11447.8	HeLa	14
NT	5110.23	HeLa	14
NT	13947.3	HeLa	14
NT	9493.2	HeLa	14
NT	717.94	HeLa	14
NT	16381.6	HeLa	14
NT	13283.4	HeLa	14
NT	8050.27	HeLa	14
NT	7122.23	HeLa	14
NT	6022.74	HeLa	14
NT	18169	HeLa	14
NT	4504.84	HeLa	14
NT	832.844	HeLa	14
NT	1683.62	HeLa	14
NT	1039.66	HeLa	14
NT	12904.9	HeLa	14
NT	812.663	HeLa	14
NT	11696	HeLa	14
NT	10949.1	HeLa	14
NT	8171.68	HeLa	14
NT	943.671	HeLa	14
NT	11771	HeLa	14
NT	997.273	HeLa	14
NT	13593.3	HeLa	14
NT	12364.5	HeLa	14
NT	1013.99	HeLa	14
NT	10643.6	HeLa	14
NT	15321.8	HeLa	14
NT	15038.1	HeLa	14
NT	10495.6	HeLa	14
NT	4348.54	HeLa	14
NT	1178.64	HeLa	14
NT	5785.11	HeLa	14
NT	920.149	HeLa	14
NT	838.871	HeLa	14
NT	2609.18	HeLa	14
NT	10870.2	HeLa	14
NT	916.353	HeLa	14
NT	17072.4	HeLa	14
NT	1149.05	HeLa	14
NT	1265.18	HeLa	14
NT	8472.2	HeLa	14
NT	18653.8	HeLa	14
NT	8691.93	HeLa	14
NT	904.666	HeLa	14
NT	5367.51	HeLa	14
NT	13011.3	HeLa	14
NT	17809.1	HeLa	14
NT	14236.2	HeLa	14
NT	3898.48	HeLa	14
NT	9562.29	HeLa	14
NT	11617.1	HeLa	14
NT	1192.15	HeLa	14
NT	1411.39	HeLa	14
NT	13771.8	HeLa	14
NT	12677.6	HeLa	14
NT	972.061	HeLa	14
NT	1171.69	HeLa	14
NT	829.45	HeLa	14
NT	1375.54	HeLa	14
NT	20510.9	HeLa	14
NT	8128.13	HeLa	14
NT	1210.04	HeLa	14
NT	15350.8	HeLa	14
NT	826.458	HeLa	14
NT	1324.01	HeLa	14
NT	5317.61	HeLa	14
NT	1512	HeLa	14
NT	16111.3	HeLa	14
NT	1080.19	HeLa	14
NT	17786	HeLa	14
NT	814.416	HeLa	14
NT	9973.19	HeLa	14
NT	17650.2	HeLa	14
NT	11133.4	HeLa	14
NT	13490.4	HeLa	14
NT	17106.7	HeLa	14
NT	22146.7	HeLa	14
NT	706.758	HeLa	14
NT	891.47	HeLa	14
NT	11761.6	HeLa	14
NT	10181.7	HeLa	14
NT	5036.12	HeLa	14
NT	16465	HeLa	14
NT	1573.06	HeLa	14
NT	9030.09	HeLa	14
NT	10085.7	HeLa	14
NT	817.566	HeLa	14
NT	13086	HeLa	14
NT	3816.73	HeLa	14
NT	13720.9	HeLa	14
NT	4698.59	HeLa	14
NT	9624.02	HeLa	14
NT	728.548	HeLa	14
NT	925.922	HeLa	14
NT	15088.8	HeLa	14
NT	13379.6	HeLa	14
NT	15814.6	HeLa	14
NT	15869.9	HeLa	14
NT	12777.6	HeLa	14
NT	4441.67	HeLa	14
NT	4430.71	HeLa	14
NT	16726.2	HeLa	14
NT	930.399	HeLa	14
NT	833.478	HeLa	14
NT	2793.5	HeLa	14
NT	4318.35	HeLa	14
NT	3153.79	HeLa	14
NT	4843.49	HeLa	14
NT	1257.58	HeLa	14
NT	2152.73	HeLa	14
NT	17086.6	HeLa	14
NT	18127.8	HeLa	14
NT	1817.12	HeLa	14
NT	6529.09	HeLa	14
NT	19621.9	HeLa	14
NT	19383.4	HeLa	14
NT	784.348	HeLa	14
NT	14669.3	HeLa	14
NT	11663.9	HeLa	14
NT	14919.8	HeLa	14
NT	14328.4	HeLa	14
NT	3205.88	HeLa	14
NT	786.571	HeLa	14
NT	6953.79	HeLa	14
NT	15927.2	HeLa	14
NT	4129.55	HeLa	14
NT	970.38	HeLa	14
NT	11414.1	HeLa	14
NT	1079.77	HeLa	14
NT	1758.4	HeLa	14
NT	864.27	HeLa	14
NT	14349.2	HeLa	14
NT	14922.6	HeLa	14
NT	11563.6	HeLa	14
NT	14691.9	HeLa	14
NT	785.523	HeLa	14
NT	875.397	HeLa	14
NT	1250.06	HeLa	14
NT	1693.31	HeLa	14
NT	11545.3	HeLa	14
NT	13403.8	HeLa	14
NT	1545.05	HeLa	14
NT	8747.61	HeLa	14
NT	731.794	HeLa	14
NT	9703.22	HeLa	14
NT	9047.25	HeLa	14
NT	17026	HeLa	14
NT	8263.13	HeLa	14
NT	747.741	HeLa	14
NT	11031.1	HeLa	14
NT	14334.5	HeLa	14
NT	718.573	HeLa	14
NT	10175.6	HeLa	14
NT	3460.48	HeLa	14
NT	1132.3	HeLa	14
NT	1281.19	HeLa	14
NT	6172.84	HeLa	14
NT	4928.16	HeLa	14
NT	1096.17	HeLa	14
NT	12883	HeLa	14
NT	5262.57	HeLa	14
NT	10699.6	HeLa	14
NT	12483.9	HeLa	14
NT	844.05	HeLa	14
NT	842.294	HeLa	14
NT	10727.4	HeLa	14
NT	12413.1	HeLa	14
NT	885.823	HeLa	14
NT	1554.74	HeLa	14
NT	17926.6	HeLa	14
NT	9050.3	HeLa	14
NT	8400.79	HeLa	14
NT	9430.18	HeLa	14
NT	13493.4	HeLa	14
NT	16939.5	HeLa	14
NT	1042.26	HeLa	14
NT	4525.6	HeLa	14
NT	4028.77	HeLa	14
NT	11744.8	HeLa	14
NT	12654.5	HeLa	14
NT	780.738	HeLa	14
NT	17125.6	HeLa	14
NT	1434.77	HeLa	14
NT	710.692	HeLa	14
NT	11638.5	HeLa	14
NT	1396.19	HeLa	14
NT	8273.9	HeLa	14
NT	8957.71	HeLa	14
NT	1108.34	HeLa	14
NT	17979.9	HeLa	14
NT	9655.58	HeLa	14
NT	1435.15	HeLa	14
NT	1122.26	HeLa	14
NT	706.836	HeLa	14
NT	16554.5	HeLa	14
NT	725.069	HeLa	14
NT	11546.7	HeLa	14
NT	1001.84	HeLa	14
NT	17906.8	HeLa	14
NT	17035.5	HeLa	14
NT	13321	HeLa	14
NT	3665.4	HeLa	14
NT	7123.62	HeLa	14
NT	765.052	HeLa	14
NT	1574.35	HeLa	14
NT	6243.03	HeLa	14
NT	10897.3	HeLa	14
NT	849.444	HeLa	14
NT	745.81	HeLa	14
NT	12421.9	HeLa	14
NT	5362.04	HeLa	14
NT	788.457	HeLa	14
NT	1128.8	HeLa	14
NT	968.551	HeLa	14
NT	8009.77	HeLa	14
NT	14723.4	HeLa	14
NT	11914.6	HeLa	14
NT	1865.51	HeLa	14
NT	7690.78	HeLa	14
NT	887.339	HeLa	14
NT	3781.57	HeLa	14
NT	827.062	HeLa	14
NT	16431.1	HeLa	14
NT	10666.7	HeLa	14
NT	855.644	HeLa	14
NT	10507.8	HeLa	14
NT	12605.6	HeLa	14
NT	1211.59	HeLa	14
NT	12968.6	HeLa	14
NT	3444.75	HeLa	14
NT	876.789	HeLa	14
NT	8326.13	HeLa	14
NT	1672.44	HeLa	14
NT	14332.5	HeLa	14
NT	818.65	HeLa	14
NT	14097.2	HeLa	14
NT	3404.48	HeLa	14
NT	937.775	HeLa	14
NT	2002.3	HeLa	14
NT	2066.44	HeLa	14
NT	962.117	HeLa	14
NT	951.512	HeLa	14
NT	20062.1	HeLa	14
NT	9881.13	HeLa	14
NT	14398.5	HeLa	14
NT	13414.9	HeLa	14
NT	4747.76	HeLa	14
NT	1597.88	HeLa	14
NT	15619.6	HeLa	14
NT	17405.9	HeLa	14
NT	10459.1	HeLa	14
NT	895.798	HeLa	14
NT	11643	HeLa	14
NT	13606.1	HeLa	14
NT	2956.63	HeLa	14
NT	1018.07	HeLa	14
NT	11591.9	HeLa	14
NT	17545.9	HeLa	14
NT	12281.6	HeLa	14
NT	11937.2	HeLa	14
NT	4323.6	HeLa	14
NT	10953.4	HeLa	14
NT	8631.3	HeLa	14
NT	732.538	HeLa	14
NT	12632.1	HeLa	14
NT	708.799	HeLa	14
NT	2204.38	HeLa	14
NT	4940.13	HeLa	14
NT	11641	HeLa	14
NT	2334.57	HeLa	14
NT	9324.71	HeLa	14
NT	15041.8	HeLa	14
NT	4010.44	HeLa	14
NT	1024.03	HeLa	14
NT	17133.8	HeLa	14
NT	10098.6	HeLa	14
NT	1708.52	HeLa	14
NT	3378.01	HeLa	14
NT	5449.68	HeLa	14
NT	20178.9	HeLa	14
NT	2791.96	HeLa	14
NT	1156.67	HeLa	14
NT	12215.1	HeLa	14
NT	9615.98	HeLa	14
NT	6023.75	HeLa	14
NT	6271.64	HeLa	14
NT	11863.1	HeLa	14
NT	711.692	HeLa	14
NT	8315.59	HeLa	14
NT	1628.64	HeLa	14
NT	10805.9	HeLa	14
NT	15574.4	HeLa	14
NT	1686.05	HeLa	14
NT	7644.69	HeLa	14
NT	3138.62	HeLa	14
NT	1358.53	HeLa	14
NT	4113.48	HeLa	14
NT	8641.27	HeLa	14
NT	1742.12	HeLa	14
NT	3508.91	HeLa	14
NT	7562.15	HeLa	14
NT	11061.7	HeLa	14
NT	5234.82	HeLa	14
NT	8837.14	HeLa	14
NT	16906.4	HeLa	14
NT	9274.49	HeLa	14
NT	12833.6	HeLa	14
NT	8630.87	HeLa	14
NT	4127.87	HeLa	14
NT	12283.5	HeLa	14
NT	17270.8	HeLa	14
NT	921.81	HeLa	14
NT	847.751	HeLa	14
NT	9449.22	HeLa	14
NT	11553.3	HeLa	14
NT	8850.67	HeLa	14
NT	7305.37	HeLa	14
NT	13980.4	HeLa	14
NT	1264.46	HeLa	14
NT	13919.6	HeLa	14
NT	7393.45	HeLa	14
NT	8627.29	HeLa	14
NT	17461.3	HeLa	14
NT	13510.8	HeLa	14
NT	8588.74	HeLa	14
NT	874.711	HeLa	14
NT	3231.17	HeLa	14
NT	12811.2	HeLa	14
NT	10725.8	HeLa	14
NT	700.91	HeLa	14
NT	5830.75	HeLa	14
NT	1273.89	HeLa	14
NT	940.078	HeLa	14
NT	5964.51	HeLa	14
NT	5433.96	HeLa	14
NT	1106.69	HeLa	14
NT	14241.4	HeLa	14
NT	1623.31	HeLa	14
NT	4640.79	HeLa	14
NT	839.647	HeLa	14
NT	6623.74	HeLa	14
NT	13665.4	HeLa	14
NT	13794.7	HeLa	14
NT	2223.24	HeLa	14
NT	11642.1	HeLa	14
NT	1616.18	HeLa	14
NT	11137.5	HeLa	14
NT	16860.2	HeLa	14
NT	1351.53	HeLa	14
NT	1815.52	HeLa	14
NT	10823.7	HeLa	14
NT	15662.4	HeLa	14
NT	4645.12	HeLa	14
NT	20071.1	HeLa	14
NT	7849.79	HeLa	14
NT	6428.08	HeLa	14
NT	872.467	HeLa	14
NT	17898.2	HeLa	14
NT	1180.89	HeLa	14
NT	18099.9	HeLa	14
NT	1284.85	HeLa	14
NT	3716.27	HeLa	14
NT	814.678	HeLa	14
NT	12911.4	HeLa	14
NT	8038.64	HeLa	14
NT	11792.8	HeLa	14
NT	15410.7	HeLa	14
NT	1103.77	HeLa	14
NT	12338.6	HeLa	14
NT	16575	HeLa	14
NT	1010.5	HeLa	14
NT	1300.69	HeLa	14
NT	16043.5	HeLa	14
NT	1429.42	HeLa	14
NT	776.103	HeLa	14
NT	20209.1	HeLa	14
NT	5637.41	HeLa	14
NT	849.678	HeLa	14
NT	5174.95	HeLa	14
NT	802.867	HeLa	14
NT	11267.7	HeLa	14
NT	11076.2	HeLa	14
NT	1428.24	HeLa	14
NT	11422.6	HeLa	14
NT	5565.32	HeLa	14
NT	10224.5	HeLa	14
NT	12293.4	HeLa	14
NT	751.144	HeLa	14
NT	14054.9	HeLa	14
NT	13489.2	HeLa	14
NT	1776.87	HeLa	14
NT	7291.55	HeLa	14
NT	14387.9	HeLa	14
NT	705.481	HeLa	14
NT	10102.3	HeLa	14
NT	12792.2	HeLa	14
NT	13261.1	HeLa	14
NT	15087.6	HeLa	14
NT	9449.21	HeLa	14
NT	1329.82	HeLa	14
NT	13803.7	HeLa	14
NT	2278.64	HeLa	14
NT	9182.33	HeLa	14
NT	13164	HeLa	14
NT	5031.66	HeLa	14
NT	13692.3	HeLa	14
NT	6342.78	HeLa	14
NT	4718.69	HeLa	14
NT	15234.1	HeLa	14
NT	11425.1	HeLa	14
NT	10555.1	HeLa	14
NT	7908.89	HeLa	14
NT	13775.8	HeLa	14
NT	739.137	HeLa	14
NT	19322	HeLa	14
NT	3648.83	HeLa	14
NT	2290.48	HeLa	14
NT	14203.9	HeLa	14
NT	833.034	HeLa	14
NT	14910.7	HeLa	14
NT	11963	HeLa	14
NT	13949.7	HeLa	14
NT	16001.2	HeLa	14
NT	1146.28	HeLa	14
NT	2086.19	HeLa	14
NT	836.786	HeLa	14
NT	1968.03	HeLa	14
NT	730.35	HeLa	14
NT	7604.08	HeLa	14
NT	777.303	HeLa	14
NT	17841.6	HeLa	14
NT	1623.68	HeLa	14
NT	1783.18	HeLa	14
NT	18461.3	HeLa	14
NT	921.495	HeLa	14
NT	16354.9	HeLa	14
NT	882.393	HeLa	14
NT	3696.52	HeLa	14
NT	9468.65	HeLa	14
NT	19158.9	HeLa	14
NT	4747.2	HeLa	14
NT	15108.2	HeLa	14
NT	970.858	HeLa	14
NT	746.811	HeLa	14
NT	15980.3	HeLa	14
NT	6159.21	HeLa	14
NT	859.065	HeLa	14
NT	1183.56	HeLa	14
NT	1430.58	HeLa	14
NT	17943.4	HeLa	14
NT	5504.66	HeLa	14
NT	5736.88	HeLa	14
NT	16221.4	HeLa	14
NT	8455.79	HeLa	14
NT	13753.1	HeLa	14
NT	7603.44	HeLa	14
NT	17817.5	HeLa	14
NT	1466.69	HeLa	14
NT	892.875	HeLa	14
NT	824.152	HeLa	14
NT	941.374	HeLa	14
NT	6802.98	HeLa	14
NT	10192.6	HeLa	14
NT	8250.32	HeLa	14
NT	10302.7	HeLa	14
NT	975.303	HeLa	14
NT	11033.2	HeLa	14
NT	3115.49	HeLa	14
NT	1227.2	HeLa	14
NT	18702.9	HeLa	14
NT	703.363	HeLa	14
NT	23836.6	HeLa	14
NT	828.474	HeLa	14
NT	11949.4	HeLa	14
NT	824.545	HeLa	14
NT	7254.51	HeLa	14
NT	8269.72	HeLa	14
NT	16840.4	HeLa	14
NT	11644.3	HeLa	14
NT	8676.35	HeLa	14
NT	11982.4	HeLa	14
NT	7588.85	HeLa	14
NT	13175.2	HeLa	14
NT	1571.56	HeLa	14
NT	11780.2	HeLa	14
NT	2831.45	HeLa	14
NT	8474.45	HeLa	14
NT	8528.9	HeLa	14
NT	5750.25	HeLa	14
NT	9226.17	HeLa	14
NT	3423.95	HeLa	14
NT	13066.9	HeLa	14
NT	14431.7	HeLa	14
NT	773.335	HeLa	14
NT	7649.43	HeLa	14
NT	13164.6	HeLa	14
NT	12172.5	HeLa	14
NT	11943.8	HeLa	14
NT	729.153	HeLa	14
NT	10169.4	HeLa	14
NT	6402.58	HeLa	14
NT	13502.9	HeLa	14
NT	11705.4	HeLa	14
NT	13395.1	HeLa	14
NT	838.404	HeLa	14
NT	14584.1	HeLa	14
NT	8777.84	HeLa	14
NT	768.021	HeLa	14
NT	6824.78	HeLa	14
NT	20368.9	HeLa	14
NT	1212.24	HeLa	14
NT	17581.9	HeLa	14
NT	15143.9	HeLa	14
NT	17133.4	HeLa	14
NT	5214.79	HeLa	14
NT	751.455	HeLa	14
NT	11549.5	HeLa	14
NT	2006.95	HeLa	14
NT	12849	HeLa	14
NT	4179.41	HeLa	14
NT	1250.48	HeLa	14
NT	4195.21	HeLa	14
NT	9995.2	HeLa	14
NT	11450.9	HeLa	14
NT	6279.34	HeLa	14
NT	16895.8	HeLa	14
NT	2903.98	HeLa	14
NT	13616.1	HeLa	14
NT	12361.3	HeLa	14
NT	4643.07	HeLa	14
NT	9908.33	HeLa	14
NT	8742.35	HeLa	14
NT	14966.6	HeLa	14
NT	17771.5	HeLa	14
NT	13134.6	HeLa	14
NT	9662.25	HeLa	14
NT	16119	HeLa	14
NT	13322.3	HeLa	14
NT	815.551	HeLa	14
NT	973.592	HeLa	14
NT	14359.8	HeLa	14
NT	8378.01	HeLa	14
NT	5186.37	HeLa	14
NT	5826.26	HeLa	14
NT	11209.8	HeLa	14
NT	2070.73	HeLa	14
NT	11860.6	HeLa	14
NT	15983.7	HeLa	14
NT	3959.04	HeLa	14
NT	12435.4	HeLa	14
NT	10986.3	HeLa	14
NT	12713.1	HeLa	14
NT	1069.1	HeLa	14
NT	11438.7	HeLa	14
NT	832.872	HeLa	14
NT	14485.7	HeLa	14
NT	10605.4	HeLa	14
NT	11072.5	HeLa	14
NT	2723.31	HeLa	14
NT	12023.6	HeLa	14
NT	14689.7	HeLa	14
NT	13119	HeLa	14
NT	7426.3	HeLa	14
NT	10804.8	HeLa	14
NT	2621.78	HeLa	14
NT	12009.5	HeLa	14
NT	7172.93	HeLa	14
NT	12682.3	HeLa	14
NT	1030.61	HeLa	14
NT	902.309	HeLa	14
NT	771.647	HeLa	14
NT	16610.6	HeLa	14
NT	8606.99	HeLa	14
NT	18495.8	HeLa	14
NT	16207	HeLa	14
NT	5531.02	HeLa	14
NT	738.121	HeLa	14
NT	10613.6	HeLa	14
NT	7057.33	HeLa	14
NT	6072.43	HeLa	14
NT	13683.5	HeLa	14
NT	7987.95	HeLa	14
NT	4128.42	HeLa	14
NT	1019.51	HeLa	14
NT	17702.6	HeLa	14
NT	15229.2	HeLa	14
NT	1042.11	HeLa	14
NT	15004.2	HeLa	14
NT	18154.9	HeLa	14
NT	13983.2	HeLa	14
NT	5885.67	HeLa	14
NT	14460.7	HeLa	14
NT	939.489	HeLa	14
NT	7891.19	HeLa	14
NT	7021.9	HeLa	14
NT	9445.89	HeLa	14
NT	14594.8	HeLa	14
NT	17608.2	HeLa	14
NT	17820.8	HeLa	14
NT	17061.7	HeLa	14
NT	1735.84	HeLa	14
NT	867.192	HeLa	14
NT	1238.61	HeLa	14
NT	17478	HeLa	14
NT	17892.2	HeLa	14
NT	19411.5	HeLa	14
NT	16150.9	HeLa	14
NT	16118.3	HeLa	14
NT	16556.9	HeLa	14
NT	6706.18	HeLa	14
NT	1785.12	HeLa	14
NT	1415.34	HeLa	14
NT	13954.6	HeLa	14
NT	10680.8	HeLa	14
NT	920.264	HeLa	14
NT	3939.31	HeLa	14
NT	4505.05	HeLa	14
NT	1210.66	HeLa	14
NT	1010.94	HeLa	14
NT	879.681	HeLa	14
NT	984.929	HeLa	14
NT	8924.46	HeLa	14
NT	16444.6	HeLa	14
NT	15681.8	HeLa	14
NT	991.234	HeLa	14
NT	868.625	HeLa	14
NT	4096.67	HeLa	14
NT	9852.03	HeLa	14
NT	4296.07	HeLa	14
NT	1129.49	HeLa	14
NT	1419.22	HeLa	14
NT	6533.59	HeLa	14
NT	863.842	HeLa	14
NT	15208.5	HeLa	14
NT	4336.66	HeLa	14
NT	1237.43	HeLa	14
NT	17390.4	HeLa	14
NT	15145	HeLa	14
NT	17132.5	HeLa	14
NT	1125.53	HeLa	14
NT	1662.42	HeLa	14
NT	16625.7	HeLa	14
NT	13517.5	HeLa	14
NT	15374.8	HeLa	14
NT	1498.68	HeLa	14
NT	7642.58	HeLa	14
NT	5938.89	HeLa	14
NT	10729.9	HeLa	14
NT	11323.2	HeLa	14
NT	11776.4	HeLa	14
NT	10937.3	HeLa	14
NT	11172.5	HeLa	14
NT	2581.03	HeLa	14
NT	9759.7	HeLa	14
NT	4991.19	HeLa	14
NT	3413.01	HeLa	14
NT	14856.6	HeLa	14
[truncated: 78,876 more rows]

## Sheet: Fig 2b
cell	sample	value
HeLa	NT	0.783975
HeLa	NT	0.664356			Total fork speed (CldU+IdU) / min
HeLa	NT	0.309245		Samples	Mean	Standard Deviation	Double-labeled fibers counted
HeLa	NT	0.904783		NT	0.88	0.24	874
HeLa	NT	0.560065		16 µM	0.53	0.16	879
HeLa	NT	0.611866		80 µM	0.26	0.07	821
HeLa	NT	0.689737		400 µM	0.21	0.05	526
HeLa	NT	0.665004		2 mM	0.25	0.07	513
HeLa	NT	0.724373		10 mM	0.27	0.08	543
HeLa	NT	1.31339
HeLa	NT	0.787795
HeLa	NT	1.07329
HeLa	NT	0.914501
HeLa	NT	0.769183
HeLa	NT	0.747445
HeLa	NT	1.05867
HeLa	NT	0.534708
HeLa	NT	0.643027
HeLa	NT	0.746518
HeLa	NT	0.815516
HeLa	NT	0.789141
HeLa	NT	0.662441
HeLa	NT	1.63212
HeLa	NT	0.648058
HeLa	NT	0.954683
HeLa	NT	0.787495
HeLa	NT	0.717021
HeLa	NT	0.509311
HeLa	NT	0.544325
HeLa	NT	0.614408
HeLa	NT	0.714914
HeLa	NT	0.672045
HeLa	NT	0.837654
HeLa	NT	0.721853
HeLa	NT	0.848075
HeLa	NT	0.865566
HeLa	NT	1.33131
HeLa	NT	1.27298
HeLa	NT	1.009
HeLa	NT	0.900173
HeLa	NT	0.786312
HeLa	NT	0.759069
HeLa	NT	0.978655
HeLa	NT	0.643922
HeLa	NT	0.900007
HeLa	NT	1.0556
HeLa	NT	0.690525
HeLa	NT	1.10474
HeLa	NT	0.974619
HeLa	NT	0.860766
HeLa	NT	0.853132
HeLa	NT	1.11725
HeLa	NT	0.926704
HeLa	NT	0.867638
HeLa	NT	0.85738
HeLa	NT	0.819759
HeLa	NT	0.738735
HeLa	NT	0.707439
HeLa	NT	0.53584
HeLa	NT	0.831656
HeLa	NT	0.500268
HeLa	NT	0.707617
HeLa	NT	0.672757
HeLa	NT	0.581223
HeLa	NT	0.814907
HeLa	NT	0.889574
HeLa	NT	1.42121
HeLa	NT	0.500479
HeLa	NT	0.82519
HeLa	NT	1.07894
HeLa	NT	1.12394
HeLa	NT	0.66787
HeLa	NT	0.995853
HeLa	NT	1.02539
HeLa	NT	0.860729
HeLa	NT	0.708717
HeLa	NT	0.830518
HeLa	NT	0.931794
HeLa	NT	0.772601
HeLa	NT	0.813628
HeLa	NT	0.683825
HeLa	NT	0.915926
HeLa	NT	0.840919
HeLa	NT	1.00454
HeLa	NT	0.942417
HeLa	NT	0.970043
HeLa	NT	1.00338
HeLa	NT	1.04729
HeLa	NT	0.822891
HeLa	NT	0.819118
HeLa	NT	0.981942
HeLa	NT	0.820088
HeLa	NT	0.863632
HeLa	NT	0.77085
HeLa	NT	1.03882
HeLa	NT	0.74683
HeLa	NT	0.792735
HeLa	NT	0.908294
HeLa	NT	1.52154
HeLa	NT	1.46852
HeLa	NT	0.615855
HeLa	NT	0.681568
HeLa	NT	1.00694
HeLa	NT	1.21536
HeLa	NT	0.83045
HeLa	NT	0.831051
HeLa	NT	0.777429
HeLa	NT	0.873921
HeLa	NT	0.920303
HeLa	NT	1.09781
HeLa	NT	0.847694
HeLa	NT	0.841662
HeLa	NT	0.819366
HeLa	NT	0.78108
HeLa	NT	0.796313
HeLa	NT	0.757635
HeLa	NT	0.635093
HeLa	NT	0.908692
HeLa	NT	0.636117
HeLa	NT	1.45563
HeLa	NT	1.01478
HeLa	NT	1.01625
HeLa	NT	0.611778
HeLa	NT	0.538014
HeLa	NT	0.745572
HeLa	NT	1.42008
HeLa	NT	0.839541
HeLa	NT	0.923497
HeLa	NT	1.0286
HeLa	NT	1.03349
HeLa	NT	0.791398
HeLa	NT	0.576011
HeLa	NT	0.681644
HeLa	NT	0.95819
HeLa	NT	0.985772
HeLa	NT	0.701026
HeLa	NT	0.703549
HeLa	NT	1.13588
HeLa	NT	0.851942
HeLa	NT	1.01196
HeLa	NT	0.850481
HeLa	NT	0.532106
HeLa	NT	0.901727
HeLa	NT	0.796935
HeLa	NT	1.17555
HeLa	NT	0.40342
HeLa	NT	0.984707
HeLa	NT	0.301555
HeLa	NT	0.349926
HeLa	NT	0.9789
HeLa	NT	0.360765
HeLa	NT	0.416881
HeLa	NT	0.455871
HeLa	NT	0.563994
HeLa	NT	0.512406
HeLa	NT	0.797299
HeLa	NT	0.602483
HeLa	NT	0.652527
HeLa	NT	0.864173
HeLa	NT	0.652839
HeLa	NT	0.748828
HeLa	NT	0.613881
HeLa	NT	0.653443
HeLa	NT	0.822711
HeLa	NT	0.602564
HeLa	NT	0.586126
HeLa	NT	0.764623
HeLa	NT	0.684295
HeLa	NT	0.592179
HeLa	NT	0.699299
HeLa	NT	0.540078
HeLa	NT	1.50536
HeLa	NT	0.75564
HeLa	NT	0.947735
HeLa	NT	0.750671
HeLa	NT	0.937652
HeLa	NT	1.20486
HeLa	NT	0.777782
HeLa	NT	1.15188
HeLa	NT	0.749725
HeLa	NT	0.768453
HeLa	NT	0.874098
HeLa	NT	0.988551
HeLa	NT	0.770001
HeLa	NT	0.664053
HeLa	NT	1.48645
HeLa	NT	1.72349
HeLa	NT	1.53578
HeLa	NT	1.09453
HeLa	NT	1.09652
HeLa	NT	1.18394
HeLa	NT	1.0692
HeLa	NT	0.749153
HeLa	NT	0.964205
HeLa	NT	0.797326
HeLa	NT	0.594773
HeLa	NT	0.559393
HeLa	NT	0.836915
HeLa	NT	0.903846
HeLa	NT	0.592042
HeLa	NT	0.738398
HeLa	NT	0.465707
HeLa	NT	1.04561
HeLa	NT	0.827965
HeLa	NT	0.690773
HeLa	NT	0.496846
HeLa	NT	0.557827
HeLa	NT	0.544893
HeLa	NT	0.652561
HeLa	NT	0.732676
HeLa	NT	0.754455
HeLa	NT	0.586384
HeLa	NT	0.770011
HeLa	NT	0.660363
HeLa	NT	0.866448
HeLa	NT	0.528831
HeLa	NT	0.962433
HeLa	NT	0.632831
HeLa	NT	0.527967
HeLa	NT	1.08007
HeLa	NT	0.938717
HeLa	NT	0.962908
HeLa	NT	0.680141
HeLa	NT	0.643758
HeLa	NT	0.496406
HeLa	NT	0.641345
HeLa	NT	0.547187
HeLa	NT	0.75469
HeLa	NT	0.582208
HeLa	NT	0.68518
HeLa	NT	0.881713
HeLa	NT	0.541461
HeLa	NT	1.06692
HeLa	NT	0.734687
HeLa	NT	0.642747
HeLa	NT	0.700137
HeLa	NT	0.787744
HeLa	NT	1.25536
HeLa	NT	0.782465
HeLa	NT	0.73099
HeLa	NT	0.785243
HeLa	NT	0.7745
HeLa	NT	0.813007
HeLa	NT	0.979151
HeLa	NT	1.2189
HeLa	NT	1.00764
HeLa	NT	0.999771
HeLa	NT	0.988919
HeLa	NT	0.875
HeLa	NT	0.755097
HeLa	NT	0.698233
HeLa	NT	0.906259
HeLa	NT	0.960786
HeLa	NT	0.82427
HeLa	NT	1.01009
HeLa	NT	0.808828
HeLa	NT	1.10855
HeLa	NT	0.677967
HeLa	NT	1.04452
HeLa	NT	0.741808
HeLa	NT	0.563963
HeLa	NT	0.90484
HeLa	NT	0.534762
HeLa	NT	0.792888
HeLa	NT	0.906312
HeLa	NT	0.789254
HeLa	NT	1.07352
HeLa	NT	0.779324
HeLa	NT	0.860328
HeLa	NT	0.67902
HeLa	NT	0.859173
HeLa	NT	0.6267
HeLa	NT	0.804585
HeLa	NT	0.577548
HeLa	NT	0.567294
HeLa	NT	1.19502
HeLa	NT	0.874828
HeLa	NT	0.763117
HeLa	NT	0.980295
HeLa	NT	0.85007
HeLa	NT	0.651919
HeLa	NT	0.764822
HeLa	NT	0.921714
HeLa	NT	0.919015
HeLa	NT	1.35033
HeLa	NT	0.809439
HeLa	NT	1.25273
HeLa	NT	0.829432
HeLa	NT	0.669501
HeLa	NT	0.675189
HeLa	NT	0.798925
HeLa	NT	1.06239
HeLa	NT	0.808278
HeLa	NT	1.08817
HeLa	NT	0.71671
HeLa	NT	0.603933
HeLa	NT	0.938952
HeLa	NT	0.781745
HeLa	NT	0.810816
HeLa	NT	1.01267
HeLa	NT	1.45935
HeLa	NT	1.24999
HeLa	NT	0.532414
HeLa	NT	0.686403
HeLa	NT	1.0263
HeLa	NT	0.996513
HeLa	NT	0.931121
HeLa	NT	0.506423
HeLa	NT	0.570569
HeLa	NT	0.775877
HeLa	NT	0.97202
HeLa	NT	0.836158
HeLa	NT	0.936986
HeLa	NT	0.592844
HeLa	NT	0.518495
HeLa	NT	0.501166
HeLa	NT	0.87784
HeLa	NT	0.798716
HeLa	NT	0.775698
HeLa	NT	1.08895
HeLa	NT	0.718957
HeLa	NT	1.29362
HeLa	NT	1.17694
HeLa	NT	1.31734
HeLa	NT	1.04545
HeLa	NT	1.0746
HeLa	NT	1.25043
HeLa	NT	0.729227
HeLa	NT	0.772764
HeLa	NT	1.32875
HeLa	NT	1.16562
HeLa	NT	0.955446
HeLa	NT	1.27913
HeLa	NT	0.870275
HeLa	NT	1.54522
HeLa	NT	1.58322
HeLa	NT	0.786546
HeLa	NT	0.960151
HeLa	NT	0.989958
HeLa	NT	0.977019
HeLa	NT	1.14098
HeLa	NT	1.12051
HeLa	NT	0.58344
HeLa	NT	0.593542
HeLa	NT	0.661008
HeLa	NT	0.524825
HeLa	NT	0.518783
HeLa	NT	0.697674
HeLa	NT	0.696697
HeLa	NT	0.71065
HeLa	NT	0.591182
HeLa	NT	0.947139
HeLa	NT	0.665276
HeLa	NT	1.22397
HeLa	NT	0.616016
HeLa	NT	1.0649
HeLa	NT	0.77134
HeLa	NT	0.913777
HeLa	NT	0.798918
HeLa	NT	1.32947
HeLa	NT	0.933398
HeLa	NT	0.879371
HeLa	NT	1.3714
HeLa	NT	1.03905
HeLa	NT	1.27361
HeLa	NT	1.16988
HeLa	NT	1.40193
HeLa	NT	0.838229
HeLa	NT	0.740755
HeLa	NT	0.752967
HeLa	NT	0.755015
HeLa	NT	0.970489
HeLa	NT	1.00184
HeLa	NT	0.931001
HeLa	NT	0.773894
HeLa	NT	0.663938
HeLa	NT	0.914833
HeLa	NT	0.781936
HeLa	NT	1.38075
HeLa	NT	0.597706
HeLa	NT	0.994494
HeLa	NT	0.826647
HeLa	NT	0.83483
HeLa	NT	1.02668
HeLa	NT	0.856908
HeLa	NT	0.801238
HeLa	NT	1.69359
HeLa	NT	1.41968
HeLa	NT	1.01724
HeLa	NT	1.28167
HeLa	NT	1.0979
HeLa	NT	1.21209
HeLa	NT	1.75319
HeLa	NT	0.993699
HeLa	NT	0.997957
HeLa	NT	1.09455
HeLa	NT	1.1184
HeLa	NT	1.99008
HeLa	NT	1.08728
HeLa	NT	1.21704
HeLa	NT	1.12822
HeLa	NT	0.777275
HeLa	NT	0.905934
HeLa	NT	0.815205
HeLa	NT	0.579541
HeLa	NT	1.05936
HeLa	NT	0.93994
HeLa	NT	1.13088
HeLa	NT	1.54403
HeLa	NT	1.82931
HeLa	NT	1.52789
HeLa	NT	1.18556
HeLa	NT	1.3028
HeLa	NT	1.18326
HeLa	NT	1.08154
HeLa	NT	1.07919
HeLa	NT	1.32829
HeLa	NT	0.750941
HeLa	NT	1.22211
HeLa	NT	1.02452
HeLa	NT	0.722721
HeLa	NT	1.40776
HeLa	NT	1.00995
HeLa	NT	0.979367
HeLa	NT	1.13542
HeLa	NT	1.13921
HeLa	NT	0.922407
HeLa	NT	0.96107
HeLa	NT	1.05913
HeLa	NT	1.02265
HeLa	NT	1.34334
HeLa	NT	1.14939
HeLa	NT	0.946911
HeLa	NT	0.861298
HeLa	NT	1.21735
HeLa	NT	0.859655
HeLa	NT	0.766098
HeLa	NT	0.758704
HeLa	NT	1.39713
HeLa	NT	0.708457
HeLa	NT	1.30786
HeLa	NT	1.6896
HeLa	NT	0.984624
HeLa	NT	0.957345
HeLa	NT	1.40425
HeLa	NT	1.17418
HeLa	NT	1.51894
HeLa	NT	1.11787
HeLa	NT	0.846055
HeLa	NT	0.927318
HeLa	NT	1.33361
HeLa	NT	1.00519
HeLa	NT	0.873897
HeLa	NT	1.5984
HeLa	NT	1.33035
HeLa	NT	1.10493
HeLa	NT	1.08198
HeLa	NT	1.4117
HeLa	NT	1.11713
HeLa	NT	1.03784
HeLa	NT	1.47505
HeLa	NT	0.698178
HeLa	NT	0.907262
HeLa	NT	0.692423
HeLa	NT	1.13827
HeLa	NT	1.33153
HeLa	NT	0.776734
HeLa	NT	1.13203
HeLa	NT	0.950058
HeLa	NT	0.956863
HeLa	NT	0.938212
HeLa	NT	0.968905
HeLa	NT	1.22353
HeLa	NT	1.03327
HeLa	NT	1.39139
HeLa	NT	0.953353
HeLa	NT	0.773773
HeLa	NT	1.28368
HeLa	NT	0.907077
HeLa	NT	1.35452
HeLa	NT	0.982099
HeLa	NT	1.17754
HeLa	NT	0.859631
HeLa	NT	0.801236
HeLa	NT	0.998757
HeLa	NT	1.5468
HeLa	NT	1.13517
HeLa	NT	0.82817
HeLa	NT	0.830326
HeLa	NT	1.83389
HeLa	NT	1.11282
HeLa	NT	0.926055
HeLa	NT	0.835568
HeLa	NT	1.43995
HeLa	NT	0.97581
HeLa	NT	0.779602
HeLa	NT	0.721449
HeLa	NT	0.792492
HeLa	NT	0.778203
HeLa	NT	1.04583
HeLa	NT	0.773518
HeLa	NT	0.962269
HeLa	NT	1.32194
HeLa	NT	1.15886
HeLa	NT	1.16674
HeLa	NT	1.65953
HeLa	NT	0.920186
HeLa	NT	1.15202
HeLa	NT	0.891191
HeLa	NT	0.921374
HeLa	NT	1.18666
HeLa	NT	0.965829
HeLa	NT	0.848496
HeLa	NT	0.783591
HeLa	NT	0.796643
HeLa	NT	1.36787
HeLa	NT	1.62136
HeLa	NT	1.5751
HeLa	NT	0.901819
HeLa	NT	0.909832
HeLa	NT	1.27347
HeLa	NT	0.97784
HeLa	NT	1.13923
HeLa	NT	1.00549
HeLa	NT	1.11194
HeLa	NT	0.960046
HeLa	NT	1.13027
HeLa	NT	1.12609
HeLa	NT	0.797264
HeLa	NT	1.39406
HeLa	NT	1.07243
HeLa	NT	0.70607
HeLa	NT	1.23125
HeLa	NT	1.13769
HeLa	NT	1.24715
HeLa	NT	1.28833
HeLa	NT	1.15077
HeLa	NT	1.04631
HeLa	NT	1.06447
HeLa	NT	0.941787
HeLa	NT	0.95896
HeLa	NT	0.945412
HeLa	NT	1.26445
HeLa	NT	0.978172
HeLa	NT	0.613778
HeLa	NT	0.562786
HeLa	NT	0.67005
HeLa	NT	0.750861
HeLa	NT	0.6728
HeLa	NT	0.737528
HeLa	NT	0.652412
HeLa	NT	0.720631
HeLa	NT	0.675863
HeLa	NT	0.541069
HeLa	NT	0.875573
HeLa	NT	0.835288
HeLa	NT	0.731998
HeLa	NT	0.697822
HeLa	NT	0.816948
HeLa	NT	0.890731
HeLa	NT	0.947661
HeLa	NT	0.643289
HeLa	NT	1.05243
HeLa	NT	1.07801
HeLa	NT	0.727146
HeLa	NT	0.69697
HeLa	NT	0.693392
HeLa	NT	0.487795
HeLa	NT	0.76138
HeLa	NT	0.486625
HeLa	NT	0.68016
HeLa	NT	0.786104
HeLa	NT	0.794299
HeLa	NT	0.764845
HeLa	NT	0.859784
HeLa	NT	0.773272
HeLa	NT	0.937301
HeLa	NT	0.750916
HeLa	NT	0.936076
HeLa	NT	0.930813
HeLa	NT	0.736785
HeLa	NT	0.647622
HeLa	NT	0.599799
HeLa	NT	0.689837
HeLa	NT	0.928951
HeLa	NT	0.875647
HeLa	NT	1.08656
HeLa	NT	0.801309
HeLa	NT	1.32835
HeLa	NT	0.721466
HeLa	NT	0.668563
HeLa	NT	0.733042
HeLa	NT	0.931059
HeLa	NT	0.798648
HeLa	NT	0.808892
HeLa	NT	0.787197
HeLa	NT	0.892622
HeLa	NT	0.726969
HeLa	NT	0.774542
HeLa	NT	0.990668
HeLa	NT	0.781303
HeLa	NT	0.762941
HeLa	NT	0.788128
HeLa	NT	0.814347
HeLa	NT	0.744927
HeLa	NT	0.890028
HeLa	NT	1.12664
HeLa	NT	0.983553
HeLa	NT	1.04164
HeLa	NT	0.821279
HeLa	NT	0.769043
HeLa	NT	0.847722
HeLa	NT	1.14896
HeLa	NT	0.724712
HeLa	NT	0.880696
HeLa	NT	1.06657
HeLa	NT	0.869023
HeLa	NT	0.935285
HeLa	NT	0.801468
HeLa	NT	0.912597
HeLa	NT	0.87843
HeLa	NT	0.905005
HeLa	NT	0.755487
HeLa	NT	1.02088
HeLa	NT	0.826819
HeLa	NT	1.22843
HeLa	NT	0.904305
HeLa	NT	0.752004
HeLa	NT	0.737488
HeLa	NT	0.915073
HeLa	NT	0.60712
HeLa	NT	0.823132
HeLa	NT	0.700259
HeLa	NT	0.76667
HeLa	NT	0.971609
HeLa	NT	0.838934
HeLa	NT	0.92842
HeLa	NT	0.701305
HeLa	NT	0.799666
HeLa	NT	0.73754
HeLa	NT	0.851006
HeLa	NT	0.795901
HeLa	NT	0.764295
HeLa	NT	0.696261
HeLa	NT	0.605089
HeLa	NT	0.76239
HeLa	NT	0.810678
HeLa	NT	0.645952
HeLa	NT	0.939126
HeLa	NT	0.781534
HeLa	NT	0.981731
HeLa	NT	0.609803
HeLa	NT	1.05614
HeLa	NT	1.06368
HeLa	NT	1.02129
HeLa	NT	0.923361
HeLa	NT	0.84704
HeLa	NT	0.861415
HeLa	NT	0.83619
HeLa	NT	0.85032
HeLa	NT	0.811461
HeLa	NT	0.852492
HeLa	NT	0.659879
HeLa	NT	0.809935
HeLa	NT	1.02635
HeLa	NT	0.810792
HeLa	NT	1.24821
HeLa	NT	0.986293
HeLa	NT	0.73047
HeLa	NT	0.689018
HeLa	NT	0.637308
HeLa	NT	0.783105
HeLa	NT	0.849857
HeLa	NT	0.751991
HeLa	NT	0.53216
HeLa	NT	0.824393
HeLa	NT	0.971768
HeLa	NT	0.832207
HeLa	NT	1.03808
HeLa	NT	0.717321
HeLa	NT	0.987812
HeLa	NT	0.724208
HeLa	NT	1.03598
HeLa	NT	0.837322
HeLa	NT	1.00161
HeLa	NT	0.741822
HeLa	NT	0.872598
HeLa	NT	0.835677
HeLa	NT	0.964656
HeLa	NT	0.827509
HeLa	NT	1.02964
HeLa	NT	0.800351
HeLa	NT	0.561852
HeLa	NT	1.00756
HeLa	NT	0.736297
HeLa	NT	0.680516
HeLa	NT	0.829241
HeLa	NT	0.948878
HeLa	NT	0.852918
HeLa	NT	1.23883
HeLa	NT	0.987695
HeLa	NT	1.01704
HeLa	NT	0.919723
HeLa	NT	0.60351
HeLa	NT	0.728887
HeLa	NT	0.936291
HeLa	NT	0.879064
HeLa	NT	1.04955
HeLa	NT	0.952022
HeLa	NT	0.576128
HeLa	NT	0.859233
HeLa	NT	0.605611
HeLa	NT	0.635651
HeLa	NT	1.1565
HeLa	NT	0.577063
HeLa	NT	0.758245
HeLa	NT	0.775953
HeLa	NT	0.817015
HeLa	NT	0.625662
HeLa	NT	0.795292
HeLa	NT	0.957423
HeLa	NT	1.16542
HeLa	NT	0.904284
HeLa	NT	0.887973
HeLa	NT	0.751749
HeLa	NT	0.974941
HeLa	NT	0.777518
HeLa	NT	0.672873
HeLa	NT	0.847643
HeLa	NT	0.709203
HeLa	NT	0.834147
HeLa	NT	0.917734
HeLa	NT	0.58181
HeLa	NT	1.31494
HeLa	NT	0.746881
HeLa	NT	0.563817
HeLa	NT	0.697586
HeLa	NT	0.6103
HeLa	NT	0.73302
HeLa	NT	0.568739
HeLa	NT	0.753376
HeLa	NT	0.675747
HeLa	NT	0.714657
HeLa	NT	0.812715
HeLa	NT	0.775385
HeLa	NT	0.936031
HeLa	NT	0.763857
HeLa	NT	0.909055
HeLa	NT	1.13487
HeLa	NT	0.670547
HeLa	NT	0.714617
HeLa	NT	0.742362
HeLa	NT	0.541953
HeLa	NT	0.894437
HeLa	NT	1.12425
HeLa	NT	0.850906
HeLa	NT	0.930428
HeLa	NT	0.719719
HeLa	NT	0.86388
HeLa	NT	0.80623
HeLa	NT	1.04019
HeLa	NT	1.14443
HeLa	NT	1.08874
HeLa	NT	0.526133
HeLa	NT	0.879247
HeLa	NT	0.758811
HeLa	NT	0.740498
HeLa	NT	0.597976
HeLa	NT	0.776731
HeLa	NT	0.692962
HeLa	NT	0.868587
HeLa	NT	0.758212
HeLa	NT	0.88391
HeLa	NT	0.728016
HeLa	NT	0.691172
HeLa	NT	0.948343
HeLa	NT	0.899158
HeLa	NT	0.855225
HeLa	NT	0.770961
HeLa	NT	0.722808
HeLa	NT	0.434602
HeLa	NT	0.766018
HeLa	NT	0.570538
HeLa	NT	0.599433
HeLa	NT	0.766085
HeLa	NT	0.527859
HeLa	NT	0.438937
HeLa	NT	0.609697
HeLa	NT	1.10507
HeLa	NT	0.633961
HeLa	NT	0.642374
HeLa	NT	0.667466
HeLa	NT	0.563869
HeLa	NT	0.558629
HeLa	NT	0.648889
HeLa	NT	0.717368
HeLa	NT	0.624401
HeLa	NT	0.727523
HeLa	NT	0.731142
HeLa	NT	0.611686
HeLa	NT	0.589494
HeLa	NT	0.593486
HeLa	NT	0.704344
HeLa	NT	0.7172
HeLa	NT	0.804879
HeLa	NT	0.797687
HeLa	NT	0.755644
HeLa	NT	0.874868
HeLa	NT	0.747106
HeLa	NT	0.89489
HeLa	NT	0.917737
HeLa	NT	1.18544
HeLa	NT	0.647095
HeLa	NT	0.82923
HeLa	NT	0.79609
HeLa	NT	0.880687
HeLa	NT	0.882775
HeLa	NT	1.08596
HeLa	NT	0.897723
HeLa	NT	0.795217
HeLa	NT	0.630189
HeLa	NT	0.962728
HeLa	NT	0.895301
HeLa	NT	0.807634
HeLa	NT	0.734959
HeLa	NT	0.864872
HeLa	NT	0.602904
HeLa	NT	0.790744
HeLa	NT	0.671719
HeLa	NT	0.626245
HeLa	NT	0.803104
HeLa	NT	0.66007
HeLa	NT	0.695488
HeLa	NT	0.597218
HeLa	NT	0.787396
HeLa	NT	0.942008
HeLa	NT	0.723161
HeLa	NT	0.737217
HeLa	NT	0.907756
HeLa	NT	0.809097
HeLa	NT	0.899636
HeLa	NT	1.0162
HeLa	NT	0.801325
HeLa	NT	1.72886
HeLa	NT	0.914119
HeLa	NT	1.15139
HeLa	NT	0.931027
HeLa	NT	0.896227
HeLa	NT	0.784828
HeLa	NT	0.833976
HeLa	NT	0.782282
HeLa	NT	0.900973
HeLa	NT	1.32911
HeLa	NT	0.886244
HeLa	NT	0.847913
HeLa	NT	0.799088
HeLa	NT	0.774436
HeLa	NT	0.617735
HeLa	NT	0.816212
HeLa	NT	0.738836
HeLa	NT	0.823428
HeLa	NT	0.879616
HeLa	NT	0.952439
HeLa	NT	0.778274
HeLa	NT	0.865951
HeLa	NT	0.920553
HeLa	NT	0.97523
HeLa	NT	0.890897
HeLa	NT	1.07369
HeLa	NT	0.988353
HeLa	NT	0.933337
HeLa	NT	0.902184
HeLa	NT	1.0787
HeLa	NT	0.860835
HeLa	16 µM	0.321758
HeLa	16 µM	0.268467
HeLa	16 µM	0.441399
HeLa	16 µM	0.490012
HeLa	16 µM	0.379621
HeLa	16 µM	0.53685
HeLa	16 µM	0.490399
HeLa	16 µM	0.621842
HeLa	16 µM	0.390256
HeLa	16 µM	0.377045
HeLa	16 µM	0.481241
HeLa	16 µM	0.312261
HeLa	16 µM	0.391046
HeLa	16 µM	0.461807
HeLa	16 µM	0.670082
HeLa	16 µM	0.632567
HeLa	16 µM	0.425361
HeLa	16 µM	0.751604
HeLa	16 µM	0.522221
HeLa	16 µM	0.337619
HeLa	16 µM	0.404738
HeLa	16 µM	0.366967
HeLa	16 µM	0.293804
HeLa	16 µM	0.567958
HeLa	16 µM	0.27565
HeLa	16 µM	0.439525
HeLa	16 µM	0.401196
HeLa	16 µM	0.793475
HeLa	16 µM	0.542583
HeLa	16 µM	0.588528
HeLa	16 µM	0.318227
HeLa	16 µM	0.312257
HeLa	16 µM	0.533604
HeLa	16 µM	0.544261
HeLa	16 µM	0.713328
HeLa	16 µM	0.518193
HeLa	16 µM	0.472558
HeLa	16 µM	0.571393
HeLa	16 µM	0.584973
HeLa	16 µM	0.629414
HeLa	16 µM	0.562403
HeLa	16 µM	0.518002
HeLa	16 µM	0.28715
HeLa	16 µM	0.524203
HeLa	16 µM	0.528939
HeLa	16 µM	0.433561
HeLa	16 µM	0.423939
HeLa	16 µM	0.65055
HeLa	16 µM	0.736051
HeLa	16 µM	0.522267
HeLa	16 µM	0.301167
HeLa	16 µM	0.240544
HeLa	16 µM	0.36212
HeLa	16 µM	0.579722
HeLa	16 µM	0.24897
HeLa	16 µM	0.427455
HeLa	16 µM	0.485956
HeLa	16 µM	0.478145
HeLa	16 µM	0.266565
HeLa	16 µM	0.49083
HeLa	16 µM	0.42953
HeLa	16 µM	0.317751
HeLa	16 µM	0.324463
HeLa	16 µM	0.421846
HeLa	16 µM	0.40932
HeLa	16 µM	0.307215
HeLa	16 µM	0.32553
HeLa	16 µM	0.299513
HeLa	16 µM	0.354755
HeLa	16 µM	0.300853
HeLa	16 µM	0.272677
HeLa	16 µM	0.256584
HeLa	16 µM	0.316495
HeLa	16 µM	0.3513
HeLa	16 µM	0.22057
HeLa	16 µM	0.327016
HeLa	16 µM	0.293324
HeLa	16 µM	0.29488
HeLa	16 µM	0.41746
HeLa	16 µM	0.358805
HeLa	16 µM	0.388191
HeLa	16 µM	0.311945
HeLa	16 µM	0.347904
HeLa	16 µM	0.235086
HeLa	16 µM	0.316258
HeLa	16 µM	0.450142
HeLa	16 µM	0.399963
HeLa	16 µM	0.324405
HeLa	16 µM	0.211325
HeLa	16 µM	0.330835
HeLa	16 µM	0.400847
HeLa	16 µM	0.569632
HeLa	16 µM	0.463769
HeLa	16 µM	0.629741
HeLa	16 µM	0.464159
HeLa	16 µM	0.290114
HeLa	16 µM	0.325268
HeLa	16 µM	0.349952
HeLa	16 µM	0.362357
HeLa	16 µM	0.311035
HeLa	16 µM	0.265659
HeLa	16 µM	0.352536
HeLa	16 µM	0.47936
HeLa	16 µM	0.26484
HeLa	16 µM	0.316524
HeLa	16 µM	0.268075
HeLa	16 µM	0.363417
HeLa	16 µM	0.291518
HeLa	16 µM	0.380405
HeLa	16 µM	0.429496
HeLa	16 µM	0.261837
HeLa	16 µM	0.398403
HeLa	16 µM	0.340456
HeLa	16 µM	0.316546
HeLa	16 µM	0.31517
HeLa	16 µM	0.245204
HeLa	16 µM	0.276675
HeLa	16 µM	0.296641
HeLa	16 µM	0.291761
HeLa	16 µM	0.261432
HeLa	16 µM	0.311921
HeLa	16 µM	0.281641
HeLa	16 µM	0.342709
HeLa	16 µM	0.460444
HeLa	16 µM	0.29163
HeLa	16 µM	0.511331
HeLa	16 µM	0.471149
HeLa	16 µM	0.454048
HeLa	16 µM	0.475719
HeLa	16 µM	0.343523
HeLa	16 µM	0.372562
HeLa	16 µM	0.162585
HeLa	16 µM	0.468331
HeLa	16 µM	0.321019
HeLa	16 µM	0.636583
HeLa	16 µM	0.406898
HeLa	16 µM	0.533619
HeLa	16 µM	0.425329
HeLa	16 µM	0.529843
HeLa	16 µM	0.422296
HeLa	16 µM	0.485766
HeLa	16 µM	0.428695
HeLa	16 µM	0.482321
HeLa	16 µM	0.31449
HeLa	16 µM	0.650403
HeLa	16 µM	0.389527
HeLa	16 µM	0.383387
HeLa	16 µM	0.436629
HeLa	16 µM	0.481552
HeLa	16 µM	0.559321
HeLa	16 µM	0.809592
HeLa	16 µM	0.395204
HeLa	16 µM	0.449027
HeLa	16 µM	0.23057
HeLa	16 µM	0.238472
HeLa	16 µM	0.230957
HeLa	16 µM	0.213401
HeLa	16 µM	0.292099
HeLa	16 µM	0.289157
HeLa	16 µM	0.468289
HeLa	16 µM	0.552394
HeLa	16 µM	0.691695
HeLa	16 µM	0.428557
HeLa	16 µM	0.571399
HeLa	16 µM	0.474927
HeLa	16 µM	0.647778
HeLa	16 µM	0.341822
HeLa	16 µM	0.456465
HeLa	16 µM	0.611883
HeLa	16 µM	0.563714
HeLa	16 µM	0.426333
HeLa	16 µM	0.371405
HeLa	16 µM	0.459507
HeLa	16 µM	0.513147
HeLa	16 µM	0.432996
HeLa	16 µM	0.510293
HeLa	16 µM	0.36791
HeLa	16 µM	0.546726
HeLa	16 µM	0.637845
HeLa	16 µM	0.391968
HeLa	16 µM	0.664249
HeLa	16 µM	0.404389
HeLa	16 µM	0.428308
HeLa	16 µM	0.558849
HeLa	16 µM	0.524368
HeLa	16 µM	0.493917
HeLa	16 µM	0.376505
HeLa	16 µM	0.420585
HeLa	16 µM	0.501944
HeLa	16 µM	0.565234
HeLa	16 µM	0.569749
HeLa	16 µM	0.302719
HeLa	16 µM	0.271999
HeLa	16 µM	0.295966
HeLa	16 µM	0.313056
HeLa	16 µM	0.383943
HeLa	16 µM	0.361718
HeLa	16 µM	0.318332
HeLa	16 µM	0.399283
HeLa	16 µM	0.323268
HeLa	16 µM	0.351155
HeLa	16 µM	0.379527
HeLa	16 µM	0.355114
HeLa	16 µM	0.379701
HeLa	16 µM	0.492675
HeLa	16 µM	0.487025
HeLa	16 µM	0.437634
HeLa	16 µM	0.491517
HeLa	16 µM	0.453733
HeLa	16 µM	0.418968
HeLa	16 µM	0.390342
HeLa	16 µM	0.501923
HeLa	16 µM	0.657782
HeLa	16 µM	0.508641
HeLa	16 µM	0.397751
HeLa	16 µM	0.705552
HeLa	16 µM	0.432215
HeLa	16 µM	0.55253
HeLa	16 µM	1.16658
HeLa	16 µM	1.26395
HeLa	16 µM	0.527383
HeLa	16 µM	0.591113
HeLa	16 µM	0.584109
HeLa	16 µM	0.426275
HeLa	16 µM	0.367131
HeLa	16 µM	0.450077
HeLa	16 µM	0.408551
HeLa	16 µM	0.447921
HeLa	16 µM	0.573979
HeLa	16 µM	0.498989
HeLa	16 µM	0.377659
HeLa	16 µM	0.397666
HeLa	16 µM	0.34549
HeLa	16 µM	0.428741
HeLa	16 µM	0.420565
HeLa	16 µM	0.346928
HeLa	16 µM	0.278285
HeLa	16 µM	0.454261
HeLa	16 µM	0.300462
HeLa	16 µM	0.385035
HeLa	16 µM	0.378146
HeLa	16 µM	0.446223
HeLa	16 µM	0.487374
HeLa	16 µM	0.483881
HeLa	16 µM	0.473139
HeLa	16 µM	0.447204
HeLa	16 µM	0.34597
HeLa	16 µM	0.496643
HeLa	16 µM	0.469512
HeLa	16 µM	0.423555
HeLa	16 µM	0.541246
HeLa	16 µM	0.41297
HeLa	16 µM	0.422611
HeLa	16 µM	0.407236
HeLa	16 µM	0.470949
HeLa	16 µM	0.476661
HeLa	16 µM	0.44042
HeLa	16 µM	0.420888
HeLa	16 µM	0.521709
HeLa	16 µM	0.612956
HeLa	16 µM	0.81225
HeLa	16 µM	0.454912
HeLa	16 µM	0.418758
HeLa	16 µM	0.402765
HeLa	16 µM	0.558725
HeLa	16 µM	0.523087
HeLa	16 µM	0.597863
HeLa	16 µM	0.569574
HeLa	16 µM	0.634141
HeLa	16 µM	0.503492
HeLa	16 µM	0.500809
HeLa	16 µM	0.69642
HeLa	16 µM	0.76611
HeLa	16 µM	0.47228
HeLa	16 µM	0.464649
HeLa	16 µM	0.574707
HeLa	16 µM	0.307576
HeLa	16 µM	0.42959
HeLa	16 µM	0.333942
HeLa	16 µM	0.35666
HeLa	16 µM	0.798598
HeLa	16 µM	0.646384
HeLa	16 µM	0.687891
HeLa	16 µM	0.623732
HeLa	16 µM	0.629487
HeLa	16 µM	0.862363
HeLa	16 µM	0.508362
HeLa	16 µM	0.687564
HeLa	16 µM	0.587342
HeLa	16 µM	0.415714
HeLa	16 µM	0.376153
HeLa	16 µM	0.62243
HeLa	16 µM	0.65605
HeLa	16 µM	0.566615
HeLa	16 µM	1.00347
HeLa	16 µM	0.917073
HeLa	16 µM	0.722777
HeLa	16 µM	0.640542
HeLa	16 µM	0.582653
HeLa	16 µM	0.623497
HeLa	16 µM	0.513539
HeLa	16 µM	0.711818
HeLa	16 µM	0.450791
HeLa	16 µM	0.531529
HeLa	16 µM	0.493192
HeLa	16 µM	0.448094
HeLa	16 µM	0.392838
HeLa	16 µM	0.422758
HeLa	16 µM	0.378798
HeLa	16 µM	0.367323
HeLa	16 µM	0.365681
HeLa	16 µM	0.38953
HeLa	16 µM	0.398864
HeLa	16 µM	0.474985
HeLa	16 µM	0.513009
HeLa	16 µM	0.536771
HeLa	16 µM	0.703722
HeLa	16 µM	0.531115
HeLa	16 µM	0.500331
HeLa	16 µM	0.376807
HeLa	16 µM	0.737008
HeLa	16 µM	0.4482
HeLa	16 µM	0.766922
HeLa	16 µM	0.655039
HeLa	16 µM	0.727385
HeLa	16 µM	0.739164
HeLa	16 µM	0.469438
HeLa	16 µM	0.55431
HeLa	16 µM	0.566547
HeLa	16 µM	1.35184
HeLa	16 µM	0.587306
HeLa	16 µM	0.929635
HeLa	16 µM	0.677602
HeLa	16 µM	1.18941
HeLa	16 µM	0.581925
HeLa	16 µM	0.919253
HeLa	16 µM	0.811013
HeLa	16 µM	0.62691
HeLa	16 µM	0.467765
HeLa	16 µM	0.982988
HeLa	16 µM	0.531058
HeLa	16 µM	0.667216
HeLa	16 µM	0.622418
HeLa	16 µM	0.591439
HeLa	16 µM	0.756848
HeLa	16 µM	0.482527
HeLa	16 µM	0.969246
HeLa	16 µM	0.331559
HeLa	16 µM	0.427357
HeLa	16 µM	0.654473
HeLa	16 µM	0.520547
HeLa	16 µM	0.376204
HeLa	16 µM	0.586527
HeLa	16 µM	0.762069
HeLa	16 µM	0.583909
HeLa	16 µM	0.686767
HeLa	16 µM	1.01222
HeLa	16 µM	1.07486
HeLa	16 µM	0.561268
HeLa	16 µM	0.41212
HeLa	16 µM	0.418836
HeLa	16 µM	0.364994
HeLa	16 µM	0.403731
HeLa	16 µM	0.616208
HeLa	16 µM	0.595778
HeLa	16 µM	0.685906
HeLa	16 µM	0.592502
HeLa	16 µM	0.863682
HeLa	16 µM	0.483329
HeLa	16 µM	0.5606
HeLa	16 µM	0.434456
HeLa	16 µM	0.455143
HeLa	16 µM	0.606715
HeLa	16 µM	0.698245
HeLa	16 µM	0.84948
HeLa	16 µM	0.755152
HeLa	16 µM	0.798143
HeLa	16 µM	0.486102
HeLa	16 µM	0.390166
HeLa	16 µM	0.492266
HeLa	16 µM	0.735359
HeLa	16 µM	1.00233
HeLa	16 µM	0.582205
HeLa	16 µM	0.572679
HeLa	16 µM	0.911592
HeLa	16 µM	0.797804
HeLa	16 µM	0.592151
HeLa	16 µM	0.61549
HeLa	16 µM	0.71846
HeLa	16 µM	0.67915
HeLa	16 µM	0.715462
HeLa	16 µM	0.587848
HeLa	16 µM	0.372774
HeLa	16 µM	0.408887
HeLa	16 µM	0.50049
HeLa	16 µM	0.348429
HeLa	16 µM	0.482719
HeLa	16 µM	0.40603
HeLa	16 µM	0.547111
HeLa	16 µM	0.395524
HeLa	16 µM	0.391438
HeLa	16 µM	0.561874
HeLa	16 µM	0.527827
HeLa	16 µM	0.530628
HeLa	16 µM	0.548377
HeLa	16 µM	0.519483
HeLa	16 µM	0.490709
HeLa	16 µM	0.565228
HeLa	16 µM	0.51398
HeLa	16 µM	0.429055
HeLa	16 µM	0.521637
HeLa	16 µM	0.380488
HeLa	16 µM	0.451447
HeLa	16 µM	0.503368
HeLa	16 µM	0.874329
HeLa	16 µM	0.573412
HeLa	16 µM	0.856105
HeLa	16 µM	0.691978
HeLa	16 µM	0.45157
HeLa	16 µM	0.714444
HeLa	16 µM	0.740974
HeLa	16 µM	0.617006
HeLa	16 µM	0.635686
HeLa	16 µM	0.680378
HeLa	16 µM	0.953495
HeLa	16 µM	0.907354
HeLa	16 µM	0.6834
HeLa	16 µM	0.405214
HeLa	16 µM	0.659325
HeLa	16 µM	0.526637
HeLa	16 µM	0.810037
HeLa	16 µM	0.630465
HeLa	16 µM	0.810011
HeLa	16 µM	0.784251
HeLa	16 µM	0.591729
HeLa	16 µM	0.572902
HeLa	16 µM	0.582246
HeLa	16 µM	0.547539
HeLa	16 µM	0.454632
HeLa	16 µM	0.633922
HeLa	16 µM	1.09701
HeLa	16 µM	0.541238
HeLa	16 µM	0.983225
HeLa	16 µM	0.435181
HeLa	16 µM	0.441706
HeLa	16 µM	0.453938
HeLa	16 µM	0.460537
HeLa	16 µM	0.464076
HeLa	16 µM	0.53052
HeLa	16 µM	0.578303
HeLa	16 µM	0.563709
HeLa	16 µM	0.604136
HeLa	16 µM	0.545574
HeLa	16 µM	0.651662
HeLa	16 µM	0.613086
HeLa	16 µM	0.651027
HeLa	16 µM	0.513416
HeLa	16 µM	0.674038
HeLa	16 µM	0.551884
HeLa	16 µM	0.557343
HeLa	16 µM	0.551353
HeLa	16 µM	0.460348
HeLa	16 µM	0.723147
HeLa	16 µM	0.618566
HeLa	16 µM	0.597856
HeLa	16 µM	0.761574
HeLa	16 µM	0.699355
HeLa	16 µM	0.46098
HeLa	16 µM	0.518328
HeLa	16 µM	0.655014
HeLa	16 µM	0.516513
HeLa	16 µM	0.400588
HeLa	16 µM	0.603066
HeLa	16 µM	0.624017
HeLa	16 µM	0.503976
HeLa	16 µM	0.521093
HeLa	16 µM	0.978636
HeLa	16 µM	0.636779
HeLa	16 µM	0.613511
HeLa	16 µM	0.640876
HeLa	16 µM	0.678913
HeLa	16 µM	0.605003
HeLa	16 µM	0.743241
HeLa	16 µM	0.707492
HeLa	16 µM	0.60163
HeLa	16 µM	0.575493
HeLa	16 µM	0.618083
HeLa	16 µM	0.474428
HeLa	16 µM	0.722826
HeLa	16 µM	0.595654
HeLa	16 µM	0.567878
HeLa	16 µM	0.590307
HeLa	16 µM	0.624177
HeLa	16 µM	0.760603
HeLa	16 µM	0.732069
HeLa	16 µM	0.506783
HeLa	16 µM	0.487537
HeLa	16 µM	0.593064
HeLa	16 µM	0.600159
HeLa	16 µM	0.503821
HeLa	16 µM	0.473577
HeLa	16 µM	0.608616
HeLa	16 µM	0.606705
HeLa	16 µM	0.601098
HeLa	16 µM	0.57371
HeLa	16 µM	0.614708
HeLa	16 µM	0.839188
HeLa	16 µM	0.603737
HeLa	16 µM	0.688051
HeLa	16 µM	0.661539
HeLa	16 µM	0.703756
HeLa	16 µM	0.838637
HeLa	16 µM	0.506786
HeLa	16 µM	0.62198
HeLa	16 µM	0.791267
HeLa	16 µM	0.806827
HeLa	16 µM	0.536922
HeLa	16 µM	1.09104
HeLa	16 µM	0.624844
HeLa	16 µM	0.556654
HeLa	16 µM	0.663949
HeLa	16 µM	1.00516
HeLa	16 µM	0.640694
HeLa	16 µM	0.485647
HeLa	16 µM	0.5647
HeLa	16 µM	0.840816
HeLa	16 µM	0.486685
HeLa	16 µM	0.869715
HeLa	16 µM	0.645644
HeLa	16 µM	0.620701
HeLa	16 µM	0.626642
HeLa	16 µM	0.484322
HeLa	16 µM	0.545791
HeLa	16 µM	1.27691
HeLa	16 µM	0.703098
HeLa	16 µM	0.652659
HeLa	16 µM	0.707705
HeLa	16 µM	0.638312
HeLa	16 µM	0.633692
HeLa	16 µM	0.831969
HeLa	16 µM	0.55018
HeLa	16 µM	0.929078
HeLa	16 µM	0.500236
HeLa	16 µM	0.506586
HeLa	16 µM	1.00428
HeLa	16 µM	0.586676
HeLa	16 µM	0.395822
HeLa	16 µM	0.65488
HeLa	16 µM	0.718828
HeLa	16 µM	0.567247
HeLa	16 µM	0.527192
HeLa	16 µM	0.925813
HeLa	16 µM	0.574117
HeLa	16 µM	0.817077
HeLa	16 µM	0.73782
HeLa	16 µM	0.847894
HeLa	16 µM	0.676958
HeLa	16 µM	1.03071
HeLa	16 µM	0.836035
HeLa	16 µM	0.414588
HeLa	16 µM	0.646518
HeLa	16 µM	0.52541
HeLa	16 µM	0.478106
HeLa	16 µM	0.685955
HeLa	16 µM	0.627928
HeLa	16 µM	0.763547
HeLa	16 µM	0.661227
HeLa	16 µM	0.441513
HeLa	16 µM	0.449234
HeLa	16 µM	0.506821
HeLa	16 µM	0.436469
HeLa	16 µM	0.486498
HeLa	16 µM	0.56755
HeLa	16 µM	0.58755
HeLa	16 µM	0.486772
HeLa	16 µM	0.621278
HeLa	16 µM	0.731658
HeLa	16 µM	0.773786
HeLa	16 µM	0.685531
HeLa	16 µM	0.802774
HeLa	16 µM	0.548452
HeLa	16 µM	0.704283
HeLa	16 µM	0.68294
HeLa	16 µM	0.845367
HeLa	16 µM	1.07099
HeLa	16 µM	0.858173
HeLa	16 µM	0.569259
HeLa	16 µM	0.787264
HeLa	16 µM	0.833816
HeLa	16 µM	0.751639
HeLa	16 µM	0.787395
HeLa	16 µM	1.0066
HeLa	16 µM	0.918431
HeLa	16 µM	0.581908
HeLa	16 µM	0.528389
HeLa	16 µM	0.580614
HeLa	16 µM	0.535612
HeLa	16 µM	0.506589
HeLa	16 µM	0.555161
HeLa	16 µM	0.440458
HeLa	16 µM	0.455358
HeLa	16 µM	0.4285
HeLa	16 µM	0.678092
HeLa	16 µM	0.902597
HeLa	16 µM	0.712128
HeLa	16 µM	0.518572
HeLa	16 µM	0.665424
HeLa	16 µM	0.72753
HeLa	16 µM	0.713981
HeLa	16 µM	0.44495
HeLa	16 µM	0.488359
HeLa	16 µM	0.502977
HeLa	16 µM	0.804128
HeLa	16 µM	0.60148
HeLa	16 µM	0.574361
HeLa	16 µM	0.52188
HeLa	16 µM	0.452737
HeLa	16 µM	0.401021
HeLa	16 µM	0.580728
HeLa	16 µM	0.675245
HeLa	16 µM	0.583588
HeLa	16 µM	0.561057
HeLa	16 µM	0.391802
HeLa	16 µM	0.638791
HeLa	16 µM	0.543457
HeLa	16 µM	0.512219
HeLa	16 µM	0.582253
HeLa	16 µM	0.47982
HeLa	16 µM	0.552924
HeLa	16 µM	0.58917
HeLa	16 µM	0.620978
HeLa	16 µM	0.462351
HeLa	16 µM	0.552282
HeLa	16 µM	0.493486
HeLa	16 µM	0.657284
HeLa	16 µM	0.469422
HeLa	16 µM	0.582995
HeLa	16 µM	0.574732
HeLa	16 µM	0.463512
HeLa	16 µM	0.531187
HeLa	16 µM	0.614148
HeLa	16 µM	0.568595
HeLa	16 µM	0.607409
HeLa	16 µM	0.407181
HeLa	16 µM	0.460961
HeLa	16 µM	0.521269
HeLa	16 µM	0.566708
HeLa	16 µM	0.338219
HeLa	16 µM	0.396139
HeLa	16 µM	0.462898
HeLa	16 µM	0.470853
HeLa	16 µM	0.637492
HeLa	16 µM	0.411231
HeLa	16 µM	0.319529
HeLa	16 µM	0.474314
HeLa	16 µM	0.511842
HeLa	16 µM	0.403899
HeLa	16 µM	0.463552
HeLa	16 µM	0.480401
HeLa	16 µM	0.567103
HeLa	16 µM	0.522728
HeLa	16 µM	0.531847
HeLa	16 µM	0.588694
HeLa	16 µM	0.43421
HeLa	16 µM	0.467331
HeLa	16 µM	0.608054
HeLa	16 µM	0.557976
HeLa	16 µM	0.527269
HeLa	16 µM	0.589072
HeLa	16 µM	0.433132
HeLa	16 µM	0.543589
HeLa	16 µM	0.410597
HeLa	16 µM	0.578418
HeLa	16 µM	0.444794
HeLa	16 µM	0.43867
HeLa	16 µM	0.919514
HeLa	16 µM	0.641118
HeLa	16 µM	0.525774
HeLa	16 µM	0.721964
HeLa	16 µM	0.782173
HeLa	16 µM	0.486573
HeLa	16 µM	0.418472
HeLa	16 µM	0.388859
HeLa	16 µM	0.374075
HeLa	16 µM	0.448034
HeLa	16 µM	0.628992
HeLa	16 µM	0.446027
HeLa	16 µM	0.430781
HeLa	16 µM	0.528685
HeLa	16 µM	0.736364
HeLa	16 µM	0.58571
HeLa	16 µM	0.580203
HeLa	16 µM	0.286421
HeLa	16 µM	0.416966
HeLa	16 µM	0.628367
HeLa	16 µM	0.580033
HeLa	16 µM	0.532908
HeLa	16 µM	0.553483
HeLa	16 µM	0.622745
HeLa	16 µM	0.437209
HeLa	16 µM	0.470685
HeLa	16 µM	0.504392
HeLa	16 µM	0.501956
HeLa	16 µM	0.525063
HeLa	16 µM	0.544362
HeLa	16 µM	0.481364
HeLa	16 µM	0.561081
HeLa	16 µM	0.511574
HeLa	16 µM	0.541208
HeLa	16 µM	0.4724
HeLa	16 µM	0.522119
HeLa	16 µM	0.476562
HeLa	16 µM	0.427564
HeLa	16 µM	0.521571
HeLa	16 µM	0.41899
HeLa	16 µM	0.438251
HeLa	16 µM	0.548693
HeLa	16 µM	0.475483
HeLa	16 µM	0.495787
HeLa	16 µM	0.430434
HeLa	16 µM	0.460063
HeLa	16 µM	0.420691
HeLa	16 µM	0.684258
HeLa	16 µM	0.869798
HeLa	16 µM	0.482557
HeLa	16 µM	0.543982
HeLa	16 µM	0.573689
HeLa	16 µM	0.450159
HeLa	16 µM	0.381536
HeLa	16 µM	0.362511
HeLa	16 µM	0.402482
HeLa	16 µM	0.529429
HeLa	16 µM	0.617625
HeLa	16 µM	0.477187
HeLa	16 µM	0.435665
HeLa	16 µM	0.573961
HeLa	16 µM	0.432985
HeLa	16 µM	0.485524
HeLa	16 µM	0.537452
HeLa	16 µM	0.639991
HeLa	16 µM	0.495203
HeLa	16 µM	0.540776
HeLa	16 µM	0.468397
HeLa	16 µM	0.425793
HeLa	16 µM	0.48708
HeLa	16 µM	0.51383
HeLa	16 µM	0.475994
HeLa	16 µM	0.390828
HeLa	16 µM	0.360835
HeLa	16 µM	0.594865
HeLa	16 µM	0.540643
HeLa	16 µM	0.436757
HeLa	16 µM	0.372267
HeLa	16 µM	0.458623
HeLa	16 µM	0.489959
HeLa	16 µM	0.467632
HeLa	16 µM	0.502499
HeLa	16 µM	0.578165
HeLa	16 µM	0.446931
HeLa	16 µM	0.543485
HeLa	16 µM	0.581954
HeLa	16 µM	0.530952
HeLa	16 µM	0.545542
HeLa	16 µM	0.479841
HeLa	16 µM	0.62614
HeLa	16 µM	0.434146
HeLa	16 µM	0.616004
HeLa	16 µM	0.572829
HeLa	16 µM	0.38288
HeLa	16 µM	0.464782
HeLa	16 µM	0.536981
HeLa	16 µM	0.45114
HeLa	16 µM	0.471137
HeLa	16 µM	0.521161
HeLa	16 µM	0.559965
HeLa	16 µM	0.613673
HeLa	16 µM	0.482713
HeLa	16 µM	0.351128
HeLa	16 µM	0.480463
HeLa	16 µM	0.404216
HeLa	16 µM	0.330459
HeLa	16 µM	0.535545
HeLa	16 µM	0.493716
HeLa	16 µM	0.389017
HeLa	16 µM	0.41322
HeLa	16 µM	0.349585
HeLa	16 µM	0.276009
HeLa	16 µM	0.413842
HeLa	16 µM	0.368448
HeLa	16 µM	0.360162
HeLa	16 µM	0.355085
HeLa	16 µM	0.596852
HeLa	16 µM	0.41161
HeLa	16 µM	0.557506
HeLa	16 µM	0.453003
HeLa	16 µM	0.42031
HeLa	16 µM	0.603546
HeLa	16 µM	0.474439
HeLa	16 µM	0.541963
HeLa	16 µM	0.483832
HeLa	16 µM	0.456214
HeLa	16 µM	0.396418
HeLa	16 µM	0.452468
HeLa	16 µM	0.533465
HeLa	16 µM	0.396906
HeLa	16 µM	0.428486
HeLa	16 µM	0.3384
HeLa	16 µM	0.6459
HeLa	16 µM	0.38342
HeLa	16 µM	0.521591
HeLa	16 µM	0.48867
HeLa	16 µM	0.561688
HeLa	16 µM	0.331737
HeLa	16 µM	0.294281
HeLa	16 µM	0.396815
HeLa	16 µM	0.442232
HeLa	16 µM	0.594894
HeLa	16 µM	0.449729
HeLa	16 µM	0.499145
HeLa	16 µM	0.519892
HeLa	16 µM	0.453876
HeLa	16 µM	0.671711
HeLa	16 µM	0.405579
HeLa	16 µM	0.536726
HeLa	16 µM	0.495372
HeLa	16 µM	0.499191
HeLa	16 µM	0.561705
HeLa	16 µM	0.404806
HeLa	16 µM	0.474783
HeLa	16 µM	0.620368
HeLa	16 µM	0.584092
HeLa	16 µM	0.523575
HeLa	16 µM	0.620081
HeLa	16 µM	0.459774
HeLa	16 µM	0.354446
HeLa	16 µM	0.359791
HeLa	16 µM	0.381781
HeLa	16 µM	0.433986
HeLa	16 µM	0.514681
HeLa	16 µM	0.239018
HeLa	16 µM	0.34534
HeLa	16 µM	0.581628
HeLa	16 µM	0.419484
HeLa	16 µM	0.400562
HeLa	16 µM	0.709892
HeLa	16 µM	0.596021
HeLa	16 µM	0.369023
HeLa	16 µM	0.420654
HeLa	16 µM	0.373922
HeLa	16 µM	0.481452
HeLa	16 µM	0.504112
HeLa	16 µM	0.482682
HeLa	16 µM	0.737653
HeLa	16 µM	0.546928
HeLa	16 µM	0.340813
HeLa	16 µM	0.391054
HeLa	16 µM	0.433927
HeLa	16 µM	0.493439
HeLa	16 µM	0.545828
HeLa	16 µM	0.448136
HeLa	16 µM	0.421611
HeLa	16 µM	0.366875
HeLa	16 µM	0.543526
HeLa	16 µM	0.706027
HeLa	16 µM	0.52105
HeLa	16 µM	0.44495
HeLa	16 µM	0.654481
HeLa	16 µM	0.539698
HeLa	16 µM	0.403753
HeLa	16 µM	0.531007
HeLa	16 µM	0.427733
HeLa	16 µM	0.645808
HeLa	16 µM	0.389712
HeLa	16 µM	0.329116
HeLa	16 µM	0.392333
HeLa	16 µM	0.360843
HeLa	16 µM	0.447663
HeLa	16 µM	0.536026
HeLa	16 µM	0.650168
HeLa	80 µM	0.147484
HeLa	80 µM	0.14728
HeLa	80 µM	0.127481
HeLa	80 µM	0.167167
HeLa	80 µM	0.21526
HeLa	80 µM	0.346732
HeLa	80 µM	0.204638
HeLa	80 µM	0.210881
HeLa	80 µM	0.25195
HeLa	80 µM	0.201153
HeLa	80 µM	0.141331
HeLa	80 µM	0.159066
HeLa	80 µM	0.18974
HeLa	80 µM	0.228393
HeLa	80 µM	0.088758
HeLa	80 µM	0.175108
HeLa	80 µM	0.222438
HeLa	80 µM	0.16697
HeLa	80 µM	0.275376
HeLa	80 µM	0.291946
HeLa	80 µM	0.21921
HeLa	80 µM	0.215258
HeLa	80 µM	0.395837
HeLa	80 µM	0.229747
HeLa	80 µM	0.202757
HeLa	80 µM	0.234189
HeLa	80 µM	0.150162
HeLa	80 µM	0.180923
HeLa	80 µM	0.114427
HeLa	80 µM	0.459736
HeLa	80 µM	0.226921
HeLa	80 µM	0.2276
HeLa	80 µM	0.165923
HeLa	80 µM	0.262781
HeLa	80 µM	0.216592
HeLa	80 µM	0.15101
HeLa	80 µM	0.247438
HeLa	80 µM	0.231476
HeLa	80 µM	0.225146
HeLa	80 µM	0.15898
HeLa	80 µM	0.176019
HeLa	80 µM	0.228216
HeLa	80 µM	0.257748
HeLa	80 µM	0.245114
HeLa	80 µM	0.277404
HeLa	80 µM	0.297996
HeLa	80 µM	0.209663
HeLa	80 µM	0.222923
HeLa	80 µM	0.356435
HeLa	80 µM	0.233035
HeLa	80 µM	0.195247
HeLa	80 µM	0.232029
HeLa	80 µM	0.376466
HeLa	80 µM	0.322574
HeLa	80 µM	0.170935
HeLa	80 µM	0.275818
HeLa	80 µM	0.165983
HeLa	80 µM	0.270522
HeLa	80 µM	0.205103
HeLa	80 µM	0.182536
HeLa	80 µM	0.159907
HeLa	80 µM	0.176844
HeLa	80 µM	0.183851
HeLa	80 µM	0.213456
HeLa	80 µM	0.224573
HeLa	80 µM	0.244398
HeLa	80 µM	0.192541
HeLa	80 µM	0.193113
HeLa	80 µM	0.165267
HeLa	80 µM	0.185595
HeLa	80 µM	0.147116
HeLa	80 µM	0.228862
HeLa	80 µM	0.30518
HeLa	80 µM	0.16972
HeLa	80 µM	0.263591
HeLa	80 µM	0.209535
HeLa	80 µM	0.185239
HeLa	80 µM	0.238559
HeLa	80 µM	0.266423
HeLa	80 µM	0.222108
HeLa	80 µM	0.206777
HeLa	80 µM	0.222278
HeLa	80 µM	0.207288
HeLa	80 µM	0.221659
HeLa	80 µM	0.207302
HeLa	80 µM	0.218312
HeLa	80 µM	0.208822
HeLa	80 µM	0.174942
HeLa	80 µM	0.230727
HeLa	80 µM	0.213378
HeLa	80 µM	0.156863
HeLa	80 µM	0.296092
HeLa	80 µM	0.2183
HeLa	80 µM	0.387231
HeLa	80 µM	0.216757
HeLa	80 µM	0.348001
HeLa	80 µM	0.232268
HeLa	80 µM	0.257752
HeLa	80 µM	0.169199
HeLa	80 µM	0.173155
HeLa	80 µM	0.232428
HeLa	80 µM	0.244659
HeLa	80 µM	0.306909
HeLa	80 µM	0.189959
HeLa	80 µM	0.265855
HeLa	80 µM	0.228511
HeLa	80 µM	0.154365
HeLa	80 µM	0.166585
HeLa	80 µM	0.240108
HeLa	80 µM	0.18255
HeLa	80 µM	0.412577
HeLa	80 µM	0.252927
HeLa	80 µM	0.283503
HeLa	80 µM	0.262191
HeLa	80 µM	0.242594
HeLa	80 µM	0.196584
HeLa	80 µM	0.213639
HeLa	80 µM	0.293562
HeLa	80 µM	0.216137
HeLa	80 µM	0.224166
HeLa	80 µM	0.292007
HeLa	80 µM	0.241104
HeLa	80 µM	0.309593
HeLa	80 µM	0.202057
HeLa	80 µM	0.23097
HeLa	80 µM	0.229597
HeLa	80 µM	0.219653
HeLa	80 µM	0.159289
HeLa	80 µM	0.480996
HeLa	80 µM	0.268941
HeLa	80 µM	0.2959
HeLa	80 µM	0.219308
HeLa	80 µM	0.173367
HeLa	80 µM	0.206931
HeLa	80 µM	0.250799
HeLa	80 µM	0.239192
HeLa	80 µM	0.208047
HeLa	80 µM	0.227845
HeLa	80 µM	0.351298
HeLa	80 µM	0.192798
HeLa	80 µM	0.301486
HeLa	80 µM	0.230193
HeLa	80 µM	0.282755
HeLa	80 µM	0.278877
HeLa	80 µM	0.276819
HeLa	80 µM	0.252643
HeLa	80 µM	0.262689
HeLa	80 µM	0.31122
HeLa	80 µM	0.247285
HeLa	80 µM	0.151311
HeLa	80 µM	0.251758
HeLa	80 µM	0.223209
HeLa	80 µM	0.211368
HeLa	80 µM	0.234923
HeLa	80 µM	0.265241
HeLa	80 µM	0.249807
HeLa	80 µM	0.185452
HeLa	80 µM	0.185439
HeLa	80 µM	0.196609
HeLa	80 µM	0.3015
HeLa	80 µM	0.205039
HeLa	80 µM	0.264448
HeLa	80 µM	0.361069
HeLa	80 µM	0.357475
HeLa	80 µM	0.23155
HeLa	80 µM	0.218644
HeLa	80 µM	0.397613
HeLa	80 µM	0.214672
HeLa	80 µM	0.144482
HeLa	80 µM	0.211036
HeLa	80 µM	0.325833
HeLa	80 µM	0.255519
HeLa	80 µM	0.273602
HeLa	80 µM	0.295444
HeLa	80 µM	0.211641
HeLa	80 µM	0.301224
HeLa	80 µM	0.194646
HeLa	80 µM	0.221081
HeLa	80 µM	0.317521
HeLa	80 µM	0.174713
HeLa	80 µM	0.203984
HeLa	80 µM	0.206644
HeLa	80 µM	0.354242
HeLa	80 µM	0.208607
HeLa	80 µM	0.277185
HeLa	80 µM	0.323873
HeLa	80 µM	0.256087
HeLa	80 µM	0.323026
HeLa	80 µM	0.388367
HeLa	80 µM	0.260752
HeLa	80 µM	0.23389
HeLa	80 µM	0.343793
HeLa	80 µM	0.222438
HeLa	80 µM	0.258104
HeLa	80 µM	0.369658
HeLa	80 µM	0.413345
HeLa	80 µM	0.245418
HeLa	80 µM	0.206385
HeLa	80 µM	0.232676
HeLa	80 µM	0.274795
HeLa	80 µM	0.184027
HeLa	80 µM	0.135743
HeLa	80 µM	0.208855
HeLa	80 µM	0.201476
HeLa	80 µM	0.180156
HeLa	80 µM	0.168442
HeLa	80 µM	0.298371
HeLa	80 µM	0.210857
HeLa	80 µM	0.233335
HeLa	80 µM	0.248938
HeLa	80 µM	0.260804
HeLa	80 µM	0.216294
HeLa	80 µM	0.14315
HeLa	80 µM	0.206387
HeLa	80 µM	0.220436
HeLa	80 µM	0.230391
HeLa	80 µM	0.222626
HeLa	80 µM	0.221215
HeLa	80 µM	0.178358
HeLa	80 µM	0.228455
HeLa	80 µM	0.255346
HeLa	80 µM	0.183177
HeLa	80 µM	0.231559
HeLa	80 µM	0.23571
HeLa	80 µM	0.358724
HeLa	80 µM	0.136058
HeLa	80 µM	0.15826
HeLa	80 µM	0.293633
HeLa	80 µM	0.186102
HeLa	80 µM	0.225235
HeLa	80 µM	0.216916
HeLa	80 µM	0.314741
HeLa	80 µM	0.193078
HeLa	80 µM	0.19709
HeLa	80 µM	0.221721
HeLa	80 µM	0.16846
HeLa	80 µM	0.171322
HeLa	80 µM	0.208997
HeLa	80 µM	0.163549
HeLa	80 µM	0.208604
HeLa	80 µM	0.227908
HeLa	80 µM	0.246594
HeLa	80 µM	0.187594
HeLa	80 µM	0.288283
HeLa	80 µM	0.168924
HeLa	80 µM	0.188139
[truncated: 2,157 more rows]

## Sheet: Fig 2c
cell	sample	value
U2OS	NT	0.842965
U2OS	NT	1.12186			Total fork speed (CldU+IdU) / min
U2OS	NT	1.0991		Samples	Mean	Standard Deviation	Double-labeled fibers counted
U2OS	NT	1.07805		NT	1.14	0.25	1022
U2OS	NT	1.17772		16 µM	1.3	0.29	787
U2OS	NT	1.33058		80 µM	0.58	0.2	1088
U2OS	NT	0.850318		400 µM	0.58	0.18	507
U2OS	NT	0.937442		2 mM	0.4	0.15	592
U2OS	NT	1.09028		10 mM	0.39	0.13	561
U2OS	NT	1.04518
U2OS	NT	1.00166
U2OS	NT	1.06561
U2OS	NT	1.17825
U2OS	NT	1.3956
U2OS	NT	1.11982
U2OS	NT	1.02338
U2OS	NT	1.05561
U2OS	NT	1.01075
U2OS	NT	1.46968
U2OS	NT	1.05921
U2OS	NT	1.48829
U2OS	NT	1.06124
U2OS	NT	0.906068
U2OS	NT	1.27358
U2OS	NT	1.5201
U2OS	NT	0.933614
U2OS	NT	1.27789
U2OS	NT	1.08067
U2OS	NT	0.972453
U2OS	NT	1.07846
U2OS	NT	1.29171
U2OS	NT	1.30123
U2OS	NT	0.96943
U2OS	NT	1.06336
U2OS	NT	1.13047
U2OS	NT	0.820691
U2OS	NT	1.19836
U2OS	NT	1.2626
U2OS	NT	1.04033
U2OS	NT	0.90062
U2OS	NT	0.758896
U2OS	NT	1.04089
U2OS	NT	0.701394
U2OS	NT	0.836059
U2OS	NT	1.02609
U2OS	NT	1.31692
U2OS	NT	1.91757
U2OS	NT	1.77573
U2OS	NT	1.27889
U2OS	NT	1.20009
U2OS	NT	0.72764
U2OS	NT	0.722376
U2OS	NT	1.09682
U2OS	NT	0.963281
U2OS	NT	0.980786
U2OS	NT	1.42885
U2OS	NT	1.02357
U2OS	NT	0.840719
U2OS	NT	0.769546
U2OS	NT	0.985364
U2OS	NT	1.24248
U2OS	NT	1.28984
U2OS	NT	0.732591
U2OS	NT	1.07346
U2OS	NT	1.11925
U2OS	NT	1.09333
U2OS	NT	1.01746
U2OS	NT	1.01374
U2OS	NT	0.974095
U2OS	NT	1.00541
U2OS	NT	1.69772
U2OS	NT	1.24532
U2OS	NT	1.05056
U2OS	NT	1.04426
U2OS	NT	0.82493
U2OS	NT	0.942342
U2OS	NT	0.777943
U2OS	NT	1.19509
U2OS	NT	0.928933
U2OS	NT	0.930694
U2OS	NT	1.03027
U2OS	NT	0.948138
U2OS	NT	1.04273
U2OS	NT	1.07403
U2OS	NT	1.0356
U2OS	NT	1.15199
U2OS	NT	1.10947
U2OS	NT	1.20893
U2OS	NT	0.807408
U2OS	NT	0.789916
U2OS	NT	1.30405
U2OS	NT	0.985066
U2OS	NT	1.22798
U2OS	NT	0.772942
U2OS	NT	0.689057
U2OS	NT	0.920098
U2OS	NT	0.630286
U2OS	NT	0.45907
U2OS	NT	0.882355
U2OS	NT	0.677818
U2OS	NT	1.09962
U2OS	NT	1.12725
U2OS	NT	0.945501
U2OS	NT	1.17286
U2OS	NT	0.9226
U2OS	NT	1.09998
U2OS	NT	2.11784
U2OS	NT	1.57882
U2OS	NT	1.20978
U2OS	NT	1.31581
U2OS	NT	1.19227
U2OS	NT	1.47256
U2OS	NT	1.1893
U2OS	NT	1.02255
U2OS	NT	0.967302
U2OS	NT	1.04639
U2OS	NT	0.995114
U2OS	NT	1.30751
U2OS	NT	1.06133
U2OS	NT	1.19147
U2OS	NT	1.07793
U2OS	NT	1.17614
U2OS	NT	0.997855
U2OS	NT	1.0838
U2OS	NT	1.23231
U2OS	NT	1.12454
U2OS	NT	1.18184
U2OS	NT	0.849689
U2OS	NT	0.548446
U2OS	NT	0.878117
U2OS	NT	1.33537
U2OS	NT	1.27968
U2OS	NT	1.08911
U2OS	NT	0.944992
U2OS	NT	0.973307
U2OS	NT	1.0621
U2OS	NT	1.10805
U2OS	NT	0.908892
U2OS	NT	0.948423
U2OS	NT	0.929849
U2OS	NT	0.842973
U2OS	NT	1.0701
U2OS	NT	0.973088
U2OS	NT	0.463395
U2OS	NT	0.661152
U2OS	NT	0.845577
U2OS	NT	1.044
U2OS	NT	0.995996
U2OS	NT	0.974438
U2OS	NT	1.16765
U2OS	NT	1.13522
U2OS	NT	0.833919
U2OS	NT	0.634153
U2OS	NT	0.794521
U2OS	NT	1.25327
U2OS	NT	0.923173
U2OS	NT	0.810544
U2OS	NT	1.29911
U2OS	NT	1.12308
U2OS	NT	1.04611
U2OS	NT	1.73227
U2OS	NT	1.14358
U2OS	NT	0.950062
U2OS	NT	1.1778
U2OS	NT	0.996051
U2OS	NT	0.862085
U2OS	NT	0.717361
U2OS	NT	1.18034
U2OS	NT	1.05248
U2OS	NT	1.01394
U2OS	NT	0.954694
U2OS	NT	0.83896
U2OS	NT	0.739085
U2OS	NT	0.951633
U2OS	NT	0.733668
U2OS	NT	1.43659
U2OS	NT	0.747939
U2OS	NT	1.32836
U2OS	NT	1.28476
U2OS	NT	0.848563
U2OS	NT	0.927682
U2OS	NT	1.12427
U2OS	NT	0.967191
U2OS	NT	1.51838
U2OS	NT	1.00235
U2OS	NT	1.18346
U2OS	NT	0.804136
U2OS	NT	1.04164
U2OS	NT	0.925055
U2OS	NT	0.964133
U2OS	NT	1.24527
U2OS	NT	1.01865
U2OS	NT	1.27311
U2OS	NT	1.25926
U2OS	NT	1.08384
U2OS	NT	0.740621
U2OS	NT	0.990561
U2OS	NT	0.72971
U2OS	NT	1.21834
U2OS	NT	1.31142
U2OS	NT	1.00841
U2OS	NT	1.19532
U2OS	NT	1.00904
U2OS	NT	1.28157
U2OS	NT	1.04358
U2OS	NT	1.30995
U2OS	NT	1.17009
U2OS	NT	1.14303
U2OS	NT	1.2446
U2OS	NT	1.25591
U2OS	NT	1.51703
U2OS	NT	1.2462
U2OS	NT	1.13469
U2OS	NT	1.31741
U2OS	NT	1.42777
U2OS	NT	1.61834
U2OS	NT	1.08428
U2OS	NT	1.31874
U2OS	NT	1.29325
U2OS	NT	0.97203
U2OS	NT	1.13126
U2OS	NT	1.04474
U2OS	NT	1.10558
U2OS	NT	1.17966
U2OS	NT	1.10091
U2OS	NT	1.38593
U2OS	NT	1.05721
U2OS	NT	1.61967
U2OS	NT	1.44547
U2OS	NT	0.99891
U2OS	NT	1.32877
U2OS	NT	1.08358
U2OS	NT	1.25935
U2OS	NT	1.39647
U2OS	NT	0.98919
U2OS	NT	1.5795
U2OS	NT	1.06267
U2OS	NT	1.63941
U2OS	NT	0.939312
U2OS	NT	0.793362
U2OS	NT	1.15731
U2OS	NT	1.54601
U2OS	NT	1.57339
U2OS	NT	1.26143
U2OS	NT	0.684468
U2OS	NT	1.07143
U2OS	NT	1.04182
U2OS	NT	1.06149
U2OS	NT	1.17227
U2OS	NT	0.843293
U2OS	NT	0.88709
U2OS	NT	0.965869
U2OS	NT	1.0817
U2OS	NT	1.19766
U2OS	NT	1.1451
U2OS	NT	1.21321
U2OS	NT	1.7061
U2OS	NT	1.14215
U2OS	NT	1.14346
U2OS	NT	0.918139
U2OS	NT	0.887937
U2OS	NT	0.99469
U2OS	NT	1.07963
U2OS	NT	1.0849
U2OS	NT	0.884719
U2OS	NT	1.12233
U2OS	NT	0.966824
U2OS	NT	0.767058
U2OS	NT	1.11022
U2OS	NT	1.14606
U2OS	NT	0.786384
U2OS	NT	0.95687
U2OS	NT	1.03258
U2OS	NT	1.17112
U2OS	NT	0.839608
U2OS	NT	0.962694
U2OS	NT	1.70183
U2OS	NT	1.24536
U2OS	NT	1.20624
U2OS	NT	1.10739
U2OS	NT	0.967321
U2OS	NT	1.20925
U2OS	NT	1.61686
U2OS	NT	1.18619
U2OS	NT	1.00654
U2OS	NT	1.153
U2OS	NT	0.926254
U2OS	NT	1.56219
U2OS	NT	0.963092
U2OS	NT	1.14897
U2OS	NT	1.41888
U2OS	NT	0.696089
U2OS	NT	1.06352
U2OS	NT	1.41122
U2OS	NT	1.44008
U2OS	NT	1.40557
U2OS	NT	0.850895
U2OS	NT	0.961934
U2OS	NT	0.715505
U2OS	NT	1.21679
U2OS	NT	0.958475
U2OS	NT	1.35916
U2OS	NT	1.02079
U2OS	NT	1.2883
U2OS	NT	1.21679
U2OS	NT	0.824609
U2OS	NT	0.893016
U2OS	NT	1.13036
U2OS	NT	0.712886
U2OS	NT	1.30301
U2OS	NT	1.42302
U2OS	NT	1.3841
U2OS	NT	1.4128
U2OS	NT	1.03502
U2OS	NT	1.5311
U2OS	NT	1.10314
U2OS	NT	1.36205
U2OS	NT	1.16925
U2OS	NT	0.76699
U2OS	NT	0.854075
U2OS	NT	1.11841
U2OS	NT	0.90096
U2OS	NT	0.805577
U2OS	NT	0.758318
U2OS	NT	1.28447
U2OS	NT	0.80447
U2OS	NT	1.15229
U2OS	NT	1.38812
U2OS	NT	1.37913
U2OS	NT	1.02331
U2OS	NT	1.57825
U2OS	NT	1.28392
U2OS	NT	1.14678
U2OS	NT	0.96297
U2OS	NT	1.01065
U2OS	NT	0.722294
U2OS	NT	1.27415
U2OS	NT	1.28141
U2OS	NT	0.979855
U2OS	NT	0.886484
U2OS	NT	1.0477
U2OS	NT	0.733709
U2OS	NT	1.02397
U2OS	NT	1.19944
U2OS	NT	1.15396
U2OS	NT	0.768807
U2OS	NT	1.03122
U2OS	NT	0.635609
U2OS	NT	0.649506
U2OS	NT	1.14321
U2OS	NT	0.971524
U2OS	NT	0.606391
U2OS	NT	1.10591
U2OS	NT	1.52467
U2OS	NT	1.62157
U2OS	NT	0.839062
U2OS	NT	1.4813
U2OS	NT	0.810591
U2OS	NT	1.12789
U2OS	NT	1.11937
U2OS	NT	1.36735
U2OS	NT	0.990903
U2OS	NT	1.05719
U2OS	NT	1.3338
U2OS	NT	1.36755
U2OS	NT	0.816857
U2OS	NT	1.56092
U2OS	NT	1.24568
U2OS	NT	1.48126
U2OS	NT	1.11858
U2OS	NT	0.770951
U2OS	NT	0.935155
U2OS	NT	1.0722
U2OS	NT	1.3631
U2OS	NT	1.1375
U2OS	NT	1.04949
U2OS	NT	0.834008
U2OS	NT	1.05561
U2OS	NT	0.930714
U2OS	NT	0.973146
U2OS	NT	1.16342
U2OS	NT	0.86777
U2OS	NT	1.36391
U2OS	NT	1.2722
U2OS	NT	0.834852
U2OS	NT	0.896691
U2OS	NT	0.93425
U2OS	NT	1.00034
U2OS	NT	0.913038
U2OS	NT	1.06678
U2OS	NT	0.797637
U2OS	NT	0.942608
U2OS	NT	1.17626
U2OS	NT	0.919818
U2OS	NT	1.08839
U2OS	NT	1.36538
U2OS	NT	1.04817
U2OS	NT	1.00933
U2OS	NT	0.875431
U2OS	NT	0.951118
U2OS	NT	1.017
U2OS	NT	0.872601
U2OS	NT	0.92255
U2OS	NT	0.92636
U2OS	NT	1.17628
U2OS	NT	1.25639
U2OS	NT	1.1656
U2OS	NT	1.42207
U2OS	NT	1.11759
U2OS	NT	1.03845
U2OS	NT	1.02556
U2OS	NT	0.768646
U2OS	NT	1.35854
U2OS	NT	1.27451
U2OS	NT	1.37339
U2OS	NT	1.05048
U2OS	NT	1.31947
U2OS	NT	1.27141
U2OS	NT	1.15437
U2OS	NT	1.17384
U2OS	NT	1.10802
U2OS	NT	1.24308
U2OS	NT	1.03608
U2OS	NT	1.08827
U2OS	NT	1.08825
U2OS	NT	1.13996
U2OS	NT	0.897632
U2OS	NT	0.47899
U2OS	NT	1.20205
U2OS	NT	1.2165
U2OS	NT	1.34281
U2OS	NT	1.15001
U2OS	NT	1.30242
U2OS	NT	0.867418
U2OS	NT	1.03215
U2OS	NT	1.13356
U2OS	NT	1.1803
U2OS	NT	1.0281
U2OS	NT	0.965928
U2OS	NT	1.26769
U2OS	NT	0.867404
U2OS	NT	1.19883
U2OS	NT	1.42298
U2OS	NT	1.37553
U2OS	NT	0.891075
U2OS	NT	0.980644
U2OS	NT	1.12551
U2OS	NT	1.34732
U2OS	NT	1.16767
U2OS	NT	1.08603
U2OS	NT	1.36225
U2OS	NT	1.49168
U2OS	NT	1.14148
U2OS	NT	0.841853
U2OS	NT	1.24701
U2OS	NT	1.01879
U2OS	NT	1.18459
U2OS	NT	1.02383
U2OS	NT	1.29183
U2OS	NT	1.15024
U2OS	NT	0.941706
U2OS	NT	0.854675
U2OS	NT	1.12419
U2OS	NT	1.1875
U2OS	NT	1.44166
U2OS	NT	0.963019
U2OS	NT	1.32984
U2OS	NT	1.12881
U2OS	NT	1.10194
U2OS	NT	1.27103
U2OS	NT	1.44787
U2OS	NT	1.195
U2OS	NT	1.41262
U2OS	NT	1.04715
U2OS	NT	1.28032
U2OS	NT	0.886583
U2OS	NT	0.875083
U2OS	NT	1.34006
U2OS	NT	1.55162
U2OS	NT	1.40996
U2OS	NT	0.82978
U2OS	NT	1.05523
U2OS	NT	1.07226
U2OS	NT	1.17475
U2OS	NT	1.61065
U2OS	NT	1.31274
U2OS	NT	0.868844
U2OS	NT	1.42043
U2OS	NT	0.580028
U2OS	NT	0.987294
U2OS	NT	0.937455
U2OS	NT	1.14217
U2OS	NT	1.22968
U2OS	NT	1.27367
U2OS	NT	0.823272
U2OS	NT	1.26748
U2OS	NT	1.35468
U2OS	NT	1.17433
U2OS	NT	1.12815
U2OS	NT	0.995275
U2OS	NT	0.866691
U2OS	NT	0.854927
U2OS	NT	1.04031
U2OS	NT	1.50025
U2OS	NT	1.36348
U2OS	NT	1.43606
U2OS	NT	1.45297
U2OS	NT	1.37241
U2OS	NT	0.992038
U2OS	NT	1.3221
U2OS	NT	1.40434
U2OS	NT	1.16416
U2OS	NT	1.02747
U2OS	NT	1.33825
U2OS	NT	1.17985
U2OS	NT	1.22613
U2OS	NT	1.07281
U2OS	NT	0.77896
U2OS	NT	1.02712
U2OS	NT	1.12268
U2OS	NT	1.30144
U2OS	NT	1.31393
U2OS	NT	1.31668
U2OS	NT	0.977478
U2OS	NT	1.31823
U2OS	NT	0.934056
U2OS	NT	1.19758
U2OS	NT	1.29741
U2OS	NT	1.02495
U2OS	NT	1.08564
U2OS	NT	1.18809
U2OS	NT	1.3292
U2OS	NT	1.32407
U2OS	NT	1.10099
U2OS	NT	1.67685
U2OS	NT	1.14244
U2OS	NT	1.29503
U2OS	NT	0.886027
U2OS	NT	1.18275
U2OS	NT	1.16678
U2OS	NT	1.11687
U2OS	NT	1.17597
U2OS	NT	0.93974
U2OS	NT	1.35213
U2OS	NT	1.23777
U2OS	NT	1.41942
U2OS	NT	1.19639
U2OS	NT	1.10839
U2OS	NT	1.07641
U2OS	NT	1.2052
U2OS	NT	1.17897
U2OS	NT	1.3618
U2OS	NT	1.3449
U2OS	NT	1.33574
U2OS	NT	1.0536
U2OS	NT	1.29363
U2OS	NT	1.32753
U2OS	NT	1.03691
U2OS	NT	1.17165
U2OS	NT	1.22515
U2OS	NT	1.4749
U2OS	NT	1.05532
U2OS	NT	1.1725
U2OS	NT	0.692984
U2OS	NT	0.85055
U2OS	NT	1.19776
U2OS	NT	0.967032
U2OS	NT	1.2959
U2OS	NT	1.09697
U2OS	NT	1.03568
U2OS	NT	1.25213
U2OS	NT	1.41178
U2OS	NT	1.16054
U2OS	NT	1.19874
U2OS	NT	1.01467
U2OS	NT	1.45821
U2OS	NT	1.43631
U2OS	NT	1.53795
U2OS	NT	1.1143
U2OS	NT	0.990273
U2OS	NT	1.16988
U2OS	NT	1.5008
U2OS	NT	1.36815
U2OS	NT	1.57749
U2OS	NT	1.23851
U2OS	NT	1.37704
U2OS	NT	1.29669
U2OS	NT	1.6582
U2OS	NT	1.72757
U2OS	NT	1.59919
U2OS	NT	1.43519
U2OS	NT	1.62867
U2OS	NT	1.6804
U2OS	NT	1.05159
U2OS	NT	1.45891
U2OS	NT	1.04528
U2OS	NT	1.09952
U2OS	NT	1.38118
U2OS	NT	1.11983
U2OS	NT	1.2001
U2OS	NT	1.27336
U2OS	NT	0.942901
U2OS	NT	1.00013
U2OS	NT	1.12434
U2OS	NT	1.8125
U2OS	NT	1.47082
U2OS	NT	0.951869
U2OS	NT	0.910652
U2OS	NT	0.92889
U2OS	NT	1.13862
U2OS	NT	1.2046
U2OS	NT	1.41482
U2OS	NT	1.09332
U2OS	NT	1.19306
U2OS	NT	1.23977
U2OS	NT	1.24998
U2OS	NT	1.65468
U2OS	NT	0.796508
U2OS	NT	1.64052
U2OS	NT	1.20405
U2OS	NT	1.6103
U2OS	NT	1.07525
U2OS	NT	1.2647
U2OS	NT	1.06856
U2OS	NT	1.03691
U2OS	NT	1.7933
U2OS	NT	1.59536
U2OS	NT	0.99899
U2OS	NT	1.18761
U2OS	NT	1.35029
U2OS	NT	1.58102
U2OS	NT	1.08451
U2OS	NT	1.51657
U2OS	NT	0.963352
U2OS	NT	1.14691
U2OS	NT	1.00395
U2OS	NT	1.36474
U2OS	NT	1.15814
U2OS	NT	1.40586
U2OS	NT	1.07398
U2OS	NT	1.30094
U2OS	NT	1.1594
U2OS	NT	1.09429
U2OS	NT	1.32816
U2OS	NT	1.20576
U2OS	NT	1.27784
U2OS	NT	1.38258
U2OS	NT	1.57237
U2OS	NT	1.11584
U2OS	NT	1.36505
U2OS	NT	1.33489
U2OS	NT	0.896016
U2OS	NT	1.30831
U2OS	NT	1.07995
U2OS	NT	0.737911
U2OS	NT	0.663854
U2OS	NT	1.52041
U2OS	NT	1.13719
U2OS	NT	1.13607
U2OS	NT	1.1706
U2OS	NT	1.2293
U2OS	NT	1.51791
U2OS	NT	1.50585
U2OS	NT	1.61305
U2OS	NT	1.42602
U2OS	NT	1.19254
U2OS	NT	1.28061
U2OS	NT	1.31208
U2OS	NT	1.17129
U2OS	NT	1.56441
U2OS	NT	1.36936
U2OS	NT	1.27575
U2OS	NT	1.22936
U2OS	NT	1.23471
U2OS	NT	1.3657
U2OS	NT	1.3761
U2OS	NT	1.66276
U2OS	NT	1.37091
U2OS	NT	1.7222
U2OS	NT	1.57037
U2OS	NT	1.42188
U2OS	NT	1.18054
U2OS	NT	1.44242
U2OS	NT	1.38878
U2OS	NT	1.25375
U2OS	NT	1.50149
U2OS	NT	1.49086
U2OS	NT	1.09281
U2OS	NT	0.919149
U2OS	NT	0.796047
U2OS	NT	1.37854
U2OS	NT	1.20205
U2OS	NT	1.08959
U2OS	NT	1.87709
U2OS	NT	0.997357
U2OS	NT	0.996501
U2OS	NT	1.5197
U2OS	NT	1.31261
U2OS	NT	1.19373
U2OS	NT	0.790852
U2OS	NT	1.09191
U2OS	NT	1.04301
U2OS	NT	1.24096
U2OS	NT	1.84948
U2OS	NT	1.50584
U2OS	NT	1.33938
U2OS	NT	1.25093
U2OS	NT	1.092
U2OS	NT	1.0558
U2OS	NT	0.816816
U2OS	NT	0.667878
U2OS	NT	1.03876
U2OS	NT	0.825701
U2OS	NT	1.24881
U2OS	NT	0.949325
U2OS	NT	0.786514
U2OS	NT	0.89848
U2OS	NT	0.949666
U2OS	NT	1.14682
U2OS	NT	0.678591
U2OS	NT	0.633101
U2OS	NT	0.621464
U2OS	NT	0.73481
U2OS	NT	1.05733
U2OS	NT	0.670375
U2OS	NT	1.00647
U2OS	NT	1.4692
U2OS	NT	0.737579
U2OS	NT	0.997173
U2OS	NT	1.04967
U2OS	NT	0.938613
U2OS	NT	1.20087
U2OS	NT	1.01447
U2OS	NT	1.01453
U2OS	NT	0.824248
U2OS	NT	1.06791
U2OS	NT	1.04896
U2OS	NT	1.06391
U2OS	NT	0.911267
U2OS	NT	1.50277
U2OS	NT	1.29522
U2OS	NT	1.34126
U2OS	NT	0.748732
U2OS	NT	1.65187
U2OS	NT	1.19382
U2OS	NT	1.23847
U2OS	NT	1.22369
U2OS	NT	1.21876
U2OS	NT	1.232
U2OS	NT	0.899097
U2OS	NT	1.16145
U2OS	NT	1.06673
U2OS	NT	1.01841
U2OS	NT	1.02067
U2OS	NT	0.972464
U2OS	NT	1.22523
U2OS	NT	1.28201
U2OS	NT	1.46143
U2OS	NT	1.30904
U2OS	NT	1.23501
U2OS	NT	1.34036
U2OS	NT	1.30842
U2OS	NT	0.822273
U2OS	NT	1.23599
U2OS	NT	1.79822
U2OS	NT	1.45973
U2OS	NT	0.633624
U2OS	NT	1.26742
U2OS	NT	1.42481
U2OS	NT	1.01728
U2OS	NT	1.47955
U2OS	NT	1.17603
U2OS	NT	1.27801
U2OS	NT	1.15396
U2OS	NT	1.38416
U2OS	NT	1.32128
U2OS	NT	1.4693
U2OS	NT	1.59997
U2OS	NT	1.40213
U2OS	NT	1.27442
U2OS	NT	1.36432
U2OS	NT	0.900108
U2OS	NT	1.28603
U2OS	NT	1.098
U2OS	NT	0.884703
U2OS	NT	1.33379
U2OS	NT	1.8439
U2OS	NT	1.4542
U2OS	NT	1.28727
U2OS	NT	1.25319
U2OS	NT	1.39588
U2OS	NT	1.43103
U2OS	NT	1.18495
U2OS	NT	1.05691
U2OS	NT	1.53606
U2OS	NT	1.23867
U2OS	NT	1.37097
U2OS	NT	1.20202
U2OS	NT	1.11849
U2OS	NT	1.14413
U2OS	NT	0.924108
U2OS	NT	0.92725
U2OS	NT	1.0949
U2OS	NT	1.15492
U2OS	NT	0.956527
U2OS	NT	1.61371
U2OS	NT	1.44316
U2OS	NT	0.953703
U2OS	NT	0.94595
U2OS	NT	1.04435
U2OS	NT	0.74752
U2OS	NT	1.49443
U2OS	NT	1.12148
U2OS	NT	1.0495
U2OS	NT	1.33721
U2OS	NT	0.86653
U2OS	NT	0.880147
U2OS	NT	1.20115
U2OS	NT	0.737606
U2OS	NT	0.568961
U2OS	NT	0.57614
U2OS	NT	1.11311
U2OS	NT	1.06049
U2OS	NT	0.910748
U2OS	NT	1.20012
U2OS	NT	1.37214
U2OS	NT	1.06064
U2OS	NT	0.917225
U2OS	NT	1.12702
U2OS	NT	1.30613
U2OS	NT	0.843562
U2OS	NT	0.889392
U2OS	NT	0.964496
U2OS	NT	0.908528
U2OS	NT	0.863004
U2OS	NT	1.03092
U2OS	NT	1.49642
U2OS	NT	1.51546
U2OS	NT	1.26142
U2OS	NT	1.17646
U2OS	NT	1.45826
U2OS	NT	1.76303
U2OS	NT	1.10673
U2OS	NT	1.47621
U2OS	NT	1.45918
U2OS	NT	0.837326
U2OS	NT	0.979966
U2OS	NT	0.694346
U2OS	NT	0.534553
U2OS	NT	0.734345
U2OS	NT	1.45735
U2OS	NT	0.883536
U2OS	NT	0.952794
U2OS	NT	0.910712
U2OS	NT	0.839947
U2OS	NT	0.662341
U2OS	NT	1.31486
U2OS	NT	1.6126
U2OS	NT	1.44617
U2OS	NT	1.63781
U2OS	NT	0.945586
U2OS	NT	0.961022
U2OS	NT	1.05937
U2OS	NT	1.10916
U2OS	NT	1.51564
U2OS	NT	1.27656
U2OS	NT	0.704748
U2OS	NT	0.776319
U2OS	NT	1.02223
U2OS	NT	1.14436
U2OS	NT	0.929681
U2OS	NT	0.736164
U2OS	NT	0.676348
U2OS	NT	0.768353
U2OS	NT	0.809379
U2OS	NT	0.874918
U2OS	NT	1.3752
U2OS	NT	1.09302
U2OS	NT	0.864109
U2OS	NT	1.05314
U2OS	NT	0.887484
U2OS	NT	1.02633
U2OS	NT	0.677211
U2OS	NT	1.20301
U2OS	NT	1.07157
U2OS	NT	1.28368
U2OS	NT	1.49695
U2OS	NT	0.782274
U2OS	NT	1.55457
U2OS	NT	0.702262
U2OS	NT	1.30431
U2OS	NT	0.742118
U2OS	NT	0.630184
U2OS	NT	0.940335
U2OS	NT	1.27054
U2OS	NT	1.01883
U2OS	NT	0.758638
U2OS	NT	0.71869
U2OS	NT	1.13538
U2OS	NT	0.860901
U2OS	NT	0.643561
U2OS	NT	1.07641
U2OS	NT	1.02818
U2OS	NT	1.10877
U2OS	NT	1.26962
U2OS	NT	1.314
U2OS	NT	1.13345
U2OS	NT	1.41061
U2OS	NT	1.30167
U2OS	NT	1.38633
U2OS	NT	1.35767
U2OS	NT	1.30643
U2OS	NT	0.982076
U2OS	NT	1.27059
U2OS	NT	1.26043
U2OS	NT	1.61652
U2OS	NT	1.26167
U2OS	NT	1.12886
U2OS	NT	1.39284
U2OS	NT	1.39891
U2OS	NT	1.17455
U2OS	NT	1.25626
U2OS	NT	0.986373
U2OS	NT	1.04369
U2OS	NT	1.15296
U2OS	NT	1.30989
U2OS	NT	1.16239
U2OS	NT	0.884601
U2OS	NT	0.554964
U2OS	NT	1.27731
U2OS	NT	0.726618
U2OS	NT	1.01149
U2OS	NT	1.25493
U2OS	NT	1.28881
U2OS	NT	1.08313
U2OS	NT	1.11251
U2OS	NT	0.898562
U2OS	NT	0.995535
U2OS	NT	1.2079
U2OS	NT	0.80035
U2OS	NT	0.964798
U2OS	NT	0.83309
U2OS	NT	0.957509
U2OS	NT	1.23448
U2OS	NT	1.25424
U2OS	NT	1.30322
U2OS	NT	1.06973
U2OS	NT	1.19678
U2OS	NT	1.07674
U2OS	NT	1.42282
U2OS	NT	1.89668
U2OS	NT	1.30538
U2OS	NT	0.724805
U2OS	NT	1.02719
U2OS	NT	0.889904
U2OS	NT	1.16332
U2OS	NT	1.4837
U2OS	NT	1.05929
U2OS	NT	0.801385
U2OS	NT	0.98246
U2OS	NT	1.09168
U2OS	NT	1.21725
U2OS	NT	1.34161
U2OS	NT	1.20115
U2OS	NT	1.33422
U2OS	NT	1.17762
U2OS	NT	1.34335
U2OS	NT	1.48364
U2OS	NT	1.31425
U2OS	NT	1.34795
U2OS	NT	1.2725
U2OS	NT	1.05821
U2OS	NT	1.25829
U2OS	NT	1.33342
U2OS	NT	1.05487
U2OS	NT	1.62714
U2OS	NT	1.16611
U2OS	NT	1.16528
U2OS	NT	1.23476
U2OS	NT	1.01943
U2OS	NT	1.56798
U2OS	NT	1.20973
U2OS	NT	1.29172
U2OS	NT	1.15314
U2OS	NT	1.45412
U2OS	NT	1.46573
U2OS	NT	1.61115
U2OS	NT	1.24039
U2OS	NT	1.1576
U2OS	NT	1.43303
U2OS	NT	2.02549
U2OS	NT	1.44103
U2OS	NT	1.51873
U2OS	NT	1.07191
U2OS	NT	1.02622
U2OS	NT	1.08334
U2OS	NT	1.23253
U2OS	NT	1.52809
U2OS	NT	1.22408
U2OS	NT	1.51596
U2OS	NT	1.48547
U2OS	NT	1.41266
U2OS	NT	1.35731
U2OS	NT	1.27312
U2OS	NT	1.42199
U2OS	NT	1.60245
U2OS	NT	0.973735
U2OS	NT	1.44727
U2OS	NT	1.29446
U2OS	NT	1.39126
U2OS	NT	1.31237
U2OS	NT	0.985555
U2OS	NT	1.61768
U2OS	NT	1.43219
U2OS	NT	1.33535
U2OS	NT	1.44961
U2OS	NT	1.64718
U2OS	NT	1.40467
U2OS	NT	1.27031
U2OS	NT	1.01267
U2OS	NT	1.54829
U2OS	NT	1.16873
U2OS	16 µM	1.40424
U2OS	16 µM	0.926843
U2OS	16 µM	1.38997
U2OS	16 µM	1.84767
U2OS	16 µM	1.64721
U2OS	16 µM	1.62796
U2OS	16 µM	1.8624
U2OS	16 µM	2.28989
U2OS	16 µM	1.33937
U2OS	16 µM	1.95094
U2OS	16 µM	1.45428
U2OS	16 µM	0.655487
U2OS	16 µM	1.32332
U2OS	16 µM	0.880361
U2OS	16 µM	1.04404
U2OS	16 µM	1.18724
U2OS	16 µM	1.26811
U2OS	16 µM	1.0505
U2OS	16 µM	1.52663
U2OS	16 µM	1.01783
U2OS	16 µM	1.15653
U2OS	16 µM	1.57981
U2OS	16 µM	1.80388
U2OS	16 µM	1.75989
U2OS	16 µM	0.781914
U2OS	16 µM	1.26428
U2OS	16 µM	1.64456
U2OS	16 µM	1.92153
U2OS	16 µM	0.744687
U2OS	16 µM	1.34596
U2OS	16 µM	1.34204
U2OS	16 µM	1.12795
U2OS	16 µM	1.23795
U2OS	16 µM	1.0712
U2OS	16 µM	1.12132
U2OS	16 µM	1.50435
U2OS	16 µM	1.78084
U2OS	16 µM	1.70947
U2OS	16 µM	1.2054
U2OS	16 µM	1.49445
U2OS	16 µM	1.07652
U2OS	16 µM	1.4341
U2OS	16 µM	1.19652
U2OS	16 µM	1.58416
U2OS	16 µM	0.829956
U2OS	16 µM	1.218
U2OS	16 µM	1.73436
U2OS	16 µM	1.15922
U2OS	16 µM	1.40099
U2OS	16 µM	0.993878
U2OS	16 µM	1.38988
U2OS	16 µM	1.70445
U2OS	16 µM	1.24859
U2OS	16 µM	1.15523
U2OS	16 µM	1.13984
U2OS	16 µM	1.54062
U2OS	16 µM	1.23372
U2OS	16 µM	1.38872
U2OS	16 µM	0.961211
U2OS	16 µM	1.21581
U2OS	16 µM	1.37936
U2OS	16 µM	1.49264
U2OS	16 µM	1.31343
U2OS	16 µM	1.50274
U2OS	16 µM	1.3737
U2OS	16 µM	1.01043
U2OS	16 µM	1.19022
U2OS	16 µM	2.14519
U2OS	16 µM	1.44189
U2OS	16 µM	1.24869
U2OS	16 µM	1.2299
U2OS	16 µM	1.37389
U2OS	16 µM	1.82035
U2OS	16 µM	1.49645
U2OS	16 µM	1.46222
U2OS	16 µM	1.24666
U2OS	16 µM	1.45114
U2OS	16 µM	1.2375
U2OS	16 µM	1.48101
U2OS	16 µM	0.801819
U2OS	16 µM	1.07295
U2OS	16 µM	1.2104
U2OS	16 µM	1.19467
U2OS	16 µM	1.25605
U2OS	16 µM	1.02134
U2OS	16 µM	1.02558
U2OS	16 µM	0.832326
U2OS	16 µM	0.565961
U2OS	16 µM	0.770379
U2OS	16 µM	0.643147
U2OS	16 µM	1.32463
U2OS	16 µM	1.15409
U2OS	16 µM	1.02928
U2OS	16 µM	1.23742
U2OS	16 µM	1.9728
U2OS	16 µM	0.700785
U2OS	16 µM	1.05082
U2OS	16 µM	1.19771
U2OS	16 µM	1.19474
U2OS	16 µM	1.48717
U2OS	16 µM	1.54045
U2OS	16 µM	1.07301
U2OS	16 µM	1.61496
U2OS	16 µM	1.53008
U2OS	16 µM	2.42184
U2OS	16 µM	1.53842
U2OS	16 µM	1.04703
U2OS	16 µM	1.11912
U2OS	16 µM	1.22327
U2OS	16 µM	1.23247
U2OS	16 µM	2.27565
U2OS	16 µM	1.58086
U2OS	16 µM	0.949276
U2OS	16 µM	1.43905
U2OS	16 µM	1.16743
U2OS	16 µM	1.65486
U2OS	16 µM	1.15736
U2OS	16 µM	0.637569
U2OS	16 µM	0.809041
U2OS	16 µM	0.802016
U2OS	16 µM	1.1472
U2OS	16 µM	1.04167
U2OS	16 µM	1.21277
U2OS	16 µM	1.15845
U2OS	16 µM	1.77371
U2OS	16 µM	1.62517
U2OS	16 µM	1.60584
U2OS	16 µM	1.09335
U2OS	16 µM	1.07362
U2OS	16 µM	1.34666
U2OS	16 µM	1.10954
U2OS	16 µM	1.60002
U2OS	16 µM	1.31947
U2OS	16 µM	1.11197
U2OS	16 µM	1.27912
U2OS	16 µM	0.700647
U2OS	16 µM	1.11899
U2OS	16 µM	1.56884
U2OS	16 µM	1.40178
U2OS	16 µM	1.57129
U2OS	16 µM	1.4794
U2OS	16 µM	0.863481
U2OS	16 µM	0.971606
U2OS	16 µM	1.68005
U2OS	16 µM	1.27704
U2OS	16 µM	1.2817
U2OS	16 µM	1.28759
U2OS	16 µM	1.03671
U2OS	16 µM	1.05837
U2OS	16 µM	0.53044
U2OS	16 µM	1.02624
U2OS	16 µM	1.02509
U2OS	16 µM	1.25547
U2OS	16 µM	0.946645
U2OS	16 µM	0.887447
U2OS	16 µM	1.16335
U2OS	16 µM	1.70757
U2OS	16 µM	0.784203
U2OS	16 µM	1.57669
U2OS	16 µM	1.22496
U2OS	16 µM	1.11484
U2OS	16 µM	1.0841
U2OS	16 µM	0.90386
U2OS	16 µM	0.88505
U2OS	16 µM	1.17004
U2OS	16 µM	1.28766
U2OS	16 µM	1.45942
U2OS	16 µM	0.898952
U2OS	16 µM	0.87114
U2OS	16 µM	1.13691
U2OS	16 µM	0.795408
U2OS	16 µM	1.23017
U2OS	16 µM	0.802515
U2OS	16 µM	1.04748
U2OS	16 µM	1.09439
U2OS	16 µM	1.70826
U2OS	16 µM	1.10515
U2OS	16 µM	1.24895
U2OS	16 µM	1.02337
U2OS	16 µM	0.998233
U2OS	16 µM	0.756238
U2OS	16 µM	1.34495
U2OS	16 µM	1.22407
U2OS	16 µM	0.963222
U2OS	16 µM	1.10335
U2OS	16 µM	0.815499
U2OS	16 µM	1.18037
U2OS	16 µM	1.12855
U2OS	16 µM	1.24172
U2OS	16 µM	0.97801
U2OS	16 µM	1.26837
U2OS	16 µM	1.22812
U2OS	16 µM	1.24488
U2OS	16 µM	1.02137
U2OS	16 µM	1.09783
U2OS	16 µM	1.1137
U2OS	16 µM	1.10691
U2OS	16 µM	1.34494
U2OS	16 µM	1.01113
U2OS	16 µM	1.30393
U2OS	16 µM	1.45848
U2OS	16 µM	1.13819
U2OS	16 µM	1.14319
U2OS	16 µM	0.991026
U2OS	16 µM	1.42856
U2OS	16 µM	1.34157
U2OS	16 µM	1.37111
U2OS	16 µM	1.25425
U2OS	16 µM	1.06248
U2OS	16 µM	1.02384
U2OS	16 µM	1.26314
U2OS	16 µM	0.944977
U2OS	16 µM	1.12694
U2OS	16 µM	1.36654
U2OS	16 µM	1.38825
U2OS	16 µM	1.09012
U2OS	16 µM	1.12014
U2OS	16 µM	0.965471
U2OS	16 µM	0.96225
U2OS	16 µM	0.871054
U2OS	16 µM	1.19126
U2OS	16 µM	0.92294
U2OS	16 µM	1.24518
U2OS	16 µM	1.19076
U2OS	16 µM	1.07201
U2OS	16 µM	0.769801
U2OS	16 µM	0.998308
U2OS	16 µM	1.01294
U2OS	16 µM	0.877545
U2OS	16 µM	0.895345
U2OS	16 µM	0.978877
U2OS	16 µM	1.1876
U2OS	16 µM	1.00258
U2OS	16 µM	1.24612
U2OS	16 µM	1.09056
U2OS	16 µM	1.24509
U2OS	16 µM	1.27448
U2OS	16 µM	1.1693
U2OS	16 µM	1.06937
U2OS	16 µM	1.15746
U2OS	16 µM	1.1352
U2OS	16 µM	1.20874
U2OS	16 µM	1.15234
U2OS	16 µM	1.16425
U2OS	16 µM	0.706879
U2OS	16 µM	0.734053
U2OS	16 µM	1.16293
U2OS	16 µM	2.25124
U2OS	16 µM	0.988691
U2OS	16 µM	1.44902
U2OS	16 µM	1.28907
U2OS	16 µM	1.20789
U2OS	16 µM	1.23704
U2OS	16 µM	1.67434
U2OS	16 µM	0.962592
U2OS	16 µM	1.24516
U2OS	16 µM	1.90196
U2OS	16 µM	0.959236
U2OS	16 µM	1.19292
U2OS	16 µM	1.64549
U2OS	16 µM	0.951988
U2OS	16 µM	1.50743
U2OS	16 µM	1.39609
U2OS	16 µM	1.31418
U2OS	16 µM	1.11343
U2OS	16 µM	1.25651
U2OS	16 µM	1.07838
U2OS	16 µM	1.3259
U2OS	16 µM	1.39279
U2OS	16 µM	0.970798
U2OS	16 µM	1.09813
U2OS	16 µM	1.22099
U2OS	16 µM	1.29492
U2OS	16 µM	1.75576
U2OS	16 µM	1.07481
U2OS	16 µM	1.58442
U2OS	16 µM	1.55766
U2OS	16 µM	1.31765
U2OS	16 µM	0.865361
U2OS	16 µM	1.34895
U2OS	16 µM	1.95707
U2OS	16 µM	1.25968
U2OS	16 µM	0.673852
U2OS	16 µM	1.07319
U2OS	16 µM	1.05982
U2OS	16 µM	1.20908
U2OS	16 µM	1.68769
U2OS	16 µM	1.18701
U2OS	16 µM	1.1282
U2OS	16 µM	0.950369
U2OS	16 µM	1.53131
U2OS	16 µM	1.34793
U2OS	16 µM	1.52865
U2OS	16 µM	1.11939
U2OS	16 µM	1.3732
U2OS	16 µM	2.12914
U2OS	16 µM	1.07009
U2OS	16 µM	1.21601
U2OS	16 µM	1.10105
U2OS	16 µM	1.45953
U2OS	16 µM	1.27111
U2OS	16 µM	1.2814
U2OS	16 µM	1.18331
U2OS	16 µM	1.11806
U2OS	16 µM	1.13253
U2OS	16 µM	1.1826
U2OS	16 µM	1.0988
U2OS	16 µM	1.8536
U2OS	16 µM	1.30907
U2OS	16 µM	1.18584
U2OS	16 µM	0.592754
U2OS	16 µM	0.916068
U2OS	16 µM	1.20212
U2OS	16 µM	1.21891
U2OS	16 µM	1.0598
U2OS	16 µM	1.23466
U2OS	16 µM	0.478604
U2OS	16 µM	1.07867
U2OS	16 µM	0.86951
U2OS	16 µM	1.1508
U2OS	16 µM	1.3617
U2OS	16 µM	1.47861
U2OS	16 µM	1.24662
U2OS	16 µM	1.12534
U2OS	16 µM	1.30629
U2OS	16 µM	1.5929
U2OS	16 µM	1.40635
U2OS	16 µM	1.61706
U2OS	16 µM	1.61391
U2OS	16 µM	2.14305
U2OS	16 µM	1.63621
U2OS	16 µM	1.52215
U2OS	16 µM	2.05285
U2OS	16 µM	2.07008
U2OS	16 µM	0.990291
U2OS	16 µM	1.76055
U2OS	16 µM	1.29777
U2OS	16 µM	1.62973
U2OS	16 µM	1.36331
U2OS	16 µM	0.987557
U2OS	16 µM	1.2381
U2OS	16 µM	1.40366
U2OS	16 µM	1.26028
U2OS	16 µM	1.84661
U2OS	16 µM	1.23742
U2OS	16 µM	1.2557
U2OS	16 µM	1.49788
U2OS	16 µM	1.02722
U2OS	16 µM	1.24071
U2OS	16 µM	1.03359
U2OS	16 µM	1.10058
U2OS	16 µM	1.13494
U2OS	16 µM	1.01855
U2OS	16 µM	1.32766
U2OS	16 µM	1.32381
U2OS	16 µM	1.41947
U2OS	16 µM	1.20823
U2OS	16 µM	1.42303
U2OS	16 µM	1.17323
U2OS	16 µM	1.7216
U2OS	16 µM	1.03606
U2OS	16 µM	1.48131
U2OS	16 µM	1.9967
U2OS	16 µM	1.27037
U2OS	16 µM	1.09327
U2OS	16 µM	1.13253
U2OS	16 µM	1.02607
U2OS	16 µM	0.935415
U2OS	16 µM	1.60406
U2OS	16 µM	1.33142
U2OS	16 µM	1.44376
U2OS	16 µM	1.70048
U2OS	16 µM	1.22821
U2OS	16 µM	0.883332
U2OS	16 µM	1.06793
U2OS	16 µM	1.06765
U2OS	16 µM	1.4126
U2OS	16 µM	1.49919
U2OS	16 µM	1.55354
U2OS	16 µM	1.84837
U2OS	16 µM	1.37339
U2OS	16 µM	1.24752
U2OS	16 µM	1.29504
U2OS	16 µM	1.87703
U2OS	16 µM	1.55697
U2OS	16 µM	1.47827
U2OS	16 µM	1.97069
U2OS	16 µM	1.58211
U2OS	16 µM	1.38275
U2OS	16 µM	1.55666
U2OS	16 µM	1.34239
U2OS	16 µM	1.87662
U2OS	16 µM	1.42255
U2OS	16 µM	1.5499
U2OS	16 µM	1.19201
U2OS	16 µM	1.86185
U2OS	16 µM	0.966987
U2OS	16 µM	1.38977
U2OS	16 µM	1.29492
U2OS	16 µM	1.57058
U2OS	16 µM	1.04951
U2OS	16 µM	1.05636
U2OS	16 µM	1.36853
U2OS	16 µM	1.22053
U2OS	16 µM	1.32273
U2OS	16 µM	0.802449
U2OS	16 µM	1.40526
U2OS	16 µM	1.55514
U2OS	16 µM	1.99769
U2OS	16 µM	1.49699
U2OS	16 µM	1.5806
U2OS	16 µM	1.55286
U2OS	16 µM	1.90832
U2OS	16 µM	1.42702
U2OS	16 µM	1.33145
U2OS	16 µM	1.82923
U2OS	16 µM	1.83634
U2OS	16 µM	1.30913
U2OS	16 µM	0.960132
U2OS	16 µM	1.03229
U2OS	16 µM	1.32383
U2OS	16 µM	1.10623
U2OS	16 µM	1.13732
U2OS	16 µM	1.84016
U2OS	16 µM	1.15414
U2OS	16 µM	1.33984
U2OS	16 µM	0.965465
U2OS	16 µM	1.07642
U2OS	16 µM	1.1222
U2OS	16 µM	1.61081
U2OS	16 µM	1.4481
U2OS	16 µM	1.04244
U2OS	16 µM	1.55473
U2OS	16 µM	1.50906
U2OS	16 µM	1.12787
U2OS	16 µM	0.972797
U2OS	16 µM	1.58466
U2OS	16 µM	1.33495
U2OS	16 µM	1.78028
U2OS	16 µM	1.22771
U2OS	16 µM	1.36144
U2OS	16 µM	1.39854
U2OS	16 µM	1.85456
U2OS	16 µM	1.38681
U2OS	16 µM	1.70116
U2OS	16 µM	1.55625
U2OS	16 µM	1.969
U2OS	16 µM	1.19294
U2OS	16 µM	1.2144
U2OS	16 µM	1.31813
U2OS	16 µM	1.08878
U2OS	16 µM	1.50781
U2OS	16 µM	1.49948
U2OS	16 µM	1.39493
U2OS	16 µM	1.08004
U2OS	16 µM	1.34457
U2OS	16 µM	1.17853
U2OS	16 µM	1.33805
U2OS	16 µM	1.55397
U2OS	16 µM	1.34483
U2OS	16 µM	1.21356
U2OS	16 µM	1.52253
U2OS	16 µM	1.28663
U2OS	16 µM	1.19414
U2OS	16 µM	0.95755
U2OS	16 µM	1.04912
U2OS	16 µM	1.38791
U2OS	16 µM	1.42314
U2OS	16 µM	1.37642
U2OS	16 µM	1.49054
U2OS	16 µM	1.30835
U2OS	16 µM	1.87515
U2OS	16 µM	1.37302
U2OS	16 µM	1.25602
U2OS	16 µM	1.43352
U2OS	16 µM	1.45386
U2OS	16 µM	1.03086
U2OS	16 µM	1.10227
U2OS	16 µM	1.07048
U2OS	16 µM	1.39258
U2OS	16 µM	1.3024
U2OS	16 µM	1.58349
U2OS	16 µM	1.5562
U2OS	16 µM	1.5002
U2OS	16 µM	1.03137
U2OS	16 µM	1.31749
U2OS	16 µM	1.27934
U2OS	16 µM	1.57075
U2OS	16 µM	1.42746
U2OS	16 µM	1.31285
U2OS	16 µM	1.1734
U2OS	16 µM	1.25756
U2OS	16 µM	1.17677
U2OS	16 µM	1.39312
U2OS	16 µM	1.3791
U2OS	16 µM	1.21055
U2OS	16 µM	1.28445
U2OS	16 µM	1.83978
U2OS	16 µM	1.13456
U2OS	16 µM	1.35904
U2OS	16 µM	1.06397
U2OS	16 µM	1.36759
U2OS	16 µM	1.42677
U2OS	16 µM	1.37234
U2OS	16 µM	1.01852
U2OS	16 µM	1.13359
U2OS	16 µM	1.33344
U2OS	16 µM	1.40418
U2OS	16 µM	1.08634
U2OS	16 µM	1.38095
U2OS	16 µM	0.967565
U2OS	16 µM	1.24609
U2OS	16 µM	1.6122
U2OS	16 µM	1.18097
U2OS	16 µM	1.26892
U2OS	16 µM	1.14463
U2OS	16 µM	1.25308
U2OS	16 µM	1.31879
U2OS	16 µM	1.4797
U2OS	16 µM	1.51043
U2OS	16 µM	1.1321
U2OS	16 µM	0.891533
U2OS	16 µM	1.33103
U2OS	16 µM	1.32629
U2OS	16 µM	1.13055
U2OS	16 µM	1.10464
U2OS	16 µM	1.06144
U2OS	16 µM	1.18855
U2OS	16 µM	0.79119
U2OS	16 µM	1.19512
U2OS	16 µM	1.31741
U2OS	16 µM	1.20871
U2OS	16 µM	1.32368
U2OS	16 µM	1.30338
U2OS	16 µM	1.13559
U2OS	16 µM	1.25747
U2OS	16 µM	1.47119
U2OS	16 µM	1.5283
U2OS	16 µM	1.63157
U2OS	16 µM	1.27591
U2OS	16 µM	1.64978
U2OS	16 µM	1.28773
U2OS	16 µM	0.83094
U2OS	16 µM	1.17053
U2OS	16 µM	1.58794
U2OS	16 µM	1.84014
U2OS	16 µM	1.47691
U2OS	16 µM	1.03456
U2OS	16 µM	0.970934
U2OS	16 µM	1.63587
U2OS	16 µM	1.08831
U2OS	16 µM	1.23811
U2OS	16 µM	1.44251
U2OS	16 µM	0.819443
U2OS	16 µM	0.958478
U2OS	16 µM	1.01021
U2OS	16 µM	1.04907
U2OS	16 µM	1.34792
U2OS	16 µM	1.45247
U2OS	16 µM	1.07745
U2OS	16 µM	1.32942
U2OS	16 µM	1.02588
U2OS	16 µM	1.24577
U2OS	16 µM	1.45376
U2OS	16 µM	1.49591
U2OS	16 µM	1.30799
U2OS	16 µM	1.35103
U2OS	16 µM	1.19483
U2OS	16 µM	1.322
U2OS	16 µM	1.09619
U2OS	16 µM	1.67894
U2OS	16 µM	1.27771
U2OS	16 µM	1.39987
U2OS	16 µM	1.64203
U2OS	16 µM	0.942924
U2OS	16 µM	1.18351
U2OS	16 µM	1.49574
U2OS	16 µM	1.04962
U2OS	16 µM	1.69436
U2OS	16 µM	0.967266
U2OS	16 µM	1.16162
U2OS	16 µM	0.966917
U2OS	16 µM	1.39024
U2OS	16 µM	1.06768
U2OS	16 µM	1.35895
U2OS	16 µM	1.22124
U2OS	16 µM	1.2655
U2OS	16 µM	1.30373
U2OS	16 µM	2.01203
U2OS	16 µM	1.20572
U2OS	16 µM	1.48604
U2OS	16 µM	1.49362
U2OS	16 µM	1.09276
U2OS	16 µM	1.70311
U2OS	16 µM	0.953486
U2OS	16 µM	1.46801
U2OS	16 µM	1.80485
U2OS	16 µM	1.85968
U2OS	16 µM	1.39224
U2OS	16 µM	1.40173
U2OS	16 µM	1.55195
U2OS	16 µM	2.05946
U2OS	16 µM	1.75267
U2OS	16 µM	1.97642
U2OS	16 µM	1.64949
U2OS	16 µM	1.79126
U2OS	16 µM	2.03391
U2OS	16 µM	1.78404
U2OS	16 µM	1.82019
U2OS	16 µM	1.72543
U2OS	16 µM	1.52202
U2OS	16 µM	1.70018
U2OS	16 µM	1.32789
U2OS	16 µM	1.76489
U2OS	16 µM	1.30531
U2OS	16 µM	1.39887
U2OS	16 µM	1.8349
U2OS	16 µM	1.26349
U2OS	16 µM	1.27397
U2OS	16 µM	1.90378
U2OS	16 µM	1.90403
U2OS	16 µM	1.54699
U2OS	16 µM	1.31271
U2OS	16 µM	1.18386
U2OS	16 µM	1.21726
U2OS	16 µM	1.3744
U2OS	16 µM	1.63263
U2OS	16 µM	1.27228
U2OS	16 µM	1.4117
U2OS	16 µM	1.44521
U2OS	16 µM	1.43492
U2OS	16 µM	1.20067
U2OS	16 µM	0.901223
U2OS	16 µM	1.24323
U2OS	16 µM	1.43371
U2OS	16 µM	1.29915
U2OS	16 µM	0.920923
U2OS	16 µM	1.42834
U2OS	16 µM	1.90011
U2OS	16 µM	1.54213
U2OS	16 µM	1.47103
U2OS	16 µM	1.35657
U2OS	16 µM	1.36263
U2OS	16 µM	1.21261
U2OS	16 µM	1.52594
U2OS	16 µM	1.05726
U2OS	16 µM	1.39198
U2OS	16 µM	1.40185
U2OS	16 µM	1.60618
U2OS	16 µM	1.06266
U2OS	16 µM	1.40695
U2OS	16 µM	1.40296
U2OS	16 µM	1.5363
U2OS	16 µM	1.29413
U2OS	16 µM	1.36446
U2OS	16 µM	1.50086
U2OS	16 µM	1.07623
U2OS	16 µM	1.23632
U2OS	16 µM	1.28323
U2OS	16 µM	1.24567
U2OS	16 µM	1.19391
U2OS	16 µM	1.35262
U2OS	16 µM	1.44432
U2OS	16 µM	0.860546
U2OS	16 µM	1.22225
U2OS	16 µM	1.03117
U2OS	16 µM	1.39707
U2OS	16 µM	1.53074
U2OS	16 µM	1.32125
U2OS	16 µM	1.17456
U2OS	16 µM	1.16064
U2OS	16 µM	2.09209
U2OS	16 µM	1.26952
U2OS	16 µM	1.31039
U2OS	16 µM	1.61867
U2OS	16 µM	1.46935
U2OS	16 µM	1.16472
U2OS	16 µM	1.39933
U2OS	16 µM	1.88726
U2OS	16 µM	1.06012
U2OS	16 µM	1.21208
U2OS	16 µM	1.33279
U2OS	16 µM	1.49769
U2OS	16 µM	1.25089
U2OS	16 µM	1.32396
U2OS	16 µM	1.73218
U2OS	16 µM	1.2189
U2OS	16 µM	1.34807
U2OS	16 µM	0.925652
U2OS	16 µM	1.14094
U2OS	16 µM	1.03701
U2OS	16 µM	0.810185
U2OS	16 µM	0.91843
U2OS	16 µM	1.34678
U2OS	16 µM	1.13971
U2OS	16 µM	1.01849
U2OS	16 µM	0.832327
U2OS	16 µM	0.908354
U2OS	16 µM	1.14378
U2OS	16 µM	1.18506
U2OS	16 µM	1.30876
U2OS	16 µM	1.05417
U2OS	16 µM	1.14724
U2OS	16 µM	1.21977
U2OS	16 µM	1.38135
U2OS	16 µM	1.66954
U2OS	16 µM	1.78089
U2OS	16 µM	1.36455
U2OS	16 µM	1.46931
U2OS	16 µM	1.32534
U2OS	16 µM	1.4686
U2OS	16 µM	1.36561
U2OS	16 µM	1.20761
U2OS	16 µM	1.60286
U2OS	16 µM	1.49412
U2OS	16 µM	1.73281
U2OS	16 µM	0.884754
U2OS	16 µM	1.21146
U2OS	16 µM	1.05945
U2OS	16 µM	1.59776
U2OS	16 µM	1.08449
U2OS	16 µM	1.42524
U2OS	16 µM	1.08605
U2OS	16 µM	1.16575
U2OS	16 µM	0.974307
U2OS	16 µM	0.905952
U2OS	16 µM	1.05749
U2OS	16 µM	1.46362
U2OS	16 µM	1.19355
U2OS	16 µM	1.11561
U2OS	16 µM	0.966343
U2OS	16 µM	1.29693
U2OS	16 µM	1.45392
U2OS	16 µM	1.43467
U2OS	16 µM	1.66773
U2OS	16 µM	1.5164
U2OS	16 µM	1.68458
U2OS	16 µM	1.19374
U2OS	16 µM	1.4405
U2OS	16 µM	1.62289
U2OS	16 µM	1.39165
U2OS	16 µM	1.68686
U2OS	16 µM	1.48387
U2OS	16 µM	1.99
U2OS	16 µM	1.55215
U2OS	16 µM	1.42999
U2OS	16 µM	0.877539
U2OS	16 µM	1.09088
U2OS	16 µM	1.45481
U2OS	16 µM	1.42223
U2OS	16 µM	1.44845
U2OS	16 µM	1.23711
U2OS	16 µM	1.13929
U2OS	16 µM	1.34984
U2OS	16 µM	1.16257
U2OS	16 µM	1.03049
U2OS	16 µM	1.07114
U2OS	16 µM	1.25184
U2OS	16 µM	1.42897
U2OS	16 µM	1.14615
U2OS	16 µM	1.26837
U2OS	16 µM	1.30859
U2OS	16 µM	1.40305
U2OS	16 µM	1.33436
U2OS	16 µM	1.33119
U2OS	16 µM	1.38203
U2OS	16 µM	0.805432
U2OS	16 µM	1.53396
U2OS	16 µM	1.47501
U2OS	16 µM	1.25929
U2OS	16 µM	1.3745
U2OS	16 µM	1.33042
U2OS	16 µM	1.25542
U2OS	16 µM	1.46347
U2OS	16 µM	1.09098
U2OS	16 µM	1.25354
U2OS	16 µM	1.30313
U2OS	16 µM	1.27745
U2OS	16 µM	1.03384
U2OS	16 µM	1.24327
U2OS	16 µM	1.35625
U2OS	16 µM	1.35939
U2OS	16 µM	1.36959
U2OS	16 µM	1.37399
U2OS	16 µM	1.30653
U2OS	16 µM	1.503
U2OS	16 µM	1.54206
U2OS	80 µM	0.581345
U2OS	80 µM	0.706331
U2OS	80 µM	0.734653
U2OS	80 µM	0.935518
U2OS	80 µM	0.650536
U2OS	80 µM	0.418382
U2OS	80 µM	0.742819
U2OS	80 µM	0.696025
U2OS	80 µM	1.58192
U2OS	80 µM	0.353559
U2OS	80 µM	0.814112
U2OS	80 µM	0.500661
U2OS	80 µM	0.71213
U2OS	80 µM	1.2084
U2OS	80 µM	0.658216
U2OS	80 µM	0.282589
U2OS	80 µM	0.632311
U2OS	80 µM	0.488457
U2OS	80 µM	0.376381
U2OS	80 µM	0.347142
U2OS	80 µM	0.512139
U2OS	80 µM	0.318517
U2OS	80 µM	0.500949
U2OS	80 µM	0.467629
U2OS	80 µM	0.422862
U2OS	80 µM	0.665519
U2OS	80 µM	0.551716
U2OS	80 µM	1.0194
U2OS	80 µM	0.672123
U2OS	80 µM	0.470595
U2OS	80 µM	0.717451
U2OS	80 µM	0.43346
U2OS	80 µM	0.325508
U2OS	80 µM	0.535268
U2OS	80 µM	0.685713
U2OS	80 µM	0.416238
U2OS	80 µM	0.553866
U2OS	80 µM	0.822308
U2OS	80 µM	0.510033
U2OS	80 µM	0.608332
U2OS	80 µM	0.540461
U2OS	80 µM	0.319368
U2OS	80 µM	0.610032
U2OS	80 µM	0.462756
U2OS	80 µM	0.681932
U2OS	80 µM	0.454927
U2OS	80 µM	0.743463
U2OS	80 µM	0.881682
U2OS	80 µM	0.841269
U2OS	80 µM	0.505203
U2OS	80 µM	0.9683
U2OS	80 µM	0.341354
U2OS	80 µM	0.486848
U2OS	80 µM	0.377217
U2OS	80 µM	0.366144
U2OS	80 µM	0.399912
U2OS	80 µM	0.396186
U2OS	80 µM	0.385444
U2OS	80 µM	0.36979
U2OS	80 µM	0.364823
U2OS	80 µM	0.502617
U2OS	80 µM	0.314121
U2OS	80 µM	0.262851
U2OS	80 µM	0.661108
U2OS	80 µM	0.656625
U2OS	80 µM	0.614559
U2OS	80 µM	0.53767
U2OS	80 µM	0.748221
U2OS	80 µM	1.43844
U2OS	80 µM	0.456839
U2OS	80 µM	0.53281
U2OS	80 µM	0.603172
U2OS	80 µM	0.586326
U2OS	80 µM	0.889005
U2OS	80 µM	1.16658
U2OS	80 µM	0.608443
U2OS	80 µM	0.941708
U2OS	80 µM	0.536038
U2OS	80 µM	0.277427
U2OS	80 µM	0.621279
U2OS	80 µM	0.746077
U2OS	80 µM	0.556226
U2OS	80 µM	0.517715
U2OS	80 µM	0.444797
U2OS	80 µM	1.57631
U2OS	80 µM	0.422038
U2OS	80 µM	0.694104
U2OS	80 µM	0.821019
U2OS	80 µM	0.83642
U2OS	80 µM	0.734496
U2OS	80 µM	0.633549
U2OS	80 µM	0.577273
U2OS	80 µM	0.450742
U2OS	80 µM	0.429099
U2OS	80 µM	0.317353
U2OS	80 µM	0.324934
U2OS	80 µM	0.221285
U2OS	80 µM	0.261479
U2OS	80 µM	0.825574
U2OS	80 µM	0.368349
U2OS	80 µM	0.671979
U2OS	80 µM	0.68273
U2OS	80 µM	0.565528
U2OS	80 µM	0.579428
U2OS	80 µM	0.455223
U2OS	80 µM	0.358481
U2OS	80 µM	0.563121
U2OS	80 µM	0.497518
U2OS	80 µM	0.388514
U2OS	80 µM	0.517893
U2OS	80 µM	0.633467
U2OS	80 µM	0.798857
U2OS	80 µM	0.52978
U2OS	80 µM	0.45677
U2OS	80 µM	0.521758
U2OS	80 µM	0.644309
U2OS	80 µM	0.678171
U2OS	80 µM	0.695436
U2OS	80 µM	0.662793
U2OS	80 µM	0.644369
U2OS	80 µM	0.597219
U2OS	80 µM	0.454026
U2OS	80 µM	0.620017
U2OS	80 µM	0.358331
U2OS	80 µM	0.63078
U2OS	80 µM	0.401541
U2OS	80 µM	0.438312
U2OS	80 µM	0.614529
U2OS	80 µM	0.392961
U2OS	80 µM	0.413937
U2OS	80 µM	0.462482
U2OS	80 µM	0.512701
U2OS	80 µM	0.371532
U2OS	80 µM	0.31247
U2OS	80 µM	0.50716
U2OS	80 µM	0.305791
U2OS	80 µM	0.417707
U2OS	80 µM	0.350858
U2OS	80 µM	0.495366
U2OS	80 µM	0.688757
U2OS	80 µM	0.280219
U2OS	80 µM	0.39292
U2OS	80 µM	0.415251
U2OS	80 µM	0.439514
U2OS	80 µM	0.369147
U2OS	80 µM	0.851147
U2OS	80 µM	0.729297
U2OS	80 µM	1.02508
U2OS	80 µM	0.701288
U2OS	80 µM	0.747305
U2OS	80 µM	0.758625
U2OS	80 µM	0.648454
U2OS	80 µM	0.745675
U2OS	80 µM	0.682232
U2OS	80 µM	0.878808
U2OS	80 µM	0.893856
U2OS	80 µM	0.882312
U2OS	80 µM	0.416654
U2OS	80 µM	0.418524
U2OS	80 µM	0.69683
U2OS	80 µM	0.770644
U2OS	80 µM	0.620262
U2OS	80 µM	1.09543
U2OS	80 µM	1.286
U2OS	80 µM	0.665234
U2OS	80 µM	0.591235
U2OS	80 µM	0.645769
U2OS	80 µM	0.822662
U2OS	80 µM	0.711787
U2OS	80 µM	0.789581
U2OS	80 µM	0.919126
U2OS	80 µM	0.839243
U2OS	80 µM	0.499085
U2OS	80 µM	0.708275
U2OS	80 µM	0.771109
U2OS	80 µM	0.894873
U2OS	80 µM	0.567992
U2OS	80 µM	0.630147
U2OS	80 µM	0.517212
U2OS	80 µM	0.615263
U2OS	80 µM	0.533471
U2OS	80 µM	0.567229
U2OS	80 µM	0.594181
U2OS	80 µM	0.472084
U2OS	80 µM	0.474454
U2OS	80 µM	1.24226
U2OS	80 µM	0.792393
U2OS	80 µM	1.20012
U2OS	80 µM	1.04734
U2OS	80 µM	1.04932
[truncated: 2,558 more rows]

## Sheet: Fig 2d
sample	value
NT	0.620899
NT	0.63155			Total fork speed (CldU+IdU) / min
NT	0.765811		Samples	Mean	Standard Deviation	Double-labeled fibers counted
NT	0.574776		NT	0.77	0.21	464
NT	0.546223		1h NAD	1.2	0.4	565
NT	0.436574		3h NAD	0.73	0.24	539
NT	0.863185		24h NAD	0.3	0.12	577
NT	0.672234		1h HU	0.28	0.08	380
NT	0.829538
NT	0.619555
NT	0.772291
NT	0.865844
NT	0.627115
NT	0.96891
NT	0.671976
NT	0.745615
NT	0.532338
NT	0.696218
NT	0.826889
NT	0.916474
NT	0.701611
NT	0.751632
NT	0.768655
NT	0.714002
NT	0.702367
NT	0.663236
NT	1.04329
NT	0.762405
NT	0.648215
NT	0.626164
NT	0.608221
NT	0.457249
NT	0.754477
NT	0.564522
NT	0.521165
NT	0.729226
NT	0.76727
NT	0.843398
NT	0.826485
NT	0.642426
NT	0.534687
NT	0.804754
NT	0.62939
NT	0.674647
NT	0.480437
NT	0.554942
NT	0.771837
NT	0.683842
NT	0.906673
NT	0.876584
NT	0.662133
NT	1.26062
NT	0.65761
NT	0.651817
NT	0.726425
NT	0.612821
NT	0.673653
NT	0.61256
NT	0.744038
NT	0.653669
NT	0.856544
NT	0.714083
NT	0.732142
NT	0.684996
NT	0.60563
NT	0.575252
NT	0.62778
NT	0.657538
NT	0.821638
NT	0.547525
NT	0.721365
NT	0.579546
NT	0.654877
NT	0.949794
NT	0.650237
NT	0.681059
NT	0.64808
NT	0.639663
NT	0.839595
NT	0.748505
NT	0.559472
NT	0.566098
NT	0.868238
NT	0.726528
NT	0.878628
NT	0.58568
NT	0.585246
NT	0.657455
NT	0.720926
NT	0.603467
NT	0.674144
NT	0.897665
NT	0.641385
NT	0.569539
NT	0.599982
NT	0.671154
NT	0.584307
NT	0.816382
NT	0.730825
NT	0.6253
NT	0.560298
NT	0.665785
NT	0.680846
NT	0.702916
NT	0.606791
NT	0.888855
NT	0.563332
NT	0.494597
NT	0.778516
NT	0.57631
NT	0.465434
NT	0.546401
NT	0.567514
NT	0.677188
NT	0.409442
NT	0.387123
NT	0.497266
NT	0.891873
NT	0.404592
NT	0.391611
NT	0.585128
NT	0.733475
NT	0.661505
NT	0.759408
NT	0.613724
NT	0.748419
NT	0.824186
NT	0.638682
NT	0.620794
NT	0.667423
NT	0.912023
NT	0.653382
NT	0.747411
NT	0.593674
NT	0.68396
NT	0.759326
NT	0.922004
NT	0.74467
NT	0.701177
NT	0.970412
NT	0.857464
NT	0.472915
NT	0.614401
NT	0.638534
NT	0.789099
NT	0.774794
NT	0.670988
NT	0.82249
NT	0.868446
NT	0.658352
NT	0.77223
NT	0.790253
NT	0.703558
NT	0.662231
NT	0.838264
NT	0.77567
NT	0.640252
NT	0.656911
NT	0.587856
NT	0.903317
NT	0.466685
NT	0.46209
NT	0.837883
NT	0.75334
NT	0.571337
NT	0.795076
NT	0.622973
NT	0.493005
NT	0.690335
NT	0.745986
NT	0.845069
NT	0.46211
NT	0.504982
NT	0.753824
NT	0.50296
NT	0.560425
NT	0.53305
NT	0.81786
NT	0.510752
NT	0.469483
NT	0.665937
NT	0.610661
NT	0.587827
NT	0.608809
NT	0.64554
NT	0.578011
NT	0.514599
NT	0.655495
NT	0.674478
NT	0.621921
NT	0.75902
NT	0.657732
NT	0.438394
NT	0.641402
NT	0.71685
NT	0.619321
NT	0.693805
NT	0.773975
NT	0.681343
NT	0.744
NT	0.487284
NT	0.647447
NT	0.618638
NT	0.794749
NT	0.731418
NT	0.694783
NT	0.622187
NT	0.462922
NT	0.459339
NT	0.709149
NT	0.593847
NT	0.812043
NT	0.740782
NT	0.719679
NT	0.501514
NT	0.560863
NT	0.781981
NT	0.764976
NT	0.71052
NT	0.773131
NT	0.676245
NT	0.653256
NT	0.574383
NT	1.05736
NT	1.0537
NT	0.557705
NT	1.09435
NT	0.572375
NT	0.406909
NT	0.820655
NT	0.920229
NT	0.82138
NT	0.657653
NT	0.69552
NT	0.988392
NT	0.793234
NT	0.587804
NT	0.547264
NT	0.613212
NT	1.04185
NT	0.854065
NT	1.62599
NT	0.953419
NT	1.07246
NT	0.818617
NT	1.45415
NT	1.50269
NT	1.32507
NT	1.03915
NT	1.32364
NT	0.65081
NT	0.727845
NT	0.706275
NT	0.854295
NT	1.19181
NT	0.874254
NT	0.902837
NT	1.02843
NT	0.924153
NT	0.902468
NT	1.19441
NT	0.899826
NT	0.720287
NT	0.64716
NT	0.557633
NT	0.772177
NT	0.609059
NT	0.648177
NT	0.717576
NT	0.815765
NT	0.687471
NT	0.803054
NT	0.788867
NT	0.597337
NT	0.506805
NT	0.62437
NT	0.838062
NT	0.738398
NT	0.944177
NT	0.846448
NT	0.572184
NT	0.61044
NT	0.784452
NT	0.98766
NT	0.580477
NT	0.997781
NT	0.747577
NT	0.78726
NT	0.834592
NT	0.963052
NT	0.924522
NT	0.944062
NT	1.49213
NT	1.01402
NT	0.858542
NT	1.04813
NT	0.798753
NT	0.775411
NT	0.652736
NT	0.732846
NT	0.947247
NT	0.734088
NT	0.826339
NT	0.783218
NT	0.6541
NT	0.875588
NT	0.706468
NT	0.792046
NT	0.929013
NT	0.668531
NT	0.743685
NT	0.879089
NT	0.461484
NT	0.995773
NT	0.753488
NT	0.666787
NT	0.441484
NT	0.572125
NT	0.890545
NT	0.913353
NT	0.83043
NT	0.537911
NT	0.973666
NT	0.824463
NT	0.970788
NT	1.23921
NT	0.983926
NT	1.04328
NT	0.992704
NT	0.810314
NT	0.748016
NT	0.92865
NT	0.942454
NT	1.04855
NT	1.03754
NT	1.17471
NT	1.12734
NT	1.09792
NT	0.783007
NT	0.979895
NT	0.964493
NT	1.26428
NT	0.935126
NT	1.08687
NT	0.71172
NT	1.09805
NT	0.733919
NT	0.893959
NT	0.809063
NT	0.833729
NT	0.911594
NT	1.49467
NT	0.822695
NT	1.08038
NT	0.912427
NT	0.890198
NT	0.957076
NT	1.01079
NT	0.708246
NT	0.926972
NT	0.992073
NT	1.061
NT	0.846952
NT	1.43994
NT	1.30971
NT	0.809371
NT	0.913525
NT	0.803469
NT	0.644653
NT	1.10329
NT	1.30564
NT	0.923913
NT	0.760597
NT	0.92792
NT	0.998104
NT	0.932426
NT	0.972883
NT	0.673844
NT	1.197
NT	1.05115
NT	0.962207
NT	1.09457
NT	1.218
NT	1.23209
NT	1.08845
NT	1.01402
NT	0.949644
NT	0.749027
NT	1.58965
NT	0.662208
NT	1.11836
NT	1.17118
NT	1.1299
NT	1.07336
NT	0.880247
NT	1.06359
NT	1.15417
NT	0.992651
NT	1.01885
NT	0.961006
NT	0.886357
NT	1.04258
NT	1.15607
NT	1.10913
NT	0.725113
NT	0.779146
NT	1.2759
NT	0.633716
NT	0.523982
NT	0.678745
NT	0.881258
NT	0.415793
NT	0.774055
NT	0.978719
NT	0.684892
NT	0.866881
NT	0.682756
NT	0.666234
NT	0.363109
NT	0.589479
NT	0.833865
NT	0.58005
NT	0.619692
NT	0.526945
NT	0.792281
NT	0.883523
NT	0.82341
NT	0.750951
NT	0.368761
NT	0.787602
NT	0.6094
NT	0.715125
NT	0.79599
NT	0.642003
NT	0.45552
NT	0.730978
NT	0.743019
NT	0.652695
NT	0.882284
NT	0.668969
NT	1.11639
NT	0.710038
NT	0.444011
NT	0.596337
NT	0.846429
NT	0.808596
NT	0.560171
NT	0.802617
NT	0.640556
NT	0.792231
NT	1.02122
NT	0.547546
NT	0.620166
NT	0.817229
NT	0.822099
NT	1.09496
NT	0.665436
NT	0.545239
NT	0.923211
NT	0.792264
NT	0.74474
NT	0.565974
NT	0.985001
NT	0.613516
1h NAD	1.11052
1h NAD	0.683002
1h NAD	1.62192
1h NAD	1.31018
1h NAD	1.181
1h NAD	1.02885
1h NAD	1.11853
1h NAD	1.20376
1h NAD	1.07143
1h NAD	1.15276
1h NAD	1.51772
1h NAD	0.575634
1h NAD	1.42684
1h NAD	0.664404
1h NAD	1.38017
1h NAD	1.08833
1h NAD	0.979599
1h NAD	0.936867
1h NAD	0.848188
1h NAD	0.862949
1h NAD	1.89627
1h NAD	1.08481
1h NAD	1.35082
1h NAD	0.716429
1h NAD	1.22755
1h NAD	0.822849
1h NAD	1.44486
1h NAD	0.751468
1h NAD	1.90965
1h NAD	1.28291
1h NAD	1.29889
1h NAD	0.978611
1h NAD	1.05935
1h NAD	1.23603
1h NAD	0.901312
1h NAD	0.778891
1h NAD	1.08628
1h NAD	1.23868
1h NAD	0.754787
1h NAD	0.629676
1h NAD	0.96562
1h NAD	1.11688
1h NAD	1.00788
1h NAD	0.487614
1h NAD	2.03792
1h NAD	2.01964
1h NAD	2.66661
1h NAD	1.29914
1h NAD	0.999921
1h NAD	0.482033
1h NAD	0.857145
1h NAD	0.993282
1h NAD	1.14729
1h NAD	1.15136
1h NAD	0.831979
1h NAD	0.963661
1h NAD	0.895797
1h NAD	1.91733
1h NAD	1.95287
1h NAD	0.599344
1h NAD	0.689299
1h NAD	0.939794
1h NAD	0.794717
1h NAD	1.1879
1h NAD	0.857262
1h NAD	3.28699
1h NAD	1.94744
1h NAD	0.718152
1h NAD	0.937934
1h NAD	0.713417
1h NAD	0.825773
1h NAD	0.885541
1h NAD	0.973889
1h NAD	1.36533
1h NAD	1.08719
1h NAD	1.25459
1h NAD	1.18096
1h NAD	1.13772
1h NAD	1.08825
1h NAD	1.37453
1h NAD	1.43836
1h NAD	1.27673
1h NAD	0.850686
1h NAD	0.726354
1h NAD	0.766067
1h NAD	0.75967
1h NAD	1.05698
1h NAD	0.46632
1h NAD	0.689464
1h NAD	0.912719
1h NAD	0.782357
1h NAD	0.802103
1h NAD	1.16165
1h NAD	1.10744
1h NAD	2.45918
1h NAD	1.61463
1h NAD	1.60132
1h NAD	0.642299
1h NAD	0.840522
1h NAD	1.36146
1h NAD	0.917358
1h NAD	0.873775
1h NAD	1.21975
1h NAD	0.826894
1h NAD	0.712347
1h NAD	2.05427
1h NAD	0.899558
1h NAD	1.14552
1h NAD	1.06166
1h NAD	0.97137
1h NAD	1.10651
1h NAD	0.782798
1h NAD	1.05421
1h NAD	0.839224
1h NAD	0.759678
1h NAD	0.869083
1h NAD	1.18722
1h NAD	1.03495
1h NAD	0.653097
1h NAD	1.14051
1h NAD	0.933915
1h NAD	0.922334
1h NAD	0.751677
1h NAD	1.02068
1h NAD	0.934202
1h NAD	1.21456
1h NAD	0.815719
1h NAD	1.06207
1h NAD	1.0979
1h NAD	1.26625
1h NAD	1.07058
1h NAD	0.986761
1h NAD	1.00806
1h NAD	1.78959
1h NAD	1.10562
1h NAD	1.95458
1h NAD	1.02144
1h NAD	1.15715
1h NAD	0.779421
1h NAD	1.00732
1h NAD	1.00489
1h NAD	1.0012
1h NAD	1.63684
1h NAD	1.08243
1h NAD	3.15759
1h NAD	1.80984
1h NAD	2.32205
1h NAD	1.31114
1h NAD	1.63866
1h NAD	1.66559
1h NAD	1.1148
1h NAD	1.41071
1h NAD	1.22415
1h NAD	1.82952
1h NAD	1.50509
1h NAD	2.06996
1h NAD	1.74315
1h NAD	1.90218
1h NAD	1.6631
1h NAD	1.44077
1h NAD	1.58419
1h NAD	1.63629
1h NAD	1.69836
1h NAD	1.48085
1h NAD	1.84318
1h NAD	1.75718
1h NAD	2.77747
1h NAD	0.912111
1h NAD	1.23181
1h NAD	1.80461
1h NAD	1.30231
1h NAD	1.01069
1h NAD	1.13131
1h NAD	0.900222
1h NAD	1.0635
1h NAD	1.91242
1h NAD	0.775461
1h NAD	0.456992
1h NAD	0.998816
1h NAD	0.727661
1h NAD	1.00888
1h NAD	0.673448
1h NAD	1.79341
1h NAD	1.22528
1h NAD	1.47177
1h NAD	1.26254
1h NAD	1.06767
1h NAD	1.67945
1h NAD	0.973771
1h NAD	1.59669
1h NAD	0.947742
1h NAD	1.44479
1h NAD	1.58504
1h NAD	1.78778
1h NAD	1.13875
1h NAD	1.12565
1h NAD	1.14288
1h NAD	1.17942
1h NAD	1.23882
1h NAD	1.62983
1h NAD	1.28699
1h NAD	0.982409
1h NAD	1.6152
1h NAD	1.43734
1h NAD	1.61308
1h NAD	1.4631
1h NAD	1.08162
1h NAD	1.47079
1h NAD	1.45384
1h NAD	1.68259
1h NAD	1.10901
1h NAD	1.33428
1h NAD	1.69305
1h NAD	1.38284
1h NAD	1.86577
1h NAD	1.41356
1h NAD	1.60869
1h NAD	1.32553
1h NAD	1.54707
1h NAD	1.51442
1h NAD	1.55226
1h NAD	0.999666
1h NAD	1.53541
1h NAD	1.73509
1h NAD	1.22003
1h NAD	1.58533
1h NAD	2.32935
1h NAD	0.619897
1h NAD	1.66151
1h NAD	1.24817
1h NAD	1.44518
1h NAD	1.018
1h NAD	1.15227
1h NAD	1.75154
1h NAD	1.45142
1h NAD	1.02451
1h NAD	1.70327
1h NAD	1.61693
1h NAD	0.979215
1h NAD	1.91011
1h NAD	1.6142
1h NAD	1.00612
1h NAD	1.58858
1h NAD	1.39751
1h NAD	0.816227
1h NAD	1.47105
1h NAD	1.18895
1h NAD	1.28317
1h NAD	1.11625
1h NAD	1.71815
1h NAD	1.61602
1h NAD	1.06089
1h NAD	1.18625
1h NAD	1.40557
1h NAD	1.5955
1h NAD	1.4118
1h NAD	1.41161
1h NAD	0.897103
1h NAD	0.886388
1h NAD	1.22269
1h NAD	0.550015
1h NAD	0.873626
1h NAD	0.600426
1h NAD	0.976958
1h NAD	0.714347
1h NAD	0.509335
1h NAD	1.07774
1h NAD	0.831992
1h NAD	1.00694
1h NAD	0.575885
1h NAD	0.711716
1h NAD	0.562787
1h NAD	0.496342
1h NAD	0.682413
1h NAD	0.895282
1h NAD	0.591162
1h NAD	0.749832
1h NAD	0.802153
1h NAD	0.747079
1h NAD	0.578149
1h NAD	0.692308
1h NAD	0.702464
1h NAD	0.820625
1h NAD	0.930273
1h NAD	0.601027
1h NAD	1.22442
1h NAD	1.09186
1h NAD	0.726827
1h NAD	0.737924
1h NAD	1.30124
1h NAD	0.707443
1h NAD	0.743838
1h NAD	0.650361
1h NAD	0.578242
1h NAD	1.18271
1h NAD	1.15942
1h NAD	0.777524
1h NAD	0.816993
1h NAD	0.93455
1h NAD	0.506803
1h NAD	0.734876
1h NAD	0.848858
1h NAD	1.40604
1h NAD	0.730299
1h NAD	1.20103
1h NAD	0.721834
1h NAD	1.40271
1h NAD	0.607461
1h NAD	1.13504
1h NAD	0.831978
1h NAD	1.2774
1h NAD	0.72718
1h NAD	1.07639
1h NAD	1.05352
1h NAD	1.04081
1h NAD	0.886603
1h NAD	0.963596
1h NAD	1.13321
1h NAD	0.775781
1h NAD	0.878499
1h NAD	0.738994
1h NAD	1.23818
1h NAD	1.26518
1h NAD	1.09041
1h NAD	1.00253
1h NAD	0.999507
1h NAD	0.830066
1h NAD	0.988906
1h NAD	1.15767
1h NAD	1.1264
1h NAD	0.732365
1h NAD	1.00857
1h NAD	0.928568
1h NAD	1.09319
1h NAD	0.646717
1h NAD	0.984615
1h NAD	0.946381
1h NAD	1.33409
1h NAD	0.70637
1h NAD	0.956296
1h NAD	0.792017
1h NAD	1.05863
1h NAD	1.01181
1h NAD	0.716343
1h NAD	1.13834
1h NAD	0.589226
1h NAD	0.732565
1h NAD	1.02525
1h NAD	0.925089
1h NAD	2.11916
1h NAD	0.671447
1h NAD	1.30449
1h NAD	1.36008
1h NAD	1.48246
1h NAD	1.38491
1h NAD	1.7764
1h NAD	1.53144
1h NAD	1.31591
1h NAD	1.56261
1h NAD	1.39528
1h NAD	1.65538
1h NAD	1.54282
1h NAD	1.15419
1h NAD	0.766598
1h NAD	1.68181
1h NAD	1.60454
1h NAD	1.33752
1h NAD	1.25721
1h NAD	1.40925
1h NAD	0.742487
1h NAD	0.995828
1h NAD	0.891397
1h NAD	1.54505
1h NAD	1.58046
1h NAD	1.55859
1h NAD	1.51859
1h NAD	1.36868
1h NAD	1.78901
1h NAD	1.04561
1h NAD	1.21551
1h NAD	1.66135
1h NAD	1.22273
1h NAD	1.58026
1h NAD	1.51001
1h NAD	1.16048
1h NAD	1.22193
1h NAD	0.791944
1h NAD	1.53059
1h NAD	1.6684
1h NAD	1.33389
1h NAD	1.56169
1h NAD	1.25976
1h NAD	0.970698
1h NAD	1.44944
1h NAD	1.09303
1h NAD	1.17392
1h NAD	1.73616
1h NAD	1.31692
1h NAD	1.62844
1h NAD	1.93474
1h NAD	1.25598
1h NAD	1.41084
1h NAD	1.47464
1h NAD	1.24719
1h NAD	1.5319
1h NAD	1.61465
1h NAD	1.2119
1h NAD	1.73347
1h NAD	1.18972
1h NAD	1.32992
1h NAD	1.22676
1h NAD	1.2677
1h NAD	1.33732
1h NAD	1.13492
1h NAD	1.50237
1h NAD	1.37418
1h NAD	1.44491
1h NAD	1.4595
1h NAD	1.2736
1h NAD	0.934736
1h NAD	1.31909
1h NAD	1.45401
1h NAD	1.41849
1h NAD	1.6816
1h NAD	1.65475
1h NAD	1.74772
1h NAD	1.14849
1h NAD	1.45636
1h NAD	1.59584
1h NAD	1.60205
1h NAD	1.4192
1h NAD	0.711482
1h NAD	1.23253
1h NAD	1.577
1h NAD	1.14389
1h NAD	1.1775
1h NAD	1.15564
1h NAD	1.30191
1h NAD	1.26694
1h NAD	1.52529
1h NAD	1.45253
1h NAD	1.47742
1h NAD	1.24547
1h NAD	1.48907
1h NAD	1.54906
1h NAD	1.24712
1h NAD	1.48325
1h NAD	1.38135
1h NAD	1.60119
1h NAD	1.24837
1h NAD	1.02613
1h NAD	0.991573
1h NAD	0.974172
1h NAD	1.40119
1h NAD	1.5617
1h NAD	1.61568
1h NAD	1.52171
1h NAD	0.864896
1h NAD	1.59084
1h NAD	1.15667
1h NAD	1.41727
1h NAD	1.47509
1h NAD	1.53796
1h NAD	1.50275
1h NAD	1.39706
1h NAD	0.709174
1h NAD	0.751242
1h NAD	1.05001
1h NAD	1.11116
1h NAD	1.17788
1h NAD	0.848906
1h NAD	1.22023
1h NAD	1.20756
1h NAD	1.12801
1h NAD	1.31254
1h NAD	1.52732
1h NAD	1.20178
1h NAD	1.05565
1h NAD	1.78804
1h NAD	1.2811
1h NAD	1.18581
1h NAD	0.951572
1h NAD	1.21454
1h NAD	1.48854
1h NAD	1.48107
1h NAD	0.848852
1h NAD	1.23813
1h NAD	1.40349
1h NAD	1.47209
1h NAD	1.65193
1h NAD	1.47378
1h NAD	1.69803
1h NAD	0.608376
1h NAD	1.71772
1h NAD	2.27167
1h NAD	1.96965
1h NAD	3.35589
1h NAD	1.63632
1h NAD	1.68282
1h NAD	1.52185
1h NAD	1.54923
1h NAD	2.01405
1h NAD	2.12184
1h NAD	1.92276
1h NAD	1.56401
1h NAD	1.97412
1h NAD	1.36935
1h NAD	1.20011
1h NAD	0.626081
1h NAD	0.866235
1h NAD	1.2405
1h NAD	1.1922
1h NAD	0.945653
1h NAD	0.845147
1h NAD	0.945738
1h NAD	0.989077
1h NAD	0.823804
1h NAD	1.13196
1h NAD	0.957916
1h NAD	0.961289
1h NAD	0.94988
1h NAD	0.810122
1h NAD	1.31959
1h NAD	0.891594
1h NAD	1.07812
1h NAD	1.40556
1h NAD	0.935768
1h NAD	1.17919
1h NAD	0.947407
1h NAD	1.37541
1h NAD	0.840982
1h NAD	0.817282
1h NAD	0.889628
1h NAD	1.17828
1h NAD	1.17937
1h NAD	1.10162
1h NAD	0.866997
1h NAD	0.990024
1h NAD	1.05827
1h NAD	1.39838
1h NAD	1.11441
1h NAD	1.07947
1h NAD	1.36048
1h NAD	0.997462
1h NAD	1.37633
1h NAD	0.997272
1h NAD	0.925366
1h NAD	0.581704
1h NAD	1.23249
1h NAD	0.739576
1h NAD	0.966931
1h NAD	1.20166
1h NAD	0.71692
1h NAD	0.768475
1h NAD	0.934114
1h NAD	1.05956
1h NAD	1.23464
1h NAD	1.0725
1h NAD	1.13124
1h NAD	0.468848
1h NAD	0.976533
1h NAD	1.09865
1h NAD	0.331238
1h NAD	0.879692
1h NAD	0.963943
3h NAD	0.698634
3h NAD	0.689848
3h NAD	0.520674
3h NAD	1.022
3h NAD	0.789546
3h NAD	0.745204
3h NAD	1.15499
3h NAD	0.805901
3h NAD	0.57334
3h NAD	0.986342
3h NAD	0.86093
3h NAD	0.923493
3h NAD	0.689978
3h NAD	1.24667
3h NAD	0.552661
3h NAD	0.964363
3h NAD	0.80443
3h NAD	0.836601
3h NAD	0.841705
3h NAD	0.511386
3h NAD	0.469688
3h NAD	0.514998
3h NAD	0.502876
3h NAD	0.670433
3h NAD	0.644957
3h NAD	0.874934
3h NAD	0.683855
3h NAD	0.53992
3h NAD	0.587552
3h NAD	0.862471
3h NAD	0.634383
3h NAD	0.641144
3h NAD	0.756688
3h NAD	0.791087
3h NAD	0.577923
3h NAD	0.930914
3h NAD	0.557903
3h NAD	0.839731
3h NAD	0.905133
3h NAD	0.783624
3h NAD	0.75679
3h NAD	0.804416
3h NAD	0.718096
3h NAD	0.944601
3h NAD	0.702163
3h NAD	0.95484
3h NAD	0.725456
3h NAD	0.625194
3h NAD	0.848863
3h NAD	0.803132
3h NAD	0.84769
3h NAD	0.678775
3h NAD	0.879835
3h NAD	1.09205
3h NAD	0.899084
3h NAD	0.649945
3h NAD	0.437692
3h NAD	0.56443
3h NAD	0.972328
3h NAD	0.915155
3h NAD	0.888505
3h NAD	0.85949
3h NAD	0.961026
3h NAD	0.721454
3h NAD	0.761909
3h NAD	1.16168
3h NAD	0.804831
3h NAD	1.26535
3h NAD	0.694326
3h NAD	0.711348
3h NAD	0.326823
3h NAD	0.594711
3h NAD	0.876536
3h NAD	0.620552
3h NAD	1.48144
3h NAD	0.867249
3h NAD	1.02354
3h NAD	0.974394
3h NAD	1.48075
3h NAD	0.737485
3h NAD	0.737559
3h NAD	0.697694
3h NAD	1.31203
3h NAD	0.662511
3h NAD	0.800192
3h NAD	1.36506
3h NAD	1.38418
3h NAD	0.904819
3h NAD	1.4793
3h NAD	0.865876
3h NAD	1.03453
3h NAD	0.818589
3h NAD	0.83801
3h NAD	0.800109
3h NAD	0.745761
3h NAD	1.14214
3h NAD	1.23635
3h NAD	0.724157
3h NAD	1.08143
3h NAD	0.950336
3h NAD	1.09456
3h NAD	0.98878
3h NAD	0.946704
3h NAD	0.765566
3h NAD	0.745378
3h NAD	0.622091
3h NAD	0.546129
3h NAD	0.525723
3h NAD	0.641136
3h NAD	0.699274
3h NAD	0.576906
3h NAD	0.810932
3h NAD	0.685457
3h NAD	0.934903
3h NAD	0.507126
3h NAD	0.633136
3h NAD	0.787779
3h NAD	0.907114
3h NAD	0.870069
3h NAD	0.787941
3h NAD	0.489502
3h NAD	0.467235
3h NAD	0.56873
3h NAD	0.551536
3h NAD	1.17607
3h NAD	0.79136
3h NAD	0.679408
3h NAD	0.475473
3h NAD	0.612662
3h NAD	0.587276
3h NAD	1.34384
3h NAD	1.06684
3h NAD	0.708517
3h NAD	0.747861
3h NAD	0.560735
3h NAD	0.582778
3h NAD	0.662435
3h NAD	1.52046
3h NAD	0.992359
3h NAD	0.65031
3h NAD	0.443316
3h NAD	0.51421
3h NAD	0.556564
3h NAD	0.765396
3h NAD	0.539108
3h NAD	0.683088
3h NAD	0.780544
3h NAD	0.518262
3h NAD	0.424937
3h NAD	0.61602
3h NAD	0.641633
3h NAD	0.628402
3h NAD	0.432773
3h NAD	0.382809
3h NAD	0.399181
3h NAD	0.623835
3h NAD	1.05154
3h NAD	0.956953
3h NAD	1.12039
3h NAD	1.15463
3h NAD	1.20801
3h NAD	0.979433
3h NAD	0.848974
3h NAD	0.776027
3h NAD	0.574617
3h NAD	0.9255
3h NAD	0.79606
3h NAD	0.670246
3h NAD	0.63867
3h NAD	0.423965
3h NAD	0.423973
3h NAD	0.774453
3h NAD	0.54505
3h NAD	0.739772
3h NAD	0.804205
3h NAD	0.397025
3h NAD	0.913985
3h NAD	0.963396
3h NAD	0.881676
3h NAD	0.687506
3h NAD	0.751568
3h NAD	0.746665
3h NAD	0.346335
3h NAD	0.650934
3h NAD	0.754752
3h NAD	0.71516
3h NAD	0.979524
3h NAD	1.33767
3h NAD	0.789222
3h NAD	1.25332
3h NAD	0.824553
3h NAD	0.977852
3h NAD	0.881422
3h NAD	1.21446
3h NAD	0.620773
3h NAD	0.643748
3h NAD	0.739449
3h NAD	1.09146
3h NAD	0.939388
3h NAD	0.948415
3h NAD	0.660671
3h NAD	1.00343
3h NAD	1.39703
3h NAD	0.652814
3h NAD	1.20425
3h NAD	0.68617
3h NAD	0.42933
3h NAD	0.520219
3h NAD	1.00148
3h NAD	0.5577
3h NAD	0.942955
3h NAD	0.618236
3h NAD	0.534648
3h NAD	0.709611
3h NAD	0.760127
3h NAD	0.845721
3h NAD	0.504952
3h NAD	0.576984
3h NAD	0.485891
3h NAD	0.464224
3h NAD	0.547723
3h NAD	0.440082
3h NAD	0.546982
3h NAD	0.358984
3h NAD	0.511782
3h NAD	0.578423
3h NAD	0.569352
3h NAD	0.438874
3h NAD	0.371398
3h NAD	0.479519
3h NAD	0.81114
3h NAD	0.752777
3h NAD	0.707038
3h NAD	0.604547
3h NAD	0.482819
3h NAD	0.676577
3h NAD	0.473251
3h NAD	0.517873
3h NAD	0.61551
3h NAD	1.14888
3h NAD	1.06851
3h NAD	0.913002
3h NAD	0.751898
3h NAD	0.655807
3h NAD	0.764045
3h NAD	0.621363
3h NAD	0.746377
3h NAD	0.712218
3h NAD	0.758293
3h NAD	0.794218
3h NAD	0.466238
3h NAD	0.77484
3h NAD	0.570841
3h NAD	0.346139
3h NAD	0.504589
3h NAD	0.355319
3h NAD	0.732607
3h NAD	0.29688
3h NAD	0.437406
3h NAD	0.518138
3h NAD	0.478656
3h NAD	0.366678
3h NAD	0.44209
3h NAD	0.603897
3h NAD	0.484045
3h NAD	0.609308
3h NAD	0.461619
3h NAD	0.547628
3h NAD	0.462235
3h NAD	0.349388
3h NAD	0.542517
3h NAD	0.431621
3h NAD	0.429294
3h NAD	0.59494
3h NAD	0.584782
3h NAD	0.501737
3h NAD	0.499813
3h NAD	0.81233
3h NAD	0.96348
3h NAD	0.773512
3h NAD	0.483267
3h NAD	0.555771
3h NAD	0.687901
3h NAD	0.926964
3h NAD	0.666072
3h NAD	0.475029
3h NAD	0.560859
3h NAD	0.751412
3h NAD	0.57542
3h NAD	0.784212
3h NAD	0.534102
3h NAD	0.673683
3h NAD	0.739674
3h NAD	0.435164
3h NAD	0.607086
3h NAD	1.10183
3h NAD	0.526885
3h NAD	0.373912
3h NAD	0.468206
3h NAD	0.5782
3h NAD	0.493927
3h NAD	0.590416
3h NAD	1.00613
3h NAD	0.819218
3h NAD	0.586046
3h NAD	0.875384
3h NAD	0.539268
3h NAD	0.648014
3h NAD	0.758831
3h NAD	0.855329
3h NAD	0.615214
3h NAD	0.957569
3h NAD	0.799428
3h NAD	1.1143
3h NAD	1.28175
3h NAD	1.21098
3h NAD	0.407343
3h NAD	0.385811
3h NAD	0.569136
3h NAD	0.491162
3h NAD	0.394327
3h NAD	0.324397
3h NAD	0.912652
3h NAD	0.725843
3h NAD	0.722943
3h NAD	0.720832
3h NAD	0.712379
3h NAD	0.644646
3h NAD	0.832754
3h NAD	0.753466
3h NAD	0.874219
3h NAD	0.895157
3h NAD	0.404702
3h NAD	0.832992
3h NAD	0.618221
3h NAD	0.602254
3h NAD	0.44862
3h NAD	0.540035
3h NAD	1.00378
3h NAD	0.544217
3h NAD	0.587683
3h NAD	0.689062
3h NAD	0.484122
3h NAD	0.806719
3h NAD	0.96926
3h NAD	0.698048
3h NAD	1.13813
3h NAD	0.826735
3h NAD	0.548378
3h NAD	0.802798
3h NAD	0.672478
3h NAD	0.64174
3h NAD	0.669356
3h NAD	0.763483
3h NAD	0.573835
3h NAD	0.648007
3h NAD	0.310498
3h NAD	0.346678
3h NAD	0.298498
3h NAD	0.423456
3h NAD	0.86828
3h NAD	0.786652
3h NAD	0.354013
3h NAD	0.407927
3h NAD	0.405973
3h NAD	0.451674
3h NAD	0.789489
3h NAD	0.41572
3h NAD	0.475506
3h NAD	0.398645
3h NAD	0.562588
3h NAD	1.0427
3h NAD	1.37479
3h NAD	0.858217
3h NAD	0.559048
3h NAD	0.494684
3h NAD	1.13864
3h NAD	0.598779
3h NAD	0.589793
3h NAD	0.536969
3h NAD	0.707374
3h NAD	1.29448
3h NAD	0.565983
3h NAD	0.554261
3h NAD	0.433225
3h NAD	0.764362
3h NAD	0.917616
3h NAD	0.582883
3h NAD	0.568751
3h NAD	0.704564
3h NAD	0.870222
3h NAD	0.661487
3h NAD	0.741311
3h NAD	0.63248
3h NAD	0.408117
3h NAD	0.364176
3h NAD	0.912243
3h NAD	0.87117
3h NAD	0.818198
3h NAD	0.851466
3h NAD	1.04997
3h NAD	0.601043
3h NAD	0.583078
3h NAD	0.355361
3h NAD	0.500067
3h NAD	0.610886
3h NAD	0.84892
3h NAD	0.540356
3h NAD	0.61577
3h NAD	0.632833
3h NAD	0.639662
3h NAD	0.691293
3h NAD	0.651334
3h NAD	0.521385
3h NAD	0.712577
3h NAD	0.768476
3h NAD	0.778883
3h NAD	1.01388
3h NAD	0.735631
3h NAD	1.03032
3h NAD	0.812892
3h NAD	1.03776
3h NAD	0.856434
3h NAD	1.15609
3h NAD	0.993796
3h NAD	0.815034
3h NAD	0.519371
3h NAD	0.800768
3h NAD	1.1241
3h NAD	1.05166
3h NAD	0.976343
3h NAD	1.04306
3h NAD	0.895635
3h NAD	0.904065
3h NAD	0.734215
3h NAD	0.807967
3h NAD	0.911451
3h NAD	0.715176
3h NAD	0.758244
3h NAD	0.700143
3h NAD	0.656422
3h NAD	0.72797
3h NAD	0.494141
3h NAD	0.802421
3h NAD	0.588562
3h NAD	0.477755
3h NAD	0.793893
3h NAD	0.603642
3h NAD	0.564542
3h NAD	0.971662
3h NAD	0.514542
3h NAD	0.61513
3h NAD	0.706785
3h NAD	0.864259
3h NAD	0.953621
3h NAD	1.18824
3h NAD	0.728689
3h NAD	1.14275
3h NAD	1.14488
3h NAD	1.00453
3h NAD	0.98294
3h NAD	0.81209
3h NAD	1.0792
3h NAD	0.948419
3h NAD	0.638357
3h NAD	0.731329
3h NAD	0.555458
3h NAD	0.817085
3h NAD	0.920498
3h NAD	0.48743
3h NAD	0.384608
3h NAD	0.708623
3h NAD	0.421066
3h NAD	0.566637
3h NAD	0.479795
3h NAD	0.476429
3h NAD	0.354965
3h NAD	0.354074
3h NAD	0.669896
3h NAD	0.571559
3h NAD	0.725577
3h NAD	0.682707
3h NAD	0.502746
3h NAD	0.504713
3h NAD	0.639769
3h NAD	0.398966
3h NAD	0.497912
3h NAD	0.471064
3h NAD	0.481914
3h NAD	0.723312
3h NAD	1.11854
3h NAD	0.775684
3h NAD	0.885263
3h NAD	1.6653
3h NAD	0.562384
3h NAD	0.673215
3h NAD	0.483918
3h NAD	0.423974
3h NAD	0.451026
3h NAD	0.481845
3h NAD	0.472075
3h NAD	0.477699
3h NAD	0.482979
3h NAD	0.534117
3h NAD	0.986935
3h NAD	0.464438
3h NAD	0.591942
3h NAD	0.60248
3h NAD	0.692559
3h NAD	0.483188
3h NAD	0.526046
3h NAD	0.496816
3h NAD	0.601687
3h NAD	0.765837
3h NAD	0.794335
3h NAD	0.594566
3h NAD	1.14482
3h NAD	1.30854
3h NAD	1.00893
3h NAD	0.488039
3h NAD	0.540124
3h NAD	0.683226
3h NAD	0.622613
3h NAD	0.508933
3h NAD	0.583021
3h NAD	0.453084
3h NAD	0.564434
3h NAD	0.534908
3h NAD	0.642406
3h NAD	0.921753
3h NAD	0.685799
3h NAD	1.06936
3h NAD	0.794805
3h NAD	1.18347
3h NAD	0.631498
3h NAD	1.36987
3h NAD	1.31069
3h NAD	0.597474
3h NAD	0.788955
24h NAD	0.200159
24h NAD	0.208858
24h NAD	0.19348
24h NAD	0.1859
24h NAD	0.15615
24h NAD	0.139407
24h NAD	0.167358
24h NAD	0.187442
24h NAD	0.207903
24h NAD	0.156856
24h NAD	0.133875
24h NAD	0.178911
24h NAD	0.161073
24h NAD	0.188925
24h NAD	0.167908
24h NAD	0.122759
24h NAD	0.161451
24h NAD	0.112743
24h NAD	0.186808
24h NAD	0.133308
24h NAD	0.172006
24h NAD	0.219556
24h NAD	0.181022
24h NAD	0.14653
24h NAD	0.178466
24h NAD	0.142956
24h NAD	0.149207
24h NAD	0.160737
24h NAD	0.215074
24h NAD	0.154931
24h NAD	0.202341
24h NAD	0.287923
24h NAD	0.212816
24h NAD	0.191706
24h NAD	0.142094
24h NAD	0.246481
24h NAD	0.181022
24h NAD	0.160882
24h NAD	0.223338
24h NAD	0.223762
24h NAD	0.200356
24h NAD	0.24464
24h NAD	0.251704
24h NAD	0.195426
24h NAD	0.258465
24h NAD	0.183054
24h NAD	0.220067
24h NAD	0.345221
24h NAD	0.217096
24h NAD	0.177267
24h NAD	0.223677
24h NAD	0.217102
24h NAD	0.309233
24h NAD	0.172653
24h NAD	0.230483
24h NAD	0.241361
24h NAD	0.152566
24h NAD	0.203159
24h NAD	0.253261
24h NAD	0.186969
24h NAD	0.228751
24h NAD	0.224949
24h NAD	0.283811
24h NAD	0.17268
24h NAD	0.21291
24h NAD	0.150466
24h NAD	0.235784
24h NAD	0.330729
24h NAD	0.221285
24h NAD	0.241877
24h NAD	0.185742
24h NAD	0.177472
24h NAD	0.160803
24h NAD	0.167507
24h NAD	0.191329
24h NAD	0.151939
24h NAD	0.186622
24h NAD	0.478396
24h NAD	0.288513
24h NAD	0.265128
24h NAD	0.243172
24h NAD	0.605265
24h NAD	0.199001
24h NAD	0.186675
24h NAD	0.201455
24h NAD	0.274945
24h NAD	0.262716
24h NAD	0.204514
24h NAD	0.247581
24h NAD	0.211722
24h NAD	0.263411
24h NAD	0.215755
24h NAD	0.328081
24h NAD	0.312477
24h NAD	0.262188
24h NAD	0.195102
24h NAD	0.142181
24h NAD	0.394126
24h NAD	0.442123
24h NAD	0.453892
24h NAD	0.299431
24h NAD	0.320213
24h NAD	0.458133
24h NAD	0.405723
24h NAD	0.400026
24h NAD	0.156714
24h NAD	0.173845
24h NAD	0.15196
24h NAD	0.160701
24h NAD	0.339731
24h NAD	0.151188
24h NAD	0.156636
24h NAD	0.151784
24h NAD	0.200433
24h NAD	0.190472
24h NAD	0.14245
24h NAD	0.206285
24h NAD	0.338012
24h NAD	0.298022
24h NAD	0.180428
24h NAD	0.175536
24h NAD	0.163288
24h NAD	0.228808
24h NAD	0.170395
24h NAD	0.158709
24h NAD	0.131041
24h NAD	0.204135
24h NAD	0.201185
24h NAD	0.171919
24h NAD	0.180736
24h NAD	0.139728
24h NAD	0.180699
24h NAD	0.191005
24h NAD	0.149124
24h NAD	0.223973
24h NAD	0.130462
24h NAD	0.136969
24h NAD	0.191013
24h NAD	0.157335
24h NAD	0.15644
24h NAD	0.146849
24h NAD	0.188546
24h NAD	0.222873
24h NAD	0.233379
24h NAD	0.209542
24h NAD	0.171376
24h NAD	0.194805
24h NAD	0.157575
24h NAD	0.16644
24h NAD	0.187018
24h NAD	0.214793
24h NAD	0.196162
24h NAD	0.110047
24h NAD	0.160606
24h NAD	0.193013
24h NAD	0.128813
24h NAD	0.259996
24h NAD	0.184186
24h NAD	0.180692
24h NAD	0.156249
24h NAD	0.25188
24h NAD	0.152883
24h NAD	0.109584
24h NAD	0.254552
24h NAD	0.391564
24h NAD	0.146518
24h NAD	0.191216
24h NAD	0.342522
24h NAD	0.275264
24h NAD	0.269451
24h NAD	0.199145
24h NAD	0.272075
24h NAD	0.31079
24h NAD	0.325069
24h NAD	0.397268
24h NAD	0.411444
24h NAD	0.382824
24h NAD	0.24373
24h NAD	0.294086
24h NAD	0.238735
24h NAD	0.307467
24h NAD	0.288852
24h NAD	0.273949
24h NAD	0.295732
24h NAD	0.308859
24h NAD	0.352555
24h NAD	0.278422
24h NAD	0.288244
24h NAD	0.270539
24h NAD	0.303015
24h NAD	0.17526
24h NAD	0.351029
24h NAD	0.387102
24h NAD	0.269445
24h NAD	0.271881
24h NAD	0.238756
24h NAD	0.233938
24h NAD	0.24802
24h NAD	0.181362
24h NAD	0.221836
24h NAD	0.230265
24h NAD	0.282304
24h NAD	0.293922
24h NAD	0.220093
24h NAD	0.259706
24h NAD	0.226075
24h NAD	0.249694
24h NAD	0.217498
24h NAD	0.255406
24h NAD	0.280092
24h NAD	0.249046
24h NAD	0.261456
24h NAD	0.220821
24h NAD	0.231401
24h NAD	0.315636
24h NAD	0.296341
24h NAD	0.166278
24h NAD	0.179315
24h NAD	0.194293
24h NAD	0.21036
24h NAD	0.220878
24h NAD	0.225094
24h NAD	0.177079
24h NAD	0.245721
24h NAD	0.144044
24h NAD	0.202043
24h NAD	0.284264
24h NAD	0.371384
24h NAD	0.439069
24h NAD	0.417823
24h NAD	0.256361
24h NAD	0.241171
24h NAD	0.271464
24h NAD	0.237007
24h NAD	0.292853
24h NAD	0.321716
24h NAD	0.408124
24h NAD	0.263316
24h NAD	0.254362
24h NAD	0.289119
24h NAD	0.235059
24h NAD	0.313693
24h NAD	0.282734
24h NAD	0.387172
24h NAD	0.280275
24h NAD	0.390468
24h NAD	0.283531
24h NAD	0.341208
24h NAD	0.376403
24h NAD	0.424337
24h NAD	0.272409
24h NAD	0.242322
24h NAD	0.443411
24h NAD	0.243004
24h NAD	0.182796
24h NAD	0.139102
24h NAD	0.142156
24h NAD	0.135125
24h NAD	0.193628
24h NAD	0.173356
24h NAD	0.23929
24h NAD	0.170734
24h NAD	0.168592
24h NAD	0.188467
24h NAD	0.210767
24h NAD	0.180807
24h NAD	0.205619
24h NAD	0.181811
24h NAD	0.1693
24h NAD	0.163636
24h NAD	0.198457
24h NAD	0.160852
24h NAD	0.225845
24h NAD	0.171643
24h NAD	0.209834
24h NAD	0.230507
24h NAD	0.198705
24h NAD	0.206107
24h NAD	0.159744
24h NAD	0.169854
24h NAD	0.171292
24h NAD	0.202075
24h NAD	0.187709
24h NAD	0.166272
24h NAD	0.194813
24h NAD	0.214918
24h NAD	0.197051
24h NAD	0.184698
24h NAD	0.25402
24h NAD	0.206286
24h NAD	0.161691
24h NAD	0.181309
24h NAD	0.178033
24h NAD	0.195715
24h NAD	0.178709
24h NAD	0.166771
24h NAD	0.237374
24h NAD	0.207953
24h NAD	0.218988
24h NAD	0.244589
24h NAD	0.186731
24h NAD	0.199636
24h NAD	0.25599
24h NAD	0.19513
24h NAD	0.211095
24h NAD	0.202736
24h NAD	0.181086
24h NAD	0.152238
24h NAD	0.223886
24h NAD	0.186684
24h NAD	0.186589
24h NAD	0.199758
24h NAD	0.15453
24h NAD	0.210718
24h NAD	0.18367
24h NAD	0.181796
24h NAD	0.235239
24h NAD	0.198284
24h NAD	0.198426
24h NAD	0.21921
24h NAD	0.20017
24h NAD	0.173536
24h NAD	0.233243
24h NAD	0.231212
24h NAD	0.270878
24h NAD	0.198859
24h NAD	0.430587
24h NAD	0.342704
24h NAD	0.330725
24h NAD	0.504504
24h NAD	0.443683
24h NAD	0.490216
24h NAD	0.484445
24h NAD	0.483947
24h NAD	0.438128
24h NAD	0.436023
24h NAD	0.592808
24h NAD	0.480632
24h NAD	0.452965
24h NAD	0.585537
24h NAD	0.478891
24h NAD	0.57084
24h NAD	0.286739
24h NAD	0.489676
24h NAD	0.431401
24h NAD	0.433012
24h NAD	0.307386
24h NAD	0.369958
24h NAD	0.376419
24h NAD	0.409048
24h NAD	0.367321
24h NAD	0.38973
24h NAD	0.472027
24h NAD	0.620235
24h NAD	0.454659
24h NAD	0.432524
24h NAD	0.43473
24h NAD	0.337971
24h NAD	0.399805
24h NAD	0.318057
24h NAD	0.336609
24h NAD	0.523358
24h NAD	0.333061
24h NAD	0.355442
24h NAD	0.366335
24h NAD	0.568923
24h NAD	0.498999
24h NAD	0.457191
24h NAD	0.443609
24h NAD	0.51071
24h NAD	0.703237
24h NAD	0.558009
24h NAD	0.479097
24h NAD	0.476292
24h NAD	0.442141
24h NAD	0.574686
24h NAD	0.4563
24h NAD	0.323268
24h NAD	0.307731
24h NAD	0.392437
24h NAD	0.662333
24h NAD	0.491907
24h NAD	0.388155
24h NAD	0.29043
24h NAD	0.39029
24h NAD	0.388642
24h NAD	0.370008
24h NAD	0.488484
24h NAD	0.34294
24h NAD	0.369987
24h NAD	0.304465
24h NAD	0.492979
24h NAD	0.503934
24h NAD	0.518082
24h NAD	0.456646
24h NAD	0.525749
24h NAD	0.489661
24h NAD	0.443729
24h NAD	0.390725
24h NAD	0.49433
24h NAD	0.511
24h NAD	0.412582
24h NAD	0.531271
24h NAD	0.551685
24h NAD	0.410679
24h NAD	0.524689
24h NAD	0.340642
24h NAD	0.398052
24h NAD	0.340692
24h NAD	0.514394
24h NAD	0.598018
24h NAD	0.414024
24h NAD	0.398265
24h NAD	0.244967
24h NAD	0.307072
24h NAD	0.468445
24h NAD	0.616439
24h NAD	0.702076
24h NAD	0.334611
24h NAD	0.434124
24h NAD	0.591682
24h NAD	0.470492
24h NAD	0.578182
24h NAD	0.473732
24h NAD	0.436785
24h NAD	0.45182
24h NAD	0.445772
24h NAD	0.308499
24h NAD	0.311111
24h NAD	0.414408
24h NAD	0.432384
[truncated: 526 more rows]

## Sheet: Fig 2f
sample	value
NT	0.527028
NT	0.677151			Total fork speed (CldU+IdU) / min
NT	0.633596		Samples	Mean	Standard Deviation	Double-labeled fibers counted
NT	0.647615		NT	0.73	0.17	406
NT	0.532106		NAD	0.24	0.09	560
NT	0.731936		NR	0.63	0.15	518
NT	1.0737		NMN	0.71	0.17	526
NT	0.70061
NT	0.717486
NT	0.869184
NT	0.737824
NT	0.518628
NT	0.705157
NT	0.788126
NT	0.643868
NT	0.91805
NT	0.710048
NT	0.722565
NT	0.752249
NT	0.608343
NT	0.786065
NT	0.449709
NT	0.548233
NT	0.772488
NT	0.56655
NT	0.59757
NT	0.642586
NT	0.543811
NT	0.6019
NT	0.628648
NT	0.483138
NT	0.482002
NT	0.738382
NT	1.10706
NT	0.500422
NT	0.578191
NT	0.807822
NT	0.472818
NT	0.684092
NT	0.650271
NT	0.600091
NT	0.500881
NT	0.516765
NT	0.745126
NT	0.68318
NT	0.558986
NT	0.509519
NT	0.733931
NT	0.684147
NT	0.79472
NT	0.939366
NT	0.745558
NT	0.703383
NT	0.73134
NT	0.870912
NT	0.85045
NT	0.716409
NT	0.72255
NT	0.576624
NT	0.750732
NT	0.718066
NT	0.737875
NT	0.644243
NT	0.863889
NT	0.726185
NT	0.537681
NT	0.628725
NT	0.547725
NT	1.2232
NT	1.43094
NT	0.631677
NT	1.00212
NT	0.770632
NT	0.606612
NT	0.666656
NT	0.737418
NT	0.731647
NT	0.593893
NT	0.516594
NT	0.768641
NT	0.976714
NT	0.890457
NT	0.731594
NT	0.823313
NT	0.725452
NT	0.671607
NT	0.794555
NT	0.798982
NT	0.940779
NT	0.775622
NT	0.78425
NT	0.754897
NT	0.648879
NT	1.35563
NT	0.5422
NT	0.672682
NT	0.819606
NT	0.942108
NT	0.626473
NT	0.797719
NT	0.725313
NT	0.880659
NT	0.716127
NT	0.487566
NT	0.73815
NT	0.611904
NT	0.713945
NT	0.897658
NT	0.692455
NT	0.713845
NT	0.996388
NT	0.738982
NT	0.747989
NT	0.837788
NT	0.674547
NT	0.72522
NT	0.731678
NT	0.587875
NT	0.854305
NT	0.665064
NT	0.744612
NT	1.08597
NT	0.56859
NT	0.747809
NT	0.944768
NT	0.648498
NT	1.20295
NT	0.900281
NT	0.786854
NT	0.729975
NT	0.602778
NT	0.706853
NT	0.714389
NT	0.796802
NT	0.648919
NT	0.750162
NT	0.681089
NT	0.910255
NT	0.763942
NT	1.09072
NT	0.562439
NT	0.593105
NT	0.830033
NT	0.808328
NT	0.51209
NT	0.692626
NT	0.585411
NT	0.756897
NT	0.616779
NT	0.622638
NT	0.783496
NT	0.576017
NT	0.754413
NT	0.575684
NT	0.657211
NT	0.544993
NT	0.893024
NT	0.733009
NT	0.670047
NT	0.540431
NT	0.675444
NT	0.804102
NT	0.832308
NT	0.866491
NT	0.640262
NT	0.890523
NT	0.629953
NT	0.697001
NT	0.669982
NT	0.664612
NT	0.814124
NT	0.639509
NT	0.559419
NT	0.532018
NT	0.729077
NT	0.71477
NT	0.663112
NT	0.671344
NT	0.64203
NT	0.640651
NT	0.660989
NT	0.655989
NT	0.769461
NT	0.710397
NT	0.96881
NT	0.60222
NT	0.615643
NT	0.693396
NT	0.781587
NT	0.807151
NT	0.546737
NT	0.578154
NT	0.778939
NT	0.617784
NT	0.664633
NT	0.581354
NT	0.726948
NT	0.516982
NT	0.487796
NT	0.753239
NT	1.00565
NT	1.0148
NT	0.913861
NT	0.686866
NT	0.810731
NT	0.77422
NT	0.684229
NT	0.75774
NT	0.881362
NT	0.573573
NT	0.513356
NT	0.659189
NT	0.639655
NT	0.945415
NT	0.882068
NT	0.929463
NT	0.741401
NT	0.756249
NT	0.644067
NT	0.620709
NT	0.677563
NT	0.744648
NT	0.7789
NT	0.894374
NT	1.20658
NT	0.945501
NT	0.894983
NT	0.738147
NT	0.761271
NT	0.885198
NT	1.18999
NT	0.65364
NT	0.779591
NT	0.865386
NT	1.16305
NT	0.943544
NT	0.702267
NT	1.0696
NT	0.824827
NT	0.86908
NT	1.21718
NT	0.66795
NT	0.927565
NT	1.21349
NT	0.906912
NT	0.986114
NT	0.892815
NT	1.4268
NT	0.62567
NT	0.840908
NT	0.9885
NT	0.755334
NT	0.72815
NT	1.31801
NT	1.11191
NT	1.14018
NT	1.03176
NT	0.92107
NT	1.06622
NT	0.849482
NT	1.09063
NT	0.781655
NT	1.42075
NT	0.766578
NT	1.12742
NT	0.757882
NT	0.806529
NT	0.829632
NT	0.791127
NT	1.20268
NT	0.694513
NT	1.1461
NT	0.918271
NT	0.634715
NT	0.639229
NT	0.586208
NT	0.679116
NT	0.6442
NT	0.657033
NT	0.86286
NT	0.616048
NT	0.574186
NT	0.545479
NT	0.675037
NT	0.649605
NT	0.52025
NT	0.711803
NT	0.688682
NT	0.614141
NT	0.618015
NT	0.598233
NT	0.687895
NT	0.608307
NT	0.572766
NT	0.74618
NT	0.615984
NT	0.729861
NT	0.692554
NT	0.88942
NT	0.683874
NT	0.634865
NT	0.630963
NT	0.620071
NT	0.716446
NT	0.75338
NT	0.915231
NT	0.643854
NT	0.524122
NT	0.543538
NT	0.773201
NT	0.60355
NT	0.594679
NT	0.721016
NT	0.59122
NT	0.739598
NT	0.968117
NT	0.720531
NT	0.671698
NT	0.676144
NT	0.653081
NT	0.631993
NT	0.621803
NT	0.555943
NT	0.697136
NT	0.633442
NT	0.634269
NT	0.539691
NT	0.472162
NT	0.49117
NT	0.809706
NT	0.661889
NT	0.823007
NT	0.978084
NT	0.714294
NT	0.772561
NT	0.722524
NT	1.0696
NT	0.859407
NT	0.656835
NT	0.519393
NT	0.64366
NT	0.796098
NT	0.842605
NT	0.655505
NT	0.688656
NT	0.516684
NT	0.799664
NT	0.759925
NT	0.675993
NT	0.660487
NT	0.667598
NT	0.887809
NT	0.697235
NT	0.580485
NT	0.577292
NT	0.554912
NT	0.618308
NT	0.52218
NT	0.623802
NT	0.657774
NT	0.619059
NT	0.571805
NT	0.672373
NT	0.707199
NT	0.913488
NT	0.861358
NT	0.683797
NT	0.641808
NT	0.827625
NT	0.919373
NT	0.555852
NT	0.529754
NT	0.625214
NT	0.606452
NT	0.99986
NT	0.63437
NT	0.766999
NT	0.530072
NT	0.893656
NT	0.587697
NT	0.524319
NT	0.622075
NT	0.509177
NT	0.625743
NT	0.548286
NT	0.6083
NT	0.605102
NT	0.857618
NT	0.538455
NT	0.624647
NT	0.687094
NT	0.5618
NT	0.762588
NT	0.53768
NT	0.74373
NT	0.772429
NT	0.715397
NT	0.612081
NT	0.54366
NT	0.638459
NT	0.706255
NT	0.66253
NT	0.754428
NT	0.773264
NT	0.718505
NT	0.722713
NAD	0.174304
NAD	0.226521
NAD	0.226364
NAD	0.14383
NAD	0.14725
NAD	0.228852
NAD	0.169308
NAD	0.155465
NAD	0.083599
NAD	0.225532
NAD	0.173871
NAD	0.201517
NAD	0.178039
NAD	0.222885
NAD	0.157104
NAD	0.139633
NAD	0.174783
NAD	0.316745
NAD	0.18569
NAD	0.179042
NAD	0.129211
NAD	0.161787
NAD	0.157879
NAD	0.123088
NAD	0.112772
NAD	0.191159
NAD	0.145449
NAD	0.114165
NAD	0.159935
NAD	0.2457
NAD	0.207505
NAD	0.124977
NAD	0.141363
NAD	0.128851
NAD	0.096421
NAD	0.353244
NAD	0.175018
NAD	0.144031
NAD	0.176813
NAD	0.142602
NAD	0.224458
NAD	0.323473
NAD	0.211179
NAD	0.200583
NAD	0.255341
NAD	0.200041
NAD	0.228565
NAD	0.28503
NAD	0.190579
NAD	0.233267
NAD	0.384689
NAD	0.152528
NAD	0.179786
NAD	0.201619
NAD	0.127291
NAD	0.198761
NAD	0.215924
NAD	0.150062
NAD	0.140163
NAD	0.201673
NAD	0.177002
NAD	0.159014
NAD	0.162832
NAD	0.138506
NAD	0.154129
NAD	0.183705
NAD	0.165833
NAD	0.207958
NAD	0.199785
NAD	0.305428
NAD	0.153606
NAD	0.147969
NAD	0.175262
NAD	0.144749
NAD	0.142494
NAD	0.255316
NAD	0.166737
NAD	0.188792
NAD	0.178426
NAD	0.231382
NAD	0.294437
NAD	0.169911
NAD	0.236457
NAD	0.152513
NAD	0.175562
NAD	0.16981
NAD	0.246875
NAD	0.219762
NAD	0.249465
NAD	0.206844
NAD	0.204427
NAD	0.215858
NAD	0.217645
NAD	0.223613
NAD	0.166993
NAD	0.139592
NAD	0.193674
NAD	0.152601
NAD	0.164596
NAD	0.175415
NAD	0.200997
NAD	0.209334
NAD	0.154862
NAD	0.164623
NAD	0.171768
NAD	0.396086
NAD	0.189094
NAD	0.221978
NAD	0.32858
NAD	0.22927
NAD	0.215443
NAD	0.208177
NAD	0.247787
NAD	0.285666
NAD	0.294046
NAD	0.236895
NAD	0.129313
NAD	0.140805
NAD	0.168643
NAD	0.231918
NAD	0.218933
NAD	0.147903
NAD	0.199854
NAD	0.244475
NAD	0.21133
NAD	0.122901
NAD	0.170634
NAD	0.147146
NAD	0.240765
NAD	0.123597
NAD	0.201629
NAD	0.237088
NAD	0.2618
NAD	0.148111
NAD	0.281753
NAD	0.169562
NAD	0.268902
NAD	0.17046
NAD	0.23303
NAD	0.337905
NAD	0.214115
NAD	0.230603
NAD	0.132013
NAD	0.231702
NAD	0.239108
NAD	0.296125
NAD	0.1246
NAD	0.234655
NAD	0.358945
NAD	0.240814
NAD	0.174415
NAD	0.22986
NAD	0.367056
NAD	0.321181
NAD	0.103279
NAD	0.162947
NAD	0.203274
NAD	0.23176
NAD	0.286114
NAD	0.170958
NAD	0.321008
NAD	0.162593
NAD	0.190532
NAD	0.203404
NAD	0.189387
NAD	0.178244
NAD	0.21318
NAD	0.155635
NAD	0.193855
NAD	0.504124
NAD	0.199262
NAD	0.239989
NAD	0.260231
NAD	0.215857
NAD	0.200681
NAD	0.182512
NAD	0.22973
NAD	0.263739
NAD	0.203298
NAD	0.194636
NAD	0.162624
NAD	0.178073
NAD	0.31015
NAD	0.192127
NAD	0.206866
NAD	0.139628
NAD	0.214888
NAD	0.238417
NAD	0.251472
NAD	0.262187
NAD	0.239444
NAD	0.205289
NAD	0.16689
NAD	0.225746
NAD	0.199511
NAD	0.30119
NAD	0.214334
NAD	0.170689
NAD	0.212108
NAD	0.168156
NAD	0.230549
NAD	0.259763
NAD	0.398946
NAD	0.33941
NAD	0.203801
NAD	0.26315
NAD	0.258835
NAD	0.181164
NAD	0.181953
NAD	0.177186
NAD	0.152022
NAD	0.185484
NAD	0.136356
NAD	0.172174
NAD	0.245251
NAD	0.178082
NAD	0.146323
NAD	0.268349
NAD	0.348894
NAD	0.218368
NAD	0.185261
NAD	0.203859
NAD	0.167086
NAD	0.106566
NAD	0.250429
NAD	0.320878
NAD	0.194933
NAD	0.224448
NAD	0.128523
NAD	0.234701
NAD	0.104025
NAD	0.269153
NAD	0.212785
NAD	0.203994
NAD	0.163175
NAD	0.203847
NAD	0.254667
NAD	0.250347
NAD	0.222739
NAD	0.212785
NAD	0.213888
NAD	0.207264
NAD	0.22951
NAD	0.313892
NAD	0.215378
NAD	0.212029
NAD	0.275971
NAD	0.518188
NAD	0.261491
NAD	0.20252
NAD	0.256065
NAD	0.24081
NAD	0.298894
NAD	0.224136
NAD	0.280456
NAD	0.315011
NAD	0.235104
NAD	0.157862
NAD	0.283597
NAD	0.332247
NAD	0.318014
NAD	0.252664
NAD	0.338923
NAD	0.239938
NAD	0.264946
NAD	0.178404
NAD	0.147796
NAD	0.209552
NAD	0.173011
NAD	0.256308
NAD	0.193842
NAD	0.198498
NAD	0.141908
NAD	0.126266
NAD	0.318945
NAD	0.268582
NAD	0.383492
NAD	0.22178
NAD	0.326387
NAD	0.242729
NAD	0.170958
NAD	0.212045
NAD	0.122361
NAD	0.269751
NAD	0.329052
NAD	0.214654
NAD	0.2302
NAD	0.318094
NAD	0.304813
NAD	0.208557
NAD	0.167397
NAD	0.207936
NAD	0.279373
NAD	0.17066
NAD	0.163886
NAD	0.163897
NAD	0.172009
NAD	0.366251
NAD	0.312241
NAD	0.299575
NAD	0.195137
NAD	0.348534
NAD	0.248225
NAD	0.285683
NAD	0.253253
NAD	0.214871
NAD	0.272488
NAD	0.268185
NAD	0.289397
NAD	0.333586
NAD	0.250284
NAD	0.254847
NAD	0.251294
NAD	0.198303
NAD	0.148666
NAD	0.299225
NAD	0.175863
NAD	0.307662
NAD	0.24291
NAD	0.263117
NAD	0.269837
NAD	0.222706
NAD	0.256386
NAD	0.200656
NAD	0.181869
NAD	0.21138
NAD	0.19361
NAD	0.23713
NAD	0.260523
NAD	0.270821
NAD	0.146112
NAD	0.112052
NAD	0.211434
NAD	0.16278
NAD	0.156021
NAD	0.19657
NAD	0.288577
NAD	0.169709
NAD	0.22675
NAD	0.279394
NAD	0.172501
NAD	0.144931
NAD	0.187851
NAD	0.153078
NAD	0.13946
NAD	0.129469
NAD	0.142152
NAD	0.170863
NAD	0.160057
NAD	0.195757
NAD	0.211215
NAD	0.187282
NAD	0.181269
NAD	0.135975
NAD	0.223044
NAD	0.162792
NAD	0.175217
NAD	0.216967
NAD	0.281409
NAD	0.165888
NAD	0.211866
NAD	0.171359
NAD	0.197886
NAD	0.188193
NAD	0.136752
NAD	0.129272
NAD	0.172527
NAD	0.166821
NAD	0.118454
NAD	0.271009
NAD	0.201526
NAD	0.150197
NAD	0.197009
NAD	0.165986
NAD	0.192618
NAD	0.248956
NAD	0.133928
NAD	0.187014
NAD	0.15664
NAD	0.311573
NAD	0.21618
NAD	0.080171
NAD	0.195488
NAD	0.153587
NAD	0.214512
NAD	0.228657
NAD	0.23492
NAD	0.202322
NAD	0.214524
NAD	0.164961
NAD	0.244914
NAD	0.177544
NAD	0.105538
NAD	0.28826
NAD	0.259437
NAD	0.217601
NAD	0.252159
NAD	0.19067
NAD	0.272782
NAD	0.219242
NAD	0.25327
NAD	0.187791
NAD	0.246669
NAD	0.26996
NAD	0.296609
NAD	0.247006
NAD	0.293143
NAD	0.324291
NAD	0.384698
NAD	0.171514
NAD	0.363887
NAD	0.209845
NAD	0.264482
NAD	0.175622
NAD	0.382724
NAD	0.214488
NAD	0.257984
NAD	0.417283
NAD	0.310297
NAD	0.298367
NAD	0.405941
NAD	0.344357
NAD	0.290797
NAD	0.235633
NAD	0.294627
NAD	0.244162
NAD	0.258209
NAD	0.236841
NAD	0.355818
NAD	0.359088
NAD	0.276645
NAD	0.244009
NAD	0.30676
NAD	0.270845
NAD	0.198605
NAD	0.280575
NAD	0.367289
NAD	0.258763
NAD	0.229099
NAD	0.229972
NAD	0.155114
NAD	0.215175
NAD	0.232328
NAD	0.340362
NAD	0.281033
NAD	0.364983
NAD	0.193132
NAD	0.209849
NAD	0.20995
NAD	0.290698
NAD	0.251785
NAD	0.28736
NAD	0.277943
NAD	0.227853
NAD	0.293425
NAD	0.378624
NAD	0.197533
NAD	0.315024
NAD	0.214877
NAD	0.118452
NAD	0.262523
NAD	0.305696
NAD	0.31072
NAD	0.248324
NAD	0.20332
NAD	0.393102
NAD	0.355914
NAD	0.264256
NAD	0.493943
NAD	0.169565
NAD	0.182366
NAD	0.285694
NAD	0.360439
NAD	0.365096
NAD	0.263202
NAD	0.116608
NAD	0.179911
NAD	0.162934
NAD	0.264015
NAD	0.263687
NAD	0.324448
NAD	0.305519
NAD	0.446795
NAD	0.286433
NAD	0.314333
NAD	0.287327
NAD	0.375702
NAD	0.400522
NAD	0.46624
NAD	0.252279
NAD	0.286108
NAD	0.227301
NAD	0.292449
NAD	0.359092
NAD	0.165022
NAD	0.349003
NAD	0.38392
NAD	0.354042
NAD	0.373328
NAD	0.264928
NAD	0.272007
NAD	0.323678
NAD	0.649365
NAD	0.443675
NAD	0.464147
NAD	0.211926
NAD	0.420126
NAD	0.284323
NAD	0.405206
NAD	0.333816
NAD	0.29022
NAD	0.390615
NAD	0.318343
NAD	0.444697
NAD	0.189452
NAD	0.512288
NAD	0.33384
NAD	0.344902
NAD	0.423843
NAD	0.361014
NAD	0.428165
NAD	0.317927
NAD	0.378185
NAD	0.339922
NAD	0.29302
NAD	0.343763
NAD	0.38331
NAD	0.104739
NAD	0.305769
NAD	0.310693
NAD	0.427998
NAD	0.438629
NAD	0.451078
NAD	0.390475
NAD	0.453356
NAD	0.307383
NAD	0.432941
NAD	0.362897
NAD	0.338906
NAD	0.43954
NAD	0.269922
NAD	0.300534
NAD	0.264457
NAD	0.437046
NAD	0.440813
NAD	0.360556
NAD	0.358617
NAD	0.296505
NAD	0.332905
NAD	0.330714
NAD	0.453613
NAD	0.493407
NAD	0.46933
NAD	0.368202
NAD	0.298603
NAD	0.387797
NAD	0.473868
NAD	0.42368
NAD	0.280858
NAD	0.552003
NR	0.887361
NR	0.68535
NR	0.616964
NR	0.424899
NR	0.481676
NR	0.557902
NR	0.458502
NR	0.471562
NR	0.406562
NR	0.528008
NR	0.612741
NR	0.534282
NR	0.413835
NR	0.553087
NR	0.559435
NR	0.453246
NR	0.653293
NR	0.468233
NR	0.643761
NR	0.551172
NR	0.593361
NR	0.699464
NR	0.704553
NR	0.601561
NR	0.490783
NR	0.548415
NR	0.432019
NR	0.593355
NR	0.851217
NR	0.928379
NR	0.566008
NR	0.606385
NR	0.583661
NR	0.589179
NR	0.585779
NR	0.46212
NR	0.666571
NR	0.937249
NR	0.656438
NR	0.704017
NR	0.689642
NR	0.682974
NR	0.753402
NR	0.47272
NR	0.765979
NR	0.771013
NR	0.653559
NR	0.700445
NR	0.982611
NR	0.875028
NR	0.6474
NR	0.748229
NR	0.876281
NR	0.629848
NR	0.572304
NR	0.861432
NR	0.58741
NR	0.73157
NR	0.881422
NR	0.907277
NR	0.831473
NR	0.653673
NR	0.745149
NR	0.73758
NR	0.755237
NR	0.657891
NR	0.970467
NR	0.843821
NR	0.857455
NR	1.03019
NR	0.74503
NR	0.779689
NR	0.569147
NR	0.543612
NR	0.615537
NR	0.597039
NR	0.635406
NR	0.612175
NR	0.60051
NR	0.617122
NR	0.588259
NR	0.725313
NR	0.648684
NR	0.642774
NR	0.656386
NR	0.653224
NR	0.497858
NR	0.633761
NR	0.552541
NR	0.552915
NR	0.682964
NR	0.590801
NR	0.661294
NR	0.608298
NR	0.590821
NR	0.819079
NR	0.539395
NR	0.685624
NR	0.703878
NR	0.703051
NR	0.624225
NR	0.736514
NR	0.827243
NR	0.75536
NR	0.720387
NR	0.617031
NR	0.671679
NR	0.889837
NR	0.821871
NR	0.67706
NR	0.75362
NR	1.21019
NR	0.64598
NR	0.731942
NR	0.753784
NR	0.65733
NR	0.841982
NR	1.00108
NR	0.593198
NR	0.726615
NR	0.953687
NR	0.670635
NR	0.580125
NR	0.765887
NR	0.777201
NR	0.797906
NR	0.654775
NR	0.999502
NR	0.761505
NR	0.669722
NR	0.756602
NR	1.09029
NR	0.900551
NR	0.589
NR	0.616358
NR	0.633505
NR	0.639029
NR	0.681275
NR	0.673163
NR	1.02538
NR	0.548925
NR	0.682588
NR	0.99836
NR	0.862427
NR	0.909223
NR	1.1322
NR	0.532379
NR	0.617284
NR	0.599266
NR	0.556928
NR	0.584298
NR	0.640169
NR	0.621114
NR	0.757698
NR	0.666544
NR	0.622676
NR	0.697908
NR	0.742966
NR	0.476644
NR	0.66711
NR	0.738266
NR	0.479391
NR	0.491733
NR	0.446875
NR	0.559291
NR	0.672979
NR	0.715624
NR	0.563827
NR	0.558831
NR	0.660068
NR	0.533058
NR	0.552938
NR	0.602915
NR	0.451035
NR	0.808048
NR	0.643904
NR	0.806036
NR	0.358751
NR	0.674605
NR	0.712221
NR	0.580759
NR	0.643323
NR	0.6333
NR	1.07968
NR	0.650498
NR	0.674076
NR	0.598375
NR	0.589016
NR	0.638227
NR	0.783699
NR	0.614568
NR	0.687801
NR	0.742656
NR	0.528792
NR	0.933055
NR	0.719222
NR	0.649021
NR	0.643916
NR	0.565196
NR	0.462901
NR	0.505404
NR	0.715394
NR	0.683898
NR	0.592221
NR	0.584172
NR	0.876385
NR	0.677577
NR	0.58761
NR	0.458141
NR	0.728677
NR	0.760582
NR	0.65954
NR	0.617184
NR	0.718927
NR	0.739594
NR	0.762148
NR	0.668794
NR	0.589755
NR	0.639931
NR	0.750742
NR	0.754279
NR	0.512721
NR	0.602046
NR	0.620061
NR	0.623111
NR	0.613003
NR	0.653704
NR	0.6174
NR	0.585783
NR	0.674603
NR	0.630409
NR	0.519509
NR	0.633415
NR	0.426974
NR	0.61969
NR	0.60433
NR	0.710706
NR	0.975346
NR	0.73008
NR	0.511438
NR	0.613088
NR	0.700512
NR	0.934779
NR	0.676965
NR	0.621661
NR	0.690996
NR	0.648591
NR	0.606783
NR	0.669417
NR	1.04057
NR	0.704446
NR	0.714258
NR	0.67092
NR	0.796056
NR	0.637585
NR	0.84349
NR	0.662154
NR	1.00354
NR	0.724103
NR	0.946596
NR	0.583271
NR	0.903174
NR	0.881096
NR	0.676939
NR	0.675491
NR	0.676385
NR	0.890603
NR	0.708916
NR	0.697055
NR	0.666231
NR	0.632879
NR	0.677601
NR	0.615247
NR	0.76138
NR	0.57701
NR	0.633479
NR	0.580193
NR	0.525348
NR	0.458755
NR	0.499509
NR	0.565114
NR	0.536473
NR	0.600702
NR	0.420068
NR	0.795345
NR	0.546874
NR	0.59987
NR	0.561556
NR	0.549905
NR	0.883767
NR	0.461829
NR	0.52711
NR	0.677374
NR	0.590115
NR	0.476704
NR	0.746444
NR	0.627377
NR	0.549193
NR	0.783366
NR	0.598433
NR	0.667753
NR	0.501069
NR	0.486245
NR	0.570987
NR	0.461654
NR	0.487279
NR	0.691209
NR	0.740698
NR	0.640608
NR	0.869748
NR	0.851232
NR	0.702534
NR	0.682847
NR	0.683836
NR	0.646607
NR	0.699633
NR	0.733764
NR	0.793042
NR	1.01472
NR	0.639777
NR	0.701447
NR	0.856937
NR	0.528934
NR	0.445451
NR	0.633348
NR	0.579995
NR	0.692301
NR	0.760236
NR	1.00471
NR	0.553095
NR	0.621747
NR	0.651191
NR	0.667998
NR	0.612524
NR	0.697293
NR	0.803569
NR	0.489292
NR	0.614648
NR	0.573707
NR	0.569439
NR	0.506061
NR	0.814134
NR	0.587611
NR	0.582683
NR	0.882869
NR	0.541522
NR	0.665179
NR	0.53988
NR	0.58241
NR	0.583994
NR	0.717057
NR	0.643531
NR	0.6323
NR	0.666626
NR	0.921639
NR	0.490063
NR	0.579272
NR	0.560597
NR	1.00488
NR	0.66726
NR	0.727914
NR	0.52103
NR	0.601306
NR	0.454883
NR	0.659404
NR	0.69955
NR	0.828231
NR	0.463953
NR	0.529565
NR	0.388429
NR	0.381832
NR	0.659036
NR	0.556578
NR	0.623874
NR	0.621538
NR	0.546859
NR	0.468817
NR	0.453892
NR	0.539363
NR	0.55891
NR	0.576378
NR	0.727127
NR	0.562074
NR	0.442343
NR	0.510643
NR	0.557637
NR	0.570144
NR	0.81956
NR	0.574226
NR	0.434697
NR	0.63975
NR	0.49671
NR	0.564894
NR	0.587878
NR	0.608061
NR	0.461346
NR	0.198115
NR	0.367337
NR	0.34742
NR	0.379575
NR	0.457811
NR	0.493064
NR	0.781985
NR	0.595786
NR	0.621281
NR	0.292664
NR	0.536659
NR	0.722233
NR	0.62161
NR	0.532841
NR	0.477968
NR	0.510476
NR	0.493229
NR	0.504781
NR	0.435251
NR	0.50675
NR	0.63141
NR	0.592651
NR	0.473615
NR	0.497744
NR	0.602038
NR	0.701742
NR	0.556475
NR	0.535721
NR	0.313912
NR	0.440489
NR	0.637705
NR	0.479783
NR	0.319484
NR	0.450306
NR	0.439532
NR	0.704463
NR	0.650417
NR	0.454618
NR	0.434924
NR	0.500705
NR	0.59503
NR	0.418228
NR	0.529804
NR	0.536152
NR	0.48253
NR	0.4703
NR	0.497565
NR	0.51005
NR	0.439283
NR	0.303775
NR	0.856781
NR	0.438784
NR	0.547023
NR	0.642386
NR	0.38228
NR	0.693039
NR	0.404772
NR	0.604337
NR	0.462587
NR	0.408669
NR	0.436184
NR	0.511767
NR	0.732224
NR	0.547395
NR	0.536298
NR	0.626674
NR	0.353456
NR	0.455916
NR	0.399951
NR	0.533397
NR	0.537618
NR	0.471378
NR	0.437873
NR	0.542748
NR	0.710547
NR	0.51714
NR	0.288281
NR	0.375177
NR	0.712375
NR	0.267917
NR	0.881981
NR	0.46179
NR	0.543829
NR	0.739279
NR	0.630876
NR	0.699622
NR	0.621985
NR	0.582534
NR	0.587801
NR	0.441845
NR	0.565627
NR	0.661905
NR	0.387623
NR	0.542653
NR	0.598747
NR	0.580658
NR	0.69922
NR	0.646662
NR	0.734567
NR	0.706864
NR	0.451137
NR	0.470747
NR	0.614796
NR	0.59927
NR	0.59205
NR	0.571586
NR	0.617557
NR	0.839529
NR	0.515963
NR	0.710172
NR	0.710842
NR	0.619503
NR	0.678277
NR	0.765496
NR	0.449335
NR	0.57685
NR	0.619891
NR	0.446837
NR	0.607915
NR	0.774625
NR	0.737497
NR	0.612439
NMN	0.591854
NMN	0.863781
NMN	0.661231
NMN	1.20668
NMN	0.697991
NMN	0.577351
NMN	0.705223
NMN	1.2099
NMN	0.845784
NMN	0.53933
NMN	0.80236
NMN	0.816449
NMN	0.650784
NMN	0.497071
NMN	0.741793
NMN	0.653972
NMN	0.647486
NMN	0.591992
NMN	0.791092
NMN	0.619084
NMN	0.729738
NMN	0.695411
NMN	0.533439
NMN	0.887152
NMN	0.497944
NMN	0.425824
NMN	0.701679
NMN	0.549885
NMN	0.53869
NMN	0.506602
NMN	0.618503
NMN	0.393815
NMN	0.516047
NMN	0.453318
NMN	0.794927
NMN	0.646369
NMN	0.76742
NMN	0.602674
NMN	0.607608
NMN	0.375942
NMN	0.406099
NMN	0.601156
NMN	0.495256
NMN	1.0518
NMN	0.61068
NMN	0.631316
NMN	0.588653
NMN	0.602213
NMN	0.591521
NMN	0.557693
NMN	0.62817
NMN	0.778565
NMN	0.682388
NMN	0.919892
NMN	0.699312
NMN	0.844523
NMN	0.721155
NMN	0.547805
NMN	0.624924
NMN	0.690453
NMN	0.624841
NMN	0.798993
NMN	0.539029
NMN	0.528433
NMN	0.730176
NMN	0.703301
NMN	0.57288
NMN	0.462832
NMN	0.617885
NMN	0.732733
NMN	0.634375
NMN	0.496775
NMN	0.60193
NMN	0.638384
NMN	0.634093
NMN	0.98659
NMN	0.59315
NMN	0.75671
NMN	0.561123
NMN	0.608199
NMN	0.587402
NMN	0.990552
NMN	0.651492
NMN	0.897483
NMN	0.561902
NMN	0.774891
NMN	0.79751
NMN	1.10928
NMN	0.545764
NMN	0.562305
NMN	0.682167
NMN	0.597483
NMN	0.999221
NMN	0.624241
NMN	0.594522
NMN	0.733555
NMN	0.735678
NMN	0.871514
NMN	0.566661
NMN	0.533896
NMN	0.573709
NMN	0.734923
NMN	0.671278
NMN	0.797968
NMN	0.546387
NMN	0.960009
NMN	0.796241
NMN	0.689677
NMN	0.75685
NMN	0.589122
NMN	0.580273
NMN	0.820933
NMN	0.583519
NMN	0.545769
NMN	0.819788
NMN	0.666187
NMN	0.694423
NMN	0.706896
NMN	0.715816
NMN	0.691709
NMN	1.00724
NMN	0.560432
NMN	0.748075
NMN	0.739994
NMN	0.74493
NMN	0.798429
NMN	0.791
NMN	0.977454
NMN	1.09157
NMN	0.778188
NMN	0.929479
NMN	0.846814
NMN	0.664805
NMN	0.448085
NMN	0.674259
NMN	1.28621
NMN	0.759546
NMN	0.854984
NMN	0.593088
NMN	0.766372
NMN	0.978932
NMN	0.634681
NMN	0.721947
NMN	0.73518
NMN	0.604806
NMN	0.515064
NMN	0.638225
NMN	0.487688
NMN	0.622551
NMN	0.495488
NMN	0.475861
NMN	0.511985
NMN	0.861425
NMN	0.732082
NMN	0.755823
NMN	0.842981
NMN	0.648223
NMN	0.712353
NMN	0.691515
NMN	0.786511
NMN	1.13671
NMN	0.542045
NMN	0.61843
NMN	0.733952
NMN	0.622346
NMN	0.569582
NMN	0.793014
NMN	0.625656
NMN	0.446028
NMN	1.02738
NMN	0.440342
NMN	0.754507
NMN	0.50315
NMN	0.706339
NMN	0.525297
NMN	0.606063
NMN	0.489534
NMN	0.706387
NMN	0.622498
NMN	0.568859
NMN	0.473078
NMN	0.506484
NMN	0.570355
NMN	0.945452
NMN	0.740928
NMN	0.555708
NMN	0.615193
NMN	0.853874
NMN	0.808552
NMN	0.700715
NMN	0.66595
NMN	0.550588
NMN	0.69114
NMN	0.600373
NMN	0.659369
NMN	0.75605
NMN	0.70161
NMN	0.60582
NMN	0.476777
NMN	0.589029
NMN	0.867195
NMN	0.962444
NMN	0.838876
NMN	0.724096
NMN	0.490394
NMN	0.831958
NMN	0.468575
NMN	0.779476
NMN	0.432746
NMN	0.551932
NMN	0.517862
NMN	0.512755
NMN	0.563469
NMN	0.553767
NMN	0.582654
NMN	0.611281
NMN	0.965912
NMN	0.826073
NMN	0.963554
NMN	0.655462
NMN	0.707906
NMN	0.631554
NMN	0.691041
NMN	0.969629
NMN	0.645493
NMN	0.690931
NMN	0.624636
NMN	0.608054
NMN	0.572372
NMN	0.985051
NMN	0.805114
NMN	0.773236
NMN	0.674414
NMN	0.625874
NMN	0.466161
NMN	0.513564
NMN	0.419288
NMN	0.579726
NMN	0.801243
NMN	0.701389
NMN	0.781524
NMN	0.655064
NMN	0.865079
NMN	0.489722
NMN	0.522698
NMN	0.469694
NMN	0.659918
NMN	0.73486
NMN	0.600554
NMN	0.862457
NMN	0.607135
NMN	1.01984
NMN	0.62451
NMN	0.609245
NMN	0.568181
NMN	0.930231
NMN	0.742705
NMN	0.664266
NMN	0.461253
NMN	0.582364
NMN	0.45235
NMN	0.88027
NMN	0.584476
NMN	0.639321
NMN	0.508951
NMN	0.528646
NMN	0.789603
NMN	0.769781
NMN	0.694571
NMN	0.636499
NMN	0.985993
NMN	0.532871
NMN	0.550797
NMN	0.615536
NMN	0.520463
NMN	0.736403
NMN	0.634355
NMN	0.772622
NMN	0.70679
NMN	0.650703
NMN	0.58878
NMN	0.644349
NMN	0.645
NMN	0.653257
NMN	0.675139
NMN	0.548079
NMN	0.469409
NMN	0.491101
NMN	0.488449
NMN	0.684552
NMN	1.0199
NMN	0.53083
NMN	0.405186
NMN	0.64657
NMN	0.536986
NMN	0.714054
NMN	0.548526
NMN	1.08411
NMN	0.982011
NMN	0.59076
NMN	0.834972
NMN	0.751251
NMN	0.613021
NMN	0.659709
NMN	0.911405
NMN	0.470347
NMN	0.770104
NMN	0.568295
NMN	0.701195
NMN	0.610723
NMN	0.872902
NMN	0.439925
NMN	0.543305
NMN	0.564428
NMN	0.633011
NMN	0.59555
NMN	0.481006
NMN	0.495778
NMN	0.548184
NMN	0.752802
NMN	0.432339
NMN	0.876796
NMN	0.36537
NMN	0.790695
NMN	0.713337
NMN	1.26867
NMN	0.764871
NMN	0.727977
NMN	0.691849
NMN	1.45855
NMN	0.624573
NMN	0.894796
NMN	0.934853
NMN	1.13013
NMN	0.653107
NMN	0.623187
NMN	0.808924
NMN	0.903438
NMN	0.652812
NMN	0.671771
NMN	0.734033
NMN	0.652058
NMN	0.965792
NMN	0.554572
NMN	0.732642
NMN	0.530119
NMN	0.66518
NMN	0.646774
NMN	0.712415
NMN	0.753804
NMN	0.735698
NMN	0.853198
NMN	0.714749
NMN	0.734404
NMN	0.911974
NMN	0.937698
NMN	0.872047
NMN	0.67714
NMN	0.835886
NMN	0.75373
NMN	0.972113
NMN	0.816707
NMN	0.92553
NMN	1.54306
NMN	1.09834
NMN	0.815267
NMN	0.782474
NMN	0.941161
NMN	0.94659
NMN	1.06124
NMN	0.855465
NMN	0.892956
NMN	0.68052
NMN	0.736934
NMN	0.873421
NMN	0.727427
NMN	0.637604
NMN	0.760734
NMN	0.879989
NMN	0.653167
NMN	0.825104
NMN	0.691003
NMN	0.695885
NMN	0.801605
NMN	0.723683
NMN	0.57895
NMN	0.730574
NMN	0.548909
NMN	1.14188
NMN	0.696187
NMN	0.633317
NMN	0.514077
NMN	0.702269
NMN	0.827735
NMN	0.67154
NMN	0.774905
NMN	0.884533
NMN	0.935749
NMN	1.14858
NMN	1.21643
NMN	0.585204
NMN	0.972035
NMN	0.937598
NMN	0.670561
NMN	0.735088
NMN	0.607948
NMN	1.12055
NMN	1.08094
NMN	0.558842
NMN	0.663397
NMN	0.570822
NMN	0.683622
NMN	0.545651
NMN	0.873459
NMN	0.871474
NMN	0.576831
NMN	0.846392
NMN	0.754366
NMN	0.672818
NMN	0.636075
NMN	0.778674
NMN	0.674767
NMN	0.621617
NMN	0.63229
NMN	0.664838
NMN	0.633371
NMN	0.689672
NMN	0.861784
NMN	1.35661
NMN	0.714985
NMN	0.533198
NMN	0.933886
NMN	0.782411
NMN	0.849152
NMN	1.13682
NMN	0.861876
NMN	0.850898
NMN	0.837837
NMN	0.836559
NMN	0.910427
NMN	0.825992
NMN	0.771579
NMN	0.746539
NMN	0.898303
NMN	0.861856
NMN	0.797007
NMN	0.8317
NMN	0.698104
NMN	0.722374
NMN	0.919074
NMN	0.584908
NMN	0.670051
NMN	0.707318
NMN	0.612192
NMN	0.700668
NMN	0.695922
NMN	0.687712
NMN	0.813316
NMN	0.914226
NMN	0.779728
NMN	0.715917
NMN	0.758366
NMN	0.878431
NMN	0.766629
NMN	0.708387
NMN	0.598625
NMN	0.626464
NMN	0.589989
NMN	0.717633
NMN	1.18211
NMN	0.668366
NMN	0.737535
NMN	0.679553
NMN	0.484435
NMN	0.638789
NMN	0.602067
NMN	0.688796
NMN	0.796764
NMN	0.542459
NMN	0.631275
NMN	0.716837
NMN	0.576573
NMN	0.707291
NMN	0.735056
NMN	0.834999
NMN	0.809938
NMN	0.559259
NMN	0.775457
NMN	0.683256
NMN	0.829561
NMN	1.04377
NMN	0.662663
NMN	0.62158
NMN	0.844621
NMN	0.717282
NMN	1.26099
NMN	0.990611
NMN	0.772501
NMN	0.592053
NMN	0.659307
NMN	0.676144
NMN	0.675501
NMN	0.746417
NMN	0.746832
NMN	0.538535
NMN	0.585552
NMN	0.632062
NMN	0.7574
NMN	0.672662
NMN	0.697638
NMN	0.666287
NMN	0.839851
NMN	0.866247
NMN	0.672124
NMN	0.930394
[truncated: 11 more rows]

## Sheet: Fig 2g
1500 cells (rows) per condition were randomly sampled and plotted in the figure.
total_DAPI	mean_EDU	gH2AX_foci	celltype	condition	sample_id
84381232	10462.5	1	HeLa	NT	14
67062280	519.247	0	HeLa	NT	14
66779432	477.295	1	HeLa	NT	14
61194464	361.094	0	HeLa	NT	14
54425496	447.359	0	HeLa	NT	14
107136050	15007.6	1	HeLa	NT	14
65163984	857.406	2	HeLa	NT	14
59028652	336.065	0	HeLa	NT	14
65395712	440.465	0	HeLa	NT	14
70552632	681.521	1	HeLa	NT	14
60056432	803.327	0	HeLa	NT	14
57381804	411.26	0	HeLa	NT	14
63774060	467.227	0	HeLa	NT	14
60449128	423.432	0	HeLa	NT	14
121428910	4704.71	1	HeLa	NT	14
60746840	328.214	0	HeLa	NT	14
63072588	543.794	0	HeLa	NT	14
64963804	343.439	0	HeLa	NT	14
55123700	771.843	0	HeLa	NT	14
55247540	562.28	0	HeLa	NT	14
63015492	356.942	0	HeLa	NT	14
62988384	1086.17	0	HeLa	NT	14
65076400	495.869	0	HeLa	NT	14
96348784	5860.56	0	HeLa	NT	14
48706448	781.308	0	HeLa	NT	14
95989672	7572.46	0	HeLa	NT	14
59102972	542.118	0	HeLa	NT	14
52638428	866.787	0	HeLa	NT	14
70001640	444.521	0	HeLa	NT	14
88513368	19393.3	2	HeLa	NT	14
66820144	274.827	3	HeLa	NT	14
72164384	2268.25	0	HeLa	NT	14
67773056	255.044	2	HeLa	NT	14
67914184	350.411	0	HeLa	NT	14
70138000	522.178	2	HeLa	NT	14
67165816	565.872	6	HeLa	NT	14
69694856	479.271	3	HeLa	NT	14
68717288	310.334	6	HeLa	NT	14
84544496	9766.05	9	HeLa	NT	14
68433488	271.606	0	HeLa	NT	14
68983384	504.579	1	HeLa	NT	14
69181336	260.275	2	HeLa	NT	14
67028540	443.696	5	HeLa	NT	14
69699488	278.367	5	HeLa	NT	14
71515656	332.242	3	HeLa	NT	14
131185050	9604.03	27	HeLa	NT	14
67718192	264.398	6	HeLa	NT	14
66317300	2624.36	3	HeLa	NT	14
68614976	286.224	5	HeLa	NT	14
70316408	321.821	6	HeLa	NT	14
67332736	270.122	5	HeLa	NT	14
70111392	320.43	1	HeLa	NT	14
69987688	303.102	4	HeLa	NT	14
75722032	353.732	1	HeLa	NT	14
57704248	8763.48	0	HeLa	NT	14
61521012	10198.7	1	HeLa	NT	14
71852736	352.859	2	HeLa	NT	14
73135320	648.915	2	HeLa	NT	14
68624672	277.38	2	HeLa	NT	14
73381808	285.717	4	HeLa	NT	14
49733100	7546.32	0	HeLa	NT	14
59919612	8508.38	0	HeLa	NT	14
93495440	15830.9	8	HeLa	NT	14
150554480	841.448	5	HeLa	NT	14
75849072	10378.8	11	HeLa	NT	14
77094056	14821.5	3	HeLa	NT	14
57181068	411.937	1	HeLa	NT	14
67586320	280.676	6	HeLa	NT	14
85608400	17184.6	7	HeLa	NT	14
68190336	9363.08	1	HeLa	NT	14
105319340	324.85	6	HeLa	NT	14
89956304	14482.8	6	HeLa	NT	14
52862508	392.53	0	HeLa	NT	14
70551672	306.627	4	HeLa	NT	14
63020208	3741.77	5	HeLa	NT	14
55987864	297.53	1	HeLa	NT	14
57263976	4685.41	0	HeLa	NT	14
59305760	338.552	2	HeLa	NT	14
53314872	550.662	0	HeLa	NT	14
104258460	15064.3	13	HeLa	NT	14
99163352	16995.1	10	HeLa	NT	14
63259156	305.89	2	HeLa	NT	14
58697080	311.863	0	HeLa	NT	14
86052096	12186	5	HeLa	NT	14
149857680	642.744	4	HeLa	NT	14
52583772	349.781	1	HeLa	NT	14
58414672	314.353	1	HeLa	NT	14
50035784	732.053	0	HeLa	NT	14
101992410	12547.1	3	HeLa	NT	14
72881312	17140.8	10	HeLa	NT	14
102355460	11004.9	17	HeLa	NT	14
60502684	1043.38	1	HeLa	NT	14
68354720	350.911	2	HeLa	NT	14
63484336	348.703	2	HeLa	NT	14
135875470	636.324	10	HeLa	NT	14
118896860	12212.6	29	HeLa	NT	14
66413032	485.408	1	HeLa	NT	14
54906024	1379.61	0	HeLa	NT	14
61499540	17418	1	HeLa	NT	14
72249872	382.285	1	HeLa	NT	14
78601152	17124.6	2	HeLa	NT	14
80872024	19838.1	7	HeLa	NT	14
154726700	562.678	2	HeLa	NT	14
133109270	403.68	18	HeLa	NT	14
101278590	14443.3	15	HeLa	NT	14
62740196	466.321	4	HeLa	NT	14
113530180	13418.1	20	HeLa	NT	14
73598296	13633	18	HeLa	NT	14
75171744	1559.67	0	HeLa	NT	14
70950344	561.236	4	HeLa	NT	14
111603900	12400.5	0	HeLa	NT	14
68036760	10906.7	4	HeLa	NT	14
117917160	10926.3	38	HeLa	NT	14
45211792	10399.2	4	HeLa	NT	14
49527100	3623.36	0	HeLa	NT	14
119539870	12265.4	27	HeLa	NT	14
129551120	11307.6	24	HeLa	NT	14
87196888	12040.3	3	HeLa	NT	14
69072912	5303.95	3	HeLa	NT	14
94826464	16215.9	17	HeLa	NT	14
61669112	1156.43	2	HeLa	NT	14
65219484	866.71	2	HeLa	NT	14
60230896	5199.51	2	HeLa	NT	14
56939520	7414.88	1	HeLa	NT	14
80155288	18336.8	4	HeLa	NT	14
65468532	409.732	0	HeLa	NT	14
57863024	914.167	1	HeLa	NT	14
71496264	12789.7	9	HeLa	NT	14
133525250	597.907	4	HeLa	NT	14
66011020	1688.84	0	HeLa	NT	14
65573772	878.873	1	HeLa	NT	14
158175810	11589.2	15	HeLa	NT	14
72212928	17634.4	5	HeLa	NT	14
58041400	1201.22	0	HeLa	NT	14
111497140	12541.7	20	HeLa	NT	14
55789384	983.985	1	HeLa	NT	14
65215060	398.711	1	HeLa	NT	14
108794910	14831.5	9	HeLa	NT	14
119088460	10328.4	23	HeLa	NT	14
76456536	9826.85	9	HeLa	NT	14
138571330	2131.39	28	HeLa	NT	14
97136552	13517.7	14	HeLa	NT	14
68181680	372.225	5	HeLa	NT	14
76574784	795.519	2	HeLa	NT	14
157147810	651.189	2	HeLa	NT	14
121026630	13182.4	20	HeLa	NT	14
71142344	365.987	4	HeLa	NT	14
124474140	14930.1	11	HeLa	NT	14
77071496	332.018	0	HeLa	NT	14
149429940	343.88	10	HeLa	NT	14
138213410	4015.03	21	HeLa	NT	14
107742580	539.692	55	HeLa	NT	14
115683160	13787.3	26	HeLa	NT	14
66288240	374.403	2	HeLa	NT	14
140592180	9159.82	31	HeLa	NT	14
65899168	445.113	2	HeLa	NT	14
141509980	5690.43	30	HeLa	NT	14
93577192	15447.8	19	HeLa	NT	14
128084970	8412.21	39	HeLa	NT	14
64646224	1199.5	2	HeLa	NT	14
79739480	10907.6	5	HeLa	NT	14
72133152	421.584	5	HeLa	NT	14
61792016	522.082	5	HeLa	NT	14
67803064	368.122	0	HeLa	NT	14
66935684	314.651	2	HeLa	NT	14
131979420	10257.4	41	HeLa	NT	14
149460260	401.784	2	HeLa	NT	14
67786680	343.452	9	HeLa	NT	14
62639448	466.75	4	HeLa	NT	14
70583168	7374.46	9	HeLa	NT	14
70653888	450.187	3	HeLa	NT	14
67406248	463.944	4	HeLa	NT	14
69017000	3391.72	5	HeLa	NT	14
73513960	13733.3	7	HeLa	NT	14
141879310	344.571	35	HeLa	NT	14
67838128	2149.51	4	HeLa	NT	14
70099720	469.453	0	HeLa	NT	14
63799564	359.885	3	HeLa	NT	14
129984900	1796.58	34	HeLa	NT	14
67132352	425.932	4	HeLa	NT	14
75997656	13389.6	9	HeLa	NT	14
114633190	14038.3	22	HeLa	NT	14
143608660	318.664	23	HeLa	NT	14
140458860	715.584	29	HeLa	NT	14
78568328	11100.2	11	HeLa	NT	14
126951170	8452.49	36	HeLa	NT	14
63143756	341.941	2	HeLa	NT	14
70180616	926.899	4	HeLa	NT	14
68235224	325.488	5	HeLa	NT	14
69947640	1228.07	5	HeLa	NT	14
67437144	479.312	5	HeLa	NT	14
70475160	324.787	3	HeLa	NT	14
65822608	598.224	11	HeLa	NT	14
99115568	13934.9	29	HeLa	NT	14
140538450	319.947	26	HeLa	NT	14
71832200	10984.7	9	HeLa	NT	14
63824460	376.107	2	HeLa	NT	14
73875392	7188.47	11	HeLa	NT	14
64053668	7010.56	4	HeLa	NT	14
135549700	6699.58	33	HeLa	NT	14
66742880	308.032	4	HeLa	NT	14
69402912	1615.61	5	HeLa	NT	14
65169672	8532.9	0	HeLa	NT	14
66847960	316.666	3	HeLa	NT	14
136604670	317.907	11	HeLa	NT	14
77202312	11986.4	6	HeLa	NT	14
61533276	479.504	0	HeLa	NT	14
80108128	14329.5	7	HeLa	NT	14
120458950	11251.7	43	HeLa	NT	14
73879448	14226.9	1	HeLa	NT	14
67551552	9339.48	10	HeLa	NT	14
67156096	13374.4	7	HeLa	NT	14
104184240	11834.5	43	HeLa	NT	14
58005764	505.502	0	HeLa	NT	14
66709760	900.885	5	HeLa	NT	14
69945064	8526.71	9	HeLa	NT	14
64297688	808.172	7	HeLa	NT	14
127711010	3074.59	43	HeLa	NT	14
144869380	287.857	25	HeLa	NT	14
103898110	9284.46	4	HeLa	NT	14
103632990	14612.1	35	HeLa	NT	14
123868660	666.118	27	HeLa	NT	14
65802564	6917.96	2	HeLa	NT	14
102912960	9711.62	4	HeLa	NT	14
58111308	258.982	0	HeLa	NT	14
115420500	997.266	12	HeLa	NT	14
55266828	220.773	1	HeLa	NT	14
61987044	217.234	2	HeLa	NT	14
56221780	229.692	1	HeLa	NT	14
50973048	244.69	0	HeLa	NT	14
61146560	229.965	1	HeLa	NT	14
59715824	221.567	1	HeLa	NT	14
59759316	222.958	6	HeLa	NT	14
58678360	261.302	2	HeLa	NT	14
53623836	351.943	1	HeLa	NT	14
122206870	5239.8	35	HeLa	NT	14
63986204	225.766	0	HeLa	NT	14
57216092	262.494	0	HeLa	NT	14
61951216	231.521	1	HeLa	NT	14
76397944	11157.1	3	HeLa	NT	14
124840160	219.376	30	HeLa	NT	14
65922124	11936.9	1	HeLa	NT	14
63600568	221.054	2	HeLa	NT	14
63192472	242.871	1	HeLa	NT	14
55228996	190.686	6	HeLa	NT	14
47634404	2903.58	0	HeLa	NT	14
58908560	206.313	5	HeLa	NT	14
87234056	9422.79	18	HeLa	NT	14
60438400	552.385	0	HeLa	NT	14
60303412	203.195	5	HeLa	NT	14
125951100	215.361	20	HeLa	NT	14
83208168	10200.6	0	HeLa	NT	14
60900668	523.572	0	HeLa	NT	14
65784952	9611.63	0	HeLa	NT	14
57834760	8113.02	0	HeLa	NT	14
127966500	212.413	21	HeLa	NT	14
95970800	299.682	5	HeLa	NT	14
142398640	227.449	3	HeLa	NT	14
57992528	634.807	0	HeLa	NT	14
86901768	10243.9	0	HeLa	NT	14
61811236	797.149	1	HeLa	NT	14
64248876	212.914	3	HeLa	NT	14
118302010	6518.52	16	HeLa	NT	14
128600460	220.098	33	HeLa	NT	14
95119448	10539.8	9	HeLa	NT	14
66616020	242.171	5	HeLa	NT	14
66811508	12675.3	0	HeLa	NT	14
114160960	9191.86	17	HeLa	NT	14
67219216	10459.6	0	HeLa	NT	14
47016524	247.93	4	HeLa	NT	14
67180824	239.011	4	HeLa	NT	14
94731992	9771.44	11	HeLa	NT	14
67026380	245.944	3	HeLa	NT	14
61351328	214.484	10	HeLa	NT	14
64414168	219.368	3	HeLa	NT	14
49349772	955.762	0	HeLa	NT	14
68100488	226.226	3	HeLa	NT	14
56934076	405.202	0	HeLa	NT	14
67105648	2189.07	2	HeLa	NT	14
64071684	225.966	2	HeLa	NT	14
133372070	232.593	19	HeLa	NT	14
66249728	239.929	1	HeLa	NT	14
61926000	214.906	10	HeLa	NT	14
71548152	3254.95	1	HeLa	NT	14
140076420	241.51	26	HeLa	NT	14
133362170	315.26	32	HeLa	NT	14
80281456	13550.8	11	HeLa	NT	14
82388872	12123.5	11	HeLa	NT	14
57200116	542.816	2	HeLa	NT	14
50753020	363.93	0	HeLa	NT	14
66113916	233.098	12	HeLa	NT	14
67751632	243.627	5	HeLa	NT	14
136555920	269.232	31	HeLa	NT	14
61411472	353.196	0	HeLa	NT	14
65987324	336.564	4	HeLa	NT	14
66413120	4457.58	4	HeLa	NT	14
60185348	282.029	0	HeLa	NT	14
65728068	242.903	5	HeLa	NT	14
77369840	10615.7	6	HeLa	NT	14
135680700	270.824	21	HeLa	NT	14
59652060	9374.86	0	HeLa	NT	14
137093700	829.945	16	HeLa	NT	14
128476020	8682.61	54	HeLa	NT	14
114638450	10525.1	47	HeLa	NT	14
70131432	329.295	1	HeLa	NT	14
85090512	12063.8	12	HeLa	NT	14
111611220	11726.7	54	HeLa	NT	14
52223592	1601.41	0	HeLa	NT	14
137377900	276.495	44	HeLa	NT	14
73733040	10439.4	4	HeLa	NT	14
126054540	10433.6	48	HeLa	NT	14
141102080	267.96	21	HeLa	NT	14
62101340	9217.28	1	HeLa	NT	14
118866480	8582.2	22	HeLa	NT	14
76730704	13232.7	12	HeLa	NT	14
134122590	302.967	17	HeLa	NT	14
139836060	287.588	55	HeLa	NT	14
92875848	6182.1	11	HeLa	NT	14
108155550	12639.2	24	HeLa	NT	14
124440890	1052.1	35	HeLa	NT	14
120897020	10845.8	36	HeLa	NT	14
74240696	12536.7	10	HeLa	NT	14
86763312	15068.3	24	HeLa	NT	14
103758050	6695.25	12	HeLa	NT	14
139107550	1472.44	9	HeLa	NT	14
121240290	9294.76	49	HeLa	NT	14
124435300	425.103	7	HeLa	NT	14
67284456	9628.01	11	HeLa	NT	14
100254740	15031.7	22	HeLa	NT	14
66926772	230.894	0	HeLa	NT	14
66251936	246.526	1	HeLa	NT	14
72493112	11917.9	10	HeLa	NT	14
115172580	11708.3	36	HeLa	NT	14
68766336	393.441	1	HeLa	NT	14
116096830	11306.7	32	HeLa	NT	14
124173590	870.399	5	HeLa	NT	14
76397752	14403.2	13	HeLa	NT	14
138516430	1009.87	23	HeLa	NT	14
66908548	301.966	3	HeLa	NT	14
119072240	12735.8	25	HeLa	NT	14
49177100	260.823	0	HeLa	NT	14
93061888	13679.7	21	HeLa	NT	14
67796248	480.515	7	HeLa	NT	14
69848312	268.47	2	HeLa	NT	14
84350920	16914.2	29	HeLa	NT	14
113914110	17236.4	27	HeLa	NT	14
84714800	318.559	3	HeLa	NT	14
67544488	937.564	2	HeLa	NT	14
69469536	609.923	2	HeLa	NT	14
60216268	312.276	5	HeLa	NT	14
66623164	2243.92	4	HeLa	NT	14
135680260	8147.91	34	HeLa	NT	14
69261208	281.622	8	HeLa	NT	14
111507880	296.551	9	HeLa	NT	14
70797520	13823.1	12	HeLa	NT	14
118275700	5993.55	62	HeLa	NT	14
90377312	18019.8	22	HeLa	NT	14
66478088	302.824	7	HeLa	NT	14
85443024	16838.5	16	HeLa	NT	14
101275750	9267.86	35	HeLa	NT	14
69810696	1070.6	2	HeLa	NT	14
67934344	4674.57	8	HeLa	NT	14
67889088	309.934	9	HeLa	NT	14
60311692	266.073	4	HeLa	NT	14
67128232	2254.92	4	HeLa	NT	14
63267084	228.254	7	HeLa	NT	14
68880744	312.411	11	HeLa	NT	14
54695044	304.963	3	HeLa	NT	14
155738380	8008.91	21	HeLa	NT	14
95152600	19337.6	20	HeLa	NT	14
66527964	653.299	3	HeLa	NT	14
70550280	860.519	1	HeLa	NT	14
60845548	667.52	2	HeLa	NT	14
70263888	584.416	4	HeLa	NT	14
66889428	869.92	2	HeLa	NT	14
69866184	331.481	5	HeLa	NT	14
94738656	14518.5	18	HeLa	NT	14
69395264	518.732	5	HeLa	NT	14
80873456	17356.9	7	HeLa	NT	14
74852024	15469.2	7	HeLa	NT	14
68024240	970.289	1	HeLa	NT	14
115184450	10991.9	30	HeLa	NT	14
85809312	23052.3	13	HeLa	NT	14
62574448	255.091	7	HeLa	NT	14
99661272	11902.5	34	HeLa	NT	14
65441120	384.509	1	HeLa	NT	14
131374360	241.284	4	HeLa	NT	14
126111760	1137.07	19	HeLa	NT	14
129881420	268.57	3	HeLa	NT	14
99865872	12864.8	22	HeLa	NT	14
70262448	270.954	1	HeLa	NT	14
48168544	12639.3	8	HeLa	NT	14
68613344	349.64	4	HeLa	NT	14
76580912	16904.7	5	HeLa	NT	14
65250904	8963.74	9	HeLa	NT	14
54392716	9223.5	11	HeLa	NT	14
63342260	353.115	4	HeLa	NT	14
68169032	707.72	0	HeLa	NT	14
140128670	485.57	8	HeLa	NT	14
94492744	11303.3	30	HeLa	NT	14
74260200	335.329	3	HeLa	NT	14
69419944	877.484	2	HeLa	NT	14
48638264	9125.27	1	HeLa	NT	14
78139008	9551.85	10	HeLa	NT	14
87763232	9299.01	6	HeLa	NT	14
142034850	381.864	21	HeLa	NT	14
143883040	284.149	21	HeLa	NT	14
68738680	2059.86	2	HeLa	NT	14
60604536	476.82	4	HeLa	NT	14
58787800	459.67	4	HeLa	NT	14
67710472	483.581	3	HeLa	NT	14
75825808	10110.2	16	HeLa	NT	14
133663870	552.738	17	HeLa	NT	14
67716848	347.28	5	HeLa	NT	14
68316928	271.727	5	HeLa	NT	14
49513968	4056.32	3	HeLa	NT	14
124563460	7992.69	34	HeLa	NT	14
70653760	443.75	2	HeLa	NT	14
69798232	1403.69	3	HeLa	NT	14
61349180	308.387	4	HeLa	NT	14
66591608	359.974	1	HeLa	NT	14
66371264	341.999	1	HeLa	NT	14
61188792	280.56	3	HeLa	NT	14
64981508	288.052	4	HeLa	NT	14
62523252	422.059	3	HeLa	NT	14
63886144	258.968	3	HeLa	NT	14
66961088	460.67	3	HeLa	NT	14
62465564	287.137	2	HeLa	NT	14
65363384	275.482	3	HeLa	NT	14
60209016	246.069	0	HeLa	NT	14
67375504	263.854	4	HeLa	NT	14
87424000	9629.01	23	HeLa	NT	14
59719276	289.265	7	HeLa	NT	14
74998072	15020.3	9	HeLa	NT	14
76739144	6267.49	28	HeLa	NT	14
66301092	279.35	4	HeLa	NT	14
66448204	264.472	1	HeLa	NT	14
50104484	8025.19	17	HeLa	NT	14
72371536	263.158	3	HeLa	NT	14
55020108	293.207	2	HeLa	NT	14
69754024	273.667	8	HeLa	NT	14
66985968	270.164	8	HeLa	NT	14
71615080	6552.24	6	HeLa	NT	14
66996516	2221.65	3	HeLa	NT	14
49738132	401.751	0	HeLa	NT	14
64036216	299.664	5	HeLa	NT	14
67720448	260.5	5	HeLa	NT	14
59851892	314.428	0	HeLa	NT	14
91052856	11823.3	29	HeLa	NT	14
58920884	259.845	2	HeLa	NT	14
66376944	281.458	4	HeLa	NT	14
67165968	612.594	5	HeLa	NT	14
67911984	268.182	10	HeLa	NT	14
62505080	299.047	9	HeLa	NT	14
72004800	280.249	5	HeLa	NT	14
53945332	281.015	0	HeLa	NT	14
61460584	267.175	1	HeLa	NT	14
69408480	2088.45	4	HeLa	NT	14
66542664	279.677	6	HeLa	NT	14
141622580	318.662	3	HeLa	NT	14
61267680	273.085	3	HeLa	NT	14
133097240	272.178	9	HeLa	NT	14
59646624	273.058	6	HeLa	NT	14
64942316	292.609	4	HeLa	NT	14
59977060	257.529	1	HeLa	NT	14
132905260	269.559	13	HeLa	NT	14
63776540	268.172	3	HeLa	NT	14
69961160	4512.31	6	HeLa	NT	14
63247032	276.811	3	HeLa	NT	14
133017340	276.546	18	HeLa	NT	14
63928184	287.02	2	HeLa	NT	14
69931168	305.774	2	HeLa	NT	14
63485496	314.223	5	HeLa	NT	14
75051328	1106.12	1	HeLa	NT	14
65284848	418.037	0	HeLa	NT	14
61105632	275.707	5	HeLa	NT	14
61105188	289.908	7	HeLa	NT	14
133751120	283.845	7	HeLa	NT	14
121394180	263.097	12	HeLa	NT	14
136908830	287.983	3	HeLa	NT	14
67692024	282.931	2	HeLa	NT	14
54919532	292.399	6	HeLa	NT	14
56685056	322.189	7	HeLa	NT	14
70248032	11312.3	8	HeLa	NT	14
77207328	11716	21	HeLa	NT	14
82191784	11345	25	HeLa	NT	14
85967824	14004.9	27	HeLa	NT	14
92657648	14105.6	28	HeLa	NT	14
101358140	12805.7	29	HeLa	NT	14
61362236	359.132	10	HeLa	NT	14
114296080	6825.47	47	HeLa	NT	14
61647740	395.015	9	HeLa	NT	14
99895064	16417	26	HeLa	NT	14
104615450	10348.8	26	HeLa	NT	14
62902604	365.121	6	HeLa	NT	14
93385728	14552.4	22	HeLa	NT	14
61541084	534.404	6	HeLa	NT	14
102038730	11068.9	39	HeLa	NT	14
82768368	12249.1	3	HeLa	NT	14
122834630	7472.36	17	HeLa	NT	14
68484520	525.518	2	HeLa	NT	14
61506292	3272.87	0	HeLa	NT	14
113325500	11717.4	18	HeLa	NT	14
72472120	576.14	1	HeLa	NT	14
70242120	532.23	3	HeLa	NT	14
47319716	725.671	4	HeLa	NT	14
67695576	328.473	1	HeLa	NT	14
68449168	396.483	0	HeLa	NT	14
72073536	394.008	2	HeLa	NT	14
76132696	513.383	1	HeLa	NT	14
57161172	5508.84	1	HeLa	NT	14
72500808	343.488	4	HeLa	NT	14
72577216	308.255	2	HeLa	NT	14
74272952	11923.2	4	HeLa	NT	14
72581208	324.503	0	HeLa	NT	14
71902600	567.129	1	HeLa	NT	14
72416424	333.336	1	HeLa	NT	14
68056864	416.955	6	HeLa	NT	14
68142504	315.098	3	HeLa	NT	14
66474516	328.805	0	HeLa	NT	14
68469928	548.592	2	HeLa	NT	14
69675944	315.581	4	HeLa	NT	14
71546936	368.838	1	HeLa	NT	14
75543944	6242.94	2	HeLa	NT	14
76418328	303.119	2	HeLa	NT	14
70372992	293.843	2	HeLa	NT	14
88972768	303.764	1	HeLa	NT	14
64144384	428.729	1	HeLa	NT	14
69171184	283.294	5	HeLa	NT	14
73046792	349.865	6	HeLa	NT	14
86102648	320.703	1	HeLa	NT	14
76392296	611.673	2	HeLa	NT	14
71445224	8934.41	4	HeLa	NT	14
74956480	13448	4	HeLa	NT	14
61489500	314.252	2	HeLa	NT	14
71993024	403.362	2	HeLa	NT	14
70257392	3953.93	3	HeLa	NT	14
146033390	370.739	6	HeLa	NT	14
78059680	302.832	0	HeLa	NT	14
69782432	565.907	0	HeLa	NT	14
71364960	351.857	3	HeLa	NT	14
73739832	348.292	0	HeLa	NT	14
70794728	451.16	3	HeLa	NT	14
76364920	319.04	1	HeLa	NT	14
68741952	328.349	0	HeLa	NT	14
71562912	358.093	4	HeLa	NT	14
146719020	336.429	5	HeLa	NT	14
75870464	15704.3	2	HeLa	NT	14
83100872	316.603	0	HeLa	NT	14
71885416	316.097	2	HeLa	NT	14
133681220	307.649	12	HeLa	NT	14
69247032	697.469	2	HeLa	NT	14
75282824	5718.93	2	HeLa	NT	14
146326260	618.137	3	HeLa	NT	14
72650336	4911.22	0	HeLa	NT	14
83319544	748.54	5	HeLa	NT	14
154689710	390.378	6	HeLa	NT	14
71976408	513.142	2	HeLa	NT	14
73712496	7069.58	5	HeLa	NT	14
83355264	697.698	1	HeLa	NT	14
69851152	529.328	1	HeLa	NT	14
76417624	7470.08	1	HeLa	NT	14
79058368	6897.4	0	HeLa	NT	14
72172400	464.216	0	HeLa	NT	14
74364112	3115.16	1	HeLa	NT	14
74022216	1001.14	1	HeLa	NT	14
75335440	610.337	3	HeLa	NT	14
134980820	361.403	3	HeLa	NT	14
65461660	1995.5	4	HeLa	NT	14
72658672	7749.82	4	HeLa	NT	14
70887432	8192.52	3	HeLa	NT	14
71831680	478.497	4	HeLa	NT	14
63135816	603.492	0	HeLa	NT	14
80454736	10170.7	1	HeLa	NT	14
156175550	6137.23	3	HeLa	NT	14
73382096	545.442	0	HeLa	NT	14
66006040	5161	0	HeLa	NT	14
65848248	1051.62	1	HeLa	NT	14
118484220	18417.1	9	HeLa	NT	14
85417296	17680.3	7	HeLa	NT	14
76869832	853.705	3	HeLa	NT	14
70753424	1397.14	1	HeLa	NT	14
155714140	2118.88	20	HeLa	NT	14
46412560	14042.6	3	HeLa	NT	14
72949120	610.397	2	HeLa	NT	14
97783352	15726.6	7	HeLa	NT	14
92416384	14367.1	9	HeLa	NT	14
88138800	19919.7	12	HeLa	NT	14
79151256	16072.3	7	HeLa	NT	14
102763790	17557.9	11	HeLa	NT	14
63962008	7069.58	4	HeLa	NT	14
81024960	16533.1	2	HeLa	NT	14
64602344	1316.71	2	HeLa	NT	14
68680872	3189.29	5	HeLa	NT	14
144380910	1244.79	3	HeLa	NT	14
77429040	10519.2	3	HeLa	NT	14
82456096	1569.01	0	HeLa	NT	14
64971348	4206.14	1	HeLa	NT	14
66234988	602.805	1	HeLa	NT	14
155159260	7012.86	7	HeLa	NT	14
66812168	7507.14	0	HeLa	NT	14
142145200	735.904	6	HeLa	NT	14
72748232	585.923	1	HeLa	NT	14
55648024	13437.5	1	HeLa	NT	14
148852180	2590.44	1	HeLa	NT	14
101580900	14553.3	5	HeLa	NT	14
73237568	13216.7	2	HeLa	NT	14
52921436	12881.6	3	HeLa	NT	14
68239608	1090	2	HeLa	NT	14
78401656	17136	3	HeLa	NT	14
60866560	910.882	1	HeLa	NT	14
138104430	814.656	2	HeLa	NT	14
69906760	725.011	0	HeLa	NT	14
113556690	18121.3	9	HeLa	NT	14
128539510	14558.7	13	HeLa	NT	14
67487544	1368.86	0	HeLa	NT	14
66552748	896.306	4	HeLa	NT	14
130145900	13830.8	11	HeLa	NT	14
116864790	15990.2	10	HeLa	NT	14
65748452	783.645	2	HeLa	NT	14
73427712	13638.6	7	HeLa	NT	14
159374080	18493.5	6	HeLa	NT	14
68596728	351.122	0	HeLa	NT	14
66082272	1014.93	5	HeLa	NT	14
99739704	18089.7	8	HeLa	NT	14
70502288	872.429	0	HeLa	NT	14
95728768	17732.2	4	HeLa	NT	14
70961648	13706.1	2	HeLa	NT	14
79470696	16829.3	10	HeLa	NT	14
91127176	19321.2	13	HeLa	NT	14
65987644	1632.75	1	HeLa	NT	14
66691020	679.23	4	HeLa	NT	14
61862520	15254.2	4	HeLa	NT	14
135285340	11679.4	8	HeLa	NT	14
69254688	11379	8	HeLa	NT	14
68705608	838.624	3	HeLa	NT	14
68989632	550.015	1	HeLa	NT	14
63445300	642.994	0	HeLa	NT	14
62186004	678.232	2	HeLa	NT	14
83725976	14909.8	1	HeLa	NT	14
74580864	15439.1	4	HeLa	NT	14
69377816	661.988	2	HeLa	NT	14
51199840	633.435	2	HeLa	NT	14
63024948	446.073	2	HeLa	NT	14
61781884	325.694	0	HeLa	NT	14
111475090	12885.2	12	HeLa	NT	14
66942344	330.681	4	HeLa	NT	14
63663964	300.484	4	HeLa	NT	14
48693508	761.904	0	HeLa	NT	14
67097780	309.669	2	HeLa	NT	14
59481892	292.203	2	HeLa	NT	14
67694336	10155.4	1	HeLa	NT	14
99836464	12172.4	3	HeLa	NT	14
63022796	889.432	2	HeLa	NT	14
66628172	4751.4	4	HeLa	NT	14
80636360	14915.5	3	HeLa	NT	14
85436736	11764.9	5	HeLa	NT	14
172481810	6403.11	2	HeLa	NT	14
84764688	11109.8	3	HeLa	NT	14
61732608	4500	1	HeLa	NT	14
71765952	314.807	2	HeLa	NT	14
85178944	12491.2	4	HeLa	NT	14
76278512	706.794	0	HeLa	NT	14
77596648	10536.5	2	HeLa	NT	14
70070968	498.706	1	HeLa	NT	14
86805664	14807.4	4	HeLa	NT	14
74847392	323.676	3	HeLa	NT	14
72644520	305.405	1	HeLa	NT	14
77737576	10954.2	3	HeLa	NT	14
80126192	13129.7	2	HeLa	NT	14
75011368	304.75	1	HeLa	NT	14
88002088	12777.6	1	HeLa	NT	14
76622088	321.198	2	HeLa	NT	14
72245840	312.963	0	HeLa	NT	14
80508312	16439.6	1	HeLa	NT	14
73770648	3054.25	2	HeLa	NT	14
153091780	309.968	0	HeLa	NT	14
69833368	286.277	0	HeLa	NT	14
66131584	472.78	0	HeLa	NT	14
84173320	16323	2	HeLa	NT	14
74816216	328.256	0	HeLa	NT	14
63167940	1170.89	1	HeLa	NT	14
79858896	336.715	2	HeLa	NT	14
71104360	349.243	2	HeLa	NT	14
65502708	699.648	1	HeLa	NT	14
77784224	673.932	1	HeLa	NT	14
89747296	15390.7	3	HeLa	NT	14
68275048	958.508	0	HeLa	NT	14
68274448	308.258	1	HeLa	NT	14
73612632	296.952	2	HeLa	NT	14
61842424	824.744	1	HeLa	NT	14
68035816	444.19	0	HeLa	NT	14
65930348	420.035	1	HeLa	NT	14
69072960	866.195	0	HeLa	NT	14
60364184	607.19	2	HeLa	NT	14
67001512	1161.19	0	HeLa	NT	14
65862240	926.687	1	HeLa	NT	14
70062024	347.046	4	HeLa	NT	14
67023492	395.578	5	HeLa	NT	14
72542344	7293.9	3	HeLa	NT	14
146668590	643.547	2	HeLa	NT	14
67295720	316.798	1	HeLa	NT	14
73390264	335.256	5	HeLa	NT	14
69669384	339.721	8	HeLa	NT	14
68967608	334.239	1	HeLa	NT	14
69094352	328.707	3	HeLa	NT	14
67215008	321.02	5	HeLa	NT	14
63140020	822.99	0	HeLa	NT	14
67939232	327.804	3	HeLa	NT	14
64686964	319.892	0	HeLa	NT	14
70652984	489.401	1	HeLa	NT	14
67613920	12177	2	HeLa	NT	14
65919220	435.745	0	HeLa	NT	14
63881808	374.994	2	HeLa	NT	14
62750568	936.856	1	HeLa	NT	14
64885864	4274.57	0	HeLa	NT	14
147500740	329.492	0	HeLa	NT	14
139508020	592.41	0	HeLa	NT	14
100570270	17911.8	4	HeLa	NT	14
65918672	365.578	0	HeLa	NT	14
66431564	1472.59	3	HeLa	NT	14
63358044	330.341	1	HeLa	NT	14
104747780	18846.5	2	HeLa	NT	14
64503772	370.457	2	HeLa	NT	14
66798780	487.166	1	HeLa	NT	14
64180720	15290.9	1	HeLa	NT	14
81526512	18025.5	2	HeLa	NT	14
68146728	17551.8	2	HeLa	NT	14
56064068	11531.1	0	HeLa	NT	14
58909628	506.083	1	HeLa	NT	14
68913408	670.715	0	HeLa	NT	14
59982168	633.697	1	HeLa	NT	14
56352856	430.935	0	HeLa	NT	14
50682036	378.337	0	HeLa	NT	14
134043070	1136.15	0	HeLa	NT	14
61644812	394.195	2	HeLa	NT	14
68398488	743.098	0	HeLa	NT	14
144267410	341.127	0	HeLa	NT	14
100287000	10518.7	2	HeLa	NT	14
71447168	530.02	3	HeLa	NT	14
70140856	490.344	2	HeLa	NT	14
72986240	1225.29	0	HeLa	NT	14
79557920	1459.32	2	HeLa	NT	14
64780116	283.456	1	HeLa	NT	14
67921408	293.048	0	HeLa	NT	14
72194392	641.017	1	HeLa	NT	14
130232460	319.534	0	HeLa	NT	14
107531330	20516	4	HeLa	NT	14
75647896	1394.76	1	HeLa	NT	14
77543024	18166.8	0	HeLa	NT	14
90479624	23154.8	1	HeLa	NT	14
72547768	572.358	0	HeLa	NT	14
75830536	1239.2	0	HeLa	NT	14
71077624	1183.34	0	HeLa	NT	14
100035460	18864.1	1	HeLa	NT	14
86893880	19459.8	0	HeLa	NT	14
65761904	321.65	0	HeLa	NT	14
79650680	1364.14	1	HeLa	NT	14
75176696	16675.2	0	HeLa	NT	14
71168496	553.847	1	HeLa	NT	14
86187208	13474.6	1	HeLa	NT	14
66313852	595.78	1	HeLa	NT	14
67186968	1400.28	0	HeLa	NT	14
73059552	471.842	0	HeLa	NT	14
75213176	408.619	0	HeLa	NT	14
77540480	953.982	1	HeLa	NT	14
73718176	516.402	4	HeLa	NT	14
60539956	343.02	0	HeLa	NT	14
59415624	450.405	1	HeLa	NT	14
63996260	593.91	2	HeLa	NT	14
67310464	2854.3	1	HeLa	NT	14
71580688	16535	2	HeLa	NT	14
73063112	419.307	2	HeLa	NT	14
64083576	2514.38	1	HeLa	NT	14
71770440	428.114	0	HeLa	NT	14
65835840	753.36	1	HeLa	NT	14
158439390	582.52	2	HeLa	NT	14
64475236	4073.35	0	HeLa	NT	14
68377480	973.054	1	HeLa	NT	14
60182612	538.93	1	HeLa	NT	14
143756300	671.522	4	HeLa	NT	14
86402304	10727.6	12	HeLa	NT	14
125522910	634.437	7	HeLa	NT	14
68598376	8489.74	0	HeLa	NT	14
69926032	1566.63	2	HeLa	NT	14
67094176	11295.1	2	HeLa	NT	14
59389224	331.203	1	HeLa	NT	14
102502280	12152.9	21	HeLa	NT	14
57705060	444.091	1	HeLa	NT	14
59458944	312.947	1	HeLa	NT	14
102805260	10875.3	20	HeLa	NT	14
66460744	14529.3	5	HeLa	NT	14
150711890	903.342	4	HeLa	NT	14
96078232	16836.3	5	HeLa	NT	14
58000464	1042.85	1	HeLa	NT	14
63054700	324.558	3	HeLa	NT	14
62271424	334.691	2	HeLa	NT	14
63837552	13527.5	0	HeLa	NT	14
132862040	595.701	11	HeLa	NT	14
59630120	350.504	1	HeLa	NT	14
63837232	332.593	1	HeLa	NT	14
59194488	335.916	3	HeLa	NT	14
105104710	9496.07	20	HeLa	NT	14
56285912	426.501	1	HeLa	NT	14
71313216	8355.46	7	HeLa	NT	14
55944524	768.966	2	HeLa	NT	14
57358172	341.444	2	HeLa	NT	14
63062652	284.704	7	HeLa	NT	14
124903450	395.722	6	HeLa	NT	14
99723744	13462.2	13	HeLa	NT	14
75151184	308.868	2	HeLa	NT	14
68984544	340.958	1	HeLa	NT	14
71406984	7409.77	1	HeLa	NT	14
64256420	392.623	3	HeLa	NT	14
103805710	7884.36	28	HeLa	NT	14
78391128	7561.94	2	HeLa	NT	14
76322176	8278.24	5	HeLa	NT	14
85770888	13340	8	HeLa	NT	14
64479904	331.078	3	HeLa	NT	14
120974220	4688.88	29	HeLa	NT	14
126105630	1950.41	16	HeLa	NT	14
101894860	8694.22	20	HeLa	NT	14
72773080	556.516	0	HeLa	NT	14
106519100	13657.9	14	HeLa	NT	14
139453280	878.511	16	HeLa	NT	14
69156880	414.294	4	HeLa	NT	14
134901380	302.856	6	HeLa	NT	14
132261220	397.496	5	HeLa	NT	14
110199090	10090.1	23	HeLa	NT	14
68308368	494.512	1	HeLa	NT	14
121762820	4873.55	40	HeLa	NT	14
145442540	552.21	18	HeLa	NT	14
139725790	325.341	13	HeLa	NT	14
89585664	13548.3	20	HeLa	NT	14
85287584	13493.7	16	HeLa	NT	14
64919148	340.389	1	HeLa	NT	14
140429460	357.627	25	HeLa	NT	14
139507200	389.438	14	HeLa	NT	14
65655840	492.611	4	HeLa	NT	14
87735176	15514.9	10	HeLa	NT	14
74580536	552.353	0	HeLa	NT	14
66009252	695.953	2	HeLa	NT	14
119464890	9976.38	24	HeLa	NT	14
64686516	639.525	0	HeLa	NT	14
80783264	18373.4	5	HeLa	NT	14
140319020	737.802	15	HeLa	NT	14
93603904	14176.7	18	HeLa	NT	14
142688210	2616.34	25	HeLa	NT	14
98066480	20511.9	10	HeLa	NT	14
63155184	346.371	1	HeLa	NT	14
115812320	13880.1	16	HeLa	NT	14
105459060	4203.39	8	HeLa	NT	14
70066144	1915.6	0	HeLa	NT	14
129786200	12325.7	24	HeLa	NT	14
132541700	9414.14	22	HeLa	NT	14
106308740	19612.6	9	HeLa	NT	14
148540750	1259.04	28	HeLa	NT	14
69941672	562.789	4	HeLa	NT	14
72018672	8846.54	12	HeLa	NT	14
123747940	1158.21	4	HeLa	NT	14
67620584	571.815	3	HeLa	NT	14
78522632	6542.25	3	HeLa	NT	14
80466048	15561.4	5	HeLa	NT	14
120096480	12137.9	32	HeLa	NT	14
166734540	11921.4	13	HeLa	NT	14
110972560	14372.5	28	HeLa	NT	14
162152850	542.982	3	HeLa	NT	14
71216544	870.749	2	HeLa	NT	14
143197790	546.414	14	HeLa	NT	14
105241670	15072.6	25	HeLa	NT	14
64379632	463.187	1	HeLa	NT	14
126822020	13229.1	20	HeLa	NT	14
60625588	413.693	1	HeLa	NT	14
72399080	985.957	1	HeLa	NT	14
98902160	17522	17	HeLa	NT	14
75514104	10446.8	2	HeLa	NT	14
72884648	593.843	3	HeLa	NT	14
62218644	718.547	1	HeLa	NT	14
80173144	1634.79	3	HeLa	NT	14
143352590	546.495	11	HeLa	NT	14
69876320	743.478	3	HeLa	NT	14
75739696	559.102	1	HeLa	NT	14
72842776	745.77	2	HeLa	NT	14
135836980	8900.19	22	HeLa	NT	14
70896280	651.563	5	HeLa	NT	14
66434988	5643.04	2	HeLa	NT	14
68564928	784.664	1	HeLa	NT	14
136845470	3986.77	16	HeLa	NT	14
69896424	621.927	2	HeLa	NT	14
66158480	951.171	2	HeLa	NT	14
66194824	915.429	4	HeLa	NT	14
73990952	409.799	2	HeLa	NT	14
77036832	18087.1	9	HeLa	NT	14
146569150	11566.8	11	HeLa	NT	14
67573416	359.638	1	HeLa	NT	14
100362450	364.887	3	HeLa	NT	14
85097920	20139.2	7	HeLa	NT	14
62142656	296.881	3	HeLa	NT	14
79011088	17668.5	4	HeLa	NT	14
68249888	299.218	4	HeLa	NT	14
66050820	709.545	3	HeLa	NT	14
68803792	1428.92	0	HeLa	NT	14
73997568	514.933	2	HeLa	NT	14
69149096	317.115	1	HeLa	NT	14
85029984	20587.7	18	HeLa	NT	14
68165928	295.267	2	HeLa	NT	14
66389824	1122.91	2	HeLa	NT	14
66011672	286.038	4	HeLa	NT	14
66128868	307.442	1	HeLa	NT	14
75250312	323.902	1	HeLa	NT	14
74317264	19981.2	6	HeLa	NT	14
139410750	907.55	10	HeLa	NT	14
79955848	20011	11	HeLa	NT	14
46546984	310.811	1	HeLa	NT	14
119248840	11451.6	23	HeLa	NT	14
65100904	701.827	1	HeLa	NT	14
60382704	279.457	0	HeLa	NT	14
62762728	282.797	2	HeLa	NT	14
66312852	562.675	4	HeLa	NT	14
66332980	5453.45	3	HeLa	NT	14
69231096	317.331	1	HeLa	NT	14
63735380	622.338	1	HeLa	NT	14
66737552	601.089	3	HeLa	NT	14
66098712	1136.89	1	HeLa	NT	14
131707740	304.705	7	HeLa	NT	14
57136356	262.827	0	HeLa	NT	14
60057264	272.162	1	HeLa	NT	14
72140880	2718.56	1	HeLa	NT	14
95858424	17480.2	25	HeLa	NT	14
72660952	18697.5	3	HeLa	NT	14
60017228	272.444	2	HeLa	NT	14
57551808	279.524	0	HeLa	NT	14
63367108	741.943	0	HeLa	NT	14
61123612	915.731	2	HeLa	NT	14
60496784	289.55	0	HeLa	NT	14
109524390	5863.24	33	HeLa	NT	14
115184340	207.304	0	HeLa	NT	14
59142084	191.429	3	HeLa	NT	14
63726288	205.057	9	HeLa	NT	14
65591052	196.959	6	HeLa	NT	14
63970204	5469.7	4	HeLa	NT	14
124903070	204.143	20	HeLa	NT	14
133044050	235.869	12	HeLa	NT	14
60168088	279.043	3	HeLa	NT	14
128136590	863.227	39	HeLa	NT	14
131238540	275.63	9	HeLa	NT	14
137740290	205.103	41	HeLa	NT	14
60972200	189.765	1	HeLa	NT	14
61794460	221.959	2	HeLa	NT	14
125443850	3451	52	HeLa	NT	14
58942884	257.004	1	HeLa	NT	14
60493452	199.3	0	HeLa	NT	14
123138590	3190.71	50	HeLa	NT	14
60850292	192.239	1	HeLa	NT	14
128868120	207.584	23	HeLa	NT	14
60431028	713.15	4	HeLa	NT	14
59368660	194.8	1	HeLa	NT	14
61059412	226.92	2	HeLa	NT	14
156090960	220.394	8	HeLa	NT	14
61592884	203.445	4	HeLa	NT	14
61166108	201.307	1	HeLa	NT	14
61361152	5018.29	14	HeLa	NT	14
65116096	212.963	4	HeLa	NT	14
63654008	3817.45	10	HeLa	NT	14
65466292	245.116	7	HeLa	NT	14
52494100	4164.49	1	HeLa	NT	14
74137904	8494.17	23	HeLa	NT	14
59638336	218.07	2	HeLa	NT	14
55036576	230.565	1	HeLa	NT	14
87749224	11376.6	38	HeLa	NT	14
79440752	8575.91	23	HeLa	NT	14
53023868	4067.01	0	HeLa	NT	14
71954960	7063.35	11	HeLa	NT	14
62041552	831.159	2	HeLa	NT	14
115324860	11632.4	56	HeLa	NT	14
53184492	4395.2	4	HeLa	NT	14
106056820	7495.59	26	HeLa	NT	14
100909980	8306.75	35	HeLa	NT	14
62803200	2878.18	6	HeLa	NT	14
99328736	8196.11	36	HeLa	NT	14
67164384	3303.58	3	HeLa	NT	14
57257372	1430.97	7	HeLa	NT	14
67073208	4147.37	8	HeLa	NT	14
119939690	229.561	23	HeLa	NT	14
128281610	318.175	15	HeLa	NT	14
69298176	8925.56	4	HeLa	NT	14
59433064	394.023	1	HeLa	NT	14
48560124	207.532	2	HeLa	NT	14
56206148	3642.84	1	HeLa	NT	14
96676904	7604.82	18	HeLa	NT	14
128744620	218.056	7	HeLa	NT	14
63062768	216.206	2	HeLa	NT	14
68113728	211.646	0	HeLa	NT	14
58389000	217.124	5	HeLa	NT	14
56756552	215.614	2	HeLa	NT	14
55174284	213.896	1	HeLa	NT	14
55232124	282.478	0	HeLa	NT	14
66948820	233.75	3	HeLa	NT	14
64302804	270.57	1	HeLa	NT	14
70189048	6450.41	8	HeLa	NT	14
132391600	232.152	23	HeLa	NT	14
51535196	193.201	0	HeLa	NT	14
58767488	235.124	0	HeLa	NT	14
137578300	225.082	4	HeLa	NT	14
62416336	299.82	2	HeLa	NT	14
130028910	238.057	14	HeLa	NT	14
131387270	224.789	3	HeLa	NT	14
61159428	348.257	0	HeLa	NT	14
73172728	221.442	2	HeLa	NT	14
48766292	222.181	2	HeLa	NT	14
59681828	228.65	3	HeLa	NT	14
57716724	201.87	1	HeLa	NT	14
64275076	212.997	1	HeLa	NT	14
95739216	12334.2	17	HeLa	NT	14
53873280	187.187	0	HeLa	NT	14
81416552	223.22	1	HeLa	NT	14
119858780	312.297	13	HeLa	NT	14
66077312	212.783	1	HeLa	NT	14
59400416	220.769	0	HeLa	NT	14
136369260	3238.37	26	HeLa	NT	14
60614564	201.404	2	HeLa	NT	14
56921372	191.546	0	HeLa	NT	14
65096804	206.073	3	HeLa	NT	14
64871468	203.126	1	HeLa	NT	14
92581728	11871.8	14	HeLa	NT	14
124931540	385.178	27	HeLa	NT	14
132105160	334.386	31	HeLa	NT	14
59359224	194.747	0	HeLa	NT	14
66978372	274.248	1	HeLa	NT	14
67319376	216.38	2	HeLa	NT	14
58136048	334.15	3	HeLa	NT	14
56432820	189.843	2	HeLa	NT	14
61824648	2495.05	1	HeLa	NT	14
67404384	205.692	1	HeLa	NT	14
63228508	202.371	1	HeLa	NT	14
66355996	212.645	6	HeLa	NT	14
102778940	10944	27	HeLa	NT	14
65231076	232.497	5	HeLa	NT	14
59958480	280.742	4	HeLa	NT	14
71984576	246.715	6	HeLa	NT	14
74779496	260.46	4	HeLa	NT	14
73074184	228.598	4	HeLa	NT	14
65751804	210.248	4	HeLa	NT	14
129607460	270.572	2	HeLa	NT	14
123412950	218.13	29	HeLa	NT	14
106455870	9905.09	28	HeLa	NT	14
69804968	10361.4	5	HeLa	NT	14
65711144	275.117	2	HeLa	NT	14
60640980	247.27	4	HeLa	NT	14
68689544	222.921	2	HeLa	NT	14
69632520	220.755	0	HeLa	NT	14
69398232	10425.7	3	HeLa	NT	14
66162076	315.709	6	HeLa	NT	14
87995352	10680.6	15	HeLa	NT	14
109161610	11082.8	38	HeLa	NT	14
65483584	241.426	2	HeLa	NT	14
65204664	220.803	3	HeLa	NT	14
68643688	3089.63	3	HeLa	NT	14
62509416	225.577	3	HeLa	NT	14
108228380	8494.94	41	HeLa	NT	14
67219176	290.253	2	HeLa	NT	14
62980816	481.618	0	HeLa	NT	14
61836636	224.457	3	HeLa	NT	14
118651220	9603.9	42	HeLa	NT	14
136644510	395.801	5	HeLa	NT	14
69813016	298.636	6	HeLa	NT	14
130183650	336.375	27	HeLa	NT	14
63968996	252.613	5	HeLa	NT	14
65250924	244.168	0	HeLa	NT	14
70247000	235.38	4	HeLa	NT	14
63769544	223.805	1	HeLa	NT	14
62036488	221.425	3	HeLa	NT	14
144907300	254.351	6	HeLa	NT	14
66089740	229.871	3	HeLa	NT	14
74899088	257.413	9	HeLa	NT	14
119782570	4853.11	45	HeLa	NT	14
58673256	205.385	2	HeLa	NT	14
68309720	236.371	11	HeLa	NT	14
70603592	242.388	3	HeLa	NT	14
138537020	269.974	17	HeLa	NT	14
67601696	228.445	2	HeLa	NT	14
63855628	218.143	1	HeLa	NT	14
69561168	322.399	6	HeLa	NT	14
63979472	224.766	1	HeLa	NT	14
65179564	228.296	7	HeLa	NT	14
69547000	256.25	3	HeLa	NT	14
65590988	221.457	3	HeLa	NT	14
63465444	223.094	3	HeLa	NT	14
154506690	322.746	6	HeLa	NT	14
129089740	5003.5	47	HeLa	NT	14
79788824	324.591	0	HeLa	NT	14
65936316	289.718	3	HeLa	NT	14
66307580	252.457	1	HeLa	NT	14
136478660	274.151	29	HeLa	NT	14
69277832	436.467	1	HeLa	NT	14
137154700	257.078	7	HeLa	NT	14
71035944	245.704	3	HeLa	NT	14
136205330	286.863	7	HeLa	NT	14
64619900	1771.42	6	HeLa	NT	14
69736456	317.122	5	HeLa	NT	14
68895960	241.458	1	HeLa	NT	14
70839712	4603.12	6	HeLa	NT	14
65900080	244.033	4	HeLa	NT	14
71220624	388.681	6	HeLa	NT	14
66156572	2207.09	4	HeLa	NT	14
69070216	251.141	2	HeLa	NT	14
114814180	10919.3	47	HeLa	NT	14
141003970	249.206	7	HeLa	NT	14
67686920	232.583	9	HeLa	NT	14
68622736	248.173	5	HeLa	NT	14
72608576	5842.99	9	HeLa	NT	14
68769664	272.834	2	HeLa	NT	14
104244530	12621.1	51	HeLa	NT	14
64226080	397.159	6	HeLa	NT	14
66108096	239.553	1	HeLa	NT	14
68285904	244.331	4	HeLa	NT	14
70255896	252.887	1	HeLa	NT	14
137510720	269.345	4	HeLa	NT	14
66502860	270.888	3	HeLa	NT	14
70775880	524.53	4	HeLa	NT	14
70077008	291.63	1	HeLa	NT	14
135468300	263.61	25	HeLa	NT	14
63983640	231.689	2	HeLa	NT	14
69191872	253.45	5	HeLa	NT	14
67511248	239.58	1	HeLa	NT	14
62935720	231.338	3	HeLa	NT	14
68307456	238.537	3	HeLa	NT	14
74006344	285.068	2	HeLa	NT	14
64569576	224.62	5	HeLa	NT	14
67884928	272.173	4	HeLa	NT	14
69174240	256.375	1	HeLa	NT	14
71927520	262.971	1	HeLa	NT	14
67737504	239.279	4	HeLa	NT	14
71546704	264.313	2	HeLa	NT	14
73980736	272.653	2	HeLa	NT	14
64341532	244.229	1	HeLa	NT	14
69380344	266.846	3	HeLa	NT	14
68965912	255.916	2	HeLa	NT	14
71332912	275.152	0	HeLa	NT	14
68053216	266.72	3	HeLa	NT	14
69368184	268.866	0	HeLa	NT	14
70325432	276.309	2	HeLa	NT	14
65366500	254.581	4	HeLa	NT	14
64113344	255.655	4	HeLa	NT	14
68374232	291.303	4	HeLa	NT	14
67712672	289.327	0	HeLa	NT	14
130374120	232.677	5	HeLa	NT	14
136063870	239.091	4	HeLa	NT	14
68886136	282.111	2	HeLa	NT	14
68763104	284.474	2	HeLa	NT	14
68824328	283.734	5	HeLa	NT	14
65966856	332.837	2	HeLa	NT	14
64831696	264.811	0	HeLa	NT	14
65819744	485.677	1	HeLa	NT	14
61656404	5102.03	3	HeLa	NT	14
74581424	16243.2	4	HeLa	NT	14
65200064	291.769	1	HeLa	NT	14
64730752	10741.4	4	HeLa	NT	14
64910532	588.263	2	HeLa	NT	14
67224432	354.078	1	HeLa	NT	14
59363812	5008.22	5	HeLa	NT	14
56326076	2262.76	0	HeLa	NT	14
136908060	607.476	15	HeLa	NT	14
128655500	8342.12	15	HeLa	NT	14
142517580	636.623	4	HeLa	NT	14
145878960	2990.2	12	HeLa	NT	14
80161576	406.98	2	HeLa	NT	14
74912232	718.752	1	HeLa	NT	14
147425040	415.615	2	HeLa	NT	14
95277200	11002.1	20	HeLa	NT	14
59613876	548.498	3	HeLa	NT	14
54687172	6714.63	17	HeLa	NT	14
65783316	337.253	1	HeLa	NT	14
69090928	12970.5	11	HeLa	NT	14
69991392	332.417	4	HeLa	NT	14
137092400	369.239	3	HeLa	NT	14
65861248	337.08	1	HeLa	NT	14
93267256	8378.23	4	HeLa	NT	14
61187484	317.398	3	HeLa	NT	14
80248920	11675.8	18	HeLa	NT	14
45744784	446.687	1	HeLa	NT	14
113842660	10643	26	HeLa	NT	14
148430780	573.989	5	HeLa	NT	14
70840992	6679.63	5	HeLa	NT	14
68744032	331.852	1	HeLa	NT	14
130039380	766.987	15	HeLa	NT	14
124535050	13300.4	23	HeLa	NT	14
73033272	11696.7	7	HeLa	NT	14
124711020	10152.9	35	HeLa	NT	14
94654920	14359.9	23	HeLa	NT	14
99400528	15787.7	14	HeLa	NT	14
65953340	430.713	4	HeLa	NT	14
86642400	17004.9	7	HeLa	NT	14
85881288	16290.8	12	HeLa	NT	14
110196700	14489.4	22	HeLa	NT	14
139448190	459.956	7	HeLa	NT	14
68824120	322.75	1	HeLa	NT	14
101452130	13396.3	21	HeLa	NT	14
66327840	332.137	3	HeLa	NT	14
130977380	11379.3	44	HeLa	NT	14
133208620	599.284	15	HeLa	NT	14
93985232	14546.8	14	HeLa	NT	14
109794910	19493.4	11	HeLa	NT	14
111600130	12673.2	18	HeLa	NT	14
96599200	16010.4	11	HeLa	NT	14
71610792	1310	2	HeLa	NT	14
64062916	355.981	2	HeLa	NT	14
147075820	490.281	14	HeLa	NT	14
136422400	3551.21	19	HeLa	NT	14
102969600	14311.9	11	HeLa	NT	14
136415600	353.98	12	HeLa	NT	14
69117880	350.064	5	HeLa	NT	14
119800260	17535.3	27	HeLa	NT	14
122452500	14946.1	27	HeLa	NT	14
64970208	330.99	1	HeLa	NT	14
99323616	22168.8	12	HeLa	NT	14
88820936	811.19	6	HeLa	NT	14
96112448	1808.57	2	HeLa	NT	14
123894030	8145.85	34	HeLa	NT	14
137793120	592.636	9	HeLa	NT	14
67801120	333.638	4	HeLa	NT	14
67556624	351.96	2	HeLa	NT	14
68223888	327.573	2	HeLa	NT	14
105827300	21602.4	14	HeLa	NT	14
124476740	10066	38	HeLa	NT	14
93285888	1022.83	4	HeLa	NT	14
149987740	427.702	8	HeLa	NT	14
73204408	361.172	2	HeLa	NT	14
104596630	14410.5	28	HeLa	NT	14
69513992	401.386	3	HeLa	NT	14
69427344	946.646	1	HeLa	NT	14
71275752	344.591	3	HeLa	NT	14
111548640	20161.1	19	HeLa	NT	14
150908940	1147.71	3	HeLa	NT	14
69606304	346.429	0	HeLa	NT	14
68277288	1551.45	1	HeLa	NT	14
70943728	935.601	1	HeLa	NT	14
164774910	526.123	4	HeLa	NT	14
69729720	688.334	1	HeLa	NT	14
71540568	350.079	3	HeLa	NT	14
79109136	397.302	5	HeLa	NT	14
106544960	14944.8	31	HeLa	NT	14
97222712	17943.4	17	HeLa	NT	14
107418720	16369.5	37	HeLa	NT	14
67374392	362.778	1	HeLa	NT	14
67049104	443.242	1	HeLa	NT	14
143523140	378.01	15	HeLa	NT	14
78497088	722.768	2	HeLa	NT	14
67527808	359.044	4	HeLa	NT	14
142956940	1557.89	37	HeLa	NT	14
105029860	14203.9	22	HeLa	NT	14
138004180	360.936	14	HeLa	NT	14
139736290	4691.53	24	HeLa	NT	14
142192930	438.245	3	HeLa	NT	14
65709292	353.249	2	HeLa	NT	14
94974832	18633.2	29	HeLa	NT	14
63555232	465.675	1	HeLa	NT	14
65703468	450.471	1	HeLa	NT	14
121073290	9438.92	40	HeLa	NT	14
106112700	15986.7	30	HeLa	NT	14
142244850	544.165	20	HeLa	NT	14
69319112	1955.62	1	HeLa	NT	14
64662180	504.842	0	HeLa	NT	14
144942370	355.056	33	HeLa	NT	14
119621960	13527.5	24	HeLa	NT	14
68382920	368.034	1	HeLa	NT	14
77034672	13713.3	6	HeLa	NT	14
107936110	17169.6	17	HeLa	NT	14
66022188	750.763	3	HeLa	NT	14
101290620	18130.5	29	HeLa	NT	14
109077060	14681.7	35	HeLa	NT	14
142325330	549.4	20	HeLa	NT	14
73154392	375.127	1	HeLa	NT	14
136143180	6532.26	39	HeLa	NT	14
68330328	789.967	0	HeLa	NT	14
127456500	9583.33	43	HeLa	NT	14
129360590	9239.42	36	HeLa	NT	14
136458670	361.336	18	HeLa	NT	14
101056420	17990.6	23	HeLa	NT	14
132798350	8551.8	32	HeLa	NT	14
74361856	1321.28	2	HeLa	NT	14
67536248	451.164	1	HeLa	NT	14
61595428	353.255	4	HeLa	NT	14
73626392	12119.7	9	HeLa	NT	14
114971080	8218.68	48	HeLa	NT	14
135919810	424.385	4	HeLa	NT	14
84631696	16514.4	21	HeLa	NT	14
68257024	334.672	1	HeLa	NT	14
67790808	780.525	1	HeLa	NT	14
121639500	11420.7	41	HeLa	NT	14
137522460	416.515	14	HeLa	NT	14
69274344	499.099	1	HeLa	NT	14
85633472	15286.2	20	HeLa	NT	14
148301150	346.068	21	HeLa	NT	14
66311960	314.721	0	HeLa	NT	14
99278720	13083.6	42	HeLa	NT	14
67038016	288.428	2	HeLa	NT	14
65252632	283.568	3	HeLa	NT	14
67499328	424.813	1	HeLa	NT	14
123209460	8015.96	38	HeLa	NT	14
70025464	339.84	6	HeLa	NT	14
95939096	13735.8	28	HeLa	NT	14
69664800	303.066	1	HeLa	NT	14
69805048	306.693	2	HeLa	NT	14
72970688	310.387	7	HeLa	NT	14
85900264	17423.8	24	HeLa	NT	14
72404096	13109.1	21	HeLa	NT	14
151219970	4771.6	0	HeLa	NT	14
75162776	710.891	2	HeLa	NT	14
69392264	566.922	0	HeLa	NT	14
73117264	1963.88	1	HeLa	NT	14
64063580	8999.14	3	HeLa	NT	14
71372784	636.478	0	HeLa	NT	14
64948824	875.946	0	HeLa	NT	14
68770072	1291.35	0	HeLa	NT	14
87129352	18339.8	4	HeLa	NT	14
85221160	16242.4	1	HeLa	NT	14
98180504	20339.4	4	HeLa	NT	14
101668190	20136.7	2	HeLa	NT	14
123370310	14936.1	6	HeLa	NT	14
86405944	20447.1	3	HeLa	NT	14
66731920	403.955	1	HeLa	NT	14
70337864	1139.1	1	HeLa	NT	14
65951184	566.683	2	HeLa	NT	14
70750568	13751.6	4	HeLa	NT	14
67308152	1149.73	1	HeLa	NT	14
62170560	7901.65	2	HeLa	NT	14
58173408	431.583	1	HeLa	NT	14
65628696	1072.46	0	HeLa	NT	14
105096290	20379.4	8	HeLa	NT	14
69931888	12531.8	5	HeLa	NT	14
78653984	18414	7	HeLa	NT	14
59798720	937.603	0	HeLa	NT	14
60039460	402.118	0	HeLa	NT	14
68879448	622.297	0	HeLa	NT	14
63310624	4822.61	2	HeLa	NT	14
59461248	556.194	2	HeLa	NT	14
61366656	850.837	2	HeLa	NT	14
84423192	10420	1	HeLa	NT	14
99768952	9482.1	1	HeLa	NT	14
108155150	17297.9	0	HeLa	NT	14
65840392	1043.26	0	HeLa	NT	14
72108536	405.949	0	HeLa	NT	14
109590420	403.074	0	HeLa	NT	14
120763750	10223.8	4	HeLa	NT	14
120138100	10444.1	5	HeLa	NT	14
93822384	10952.2	0	HeLa	NT	14
137519360	2554.16	1	HeLa	NT	14
61664764	294.29	1	HeLa	NT	14
59653912	613.933	0	HeLa	NT	14
78899656	17058.7	1	HeLa	NT	14
57504500	263.676	1	HeLa	NT	14
52185060	202.088	1	HeLa	NT	14
65865068	224.48	0	HeLa	NT	14
59019784	201.755	1	HeLa	NT	14
61866112	207.226	1	HeLa	NT	14
64266132	401.177	0	HeLa	NT	14
122031820	235.021	8	HeLa	NT	14
66064708	208.783	2	HeLa	NT	14
63748040	218.704	0	HeLa	NT	14
45721308	215.273	0	HeLa	NT	14
63419508	214.404	0	HeLa	NT	14
63274100	218.832	2	HeLa	NT	14
62375920	258.797	2	HeLa	NT	14
161534510	434.264	53	HeLa	NT	14
95352936	248.911	4	HeLa	NT	14
65965664	253.709	5	HeLa	NT	14
68123824	220.363	3	HeLa	NT	14
64575504	235.569	1	HeLa	NT	14
64095300	280.953	5	HeLa	NT	14
66750952	238.841	5	HeLa	NT	14
64603772	1697.25	3	HeLa	NT	14
69406744	242.788	3	HeLa	NT	14
63351324	319.659	0	HeLa	NT	14
65919044	249.575	2	HeLa	NT	14
70623688	247.841	3	HeLa	NT	14
112728300	6540.92	8	HeLa	NT	14
66377780	253.763	3	HeLa	NT	14
65441184	258.985	4	HeLa	NT	14
71856112	256.114	4	HeLa	NT	14
67252920	282.647	2	HeLa	NT	14
63483556	288.631	2	HeLa	NT	14
64824708	351.658	5	HeLa	NT	14
116734940	7950.49	19	HeLa	NT	14
125014390	6588.75	28	HeLa	NT	14
69322464	283.489	4	HeLa	NT	14
67895472	280.782	2	HeLa	NT	14
84143776	10475.1	7	HeLa	NT	14
66845056	401.001	3	HeLa	NT	14
79882216	11013.2	6	HeLa	NT	14
67918552	305.006	4	HeLa	NT	14
66074804	3698.81	2	HeLa	NT	14
80566488	12910.2	10	HeLa	NT	14
94440328	10378.4	22	HeLa	NT	14
82372456	12137.8	5	HeLa	NT	14
68173296	346.302	5	HeLa	NT	14
72406272	820.641	4	HeLa	NT	14
114238740	12064.8	37	HeLa	NT	14
67901864	653.849	2	HeLa	NT	14
89917424	8527.41	21	HeLa	NT	14
72025992	10538	13	HeLa	NT	14
125185150	12677.8	20	HeLa	NT	14
71942728	10752.8	6	HeLa	NT	14
111638730	13371.2	36	HeLa	NT	14
95021672	11788.3	16	HeLa	NT	14
83038688	15257.3	12	HeLa	NT	14
88927904	15455	14	HeLa	NT	14
114257230	12098.3	42	HeLa	NT	14
98839632	11592.3	25	HeLa	NT	14
74360784	11990.4	14	HeLa	NT	14
110803700	12996.8	30	HeLa	NT	14
61546020	502.244	1	HeLa	NT	14
98019096	16700	13	HeLa	NT	14
136578770	608.836	35	HeLa	NT	14
82106680	13141.1	14	HeLa	NT	14
104780660	14658.9	28	HeLa	NT	14
93015824	15933.8	15	HeLa	NT	14
67236888	1088.32	4	HeLa	NT	14
105958960	11097.2	24	HeLa	NT	14
82035616	15323.3	9	HeLa	NT	14
84298616	13204.2	16	HeLa	NT	14
91882144	14626.9	14	HeLa	NT	14
137308820	623.185	27	HeLa	NT	14
73288352	6482.93	2	HeLa	NT	14
119528300	13033.6	30	HeLa	NT	14
95551824	17372.9	22	HeLa	NT	14
80898840	10733	12	HeLa	NT	14
53884136	13508.3	21	HeLa	NT	14
101717380	15881.4	27	HeLa	NT	14
99300392	13420.1	21	HeLa	NT	14
102965280	13446.2	18	HeLa	NT	14
80617528	17757.5	10	HeLa	NT	14
68163392	831.53	3	HeLa	NT	14
84380208	18049.6	10	HeLa	NT	14
75337800	986.759	3	HeLa	NT	14
148634980	1297.82	40	HeLa	NT	14
103872190	14002.9	29	HeLa	NT	14
131360730	7372.27	34	HeLa	NT	14
80281576	1206.4	5	HeLa	NT	14
130227860	12803.4	21	HeLa	NT	14
111410180	12246.6	31	HeLa	NT	14
71173872	646.46	6	HeLa	NT	14
69628880	12838.5	8	HeLa	NT	14
79017744	16390.6	4	HeLa	NT	14
73196280	917.984	4	HeLa	NT	14
92315048	17236.9	13	HeLa	NT	14
129352030	8207.22	43	HeLa	NT	14
73989896	10082.9	6	HeLa	NT	14
78400848	13638	18	HeLa	NT	14
86299032	18931.7	7	HeLa	NT	14
94300160	18858.8	13	HeLa	NT	14
84951528	17283.8	7	HeLa	NT	14
81496152	18002.1	9	HeLa	NT	14
66311468	608.609	5	HeLa	NT	14
76534144	15151.7	7	HeLa	NT	14
61348388	2954.34	2	HeLa	NT	14
66460012	381.365	3	HeLa	NT	14
89418496	18407.4	25	HeLa	NT	14
89479664	17809.7	20	HeLa	NT	14
65161808	431.107	3	HeLa	NT	14
65453836	10004	4	HeLa	NT	14
70031880	621.576	1	HeLa	NT	14
138844580	489.306	21	HeLa	NT	14
142878910	348.326	19	HeLa	NT	14
128929300	351.912	10	HeLa	NT	14
69777696	722.722	4	HeLa	NT	14
68527496	703.109	1	HeLa	NT	14
63588108	320.604	0	HeLa	NT	14
80346040	17377	16	HeLa	NT	14
134312140	307.893	4	HeLa	NT	14
63723672	295.899	3	HeLa	NT	14
66084200	336.231	0	HeLa	NT	14
69519616	381.244	4	HeLa	NT	14
96586264	14895.5	31	HeLa	NT	14
74172568	14675.1	12	HeLa	NT	14
65801464	284.458	1	HeLa	NT	14
77601984	15697.1	18	HeLa	NT	14
63256092	304.442	2	HeLa	NT	14
62501996	280.503	1	HeLa	NT	14
64549832	311.83	1	HeLa	NT	14
66386492	316.538	4	HeLa	NT	14
59882352	253.074	0	HeLa	NT	14
73560240	13968	13	HeLa	NT	14
62203784	288.982	4	HeLa	NT	14
62818136	275.507	3	HeLa	NT	14
59576884	356.478	3	HeLa	NT	14
62534900	282.454	2	HeLa	NT	14
63890692	399.976	1	HeLa	NT	14
61630716	219.008	2	HeLa	NT	14
62457208	226.258	6	HeLa	NT	14
58869300	229.64	3	HeLa	NT	14
74556072	484.537	9	HeLa	NT	14
65567676	250.362	6	HeLa	NT	14
76918656	3039.72	24	HeLa	NT	14
108415660	5844.4	28	HeLa	NT	14
63319476	342.958	2	HeLa	NT	14
66721632	283.829	1	HeLa	NT	14
149618700	355.874	4	HeLa	NT	14
110510140	10306.3	31	HeLa	NT	14
64546988	337.957	0	HeLa	NT	14
107254510	16185.9	37	HeLa	NT	14
106076740	15144.4	52	HeLa	NT	14
147557280	328.694	4	HeLa	NT	14
51104840	287.644	1	HeLa	NT	14
136158480	343.164	13	HeLa	NT	14
52473936	285.469	0	HeLa	NT	14
124483380	2234.04	29	HeLa	NT	14
89120880	14112.5	30	HeLa	NT	14
66826496	764.482	3	HeLa	NT	14
64228252	313.898	3	HeLa	NT	14
87584920	18308.2	18	HeLa	NT	14
126945660	7906.01	44	HeLa	NT	14
68047088	390.737	2	HeLa	NT	14
102199020	18340.6	18	HeLa	NT	14
66605172	564.607	1	HeLa	NT	14
51768176	226.462	3	HeLa	NT	14
63062268	475.459	6	HeLa	NT	14
68193200	303.301	0	HeLa	NT	14
61966692	7519.66	3	HeLa	NT	14
68076664	746.028	1	HeLa	NT	14
64899208	366.742	4	HeLa	NT	14
64647028	185.638	0	HeLa	NT	14
53977860	207.04	0	HeLa	NT	14
64619036	203.095	1	HeLa	NT	14
60803592	186.661	3	HeLa	NT	14
55032728	213.669	0	HeLa	NT	14
61673048	193.898	1	HeLa	NT	14
61944488	185.373	1	HeLa	NT	14
60296288	199.033	2	HeLa	NT	14
67952136	189.977	0	HeLa	NT	14
68609424	191.707	0	HeLa	NT	14
59171972	203.773	2	HeLa	NT	14
57402064	206.759	0	HeLa	NT	14
65711620	186.862	1	HeLa	NT	14
70505288	199.796	1	HeLa	NT	14
70599424	193.008	0	HeLa	NT	14
52310464	218.696	0	HeLa	NT	14
64621092	200.132	0	HeLa	NT	14
74229760	201.274	1	HeLa	NT	14
62816680	196.934	1	HeLa	NT	14
67758360	201.261	2	HeLa	NT	14
69867040	200.463	1	HeLa	NT	14
56046704	196.997	0	HeLa	NT	14
72667720	198.67	1	HeLa	NT	14
58206068	247.448	0	HeLa	NT	14
68837936	199.245	1	HeLa	NT	14
56186240	202.619	1	HeLa	NT	14
63074068	196.258	0	HeLa	NT	14
65835656	211.518	4	HeLa	NT	14
75732872	210.125	1	HeLa	NT	14
59605640	203.644	0	HeLa	NT	14
72108280	210.334	3	HeLa	NT	14
58271016	225.866	2	HeLa	NT	14
73561360	207.401	1	HeLa	NT	14
65114144	199.519	2	HeLa	NT	14
70675664	335.618	0	HeLa	NT	14
73489392	246.394	1	HeLa	NT	14
65657208	211.276	4	HeLa	NT	14
148791500	218.617	4	HeLa	NT	14
59903604	211.343	0	HeLa	NT	14
70979456	251.545	0	HeLa	NT	14
71544064	213.491	3	HeLa	NT	14
74539904	6711.2	8	HeLa	NT	14
70217104	206.106	1	HeLa	NT	14
71780456	5658.01	5	HeLa	NT	14
71690144	215.36	4	HeLa	NT	14
73912672	8021.57	12	HeLa	NT	14
45725088	215.271	2	HeLa	NT	14
72234744	220.606	1	HeLa	NT	14
68676992	217.741	0	HeLa	NT	14
53758268	236.311	1	HeLa	NT	14
57048016	212.791	1	HeLa	NT	14
68518880	229.634	0	HeLa	NT	14
67999616	206.639	6	HeLa	NT	14
73899192	229.414	5	HeLa	NT	14
66128236	209.538	1	HeLa	NT	14
59408808	204.851	2	HeLa	NT	14
67406912	222.544	4	HeLa	NT	14
69287096	4251.34	3	HeLa	NT	14
67698736	395.009	4	HeLa	NT	14
71619616	224.949	2	HeLa	NT	14
58675612	204.534	0	HeLa	NT	14
70882888	209.709	2	HeLa	NT	14
69986512	212.71	3	HeLa	NT	14
68684064	222.947	1	HeLa	NT	14
72238912	290.667	0	HeLa	NT	14
55226944	208.397	2	HeLa	NT	14
63169052	211.403	2	HeLa	NT	14
75442704	7303.37	14	HeLa	NT	14
70736696	222.337	1	HeLa	NT	14
67267360	236.338	0	HeLa	NT	14
70335848	6762.23	10	HeLa	NT	14
137502860	214.866	10	HeLa	NT	14
60346184	213.95	1	HeLa	NT	14
68095000	213.907	4	HeLa	NT	14
68520296	3736.35	5	HeLa	NT	14
71590576	211.161	2	HeLa	NT	14
57859380	211.439	0	HeLa	NT	14
67765856	266.733	1	HeLa	NT	14
68200664	301.632	0	HeLa	NT	14
74340856	219.456	2	HeLa	NT	14
142216560	219.211	29	HeLa	NT	14
65545500	492.065	3	HeLa	NT	14
69997208	4375.31	5	HeLa	NT	14
67935944	222.381	2	HeLa	NT	14
70162816	212.564	4	HeLa	NT	14
72530032	231.959	6	HeLa	NT	14
59638140	214.251	0	HeLa	NT	14
69798016	224.267	1	HeLa	NT	14
71518544	232.636	3	HeLa	NT	14
68626568	221.132	3	HeLa	NT	14
69483880	230.691	1	HeLa	NT	14
71356048	217.879	3	HeLa	NT	14
65255196	234.041	0	HeLa	NT	14
68421120	4332.17	2	HeLa	NT	14
72846824	221.214	4	HeLa	NT	14
73721672	223.126	2	HeLa	NT	14
64003408	260.339	0	HeLa	NT	14
66835380	226.368	4	HeLa	NT	14
75433528	227.412	2	HeLa	NT	14
67915968	234.48	0	HeLa	NT	14
69288880	239.992	0	HeLa	NT	14
73949584	239.516	1	HeLa	NT	14
70090424	236.701	1	HeLa	NT	14
66064664	3963.57	3	HeLa	NT	14
68542208	10465.8	7	HeLa	NT	14
72416904	230.73	4	HeLa	NT	14
69566224	216.389	0	HeLa	NT	14
71856560	245.807	1	HeLa	NT	14
67636816	1901.88	2	HeLa	NT	14
71701472	225.82	0	HeLa	NT	14
67662072	206.812	1	HeLa	NT	14
73521120	240.923	2	HeLa	NT	14
68044608	253.358	1	HeLa	NT	14
70470296	240.9	1	HeLa	NT	14
71092136	250.265	4	HeLa	NT	14
69421752	218.732	0	HeLa	NT	14
68805600	243.588	1	HeLa	NT	14
68056552	791.379	1	HeLa	NT	14
70191896	225.858	1	HeLa	NT	14
84867496	14081.7	18	HeLa	NT	14
68589104	228.665	0	HeLa	NT	14
71446272	523.354	5	HeLa	NT	14
74333296	247.906	1	HeLa	NT	14
74545856	11980.6	18	HeLa	NT	14
70781488	10967.7	5	HeLa	NT	14
71984384	261.199	1	HeLa	NT	14
88085088	14529.8	27	HeLa	NT	14
69107944	279.007	0	HeLa	NT	14
68763560	3980.67	0	HeLa	NT	14
69933560	7157.56	5	HeLa	NT	14
125424740	349.392	40	HeLa	NT	14
88184400	15803.6	32	HeLa	NT	14
67950584	6100.28	3	HeLa	NT	14
123978260	306.947	26	HeLa	NT	14
67493400	5985.47	3	HeLa	NT	14
132822700	1427.06	48	HeLa	NT	14
87704536	16824.8	17	HeLa	NT	14
115433450	12403.3	37	HeLa	NT	14
111107530	7933.81	2	HeLa	NT	14
77192088	8362.84	3	HeLa	NT	14
69903632	513.874	1	HeLa	NT	14
53276420	352.908	0	HeLa	NT	14
51805724	289.483	0	HeLa	NT	14
100413310	346.657	2	HeLa	NT	14
52974464	400.022	0	HeLa	NT	14
46739848	267.413	0	HeLa	NT	14
47001992	362.606	0	HeLa	NT	14
110866580	8338.53	4	HeLa	NT	14
95533240	12849.4	3	HeLa	NT	14
88284368	14888.8	3	HeLa	NT	14
70696064	12936.8	0	HeLa	NT	14
77541440	881.424	2	HeLa	NT	14
70510744	4706.88	0	HeLa	NT	14
124045900	5842.56	3	HeLa	NT	14
87912032	9190.73	0	HeLa	NT	14
73549608	8670.33	0	HeLa	NT	14
151714450	3490.69	1	HeLa	NT	14
73200672	526.509	0	HeLa	NT	14
88396120	10835.6	0	HeLa	NT	14
87582112	594.421	2	HeLa	NT	14
70330000	9266.45	1	HeLa	NT	14
129482120	4168.16	2	HeLa	NT	14
81322720	9104.79	1	HeLa	NT	14
74426320	333.999	0	HeLa	NT	14
87518120	9064.66	0	HeLa	NT	14
73774464	277.683	0	HeLa	NT	14
76371808	562.555	0	HeLa	NT	14
71920088	3323.98	0	HeLa	NT	14
81485592	324.413	0	HeLa	NT	14
81860152	10244.5	0	HeLa	NT	14
68870064	2365.76	0	HeLa	NT	14
150931170	555.808	13	HeLa	NT	14
144432100	332.163	8	HeLa	NT	14
57767560	706.172	0	HeLa	NT	14
53542908	268.453	0	HeLa	NT	14
63171488	460.054	0	HeLa	NT	14
70245168	325.105	2	HeLa	NT	14
87238784	9809.88	0	HeLa	NT	14
57015392	261.247	0	HeLa	NT	14
59572136	270.199	0	HeLa	NT	14
61779304	9107.25	0	HeLa	NT	14
130895740	273.846	5	HeLa	NT	14
48970080	247.078	0	HeLa	NT	14
53055768	255.068	0	HeLa	NT	14
64777864	9789.42	0	HeLa	NT	14
51930448	257.399	1	HeLa	NT	14
58956824	281.486	0	HeLa	NT	14
64780880	278.85	1	HeLa	NT	14
55233472	266.971	0	HeLa	NT	14
68947440	261.803	0	HeLa	NT	14
66781140	287.986	2	HeLa	NT	14
59619748	300.502	2	HeLa	NT	14
69450152	273.2	0	HeLa	NT	14
58975276	266.336	1	HeLa	NT	14
53481536	262.489	0	HeLa	NT	14
60306940	291.781	1	HeLa	NT	14
117048340	7157.75	6	HeLa	NT	14
57386776	265.899	0	HeLa	NT	14
63417428	290.421	3	HeLa	NT	14
65361648	272.13	0	HeLa	NT	14
62230240	328.18	0	HeLa	NT	14
62394740	283.39	0	HeLa	NT	14
72092872	290.591	0	HeLa	NT	14
58042096	293.691	1	HeLa	NT	14
65814684	319.345	1	HeLa	NT	14
138641310	258.43	2	HeLa	NT	14
58565252	282.607	1	HeLa	NT	14
64249964	323.831	0	HeLa	NT	14
130346600	564.791	4	HeLa	NT	14
66915832	319.809	0	HeLa	NT	14
65093652	286.879	1	HeLa	NT	14
68957248	692.582	0	HeLa	NT	14
57450088	350.611	0	HeLa	NT	14
71288248	299.166	0	HeLa	NT	14
53071496	274.934	0	HeLa	NT	14
61166012	268.898	0	HeLa	NT	14
128106080	6214.45	6	HeLa	NT	14
61013844	341.759	0	HeLa	NT	14
138939150	862.663	2	HeLa	NT	14
61474704	637.567	0	HeLa	NT	14
83603032	16977.5	5	HeLa	NT	14
68808504	890.408	0	HeLa	NT	14
64412852	290.132	0	HeLa	NT	14
62387784	313.487	1	HeLa	NT	14
61896056	348.554	0	HeLa	NT	14
60258832	290.466	1	HeLa	NT	14
55341868	298.655	0	HeLa	NT	14
113822910	10448.9	3	HeLa	NT	14
84154736	19526.5	2	HeLa	NT	14
47084532	6696.68	3	HeLa	NT	14
58388268	432.428	0	HeLa	NT	14
66140772	10978.9	6	HeLa	NT	14
78505320	17883.2	0	HeLa	NT	14
68255064	336.6	0	HeLa	NT	14
63312012	569.332	1	HeLa	NT	14
76968072	1064.98	0	HeLa	NT	14
57906760	515.952	0	HeLa	NT	14
88388784	20382.9	3	HeLa	NT	14
71287128	16219.7	1	HeLa	NT	14
97788864	18387.6	8	HeLa	NT	14
60847284	669.789	0	HeLa	NT	14
75516968	321.096	0	HeLa	NT	14
72443904	346.627	2	HeLa	NT	14
64171252	442.747	0	HeLa	NT	14
81636456	436.744	1	HeLa	NT	14
67615224	262.159	2	HeLa	NT	14
80955736	367.964	0	HeLa	NT	14
78900456	8462.22	4	HeLa	NT	14
72163104	266.564	1	HeLa	NT	14
69548688	333.886	5	HeLa	NT	14
80487024	7746.46	3	HeLa	NT	14
136014740	1480.5	1	HeLa	NT	14
68586960	271.737	2	HeLa	NT	14
82677608	1860.35	4	HeLa	NT	14
63167312	408.845	1	HeLa	NT	14
78514072	9576.78	1	HeLa	NT	14
75342784	8964.71	2	HeLa	NT	14
110393060	10210.1	5	HeLa	NT	14
87250280	8863.21	2	HeLa	NT	14
113709730	11321.4	6	HeLa	NT	14
106879590	14403.3	1	HeLa	NT	14
78019488	14723.6	0	HeLa	NT	14
100213950	14117.6	4	HeLa	NT	14
137618880	2706.26	6	HeLa	NT	14
127621520	10438.8	2	HeLa	NT	14
93785344	13971	2	HeLa	NT	14
127651850	12177.5	4	HeLa	NT	14
149509870	4094.73	7	HeLa	NT	14
76639696	427.852	0	HeLa	NT	14
85084192	345.811	0	HeLa	NT	14
80685152	294.924	0	HeLa	NT	14
86895160	300.269	1	HeLa	NT	14
79815832	310.908	1	HeLa	NT	14
79148120	477.452	0	HeLa	NT	14
72241896	382.574	0	HeLa	NT	14
74605936	336.691	1	HeLa	NT	14
99683352	17116.3	1	HeLa	NT	14
91101144	18623	1	HeLa	NT	14
138511790	3304.39	0	HeLa	NT	14
101361140	18385.5	2	HeLa	NT	14
60568040	1329.05	0	HeLa	NT	14
74949432	490.939	0	HeLa	NT	14
65820284	8239.64	1	HeLa	NT	14
69054880	8124.5	0	HeLa	NT	14
134180840	590.404	2	HeLa	NT	14
58550276	925.127	1	HeLa	NT	14
55606428	2346.93	0	HeLa	NT	14
125647590	8798.61	2	HeLa	NT	14
54386652	978.816	0	HeLa	NT	14
64244204	6633.41	0	HeLa	NT	14
104638590	9111.89	1	HeLa	NT	14
71852528	368.172	2	HeLa	NT	14
162722660	9476.64	2	HeLa	NT	14
120328820	12954.4	1	HeLa	NT	14
125053420	7464	0	HeLa	NT	14
75219928	331.165	1	HeLa	NT	14
78673496	4205.14	1	HeLa	NT	14
73079744	600.985	1	HeLa	NT	14
125997040	13684.6	5	HeLa	NT	14
73475640	328.386	0	HeLa	NT	14
84210576	10201.7	2	HeLa	NT	14
75510448	291.051	4	HeLa	NT	14
71045576	534.271	1	HeLa	NT	14
83297608	12006.7	2	HeLa	NT	14
162160100	923.424	3	HeLa	NT	14
83991856	10543.7	0	HeLa	NT	14
75962384	6824.64	0	HeLa	NT	14
74886832	9714.07	0	HeLa	NT	14
79176680	6578.4	0	HeLa	NT	14
125426580	15768.6	4	HeLa	NT	14
71122144	527.01	3	HeLa	NT	14
73492688	460.224	0	HeLa	NT	14
76803552	614.778	5	HeLa	NT	14
114289380	342.49	2	HeLa	NT	14
123687620	326.941	0	HeLa	NT	14
71919912	417.883	2	HeLa	NT	14
126191300	14014.5	3	HeLa	NT	14
120099600	11823.3	2	HeLa	NT	14
117555850	11609.2	9	HeLa	NT	14
69966928	347.434	1	HeLa	NT	14
147637280	650.349	7	HeLa	NT	14
143871380	8409.66	7	HeLa	NT	14
160148290	304.208	6	HeLa	NT	14
71216768	312.014	0	HeLa	NT	14
151152130	10755	7	HeLa	NT	14
160827790	416.807	4	HeLa	NT	14
74134400	334.649	1	HeLa	NT	14
73391904	380.497	1	HeLa	NT	14
144297600	289.899	8	HeLa	NT	14
144842700	389.394	2	HeLa	NT	14
76052184	448.087	2	HeLa	NT	14
70763280	521.38	0	HeLa	NT	14
74283504	596.388	0	HeLa	NT	14
70354672	301.759	3	HeLa	NT	14
156006290	402.643	3	HeLa	NT	14
68447968	296.133	0	HeLa	NT	14
77543936	482.676	1	HeLa	NT	14
93348960	16198.5	4	HeLa	NT	14
73599832	445.341	2	HeLa	NT	14
130809300	7287.18	18	HeLa	NT	14
94198136	16591.3	3	HeLa	NT	14
69104008	367.082	0	HeLa	NT	14
147467070	387.378	3	HeLa	NT	14
69576744	291.207	2	HeLa	NT	14
143975710	720.207	6	HeLa	NT	14
68880104	571.177	1	HeLa	NT	14
102790990	13850.2	7	HeLa	NT	14
149727220	303.96	2	HeLa	NT	14
72027056	3812.84	4	HeLa	NT	14
79531792	1274.57	1	HeLa	NT	14
69646008	328.232	6	HeLa	NT	14
117055310	11783.6	7	HeLa	NT	14
153263090	294.363	3	HeLa	NT	14
71770336	428.597	2	HeLa	NT	14
140404000	282.501	13	HeLa	NT	14
77094728	326.762	0	HeLa	NT	14
77331176	542.928	1	HeLa	NT	14
80677440	503.776	4	HeLa	NT	14
73000112	772.145	1	HeLa	NT	14
73049888	296.513	0	HeLa	NT	14
71567384	308.507	5	HeLa	NT	14
70777280	342.354	0	HeLa	NT	14
73297256	553.07	0	HeLa	NT	14
75099784	298.713	2	HeLa	NT	14
66600256	309.229	3	HeLa	NT	14
74333224	12059.1	3	HeLa	NT	14
68756464	330.476	1	HeLa	NT	14
67127920	405.865	1	HeLa	NT	14
147083380	295.242	6	HeLa	NT	14
64799428	357.975	2	HeLa	NT	14
71016104	523.08	0	HeLa	NT	14
68960392	338.983	3	HeLa	NT	14
69638304	645.153	2	HeLa	NT	14
59458640	460.765	1	HeLa	NT	14
60387992	1259.88	0	HeLa	NT	14
89140560	15061.8	12	HeLa	NT	14
123255550	538.996	16	HeLa	NT	14
131456450	303.737	8	HeLa	NT	14
122413780	293.102	16	HeLa	NT	14
61952728	6719.42	2	HeLa	NT	14
109762690	12132.8	11	HeLa	NT	14
132541460	292.127	5	HeLa	NT	14
68670864	7862.29	5	HeLa	NT	14
69949088	305.684	1	HeLa	NT	14
53352360	238.808	3	HeLa	NT	14
135822940	5896.18	17	HeLa	NT	14
135424750	5621.75	17	HeLa	NT	14
68995440	240.865	1	HeLa	NT	14
137603500	4353.11	31	HeLa	NT	14
114423660	9794.16	19	HeLa	NT	14
61113728	228.484	4	HeLa	NT	14
67891120	248.882	2	HeLa	NT	14
149792350	255.446	15	HeLa	NT	14
66453176	229.539	0	HeLa	NT	14
152285340	568.65	17	HeLa	NT	14
126926560	235.312	9	HeLa	NT	14
67129176	237.96	2	HeLa	NT	14
64194496	330.755	2	HeLa	NT	14
59149776	220.02	0	HeLa	NT	14
63805288	5573.21	2	HeLa	NT	14
84129248	7158.52	11	HeLa	NT	14
148540800	253.575	31	HeLa	NT	14
145631730	328.944	21	HeLa	NT	14
65055068	331.306	2	HeLa	NT	14
69781024	2520.8	2	HeLa	NT	14
77018336	4260.93	4	HeLa	NT	14
62891764	245.358	0	HeLa	NT	14
118323500	8363.27	30	HeLa	NT	14
67515432	5112.41	5	HeLa	NT	14
65706700	363.217	0	HeLa	NT	14
63377820	255.168	0	HeLa	NT	14
63155856	227.49	1	HeLa	NT	14
73720160	638.593	1	HeLa	NT	14
63330044	226.037	0	HeLa	NT	14
106621100	9954.25	20	HeLa	NT	14
97937016	9036.76	32	HeLa	NT	14
63936384	248.218	5	HeLa	NT	14
130864670	225.184	3	HeLa	NT	14
63038244	232.99	0	HeLa	NT	14
71453552	4743.51	2	HeLa	NT	14
142297230	237.98	6	HeLa	NT	14
71788384	245.508	4	HeLa	NT	14
145960210	244.136	1	HeLa	NT	14
69923312	1527.13	2	HeLa	NT	14
72764128	2530.84	4	HeLa	NT	14
63901724	239.194	2	HeLa	NT	14
65546204	233.198	1	HeLa	NT	14
65378352	243.411	1	HeLa	NT	14
67585920	240.447	1	HeLa	NT	14
62807428	238.872	0	HeLa	NT	14
138107710	258.548	13	HeLa	NT	14
65594952	251.69	1	HeLa	NT	14
105372710	8660.39	12	HeLa	NT	14
63898476	256.33	0	HeLa	NT	14
64392732	254.52	2	HeLa	NT	14
69487056	262.552	0	HeLa	NT	14
68705624	300.112	0	HeLa	NT	14
140547420	534.794	6	HeLa	NT	14
65153396	305.675	0	HeLa	NT	14
126912670	9117.29	26	HeLa	NT	14
67718664	324.675	1	HeLa	NT	14
126115380	11942.7	14	HeLa	NT	14
92237256	9596.75	17	HeLa	NT	14
119027390	12268	8	HeLa	NT	14
111866300	11357.5	2	HeLa	NT	14
64787060	783.287	0	HeLa	NT	14
69054552	725.333	2	HeLa	NT	14
83389296	12606.2	9	HeLa	NT	14
112693780	13476.6	2	HeLa	NT	14
66701484	574.042	1	HeLa	NT	14
137784030	3044.54	18	HeLa	NT	14
136623250	9176.47	9	HeLa	NT	14
101567700	10133	16	HeLa	NT	14
80729096	7884.73	14	HeLa	NT	14
70391112	417.666	3	HeLa	NT	14
144388980	2082.14	19	HeLa	NT	14
90031848	11071.5	7	HeLa	NT	14
71376568	984.673	1	HeLa	NT	14
94283984	12531	1	HeLa	NT	14
76004312	329.945	1	HeLa	NT	14
89689848	12973.7	7	HeLa	NT	14
124008790	8597.17	23	HeLa	NT	14
145771740	983.826	2	HeLa	NT	14
77990472	328.384	0	HeLa	NT	14
71945456	751.437	2	HeLa	NT	14
74911240	1323.02	0	HeLa	NT	14
121753740	13218.4	5	HeLa	NT	14
170684320	8929.25	24	HeLa	NT	14
102150780	14398	8	HeLa	NT	14
145159120	997.177	10	HeLa	NT	14
144009260	498.827	9	HeLa	NT	14
67821440	1124.23	3	HeLa	NT	14
146166640	1905.24	9	HeLa	NT	14
121939740	11061.2	15	HeLa	NT	14
71185544	542.525	2	HeLa	NT	14
133444710	12247.5	16	HeLa	NT	14
70508496	344.139	1	HeLa	NT	14
[truncated: 72,379 more rows]
