# Supplementary material for: NAD+ regulates nucleotide metabolism and genomic DNA replication
Source: Nat Cell Biol. 2023 Nov 13;25(12):1774–86. doi: 10.1038/s41556-023-01280-z (PMC10709141; doi:10.1038/s41556-023-01280-z)
Supplement: Supplementary file 6 — Numerical source data. [file 41556_2023_1280_MOESM6_ESM.xlsx]

## Sheet: Fig 3a
cell_line	treatment	param	concentration	NORMval
BJ	NAD	total_cells	0	103.154
BJ	NAD	total_cells	0	101.68
BJ	NAD	total_cells	0	107.154
BJ	NAD	total_cells	0	101.07
BJ	NAD	total_cells	0	101.577
BJ	NAD	total_cells	0	103.521
BJ	NAD	ATP_per_viable_cell	0	91.4988
BJ	NAD	ATP_per_viable_cell	0	95.876
BJ	NAD	ATP_per_viable_cell	0	100.52
BJ	NAD	ATP_per_viable_cell	0	101.758
BJ	NAD	ATP_per_viable_cell	0	98.2703
BJ	NAD	ATP_per_viable_cell	0	99.8555
BJ	NAMPTi	total_cells	0	102.416
BJ	NAMPTi	total_cells	0	100.841
BJ	NAMPTi	total_cells	0	105.998
BJ	NAMPTi	total_cells	0	98.3935
BJ	NAMPTi	total_cells	0	99.7812
BJ	NAMPTi	total_cells	0	99.4531
BJ	NAMPTi	ATP_per_viable_cell	0	94.9695
BJ	NAMPTi	ATP_per_viable_cell	0	95.9621
BJ	NAMPTi	ATP_per_viable_cell	0	94.0717
BJ	NAMPTi	ATP_per_viable_cell	0	100.43
BJ	NAMPTi	ATP_per_viable_cell	0	100.036
BJ	NAMPTi	ATP_per_viable_cell	0	106.441
U2OS	NAD	total_cells	0	99.1121
U2OS	NAD	total_cells	0	100.716
U2OS	NAD	total_cells	0	102.087
U2OS	NAD	total_cells	0	96.7399
U2OS	NAD	total_cells	0	103.74
U2OS	NAD	total_cells	0	98.5097
U2OS	NAD	ATP_per_viable_cell	0	104.766
U2OS	NAD	ATP_per_viable_cell	0	93.7393
U2OS	NAD	ATP_per_viable_cell	0	104.088
U2OS	NAD	ATP_per_viable_cell	0	108.73
U2OS	NAD	ATP_per_viable_cell	0	103.952
U2OS	NAD	ATP_per_viable_cell	0	93.7801
U2OS	NAMPTi	total_cells	0	111.407
U2OS	NAMPTi	total_cells	0	117.014
U2OS	NAMPTi	total_cells	0	91.4953
U2OS	NAMPTi	total_cells	0	100.689
U2OS	NAMPTi	total_cells	0	111.438
U2OS	NAMPTi	total_cells	0	112.218
U2OS	NAMPTi	ATP_per_viable_cell	0	97.8899
U2OS	NAMPTi	ATP_per_viable_cell	0	84.3956
U2OS	NAMPTi	ATP_per_viable_cell	0	105.65
U2OS	NAMPTi	ATP_per_viable_cell	0	94.8697
U2OS	NAMPTi	ATP_per_viable_cell	0	84.4834
HeLa	NAD	total_cells	0	99.6875
HeLa	NAD	total_cells	0	101.982
HeLa	NAD	total_cells	0	91.8584
HeLa	NAD	total_cells	0	93.8992
HeLa	NAD	total_cells	0	96.2506
HeLa	NAD	total_cells	0	82.1889
HeLa	NAD	ATP_per_viable_cell	0	80.1371
HeLa	NAD	ATP_per_viable_cell	0	90.8916
HeLa	NAD	ATP_per_viable_cell	0	96.2429
HeLa	NAD	ATP_per_viable_cell	0	83.1627
HeLa	NAD	ATP_per_viable_cell	0	95.0702
HeLa	NAD	ATP_per_viable_cell	0	116.673
HeLa	NAMPTi	total_cells	0	90.3278
HeLa	NAMPTi	total_cells	0	105.289
HeLa	NAMPTi	total_cells	0	73.545
HeLa	NAMPTi	total_cells	0	100.086
HeLa	NAMPTi	total_cells	0	99.8623
HeLa	NAMPTi	total_cells	0	85.2228
HeLa	NAMPTi	ATP_per_viable_cell	0	95.0876
HeLa	NAMPTi	ATP_per_viable_cell	0	86.3537
HeLa	NAMPTi	ATP_per_viable_cell	0	125.177
HeLa	NAMPTi	ATP_per_viable_cell	0	86.6414
HeLa	NAMPTi	ATP_per_viable_cell	0	96.448
HeLa	NAMPTi	ATP_per_viable_cell	0	89.5194
BJ-T	NAD	total_cells	0	98.5365
BJ-T	NAD	total_cells	0	106.798
BJ-T	NAD	total_cells	0	107.86
BJ-T	NAD	total_cells	0	100.164
BJ-T	NAD	total_cells	0	104.956
BJ-T	NAD	total_cells	0	93.2865
BJ-T	NAD	ATP_per_viable_cell	0	107.809
BJ-T	NAD	ATP_per_viable_cell	0	101.511
BJ-T	NAD	ATP_per_viable_cell	0	97.727
BJ-T	NAD	ATP_per_viable_cell	0	91.1116
BJ-T	NAD	ATP_per_viable_cell	0	96.1319
BJ-T	NAD	ATP_per_viable_cell	0	87.8536
BJ-T	NAMPTi	total_cells	0	91.5061
BJ-T	NAMPTi	total_cells	0	103.338
BJ-T	NAMPTi	total_cells	0	117.201
BJ-T	NAMPTi	total_cells	0	97.8868
BJ-T	NAMPTi	total_cells	0	103.896
BJ-T	NAMPTi	total_cells	0	73.6578
BJ-T	NAMPTi	ATP_per_viable_cell	0	107.179
BJ-T	NAMPTi	ATP_per_viable_cell	0	100.098
BJ-T	NAMPTi	ATP_per_viable_cell	0	88.3859
BJ-T	NAMPTi	ATP_per_viable_cell	0	103.2
BJ-T	NAMPTi	ATP_per_viable_cell	0	99.738
BJ-T	NAMPTi	ATP_per_viable_cell	0	118.496
BJ	NAD	total_cells	0	101.004
BJ	NAD	total_cells	0	95.9432
BJ	NAD	total_cells	0	109.342
BJ	NAD	total_cells	0	98.4032
BJ	NAD	total_cells	0	94.0558
BJ	NAD	total_cells	0	93.1638
BJ	NAD	ATP_per_viable_cell	0	84.4777
BJ	NAD	ATP_per_viable_cell	0	93.4052
BJ	NAD	ATP_per_viable_cell	0	94.6371
BJ	NAD	ATP_per_viable_cell	0	102.669
BJ	NAD	ATP_per_viable_cell	0	110.838
BJ	NAD	ATP_per_viable_cell	0	103.688
BJ	NAMPTi	total_cells	0	92.6272
BJ	NAMPTi	total_cells	0	104.704
BJ	NAMPTi	total_cells	0	102.35
BJ	NAMPTi	total_cells	0	97.5497
BJ	NAMPTi	total_cells	0	97.9997
BJ	NAMPTi	total_cells	0	97.8966
BJ	NAMPTi	ATP_per_viable_cell	0	98.4515
BJ	NAMPTi	ATP_per_viable_cell	0	91.0758
BJ	NAMPTi	ATP_per_viable_cell	0	92.9205
BJ	NAMPTi	ATP_per_viable_cell	0	105.46
BJ	NAMPTi	ATP_per_viable_cell	0	106.01
BJ	NAMPTi	ATP_per_viable_cell	0	103.197
U2OS	NAD	total_cells	0	107.525
U2OS	NAD	total_cells	0	102.29
U2OS	NAD	total_cells	0	106.573
U2OS	NAD	total_cells	0	110.121
U2OS	NAD	total_cells	0	98.7756
U2OS	NAD	total_cells	0	95.4396
U2OS	NAD	ATP_per_viable_cell	0	95.273
U2OS	NAD	ATP_per_viable_cell	0	100.188
U2OS	NAD	ATP_per_viable_cell	0	102.671
U2OS	NAD	ATP_per_viable_cell	0	100.255
U2OS	NAD	ATP_per_viable_cell	0	114.685
U2OS	NAD	ATP_per_viable_cell	0	115.949
U2OS	NAMPTi	total_cells	0	104.172
U2OS	NAMPTi	total_cells	0	107.645
U2OS	NAMPTi	total_cells	0	100.477
U2OS	NAMPTi	total_cells	0	74.8499
U2OS	NAMPTi	total_cells	0	93.6037
U2OS	NAMPTi	total_cells	0	98.9369
U2OS	NAMPTi	ATP_per_viable_cell	0	95.5526
U2OS	NAMPTi	ATP_per_viable_cell	0	94.683
U2OS	NAMPTi	ATP_per_viable_cell	0	105.327
U2OS	NAMPTi	ATP_per_viable_cell	0	135.649
U2OS	NAMPTi	ATP_per_viable_cell	0	109.169
HeLa	NAD	total_cells	0	95.8832
HeLa	NAD	total_cells	0	112.807
HeLa	NAD	total_cells	0	110.469
HeLa	NAD	total_cells	0	102.977
HeLa	NAD	total_cells	0	104.05
HeLa	NAD	total_cells	0	105.275
HeLa	NAD	ATP_per_viable_cell	0	97.2947
HeLa	NAD	ATP_per_viable_cell	0	84.8271
HeLa	NAD	ATP_per_viable_cell	0	99.9721
HeLa	NAD	ATP_per_viable_cell	0	105.158
HeLa	NAD	ATP_per_viable_cell	0	106.96
HeLa	NAD	ATP_per_viable_cell	0	106.128
HeLa	NAMPTi	total_cells	0	102.103
HeLa	NAMPTi	total_cells	0	106.52
HeLa	NAMPTi	total_cells	0	111.845
HeLa	NAMPTi	total_cells	0	112.907
HeLa	NAMPTi	total_cells	0	102.85
HeLa	NAMPTi	total_cells	0	97.8002
HeLa	NAMPTi	ATP_per_viable_cell	0	103.995
HeLa	NAMPTi	ATP_per_viable_cell	0	113.473
HeLa	NAMPTi	ATP_per_viable_cell	0	107.354
HeLa	NAMPTi	ATP_per_viable_cell	0	103.264
HeLa	NAMPTi	ATP_per_viable_cell	0	109.737
HeLa	NAMPTi	ATP_per_viable_cell	0	111.36
BJ-T	NAD	total_cells	0	93.2177
BJ-T	NAD	total_cells	0	100.906
BJ-T	NAD	total_cells	0	100.478
BJ-T	NAD	total_cells	0	102.121
BJ-T	NAD	total_cells	0	104.75
BJ-T	NAD	total_cells	0	86.9283
BJ-T	NAD	ATP_per_viable_cell	0	104.114
BJ-T	NAD	ATP_per_viable_cell	0	103.825
BJ-T	NAD	ATP_per_viable_cell	0	99.8341
BJ-T	NAD	ATP_per_viable_cell	0	100.222
BJ-T	NAD	ATP_per_viable_cell	0	100.675
BJ-T	NAD	ATP_per_viable_cell	0	109.186
BJ-T	NAMPTi	total_cells	0	96.7718
BJ-T	NAMPTi	total_cells	0	105.947
BJ-T	NAMPTi	total_cells	0	110.896
BJ-T	NAMPTi	total_cells	0	105.259
BJ-T	NAMPTi	total_cells	0	99.174
BJ-T	NAMPTi	total_cells	0	94.4659
BJ-T	NAMPTi	ATP_per_viable_cell	0	101.233
BJ-T	NAMPTi	ATP_per_viable_cell	0	90.4073
BJ-T	NAMPTi	ATP_per_viable_cell	0	89.5335
BJ-T	NAMPTi	ATP_per_viable_cell	0	100.972
BJ-T	NAMPTi	ATP_per_viable_cell	0	100.736
BJ-T	NAMPTi	ATP_per_viable_cell	0	100.022
BJ	NAD	total_cells	0	100.084
BJ	NAD	total_cells	0	93.0793
BJ	NAD	total_cells	0	101.971
BJ	NAD	total_cells	0	99.6145
BJ	NAD	total_cells	0	98.0089
BJ	NAD	total_cells	0	97.1732
BJ	NAD	ATP_per_viable_cell	0	95.5139
BJ	NAD	ATP_per_viable_cell	0	106.637
BJ	NAD	ATP_per_viable_cell	0	99.1417
BJ	NAD	ATP_per_viable_cell	0	104.527
BJ	NAD	ATP_per_viable_cell	0	110.585
BJ	NAD	ATP_per_viable_cell	0	106.102
BJ	NAMPTi	total_cells	0	102.172
BJ	NAMPTi	total_cells	0	104.094
BJ	NAMPTi	total_cells	0	98.3467
BJ	NAMPTi	total_cells	0	96.7152
BJ	NAMPTi	total_cells	0	101.835
BJ	NAMPTi	total_cells	0	96.8277
BJ	NAMPTi	ATP_per_viable_cell	0	86.3015
BJ	NAMPTi	ATP_per_viable_cell	0	94.3727
BJ	NAMPTi	ATP_per_viable_cell	0	107.484
BJ	NAMPTi	ATP_per_viable_cell	0	108.631
BJ	NAMPTi	ATP_per_viable_cell	0	101.723
BJ	NAMPTi	ATP_per_viable_cell	0	112.462
U2OS	NAD	total_cells	0	97.0349
U2OS	NAD	total_cells	0	99.997
U2OS	NAD	total_cells	0	99.5649
U2OS	NAD	total_cells	0	96.5322
U2OS	NAD	total_cells	0	93.3499
U2OS	NAD	total_cells	0	91.8917
U2OS	NAD	ATP_per_viable_cell	0	97.5704
U2OS	NAD	ATP_per_viable_cell	0	96.4486
U2OS	NAD	ATP_per_viable_cell	0	79.8017
U2OS	NAD	ATP_per_viable_cell	0	94.2601
U2OS	NAD	ATP_per_viable_cell	0	98.8299
U2OS	NAD	ATP_per_viable_cell	0	95.0113
U2OS	NAMPTi	total_cells	0	107.298
U2OS	NAMPTi	total_cells	0	97.8465
U2OS	NAMPTi	total_cells	0	87.3921
U2OS	NAMPTi	total_cells	0	96.4512
U2OS	NAMPTi	total_cells	0	99.7586
U2OS	NAMPTi	total_cells	0	87.3094
U2OS	NAMPTi	ATP_per_viable_cell	0	96.7998
U2OS	NAMPTi	ATP_per_viable_cell	0	101.177
U2OS	NAMPTi	ATP_per_viable_cell	0	103.866
U2OS	NAMPTi	ATP_per_viable_cell	0	102.858
U2OS	NAMPTi	ATP_per_viable_cell	0	87.6301
HeLa	NAD	total_cells	0	98.946
HeLa	NAD	total_cells	0	108.906
HeLa	NAD	total_cells	0	106.498
HeLa	NAD	total_cells	0	99.908
HeLa	NAD	total_cells	0	94.7643
HeLa	NAD	total_cells	0	93.6487
HeLa	NAD	ATP_per_viable_cell	0	113.651
HeLa	NAD	ATP_per_viable_cell	0	108.001
HeLa	NAD	ATP_per_viable_cell	0	108.152
HeLa	NAD	ATP_per_viable_cell	0	98.8287
HeLa	NAD	ATP_per_viable_cell	0	96.711
HeLa	NAD	ATP_per_viable_cell	0	112.14
HeLa	NAMPTi	total_cells	0	102.986
HeLa	NAMPTi	total_cells	0	107.692
HeLa	NAMPTi	total_cells	0	104.233
HeLa	NAMPTi	total_cells	0	97.8035
HeLa	NAMPTi	total_cells	0	103.418
HeLa	NAMPTi	total_cells	0	95.5075
HeLa	NAMPTi	ATP_per_viable_cell	0	74.2783
HeLa	NAMPTi	ATP_per_viable_cell	0	88.7699
HeLa	NAMPTi	ATP_per_viable_cell	0	100.735
HeLa	NAMPTi	ATP_per_viable_cell	0	84.7565
HeLa	NAMPTi	ATP_per_viable_cell	0	107.945
HeLa	NAMPTi	ATP_per_viable_cell	0	115.105
BJ-T	NAMPTi	total_cells	0.1	86.4056
BJ-T	NAMPTi	total_cells	0.1	101.92
BJ-T	NAMPTi	total_cells	0.1	95.0578
BJ-T	NAMPTi	total_cells	0.1	98.2104
BJ-T	NAMPTi	total_cells	0.1	98.2035
BJ-T	NAMPTi	total_cells	0.1	82.9295
BJ-T	NAMPTi	ATP_per_viable_cell	0.1	108.78
BJ-T	NAMPTi	ATP_per_viable_cell	0.1	99.3025
BJ-T	NAMPTi	ATP_per_viable_cell	0.1	105.936
BJ-T	NAMPTi	ATP_per_viable_cell	0.1	100.206
BJ-T	NAMPTi	ATP_per_viable_cell	0.1	99.6252
BJ-T	NAMPTi	ATP_per_viable_cell	0.1	106.657
BJ	NAMPTi	total_cells	0.1	102.8
BJ	NAMPTi	total_cells	0.1	107.488
BJ	NAMPTi	total_cells	0.1	104.497
BJ	NAMPTi	total_cells	0.1	99.078
BJ	NAMPTi	total_cells	0.1	101.422
BJ	NAMPTi	total_cells	0.1	99.3687
BJ	NAMPTi	ATP_per_viable_cell	0.1	83.7208
BJ	NAMPTi	ATP_per_viable_cell	0.1	84.5657
BJ	NAMPTi	ATP_per_viable_cell	0.1	96.5261
BJ	NAMPTi	ATP_per_viable_cell	0.1	104.107
BJ	NAMPTi	ATP_per_viable_cell	0.1	103.809
BJ	NAMPTi	ATP_per_viable_cell	0.1	115.754
U2OS	NAMPTi	total_cells	0.1	109.691
U2OS	NAMPTi	total_cells	0.1	118.864
U2OS	NAMPTi	total_cells	0.1	95.9861
U2OS	NAMPTi	total_cells	0.1	106.766
U2OS	NAMPTi	total_cells	0.1	112.497
U2OS	NAMPTi	total_cells	0.1	91.6452
U2OS	NAMPTi	ATP_per_viable_cell	0.1	100.204
U2OS	NAMPTi	ATP_per_viable_cell	0.1	97.5774
U2OS	NAMPTi	ATP_per_viable_cell	0.1	122.231
U2OS	NAMPTi	ATP_per_viable_cell	0.1	106.204
U2OS	NAMPTi	ATP_per_viable_cell	0.1	92.5268
HeLa	NAMPTi	total_cells	0.1	102.149
HeLa	NAMPTi	total_cells	0.1	114.674
HeLa	NAMPTi	total_cells	0.1	112.69
HeLa	NAMPTi	total_cells	0.1	110.621
HeLa	NAMPTi	total_cells	0.1	117.171
HeLa	NAMPTi	total_cells	0.1	84.976
HeLa	NAMPTi	ATP_per_viable_cell	0.1	103.335
HeLa	NAMPTi	ATP_per_viable_cell	0.1	101.816
HeLa	NAMPTi	ATP_per_viable_cell	0.1	110.851
HeLa	NAMPTi	ATP_per_viable_cell	0.1	94.6851
HeLa	NAMPTi	ATP_per_viable_cell	0.1	104.548
HeLa	NAMPTi	ATP_per_viable_cell	0.1	134.207
BJ-T	NAD	total_cells	0.64	104.482
BJ-T	NAD	total_cells	0.64	117.344
BJ-T	NAD	total_cells	0.64	114.524
BJ-T	NAD	total_cells	0.64	115.708
BJ-T	NAD	total_cells	0.64	92.8585
BJ-T	NAD	total_cells	0.64	93.3705
BJ-T	NAD	ATP_per_viable_cell	0.64	69.3766
BJ-T	NAD	ATP_per_viable_cell	0.64	63.8536
BJ-T	NAD	ATP_per_viable_cell	0.64	74.708
BJ-T	NAD	ATP_per_viable_cell	0.64	89.0886
BJ-T	NAD	ATP_per_viable_cell	0.64	94.8161
BJ-T	NAD	ATP_per_viable_cell	0.64	81.1663
BJ	NAD	total_cells	0.64	96.9197
BJ	NAD	total_cells	0.64	100.854
BJ	NAD	total_cells	0.64	103.361
BJ	NAD	total_cells	0.64	101.727
BJ	NAD	total_cells	0.64	102.995
BJ	NAD	total_cells	0.64	100.187
BJ	NAD	ATP_per_viable_cell	0.64	84.9363
BJ	NAD	ATP_per_viable_cell	0.64	94.0424
BJ	NAD	ATP_per_viable_cell	0.64	97.2112
BJ	NAD	ATP_per_viable_cell	0.64	108.678
BJ	NAD	ATP_per_viable_cell	0.64	99.6791
BJ	NAD	ATP_per_viable_cell	0.64	108.998
U2OS	NAD	total_cells	0.64	105.967
U2OS	NAD	total_cells	0.64	109.826
U2OS	NAD	total_cells	0.64	114.338
U2OS	NAD	total_cells	0.64	115.721
U2OS	NAD	total_cells	0.64	108.505
U2OS	NAD	total_cells	0.64	91.4513
U2OS	NAD	ATP_per_viable_cell	0.64	87.8127
U2OS	NAD	ATP_per_viable_cell	0.64	88.0231
U2OS	NAD	ATP_per_viable_cell	0.64	84.6457
U2OS	NAD	ATP_per_viable_cell	0.64	84.7939
U2OS	NAD	ATP_per_viable_cell	0.64	88.5847
U2OS	NAD	ATP_per_viable_cell	0.64	114.672
HeLa	NAD	total_cells	0.64	107.049
HeLa	NAD	total_cells	0.64	109.481
HeLa	NAD	total_cells	0.64	111.328
HeLa	NAD	total_cells	0.64	106.959
HeLa	NAD	total_cells	0.64	116.378
HeLa	NAD	total_cells	0.64	109.12
HeLa	NAD	ATP_per_viable_cell	0.64	83.6893
HeLa	NAD	ATP_per_viable_cell	0.64	87.3366
HeLa	NAD	ATP_per_viable_cell	0.64	99.5794
HeLa	NAD	ATP_per_viable_cell	0.64	111.238
HeLa	NAD	ATP_per_viable_cell	0.64	104.015
HeLa	NAD	ATP_per_viable_cell	0.64	101.784
BJ-T	NAMPTi	total_cells	1	76.2803
BJ-T	NAMPTi	total_cells	1	83.1154
BJ-T	NAMPTi	total_cells	1	85.0496
BJ-T	NAMPTi	total_cells	1	82.31
BJ-T	NAMPTi	total_cells	1	79.2607
BJ-T	NAMPTi	total_cells	1	66.7194
BJ-T	NAMPTi	ATP_per_viable_cell	1	23.1179
BJ-T	NAMPTi	ATP_per_viable_cell	1	22.5616
BJ-T	NAMPTi	ATP_per_viable_cell	1	21.5557
BJ-T	NAMPTi	ATP_per_viable_cell	1	22.4669
BJ-T	NAMPTi	ATP_per_viable_cell	1	23.1587
BJ-T	NAMPTi	ATP_per_viable_cell	1	26.3874
BJ	NAMPTi	total_cells	1	97.0434
BJ	NAMPTi	total_cells	1	99.7156
BJ	NAMPTi	total_cells	1	101.563
BJ	NAMPTi	total_cells	1	102.941
BJ	NAMPTi	total_cells	1	103.625
BJ	NAMPTi	total_cells	1	101.413
BJ	NAMPTi	ATP_per_viable_cell	1	93.2089
BJ	NAMPTi	ATP_per_viable_cell	1	96.1377
BJ	NAMPTi	ATP_per_viable_cell	1	95.4906
BJ	NAMPTi	ATP_per_viable_cell	1	98.5223
BJ	NAMPTi	ATP_per_viable_cell	1	101.438
BJ	NAMPTi	ATP_per_viable_cell	1	103.151
U2OS	NAMPTi	total_cells	1	91.64
U2OS	NAMPTi	total_cells	1	116.75
U2OS	NAMPTi	total_cells	1	93.5314
U2OS	NAMPTi	total_cells	1	98.6682
U2OS	NAMPTi	total_cells	1	105.071
U2OS	NAMPTi	total_cells	1	61.9822
U2OS	NAMPTi	ATP_per_viable_cell	1	120.903
U2OS	NAMPTi	ATP_per_viable_cell	1	92.3009
U2OS	NAMPTi	ATP_per_viable_cell	1	121.292
U2OS	NAMPTi	ATP_per_viable_cell	1	111.177
U2OS	NAMPTi	ATP_per_viable_cell	1	109.743
HeLa	NAMPTi	total_cells	1	103.827
HeLa	NAMPTi	total_cells	1	121.844
HeLa	NAMPTi	total_cells	1	116.434
HeLa	NAMPTi	total_cells	1	114.05
HeLa	NAMPTi	total_cells	1	119.061
HeLa	NAMPTi	total_cells	1	98.0405
HeLa	NAMPTi	ATP_per_viable_cell	1	117.925
HeLa	NAMPTi	ATP_per_viable_cell	1	100.398
HeLa	NAMPTi	ATP_per_viable_cell	1	109.173
HeLa	NAMPTi	ATP_per_viable_cell	1	116.141
HeLa	NAMPTi	ATP_per_viable_cell	1	110.459
HeLa	NAMPTi	ATP_per_viable_cell	1	135.101
BJ-T	NAD	total_cells	3.2	94.15
BJ-T	NAD	total_cells	3.2	111.482
BJ-T	NAD	total_cells	3.2	112.758
BJ-T	NAD	total_cells	3.2	114.417
BJ-T	NAD	total_cells	3.2	113.591
BJ-T	NAD	total_cells	3.2	100.409
BJ-T	NAD	ATP_per_viable_cell	3.2	98.3685
BJ-T	NAD	ATP_per_viable_cell	3.2	91.2136
BJ-T	NAD	ATP_per_viable_cell	3.2	87.9289
BJ-T	NAD	ATP_per_viable_cell	3.2	87.7218
BJ-T	NAD	ATP_per_viable_cell	3.2	91.5512
BJ-T	NAD	ATP_per_viable_cell	3.2	68.3263
BJ	NAD	total_cells	3.2	95.4455
BJ	NAD	total_cells	3.2	101.661
BJ	NAD	total_cells	3.2	101.793
BJ	NAD	total_cells	3.2	94.9103
BJ	NAD	total_cells	3.2	95.8117
BJ	NAD	total_cells	3.2	93.8023
BJ	NAD	ATP_per_viable_cell	3.2	98.1709
BJ	NAD	ATP_per_viable_cell	3.2	94.9997
BJ	NAD	ATP_per_viable_cell	3.2	97.1945
BJ	NAD	ATP_per_viable_cell	3.2	100.56
BJ	NAD	ATP_per_viable_cell	3.2	104.499
BJ	NAD	ATP_per_viable_cell	3.2	99.5568
U2OS	NAD	total_cells	3.2	104.982
U2OS	NAD	total_cells	3.2	114.321
U2OS	NAD	total_cells	3.2	106.544
U2OS	NAD	total_cells	3.2	93.0093
U2OS	NAD	total_cells	3.2	92.3072
U2OS	NAD	total_cells	3.2	95.1114
U2OS	NAD	ATP_per_viable_cell	3.2	97.8175
U2OS	NAD	ATP_per_viable_cell	3.2	100.769
U2OS	NAD	ATP_per_viable_cell	3.2	105.787
U2OS	NAD	ATP_per_viable_cell	3.2	118.58
U2OS	NAD	ATP_per_viable_cell	3.2	116.892
U2OS	NAD	ATP_per_viable_cell	3.2	108.634
HeLa	NAD	total_cells	3.2	107.416
HeLa	NAD	total_cells	3.2	103.625
HeLa	NAD	total_cells	3.2	110.947
HeLa	NAD	total_cells	3.2	118.759
HeLa	NAD	total_cells	3.2	115.883
HeLa	NAD	total_cells	3.2	108.595
HeLa	NAD	ATP_per_viable_cell	3.2	58.1552
HeLa	NAD	ATP_per_viable_cell	3.2	104.815
HeLa	NAD	ATP_per_viable_cell	3.2	105.3
HeLa	NAD	ATP_per_viable_cell	3.2	98.8915
HeLa	NAD	ATP_per_viable_cell	3.2	110.177
HeLa	NAD	ATP_per_viable_cell	3.2	108.684
BJ-T	NAMPTi	total_cells	5	60.4694
BJ-T	NAMPTi	total_cells	5	78.538
BJ-T	NAMPTi	total_cells	5	79.8871
BJ-T	NAMPTi	total_cells	5	77.5881
BJ-T	NAMPTi	total_cells	5	76.5969
BJ-T	NAMPTi	total_cells	5	56.3395
BJ-T	NAMPTi	ATP_per_viable_cell	5	22.126
BJ-T	NAMPTi	ATP_per_viable_cell	5	18.0496
BJ-T	NAMPTi	ATP_per_viable_cell	5	17.9325
BJ-T	NAMPTi	ATP_per_viable_cell	5	18.3595
BJ-T	NAMPTi	ATP_per_viable_cell	5	18.7703
BJ-T	NAMPTi	ATP_per_viable_cell	5	26.3977
BJ	NAMPTi	total_cells	5	97.3247
BJ	NAMPTi	total_cells	5	101.15
BJ	NAMPTi	total_cells	5	98.6186
BJ	NAMPTi	total_cells	5	100.484
BJ	NAMPTi	total_cells	5	100.175
BJ	NAMPTi	total_cells	5	95.1025
BJ	NAMPTi	ATP_per_viable_cell	5	88.9686
BJ	NAMPTi	ATP_per_viable_cell	5	85.9625
BJ	NAMPTi	ATP_per_viable_cell	5	91.5739
BJ	NAMPTi	ATP_per_viable_cell	5	89.1247
BJ	NAMPTi	ATP_per_viable_cell	5	87.0723
BJ	NAMPTi	ATP_per_viable_cell	5	85.036
U2OS	NAMPTi	total_cells	5	78.2245
U2OS	NAMPTi	total_cells	5	68.8346
U2OS	NAMPTi	total_cells	5	67.5685
U2OS	NAMPTi	total_cells	5	96.5442
U2OS	NAMPTi	total_cells	5	68.876
U2OS	NAMPTi	total_cells	5	61.9925
U2OS	NAMPTi	ATP_per_viable_cell	5	97.6818
U2OS	NAMPTi	ATP_per_viable_cell	5	119.072
U2OS	NAMPTi	ATP_per_viable_cell	5	118.627
U2OS	NAMPTi	ATP_per_viable_cell	5	78.1832
U2OS	NAMPTi	ATP_per_viable_cell	5	97.5884
HeLa	NAMPTi	total_cells	5	37.5535
HeLa	NAMPTi	total_cells	5	44.2108
HeLa	NAMPTi	total_cells	5	42.9768
HeLa	NAMPTi	total_cells	5	41.1777
HeLa	NAMPTi	total_cells	5	40.6321
HeLa	NAMPTi	total_cells	5	34.4684
HeLa	NAMPTi	ATP_per_viable_cell	5	41.0761
HeLa	NAMPTi	ATP_per_viable_cell	5	39.9439
HeLa	NAMPTi	ATP_per_viable_cell	5	38.02
HeLa	NAMPTi	ATP_per_viable_cell	5	41.5506
HeLa	NAMPTi	ATP_per_viable_cell	5	39.8674
HeLa	NAMPTi	ATP_per_viable_cell	5	50.1697
BJ-T	NAMPTi	total_cells	10	69.342
BJ-T	NAMPTi	total_cells	10	73.2723
BJ-T	NAMPTi	total_cells	10	77.6982
BJ-T	NAMPTi	total_cells	10	77.7808
BJ-T	NAMPTi	total_cells	10	74.0845
BJ-T	NAMPTi	total_cells	10	69.1148
BJ-T	NAMPTi	ATP_per_viable_cell	10	17.7801
BJ-T	NAMPTi	ATP_per_viable_cell	10	18.4256
BJ-T	NAMPTi	ATP_per_viable_cell	10	17.1475
BJ-T	NAMPTi	ATP_per_viable_cell	10	17.5472
BJ-T	NAMPTi	ATP_per_viable_cell	10	17.0976
BJ-T	NAMPTi	ATP_per_viable_cell	10	19.2249
BJ	NAMPTi	total_cells	10	96.734
BJ	NAMPTi	total_cells	10	98.1873
BJ	NAMPTi	total_cells	10	99.7062
BJ	NAMPTi	total_cells	10	98.4404
BJ	NAMPTi	total_cells	10	100.972
BJ	NAMPTi	total_cells	10	97.7185
BJ	NAMPTi	ATP_per_viable_cell	10	66.6911
BJ	NAMPTi	ATP_per_viable_cell	10	71.1819
BJ	NAMPTi	ATP_per_viable_cell	10	70.4388
BJ	NAMPTi	ATP_per_viable_cell	10	74.179
BJ	NAMPTi	ATP_per_viable_cell	10	72.646
BJ	NAMPTi	ATP_per_viable_cell	10	77.2203
U2OS	NAMPTi	total_cells	10	80.8859
U2OS	NAMPTi	total_cells	10	89.2266
U2OS	NAMPTi	total_cells	10	94.751
U2OS	NAMPTi	total_cells	10	86.2552
U2OS	NAMPTi	total_cells	10	77.5527
U2OS	NAMPTi	total_cells	10	64.2198
U2OS	NAMPTi	ATP_per_viable_cell	10	66.1633
U2OS	NAMPTi	ATP_per_viable_cell	10	60.0727
U2OS	NAMPTi	ATP_per_viable_cell	10	56.7047
U2OS	NAMPTi	ATP_per_viable_cell	10	64.8658
U2OS	NAMPTi	ATP_per_viable_cell	10	67.2414
HeLa	NAMPTi	total_cells	10	30.3799
HeLa	NAMPTi	total_cells	10	39.9144
HeLa	NAMPTi	total_cells	10	38.8655
HeLa	NAMPTi	total_cells	10	37.6672
HeLa	NAMPTi	total_cells	10	35.722
HeLa	NAMPTi	total_cells	10	30.5293
HeLa	NAMPTi	ATP_per_viable_cell	10	28.0791
HeLa	NAMPTi	ATP_per_viable_cell	10	22.2434
HeLa	NAMPTi	ATP_per_viable_cell	10	23.4208
HeLa	NAMPTi	ATP_per_viable_cell	10	24.4398
HeLa	NAMPTi	ATP_per_viable_cell	10	23.7261
HeLa	NAMPTi	ATP_per_viable_cell	10	28.4997
BJ-T	NAD	total_cells	16	97.8793
BJ-T	NAD	total_cells	16	108.112
BJ-T	NAD	total_cells	16	113.951
BJ-T	NAD	total_cells	16	113.889
BJ-T	NAD	total_cells	16	113.935
BJ-T	NAD	total_cells	16	105.002
BJ-T	NAD	ATP_per_viable_cell	16	101.629
BJ-T	NAD	ATP_per_viable_cell	16	96.3927
BJ-T	NAD	ATP_per_viable_cell	16	90.919
BJ-T	NAD	ATP_per_viable_cell	16	89.5851
BJ-T	NAD	ATP_per_viable_cell	16	89.211
BJ-T	NAD	ATP_per_viable_cell	16	94.4566
BJ	NAD	total_cells	16	88.6286
BJ	NAD	total_cells	16	100.14
BJ	NAD	total_cells	16	98.3375
BJ	NAD	total_cells	16	92.3094
BJ	NAD	total_cells	16	96.5535
BJ	NAD	total_cells	16	94.7976
BJ	NAD	ATP_per_viable_cell	16	96.3453
BJ	NAD	ATP_per_viable_cell	16	96.0507
BJ	NAD	ATP_per_viable_cell	16	101.765
BJ	NAD	ATP_per_viable_cell	16	104.848
BJ	NAD	ATP_per_viable_cell	16	101.807
BJ	NAD	ATP_per_viable_cell	16	109.87
U2OS	NAD	total_cells	16	102.049
U2OS	NAD	total_cells	16	110.504
U2OS	NAD	total_cells	16	99.108
U2OS	NAD	total_cells	16	100.479
U2OS	NAD	total_cells	16	94.3428
U2OS	NAD	total_cells	16	94.6129
U2OS	NAD	ATP_per_viable_cell	16	90.0018
U2OS	NAD	ATP_per_viable_cell	16	90.5779
U2OS	NAD	ATP_per_viable_cell	16	92.1731
U2OS	NAD	ATP_per_viable_cell	16	95.2081
U2OS	NAD	ATP_per_viable_cell	16	109.119
U2OS	NAD	ATP_per_viable_cell	16	107.259
HeLa	NAD	total_cells	16	106.087
HeLa	NAD	total_cells	16	123.893
HeLa	NAD	total_cells	16	120.342
HeLa	NAD	total_cells	16	108.305
HeLa	NAD	total_cells	16	116.081
HeLa	NAD	total_cells	16	104.885
HeLa	NAD	ATP_per_viable_cell	16	97.5713
HeLa	NAD	ATP_per_viable_cell	16	89.5684
HeLa	NAD	ATP_per_viable_cell	16	82.6129
HeLa	NAD	ATP_per_viable_cell	16	91.7771
HeLa	NAD	ATP_per_viable_cell	16	95.2682
HeLa	NAD	ATP_per_viable_cell	16	107.794
BJ-T	NAMPTi	total_cells	50	69.5347
BJ-T	NAMPTi	total_cells	50	75.2616
BJ-T	NAMPTi	total_cells	50	77.3059
BJ-T	NAMPTi	total_cells	50	72.9281
BJ-T	NAMPTi	total_cells	50	71.3588
BJ-T	NAMPTi	total_cells	50	55.7269
BJ-T	NAMPTi	ATP_per_viable_cell	50	17.7488
BJ-T	NAMPTi	ATP_per_viable_cell	50	16.8783
BJ-T	NAMPTi	ATP_per_viable_cell	50	15.7689
BJ-T	NAMPTi	ATP_per_viable_cell	50	16.7626
BJ-T	NAMPTi	ATP_per_viable_cell	50	17.5292
BJ-T	NAMPTi	ATP_per_viable_cell	50	20.9658
BJ	NAMPTi	total_cells	50	98.4029
BJ	NAMPTi	total_cells	50	98.3185
BJ	NAMPTi	total_cells	50	100.681
BJ	NAMPTi	total_cells	50	98.9186
BJ	NAMPTi	total_cells	50	99.5187
BJ	NAMPTi	total_cells	50	100.025
BJ	NAMPTi	ATP_per_viable_cell	50	56.3169
BJ	NAMPTi	ATP_per_viable_cell	50	58.9741
BJ	NAMPTi	ATP_per_viable_cell	50	51.3133
BJ	NAMPTi	ATP_per_viable_cell	50	57.3919
BJ	NAMPTi	ATP_per_viable_cell	50	53.6883
BJ	NAMPTi	ATP_per_viable_cell	50	52.3617
U2OS	NAMPTi	total_cells	50	89.9966
U2OS	NAMPTi	total_cells	50	75.5269
U2OS	NAMPTi	total_cells	50	68.3799
U2OS	NAMPTi	total_cells	50	61.4706
U2OS	NAMPTi	total_cells	50	61.5998
U2OS	NAMPTi	total_cells	50	54.2254
U2OS	NAMPTi	ATP_per_viable_cell	50	29.902
U2OS	NAMPTi	ATP_per_viable_cell	50	39.4078
U2OS	NAMPTi	ATP_per_viable_cell	50	48.6875
U2OS	NAMPTi	ATP_per_viable_cell	50	54.5021
U2OS	NAMPTi	ATP_per_viable_cell	50	56.052
HeLa	NAMPTi	total_cells	50	29.9253
HeLa	NAMPTi	total_cells	50	38.7778
HeLa	NAMPTi	total_cells	50	35.5076
HeLa	NAMPTi	total_cells	50	34.7607
HeLa	NAMPTi	total_cells	50	33.6468
HeLa	NAMPTi	total_cells	50	31.3899
HeLa	NAMPTi	ATP_per_viable_cell	50	24.3708
HeLa	NAMPTi	ATP_per_viable_cell	50	19.0124
HeLa	NAMPTi	ATP_per_viable_cell	50	20.5662
HeLa	NAMPTi	ATP_per_viable_cell	50	21.0079
HeLa	NAMPTi	ATP_per_viable_cell	50	21.0789
HeLa	NAMPTi	ATP_per_viable_cell	50	19.1781
BJ-T	NAD	total_cells	80	101.456
BJ-T	NAD	total_cells	80	113.293
BJ-T	NAD	total_cells	80	113.263
BJ-T	NAD	total_cells	80	106.156
BJ-T	NAD	total_cells	80	113.156
BJ-T	NAD	total_cells	80	99.7363
BJ-T	NAD	ATP_per_viable_cell	80	117.385
BJ-T	NAD	ATP_per_viable_cell	80	106.574
BJ-T	NAD	ATP_per_viable_cell	80	111.871
BJ-T	NAD	ATP_per_viable_cell	80	116.527
BJ-T	NAD	ATP_per_viable_cell	80	105.596
BJ-T	NAD	ATP_per_viable_cell	80	110.841
BJ	NAD	total_cells	80	95.53
BJ	NAD	total_cells	80	97.4737
BJ	NAD	total_cells	80	97.7929
BJ	NAD	total_cells	80	98.2718
BJ	NAD	total_cells	80	100.413
BJ	NAD	total_cells	80	98.2248
BJ	NAD	ATP_per_viable_cell	80	104.094
BJ	NAD	ATP_per_viable_cell	80	102.958
BJ	NAD	ATP_per_viable_cell	80	107.487
BJ	NAD	ATP_per_viable_cell	80	107.327
BJ	NAD	ATP_per_viable_cell	80	104.923
BJ	NAD	ATP_per_viable_cell	80	112.54
U2OS	NAD	total_cells	80	96.2082
U2OS	NAD	total_cells	80	103.333
U2OS	NAD	total_cells	80	104.978
U2OS	NAD	total_cells	80	99.4154
U2OS	NAD	total_cells	80	95.0034
U2OS	NAD	total_cells	80	94.6212
U2OS	NAD	ATP_per_viable_cell	80	143.932
U2OS	NAD	ATP_per_viable_cell	80	117.357
U2OS	NAD	ATP_per_viable_cell	80	136.401
U2OS	NAD	ATP_per_viable_cell	80	130.008
U2OS	NAD	ATP_per_viable_cell	80	136.679
U2OS	NAD	ATP_per_viable_cell	80	137.999
HeLa	NAD	total_cells	80	62.3189
HeLa	NAD	total_cells	80	62.683
HeLa	NAD	total_cells	80	73.9757
HeLa	NAD	total_cells	80	72.2055
HeLa	NAD	total_cells	80	70.2749
HeLa	NAD	total_cells	80	72.0786
HeLa	NAD	ATP_per_viable_cell	80	231.783
HeLa	NAD	ATP_per_viable_cell	80	230.556
HeLa	NAD	ATP_per_viable_cell	80	192.022
HeLa	NAD	ATP_per_viable_cell	80	192.61
HeLa	NAD	ATP_per_viable_cell	80	205.526
HeLa	NAD	ATP_per_viable_cell	80	195.686
BJ-T	NAMPTi	total_cells	100	64.8541
BJ-T	NAMPTi	total_cells	100	70.4708
BJ-T	NAMPTi	total_cells	100	73.9813
BJ-T	NAMPTi	total_cells	100	73.1966
BJ-T	NAMPTi	total_cells	100	71.8819
BJ-T	NAMPTi	total_cells	100	61.6465
BJ-T	NAMPTi	ATP_per_viable_cell	100	18.5749
BJ-T	NAMPTi	ATP_per_viable_cell	100	17.7608
BJ-T	NAMPTi	ATP_per_viable_cell	100	17.3728
BJ-T	NAMPTi	ATP_per_viable_cell	100	16.5308
BJ-T	NAMPTi	ATP_per_viable_cell	100	16.2733
BJ-T	NAMPTi	ATP_per_viable_cell	100	19.4761
BJ	NAMPTi	total_cells	100	98.9749
BJ	NAMPTi	total_cells	100	98.0841
BJ	NAMPTi	total_cells	100	99.0405
BJ	NAMPTi	total_cells	100	100.006
BJ	NAMPTi	total_cells	100	95.1306
BJ	NAMPTi	total_cells	100	95.8807
BJ	NAMPTi	ATP_per_viable_cell	100	47.6532
BJ	NAMPTi	ATP_per_viable_cell	100	51.6251
BJ	NAMPTi	ATP_per_viable_cell	100	47.5388
BJ	NAMPTi	ATP_per_viable_cell	100	55.7546
BJ	NAMPTi	ATP_per_viable_cell	100	54.7603
BJ	NAMPTi	ATP_per_viable_cell	100	53.2032
U2OS	NAMPTi	total_cells	100	75.222
U2OS	NAMPTi	total_cells	100	74.297
U2OS	NAMPTi	total_cells	100	62.9382
U2OS	NAMPTi	total_cells	100	60.8504
U2OS	NAMPTi	total_cells	100	68.5349
U2OS	NAMPTi	total_cells	100	59.419
U2OS	NAMPTi	ATP_per_viable_cell	100	36.8681
U2OS	NAMPTi	ATP_per_viable_cell	100	40.9613
U2OS	NAMPTi	ATP_per_viable_cell	100	51.4769
U2OS	NAMPTi	ATP_per_viable_cell	100	52.9674
U2OS	NAMPTi	ATP_per_viable_cell	100	45.5371
HeLa	NAMPTi	total_cells	100	27.9476
HeLa	NAMPTi	total_cells	100	35.8096
HeLa	NAMPTi	total_cells	100	34.0398
HeLa	NAMPTi	total_cells	100	31.1593
HeLa	NAMPTi	total_cells	100	30.4189
HeLa	NAMPTi	total_cells	100	30.8508
HeLa	NAMPTi	ATP_per_viable_cell	100	19.4328
HeLa	NAMPTi	ATP_per_viable_cell	100	18.2198
HeLa	NAMPTi	ATP_per_viable_cell	100	18.1772
HeLa	NAMPTi	ATP_per_viable_cell	100	21.2262
HeLa	NAMPTi	ATP_per_viable_cell	100	20.8821
HeLa	NAMPTi	ATP_per_viable_cell	100	19.2199
BJ-T	NAD	total_cells	400	99.1403
BJ-T	NAD	total_cells	400	107.676
BJ-T	NAD	total_cells	400	108.486
BJ-T	NAD	total_cells	400	111.574
BJ-T	NAD	total_cells	400	110.71
BJ-T	NAD	total_cells	400	102.694
BJ-T	NAD	ATP_per_viable_cell	400	118.344
BJ-T	NAD	ATP_per_viable_cell	400	118.377
BJ-T	NAD	ATP_per_viable_cell	400	118.941
BJ-T	NAD	ATP_per_viable_cell	400	115.432
BJ-T	NAD	ATP_per_viable_cell	400	115.092
BJ-T	NAD	ATP_per_viable_cell	400	105.986
BJ	NAD	total_cells	400	84.6287
BJ	NAD	total_cells	400	97.192
BJ	NAD	total_cells	400	92.5066
BJ	NAD	total_cells	400	88.2249
BJ	NAD	total_cells	400	86.4972
BJ	NAD	total_cells	400	91.0887
BJ	NAD	ATP_per_viable_cell	400	130.589
BJ	NAD	ATP_per_viable_cell	400	115.713
BJ	NAD	ATP_per_viable_cell	400	122.213
BJ	NAD	ATP_per_viable_cell	400	138.364
BJ	NAD	ATP_per_viable_cell	400	138.44
BJ	NAD	ATP_per_viable_cell	400	139.634
U2OS	NAD	total_cells	400	89.4655
U2OS	NAD	total_cells	400	94.239
U2OS	NAD	total_cells	400	94.4218
U2OS	NAD	total_cells	400	88.4768
U2OS	NAD	total_cells	400	84.0315
U2OS	NAD	total_cells	400	81.5846
U2OS	NAD	ATP_per_viable_cell	400	176.117
U2OS	NAD	ATP_per_viable_cell	400	159.946
U2OS	NAD	ATP_per_viable_cell	400	163.027
U2OS	NAD	ATP_per_viable_cell	400	167.163
U2OS	NAD	ATP_per_viable_cell	400	159.988
U2OS	NAD	ATP_per_viable_cell	400	154.139
HeLa	NAD	total_cells	400	52.6327
HeLa	NAD	total_cells	400	60.0844
HeLa	NAD	total_cells	400	56.7844
HeLa	NAD	total_cells	400	59.8005
HeLa	NAD	total_cells	400	59.6569
HeLa	NAD	total_cells	400	56.103
HeLa	NAD	ATP_per_viable_cell	400	248.52
HeLa	NAD	ATP_per_viable_cell	400	248.346
HeLa	NAD	ATP_per_viable_cell	400	255.873
HeLa	NAD	ATP_per_viable_cell	400	243.806
HeLa	NAD	ATP_per_viable_cell	400	255.382
HeLa	NAD	ATP_per_viable_cell	400	267.782
BJ-T	NAMPTi	total_cells	500	69.1561
BJ-T	NAMPTi	total_cells	500	68.9083
BJ-T	NAMPTi	total_cells	500	71.2417
BJ-T	NAMPTi	total_cells	500	71.6685
BJ-T	NAMPTi	total_cells	500	69.5485
BJ-T	NAMPTi	total_cells	500	68.3026
BJ-T	NAMPTi	ATP_per_viable_cell	500	15.1484
BJ-T	NAMPTi	ATP_per_viable_cell	500	15.0457
BJ-T	NAMPTi	ATP_per_viable_cell	500	14.7218
BJ-T	NAMPTi	ATP_per_viable_cell	500	15.1006
BJ-T	NAMPTi	ATP_per_viable_cell	500	13.093
BJ-T	NAMPTi	ATP_per_viable_cell	500	12.6445
BJ	NAMPTi	total_cells	500	101.235
BJ	NAMPTi	total_cells	500	98.8342
BJ	NAMPTi	total_cells	500	100.259
BJ	NAMPTi	total_cells	500	99.5749
BJ	NAMPTi	total_cells	500	100.044
BJ	NAMPTi	total_cells	500	92.946
BJ	NAMPTi	ATP_per_viable_cell	500	53.0657
BJ	NAMPTi	ATP_per_viable_cell	500	57.5939
BJ	NAMPTi	ATP_per_viable_cell	500	54.6437
BJ	NAMPTi	ATP_per_viable_cell	500	55.2658
BJ	NAMPTi	ATP_per_viable_cell	500	52.5545
BJ	NAMPTi	ATP_per_viable_cell	500	60.3055
U2OS	NAMPTi	total_cells	500	76.576
U2OS	NAMPTi	total_cells	500	75.837
U2OS	NAMPTi	total_cells	500	74.8758
U2OS	NAMPTi	total_cells	500	86.6324
U2OS	NAMPTi	total_cells	500	74.8499
U2OS	NAMPTi	total_cells	500	67.5892
U2OS	NAMPTi	ATP_per_viable_cell	500	28.987
U2OS	NAMPTi	ATP_per_viable_cell	500	37.5516
U2OS	NAMPTi	ATP_per_viable_cell	500	39.14
U2OS	NAMPTi	ATP_per_viable_cell	500	32.8572
U2OS	NAMPTi	ATP_per_viable_cell	500	38.578
HeLa	NAMPTi	total_cells	500	27.415
HeLa	NAMPTi	total_cells	500	33.8352
HeLa	NAMPTi	total_cells	500	30.854
HeLa	NAMPTi	total_cells	500	30.8995
HeLa	NAMPTi	total_cells	500	31.208
HeLa	NAMPTi	total_cells	500	28.9185
HeLa	NAMPTi	ATP_per_viable_cell	500	21.0333
HeLa	NAMPTi	ATP_per_viable_cell	500	20.0091
HeLa	NAMPTi	ATP_per_viable_cell	500	21.8225
HeLa	NAMPTi	ATP_per_viable_cell	500	22.8667
HeLa	NAMPTi	ATP_per_viable_cell	500	21.3999
HeLa	NAMPTi	ATP_per_viable_cell	500	23.3679
BJ-T	NAD	total_cells	2000	92.3923
BJ-T	NAD	total_cells	2000	104.91
BJ-T	NAD	total_cells	2000	111.52
BJ-T	NAD	total_cells	2000	111.016
BJ-T	NAD	total_cells	2000	101.425
BJ-T	NAD	total_cells	2000	107.814
BJ-T	NAD	ATP_per_viable_cell	2000	123.913
BJ-T	NAD	ATP_per_viable_cell	2000	119.758
BJ-T	NAD	ATP_per_viable_cell	2000	113.479
BJ-T	NAD	ATP_per_viable_cell	2000	114.765
BJ-T	NAD	ATP_per_viable_cell	2000	119.07
BJ-T	NAD	ATP_per_viable_cell	2000	112.616
BJ	NAD	total_cells	2000	86.4878
BJ	NAD	total_cells	2000	91.8399
BJ	NAD	total_cells	2000	89.239
BJ	NAD	total_cells	2000	90.3094
BJ	NAD	total_cells	2000	90.4315
BJ	NAD	total_cells	2000	86.9291
BJ	NAD	ATP_per_viable_cell	2000	128.983
BJ	NAD	ATP_per_viable_cell	2000	118.927
BJ	NAD	ATP_per_viable_cell	2000	123.97
BJ	NAD	ATP_per_viable_cell	2000	122.584
BJ	NAD	ATP_per_viable_cell	2000	110.699
BJ	NAD	ATP_per_viable_cell	2000	120.197
U2OS	NAD	total_cells	2000	87.7539
U2OS	NAD	total_cells	2000	95.1072
U2OS	NAD	total_cells	2000	91.5926
U2OS	NAD	total_cells	2000	85.6975
U2OS	NAD	total_cells	2000	85.5687
U2OS	NAD	total_cells	2000	90.7368
U2OS	NAD	ATP_per_viable_cell	2000	154.877
U2OS	NAD	ATP_per_viable_cell	2000	138.212
U2OS	NAD	ATP_per_viable_cell	2000	141.967
U2OS	NAD	ATP_per_viable_cell	2000	145.268
U2OS	NAD	ATP_per_viable_cell	2000	144.694
U2OS	NAD	ATP_per_viable_cell	2000	142.446
HeLa	NAD	total_cells	2000	52.5091
HeLa	NAD	total_cells	2000	61.6743
HeLa	NAD	total_cells	2000	62.5661
HeLa	NAD	total_cells	2000	57.9768
HeLa	NAD	total_cells	2000	59.413
HeLa	NAD	total_cells	2000	59.9641
HeLa	NAD	ATP_per_viable_cell	2000	198.979
HeLa	NAD	ATP_per_viable_cell	2000	175.383
HeLa	NAD	ATP_per_viable_cell	2000	180.917
HeLa	NAD	ATP_per_viable_cell	2000	188.234
HeLa	NAD	ATP_per_viable_cell	2000	188.416
HeLa	NAD	ATP_per_viable_cell	2000	177.621
BJ-T	NAD	total_cells	10000	95.3192
BJ-T	NAD	total_cells	10000	106.989
BJ-T	NAD	total_cells	10000	92.912
BJ-T	NAD	total_cells	10000	106.698
BJ-T	NAD	total_cells	10000	111.513
BJ-T	NAD	total_cells	10000	97.0234
BJ-T	NAD	ATP_per_viable_cell	10000	133.856
BJ-T	NAD	ATP_per_viable_cell	10000	115.503
BJ-T	NAD	ATP_per_viable_cell	10000	133.756
BJ-T	NAD	ATP_per_viable_cell	10000	106.801
BJ-T	NAD	ATP_per_viable_cell	10000	101.093
BJ-T	NAD	ATP_per_viable_cell	10000	109.333
BJ	NAD	total_cells	10000	90.0746
BJ	NAD	total_cells	10000	93.0042
BJ	NAD	total_cells	10000	105.605
BJ	NAD	total_cells	10000	102.563
BJ	NAD	total_cells	10000	90.131
BJ	NAD	total_cells	10000	85.7273
BJ	NAD	ATP_per_viable_cell	10000	78.6696
BJ	NAD	ATP_per_viable_cell	10000	84.9276
BJ	NAD	ATP_per_viable_cell	10000	83.9885
BJ	NAD	ATP_per_viable_cell	10000	91.6166
BJ	NAD	ATP_per_viable_cell	10000	99.1605
BJ	NAD	ATP_per_viable_cell	10000	95.9899
U2OS	NAD	total_cells	10000	104.588
U2OS	NAD	total_cells	10000	102.905
U2OS	NAD	total_cells	10000	109.656
U2OS	NAD	total_cells	10000	99.4445
U2OS	NAD	total_cells	10000	107.703
U2OS	NAD	total_cells	10000	101.069
U2OS	NAD	ATP_per_viable_cell	10000	101.065
U2OS	NAD	ATP_per_viable_cell	10000	103.789
U2OS	NAD	ATP_per_viable_cell	10000	100.043
U2OS	NAD	ATP_per_viable_cell	10000	103.656
U2OS	NAD	ATP_per_viable_cell	10000	95.6478
U2OS	NAD	ATP_per_viable_cell	10000	100.088
HeLa	NAD	total_cells	10000	56.7376
HeLa	NAD	total_cells	10000	61.4071
HeLa	NAD	total_cells	10000	61.554
HeLa	NAD	total_cells	10000	60.9728
HeLa	NAD	total_cells	10000	59.5834
HeLa	NAD	total_cells	10000	59.2594
HeLa	NAD	ATP_per_viable_cell	10000	144.717
HeLa	NAD	ATP_per_viable_cell	10000	138.974
HeLa	NAD	ATP_per_viable_cell	10000	148.058
HeLa	NAD	ATP_per_viable_cell	10000	147.295
HeLa	NAD	ATP_per_viable_cell	10000	151.829
HeLa	NAD	ATP_per_viable_cell	10000	156.206

## Sheet: Fig 3b
sample	val
NT	157.723
NT	159.72
NT	159.72
NAD 16 µM	210.945
NAD 16 µM	206.849
NAD 16 µM	208.897
NAD 80 µM	313.358
NAD 80 µM	298.67
NAD 80 µM	298.67
NAD 400 µM	308.927
NAD 400 µM	301.268
NAD 400 µM	331.905
NAD 2 mM	336.251
NAD 2 mM	329.196
NAD 2 mM	326.845
NAMPTi	36.2408
NAMPTi	28.1873
NAMPTi	28.1873

## Sheet: Fig 3c
sample	mtb	mean_area	Log2FoldChange	maxLFC	stat_comparison	padj	significant
NAD10.000µM(10mM)	1-Methyl Adenosine	41037.5	-2.77608	2.77608	NT_NAD10.000µM(10mM)	0.000475661	*
NAD16µM	1-Methyl Adenosine	277505	-0.0185787	2.77608	NT_NAD16µM	0.943782
NAD2.000µM(2mM)	1-Methyl Adenosine	124361	-1.17656	2.77608	NT_NAD2.000µM(2mM)	0.0036929	*
NAD400µM	1-Methyl Adenosine	214962	-0.387014	2.77608	NT_NAD400µM	0.0701019
NAD80µM	1-Methyl Adenosine	232053	-0.276637	2.77608	NT_NAD80µM	0.290115
NT	1-Methyl Adenosine	281102	0	2.77608
NAD10.000µM(10mM)	2-Picolinic acid	711171	6.87289	6.87289	NT_NAD10.000µM(10mM)	0.00420115	*
NAD16µM	2-Picolinic acid	38713.2	2.67359	6.87289	NT_NAD16µM	0.24318
NAD2.000µM(2mM)	2-Picolinic acid	620885	6.67702	6.87289	NT_NAD2.000µM(2mM)	0.00460577	*
NAD400µM	2-Picolinic acid	574990	6.56623	6.87289	NT_NAD400µM	0.0253328	*
NAD80µM	2-Picolinic acid	302254	5.63845	6.87289	NT_NAD80µM	0.0280359	*
NT	2-Picolinic acid	6067.75	0	6.87289
NAD10.000µM(10mM)	Acetylhistidine	325008	-1.80063	1.89795	NT_NAD10.000µM(10mM)	0.459121
NAD16µM	Acetylhistidine	303807	-1.89795	1.89795	NT_NAD16µM	0.446525
NAD2.000µM(2mM)	Acetylhistidine	365716	-1.63038	1.89795	NT_NAD2.000µM(2mM)	0.48059
NAD400µM	Acetylhistidine	416070	-1.44428	1.89795	NT_NAD400µM	0.510477
NAD80µM	Acetylhistidine	355931	-1.66951	1.89795	NT_NAD80µM	0.475052
NT	Acetylhistidine	1.13224e+06	0	1.89795
NAD10.000µM(10mM)	Adenine	2.54514e+07	6.30679	6.30679	NT_NAD10.000µM(10mM)	0.010841	*
NAD16µM	Adenine	291673	-0.140461	6.30679	NT_NAD16µM	0.888996
NAD2.000µM(2mM)	Adenine	8.163e+06	4.66622	6.30679	NT_NAD2.000µM(2mM)	0.014596	*
NAD400µM	Adenine	5864959	4.18924	6.30679	NT_NAD400µM	0.000475661	*
NAD80µM	Adenine	546778	0.766143	6.30679	NT_NAD80µM	0.362161
NT	Adenine	321498	0	6.30679
NAD10.000µM(10mM)	Adenosine diphosphate ribose	7.38899e+06	9.85984	9.85984	NT_NAD10.000µM(10mM)	0.293132
NAD16µM	Adenosine diphosphate ribose	2825	-1.49307	9.85984	NT_NAD16µM	0.559687
NAD2.000µM(2mM)	Adenosine diphosphate ribose	154398	4.27919	9.85984	NT_NAD2.000µM(2mM)	0.279373
NAD400µM	Adenosine diphosphate ribose	27007.5	1.76397	9.85984	NT_NAD400µM	0.293725
NAD80µM	Adenosine diphosphate ribose	3011.75	-1.40072	9.85984	NT_NAD80µM	0.574324
NT	Adenosine diphosphate ribose	7952	0	9.85984
NAD10.000µM(10mM)	ADP	7.32047e+06	3.1133	3.1133	NT_NAD10.000µM(10mM)	0.00239737	*
NAD16µM	ADP	777097	-0.122467	3.1133	NT_NAD16µM	0.896143
NAD2.000µM(2mM)	ADP	4620989	2.44957	3.1133	NT_NAD2.000µM(2mM)	0.0208801	*
NAD400µM	ADP	3729616	2.14039	3.1133	NT_NAD400µM	0.00612211	*
NAD80µM	ADP	781903	-0.113572	3.1133	NT_NAD80µM	0.76989
NT	ADP	845944	0	3.1133
NAD10.000µM(10mM)	Allopurinol	7.96679e+06	3.85528	4.61918	NT_NAD10.000µM(10mM)	0.0101851	*
NAD16µM	Allopurinol	657631	0.256632	4.61918	NT_NAD16µM	0.443935
NAD2.000µM(2mM)	Allopurinol	1.35282e+07	4.61918	4.61918	NT_NAD2.000µM(2mM)	0.00768999	*
NAD400µM	Allopurinol	1.29551e+07	4.55673	4.61918	NT_NAD400µM	0.00624922	*
NAD80µM	Allopurinol	1.08976e+06	0.985298	4.61918	NT_NAD80µM	0.0503913
NT	Allopurinol	550463	0	4.61918
NAD10.000µM(10mM)	AMP	1.85868e+06	4.05384	4.05384	NT_NAD10.000µM(10mM)	0.0289911	*
NAD16µM	AMP	91396	-0.292162	4.05384	NT_NAD16µM	0.704591
NAD2.000µM(2mM)	AMP	817047	2.86805	4.05384	NT_NAD2.000µM(2mM)	0.0585443
NAD400µM	AMP	533478	2.25306	4.05384	NT_NAD400µM	0.00723781	*
NAD80µM	AMP	91832	-0.285296	4.05384	NT_NAD80µM	0.600366
NT	AMP	111912	0	4.05384
NAD10.000µM(10mM)	Asparagine	1.03501e+06	2.38973	2.67473	NT_NAD10.000µM(10mM)	0.000442941	*
NAD16µM	Asparagine	182676	-0.112552	2.67473	NT_NAD16µM	0.749791
NAD2.000µM(2mM)	Asparagine	1.06806e+06	2.43508	2.67473	NT_NAD2.000µM(2mM)	0.00564306	*
NAD400µM	Asparagine	1.09367e+06	2.46926	2.67473	NT_NAD400µM	0.000186652	*
NAD80µM	Asparagine	1.26106e+06	2.67473	2.67473	NT_NAD80µM	0.00892517	*
NT	Asparagine	197499	0	2.67473
NAD10.000µM(10mM)	ATP	3.37596e+07	1.48832	1.48832	NT_NAD10.000µM(10mM)	0.000186652	*
NAD16µM	ATP	11842425	-0.0230106	1.48832	NT_NAD16µM	0.925813
NAD2.000µM(2mM)	ATP	3.26745e+07	1.44119	1.48832	NT_NAD2.000µM(2mM)	0.00319573	*
NAD400µM	ATP	33342749	1.4704	1.48832	NT_NAD400µM	0.000578136	*
NAD80µM	ATP	2.01303e+07	0.74239	1.48832	NT_NAD80µM	0.0186483	*
NT	ATP	1.20328e+07	0	1.48832
NAD10.000µM(10mM)	Carbamoylaspartate	38560.5	-1.93786	1.93786	NT_NAD10.000µM(10mM)	0.000256807	*
NAD16µM	Carbamoylaspartate	167978	0.185219	1.93786	NT_NAD16µM	0.365897
NAD2.000µM(2mM)	Carbamoylaspartate	54296	-1.44414	1.93786	NT_NAD2.000µM(2mM)	0.00075463	*
NAD400µM	Carbamoylaspartate	55218	-1.41985	1.93786	NT_NAD400µM	0.000578136	*
NAD80µM	Carbamoylaspartate	101931	-0.535465	1.93786	NT_NAD80µM	0.0343044	*
NT	Carbamoylaspartate	147740	0	1.93786
NAD10.000µM(10mM)	CDP	1640.5	-5.91246	8.47604	NT_NAD10.000µM(10mM)	0.000475661	*
NAD16µM	CDP	86798	-0.187006	8.47604	NT_NAD16µM	0.842488
NAD2.000µM(2mM)	CDP	3151.75	-4.97044	8.47604	NT_NAD2.000µM(2mM)	0.000475661	*
NAD400µM	CDP	2511.75	-5.2979	8.47604	NT_NAD400µM	0.000483247	*
NAD80µM	CDP	277.5	-8.47604	8.47604	NT_NAD80µM	0.000475661	*
NT	CDP	98810.8	0	8.47604
NAD10.000µM(10mM)	Creatine	152896068	1.29083	1.29083	NT_NAD10.000µM(10mM)	0.00020592	*
NAD16µM	Creatine	6.59182e+07	0.0770302	1.29083	NT_NAD16µM	0.667151
NAD2.000µM(2mM)	Creatine	1.35106e+08	1.11238	1.29083	NT_NAD2.000µM(2mM)	0.00267646	*
NAD400µM	Creatine	1.49119e+08	1.25474	1.29083	NT_NAD400µM	0.000902256	*
NAD80µM	Creatine	95794832	0.616301	1.29083	NT_NAD80µM	0.0177504	*
NT	Creatine	6.24909e+07	0	1.29083
NAD10.000µM(10mM)	Creatine phosphate	2.07036e+06	-1.16451	1.3802	NT_NAD10.000µM(10mM)	0.226523
NAD16µM	Creatine phosphate	4.93147e+06	0.08762	1.3802	NT_NAD16µM	0.914781
NAD2.000µM(2mM)	Creatine phosphate	5703809	0.297528	1.3802	NT_NAD2.000µM(2mM)	0.635433
NAD400µM	Creatine phosphate	7.26989e+06	0.647535	1.3802	NT_NAD400µM	0.172973
NAD80µM	Creatine phosphate	1.20804e+07	1.3802	1.3802	NT_NAD80µM	0.0181411	*
NT	Creatine phosphate	4.64088e+06	0	1.3802
NAD10.000µM(10mM)	CTP	70210.8	-4.62088	4.63549	NT_NAD10.000µM(10mM)	0.000186652	*
NAD16µM	CTP	1847965	0.0972252	4.63549	NT_NAD16µM	0.73801
NAD2.000µM(2mM)	CTP	114634	-3.9136	4.63549	NT_NAD2.000µM(2mM)	0.000203152	*
NAD400µM	CTP	69503	-4.63549	4.63549	NT_NAD400µM	0.000186652	*
NAD80µM	CTP	298722	-2.53184	4.63549	NT_NAD80µM	0.000290469	*
NT	CTP	1.72753e+06	0	4.63549
NAD10.000µM(10mM)	Cystathionine	2459442	-1.84667	2.01637	NT_NAD10.000µM(10mM)	0.00421387	*
NAD16µM	Cystathionine	7.21971e+06	-0.293061	2.01637	NT_NAD16µM	0.359046
NAD2.000µM(2mM)	Cystathionine	2186506	-2.01637	2.01637	NT_NAD2.000µM(2mM)	0.0040453	*
NAD400µM	Cystathionine	2.4597e+06	-1.84652	2.01637	NT_NAD400µM	0.00400344	*
NAD80µM	Cystathionine	4.35678e+06	-1.02174	2.01637	NT_NAD80µM	0.0160907	*
NT	Cystathionine	8.84586e+06	0	2.01637
NAD10.000µM(10mM)	dGDP	7533712	4.03107	4.03107	NT_NAD10.000µM(10mM)	0.0704179
NAD16µM	dGDP	456752	-0.0128087	4.03107	NT_NAD16µM	0.976508
NAD2.000µM(2mM)	dGDP	2.41006e+06	2.38678	4.03107	NT_NAD2.000µM(2mM)	0.117658
NAD400µM	dGDP	1.69232e+06	1.87671	4.03107	NT_NAD400µM	0.00293127	*
NAD80µM	dGDP	600163	0.381136	4.03107	NT_NAD80µM	0.341918
NT	dGDP	460825	0	4.03107
NAD10.000µM(10mM)	Folic acid	35614	1.74801	1.74801	NT_NAD10.000µM(10mM)	0.226675
NAD16µM	Folic acid	14357.2	0.437341	1.74801	NT_NAD16µM	0.698824
NAD2.000µM(2mM)	Folic acid	27834.8	1.39245	1.74801	NT_NAD2.000µM(2mM)	0.415018
NAD400µM	Folic acid	23635.8	1.15653	1.74801	NT_NAD400µM	0.353337
NAD80µM	Folic acid	26032.5	1.29588	1.74801	NT_NAD80µM	0.245019
NT	Folic acid	10602.8	0	1.74801
NAD10.000µM(10mM)	Fructose 6-phosphate	702484	1.74763	1.74763	NT_NAD10.000µM(10mM)	0.00239737	*
NAD16µM	Fructose 6-phosphate	206694	-0.0173398	1.74763	NT_NAD16µM	0.961177
NAD2.000µM(2mM)	Fructose 6-phosphate	671090	1.68167	1.74763	NT_NAD2.000µM(2mM)	0.00793495	*
NAD400µM	Fructose 6-phosphate	674838	1.68971	1.74763	NT_NAD400µM	0.00165769	*
NAD80µM	Fructose 6-phosphate	346976	0.730002	1.74763	NT_NAD80µM	0.0724337
NT	Fructose 6-phosphate	209193	0	1.74763
NAD10.000µM(10mM)	Glucose-1-phosphate	1.84618e+06	2.41504	2.41504	NT_NAD10.000µM(10mM)	0.000930924	*
NAD16µM	Glucose-1-phosphate	349186	0.0125661	2.41504	NT_NAD16µM	0.971071
NAD2.000µM(2mM)	Glucose-1-phosphate	1.74519e+06	2.33388	2.41504	NT_NAD2.000µM(2mM)	0.00133008	*
NAD400µM	Glucose-1-phosphate	1.70849e+06	2.30321	2.41504	NT_NAD400µM	0.000186652	*
NAD80µM	Glucose-1-phosphate	703898	1.02393	2.41504	NT_NAD80µM	0.052957
NT	Glucose-1-phosphate	346158	0	2.41504
NAD10.000µM(10mM)	Glucose-6-phosphate	533358	2.79197	2.79197	NT_NAD10.000µM(10mM)	0.184658
NAD16µM	Glucose-6-phosphate	50726.5	-0.602325	2.79197	NT_NAD16µM	0.505407
NAD2.000µM(2mM)	Glucose-6-phosphate	349036	2.18024	2.79197	NT_NAD2.000µM(2mM)	0.182611
NAD400µM	Glucose-6-phosphate	199091	1.37029	2.79197	NT_NAD400µM	0.172802
NAD80µM	Glucose-6-phosphate	145270	0.915603	2.79197	NT_NAD80µM	0.315419
NT	Glucose-6-phosphate	77011	0	2.79197
NAD10.000µM(10mM)	Glutamine	6.76955e+06	1.66788	2.13692	NT_NAD10.000µM(10mM)	0.0306865	*
NAD16µM	Glutamine	2742716	0.364429	2.13692	NT_NAD16µM	0.267448
NAD2.000µM(2mM)	Glutamine	5.58711e+06	1.39093	2.13692	NT_NAD2.000µM(2mM)	0.0148206	*
NAD400µM	Glutamine	6.38644e+06	1.58383	2.13692	NT_NAD400µM	0.00612211	*
NAD80µM	Glutamine	9.37029e+06	2.13692	2.13692	NT_NAD80µM	0.0007925	*
NT	Glutamine	2.13048e+06	0	2.13692
NAD10.000µM(10mM)	Glutathione	2.38037e+08	1.13311	1.27678	NT_NAD10.000µM(10mM)	0.000586681	*
NAD16µM	Glutathione	116211626	0.0986783	1.27678	NT_NAD16µM	0.604912
NAD2.000µM(2mM)	Glutathione	2.36931e+08	1.12639	1.27678	NT_NAD2.000µM(2mM)	0.0036929	*
NAD400µM	Glutathione	262962311	1.27678	1.27678	NT_NAD400µM	0.00120171	*
NAD80µM	Glutathione	1.8112e+08	0.738868	1.27678	NT_NAD80µM	0.00728852	*
NT	Glutathione	1.08529e+08	0	1.27678
NAD10.000µM(10mM)	GMP	74741.8	6.46895	6.46895	NT_NAD10.000µM(10mM)	0.0520693
NAD16µM	GMP	1475	0.805827	6.46895	NT_NAD16µM	0.636446
NAD2.000µM(2mM)	GMP	45851	5.76399	6.46895	NT_NAD2.000µM(2mM)	0.0365365	*
NAD400µM	GMP	21082	4.64305	6.46895	NT_NAD400µM	0.052957
NAD80µM	GMP	818.75	-0.0433926	6.46895	NT_NAD80µM	0.971071
NT	GMP	843.75	0	6.46895
NAD10.000µM(10mM)	Hypoxanthine	4.18423e+07	10.6784	10.6784	NT_NAD10.000µM(10mM)	0.00351392	*
NAD16µM	Hypoxanthine	28218.8	0.144291	10.6784	NT_NAD16µM	0.753234
NAD2.000µM(2mM)	Hypoxanthine	3.79881e+07	10.539	10.6784	NT_NAD2.000µM(2mM)	0.00779679	*
NAD400µM	Hypoxanthine	3.681e+07	10.4935	10.6784	NT_NAD400µM	0.00210376	*
NAD80µM	Hypoxanthine	13532242	9.04982	10.6784	NT_NAD80µM	0.0295663	*
NT	Hypoxanthine	25533	0	10.6784
NAD10.000µM(10mM)	IMP	53931.8	0.397844	1.77356	NT_NAD10.000µM(10mM)	0.443513
NAD16µM	IMP	41557.2	0.0218093	1.77356	NT_NAD16µM	0.958399
NAD2.000µM(2mM)	IMP	124357	1.60313	1.77356	NT_NAD2.000µM(2mM)	0.00248653	*
NAD400µM	IMP	139951	1.77356	1.77356	NT_NAD400µM	0.00708742	*
NAD80µM	IMP	134709	1.71849	1.77356	NT_NAD80µM	0.00353114	*
NT	IMP	40933.8	0	1.77356
NAD10.000µM(10mM)	Inosine	1.50342e+06	4.4315	5.37981	NT_NAD10.000µM(10mM)	0.0216662	*
NAD16µM	Inosine	82884.2	0.250493	5.37981	NT_NAD16µM	0.509555
NAD2.000µM(2mM)	Inosine	2901011	5.37981	5.37981	NT_NAD2.000µM(2mM)	0.0248774	*
NAD400µM	Inosine	2.45095e+06	5.13659	5.37981	NT_NAD400µM	0.0521924
NAD80µM	Inosine	144248	1.04987	5.37981	NT_NAD80µM	0.0813454
NT	Inosine	69673.2	0	5.37981
NAD10.000µM(10mM)	N-acetyl-methionine	470474	-0.732002	1.46975	NT_NAD10.000µM(10mM)	0.00332837	*
NAD16µM	N-acetyl-methionine	733187	-0.0919373	1.46975	NT_NAD16µM	0.658866
NAD2.000µM(2mM)	N-acetyl-methionine	282132	-1.46975	1.46975	NT_NAD2.000µM(2mM)	0.000578136	*
NAD400µM	N-acetyl-methionine	303663	-1.36365	1.46975	NT_NAD400µM	0.000703183	*
NAD80µM	N-acetyl-methionine	468130	-0.739211	1.46975	NT_NAD80µM	0.00366862	*
NT	N-acetyl-methionine	781431	0	1.46975
NAD10.000µM(10mM)	N-Acetylneuraminic acid	12802071	3.69744	3.69744	NT_NAD10.000µM(10mM)	1.27142e-05	*
NAD16µM	N-Acetylneuraminic acid	1.02059e+06	0.0485345	3.69744	NT_NAD16µM	0.822034
NAD2.000µM(2mM)	N-Acetylneuraminic acid	11280892	3.51495	3.69744	NT_NAD2.000µM(2mM)	0.000657475	*
NAD400µM	N-Acetylneuraminic acid	12137213	3.6205	3.69744	NT_NAD400µM	0.000186652	*
NAD80µM	N-Acetylneuraminic acid	7434558	2.91338	3.69744	NT_NAD80µM	0.000484695	*
NT	N-Acetylneuraminic acid	986822	0	3.69744
NAD10.000µM(10mM)	N-Acetylserine	3.74611e+06	-0.970497	1.27966	NT_NAD10.000µM(10mM)	0.000312383	*
NAD16µM	N-Acetylserine	6892885	-0.0907822	1.27966	NT_NAD16µM	0.559687
NAD2.000µM(2mM)	N-Acetylserine	3.02351e+06	-1.27966	1.27966	NT_NAD2.000µM(2mM)	0.000475661	*
NAD400µM	N-Acetylserine	3.05217e+06	-1.26605	1.27966	NT_NAD400µM	0.000186652	*
NAD80µM	N-Acetylserine	3946978	-0.895142	1.27966	NT_NAD80µM	0.000475661	*
NT	N-Acetylserine	7.34056e+06	0	1.27966
NAD10.000µM(10mM)	NAD+	5.77772e+08	4.88244	4.88244	NT_NAD10.000µM(10mM)	0.0275484	*
NAD16µM	NAD+	24414983	0.317782	4.88244	NT_NAD16µM	0.135148
NAD2.000µM(2mM)	NAD+	1.49307e+08	2.93023	4.88244	NT_NAD2.000µM(2mM)	0.0304807	*
NAD400µM	NAD+	5.19185e+07	1.40627	4.88244	NT_NAD400µM	0.000256807	*
NAD80µM	NAD+	36924626	0.914599	4.88244	NT_NAD80µM	0.0065008	*
NT	NAD+	1.95882e+07	0	4.88244
NAD10.000µM(10mM)	NADH	1.79414e+06	3.10913	3.10913	NT_NAD10.000µM(10mM)	0.00075463	*
NAD16µM	NADH	220168	0.0825223	3.10913	NT_NAD16µM	0.882136
NAD2.000µM(2mM)	NADH	897370	2.10962	3.10913	NT_NAD2.000µM(2mM)	0.00210376	*
NAD400µM	NADH	623600	1.58454	3.10913	NT_NAD400µM	0.00389943	*
NAD80µM	NADH	281845	0.438815	3.10913	NT_NAD80µM	0.21244
NT	NADH	207928	0	3.10913
NAD10.000µM(10mM)	Nicotinamide riboside	22857438	13.3769	14.9794	NT_NAD10.000µM(10mM)	0.00612211	*
NAD16µM	Nicotinamide riboside	3290.25	0.6147	14.9794	NT_NAD16µM	0.737335
NAD2.000µM(2mM)	Nicotinamide riboside	5.53261e+07	14.6522	14.9794	NT_NAD2.000µM(2mM)	0.00659721	*
NAD400µM	Nicotinamide riboside	6.94111e+07	14.9794	14.9794	NT_NAD400µM	0.00239737	*
NAD80µM	Nicotinamide riboside	1.60323e+07	12.8652	14.9794	NT_NAD80µM	0.052957
NT	Nicotinamide riboside	2148.75	0	14.9794
NAD10.000µM(10mM)	Nicotinamide ribotide	11067227	7.83155	7.83155	NT_NAD10.000µM(10mM)	0.15613
NAD16µM	Nicotinamide ribotide	113193	1.22019	7.83155	NT_NAD16µM	0.0265276	*
NAD2.000µM(2mM)	Nicotinamide ribotide	6.63752e+06	7.09397	7.83155	NT_NAD2.000µM(2mM)	0.0732351
NAD400µM	Nicotinamide ribotide	4.42773e+06	6.5099	7.83155	NT_NAD400µM	0.123139
NAD80µM	Nicotinamide ribotide	710704	3.87065	7.83155	NT_NAD80µM	0.00220596	*
NT	Nicotinamide ribotide	48585.5	0	7.83155
NAD10.000µM(10mM)	Nicotine amide	1.82918e+08	5.5578	5.5578	NT_NAD10.000µM(10mM)	0.0575114
NAD16µM	Nicotine amide	6208212	0.676926	5.5578	NT_NAD16µM	0.623129
NAD2.000µM(2mM)	Nicotine amide	41081574	3.40317	5.5578	NT_NAD2.000µM(2mM)	0.0267297	*
NAD400µM	Nicotine amide	18103180	2.22092	5.5578	NT_NAD400µM	0.0060085	*
NAD80µM	Nicotine amide	1.3041e+07	1.74773	5.5578	NT_NAD80µM	0.0295663	*
NT	Nicotine amide	3.88322e+06	0	5.5578
NAD10.000µM(10mM)	Oleic acid	1.05871e+06	1.26957	1.26957	NT_NAD10.000µM(10mM)	0.0623131
NAD16µM	Oleic acid	513504	0.225705	1.26957	NT_NAD16µM	0.532507
NAD2.000µM(2mM)	Oleic acid	1.03116e+06	1.23153	1.26957	NT_NAD2.000µM(2mM)	0.0347757	*
NAD400µM	Oleic acid	991300	1.17465	1.26957	NT_NAD400µM	0.055814
NAD80µM	Oleic acid	762080	0.795271	1.26957	NT_NAD80µM	0.146745
NT	Oleic acid	439137	0	1.26957
NAD10.000µM(10mM)	Pentose	504689	1.27867	1.27867	NT_NAD10.000µM(10mM)	0.0790731
NAD16µM	Pentose	204707	-0.0231618	1.27867	NT_NAD16µM	0.961177
NAD2.000µM(2mM)	Pentose	438404	1.07554	1.27867	NT_NAD2.000µM(2mM)	0.146275
NAD400µM	Pentose	409533	0.977255	1.27867	NT_NAD400µM	0.195951
NAD80µM	Pentose	274230	0.398664	1.27867	NT_NAD80µM	0.463569
NT	Pentose	208020	0	1.27867
NAD10.000µM(10mM)	Pyridoxal	3.44215e+06	1.93571	1.93571	NT_NAD10.000µM(10mM)	0.0304807	*
NAD16µM	Pyridoxal	980849	0.124507	1.93571	NT_NAD16µM	0.892684
NAD2.000µM(2mM)	Pyridoxal	2.10332e+06	1.22507	1.93571	NT_NAD2.000µM(2mM)	0.084896
NAD400µM	Pyridoxal	1.84223e+06	1.03386	1.93571	NT_NAD400µM	0.0425495	*
NAD80µM	Pyridoxal	1.80538e+06	1.00471	1.93571	NT_NAD80µM	0.342584
NT	Pyridoxal	899750	0	1.93571
NAD10.000µM(10mM)	Pyridoxine	14830880	2.83246	2.83246	NT_NAD10.000µM(10mM)	0.052957
NAD16µM	Pyridoxine	2.51869e+06	0.2746	2.83246	NT_NAD16µM	0.921446
NAD2.000µM(2mM)	Pyridoxine	8.66128e+06	2.05651	2.83246	NT_NAD2.000µM(2mM)	0.360588
NAD400µM	Pyridoxine	5022585	1.27036	2.83246	NT_NAD400µM	0.435086
NAD80µM	Pyridoxine	7.89238e+06	1.92239	2.83246	NT_NAD80µM	0.468339
NT	Pyridoxine	2.08215e+06	0	2.83246
NAD10.000µM(10mM)	Ribulose-5-phosphate	1.84294e+06	2.57583	2.57583	NT_NAD10.000µM(10mM)	0.020463	*
NAD16µM	Ribulose-5-phosphate	277075	-0.157831	2.57583	NT_NAD16µM	0.749791
NAD2.000µM(2mM)	Ribulose-5-phosphate	869564	1.49219	2.57583	NT_NAD2.000µM(2mM)	0.189841
NAD400µM	Ribulose-5-phosphate	480712	0.637065	2.57583	NT_NAD400µM	0.161106
NAD80µM	Ribulose-5-phosphate	353107	0.191998	2.57583	NT_NAD80µM	0.753234
NT	Ribulose-5-phosphate	309107	0	2.57583
NAD10.000µM(10mM)	UDP	1.50237e+06	-1.46591	1.63128	NT_NAD10.000µM(10mM)	0.000186652	*
NAD16µM	UDP	4.30449e+06	0.0526956	1.63128	NT_NAD16µM	0.822034
NAD2.000µM(2mM)	UDP	1.33966e+06	-1.63128	1.63128	NT_NAD2.000µM(2mM)	0.000256807	*
NAD400µM	UDP	1.3535e+06	-1.61646	1.63128	NT_NAD400µM	0.000186652	*
NAD80µM	UDP	1729222	-1.26302	1.63128	NT_NAD80µM	0.000475661	*
NT	UDP	4150104	0	1.63128
NAD10.000µM(10mM)	UMP	1401.25	-3.19617	3.81578	NT_NAD10.000µM(10mM)	0.135356
NAD16µM	UMP	11347.5	-0.17858	3.81578	NT_NAD16µM	0.924606
NAD2.000µM(2mM)	UMP	1242	-3.37022	3.81578	NT_NAD2.000µM(2mM)	0.131627
NAD400µM	UMP	1072	-3.58258	3.81578	NT_NAD400µM	0.124794
NAD80µM	UMP	912	-3.81578	3.81578	NT_NAD80µM	0.121786
NT	UMP	12842.8	0	3.81578
NAD10.000µM(10mM)	UTP	1465.5	-8.79758	9.03573	NT_NAD10.000µM(10mM)	0.000256807	*
NAD16µM	UTP	612545	-0.0903045	9.03573	NT_NAD16µM	0.739578
NAD2.000µM(2mM)	UTP	1242.5	-9.03573	9.03573	NT_NAD2.000µM(2mM)	0.000256807	*
NAD400µM	UTP	1532	-8.73356	9.03573	NT_NAD400µM	0.000256807	*
NAD80µM	UTP	60685	-3.42571	9.03573	NT_NAD80µM	0.000417452	*
NT	UTP	652112	0	9.03573
NAD10.000µM(10mM)	Xanthine	1132548	3.44669	3.44669	NT_NAD10.000µM(10mM)	0.0123472	*
NAD16µM	Xanthine	141203	0.44296	3.44669	NT_NAD16µM	0.414777
NAD2.000µM(2mM)	Xanthine	602568	2.53631	3.44669	NT_NAD2.000µM(2mM)	0.0493527	*
NAD400µM	Xanthine	462302	2.15402	3.44669	NT_NAD400µM	0.00483944	*
NAD80µM	Xanthine	297259	1.51691	3.44669	NT_NAD80µM	0.0589724
NT	Xanthine	103872	0	3.44669

## Sheet: Fig 3d
metabolomics				replication fork analysis
mtb	sample	mtbLFC		sample	speedLFC
ADP	10 mM	3.1133		NT	-0.172222
ADP	16 µM	-0.122467		NT	-0.411074
ADP	2 mM	2.44957		NT	-1.51428
ADP	400 µM	2.14039		NT	0.0345417
ADP	80 µM	-0.113572		NT	-0.657436
ADP	NT	0		NT	-0.529814
AMP	10 mM	4.05384		NT	-0.356984
AMP	16 µM	-0.292162		NT	-0.409667
AMP	2 mM	2.86805		NT	-0.286297
AMP	400 µM	2.25306		NT	0.572189
AMP	80 µM	-0.285296		NT	-0.16521
AMP	NT	0		NT	0.280943
ATP	10 mM	1.48832		NT	0.0499546
ATP	16 µM	-0.0230106		NT	-0.199703
ATP	2 mM	1.44119		NT	-0.241063
ATP	400 µM	1.4704		NT	0.261156
ATP	80 µM	0.74239		NT	-0.724279
ATP	NT	0		NT	-0.458151
CDP	10 mM	-5.91246		NT	-0.242853
CDP	16 µM	-0.187006		NT	-0.115317
CDP	2 mM	-4.97044		NT	-0.162747
CDP	400 µM	-5.2979		NT	-0.415238
CDP	80 µM	-8.47604		NT	0.885643
CDP	NT	0		NT	-0.446907
CMP	10 mM	0.227995		NT	0.111992
CMP	16 µM	0.125826		NT	-0.165759
CMP	2 mM	-0.0388625		NT	-0.301015
CMP	400 µM	0.373916		NT	-0.794483
CMP	80 µM	0.297883		NT	-0.698562
CMP	NT	0		NT	-0.523833
CTP	10 mM	-4.62088		NT	-0.30526
CTP	16 µM	0.0972252		NT	-0.394472
CTP	2 mM	-3.9136		NT	-0.0766757
CTP	400 µM	-4.63549		NT	-0.291325
CTP	80 µM	-2.53184		NT	-0.0588383
CTP	NT	0		NT	-0.0293863
dGDP	10 mM	4.03107		NT	0.591748
dGDP	16 µM	-0.0128087		NT	0.527109
dGDP	2 mM	2.38678		NT	0.191818
dGDP	400 µM	1.87671		NT	0.0271722
dGDP	80 µM	0.381136		NT	-0.167928
dGDP	NT	0		NT	-0.218799
GMP	10 mM	6.46895		NT	0.14777
GMP	16 µM	0.805827		NT	-0.456144
GMP	2 mM	5.76399		NT	0.0269061
GMP	400 µM	4.64305		NT	0.256967
GMP	80 µM	-0.0433926		NT	-0.355336
GMP	NT	0		NT	0.322607
GTP	10 mM	0.869342		NT	0.141808
GTP	16 µM	0.0183048		NT	-0.037409
GTP	2 mM	0.740704		NT	-0.0502612
GTP	400 µM	1.17726		NT	0.338849
GTP	80 µM	0.422883		NT	0.0690785
GTP	NT	0		NT	-0.0259369
UDP	10 mM	-1.46591		NT	-0.0430954
UDP	16 µM	0.0526956		NT	-0.10783
UDP	2 mM	-1.63128		NT	-0.257973
UDP	400 µM	-1.61646		NT	-0.320424
UDP	80 µM	-1.26302		NT	-0.721228
UDP	NT	0		NT	-0.0870432
UMP	10 mM	-3.19617		NT	-0.820329
UMP	16 µM	-0.17858		NT	-0.320061
UMP	2 mM	-3.37022		NT	-0.392945
UMP	400 µM	-3.58258		NT	-0.603938
UMP	80 µM	-3.81578		NT	-0.116395
UMP	NT	0		NT	0.0100845
UTP	10 mM	-8.79758		NT	0.686019
UTP	16 µM	-0.0903045		NT	-0.819721
UTP	2 mM	-9.03573		NT	-0.0983038
UTP	400 µM	-8.73356		NT	0.288509
UTP	80 µM	-3.42571		NT	0.347467
UTP	NT	0		NT	-0.403463
				NT	0.172903
				NT	0.215069
				NT	-0.0374711
				NT	-0.31782
				NT	-0.0890187
				NT	0.0769809
				NT	-0.193307
				NT	-0.118661
				NT	-0.369403
				NT	0.0522009
				NT	-0.0710633
				NT	0.185429
				NT	0.0933354
				NT	0.135019
				NT	0.183765
				NT	0.245558
				NT	-0.102329
				NT	-0.108959
				NT	0.152608
				NT	-0.107251
				NT	-0.0326134
				NT	-0.19658
				NT	0.233837
				NT	-0.24225
				NT	-0.156191
				NT	0.0401292
				NT	0.784425
				NT	0.733261
				NT	-0.520439
				NT	-0.374173
				NT	0.188874
				NT	0.460277
				NT	-0.0891368
				NT	-0.0880931
				NT	-0.184319
				NT	-0.0155273
				NT	0.0590788
				NT	0.313529
				NT	-0.0594866
				NT	-0.0697891
				NT	-0.108522
				NT	-0.17756
				NT	-0.149695
				NT	-0.221527
				NT	-0.476062
				NT	0.0407612
				NT	-0.473738
				NT	0.720546
				NT	0.200059
				NT	0.202148
				NT	-0.530022
				NT	-0.715386
				NT	-0.244682
				NT	0.684871
				NT	-0.0734293
				NT	0.0640771
				NT	0.219574
				NT	0.226421
				NT	-0.158627
				NT	-0.616934
				NT	-0.374012
				NT	0.117282
				NT	0.158224
				NT	-0.333562
				NT	-0.328379
				NT	0.362706
				NT	-0.0522749
				NT	0.196049
				NT	-0.0547511
				NT	-0.731316
				NT	0.0296606
				NT	-0.148568
				NT	0.412228
				NT	-1.13075
				NT	0.156664
				NT	-1.55061
				NT	-1.33598
				NT	0.148131
				NT	-1.29197
				NT	-1.08339
				NT	-0.954404
				NT	-0.64735
				NT	-0.785743
				NT	-0.147909
				NT	-0.55211
				NT	-0.436993
				NT	-0.03171
				NT	-0.436303
				NT	-0.238396
				NT	-0.525071
				NT	-0.434969
				NT	-0.102644
				NT	-0.551916
				NT	-0.591819
				NT	-0.208282
				NT	-0.368412
				NT	-0.576997
				NT	-0.337121
				NT	-0.709862
				NT	0.769003
				NT	-0.225331
				NT	0.101454
				NT	-0.234849
				NT	0.0860224
				NT	0.447768
				NT	-0.183664
				NT	0.382885
				NT	-0.236669
				NT	-0.201073
				NT	-0.0152351
				NT	0.162285
				NT	-0.19817
				NT	-0.411732
				NT	0.75077
				NT	0.96423
				NT	0.797871
				NT	0.309213
				NT	0.311825
				NT	0.422494
				NT	0.275431
				NT	-0.23777
				NT	0.12631
				NT	-0.14786
				NT	-0.570691
				NT	-0.659168
				NT	-0.077949
				NT	0.0330469
				NT	-0.577331
				NT	-0.258631
				NT	-0.923608
				NT	0.243237
				NT	-0.0934603
				NT	-0.354818
				NT	-0.830231
				NT	-0.663212
				NT	-0.697057
				NT	-0.436917
				NT	-0.269855
				NT	-0.227595
				NT	-0.591184
				NT	-0.198151
				NT	-0.419771
				NT	-0.027917
				NT	-0.740223
				NT	0.123656
				NT	-0.48121
				NT	-0.742582
				NT	0.290017
				NT	0.0876602
				NT	0.124368
				NT	-0.377196
				NT	-0.456512
				NT	-0.83151
				NT	-0.461929
				NT	-0.690996
				NT	-0.227146
				NT	-0.601495
				NT	-0.366547
				NT	-0.002721
				NT	-0.706173
				NT	0.272353
				NT	-0.2659
				NT	-0.458779
				NT	-0.335393
				NT	-0.165303
				NT	0.506999
				NT	-0.175004
				NT	-0.273178
				NT	-0.169891
				NT	-0.189765
				NT	-0.119762
				NT	0.148501
				NT	0.464484
				NT	0.189874
				NT	0.178568
				NT	0.162822
				NT	-0.0137471
				NT	-0.226368
				NT	-0.339322
				NT	0.0368933
				NT	0.121185
				NT	-0.0999131
				NT	0.193389
				NT	-0.127197
				NT	0.327574
				NT	-0.381815
				NT	0.241741
				NT	-0.251984
				NT	-0.64743
				NT	0.0346326
				NT	-0.724133
				NT	-0.155913
				NT	0.0369777
				NT	-0.16254
				NT	0.281247
				NT	-0.180807
				NT	-0.0381433
				NT	-0.379576
				NT	-0.0400815
				NT	-0.495255
				NT	-0.134785
				NT	-0.613089
				NT	-0.638934
				NT	0.435932
				NT	-0.0140307
				NT	-0.211126
				NT	0.150186
				NT	-0.0554485
				NT	-0.438337
				NT	-0.207906
				NT	0.061289
				NT	0.0570583
				NT	0.612208
				NT	-0.126108
				NT	0.503971
				NT	-0.0909064
				NT	-0.399944
				NT	-0.387739
				NT	-0.14497
				NT	0.266207
				NT	-0.128179
				NT	0.300805
				NT	-0.301641
				NT	-0.548642
				NT	0.0880213
				NT	-0.176332
				NT	-0.123656
				NT	0.197062
				NT	0.724227
				NT	0.500812
				NT	-0.730482
				NT	-0.363974
				NT	0.21635
				NT	0.173858
				NT	0.0759385
				NT	-0.802687
				NT	-0.630629
				NT	-0.187202
				NT	0.137956
				NT	-0.0792546
				NT	0.0849974
				NT	-0.575378
				NT	-0.7687
				NT	-0.817742
				NT	-0.00907212
				NT	-0.145348
				NT	-0.187535
				NT	0.301842
				NT	-0.297125
				NT	0.550314
				NT	0.413933
				NT	0.576527
				NT	0.243021
				NT	0.282702
				NT	0.501327
				NT	-0.276662
				NT	-0.193002
				NT	0.588967
				NT	0.400002
				NT	0.113144
				NT	0.534063
				NT	-0.0215588
				NT	0.806706
				NT	0.841757
				NT	-0.167499
				NT	0.120231
				NT	0.164337
				NT	0.145356
				NT	0.369165
				NT	0.343057
				NT	-0.598446
				NT	-0.57368
				NT	-0.418362
				NT	-0.751194
				NT	-0.767899
				NT	-0.340477
				NT	-0.342499
				NT	-0.313891
				NT	-0.579428
				NT	0.100546
				NT	-0.409077
				NT	0.470464
				NT	-0.520062
				NT	0.269617
				NT	-0.195663
				NT	0.048812
				NT	-0.144983
				NT	0.589748
				NT	0.0794622
				NT	-0.00655818
				NT	0.634544
				NT	0.234159
				NT	0.527824
				NT	0.40526
				NT	0.666312
				NT	-0.0756857
				NT	-0.254034
				NT	-0.230443
				NT	-0.226525
				NT	0.135682
				NT	0.181544
				NT	0.0757526
				NT	-0.190894
				NT	-0.411982
				NT	0.0504783
				NT	-0.17598
				NT	0.644349
				NT	-0.563594
				NT	0.170933
				NT	-0.0957587
				NT	-0.0815477
				NT	0.216886
				NT	-0.0438898
				NT	-0.140799
				NT	0.938981
				NT	0.68446
				NT	0.203555
				NT	0.536922
				NT	0.313641
				NT	0.45639
				NT	0.988882
				NT	0.169779
				NT	0.175948
				NT	0.309232
				NT	0.340337
				NT	1.17173
				NT	0.299624
				NT	0.462269
				NT	0.352949
				NT	-0.184605
				NT	0.0363758
				NT	-0.115867
				NT	-0.608119
				NT	0.262084
				NT	0.0895385
				NT	0.35635
				NT	0.805599
				NT	1.0502
				NT	0.790437
				NT	0.424468
				NT	0.560512
				NT	0.421666
				NT	0.291989
				NT	0.288848
				NT	0.588472
				NT	-0.234331
				NT	0.468273
				NT	0.213849
				NT	-0.289591
				NT	0.672301
				NT	0.19318
				NT	0.148819
				NT	0.36213
				NT	0.366927
				NT	0.0623733
				NT	0.121611
				NT	0.261783
				NT	0.21121
				NT	0.604726
				NT	0.379771
				NT	0.100199
				NT	-0.0365177
				NT	0.462637
				NT	-0.0392723
				NT	-0.205501
				NT	-0.219493
				NT	0.661366
				NT	-0.31835
				NT	0.566103
				NT	0.935576
				NT	0.156543
				NT	0.116009
				NT	0.668702
				NT	0.410552
				NT	0.781968
				NT	0.339657
				NT	-0.0622787
				NT	0.070034
				NT	0.59424
				NT	0.186363
				NT	-0.0155669
				NT	0.855524
				NT	0.590708
				NT	0.322857
				NT	0.292572
				NT	0.676327
				NT	0.338699
				NT	0.232482
				NT	0.739663
				NT	-0.339435
				NT	0.0384891
				NT	-0.351376
				NT	0.365737
				NT	0.591977
				NT	-0.18561
				NT	0.357813
				NT	0.104985
				NT	0.115282
				NT	0.0868838
				NT	0.133325
				NT	0.469946
				NT	0.226115
				NT	0.65543
				NT	0.10998
				NT	-0.19112
				NT	0.539186
				NT	0.0381949
				NT	0.616678
				NT	0.152838
				NT	0.41467
				NT	-0.0393126
				NT	-0.140803
				NT	0.177104
				NT	0.808186
				NT	0.36181
				NT	-0.0931032
				NT	-0.0893523
				NT	1.0538
				NT	0.333121
				NT	0.0680677
				NT	-0.0802729
				NT	0.704919
				NT	0.14357
				NT	-0.180292
				NT	-0.292133
				NT	-0.156634
				NT	-0.182884
				NT	0.243549
				NT	-0.191595
				NT	0.12341
				NT	0.58156
				NT	0.391609
				NT	0.401382
				NT	0.909673
				NT	0.0588954
				NT	0.383066
				NT	0.0127045
				NT	0.0607568
				NT	0.425806
				NT	0.128738
				NT	-0.0581223
				NT	-0.172929
				NT	-0.149097
				NT	0.63083
				NT	0.8761
				NT	0.83434
				NT	0.0298078
				NT	0.04257
				NT	0.527669
				NT	0.146568
				NT	0.366958
				NT	0.186795
				NT	0.331981
				NT	0.120073
				NT	0.35556
				NT	0.350224
				NT	-0.147973
				NT	0.658192
				NT	0.279785
				NT	-0.323219
				NT	0.479028
				NT	0.365
				NT	0.497531
				NT	0.544401
				NT	0.381501
				NT	0.244201
				NT	0.269029
				NT	0.0923707
				NT	0.118441
				NT	0.097913
				NT	0.517413
				NT	0.147058
				NT	-0.525313
				NT	-0.650444
				NT	-0.398761
				NT	-0.234484
				NT	-0.392852
				NT	-0.260332
				NT	-0.437247
				NT	-0.293769
				NT	-0.386299
				NT	-0.707218
				NT	-0.0128027
				NT	-0.0807564
				NT	-0.27119
				NT	-0.340171
				NT	-0.112786
				NT	0.0119597
				NT	0.101341
				NT	-0.457563
				NT	0.252628
				NT	0.287273
				NT	-0.280785
				NT	-0.341934
				NT	-0.349359
				NT	-0.856755
				NT	-0.214413
				NT	-0.86022
				NT	-0.377156
				NT	-0.16831
				NT	-0.153348
				NT	-0.207863
				NT	-0.0390559
				NT	-0.192054
				NT	0.0854823
				NT	-0.234379
				NT	0.0835955
				NT	0.0754612
				NT	-0.261786
				NT	-0.447878
				NT	-0.558551
				NT	-0.356775
				NT	0.0725724
				NT	-0.0126807
				NT	0.298663
				NT	-0.140671
				NT	0.588538
				NT	-0.292099
				NT	-0.401967
				NT	-0.269134
				NT	0.0758425
				NT	-0.14547
				NT	-0.127083
				NT	-0.166305
				NT	0.0150192
				NT	-0.281136
				NT	-0.189687
				NT	0.165372
				NT	-0.177148
				NT	-0.211459
				NT	-0.1646
				NT	-0.117386
				NT	-0.245931
				NT	0.0108206
				NT	0.350928
				NT	0.154973
				NT	0.237748
				NT	-0.105158
				NT	-0.199966
				NT	-0.0594389
				NT	0.379224
				NT	-0.285622
				NT	-0.00438602
				NT	0.271879
				NT	-0.0236358
				NT	0.0823759
				NT	-0.140385
				NT	0.0469478
				NT	-0.00810281
				NT	0.0348956
				NT	-0.225623
				NT	0.208707
				NT	-0.0954586
				NT	0.475714
				NT	0.0337793
				NT	-0.23229
				NT	-0.260411
				NT	0.0508567
				NT	-0.541048
				NT	-0.101906
				NT	-0.335142
				NT	-0.204424
				NT	0.137346
				NT	-0.0744728
				NT	0.0717475
				NT	-0.332988
				NT	-0.143633
				NT	-0.260309
				NT	-0.0538608
				NT	-0.150441
				NT	-0.208901
				NT	-0.343402
				NT	-0.545883
				NT	-0.212501
				NT	-0.123901
				NT	-0.451603
				NT	0.0882886
				NT	-0.176721
				NT	0.152298
				NT	-0.534687
				NT	0.2577
				NT	0.267968
				NT	0.209293
				NT	0.0638647
				NT	-0.0606
				NT	-0.0363217
				NT	-0.0791993
				NT	-0.0550243
				NT	-0.122508
				NT	-0.0513438
				NT	-0.420829
				NT	-0.125224
				NT	0.216417
				NT	-0.123698
				NT	0.498763
				NT	0.158986
				NT	-0.274205
				NT	-0.358488
				NT	-0.471039
				NT	-0.173824
				NT	-0.05581
				NT	-0.232315
				NT	-0.73117
				NT	-0.0996979
				NT	0.137582
				NT	-0.0860877
				NT	0.232818
				NT	-0.300411
				NT	0.161206
				NT	-0.286626
				NT	0.229897
				NT	-0.0772476
				NT	0.181215
				NT	-0.251957
				NT	-0.017713
				NT	-0.0800847
				NT	0.126984
				NT	-0.0942551
				NT	0.221038
				NT	-0.142397
				NT	-0.65284
				NT	0.189767
				NT	-0.262742
				NT	-0.376401
				NT	-0.0912387
				NT	0.103192
				NT	-0.0506231
				NT	0.487882
				NT	0.161035
				NT	0.203269
				NT	0.0581693
				NT	-0.549652
				NT	-0.277335
				NT	0.0839269
				NT	-0.00706193
				NT	0.24867
				NT	0.107965
				NT	-0.616641
				NT	-0.0399807
				NT	-0.544639
				NT	-0.474795
				NT	0.388666
				NT	-0.614301
				NT	-0.220366
				NT	-0.187061
				NT	-0.112668
				NT	-0.497647
				NT	-0.151545
				NT	0.116126
				NT	0.399752
				NT	0.0337458
				NT	0.00748568
				NT	-0.232779
				NT	0.142285
				NT	-0.184154
				NT	-0.392696
				NT	-0.0595734
				NT	-0.316831
				NT	-0.0827285
				NT	0.0550459
				NT	-0.602482
				NT	0.573892
				NT	-0.242152
				NT	-0.647803
				NT	-0.340659
				NT	-0.533512
				NT	-0.269178
				NT	-0.635263
				NT	-0.22966
				NT	-0.386547
				NT	-0.305779
				NT	-0.120281
				NT	-0.188117
				NT	0.0835262
				NT	-0.209728
				NT	0.0413375
				NT	0.36143
				NT	-0.397692
				NT	-0.30586
				NT	-0.250907
				NT	-0.704862
				NT	0.0179497
				NT	0.347863
				NT	-0.0540304
				NT	0.0748644
				NT	-0.295596
				NT	-0.0321992
				NT	-0.131839
				NT	0.235746
				NT	0.373522
				NT	0.301563
				NT	-0.747603
				NT	-0.00676162
				NT	-0.21929
				NT	-0.254534
				NT	-0.562943
				NT	-0.185615
				NT	-0.350254
				NT	-0.0243598
				NT	-0.220429
				NT	0.00086935
				NT	-0.27906
				NT	-0.353985
				NT	0.102379
				NT	0.0255445
				NT	-0.0467261
				NT	-0.196372
				NT	-0.289418
				NT	-1.02334
				NT	-0.205652
				NT	-0.630707
				NT	-0.559432
				NT	-0.205526
				NT	-0.742878
				NT	-1.00902
				NT	-0.534938
				NT	0.323031
				NT	-0.478636
				NT	-0.459617
				NT	-0.404336
				NT	-0.64767
				NT	-0.66114
				NT	-0.445058
				NT	-0.300317
				NT	-0.500557
				NT	-0.280037
				NT	-0.272879
				NT	-0.530239
				NT	-0.583553
				NT	-0.573816
				NT	-0.32675
				NT	-0.300655
				NT	-0.134258
				NT	-0.147207
				NT	-0.225323
				NT	-0.0139648
				NT	-0.241717
				NT	0.0186802
				NT	0.0550506
				NT	0.424318
				NT	-0.449053
				NT	-0.0912578
				NT	-0.150099
				NT	-0.00440076
				NT	-0.000984358
				NT	0.297874
				NT	0.0232402
				NT	-0.151682
				NT	-0.487246
				NT	0.124098
				NT	0.0193427
				NT	-0.129328
				NT	-0.265366
				NT	-0.0305435
				NT	-0.551102
				NT	-0.159819
				NT	-0.395172
				NT	-0.496303
				NT	-0.137443
				NT	-0.420411
				NT	-0.345005
				NT	-0.564772
				NT	-0.165941
				NT	0.0927092
				NT	-0.288713
				NT	-0.260941
				NT	0.0392744
				NT	-0.126717
				NT	0.0263113
				NT	0.202087
				NT	-0.140643
				NT	0.968719
				NT	0.0493519
				NT	0.38227
				NT	0.0757929
				NT	0.0208341
				NT	-0.170654
				NT	-0.0830243
				NT	-0.175341
				NT	0.0284537
				NT	0.589361
				NT	0.00467382
				NT	-0.0591139
				NT	-0.144676
				NT	-0.189884
				NT	-0.516042
				NT	-0.114086
				NT	-0.257776
				NT	-0.101388
				NT	-0.00615628
				NT	0.108597
				NT	-0.182752
				NT	-0.0287447
				NT	0.0594707
				NT	0.142712
				NT	0.0122285
				NT	0.281469
				NT	0.161996
				NT	0.079368
				NT	0.0303916
				NT	0.288192
				NT	-0.0372934
				16 µM	-1.45705
				16 µM	-1.71829
				16 µM	-1.00095
				16 µM	-0.850213
				16 µM	-1.21847
				16 µM	-0.718511
				16 µM	-0.849074
				16 µM	-0.506482
				16 µM	-1.17861
				16 µM	-1.22829
				16 µM	-0.876271
				16 µM	-1.50028
				16 µM	-1.17569
				16 µM	-0.93574
				16 µM	-0.398692
				16 µM	-0.481812
				16 µM	-1.05434
				16 µM	-0.233057
				16 µM	-0.75837
				16 µM	-1.38763
				16 µM	-1.12604
				16 µM	-1.26738
				16 µM	-1.58818
				16 µM	-0.637246
				16 µM	-1.68019
				16 µM	-1.00708
				16 µM	-1.13872
				16 µM	-0.154845
				16 µM	-0.703186
				16 µM	-0.585919
				16 µM	-1.47297
				16 µM	-1.5003
				16 µM	-0.727261
				16 µM	-0.698731
				16 µM	-0.308465
				16 µM	-0.769541
				16 µM	-0.902539
				16 µM	-0.628547
				16 µM	-0.59466
				16 µM	-0.489021
				16 µM	-0.651426
				16 µM	-0.770072
				16 µM	-1.62123
				16 µM	-0.752905
				16 µM	-0.739929
				16 µM	-1.0268
				16 µM	-1.05917
				16 µM	-0.44137
				16 µM	-0.263224
				16 µM	-0.758243
				16 µM	-1.55247
				16 µM	-1.87673
				16 µM	-1.28656
				16 µM	-0.607669
				16 µM	-1.82706
				16 µM	-1.04726
				16 µM	-0.862204
				16 µM	-0.885582
				16 µM	-1.72854
				16 µM	-0.847807
				16 µM	-1.04027
				16 µM	-1.47513
				16 µM	-1.44498
				16 µM	-1.06631
				16 µM	-1.1098
				16 µM	-1.52378
				16 µM	-1.44024
				16 µM	-1.56041
				16 µM	-1.31621
				16 µM	-1.55397
				16 µM	-1.69584
				16 µM	-1.7836
				16 µM	-1.48085
				16 µM	-1.33033
				16 µM	-2.00179
				16 µM	-1.43367
				16 µM	-1.59054
				16 µM	-1.5829
				16 µM	-1.08139
				16 µM	-1.29983
				16 µM	-1.18626
				16 µM	-1.50174
				16 µM	-1.34434
				16 µM	-1.90984
				16 µM	-1.48193
				16 µM	-0.97265
				16 µM	-1.14316
				16 µM	-1.44523
				16 µM	-2.06357
				16 µM	-1.41692
				16 µM	-1.13998
				16 µM	-0.633
				16 µM	-0.929624
				16 µM	-0.488272
				16 µM	-0.928411
				16 µM	-1.60641
				16 µM	-1.4414
				16 µM	-1.33587
				16 µM	-1.28562
				16 µM	-1.50595
				16 µM	-1.73345
				16 µM	-1.32526
				16 µM	-0.881921
				16 µM	-1.73791
				16 µM	-1.48072
				16 µM	-1.72039
				16 µM	-1.2814
				16 µM	-1.59945
				16 µM	-1.21549
				16 µM	-1.04039
				16 µM	-1.75436
				16 µM	-1.1488
				16 µM	-1.37556
				16 µM	-1.48061
				16 µM	-1.4869
				16 µM	-1.84905
				16 µM	-1.67484
				16 µM	-1.57431
				16 µM	-1.59824
				16 µM	-1.75659
				16 µM	-1.50185
				16 µM	-1.64917
				16 µM	-1.36605
				16 µM	-0.940004
				16 µM	-1.59889
				16 µM	-0.788773
				16 µM	-0.906847
				16 µM	-0.960185
				16 µM	-0.89292
				16 µM	-1.36262
				16 µM	-1.24555
				16 µM	-2.44184
				16 µM	-0.915502
				16 µM	-1.46037
				16 µM	-0.472682
				16 µM	-1.11836
				16 µM	-0.72722
				16 µM	-1.05445
				16 µM	-0.737465
				16 µM	-1.06478
				16 µM	-0.862769
				16 µM	-1.04308
				16 µM	-0.873037
				16 µM	-1.49002
				16 µM	-0.441696
				16 µM	-1.18131
				16 µM	-1.20423
				16 µM	-1.01662
				16 µM	-0.875339
				16 µM	-0.659354
				16 µM	-0.125835
				16 µM	-1.16043
				16 µM	-0.976228
				16 µM	-1.93783
				16 µM	-1.88921
				16 µM	-1.93541
				16 µM	-2.04946
				16 µM	-1.59657
				16 µM	-1.61118
				16 µM	-0.915631
				16 µM	-0.677332
				16 µM	-0.352894
				16 µM	-1.04354
				16 µM	-0.628532
				16 µM	-0.895324
				16 µM	-0.447531
				16 µM	-1.36978
				16 µM	-0.952526
				16 µM	-0.529774
				16 µM	-0.648067
				16 µM	-1.05105
				16 µM	-1.25004
				16 µM	-0.942943
				16 µM	-0.783658
				16 µM	-1.02868
				16 µM	-0.791704
				16 µM	-1.26368
				16 µM	-0.692212
				16 µM	-0.469824
				16 µM	-1.17229
				16 µM	-0.411306
				16 µM	-1.12729
				16 µM	-1.04438
				16 µM	-0.660572
				16 µM	-0.75245
				16 µM	-0.838762
				16 µM	-1.23036
				16 µM	-1.07063
				16 µM	-0.815504
				16 µM	-0.644182
				16 µM	-0.632704
				16 µM	-1.54505
				16 µM	-1.69943
				16 µM	-1.5776
				16 µM	-1.49661
				16 µM	-1.20214
				16 µM	-1.28816
				16 µM	-1.4725
				16 µM	-1.14562
				16 µM	-1.4503
				16 µM	-1.33092
				16 µM	-1.21883
				16 µM	-1.31475
				16 µM	-1.21817
				16 µM	-0.842394
				16 µM	-0.859034
				16 µM	-1.01331
				16 µM	-0.845789
				16 µM	-0.961187
				16 µM	-1.07619
				16 µM	-1.17829
				16 µM	-0.815564
				16 µM	-0.425421
				16 µM	-0.796382
				16 µM	-1.15116
				16 µM	-0.324278
				16 µM	-1.03128
				16 µM	-0.676977
				16 µM	0.401179
				16 µM	0.516843
				16 µM	-0.744179
				16 µM	-0.579596
				16 µM	-0.596793
				16 µM	-1.05125
				16 µM	-1.26674
				16 µM	-0.972858
				16 µM	-1.11251
				16 µM	-0.979786
				16 µM	-0.622032
				16 µM	-0.824022
				16 µM	-1.22595
				16 µM	-1.15147
				16 µM	-1.35439
				16 µM	-1.04292
				16 µM	-1.0707
				16 µM	-1.34839
				16 µM	-1.66647
				16 µM	-0.959509
				16 µM	-1.55585
				16 µM	-1.19804
				16 µM	-1.22409
				16 µM	-0.985265
				16 µM	-0.858001
				16 µM	-0.868378
				16 µM	-0.900766
				16 µM	-0.982097
				16 µM	-1.35238
				16 µM	-0.830821
				16 µM	-0.911868
				16 µM	-1.06048
				16 µM	-0.706746
				16 µM	-1.09699
				16 µM	-1.0637
				16 µM	-1.11717
				16 µM	-0.907459
				16 µM	-0.890067
				16 µM	-1.00415
				16 µM	-1.06959
				16 µM	-0.759785
				16 µM	-0.527247
				16 µM	-0.121106
				16 µM	-0.957443
				16 µM	-1.07691
				16 µM	-1.13309
				16 µM	-0.660892
				16 µM	-0.755979
				16 µM	-0.563215
				16 µM	-0.633147
				16 µM	-0.478226
				16 µM	-0.811061
				16 µM	-0.81877
				16 µM	-0.343072
				16 µM	-0.205479
				16 µM	-0.903388
				16 µM	-0.926889
				16 µM	-0.620204
				16 µM	-1.52209
				16 µM	-1.04007
				16 µM	-1.40343
				16 µM	-1.30848
				16 µM	-0.145561
				16 µM	-0.450639
				16 µM	-0.36085
				16 µM	-0.502104
				16 µM	-0.488854
				16 µM	-0.0347349
				16 µM	-0.797174
				16 µM	-0.361536
				16 µM	-0.588829
				16 µM	-1.08744
				16 µM	-1.23171
				16 µM	-0.505119
				16 µM	-0.429224
				16 µM	-0.640661
				16 µM	0.183897
				16 µM	0.0540064
				16 µM	-0.28948
				16 µM	-0.463737
				16 µM	-0.600393
				16 µM	-0.502648
				16 µM	-0.782556
				16 µM	-0.311522
				16 µM	-0.970571
				16 µM	-0.732882
				16 µM	-0.840881
				16 µM	-0.979229
				16 µM	-1.1691
				16 µM	-1.0632
				16 µM	-1.2216
				16 µM	-1.26598
				16 µM	-1.27244
				16 µM	-1.1813
				16 µM	-1.14713
				16 µM	-0.895148
				16 µM	-0.784046
				16 µM	-0.718723
				16 µM	-0.328025
				16 µM	-0.734006
				16 µM	-0.820147
				16 µM	-1.2292
				16 µM	-0.26135
				16 µM	-0.978887
				16 µM	-0.20395
				16 µM	-0.431449
				16 µM	-0.280311
				16 µM	-0.257136
				16 µM	-0.912096
				16 µM	-0.672337
				16 µM	-0.640834
				16 µM	0.613825
				16 µM	-0.588918
				16 µM	0.0736343
				16 µM	-0.382592
				16 µM	0.429146
				16 µM	-0.602197
				16 µM	0.0574318
				16 µM	-0.123305
				16 µM	-0.494772
				16 µM	-0.917246
				16 µM	0.154144
				16 µM	-0.734161
				16 µM	-0.404876
				16 µM	-0.505146
				16 µM	-0.578801
				16 µM	-0.223027
				16 µM	-0.87242
				16 µM	0.133833
				16 µM	-1.41376
				16 µM	-1.04759
				16 µM	-0.432696
				16 µM	-0.763002
				16 µM	-1.23151
				16 µM	-0.590833
				16 µM	-0.213109
				16 µM	-0.597287
				16 µM	-0.363209
				16 µM	0.196425
				16 µM	0.283051
				16 µM	-0.65434
				16 µM	-1.09997
				16 µM	-1.07664
				16 µM	-1.27516
				16 µM	-1.12964
				16 µM	-0.519613
				16 µM	-0.568255
				16 µM	-0.365019
				16 µM	-0.57621
				16 µM	-0.0325299
				16 µM	-0.870025
				16 µM	-0.656058
				16 µM	-1.02382
				16 µM	-0.95671
				16 µM	-0.542011
				16 µM	-0.339297
				16 µM	-0.0564502
				16 µM	-0.226263
				16 µM	-0.146383
				16 µM	-0.861771
				16 µM	-1.17894
				16 µM	-0.843592
				16 µM	-0.264581
				16 µM	0.182261
				16 µM	-0.601503
				16 µM	-0.625303
				16 µM	0.0453581
				16 µM	-0.146996
				16 µM	-0.577065
				16 µM	-0.521295
				16 µM	-0.298122
				16 µM	-0.3793
				16 µM	-0.304155
				16 µM	-0.587587
				16 µM	-1.24473
				16 µM	-1.11133
				16 µM	-0.819689
				16 µM	-1.34217
				16 µM	-0.871847
				16 µM	-1.12144
				16 µM	-0.691197
				16 µM	-1.15926
				16 µM	-1.17425
				16 µM	-0.652783
				16 µM	-0.742965
				16 µM	-0.735329
				16 µM	-0.687862
				16 µM	-0.765954
				16 µM	-0.848162
				16 µM	-0.644197
				16 µM	-0.781318
				16 µM	-1.04187
				16 µM	-0.759984
				16 µM	-1.21518
				16 µM	-0.968474
				16 µM	-0.811417
				16 µM	-0.0148539
				16 µM	-0.623458
				16 µM	-0.0452424
				16 µM	-0.352304
				16 µM	-0.96808
				16 µM	-0.306209
				16 µM	-0.253607
				16 µM	-0.517746
				16 µM	-0.474716
				16 µM	-0.376694
				16 µM	0.110195
				16 µM	0.0386354
				16 µM	-0.3703
				16 µM	-1.12435
				16 µM	-0.42204
				16 µM	-0.746221
				16 µM	-0.125042
				16 µM	-0.486614
				16 µM	-0.125089
				16 µM	-0.171715
				16 µM	-0.578094
				16 µM	-0.624742
				16 µM	-0.601401
				16 µM	-0.690068
				16 µM	-0.958331
				16 µM	-0.478725
				16 µM	0.312469
				16 µM	-0.706767
				16 µM	0.154491
				16 µM	-1.02141
				16 µM	-0.999944
				16 µM	-0.960535
				16 µM	-0.939713
				16 µM	-0.928669
				16 µM	-0.735623
				16 µM	-0.611205
				16 µM	-0.64808
				16 µM	-0.548157
				16 µM	-0.695255
				16 µM	-0.438906
				16 µM	-0.526941
				16 µM	-0.440313
				16 µM	-0.782902
				16 µM	-0.3902
				16 µM	-0.678665
				16 µM	-0.664465
				16 µM	-0.680054
				16 µM	-0.940305
				16 µM	-0.288741
				16 µM	-0.514103
				16 µM	-0.563232
				16 µM	-0.214046
				16 µM	-0.337005
				16 µM	-0.938326
				16 µM	-0.769165
				16 µM	-0.431504
				16 µM	-0.774225
				16 µM	-1.14091
				16 µM	-0.550714
				16 µM	-0.501445
				16 µM	-0.809675
				16 µM	-0.761489
				16 µM	0.147742
				16 µM	-0.472237
				16 µM	-0.525941
				16 µM	-0.462985
				16 µM	-0.379803
				16 µM	-0.546088
				16 µM	-0.2492
				16 µM	-0.320316
				16 µM	-0.554154
				16 µM	-0.618232
				16 µM	-0.51523
				16 µM	-0.896841
				16 µM	-0.289382
				16 µM	-0.568556
				16 µM	-0.637449
				16 µM	-0.581565
				16 µM	-0.501075
				16 µM	-0.215887
				16 µM	-0.27105
				16 µM	-0.801662
				16 µM	-0.857518
				16 µM	-0.574842
				16 µM	-0.557685
				16 µM	-0.810119
				16 µM	-0.899431
				16 µM	-0.537498
				16 µM	-0.542035
				16 µM	-0.55543
				16 µM	-0.622708
				16 µM	-0.523129
				16 µM	-0.0740361
				16 µM	-0.54911
				16 µM	-0.360515
				16 µM	-0.417204
				16 µM	-0.327955
				16 µM	-0.0749836
				16 µM	-0.801653
				16 µM	-0.506162
				16 µM	-0.158866
				16 µM	-0.130771
				16 µM	-0.718318
				16 µM	0.304603
				16 µM	-0.499534
				16 µM	-0.666249
				16 µM	-0.411958
				16 µM	0.186327
				16 µM	-0.463395
				16 µM	-0.863122
				16 µM	-0.645546
				16 µM	-0.07124
				16 µM	-0.860042
				16 µM	-0.0224874
				16 µM	-0.452291
				16 µM	-0.509132
				16 µM	-0.495389
				16 µM	-0.867064
				16 µM	-0.694682
				16 µM	0.531557
				16 µM	-0.329304
				16 µM	-0.436701
				16 µM	-0.319882
				16 µM	-0.468768
				16 µM	-0.479248
				16 µM	-0.0865004
				16 µM	-0.683126
				16 µM	0.0727696
				16 µM	-0.820421
				16 µM	-0.802223
				16 µM	0.18506
				16 µM	-0.590466
				16 µM	-1.15818
				16 µM	-0.4318
				16 µM	-0.297384
				16 µM	-0.639053
				16 µM	-0.744702
				16 µM	0.0676907
				16 µM	-0.621685
				16 µM	-0.112558
				16 µM	-0.259761
				16 µM	-0.0591462
				16 µM	-0.383964
				16 µM	0.222536
				16 µM	-0.0794668
				16 µM	-1.09135
				16 µM	-0.45034
				16 µM	-0.749586
				16 µM	-0.8857
				16 µM	-0.364916
				16 µM	-0.492431
				16 µM	-0.210313
				16 µM	-0.417884
				16 µM	-1.00057
				16 µM	-0.975563
				16 µM	-0.801554
				16 µM	-1.01715
				16 µM	-0.860596
				16 µM	-0.638283
				16 µM	-0.588319
				16 µM	-0.859784
				16 µM	-0.507791
				16 µM	-0.271861
				16 µM	-0.191096
				16 µM	-0.365808
				16 µM	-0.138036
				16 µM	-0.687665
				16 µM	-0.326875
				16 µM	-0.371271
				16 µM	-0.0634523
				16 µM	0.277843
				16 µM	-0.0417616
				16 µM	-0.633945
				16 µM	-0.166183
				16 µM	-0.0833011
				16 µM	-0.23299
				16 µM	-0.165943
				16 µM	0.188388
				16 µM	0.0561412
				16 µM	-0.602239
				16 µM	-0.74143
				16 µM	-0.605451
				16 µM	-0.721842
				16 µM	-0.802214
				16 µM	-0.670124
				16 µM	-1.00403
				16 µM	-0.956029
				16 µM	-1.04373
				16 µM	-0.381549
				16 µM	0.0310519
				16 µM	-0.310894
				16 µM	-0.768486
				16 µM	-0.408756
				16 µM	-0.280023
				16 µM	-0.307144
				16 µM	-0.989387
				16 µM	-0.855088
				16 µM	-0.812538
				16 µM	-0.135605
				16 µM	-0.554513
				16 µM	-0.621072
				16 µM	-0.759312
				16 µM	-0.964357
				16 µM	-1.13935
				16 µM	-0.605168
				16 µM	-0.387619
				16 µM	-0.59808
				16 µM	-0.654883
				16 µM	-1.17291
				16 µM	-0.467686
				16 µM	-0.700864
				16 µM	-0.786269
				16 µM	-0.601384
				16 µM	-0.880537
				16 µM	-0.675949
				16 µM	-0.584346
				16 µM	-0.508488
				16 µM	-0.934042
				16 µM	-0.677625
				16 µM	-0.840021
				16 µM	-0.426513
				16 µM	-0.912145
				16 µM	-0.599547
				16 µM	-0.620141
				16 µM	-0.930423
				16 µM	-0.73381
				16 µM	-0.524444
				16 µM	-0.635629
				16 µM	-0.540362
				16 µM	-1.11736
				16 µM	-0.938385
				16 µM	-0.761002
				16 µM	-0.640425
				16 µM	-1.38507
				16 µM	-1.15702
				16 µM	-0.932336
				16 µM	-0.907753
				16 µM	-0.470623
				16 µM	-1.10308
				16 µM	-1.46708
				16 µM	-0.897188
				16 µM	-0.787332
				16 µM	-1.12904
				16 µM	-0.930299
				16 µM	-0.878791
				16 µM	-0.639419
				16 µM	-0.75697
				16 µM	-0.732019
				16 µM	-0.585512
				16 µM	-1.02464
				16 µM	-0.918585
				16 µM	-0.538831
				16 µM	-0.662827
				16 µM	-0.744491
				16 µM	-0.584586
				16 µM	-1.02822
				16 µM	-0.700514
				16 µM	-1.10531
				16 µM	-0.610918
				16 µM	-0.989893
				16 µM	-1.00989
				16 µM	0.0578414
				16 µM	-0.46244
				16 µM	-0.748587
				16 µM	-0.291103
				16 µM	-0.175542
				16 µM	-0.860374
				16 µM	-1.0779
				16 µM	-1.18378
				16 µM	-1.2397
				16 µM	-0.979422
				16 µM	-0.489988
				16 µM	-0.985899
				16 µM	-1.03608
				16 µM	-0.740622
				16 µM	-0.262611
				16 µM	-0.592844
				16 µM	-0.606472
				16 µM	-1.62489
				16 µM	-1.0831
				16 µM	-0.491423
				16 µM	-0.606895
				16 µM	-0.729144
				16 µM	-0.674491
				16 µM	-0.504389
				16 µM	-1.01471
				16 µM	-0.908268
				16 µM	-0.808485
				16 µM	-0.815469
				16 µM	-0.75054
				16 µM	-0.698464
				16 µM	-0.875902
				16 µM	-0.654821
				16 µM	-0.788087
				16 µM	-0.706847
				16 µM	-0.903021
				16 µM	-0.758651
				16 µM	-0.890366
				16 µM	-1.04689
				16 µM	-0.760166
				16 µM	-1.07611
				16 µM	-1.01127
				16 µM	-0.687031
				16 µM	-0.893636
				16 µM	-0.83331
				16 µM	-1.03724
				16 µM	-0.941199
				16 µM	-1.07027
				16 µM	-0.36849
				16 µM	-0.0223497
				16 µM	-0.872331
				16 µM	-0.699471
				16 µM	-0.622761
				16 µM	-0.972595
				16 µM	-1.21121
				16 µM	-1.28501
				16 µM	-1.13411
				16 µM	-0.738593
				16 µM	-0.516299
				16 µM	-0.888475
				16 µM	-1.01981
				16 µM	-0.622077
				16 µM	-1.02871
				16 µM	-0.863488
				16 µM	-0.716894
				16 µM	-0.464979
				16 µM	-0.83501
				16 µM	-0.707999
				16 µM	-0.915298
				16 µM	-1.05288
				16 µM	-0.858871
				16 µM	-0.781739
				16 µM	-0.892087
				16 µM	-1.1765
				16 µM	-1.29169
				16 µM	-0.570468
				16 µM	-0.708354
				16 µM	-1.0162
				16 µM	-1.24669
				16 µM	-0.945721
				16 µM	-0.850369
				16 µM	-0.917656
				16 µM	-0.813909
				16 µM	-0.611549
				16 µM	-0.982978
				16 µM	-0.70079
				16 µM	-0.602125
				16 µM	-0.734449
				16 µM	-0.69534
				16 µM	-0.880474
				16 µM	-0.496545
				16 µM	-1.02485
				16 µM	-0.52009
				16 µM	-0.624926
				16 µM	-1.20614
				16 µM	-0.926476
				16 µM	-0.718159
				16 µM	-0.969455
				16 µM	-0.906883
				16 µM	-0.761301
				16 µM	-0.657693
				16 µM	-0.52556
				16 µM	-0.871864
				16 µM	-1.33103
				16 µM	-0.878605
				16 µM	-1.1279
				16 µM	-1.41856
				16 µM	-0.722022
				16 µM	-0.839349
				16 µM	-1.1832
				16 µM	-1.09612
				16 µM	-1.33739
				16 µM	-1.67831
				16 µM	-1.09395
				16 µM	-1.26157
				16 µM	-1.29438
				16 µM	-1.31487
				16 µM	-0.565657
				16 µM	-1.10175
				16 µM	-0.664043
				16 µM	-0.96351
				16 µM	-1.07158
				16 µM	-0.549566
				16 µM	-0.896808
				16 µM	-0.704836
				16 µM	-0.868524
				16 µM	-0.953319
				16 µM	-1.15601
				16 µM	-0.965214
				16 µM	-0.727637
				16 µM	-1.15423
				16 µM	-1.04378
				16 µM	-1.3843
				16 µM	-0.451719
				16 µM	-1.2041
				16 µM	-0.760111
				16 µM	-0.85417
				16 µM	-0.653261
				16 µM	-1.41299
				16 µM	-1.58584
				16 µM	-1.15456
				16 µM	-0.998227
				16 µM	-0.570398
				16 µM	-0.973974
				16 µM	-0.823571
				16 µM	-0.764818
				16 µM	-0.960732
				16 µM	-0.395189
				16 µM	-1.12305
				16 µM	-0.718844
				16 µM	-0.834518
				16 µM	-0.823438
				16 µM	-0.653217
				16 µM	-1.1258
				16 µM	-0.895762
				16 µM	-0.509906
				16 µM	-0.596835
				16 µM	-0.754634
				16 µM	-0.510573
				16 µM	-0.942105
				16 µM	-1.31746
				16 µM	-1.29587
				16 µM	-1.21028
				16 µM	-1.02538
				16 µM	-0.779352
				16 µM	-1.88591
				16 µM	-1.35501
				16 µM	-0.602933
				16 µM	-1.07441
				16 µM	-1.141
				16 µM	-0.315431
				16 µM	-0.567667
				16 µM	-1.25932
				16 µM	-1.0704
				16 µM	-1.24029
				16 µM	-0.875638
				16 µM	-0.809286
				16 µM	-0.871957
				16 µM	-0.260088
				16 µM	-0.691679
				16 µM	-1.37405
				16 µM	-1.17566
				16 µM	-1.02558
				16 µM	-0.840158
				16 µM	-0.694584
				16 µM	-0.979094
				16 µM	-1.06712
				16 µM	-1.26774
				16 µM	-0.700681
				16 µM	-0.323307
				16 µM	-0.761608
				16 µM	-0.989387
				16 µM	-0.432679
				16 µM	-0.710878
				16 µM	-1.12956
				16 µM	-0.734299
				16 µM	-1.04632
				16 µM	-0.451925
				16 µM	-1.18062
				16 µM	-1.42443
				16 µM	-1.17095
				16 µM	-1.29166
				16 µM	-0.980617
				16 µM	-0.720727
				16 µM	-0.442218
				80 µM	-2.58247
				80 µM	-2.58447
				80 µM	-2.79275
				80 µM	-2.40174
				80 µM	-2.03695
				80 µM	-1.34921
				80 µM	-2.10996
				80 µM	-2.0666
				80 µM	-1.80989
				80 µM	-2.13474
				80 µM	-2.64395
				80 µM	-2.4734
				80 µM	-2.21901
				80 µM	-1.95151
				80 µM	-3.31508
				80 µM	-2.33479
				80 µM	-1.98963
				80 µM	-2.40344
				80 µM	-1.68163
				80 µM	-1.59733
				80 µM	-2.01072
				80 µM	-2.03696
				80 µM	-1.15812
				80 µM	-1.94298
				80 µM	-2.12328
				80 µM	-1.91536
				80 µM	-2.55651
				80 µM	-2.28765
				80 µM	-2.9486
				80 µM	-0.942224
				80 µM	-1.96084
				80 µM	-1.95653
				80 µM	-2.41252
				80 µM	-1.74917
				80 µM	-2.02805
				80 µM	-2.54839
				80 µM	-1.83596
				80 µM	-1.93217
				80 µM	-1.97217
				80 µM	-2.47418
				80 µM	-2.3273
				80 µM	-1.95263
				80 µM	-1.77707
				80 µM	-1.84958
				80 µM	-1.67104
				80 µM	-1.56774
				80 µM	-2.07496
				80 µM	-1.98648
				80 µM	-1.30939
				80 µM	-1.92248
				80 µM	-2.17773
				80 µM	-1.92873
				80 µM	-1.23051
				80 µM	-1.4534
				80 µM	-2.36958
				80 µM	-1.67931
				80 µM	-2.41199
				80 µM	-1.70728
				80 µM	-2.10668
				80 µM	-2.27485
				80 µM	-2.4658
				80 µM	-2.32055
				80 µM	-2.26449
				80 µM	-2.04909
				80 µM	-1.97585
				80 µM	-1.8538
				80 µM	-2.19786
				80 µM	-2.19358
				80 µM	-2.41823
				80 µM	-2.25087
				80 µM	-2.58608
				80 µM	-1.94855
				80 µM	-1.53337
				80 µM	-2.37987
				80 µM	-1.74473
				80 µM	-2.07584
				80 µM	-2.25364
				80 µM	-1.88868
				80 µM	-1.72931
				80 µM	-1.99177
				80 µM	-2.09495
				80 µM	-1.99066
				80 µM	-2.09139
				80 µM	-1.99469
				80 µM	-2.0913
				80 µM	-2.01664
				80 µM	-2.08076
				80 µM	-2.33615
				80 µM	-1.93684
				80 µM	-2.04962
				80 µM	-2.49353
				80 µM	-1.57698
				80 µM	-2.01672
				80 µM	-1.18984
				80 µM	-2.02695
				80 µM	-1.34394
				80 µM	-1.92724
				80 µM	-1.77705
				80 µM	-2.38431
				80 µM	-2.35097
				80 µM	-1.92625
				80 µM	-1.85226
				80 µM	-1.52522
				80 µM	-2.21734
				80 µM	-1.73239
				80 µM	-1.95077
				80 µM	-2.51668
				80 µM	-2.40677
				80 µM	-1.87935
				80 µM	-2.27474
				80 µM	-1.09837
				80 µM	-1.80431
				80 µM	-1.63967
				80 µM	-1.75241
				80 µM	-1.86449
				80 µM	-2.16788
				80 µM	-2.04786
				80 µM	-1.58936
				80 µM	-2.03108
				80 µM	-1.97846
				80 µM	-1.59703
				80 µM	-1.87337
				80 µM	-1.51266
				80 µM	-2.12827
				80 µM	-1.93532
				80 µM	-1.94393
				80 µM	-2.0078
				80 µM	-2.47138
				80 µM	-0.877005
				80 µM	-1.71574
				80 µM	-1.57792
				80 µM	-2.01007
				80 µM	-2.3492
				80 µM	-2.09388
				80 µM	-1.8165
				80 µM	-1.88486
				80 µM	-2.08612
				80 µM	-1.95498
				80 µM	-1.33033
				80 µM	-2.19594
				80 µM	-1.55094
				80 µM	-1.94019
				80 µM	-1.64348
				80 µM	-1.6634
				80 µM	-1.67409
				80 µM	-1.80593
				80 µM	-1.74967
				80 µM	-1.5051
				80 µM	-1.83686
				80 µM	-2.54551
				80 µM	-1.81099
				80 µM	-1.98463
				80 µM	-2.06327
				80 µM	-1.91084
				80 µM	-1.73573
				80 µM	-1.82222
				80 µM	-2.25198
				80 µM	-2.25209
				80 µM	-2.1677
				80 µM	-1.55087
				80 µM	-2.10713
				80 µM	-1.74005
				80 µM	-1.29076
				80 µM	-1.30519
				80 µM	-1.93171
				80 µM	-2.01445
				80 µM	-1.15167
				80 µM	-2.0409
				80 µM	-2.61214
				80 µM	-2.06554
				80 µM	-1.4389
				80 µM	-1.7896
				80 µM	-1.69095
				80 µM	-1.58015
				80 µM	-2.06141
				80 µM	-1.55219
				80 µM	-2.18218
				80 µM	-1.99846
				80 µM	-1.47618
				80 µM	-2.33804
				80 µM	-2.11457
				80 µM	-2.09588
				80 µM	-1.31829
				80 µM	-2.08224
				80 µM	-1.67218
				80 µM	-1.4476
				80 µM	-1.7864
				80 µM	-1.45138
				80 µM	-1.18561
				80 µM	-1.76035
				80 µM	-1.9172
				80 µM	-1.36149
				80 µM	-1.98963
				80 µM	-1.77508
				80 µM	-1.25684
				80 µM	-1.09568
				80 µM	-1.84779
				80 µM	-2.09769
				80 µM	-1.92471
				80 µM	-1.68467
				80 µM	-2.26311
				80 µM	-2.70215
				80 µM	-2.08053
				80 µM	-2.13242
				80 µM	-2.29378
				80 µM	-2.39078
				80 µM	-1.56592
				80 µM	-2.06677
				80 µM	-1.92063
				80 µM	-1.82724
				80 µM	-1.76006
				80 µM	-2.03004
				80 µM	-2.6255
				80 µM	-2.09768
				80 µM	-2.00267
				80 µM	-1.93895
				80 µM	-1.98841
				80 µM	-1.99758
				80 µM	-2.30825
				80 µM	-1.95112
				80 µM	-1.79058
				80 µM	-2.26979
				80 µM	-1.93165
				80 µM	-1.90602
				80 µM	-1.30016
				80 µM	-2.69881
				80 µM	-2.48073
				80 µM	-1.58902
				80 µM	-2.24694
				80 µM	-1.9716
				80 µM	-2.02589
				80 µM	-1.48887
				80 µM	-2.19385
				80 µM	-2.16418
				80 µM	-1.99428
				80 µM	-2.39062
				80 µM	-2.36632
				80 µM	-2.07955
				80 µM	-2.43331
				80 µM	-2.08226
				80 µM	-1.95458
				80 µM	-1.84089
				80 µM	-2.23542
				80 µM	-1.61554
				80 µM	-2.38666
[truncated: 2,158 more rows]

## Sheet: Fig 3e
metabolomics				replication fork analysis
mtb	sample	mtbLFC		sample	speedLFC
ADP	HeLa 1h	1.2046		HeLa NT	-0.317232
ADP	HeLa 24h	1.80713		HeLa NT	-0.292694
ADP	HeLa NT	0		HeLa NT	-0.0146026
ADP	U2OS 1h	0.693464		HeLa NT	-0.428591
ADP	U2OS 24h	1.47107		HeLa NT	-0.502101
ADP	U2OS NT	0.164802		HeLa NT	-0.825365
AMP	HeLa 1h	2.5321		HeLa NT	0.158079
AMP	HeLa 24h	3.09931		HeLa NT	-0.202627
AMP	HeLa NT	0		HeLa NT	0.100717
AMP	U2OS 1h	0.687689		HeLa NT	-0.320359
AMP	U2OS 24h	1.66184		HeLa NT	-0.00244644
AMP	U2OS NT	0.184637		HeLa NT	0.162516
ATP	HeLa 1h	-0.0322895		HeLa NT	-0.302861
ATP	HeLa 24h	0.607047		HeLa NT	0.324772
ATP	HeLa NT	0		HeLa NT	-0.203181
ATP	U2OS 1h	0.910177		HeLa NT	-0.0531601
ATP	U2OS 24h	1.32714		HeLa NT	-0.539248
ATP	U2OS NT	0.391626		HeLa NT	-0.152052
CDP	HeLa 1h	0.911792		HeLa NT	0.0961027
CDP	HeLa 24h	-0.682411		HeLa NT	0.244503
CDP	HeLa NT	0		HeLa NT	-0.14092
CDP	U2OS 1h	1.24907		HeLa NT	-0.0415645
CDP	U2OS 24h	-1.53954		HeLa NT	-0.00925479
CDP	U2OS NT	1.38549		HeLa NT	-0.115663
CMP	HeLa 1h	2.16919		HeLa NT	-0.139366
CMP	HeLa 24h	0.741316		HeLa NT	-0.222069
CMP	HeLa NT	0		HeLa NT	0.431472
CMP	U2OS 1h	0.806136		HeLa NT	-0.0210334
CMP	U2OS 24h	-3.65575		HeLa NT	-0.255119
CMP	U2OS NT	1.32477		HeLa NT	-0.30505
CTP	HeLa 1h	-0.295768		HeLa NT	-0.346995
CTP	HeLa 24h	-1.81111		HeLa NT	-0.758611
CTP	HeLa NT	0		HeLa NT	-0.0361141
CTP	U2OS 1h	1.28587		HeLa NT	-0.454561
CTP	U2OS 24h	-1.69732		HeLa NT	-0.569851
CTP	U2OS NT	1.35589		HeLa NT	-0.085225
dATP	HeLa 1h	0.352657		HeLa NT	-0.0118567
dATP	HeLa 24h	0.770021		HeLa NT	0.124623
dATP	HeLa NT	0		HeLa NT	0.0953976
dATP	U2OS 1h	1.01619		HeLa NT	-0.268061
dATP	U2OS 24h	1.69116		HeLa NT	-0.532896
dATP	U2OS NT	0.815205		HeLa NT	0.0569568
dCTP	HeLa 1h	0.302029		HeLa NT	-0.297637
dCTP	HeLa 24h	-0.710134		HeLa NT	-0.197458
dCTP	HeLa NT	0		HeLa NT	-0.687244
dCTP	U2OS 1h	1.51369		HeLa NT	-0.479254
dCTP	U2OS 24h	-0.220198		HeLa NT	-0.0032948
dCTP	U2OS NT	1.08216		HeLa NT	-0.177928
dTTP	HeLa 1h	0.0101159		HeLa NT	0.228991
dTTP	HeLa 24h	-1.34041		HeLa NT	0.180301
dTTP	HeLa NT	0		HeLa NT	-0.22447
dTTP	U2OS 1h	1.66661		HeLa NT	0.704466
dTTP	U2OS 24h	-0.481015		HeLa NT	-0.234359
dTTP	U2OS NT	1.4032		HeLa NT	-0.247124
GDP	HeLa 1h	0.643152		HeLa NT	-0.0907771
GDP	HeLa 24h	1.44698		HeLa NT	-0.336125
GDP	HeLa NT	0		HeLa NT	-0.199585
GDP	U2OS 1h	0.372069		HeLa NT	-0.33674
GDP	U2OS 24h	1.30155		HeLa NT	-0.0562147
GDP	U2OS NT	0.576139		HeLa NT	-0.243031
GMP	HeLa 1h	2.00241		HeLa NT	0.146936
GMP	HeLa 24h	2.87688		HeLa NT	-0.115499
GMP	HeLa NT	0		HeLa NT	-0.0794675
GMP	U2OS 1h	-0.106174		HeLa NT	-0.175495
GMP	U2OS 24h	1.26794		HeLa NT	-0.353154
GMP	U2OS NT	0.449986		HeLa NT	-0.427397
GTP	HeLa 1h	-0.465073		HeLa NT	-0.301332
GTP	HeLa 24h	0.361845		HeLa NT	-0.234517
GTP	HeLa NT	0		HeLa NT	0.0869119
GTP	U2OS 1h	0.359302		HeLa NT	-0.498666
GTP	U2OS 24h	0.95019		HeLa NT	-0.100862
GTP	U2OS NT	0.394492		HeLa NT	-0.416668
UDP	HeLa 1h	0.76536		HeLa NT	-0.240367
UDP	HeLa 24h	-1.55902		HeLa NT	0.296024
UDP	HeLa NT	0		HeLa NT	-0.250625
UDP	U2OS 1h	0.597795		HeLa NT	-0.183811
UDP	U2OS 24h	-2.3086		HeLa NT	-0.255419
UDP	U2OS NT	0.905978		HeLa NT	-0.274279
UMP	HeLa 1h	1.75899		HeLa NT	0.118103
UMP	HeLa 24h	-0.377596		HeLa NT	-0.047579
UMP	HeLa NT	0		HeLa NT	-0.467525
UMP	U2OS 1h	0.050541		HeLa NT	-0.450539
UMP	U2OS 24h	-2.47609		HeLa NT	0.1665
UMP	U2OS NT	0.824118		HeLa NT	-0.0905726
				HeLa NT	0.183661
				HeLa NT	-0.401478
				HeLa NT	-0.402548
				HeLa NT	-0.234699
				HeLa NT	-0.10174
				HeLa NT	-0.358316
				HeLa NT	-0.198534
				HeLa NT	0.214586
				HeLa NT	-0.2704
				HeLa NT	-0.441796
				HeLa NT	-0.366672
				HeLa NT	-0.204947
				HeLa NT	-0.404864
				HeLa NT	0.0776534
				HeLa NT	-0.082065
				HeLa NT	-0.307042
				HeLa NT	-0.465397
				HeLa NT	-0.216535
				HeLa NT	-0.184262
				HeLa NT	-0.138239
				HeLa NT	-0.350391
				HeLa NT	0.200357
				HeLa NT	-0.457606
				HeLa NT	-0.645338
				HeLa NT	0.00913569
				HeLa NT	-0.424746
				HeLa NT	-0.733014
				HeLa NT	-0.501631
				HeLa NT	-0.446935
				HeLa NT	-0.192035
				HeLa NT	-0.917932
				HeLa NT	-0.998799
				HeLa NT	-0.637573
				HeLa NT	0.205247
				HeLa NT	-0.935123
				HeLa NT	-0.98217
				HeLa NT	-0.402839
				HeLa NT	-0.0768432
				HeLa NT	-0.225839
				HeLa NT	-0.0267158
				HeLa NT	-0.334001
				HeLa NT	-0.0477448
				HeLa NT	0.091379
				HeLa NT	-0.276493
				HeLa NT	-0.317476
				HeLa NT	-0.21299
				HeLa NT	0.237479
				HeLa NT	-0.243664
				HeLa NT	-0.0496892
				HeLa NT	-0.38192
				HeLa NT	-0.177679
				HeLa NT	-0.0268716
				HeLa NT	0.253182
				HeLa NT	-0.0549898
				HeLa NT	-0.141812
				HeLa NT	0.327006
				HeLa NT	0.148485
				HeLa NT	-0.71001
				HeLa NT	-0.33241
				HeLa NT	-0.276828
				HeLa NT	0.0286153
				HeLa NT	0.00222178
				HeLa NT	-0.205304
				HeLa NT	0.0884071
				HeLa NT	0.166845
				HeLa NT	-0.232732
				HeLa NT	-0.0025604
				HeLa NT	0.0307236
				HeLa NT	-0.136922
				HeLa NT	-0.224256
				HeLa NT	0.115814
				HeLa NT	0.003852
				HeLa NT	-0.272951
				HeLa NT	-0.235893
				HeLa NT	-0.396128
				HeLa NT	0.223641
				HeLa NT	-0.729142
				HeLa NT	-0.743417
				HeLa NT	0.115158
				HeLa NT	-0.0382899
				HeLa NT	-0.437249
				HeLa NT	0.0395018
				HeLa NT	-0.312421
				HeLa NT	-0.649989
				HeLa NT	-0.164294
				HeLa NT	-0.0524424
				HeLa NT	0.127478
				HeLa NT	-0.743355
				HeLa NT	-0.615359
				HeLa NT	-0.0373633
				HeLa NT	-0.621147
				HeLa NT	-0.46507
				HeLa NT	-0.53732
				HeLa NT	0.0802629
				HeLa NT	-0.598968
				HeLa NT	-0.720518
				HeLa NT	-0.216205
				HeLa NT	-0.341219
				HeLa NT	-0.396199
				HeLa NT	-0.345601
				HeLa NT	-0.261085
				HeLa NT	-0.420494
				HeLa NT	-0.588142
				HeLa NT	-0.239006
				HeLa NT	-0.19782
				HeLa NT	-0.31486
				HeLa NT	-0.0274531
				HeLa NT	-0.234091
				HeLa NT	-0.819363
				HeLa NT	-0.270362
				HeLa NT	-0.10992
				HeLa NT	-0.320904
				HeLa NT	-0.157061
				HeLa NT	0.000695965
				HeLa NT	-0.18321
				HeLa NT	-0.0562884
				HeLa NT	-0.666828
				HeLa NT	-0.256829
				HeLa NT	-0.322496
				HeLa NT	0.0389083
				HeLa NT	-0.0808949
				HeLa NT	-0.155029
				HeLa NT	-0.314243
				HeLa NT	-0.740822
				HeLa NT	-0.752032
				HeLa NT	-0.125502
				HeLa NT	-0.3815
				HeLa NT	0.0699651
				HeLa NT	-0.062542
				HeLa NT	-0.104237
				HeLa NT	-0.625301
				HeLa NT	-0.463943
				HeLa NT	0.0155426
				HeLa NT	-0.0161765
				HeLa NT	-0.122716
				HeLa NT	-0.000878116
				HeLa NT	-0.194045
				HeLa NT	-0.243943
				HeLa NT	-0.429578
				HeLa NT	0.450798
				HeLa NT	0.445803
				HeLa NT	-0.472089
				HeLa NT	0.500409
				HeLa NT	-0.43463
				HeLa NT	-0.926885
				HeLa NT	0.0851848
				HeLa NT	0.250402
				HeLa NT	0.0864588
				HeLa NT	-0.234264
				HeLa NT	-0.153499
				HeLa NT	0.353492
				HeLa NT	0.0361555
				HeLa NT	-0.396256
				HeLa NT	-0.499354
				HeLa NT	-0.335205
				HeLa NT	0.429486
				HeLa NT	0.142755
				HeLa NT	1.07165
				HeLa NT	0.301519
				HeLa NT	0.471265
				HeLa NT	0.0815976
				HeLa NT	0.91051
				HeLa NT	0.957888
				HeLa NT	0.776401
				HeLa NT	0.425735
				HeLa NT	0.774849
				HeLa NT	-0.249355
				HeLa NT	-0.0879598
				HeLa NT	-0.131361
				HeLa NT	0.143143
				HeLa NT	0.623491
				HeLa NT	0.176461
				HeLa NT	0.222875
				HeLa NT	0.410779
				HeLa NT	0.256541
				HeLa NT	0.222285
				HeLa NT	0.626638
				HeLa NT	0.218055
				HeLa NT	-0.103019
				HeLa NT	-0.257469
				HeLa NT	-0.472275
				HeLa NT	-0.00265942
				HeLa NT	-0.345009
				HeLa NT	-0.255203
				HeLa NT	-0.108459
				HeLa NT	0.0765626
				HeLa NT	-0.170292
				HeLa NT	0.053906
				HeLa NT	0.0281911
				HeLa NT	-0.373046
				HeLa NT	-0.61016
				HeLa NT	-0.30919
				HeLa NT	0.115466
				HeLa NT	-0.0671924
				HeLa NT	0.287466
				HeLa NT	0.12983
				HeLa NT	-0.435112
				HeLa NT	-0.341742
				HeLa NT	0.0200942
				HeLa NT	0.352423
				HeLa NT	-0.414352
				HeLa NT	0.367132
				HeLa NT	-0.0493688
				HeLa NT	0.0252492
				HeLa NT	0.10948
				HeLa NT	0.316023
				HeLa NT	0.257117
				HeLa NT	0.287291
				HeLa NT	0.947712
				HeLa NT	0.390419
				HeLa NT	0.150298
				HeLa NT	0.43816
				HeLa NT	0.0461584
				HeLa NT	0.0033702
				HeLa NT	-0.245091
				HeLa NT	-0.0780809
				HeLa NT	0.29215
				HeLa NT	-0.075638
				HeLa NT	0.0951428
				HeLa NT	0.0178229
				HeLa NT	-0.24208
				HeLa NT	0.178661
				HeLa NT	-0.130967
				HeLa NT	0.0339932
				HeLa NT	0.264108
				HeLa NT	-0.210597
				HeLa NT	-0.0568993
				HeLa NT	0.184418
				HeLa NT	-0.74531
				HeLa NT	0.364226
				HeLa NT	-0.0380065
				HeLa NT	-0.214365
				HeLa NT	-0.80923
				HeLa NT	-0.435261
				HeLa NT	0.203098
				HeLa NT	0.239582
				HeLa NT	0.102268
				HeLa NT	-0.524224
				HeLa NT	0.331836
				HeLa NT	0.0918637
				HeLa NT	0.327565
				HeLa NT	0.679753
				HeLa NT	0.346959
				HeLa NT	0.431458
				HeLa NT	0.359773
				HeLa NT	0.0668901
				HeLa NT	-0.0485219
				HeLa NT	0.263544
				HeLa NT	0.284831
				HeLa NT	0.438738
				HeLa NT	0.423507
				HeLa NT	0.602643
				HeLa NT	0.543257
				HeLa NT	0.505113
				HeLa NT	0.0174342
				HeLa NT	0.341036
				HeLa NT	0.31818
				HeLa NT	0.708653
				HeLa NT	0.27357
				HeLa NT	0.490514
				HeLa NT	-0.120281
				HeLa NT	0.505281
				HeLa NT	-0.0759702
				HeLa NT	0.208618
				HeLa NT	0.064661
				HeLa NT	0.107988
				HeLa NT	0.2368
				HeLa NT	0.95016
				HeLa NT	0.0887667
				HeLa NT	0.481879
				HeLa NT	0.238118
				HeLa NT	0.202535
				HeLa NT	0.307042
				HeLa NT	0.385815
				HeLa NT	-0.12734
				HeLa NT	0.260935
				HeLa NT	0.358855
				HeLa NT	0.455763
				HeLa NT	0.130689
				HeLa NT	0.89635
				HeLa NT	0.759588
				HeLa NT	0.0652102
				HeLa NT	0.239853
				HeLa NT	0.0546514
				HeLa NT	-0.263068
				HeLa NT	0.512156
				HeLa NT	0.755093
				HeLa NT	0.256166
				HeLa NT	-0.0244588
				HeLa NT	0.262409
				HeLa NT	0.367599
				HeLa NT	0.269398
				HeLa NT	0.330675
				HeLa NT	-0.199176
				HeLa NT	0.629754
				HeLa NT	0.442308
				HeLa NT	0.314756
				HeLa NT	0.500701
				HeLa NT	0.654852
				HeLa NT	0.671449
				HeLa NT	0.492616
				HeLa NT	0.390427
				HeLa NT	0.295796
				HeLa NT	-0.0465733
				HeLa NT	1.03905
				HeLa NT	-0.224307
				HeLa NT	0.531717
				HeLa NT	0.5983
				HeLa NT	0.546531
				HeLa NT	0.472466
				HeLa NT	0.186317
				HeLa NT	0.459285
				HeLa NT	0.577193
				HeLa NT	0.359696
				HeLa NT	0.39728
				HeLa NT	0.312954
				HeLa NT	0.196297
				HeLa NT	0.43049
				HeLa NT	0.57957
				HeLa NT	0.519764
				HeLa NT	-0.0933852
				HeLa NT	0.0103027
				HeLa NT	0.721852
				HeLa NT	-0.287755
				HeLa NT	-0.562074
				HeLa NT	-0.188721
				HeLa NT	0.187973
				HeLa NT	-0.895726
				HeLa NT	0.000845078
				HeLa NT	0.339304
				HeLa NT	-0.175714
				HeLa NT	0.164243
				HeLa NT	-0.180221
				HeLa NT	-0.215562
				HeLa NT	-1.09119
				HeLa NT	-0.392151
				HeLa NT	0.108223
				HeLa NT	-0.415414
				HeLa NT	-0.32004
				HeLa NT	-0.553939
				HeLa NT	0.0344212
				HeLa NT	0.191677
				HeLa NT	0.09002
				HeLa NT	-0.0428722
				HeLa NT	-1.0689
				HeLa NT	0.0258758
				HeLa NT	-0.344202
				HeLa NT	-0.113396
				HeLa NT	0.0411593
				HeLa NT	-0.269011
				HeLa NT	-0.764077
				HeLa NT	-0.081763
				HeLa NT	-0.0581919
				HeLa NT	-0.245182
				HeLa NT	0.189652
				HeLa NT	-0.209652
				HeLa NT	0.529178
				HeLa NT	-0.123695
				HeLa NT	-0.800996
				HeLa NT	-0.375463
				HeLa NT	0.129798
				HeLa NT	0.0638281
				HeLa NT	-0.465724
				HeLa NT	0.0531207
				HeLa NT	-0.272266
				HeLa NT	0.0343302
				HeLa NT	0.400625
				HeLa NT	-0.498611
				HeLa NT	-0.318937
				HeLa NT	0.0791494
				HeLa NT	0.0877211
				HeLa NT	0.501221
				HeLa NT	-0.217291
				HeLa NT	-0.504702
				HeLa NT	0.255069
				HeLa NT	0.0343902
				HeLa NT	-0.0548542
				HeLa NT	-0.450855
				HeLa NT	0.348534
				HeLa NT	-0.33449
				HeLa 1h	0.521575
				HeLa 1h	-0.179701
				HeLa 1h	1.06804
				HeLa 1h	0.760104
				HeLa 1h	0.610345
				HeLa 1h	0.411374
				HeLa 1h	0.531945
				HeLa 1h	0.637882
				HeLa 1h	0.469879
				HeLa 1h	0.575427
				HeLa 1h	0.972242
				HeLa 1h	-0.426439
				HeLa 1h	0.883157
				HeLa 1h	-0.21953
				HeLa 1h	0.835182
				HeLa 1h	0.492457
				HeLa 1h	0.3406
				HeLa 1h	0.276253
				HeLa 1h	0.132793
				HeLa 1h	0.157684
				HeLa 1h	1.2935
				HeLa 1h	0.487785
				HeLa 1h	0.804173
				HeLa 1h	-0.110767
				HeLa 1h	0.666117
				HeLa 1h	0.0890367
				HeLa 1h	0.901269
				HeLa 1h	-0.0418793
				HeLa 1h	1.30364
				HeLa 1h	0.729754
				HeLa 1h	0.747615
				HeLa 1h	0.339144
				HeLa 1h	0.453518
				HeLa 1h	0.676054
				HeLa 1h	0.220436
				HeLa 1h	0.00983045
				HeLa 1h	0.489726
				HeLa 1h	0.679138
				HeLa 1h	-0.0355214
				HeLa 1h	-0.296981
				HeLa 1h	0.319865
				HeLa 1h	0.529814
				HeLa 1h	0.381665
				HeLa 1h	-0.665851
				HeLa 1h	1.39743
				HeLa 1h	1.38443
				HeLa 1h	1.78535
				HeLa 1h	0.747897
				HeLa 1h	0.370223
				HeLa 1h	-0.682459
				HeLa 1h	0.147948
				HeLa 1h	0.360612
				HeLa 1h	0.568561
				HeLa 1h	0.573672
				HeLa 1h	0.104956
				HeLa 1h	0.316935
				HeLa 1h	0.211581
				HeLa 1h	1.30944
				HeLa 1h	1.33593
				HeLa 1h	-0.368207
				HeLa 1h	-0.166461
				HeLa 1h	0.280754
				HeLa 1h	0.0388502
				HeLa 1h	0.618749
				HeLa 1h	0.148145
				HeLa 1h	2.08711
				HeLa 1h	1.33191
				HeLa 1h	-0.107302
				HeLa 1h	0.277895
				HeLa 1h	-0.116845
				HeLa 1h	0.0941542
				HeLa 1h	0.194968
				HeLa 1h	0.332166
				HeLa 1h	0.819592
				HeLa 1h	0.490936
				HeLa 1h	0.69755
				HeLa 1h	0.610301
				HeLa 1h	0.556483
				HeLa 1h	0.492343
				HeLa 1h	0.829273
				HeLa 1h	0.894759
				HeLa 1h	0.722796
				HeLa 1h	0.137036
				HeLa 1h	-0.0909182
				HeLa 1h	-0.0141204
				HeLa 1h	-0.0262182
				HeLa 1h	0.450289
				HeLa 1h	-0.730271
				HeLa 1h	-0.166116
				HeLa 1h	0.23858
				HeLa 1h	0.0162361
				HeLa 1h	0.0521965
				HeLa 1h	0.586513
				HeLa 1h	0.51757
				HeLa 1h	1.66851
				HeLa 1h	1.06154
				HeLa 1h	1.0496
				HeLa 1h	-0.268346
				HeLa 1h	0.119695
				HeLa 1h	0.815496
				HeLa 1h	0.245894
				HeLa 1h	0.175671
				HeLa 1h	0.656923
				HeLa 1h	0.0961114
				HeLa 1h	-0.119011
				HeLa 1h	1.40896
				HeLa 1h	0.217625
				HeLa 1h	0.566337
				HeLa 1h	0.456662
				HeLa 1h	0.32843
				HeLa 1h	0.51636
				HeLa 1h	0.0170491
				HeLa 1h	0.446499
				HeLa 1h	0.117465
				HeLa 1h	-0.026203
				HeLa 1h	0.167903
				HeLa 1h	0.617926
				HeLa 1h	0.419893
				HeLa 1h	-0.244294
				HeLa 1h	0.560014
				HeLa 1h	0.2717
				HeLa 1h	0.253698
				HeLa 1h	-0.0414781
				HeLa 1h	0.399865
				HeLa 1h	0.272144
				HeLa 1h	0.650767
				HeLa 1h	0.0764813
				HeLa 1h	0.457215
				HeLa 1h	0.505078
				HeLa 1h	0.710898
				HeLa 1h	0.468736
				HeLa 1h	0.35111
				HeLa 1h	0.381913
				HeLa 1h	1.20997
				HeLa 1h	0.515189
				HeLa 1h	1.33719
				HeLa 1h	0.400944
				HeLa 1h	0.58091
				HeLa 1h	0.0108118
				HeLa 1h	0.380862
				HeLa 1h	0.377376
				HeLa 1h	0.372072
				HeLa 1h	1.08125
				HeLa 1h	0.484615
				HeLa 1h	2.02916
				HeLa 1h	1.2262
				HeLa 1h	1.58574
				HeLa 1h	0.76116
				HeLa 1h	1.08285
				HeLa 1h	1.10637
				HeLa 1h	0.527127
				HeLa 1h	0.866762
				HeLa 1h	0.662122
				HeLa 1h	1.2418
				HeLa 1h	0.96019
				HeLa 1h	1.41994
				HeLa 1h	1.17204
				HeLa 1h	1.29799
				HeLa 1h	1.10421
				HeLa 1h	0.897178
				HeLa 1h	1.03408
				HeLa 1h	1.08077
				HeLa 1h	1.13448
				HeLa 1h	0.936761
				HeLa 1h	1.25253
				HeLa 1h	1.1836
				HeLa 1h	1.84411
				HeLa 1h	0.237618
				HeLa 1h	0.671112
				HeLa 1h	1.22203
				HeLa 1h	0.751408
				HeLa 1h	0.385672
				HeLa 1h	0.548334
				HeLa 1h	0.21869
				HeLa 1h	0.459157
				HeLa 1h	1.30574
				HeLa 1h	0.00346322
				HeLa 1h	-0.759422
				HeLa 1h	0.368628
				HeLa 1h	-0.0883245
				HeLa 1h	0.383096
				HeLa 1h	-0.200024
				HeLa 1h	1.21304
				HeLa 1h	0.663444
				HeLa 1h	0.927885
				HeLa 1h	0.706662
				HeLa 1h	0.464796
				HeLa 1h	1.11833
				HeLa 1h	0.331992
				HeLa 1h	1.04542
				HeLa 1h	0.292903
				HeLa 1h	0.901201
				HeLa 1h	1.03486
				HeLa 1h	1.2085
				HeLa 1h	0.557787
				HeLa 1h	0.541097
				HeLa 1h	0.563017
				HeLa 1h	0.608418
				HeLa 1h	0.679303
				HeLa 1h	1.07506
				HeLa 1h	0.734341
				HeLa 1h	0.344733
				HeLa 1h	1.06205
				HeLa 1h	0.893738
				HeLa 1h	1.06016
				HeLa 1h	0.919367
				HeLa 1h	0.483531
				HeLa 1h	0.92693
				HeLa 1h	0.910208
				HeLa 1h	1.12102
				HeLa 1h	0.519607
				HeLa 1h	0.786399
				HeLa 1h	1.12996
				HeLa 1h	0.837969
				HeLa 1h	1.27011
				HeLa 1h	0.86967
				HeLa 1h	1.05622
				HeLa 1h	0.776901
				HeLa 1h	0.999879
				HeLa 1h	0.969102
				HeLa 1h	1.00471
				HeLa 1h	0.369855
				HeLa 1h	0.988964
				HeLa 1h	1.16535
				HeLa 1h	0.657256
				HeLa 1h	1.03512
				HeLa 1h	1.59027
				HeLa 1h	-0.319562
				HeLa 1h	1.10283
				HeLa 1h	0.690154
				HeLa 1h	0.90159
				HeLa 1h	0.396077
				HeLa 1h	0.57481
				HeLa 1h	1.17896
				HeLa 1h	0.907799
				HeLa 1h	0.40527
				HeLa 1h	1.13864
				HeLa 1h	1.0636
				HeLa 1h	0.340035
				HeLa 1h	1.304
				HeLa 1h	1.06116
				HeLa 1h	0.379134
				HeLa 1h	1.03808
				HeLa 1h	0.853199
				HeLa 1h	0.0773794
				HeLa 1h	0.927184
				HeLa 1h	0.620025
				HeLa 1h	0.730046
				HeLa 1h	0.529004
				HeLa 1h	1.1512
				HeLa 1h	1.06278
				HeLa 1h	0.455615
				HeLa 1h	0.616744
				HeLa 1h	0.861494
				HeLa 1h	1.04435
				HeLa 1h	0.867876
				HeLa 1h	0.867682
				HeLa 1h	0.213683
				HeLa 1h	0.196347
				HeLa 1h	0.660398
				HeLa 1h	-0.49212
				HeLa 1h	0.175425
				HeLa 1h	-0.365605
				HeLa 1h	0.336706
				HeLa 1h	-0.114966
				HeLa 1h	-0.602976
				HeLa 1h	0.478342
				HeLa 1h	0.104979
				HeLa 1h	0.380318
				HeLa 1h	-0.42581
				HeLa 1h	-0.120289
				HeLa 1h	-0.459002
				HeLa 1h	-0.640256
				HeLa 1h	-0.180946
				HeLa 1h	0.210751
				HeLa 1h	-0.388037
				HeLa 1h	-0.0450236
				HeLa 1h	0.0522864
				HeLa 1h	-0.0503302
				HeLa 1h	-0.42015
				HeLa 1h	-0.160177
				HeLa 1h	-0.139167
				HeLa 1h	0.0851321
				HeLa 1h	0.266063
				HeLa 1h	-0.364161
				HeLa 1h	0.662434
				HeLa 1h	0.497118
				HeLa 1h	-0.089979
				HeLa 1h	-0.0681188
				HeLa 1h	0.750224
				HeLa 1h	-0.128977
				HeLa 1h	-0.0566026
				HeLa 1h	-0.25035
				HeLa 1h	-0.419918
				HeLa 1h	0.612432
				HeLa 1h	0.583743
				HeLa 1h	0.00729621
				HeLa 1h	0.0787327
				HeLa 1h	0.272681
				HeLa 1h	-0.610166
				HeLa 1h	-0.0740902
				HeLa 1h	0.133932
				HeLa 1h	0.861974
				HeLa 1h	-0.0831037
				HeLa 1h	0.634607
				HeLa 1h	-0.0999239
				HeLa 1h	0.858554
				HeLa 1h	-0.348799
				HeLa 1h	0.553074
				HeLa 1h	0.104954
				HeLa 1h	0.723543
				HeLa 1h	-0.0892785
				HeLa 1h	0.476538
				HeLa 1h	0.445552
				HeLa 1h	0.428049
				HeLa 1h	0.196697
				HeLa 1h	0.316837
				HeLa 1h	0.550747
				HeLa 1h	0.00405844
				HeLa 1h	0.18345
				HeLa 1h	-0.0660284
				HeLa 1h	0.678558
				HeLa 1h	0.709676
				HeLa 1h	0.495205
				HeLa 1h	0.37399
				HeLa 1h	0.369626
				HeLa 1h	0.101635
				HeLa 1h	0.354242
				HeLa 1h	0.581561
				HeLa 1h	0.54206
				HeLa 1h	-0.0790282
				HeLa 1h	0.382648
				HeLa 1h	0.263417
				HeLa 1h	0.498887
				HeLa 1h	-0.258456
				HeLa 1h	0.347969
				HeLa 1h	0.29083
				HeLa 1h	0.786189
				HeLa 1h	-0.131167
				HeLa 1h	0.305866
				HeLa 1h	0.0339404
				HeLa 1h	0.452537
				HeLa 1h	0.387283
				HeLa 1h	-0.11094
				HeLa 1h	0.557265
				HeLa 1h	-0.39277
				HeLa 1h	-0.0786342
				HeLa 1h	0.406307
				HeLa 1h	0.258001
				HeLa 1h	1.45383
				HeLa 1h	-0.204317
				HeLa 1h	0.753819
				HeLa 1h	0.814034
				HeLa 1h	0.938331
				HeLa 1h	0.840125
				HeLa 1h	1.1993
				HeLa 1h	0.985221
				HeLa 1h	0.766401
				HeLa 1h	1.0143
				HeLa 1h	0.850889
				HeLa 1h	1.0975
				HeLa 1h	0.995907
				HeLa 1h	0.577213
				HeLa 1h	-0.0131208
				HeLa 1h	1.12035
				HeLa 1h	1.0525
				HeLa 1h	0.789894
				HeLa 1h	0.700567
				HeLa 1h	0.86526
				HeLa 1h	-0.0592252
				HeLa 1h	0.364306
				HeLa 1h	0.204477
				HeLa 1h	0.99799
				HeLa 1h	1.03068
				HeLa 1h	1.01058
				HeLa 1h	0.973069
				HeLa 1h	0.823118
				HeLa 1h	1.2095
				HeLa 1h	0.434676
				HeLa 1h	0.651895
				HeLa 1h	1.1027
				HeLa 1h	0.660443
				HeLa 1h	1.0305
				HeLa 1h	0.964896
				HeLa 1h	0.585058
				HeLa 1h	0.659496
				HeLa 1h	0.0338074
				HeLa 1h	0.984429
				HeLa 1h	1.1088
				HeLa 1h	0.785975
				HeLa 1h	1.01345
				HeLa 1h	0.703485
				HeLa 1h	0.327432
				HeLa 1h	0.905836
				HeLa 1h	0.498671
				HeLa 1h	0.601668
				HeLa 1h	1.16624
				HeLa 1h	0.767505
				HeLa 1h	1.07383
				HeLa 1h	1.32248
				HeLa 1h	0.699156
				HeLa 1h	0.866892
				HeLa 1h	0.930705
				HeLa 1h	0.689014
				HeLa 1h	0.985661
				HeLa 1h	1.06155
				HeLa 1h	0.647609
				HeLa 1h	1.164
				HeLa 1h	0.620953
				HeLa 1h	0.781678
				HeLa 1h	0.665195
				HeLa 1h	0.712552
				HeLa 1h	0.789676
				HeLa 1h	0.552932
				HeLa 1h	0.957575
				HeLa 1h	0.828905
				HeLa 1h	0.901314
				HeLa 1h	0.915809
				HeLa 1h	0.719253
				HeLa 1h	0.272968
				HeLa 1h	0.769877
				HeLa 1h	0.910377
				HeLa 1h	0.874693
				HeLa 1h	1.12017
				HeLa 1h	1.09695
				HeLa 1h	1.17581
				HeLa 1h	0.570075
				HeLa 1h	0.912708
				HeLa 1h	1.04466
				HeLa 1h	1.05026
				HeLa 1h	0.875416
				HeLa 1h	-0.120764
				HeLa 1h	0.671959
				HeLa 1h	1.02752
				HeLa 1h	0.564289
				HeLa 1h	0.606069
				HeLa 1h	0.579024
				HeLa 1h	0.750966
				HeLa 1h	0.711689
				HeLa 1h	0.979418
				HeLa 1h	0.908903
				HeLa 1h	0.933422
				HeLa 1h	0.68703
				HeLa 1h	0.944751
				HeLa 1h	1.00173
				HeLa 1h	0.68894
				HeLa 1h	0.939101
				HeLa 1h	0.836412
				HeLa 1h	1.04948
				HeLa 1h	0.690384
				HeLa 1h	0.407548
				HeLa 1h	0.358128
				HeLa 1h	0.332586
				HeLa 1h	0.856995
				HeLa 1h	1.01346
				HeLa 1h	1.06248
				HeLa 1h	0.976028
				HeLa 1h	0.160936
				HeLa 1h	1.04013
				HeLa 1h	0.580309
				HeLa 1h	0.873451
				HeLa 1h	0.931142
				HeLa 1h	0.991351
				HeLa 1h	0.957944
				HeLa 1h	0.85273
				HeLa 1h	-0.125451
				HeLa 1h	-0.0423133
				HeLa 1h	0.440746
				HeLa 1h	0.522409
				HeLa 1h	0.60653
				HeLa 1h	0.134014
				HeLa 1h	0.657493
				HeLa 1h	0.64243
				HeLa 1h	0.544114
				HeLa 1h	0.762693
				HeLa 1h	0.981343
				HeLa 1h	0.63551
				HeLa 1h	0.448466
				HeLa 1h	1.20872
				HeLa 1h	0.727716
				HeLa 1h	0.61621
				HeLa 1h	0.298722
				HeLa 1h	0.650748
				HeLa 1h	0.944236
				HeLa 1h	0.936977
				HeLa 1h	0.133922
				HeLa 1h	0.678498
				HeLa 1h	0.85936
				HeLa 1h	0.928208
				HeLa 1h	1.09449
				HeLa 1h	0.929863
				HeLa 1h	1.1342
				HeLa 1h	-0.346628
				HeLa 1h	1.15084
				HeLa 1h	1.55409
				HeLa 1h	1.34827
				HeLa 1h	2.11703
				HeLa 1h	1.08079
				HeLa 1h	1.12122
				HeLa 1h	0.976164
				HeLa 1h	1.00189
				HeLa 1h	1.38044
				HeLa 1h	1.45565
				HeLa 1h	1.31351
				HeLa 1h	1.01559
				HeLa 1h	1.35155
				HeLa 1h	0.823833
				HeLa 1h	0.633506
				HeLa 1h	-0.305242
				HeLa 1h	0.163167
				HeLa 1h	0.681257
				HeLa 1h	0.623963
				HeLa 1h	0.28972
				HeLa 1h	0.127611
				HeLa 1h	0.28985
				HeLa 1h	0.354492
				HeLa 1h	0.0907101
				HeLa 1h	0.549164
				HeLa 1h	0.308308
				HeLa 1h	0.313379
				HeLa 1h	0.296154
				HeLa 1h	0.0665482
				HeLa 1h	0.770427
				HeLa 1h	0.204796
				HeLa 1h	0.478862
				HeLa 1h	0.861484
				HeLa 1h	0.27456
				HeLa 1h	0.608137
				HeLa 1h	0.292393
				HeLa 1h	0.830199
				HeLa 1h	0.120484
				HeLa 1h	0.079243
				HeLa 1h	0.201611
				HeLa 1h	0.60702
				HeLa 1h	0.608353
				HeLa 1h	0.509962
				HeLa 1h	0.164436
				HeLa 1h	0.355872
				HeLa 1h	0.452046
				HeLa 1h	0.854089
				HeLa 1h	0.52662
				HeLa 1h	0.480659
				HeLa 1h	0.814457
				HeLa 1h	0.366671
				HeLa 1h	0.831164
				HeLa 1h	0.366396
				HeLa 1h	0.258433
				HeLa 1h	-0.411306
				HeLa 1h	0.671911
				HeLa 1h	-0.0648926
				HeLa 1h	0.321822
				HeLa 1h	0.635369
				HeLa 1h	-0.109779
				HeLa 1h	-0.00959268
				HeLa 1h	0.272008
				HeLa 1h	0.453798
				HeLa 1h	0.674423
				HeLa 1h	0.471311
				HeLa 1h	0.548247
				HeLa 1h	-0.722471
				HeLa 1h	0.336078
				HeLa 1h	0.506066
				HeLa 1h	-1.22372
				HeLa 1h	0.185407
				HeLa 1h	0.317357
				HeLa 24h	-1.95044
				HeLa 24h	-1.88907
				HeLa 24h	-1.99941
				HeLa 24h	-2.05706
				HeLa 24h	-2.30866
				HeLa 24h	-2.47229
				HeLa 24h	-2.20865
				HeLa 24h	-2.04515
				HeLa 24h	-1.89568
				HeLa 24h	-2.30215
				HeLa 24h	-2.5307
				HeLa 24h	-2.11235
				HeLa 24h	-2.26388
				HeLa 24h	-2.03378
				HeLa 24h	-2.20392
				HeLa 24h	-2.65576
				HeLa 24h	-2.26049
				HeLa 24h	-2.77855
				HeLa 24h	-2.05003
				HeLa 24h	-2.53683
				HeLa 24h	-2.16913
				HeLa 24h	-1.817
				HeLa 24h	-2.09543
				HeLa 24h	-2.40039
				HeLa 24h	-2.11594
				HeLa 24h	-2.43602
				HeLa 24h	-2.37428
				HeLa 24h	-2.26689
				HeLa 24h	-1.84676
				HeLa 24h	-2.31997
				HeLa 24h	-1.9348
				HeLa 24h	-1.42591
				HeLa 24h	-1.86198
				HeLa 24h	-2.0127
				HeLa 24h	-2.44475
				HeLa 24h	-1.65011
				HeLa 24h	-2.09543
				HeLa 24h	-2.26559
				HeLa 24h	-1.79236
				HeLa 24h	-1.78963
				HeLa 24h	-1.94903
				HeLa 24h	-1.66093
				HeLa 24h	-1.61986
				HeLa 24h	-1.98497
				HeLa 24h	-1.58162
				HeLa 24h	-2.07932
				HeLa 24h	-1.81365
				HeLa 24h	-1.16407
				HeLa 24h	-1.83326
				HeLa 24h	-2.12567
				HeLa 24h	-1.79017
				HeLa 24h	-1.83322
				HeLa 24h	-1.3229
				HeLa 24h	-2.16372
				HeLa 24h	-1.74693
				HeLa 24h	-1.6804
				HeLa 24h	-2.34216
				HeLa 24h	-1.92898
				HeLa 24h	-1.61097
				HeLa 24h	-2.04879
				HeLa 24h	-1.75781
				HeLa 24h	-1.78199
				HeLa 24h	-1.44666
				HeLa 24h	-2.16349
				HeLa 24h	-1.86135
				HeLa 24h	-2.36215
				HeLa 24h	-1.71413
				HeLa 24h	-1.22594
				HeLa 24h	-1.80569
				HeLa 24h	-1.67732
				HeLa 24h	-2.05829
				HeLa 24h	-2.124
				HeLa 24h	-2.2663
				HeLa 24h	-2.20737
				HeLa 24h	-2.01554
				HeLa 24h	-2.3481
				HeLa 24h	-2.05147
				HeLa 24h	-0.693386
				HeLa 24h	-1.42295
				HeLa 24h	-1.5449
				HeLa 24h	-1.66961
				HeLa 24h	-0.354024
				HeLa 24h	-1.95882
				HeLa 24h	-2.05106
				HeLa 24h	-1.94113
				HeLa 24h	-1.49245
				HeLa 24h	-1.55809
				HeLa 24h	-1.91939
				HeLa 24h	-1.64369
				HeLa 24h	-1.86942
				HeLa 24h	-1.55428
				HeLa 24h	-1.8422
				HeLa 24h	-1.23754
				HeLa 24h	-1.30784
				HeLa 24h	-1.56099
				HeLa 24h	-1.98736
				HeLa 24h	-2.44386
				HeLa 24h	-0.972934
				HeLa 24h	-0.807143
				HeLa 24h	-0.769242
				HeLa 24h	-1.36937
				HeLa 24h	-1.27256
				HeLa 24h	-0.755825
				HeLa 24h	-0.931096
				HeLa 24h	-0.951497
				HeLa 24h	-2.30346
				HeLa 24h	-2.15379
				HeLa 24h	-2.3479
				HeLa 24h	-2.26721
				HeLa 24h	-1.1872
				HeLa 24h	-2.35525
				HeLa 24h	-2.30418
				HeLa 24h	-2.34957
				HeLa 24h	-1.94847
				HeLa 24h	-2.02201
				HeLa 24h	-2.44114
				HeLa 24h	-1.90695
				HeLa 24h	-1.19452
				HeLa 24h	-1.37617
				HeLa 24h	-2.10017
				HeLa 24h	-2.13982
				HeLa 24h	-2.24417
				HeLa 24h	-1.75745
				HeLa 24h	-2.18271
				HeLa 24h	-2.28521
				HeLa 24h	-2.56157
				HeLa 24h	-1.92207
				HeLa 24h	-1.94307
				HeLa 24h	-2.16986
				HeLa 24h	-2.09771
				HeLa 24h	-2.46897
				HeLa 24h	-2.098
				HeLa 24h	-2.01798
				HeLa 24h	-2.37508
				HeLa 24h	-1.78827
				HeLa 24h	-2.56796
				HeLa 24h	-2.49774
				HeLa 24h	-2.01792
				HeLa 24h	-2.29775
				HeLa 24h	-2.30598
				HeLa 24h	-2.39726
				HeLa 24h	-2.03667
				HeLa 24h	-1.79537
				HeLa 24h	-1.72892
				HeLa 24h	-1.88435
				HeLa 24h	-2.17443
				HeLa 24h	-1.98956
				HeLa 24h	-2.29555
				HeLa 24h	-2.21659
				HeLa 24h	-2.04841
				HeLa 24h	-1.84864
				HeLa 24h	-1.97955
				HeLa 24h	-2.81347
				HeLa 24h	-2.26807
				HeLa 24h	-2.00289
				HeLa 24h	-2.58631
				HeLa 24h	-1.5731
				HeLa 24h	-2.07043
				HeLa 24h	-2.09806
				HeLa 24h	-2.30774
				HeLa 24h	-1.61885
				HeLa 24h	-2.33916
				HeLa 24h	-2.81955
				HeLa 24h	-1.60363
				HeLa 24h	-0.982343
				HeLa 24h	-2.40051
				HeLa 24h	-2.01639
				HeLa 24h	-1.17539
				HeLa 24h	-1.49078
				HeLa 24h	-1.52157
				HeLa 24h	-1.95777
				HeLa 24h	-1.50759
				HeLa 24h	-1.31565
				HeLa 24h	-1.25085
				HeLa 24h	-0.961478
				HeLa 24h	-0.910895
				HeLa 24h	-1.01491
				HeLa 24h	-1.66631
				HeLa 24h	-1.39535
				HeLa 24h	-1.69618
				HeLa 24h	-1.33116
				HeLa 24h	-1.42126
				HeLa 24h	-1.49768
				HeLa 24h	-1.3873
				HeLa 24h	-1.32464
				HeLa 24h	-1.13374
				HeLa 24h	-1.47432
				HeLa 24h	-1.4243
				HeLa 24h	-1.51575
				HeLa 24h	-1.3522
				HeLa 24h	-2.14209
				HeLa 24h	-1.14
				HeLa 24h	-0.998877
				HeLa 24h	-1.5216
				HeLa 24h	-1.50862
				HeLa 24h	-1.69605
				HeLa 24h	-1.72546
				HeLa 24h	-1.64113
				HeLa 24h	-2.09272
				HeLa 24h	-1.8021
				HeLa 24h	-1.7483
				HeLa 24h	-1.45434
				HeLa 24h	-1.39616
				HeLa 24h	-1.81348
				HeLa 24h	-1.57471
				HeLa 24h	-1.77479
				HeLa 24h	-1.63143
				HeLa 24h	-1.83059
				HeLa 24h	-1.5988
				HeLa 24h	-1.46569
				HeLa 24h	-1.63518
				HeLa 24h	-1.56502
				HeLa 24h	-1.80871
				HeLa 24h	-1.7412
				HeLa 24h	-1.29333
				HeLa 24h	-1.38433
				HeLa 24h	-2.21799
				HeLa 24h	-2.10909
				HeLa 24h	-1.99336
				HeLa 24h	-1.87873
				HeLa 24h	-1.80834
				HeLa 24h	-1.78106
				HeLa 24h	-2.1272
				HeLa 24h	-1.65457
				HeLa 24h	-2.42508
				HeLa 24h	-1.93693
				HeLa 24h	-1.44436
				HeLa 24h	-1.05868
				HeLa 24h	-0.817143
				HeLa 24h	-0.888699
				HeLa 24h	-1.59341
				HeLa 24h	-1.68153
				HeLa 24h	-1.51083
				HeLa 24h	-1.70666
				HeLa 24h	-1.40141
				HeLa 24h	-1.2658
				HeLa 24h	-0.922583
				HeLa 24h	-1.5548
				HeLa 24h	-1.60471
				HeLa 24h	-1.41993
				HeLa 24h	-1.71857
				HeLa 24h	-1.30224
				HeLa 24h	-1.45215
				HeLa 24h	-0.998616
				HeLa 24h	-1.46475
				HeLa 24h	-0.986387
				HeLa 24h	-1.44808
				HeLa 24h	-1.18094
				HeLa 24h	-1.03931
				HeLa 24h	-0.866381
				HeLa 24h	-1.50582
				HeLa 24h	-1.67467
				HeLa 24h	-0.802946
				HeLa 24h	-1.67061
				HeLa 24h	-2.08136
				HeLa 24h	-2.47545
				HeLa 24h	-2.44412
				HeLa 24h	-2.5173
				HeLa 24h	-1.9983
				HeLa 24h	-2.15785
				HeLa 24h	-1.69283
				HeLa 24h	-2.17984
				HeLa 24h	-2.19805
				HeLa 24h	-2.03728
				HeLa 24h	-1.87594
				HeLa 24h	-2.09714
				HeLa 24h	-1.91162
				HeLa 24h	-2.08915
				HeLa 24h	-2.19201
				HeLa 24h	-2.2411
				HeLa 24h	-1.96276
				HeLa 24h	-2.26586
				HeLa 24h	-1.77626
				HeLa 24h	-2.17218
				HeLa 24h	-1.88234
				HeLa 24h	-1.74678
				HeLa 24h	-1.96096
				HeLa 24h	-1.9082
				HeLa 24h	-2.27583
				HeLa 24h	-2.1873
				HeLa 24h	-2.17513
				HeLa 24h	-1.9367
				HeLa 24h	-2.04309
				HeLa 24h	-2.21805
				HeLa 24h	-1.9895
				HeLa 24h	-1.8478
				HeLa 24h	-1.97302
				HeLa 24h	-2.06642
				HeLa 24h	-1.60665
				HeLa 24h	-1.90695
				HeLa 24h	-2.25835
				HeLa 24h	-2.09314
				HeLa 24h	-2.11945
				HeLa 24h	-1.98284
				HeLa 24h	-2.11398
				HeLa 24h	-2.21372
				HeLa 24h	-1.70443
				HeLa 24h	-1.89533
				HeLa 24h	-1.82074
				HeLa 24h	-1.66123
				HeLa 24h	-2.05063
				HeLa 24h	-1.95422
				HeLa 24h	-1.5955
				HeLa 24h	-1.98716
				HeLa 24h	-1.8737
				HeLa 24h	-1.93199
				HeLa 24h	-2.09492
				HeLa 24h	-2.34526
				HeLa 24h	-1.78883
				HeLa 24h	-2.05099
				HeLa 24h	-2.05173
				HeLa 24h	-1.95334
				HeLa 24h	-2.3237
				HeLa 24h	-1.87628
				HeLa 24h	-2.07448
				HeLa 24h	-2.08927
				HeLa 24h	-1.71746
				HeLa 24h	-1.96402
				HeLa 24h	-1.96299
				HeLa 24h	-1.81928
				HeLa 24h	-1.95037
				HeLa 24h	-2.15636
				HeLa 24h	-1.72976
				HeLa 24h	-1.74237
				HeLa 24h	-1.51395
				HeLa 24h	-1.95985
				HeLa 24h	-0.845286
				HeLa 24h	-1.17463
				HeLa 24h	-1.22596
				HeLa 24h	-0.616725
				HeLa 24h	-0.802062
				HeLa 24h	-0.658173
				HeLa 24h	-0.675258
				HeLa 24h	-0.676742
				HeLa 24h	-0.820239
				HeLa 24h	-0.827187
				HeLa 24h	-0.384026
				HeLa 24h	-0.686658
				HeLa 24h	-0.772191
				HeLa 24h	-0.401831
				HeLa 24h	-0.691894
				HeLa 24h	-0.438505
				HeLa 24h	-1.43185
				HeLa 24h	-0.659764
				HeLa 24h	-0.842561
				HeLa 24h	-0.837184
				HeLa 24h	-1.33154
				HeLa 24h	-1.06423
				HeLa 24h	-1.03925
				HeLa 24h	-0.919321
				HeLa 24h	-1.07455
				HeLa 24h	-0.989116
				HeLa 24h	-0.712722
				HeLa 24h	-0.318776
				HeLa 24h	-0.766806
				HeLa 24h	-0.838811
				HeLa 24h	-0.831471
				HeLa 24h	-1.19469
				HeLa 24h	-0.952294
				HeLa 24h	-1.28231
				HeLa 24h	-1.20052
				HeLa 24h	-0.563793
				HeLa 24h	-1.2158
				HeLa 24h	-1.12198
				HeLa 24h	-1.07843
				HeLa 24h	-0.443358
				HeLa 24h	-0.632554
				HeLa 24h	-0.758794
				HeLa 24h	-0.802302
				HeLa 24h	-0.599087
				HeLa 24h	-0.13758
				HeLa 24h	-0.471303
				HeLa 24h	-0.691273
				HeLa 24h	-0.699745
				HeLa 24h	-0.807084
				HeLa 24h	-0.428817
				HeLa 24h	-0.761608
				HeLa 24h	-1.25886
				HeLa 24h	-1.32992
				HeLa 24h	-0.97913
				HeLa 24h	-0.224034
				HeLa 24h	-0.653205
				HeLa 24h	-0.994958
				HeLa 24h	-1.4134
				HeLa 24h	-0.987045
				HeLa 24h	-0.993149
				HeLa 24h	-1.06403
				HeLa 24h	-0.66328
				HeLa 24h	-1.17363
				HeLa 24h	-1.06412
				HeLa 24h	-1.34531
				HeLa 24h	-0.650065
				HeLa 24h	-0.618356
				HeLa 24h	-0.578411
				HeLa 24h	-0.760515
				HeLa 24h	-0.557217
				HeLa 24h	-0.659808
				HeLa 24h	-0.801912
				HeLa 24h	-0.985437
				HeLa 24h	-0.646117
				HeLa 24h	-0.598268
				HeLa 24h	-0.90691
				HeLa 24h	-0.542143
				HeLa 24h	-0.487746
				HeLa 24h	-0.91358
				HeLa 24h	-0.560128
				HeLa 24h	-1.18333
				HeLa 24h	-0.958634
				HeLa 24h	-1.18312
				HeLa 24h	-0.588717
				HeLa 24h	-0.371402
				HeLa 24h	-0.901877
				HeLa 24h	-0.957862
				HeLa 24h	-1.659
				HeLa 24h	-1.33301
				HeLa 24h	-0.723711
				HeLa 24h	-0.327633
				HeLa 24h	-0.139964
				HeLa 24h	-1.20911
				HeLa 24h	-0.833484
				HeLa 24h	-0.386769
				HeLa 24h	-0.717421
				HeLa 24h	-0.420067
				HeLa 24h	-0.70752
				HeLa 24h	-0.824668
				HeLa 24h	-0.775843
				HeLa 24h	-0.795285
				HeLa 24h	-1.32633
				HeLa 24h	-1.31416
				HeLa 24h	-0.900539
				HeLa 24h	-0.839278
				HeLa 24h	-1.64699
				HeLa 24h	-0.468343
				HeLa 24h	-0.936486
				HeLa 24h	-1.07314
				HeLa 24h	-0.96423
				HeLa 24h	-0.737019
				HeLa 24h	-1.27203
				HeLa 24h	-1.2744
				HeLa 24h	-1.09921
				HeLa 24h	-1.01755
				HeLa 24h	-0.969541
				HeLa 24h	-0.979512
				HeLa 24h	-0.740607
				HeLa 24h	-0.652845
				HeLa 24h	-0.750233
				HeLa 24h	-1.15842
				HeLa 24h	-0.54518
				HeLa 24h	-0.870991
				HeLa 24h	-1.00244
				HeLa 24h	-0.873637
				HeLa 24h	-0.771838
				HeLa 24h	-0.704156
				HeLa 24h	-0.705457
				HeLa 24h	-0.820015
				HeLa 24h	-1.2016
				HeLa 24h	-1.28971
				HeLa 24h	-1.30001
				HeLa 24h	-1.24075
				HeLa 24h	-1.26772
				HeLa 24h	-1.77492
				HeLa 24h	-1.33506
				HeLa 24h	-1.57669
				HeLa 24h	-1.10268
				HeLa 24h	-1.25926
				HeLa 24h	-1.36826
				HeLa 24h	-1.6841
				HeLa 24h	-0.841067
				HeLa 24h	-0.942631
				HeLa 24h	-1.23075
				HeLa 24h	-0.775115
				HeLa 24h	-0.853556
				HeLa 24h	-0.904719
				HeLa 24h	-0.826512
				HeLa 24h	-0.335473
				HeLa 24h	-1.01506
				HeLa 24h	-0.871919
				HeLa 24h	-1.01265
				HeLa 24h	-0.644279
				HeLa 24h	-1.06193
				HeLa 24h	-1.24359
				HeLa 24h	-0.984345
				HeLa 24h	-0.989294
				HeLa 24h	-0.494911
				HeLa 24h	-0.809001
				HeLa 24h	-0.863891
				HeLa 24h	-0.970732
				HeLa 24h	-0.84537
				HeLa 24h	-0.997786
				HeLa 24h	-0.498608
				HeLa 24h	-1.03924
				HeLa 24h	-1.15418
				HeLa 24h	-0.805496
				HeLa 24h	-1.20093
				HeLa 24h	-0.644585
				HeLa 24h	-1.23474
				HeLa 24h	-1.09792
				HeLa 24h	-1.29445
				HeLa 24h	-1.21872
				HeLa 24h	-0.517593
				HeLa 24h	-1.44594
				HeLa 24h	-1.08369
				HeLa 24h	-1.12796
				HeLa 24h	-1.42146
				HeLa 24h	-1.37858
				HeLa 24h	-1.32128
				HeLa 24h	-1.17267
				HeLa 24h	-1.42258
				HeLa 24h	-1.42114
				HeLa 24h	-1.60592
				HeLa 24h	-0.792853
				HeLa 24h	-1.39027
				HeLa 24h	-0.464434
				HeLa 24h	-1.80086
				HeLa 24h	-1.25444
				HeLa 24h	-1.29823
				HeLa 24h	-0.851363
				HeLa 24h	-0.97056
				HeLa 24h	-0.891592
				HeLa 24h	-0.775405
				HeLa 24h	-0.811673
				HeLa 24h	-1.1779
				HeLa 24h	-0.851572
				HeLa 24h	-1.41221
				HeLa 24h	-1.46198
				HeLa 24h	-0.907876
				HeLa 24h	-0.911723
				HeLa 24h	-0.891357
				HeLa 24h	-0.431785
				HeLa 24h	-1.08317
				HeLa 24h	-1.13035
				HeLa 24h	-1.19022
				HeLa 24h	-1.1993
				HeLa 24h	-1.1929
				HeLa 24h	-1.09161
				HeLa 24h	-0.782744
				HeLa 24h	-1.07755
				HeLa 24h	-1.46624
				HeLa 24h	-1.21244
				HeLa 24h	-1.04228
				HeLa 24h	-0.728845
				HeLa 24h	-1.08487
				HeLa 24h	-1.44674
				HeLa 24h	-1.58547
				HeLa 24h	-1.11043
				HeLa 24h	-1.59619
				HeLa 24h	-0.46808
				HeLa 24h	-0.545852
				HeLa 24h	-1.1924
				HeLa 24h	-1.31657
				HeLa 24h	-1.55263
				HeLa 24h	-1.03964
				HeLa 24h	-1.68648
				HeLa 24h	-0.661435
				HeLa 24h	-0.845692
				HeLa 24h	-1.39635
				HeLa 24h	-1.3026
				HeLa 24h	-1.23844
				HeLa 24h	-1.26316
				HeLa 24h	-1.47106
				HeLa 24h	-2.03677
				HeLa 24h	-1.64646
				HeLa 24h	-0.893967
				HeLa 24h	-1.47927
				HeLa 24h	-0.982394
				HeLa 24h	-0.883839
				HeLa 24h	-0.513261
				HeLa 24h	-0.923945
				HeLa 24h	-1.56699
				HeLa 24h	-1.70004
				HeLa 24h	-1.03759
				HeLa 24h	-0.881222
				HeLa 24h	-0.640759
				HeLa 24h	-0.626357
				HeLa 24h	-0.570133
				HeLa 24h	-1.35169
				HeLa 24h	-1.60408
				U2OS NT	0.368244
				U2OS NT	0.745576
				U2OS NT	0.832032
				U2OS NT	1.00802
				U2OS NT	0.643153
				U2OS NT	0.932171
				U2OS NT	0.588346
				U2OS NT	0.202373
				U2OS NT	0.982045
				U2OS NT	0.724039
				U2OS NT	0.967194
				U2OS NT	0.870677
				U2OS NT	0.812059
				U2OS NT	0.612213
				U2OS NT	0.548579
				U2OS NT	0.953223
				U2OS NT	0.254255
				U2OS NT	1.16372
				U2OS NT	1.25919
				U2OS NT	1.06233
				U2OS NT	0.694324
				U2OS NT	-0.323947
				U2OS NT	0.658409
				U2OS NT	0.741654
				U2OS NT	1.01553
				U2OS NT	0.959156
				U2OS NT	0.847633
				U2OS NT	-0.229435
				U2OS NT	0.828058
				U2OS NT	0.690078
				U2OS NT	1.26662
				U2OS NT	0.66097
				U2OS NT	1.00736
				U2OS NT	0.803945
				U2OS NT	0.897112
				U2OS NT	0.0424963
				U2OS NT	0.776359
				U2OS NT	0.286014
				U2OS NT	0.300139
				U2OS NT	1.20574
				U2OS NT	1.02724
				U2OS NT	0.304382
				U2OS NT	1.01109
				U2OS NT	0.81568
				U2OS NT	0.841134
				U2OS NT	0.767706
				U2OS NT	0.330091
				U2OS NT	-0.451896
				U2OS NT	0.913238
				U2OS NT	0.877358
				U2OS NT	0.531479
				U2OS NT	0.954538
				U2OS NT	-0.153601
				U2OS NT	0.903855
				U2OS NT	0.65977
				U2OS NT	0.385395
				U2OS NT	0.978209
				U2OS NT	0.58298
				U2OS NT	-0.42304
				U2OS NT	0.711274
				U2OS NT	0.892304
				U2OS NT	0.863513
				U2OS NT	0.65449
				U2OS NT	0.835177
				U2OS NT	0.757487
				U2OS NT	1.1268
				U2OS NT	0.921442
				U2OS NT	0.76315
				U2OS NT	1.36879
				U2OS NT	0.906474
				U2OS NT	0.766301
				U2OS NT	-0.415337
				U2OS NT	-0.203967
				U2OS NT	0.533098
				U2OS NT	0.781618
				U2OS NT	1.01105
				U2OS NT	0.695172
				U2OS NT	1.22532
				U2OS NT	0.860298
				U2OS NT	-0.471615
				U2OS NT	0.252985
				U2OS NT	0.906484
				U2OS NT	0.577963
				U2OS NT	0.714569
				U2OS NT	1.01585
				U2OS NT	1.00874
				U2OS NT	0.181257
				U2OS NT	0.795966
				U2OS NT	0.834132
				U2OS NT	0.792541
				U2OS NT	0.457504
				U2OS NT	0.572819
				U2OS NT	0.892313
				U2OS NT	0.245442
				U2OS NT	1.18356
				U2OS NT	1.10943
				U2OS NT	0.997741
				U2OS NT	0.948352
				U2OS NT	1.42799
				U2OS NT	1.1244
				U2OS NT	0.598889
				U2OS NT	0.685188
				U2OS NT	0.515957
				U2OS NT	0.933504
				U2OS NT	0.624896
				U2OS NT	0.764858
				U2OS NT	0.715094
				U2OS NT	0.342692
				U2OS NT	0.467329
				U2OS NT	0.418149
				U2OS NT	0.734447
				U2OS NT	0.791293
				U2OS NT	0.961392
				U2OS NT	1.30325
				U2OS NT	0.919443
				U2OS NT	0.303349
				U2OS NT	1.06076
				U2OS NT	1.51606
				U2OS NT	1.22004
				U2OS NT	0.658012
				U2OS NT	0.835704
				U2OS NT	0.466198
				U2OS NT	0.861818
				U2OS NT	0.711985
				U2OS NT	0.897396
				U2OS NT	0.412068
				U2OS NT	1.01504
				U2OS NT	-0.492886
				U2OS NT	0.947398
				U2OS NT	1.37652
				U2OS NT	0.881125
				U2OS NT	0.900055
				U2OS NT	1.18233
				U2OS NT	0.353524
				U2OS NT	1.12182
				U2OS NT	-0.199504
				U2OS NT	1.08975
				U2OS NT	0.970877
				U2OS NT	0.187194
				U2OS NT	1.00768
				U2OS NT	0.784126
				U2OS NT	0.392887
				U2OS NT	0.391722
				U2OS NT	1.46033
				U2OS NT	0.955571
				U2OS NT	-1.21508
				U2OS NT	0.685498
				U2OS NT	0.625617
				U2OS NT	1.1935
				U2OS NT	0.496583
				U2OS NT	1.11035
				U2OS NT	0.694975
				U2OS NT	0.933185
				U2OS NT	0.223624
				U2OS NT	0.7869
				U2OS NT	0.929732
				U2OS NT	0.623243
				U2OS NT	0.633854
				U2OS NT	0.987476
				U2OS NT	0.673377
				U2OS NT	0.901099
				U2OS NT	1.55024
				U2OS NT	0.65966
				U2OS NT	0.871957
				U2OS NT	0.845917
				U2OS NT	1.09911
				U2OS NT	0.953319
				U2OS NT	0.584071
				U2OS NT	0.767695
				U2OS NT	1.01351
				U2OS NT	0.557798
				U2OS NT	0.623978
				U2OS NT	0.700467
				U2OS NT	0.941345
				U2OS NT	0.478658
				U2OS NT	0.0799118
				U2OS NT	0.769367
				U2OS NT	1.03894
				U2OS NT	1.08871
				U2OS NT	0.303443
				U2OS NT	0.690012
				U2OS NT	1.36727
				U2OS NT	1.10102
				U2OS NT	0.472933
				U2OS NT	1.29054
				U2OS NT	0.732504
				U2OS NT	0.998133
				U2OS NT	0.704984
				U2OS NT	0.778324
				U2OS NT	0.407403
				U2OS NT	0.630418
				U2OS NT	0.718127
				U2OS NT	0.0402909
				U2OS NT	-0.059474
				U2OS NT	0.755137
				U2OS NT	0.921915
				U2OS NT	0.278157
				U2OS NT	0.549094
				U2OS NT	0.83902
				U2OS NT	0.705784
				U2OS NT	-0.291388
				U2OS NT	0.647372
				U2OS NT	0.763497
				U2OS NT	0.409769
				U2OS NT	0.43979
				U2OS NT	0.23428
				U2OS NT	0.495131
				U2OS NT	0.505314
				U2OS NT	0.398645
				U2OS NT	0.353911
				U2OS NT	0.331726
				U2OS NT	0.471703
				U2OS NT	0.555393
				U2OS NT	0.798086
				U2OS NT	1.09625
				U2OS NT	0.922723
				U2OS NT	-0.0736093
				U2OS NT	0.679866
				U2OS NT	0.586556
				U2OS NT	0.204518
				U2OS NT	1.41045
				U2OS NT	1.01956
				U2OS NT	0.793366
				U2OS NT	0.809297
				U2OS NT	0.300486
				U2OS NT	1.13898
				U2OS NT	0.623868
				U2OS NT	0.495109
				U2OS NT	0.607612
				U2OS NT	0.755738
				U2OS NT	0.717791
				U2OS NT	0.697214
				U2OS NT	0.578643
				U2OS NT	0.866706
				U2OS NT	-0.466911
				U2OS NT	0.453549
				U2OS NT	0.317303
				U2OS NT	0.174605
				U2OS NT	0.583022
				U2OS NT	0.676415
				U2OS NT	0.909443
				U2OS NT	1.04286
				U2OS NT	1.06967
				U2OS NT	0.0763468
				U2OS NT	0.797013
				U2OS NT	0.603124
				U2OS NT	1.43671
				U2OS NT	0.372214
				U2OS NT	0.493133
				U2OS NT	0.414768
				U2OS NT	0.746019
				U2OS NT	0.739197
				U2OS NT	0.974346
				U2OS NT	0.938485
				U2OS NT	0.769058
				U2OS NT	0.726249
				U2OS NT	0.626456
				U2OS NT	0.926739
				U2OS NT	0.534865
				U2OS NT	1.0507
				U2OS NT	0.706212
				U2OS NT	0.509431
				U2OS NT	0.319464
				U2OS NT	0.456778
				U2OS NT	0.417959
				U2OS NT	0.455671
				U2OS NT	0.625299
				U2OS NT	0.718948
				U2OS NT	0.380822
				U2OS NT	0.681962
				U2OS NT	0.707408
				U2OS NT	0.785142
				U2OS NT	1.03793
				U2OS NT	0.628526
				U2OS NT	-0.501921
				U2OS NT	0.635691
				U2OS NT	0.306396
				U2OS NT	0.590138
				U2OS NT	0.350013
				U2OS NT	0.140219
				U2OS NT	0.58258
				U2OS NT	0.923185
				U2OS NT	0.178213
				U2OS NT	0.340547
				U2OS NT	0.490891
				U2OS NT	0.398026
				U2OS NT	0.291286
				U2OS NT	0.569042
				U2OS NT	0.447411
				U2OS NT	0.42633
				U2OS NT	0.672823
				U2OS NT	0.610488
				U2OS NT	0.558723
				U2OS NT	0.424255
				U2OS NT	0.464095
				U2OS NT	0.459815
				U2OS NT	0.465701
				U2OS NT	0.737941
				U2OS NT	0.954129
				U2OS NT	0.58484
				U2OS NT	0.415327
				U2OS NT	0.480273
				U2OS NT	0.432573
				U2OS NT	0.0874509
				U2OS NT	0.509986
				U2OS NT	-0.131106
				U2OS NT	0.175801
				U2OS NT	0.281479
				U2OS NT	0.0926807
				U2OS NT	0.123856
				U2OS NT	0.0312201
				U2OS NT	0.171415
				U2OS NT	0.0679686
				U2OS NT	0.333395
				U2OS NT	-0.00500423
				U2OS NT	0.470884
				U2OS NT	0.435071
				U2OS NT	-0.177947
				U2OS NT	0.691379
				U2OS NT	0.248989
				U2OS NT	0.17962
				U2OS NT	0.649774
				U2OS NT	0.733101
				U2OS NT	0.528426
				U2OS NT	0.436367
				U2OS NT	0.682481
				U2OS NT	0.596421
				U2OS NT	0.237824
				U2OS NT	0.322771
				U2OS NT	0.414842
				U2OS NT	-0.405689
				U2OS NT	0.394257
				U2OS NT	0.483447
				U2OS NT	0.638916
				U2OS NT	0.387147
				U2OS NT	0.463893
				U2OS NT	0.568985
				U2OS NT	0.203256
				U2OS NT	-0.31492
				U2OS NT	0.416831
				U2OS NT	0.27384
				U2OS NT	0.38924
				U2OS NT	0.659566
				U2OS NT	0.255818
				U2OS NT	0.613489
				U2OS NT	0.811774
				U2OS NT	0.41592
				U2OS NT	0.220684
				U2OS NT	0.107629
				U2OS NT	0.471313
				U2OS NT	0.489095
				U2OS NT	0.367177
				U2OS NT	0.387675
				U2OS NT	0.573225
				U2OS NT	0.531795
				U2OS NT	0.728706
				U2OS NT	0.670439
				U2OS NT	0.295434
				U2OS NT	0.749141
				U2OS NT	0.478535
				U2OS NT	0.185325
				U2OS NT	0.30003
				U2OS NT	0.215761
				U2OS NT	0.681336
				U2OS NT	0.115757
				U2OS NT	0.421177
				U2OS NT	0.31412
				U2OS NT	0.643947
				U2OS NT	0.50326
				U2OS NT	0.552176
				U2OS NT	0.821541
				U2OS NT	0.611811
				U2OS NT	0.492902
				U2OS NT	0.359992
				U2OS NT	0.286315
				U2OS NT	0.353536
				U2OS NT	0.601448
				U2OS NT	0.637845
				U2OS NT	0.645584
				U2OS NT	0.529909
				U2OS NT	0.149087
				U2OS NT	0.505226
				U2OS NT	0.813884
				U2OS NT	0.127167
				U2OS NT	0.931285
				U2OS NT	0.0449858
				U2OS NT	0.19553
				U2OS NT	0.473259
				U2OS NT	-0.23722
				U2OS NT	0.519754
				U2OS NT	0.70742
				U2OS NT	-0.0104715
[truncated: 1,055 more rows]

## Sheet: Fig 3f
gene	sample	scaled counts	condition	gene_name
ENSG00000165704.15	BC01	43.9692	U2OS NT	HPRT1
ENSG00000198931.11	BC01	147.611	U2OS NT	APRT
ENSG00000165704.15	BC02	39.3827	U2OS NT	HPRT1
ENSG00000198931.11	BC02	162.219	U2OS NT	APRT
ENSG00000165704.15	BC03	58.6289	U2OS NT	HPRT1
ENSG00000198931.11	BC03	196.013	U2OS NT	APRT
ENSG00000165704.15	BC04	38.526	U2OS 24h	HPRT1
ENSG00000198931.11	BC04	162.995	U2OS 24h	APRT
ENSG00000165704.15	BC05	32.7395	U2OS 24h	HPRT1
ENSG00000198931.11	BC05	163.698	U2OS 24h	APRT
ENSG00000165704.15	BC06	42.6318	U2OS 24h	HPRT1
ENSG00000198931.11	BC06	191.843	U2OS 24h	APRT
ENSG00000165704.15	BC07	135.22	HeLa NT	HPRT1
ENSG00000198931.11	BC07	355.647	HeLa NT	APRT
ENSG00000165704.15	BC08	129.087	HeLa NT	HPRT1
ENSG00000198931.11	BC08	367.181	HeLa NT	APRT
ENSG00000165704.15	BC09	141.512	HeLa NT	HPRT1
ENSG00000198931.11	BC09	387.345	HeLa NT	APRT
ENSG00000165704.15	BC10	93.8974	HeLa 24h	HPRT1
ENSG00000198931.11	BC10	355.526	HeLa 24h	APRT
ENSG00000165704.15	BC11	89.908	HeLa 24h	HPRT1
ENSG00000198931.11	BC11	318.563	HeLa 24h	APRT
ENSG00000165704.15	BC12	96.7038	HeLa 24h	HPRT1
ENSG00000198931.11	BC12	380.642	HeLa 24h	APRT

## Sheet: Fig 3g
sample	mtb	area	celltype	treat
HeLa NT	Hypoxanthine	0.0387	HeLa	NT
HeLa NT	Hypoxanthine	0.087	HeLa	NT
HeLa NT	Hypoxanthine	0.0459	HeLa	NT
HeLa NT	Hypoxanthine	0.0222	HeLa	NT
HeLa 1h	Hypoxanthine	0.865	HeLa	1h
HeLa 1h	Hypoxanthine	0.112	HeLa	1h
HeLa 1h	Hypoxanthine	0.179	HeLa	1h
HeLa 1h	Hypoxanthine	0.368	HeLa	1h
HeLa 24h	Hypoxanthine	0.0768	HeLa	24h
HeLa 24h	Hypoxanthine	0.0986	HeLa	24h
HeLa 24h	Hypoxanthine	0.106	HeLa	24h
HeLa 24h	Hypoxanthine	1.09	HeLa	24h
U2OS NT	Hypoxanthine	0.0537	U2OS	NT
U2OS NT	Hypoxanthine	0.0332	U2OS	NT
U2OS NT	Hypoxanthine	0.0435	U2OS	NT
U2OS NT	Hypoxanthine	0.0537	U2OS	NT
U2OS 1h	Hypoxanthine	0.0436	U2OS	1h
U2OS 1h	Hypoxanthine	0.0471	U2OS	1h
U2OS 1h	Hypoxanthine	0.0459	U2OS	1h
U2OS 1h	Hypoxanthine	0.0301	U2OS	1h
U2OS 24h	Hypoxanthine	25.5	U2OS	24h
U2OS 24h	Hypoxanthine	14.3	U2OS	24h
U2OS 24h	Hypoxanthine	23.7	U2OS	24h
U2OS 24h	Hypoxanthine	20.2	U2OS	24h
HeLa NT	IMP	0.0792	HeLa	NT
HeLa NT	IMP	0.0735	HeLa	NT
HeLa NT	IMP	0.106	HeLa	NT
HeLa NT	IMP	0.0775	HeLa	NT
HeLa 1h	IMP	1.9	HeLa	1h
HeLa 1h	IMP	1.95	HeLa	1h
HeLa 1h	IMP	3.23	HeLa	1h
HeLa 1h	IMP	2.56	HeLa	1h
HeLa 24h	IMP	0.59	HeLa	24h
HeLa 24h	IMP	1.14	HeLa	24h
HeLa 24h	IMP	1.65	HeLa	24h
HeLa 24h	IMP	0.846	HeLa	24h
U2OS NT	IMP	0.13	U2OS	NT
U2OS NT	IMP	0.139	U2OS	NT
U2OS NT	IMP	0.14	U2OS	NT
U2OS NT	IMP	0.159	U2OS	NT
U2OS 1h	IMP	0.0189	U2OS	1h
U2OS 1h	IMP	0.0253	U2OS	1h
U2OS 1h	IMP	0.0186	U2OS	1h
U2OS 1h	IMP	0.0487	U2OS	1h
U2OS 24h	IMP	0.314	U2OS	24h
U2OS 24h	IMP	0.339	U2OS	24h
U2OS 24h	IMP	0.271	U2OS	24h
U2OS 24h	IMP	0.387	U2OS	24h

## Sheet: Fig 3h
HeLa					U2OS
condition	mean_EDU	experiment	sample_id		condition	mean_EDU	experiment	sample_id
NT	2863.14	(A) AMP 100µM	1		NT	4530.6	(A) AMP 100µM	1
NT	5739.42	(A) AMP 100µM	1		NT	5111.38	(A) AMP 100µM	1
NT	10731.6	(A) AMP 100µM	1		NT	2362.61	(A) AMP 100µM	1
NT	12507.9	(A) AMP 100µM	1		NT	4770.77	(A) AMP 100µM	1
NT	1477.33	(A) AMP 100µM	1		NT	3869.23	(A) AMP 100µM	1
NT	10756.4	(A) AMP 100µM	1		NT	3820.36	(A) AMP 100µM	1
NT	9027.33	(A) AMP 100µM	1		NT	4290.53	(A) AMP 100µM	1
NT	718.239	(A) AMP 100µM	1		NT	3670.14	(A) AMP 100µM	1
NT	16490.2	(A) AMP 100µM	1		NT	3094.68	(A) AMP 100µM	1
NT	3063.34	(A) AMP 100µM	1		NT	3006.43	(A) AMP 100µM	1
NT	13366.9	(A) AMP 100µM	1		NT	6013.73	(A) AMP 100µM	1
NT	5000.73	(A) AMP 100µM	1		NT	4840.72	(A) AMP 100µM	1
NT	984.643	(A) AMP 100µM	1		NT	5000.89	(A) AMP 100µM	1
NT	8522.34	(A) AMP 100µM	1		NT	3426.78	(A) AMP 100µM	1
NT	9793.23	(A) AMP 100µM	1		NT	5530.48	(A) AMP 100µM	1
NT	12358.1	(A) AMP 100µM	1		NT	5414.08	(A) AMP 100µM	1
NT	17273.8	(A) AMP 100µM	1		NT	4844.12	(A) AMP 100µM	1
NT	3324.64	(A) AMP 100µM	1		NT	731.77	(A) AMP 100µM	1
NT	14061.6	(A) AMP 100µM	1		NT	5953.77	(A) AMP 100µM	1
NT	10435.7	(A) AMP 100µM	1		NT	5397.47	(A) AMP 100µM	1
NT	8138.5	(A) AMP 100µM	1		NT	5900.6	(A) AMP 100µM	1
NT	8337.01	(A) AMP 100µM	1		NT	3482.52	(A) AMP 100µM	1
NT	13872.4	(A) AMP 100µM	1		NT	5764.66	(A) AMP 100µM	1
NT	3197.83	(A) AMP 100µM	1		NT	5587.41	(A) AMP 100µM	1
NT	13270	(A) AMP 100µM	1		NT	4641.87	(A) AMP 100µM	1
NT	15244.6	(A) AMP 100µM	1		NT	5789.3	(A) AMP 100µM	1
NT	851.778	(A) AMP 100µM	1		NT	5501.72	(A) AMP 100µM	1
NT	10840.2	(A) AMP 100µM	1		NT	7938.37	(A) AMP 100µM	1
NT	8259.25	(A) AMP 100µM	1		NT	7781.07	(A) AMP 100µM	1
NT	5169.05	(A) AMP 100µM	1		NT	5601.89	(A) AMP 100µM	1
NT	12592.9	(A) AMP 100µM	1		NT	5103.31	(A) AMP 100µM	1
NT	9929.12	(A) AMP 100µM	1		NT	5622.36	(A) AMP 100µM	1
NT	5959.11	(A) AMP 100µM	1		NT	7780.96	(A) AMP 100µM	1
NT	3145.16	(A) AMP 100µM	1		NT	4356.8	(A) AMP 100µM	1
NT	1737.09	(A) AMP 100µM	1		NT	3349.13	(A) AMP 100µM	1
NT	10589.6	(A) AMP 100µM	1		NT	2061.78	(A) AMP 100µM	1
NT	4823.27	(A) AMP 100µM	1		NT	2458.27	(A) AMP 100µM	1
NT	15074	(A) AMP 100µM	1		NT	4344.84	(A) AMP 100µM	1
NT	13067.4	(A) AMP 100µM	1		NT	5826.05	(A) AMP 100µM	1
NT	5353.3	(A) AMP 100µM	1		NT	6929.85	(A) AMP 100µM	1
NT	7576.7	(A) AMP 100µM	1		NT	6590.73	(A) AMP 100µM	1
NT	9858.78	(A) AMP 100µM	1		NT	1019.22	(A) AMP 100µM	1
NT	4386.3	(A) AMP 100µM	1		NT	4644.51	(A) AMP 100µM	1
NT	14764.5	(A) AMP 100µM	1		NT	4745.64	(A) AMP 100µM	1
NT	10956.3	(A) AMP 100µM	1		NT	740.374	(A) AMP 100µM	1
NT	789.058	(A) AMP 100µM	1		NT	4141.05	(A) AMP 100µM	1
NT	10531.7	(A) AMP 100µM	1		NT	1870.81	(A) AMP 100µM	1
NT	13960.2	(A) AMP 100µM	1		NT	5369.31	(A) AMP 100µM	1
NT	817.995	(A) AMP 100µM	1		NT	4350.99	(A) AMP 100µM	1
NT	14781	(A) AMP 100µM	1		NT	5090.87	(A) AMP 100µM	1
NT	13873.3	(A) AMP 100µM	1		NT	3067.36	(A) AMP 100µM	1
NT	2316.18	(A) AMP 100µM	1		NT	2219.55	(A) AMP 100µM	1
NT	10632	(A) AMP 100µM	1		NT	4181.86	(A) AMP 100µM	1
NT	15275.7	(A) AMP 100µM	1		NT	1472.34	(A) AMP 100µM	1
NT	13301.7	(A) AMP 100µM	1		NT	3490.27	(A) AMP 100µM	1
NT	15084.1	(A) AMP 100µM	1		NT	4231.16	(A) AMP 100µM	1
NT	16535.2	(A) AMP 100µM	1		NT	4221.74	(A) AMP 100µM	1
NT	16357.9	(A) AMP 100µM	1		NT	4343.29	(A) AMP 100µM	1
NT	8115.24	(A) AMP 100µM	1		NT	4356.78	(A) AMP 100µM	1
NT	1200.85	(A) AMP 100µM	1		NT	4518.93	(A) AMP 100µM	1
NT	17665.6	(A) AMP 100µM	1		NT	817.115	(A) AMP 100µM	1
NT	10143.6	(A) AMP 100µM	1		NT	1603.46	(A) AMP 100µM	1
NT	6071.29	(A) AMP 100µM	1		NT	5847.47	(A) AMP 100µM	1
NT	13483.1	(A) AMP 100µM	1		NT	5548.91	(A) AMP 100µM	1
NT	17426.2	(A) AMP 100µM	1		NT	2826.95	(A) AMP 100µM	1
NT	18298.6	(A) AMP 100µM	1		NT	5315.06	(A) AMP 100µM	1
NT	15708.7	(A) AMP 100µM	1		NT	743.863	(A) AMP 100µM	1
NT	11170.3	(A) AMP 100µM	1		NT	2521.34	(A) AMP 100µM	1
NT	729.227	(A) AMP 100µM	1		NT	5804.59	(A) AMP 100µM	1
NT	9171.63	(A) AMP 100µM	1		NT	6176.58	(A) AMP 100µM	1
NT	11399.7	(A) AMP 100µM	1		NT	3274.2	(A) AMP 100µM	1
NT	2075.22	(A) AMP 100µM	1		NT	5959.85	(A) AMP 100µM	1
NT	3480.24	(A) AMP 100µM	1		NT	1702.2	(A) AMP 100µM	1
NT	14254.6	(A) AMP 100µM	1		NT	2251.44	(A) AMP 100µM	1
NT	14798.2	(A) AMP 100µM	1		NT	6483.17	(A) AMP 100µM	1
NT	11468.1	(A) AMP 100µM	1		NT	4978.76	(A) AMP 100µM	1
NT	1340.37	(A) AMP 100µM	1		NT	6022.82	(A) AMP 100µM	1
NT	4348.18	(A) AMP 100µM	1		NT	6330.98	(A) AMP 100µM	1
NT	4199.29	(A) AMP 100µM	1		NT	8123.34	(A) AMP 100µM	1
NT	2231.31	(A) AMP 100µM	1		NT	5917.46	(A) AMP 100µM	1
NT	6947.31	(A) AMP 100µM	1		NT	5471.27	(A) AMP 100µM	1
NT	2454.5	(A) AMP 100µM	1		NT	3137.62	(A) AMP 100µM	1
NT	5937.55	(A) AMP 100µM	1		NT	8175.48	(A) AMP 100µM	1
NT	13463.8	(A) AMP 100µM	1		NT	10160.4	(A) AMP 100µM	1
NT	770.001	(A) AMP 100µM	1		NT	5347.54	(A) AMP 100µM	1
NT	11125.2	(A) AMP 100µM	1		NT	5438.16	(A) AMP 100µM	1
NT	2396.95	(A) AMP 100µM	1		NT	3330.44	(A) AMP 100µM	1
NT	3876.9	(A) AMP 100µM	1		NT	4047.35	(A) AMP 100µM	1
NT	13757.5	(A) AMP 100µM	1		NT	6162.1	(A) AMP 100µM	1
NT	16240.5	(A) AMP 100µM	1		NT	2418.04	(A) AMP 100µM	1
NT	11804.7	(A) AMP 100µM	1		NT	3474.59	(A) AMP 100µM	1
NT	10927.4	(A) AMP 100µM	1		NT	4178.44	(A) AMP 100µM	1
NT	739.588	(A) AMP 100µM	1		NT	5004.24	(A) AMP 100µM	1
NT	10983.7	(A) AMP 100µM	1		NT	6808.85	(A) AMP 100µM	1
NT	11768	(A) AMP 100µM	1		NT	4994.15	(A) AMP 100µM	1
NT	763.825	(A) AMP 100µM	1		NT	3848.1	(A) AMP 100µM	1
NT	21052.6	(A) AMP 100µM	1		NT	4613.93	(A) AMP 100µM	1
NT	14672.2	(A) AMP 100µM	1		NT	5236.26	(A) AMP 100µM	1
NT	16454.6	(A) AMP 100µM	1		NT	3187.22	(A) AMP 100µM	1
NT	8854.04	(A) AMP 100µM	1		NT	4271.44	(A) AMP 100µM	1
NT	11516	(A) AMP 100µM	1		NT	4729.85	(A) AMP 100µM	1
NT	918.006	(A) AMP 100µM	1		NT	3574.5	(A) AMP 100µM	1
NT	22493	(A) AMP 100µM	1		NT	5697.57	(A) AMP 100µM	1
NT	1113.79	(A) AMP 100µM	1		NT	6005.31	(A) AMP 100µM	1
NT	1684.54	(A) AMP 100µM	1		NT	1579.4	(A) AMP 100µM	1
NT	17411.2	(A) AMP 100µM	1		NT	6464.6	(A) AMP 100µM	1
NT	1141.17	(A) AMP 100µM	1		NT	1985.27	(A) AMP 100µM	1
NT	19094.7	(A) AMP 100µM	1		NT	2178.67	(A) AMP 100µM	1
NT	21561.1	(A) AMP 100µM	1		NT	5003.44	(A) AMP 100µM	1
NT	7688.18	(A) AMP 100µM	1		NT	3405.31	(A) AMP 100µM	1
NT	18854.9	(A) AMP 100µM	1		NT	4306.16	(A) AMP 100µM	1
NT	11385.7	(A) AMP 100µM	1		NT	5125.42	(A) AMP 100µM	1
NT	10487.2	(A) AMP 100µM	1		NT	1465.3	(A) AMP 100µM	1
NT	10982.7	(A) AMP 100µM	1		NT	4741.89	(A) AMP 100µM	1
NT	10349	(A) AMP 100µM	1		NT	6130.03	(A) AMP 100µM	1
NT	6537.87	(A) AMP 100µM	1		NT	6715.93	(A) AMP 100µM	1
NT	9479.41	(A) AMP 100µM	1		NT	5815.29	(A) AMP 100µM	1
NT	11263.9	(A) AMP 100µM	1		NT	2335.38	(A) AMP 100µM	1
NT	704.998	(A) AMP 100µM	1		NT	8175.38	(A) AMP 100µM	1
NT	10989	(A) AMP 100µM	1		NT	5271.17	(A) AMP 100µM	1
NT	11060.8	(A) AMP 100µM	1		NT	4693.29	(A) AMP 100µM	1
NT	1150.64	(A) AMP 100µM	1		NT	8896.68	(A) AMP 100µM	1
NT	4878.75	(A) AMP 100µM	1		NT	6312.19	(A) AMP 100µM	1
NT	17551.6	(A) AMP 100µM	1		NT	5247.97	(A) AMP 100µM	1
NT	17125.8	(A) AMP 100µM	1		NT	4537.06	(A) AMP 100µM	1
NT	17325	(A) AMP 100µM	1		NT	4428.17	(A) AMP 100µM	1
NT	17878.8	(A) AMP 100µM	1		NT	5997.11	(A) AMP 100µM	1
NT	14832.7	(A) AMP 100µM	1		NT	4288.53	(A) AMP 100µM	1
NT	1832.51	(A) AMP 100µM	1		NT	5624.48	(A) AMP 100µM	1
NT	4978.96	(A) AMP 100µM	1		NT	5335.49	(A) AMP 100µM	1
NT	10696	(A) AMP 100µM	1		NT	2952.93	(A) AMP 100µM	1
NT	17575.6	(A) AMP 100µM	1		NT	4354.03	(A) AMP 100µM	1
NT	6580.54	(A) AMP 100µM	1		NT	4344.16	(A) AMP 100µM	1
NT	12913.4	(A) AMP 100µM	1		NT	2888.98	(A) AMP 100µM	1
NT	15077.9	(A) AMP 100µM	1		NT	1223.28	(A) AMP 100µM	1
NT	4847.7	(A) AMP 100µM	1		NT	5271.03	(A) AMP 100µM	1
NT	20727.5	(A) AMP 100µM	1		NT	3528.22	(A) AMP 100µM	1
NT	14131.1	(A) AMP 100µM	1		NT	4713.7	(A) AMP 100µM	1
NT	7648.74	(A) AMP 100µM	1		NT	2723.73	(A) AMP 100µM	1
NT	13352	(A) AMP 100µM	1		NT	6175.93	(A) AMP 100µM	1
NT	19027.5	(A) AMP 100µM	1		NT	726.242	(A) AMP 100µM	1
NT	12419.3	(A) AMP 100µM	1		NT	2736.12	(A) AMP 100µM	1
NT	13735.8	(A) AMP 100µM	1		NT	2305.2	(A) AMP 100µM	1
NT	11864.7	(A) AMP 100µM	1		NT	5047.01	(A) AMP 100µM	1
NT	10263.9	(A) AMP 100µM	1		NT	1094.07	(A) AMP 100µM	1
NT	15510.9	(A) AMP 100µM	1		NT	3964.53	(A) AMP 100µM	1
NT	11916.3	(A) AMP 100µM	1		NT	3894.8	(A) AMP 100µM	1
NT	14513.1	(A) AMP 100µM	1		NT	2204.16	(A) AMP 100µM	1
NT	10125.5	(A) AMP 100µM	1		NT	2754.81	(A) AMP 100µM	1
NT	14778.3	(A) AMP 100µM	1		NT	2805.99	(A) AMP 100µM	1
NT	5234.03	(A) AMP 100µM	1		NT	5590.54	(A) AMP 100µM	1
NT	17667.1	(A) AMP 100µM	1		NT	5397.54	(A) AMP 100µM	1
NT	8147.46	(A) AMP 100µM	1		NT	6380.73	(A) AMP 100µM	1
NT	18464.6	(A) AMP 100µM	1		NT	2230.57	(A) AMP 100µM	1
NT	11242.7	(A) AMP 100µM	1		NT	4604.86	(A) AMP 100µM	1
NT	13583.1	(A) AMP 100µM	1		NT	6059.36	(A) AMP 100µM	1
NT	14023.6	(A) AMP 100µM	1		NT	4045.3	(A) AMP 100µM	1
NT	8727.82	(A) AMP 100µM	1		NT	4718.16	(A) AMP 100µM	1
NT	15662.5	(A) AMP 100µM	1		NT	2365.23	(A) AMP 100µM	1
NT	7652.14	(A) AMP 100µM	1		NT	6603.15	(A) AMP 100µM	1
NT	17052.5	(A) AMP 100µM	1		NT	4398.78	(A) AMP 100µM	1
NT	800.098	(A) AMP 100µM	1		NT	6648.4	(A) AMP 100µM	1
NT	16034.5	(A) AMP 100µM	1		NT	7416.15	(A) AMP 100µM	1
NT	1078.58	(A) AMP 100µM	1		NT	4377.72	(A) AMP 100µM	1
NT	4644.86	(A) AMP 100µM	1		NT	2388.33	(A) AMP 100µM	1
NT	14659.7	(A) AMP 100µM	1		NT	5538.07	(A) AMP 100µM	1
NT	10338.4	(A) AMP 100µM	1		NT	5047.57	(A) AMP 100µM	1
NT	11691.6	(A) AMP 100µM	1		NT	2644.59	(A) AMP 100µM	1
NT	1104.85	(A) AMP 100µM	1		NT	4792.78	(A) AMP 100µM	1
NT	14211.2	(A) AMP 100µM	1		NT	1829.26	(A) AMP 100µM	1
NT	16886.1	(A) AMP 100µM	1		NT	5017.17	(A) AMP 100µM	1
NT	1259.12	(A) AMP 100µM	1		NT	2648.19	(A) AMP 100µM	1
NT	15690.7	(A) AMP 100µM	1		NT	828.777	(A) AMP 100µM	1
NT	10461.3	(A) AMP 100µM	1		NT	3247.58	(A) AMP 100µM	1
NT	10654.7	(A) AMP 100µM	1		NT	1883.97	(A) AMP 100µM	1
NT	14602.9	(A) AMP 100µM	1		NT	3399.58	(A) AMP 100µM	1
NT	976.864	(A) AMP 100µM	1		NT	5384.43	(A) AMP 100µM	1
NT	744.356	(A) AMP 100µM	1		NT	2598.4	(A) AMP 100µM	1
NT	8928.47	(A) AMP 100µM	1		NT	3828.36	(A) AMP 100µM	1
NT	8282.45	(A) AMP 100µM	1		NT	4464.58	(A) AMP 100µM	1
NT	8509.86	(A) AMP 100µM	1		NT	1909.21	(A) AMP 100µM	1
NT	13424.5	(A) AMP 100µM	1		NT	4454.86	(A) AMP 100µM	1
NT	13463.5	(A) AMP 100µM	1		NT	4373.52	(A) AMP 100µM	1
NT	2856.02	(A) AMP 100µM	1		NT	5143.87	(A) AMP 100µM	1
NT	13483.4	(A) AMP 100µM	1		NT	4329.68	(A) AMP 100µM	1
NT	12775.1	(A) AMP 100µM	1		NT	1567.18	(A) AMP 100µM	1
NT	16868.8	(A) AMP 100µM	1		NT	1008.75	(A) AMP 100µM	1
NT	4027.43	(A) AMP 100µM	1		NT	2900.23	(A) AMP 100µM	1
NT	19214.9	(A) AMP 100µM	1		NT	4198.28	(A) AMP 100µM	1
NT	11581.9	(A) AMP 100µM	1		NT	1171.2	(A) AMP 100µM	1
NT	9487.91	(A) AMP 100µM	1		NT	4073.03	(A) AMP 100µM	1
NT	2466.18	(A) AMP 100µM	1		NT	5554.67	(A) AMP 100µM	1
NT	6885.8	(A) AMP 100µM	1		NT	7202.94	(A) AMP 100µM	1
NT	9499.82	(A) AMP 100µM	1		NT	4011.38	(A) AMP 100µM	1
NT	929.112	(A) AMP 100µM	1		NT	5859.4	(A) AMP 100µM	1
NT	18889	(A) AMP 100µM	1		NT	4171.03	(A) AMP 100µM	1
NT	14395	(A) AMP 100µM	1		NT	6014.1	(A) AMP 100µM	1
NT	12957.8	(A) AMP 100µM	1		NT	3980.7	(A) AMP 100µM	1
NT	13019.7	(A) AMP 100µM	1		NT	8376.42	(A) AMP 100µM	1
NT	4211.24	(A) AMP 100µM	1		NT	6231.34	(A) AMP 100µM	1
NT	9390.97	(A) AMP 100µM	1		NT	6248.53	(A) AMP 100µM	1
NT	10422.6	(A) AMP 100µM	1		NT	4543.51	(A) AMP 100µM	1
NT	3242.1	(A) AMP 100µM	1		NT	5960.66	(A) AMP 100µM	1
NT	1378.2	(A) AMP 100µM	1		NT	6028.09	(A) AMP 100µM	1
NT	8189.79	(A) AMP 100µM	1		NT	819.528	(A) AMP 100µM	1
NT	5169.56	(A) AMP 100µM	1		NT	3877.98	(A) AMP 100µM	1
NT	5622.38	(A) AMP 100µM	1		NT	2330.7	(A) AMP 100µM	1
NT	12354.4	(A) AMP 100µM	1		NT	3984.87	(A) AMP 100µM	1
NT	8444.27	(A) AMP 100µM	1		NT	842.705	(A) AMP 100µM	1
NT	9768.85	(A) AMP 100µM	1		NT	6083.81	(A) AMP 100µM	1
NT	5757.53	(A) AMP 100µM	1		NT	3885.72	(A) AMP 100µM	1
NT	2305.57	(A) AMP 100µM	1		NT	6796.87	(A) AMP 100µM	1
NT	3831.72	(A) AMP 100µM	1		NT	1012.88	(A) AMP 100µM	1
NT	3325.71	(A) AMP 100µM	1		NT	2746.35	(A) AMP 100µM	1
NT	9002.14	(A) AMP 100µM	1		NT	4562.45	(A) AMP 100µM	1
NT	4841.46	(A) AMP 100µM	1		NT	3575.26	(A) AMP 100µM	1
NT	9290.74	(A) AMP 100µM	1		NT	6012.09	(A) AMP 100µM	1
NT	3582.85	(A) AMP 100µM	1		NT	6787.43	(A) AMP 100µM	1
NT	7981.83	(A) AMP 100µM	1		NT	5414.91	(A) AMP 100µM	1
NT	10307.1	(A) AMP 100µM	1		NT	2964.1	(A) AMP 100µM	1
NT	11790	(A) AMP 100µM	1		NT	6051.96	(A) AMP 100µM	1
NT	13815.6	(A) AMP 100µM	1		NT	5608.81	(A) AMP 100µM	1
NT	17579.4	(A) AMP 100µM	1		NT	4605.82	(A) AMP 100µM	1
NT	10280.1	(A) AMP 100µM	1		NT	4291.54	(A) AMP 100µM	1
NT	786.016	(A) AMP 100µM	1		NT	4720.38	(A) AMP 100µM	1
NT	7557.88	(A) AMP 100µM	1		NT	4660.02	(A) AMP 100µM	1
NT	7308.84	(A) AMP 100µM	1		NT	5550.41	(A) AMP 100µM	1
NT	881.842	(A) AMP 100µM	1		NT	6991.26	(A) AMP 100µM	1
NT	11640.2	(A) AMP 100µM	1		NT	7402.37	(A) AMP 100µM	1
NT	12811.2	(A) AMP 100µM	1		NT	6493.54	(A) AMP 100µM	1
NT	835.179	(A) AMP 100µM	1		NT	2167.52	(A) AMP 100µM	1
NT	7714.37	(A) AMP 100µM	1		NT	7410.39	(A) AMP 100µM	1
NT	16582.1	(A) AMP 100µM	1		NT	2618.4	(A) AMP 100µM	1
NT	16450.4	(A) AMP 100µM	1		NT	5379.34	(A) AMP 100µM	1
NT	11555.9	(A) AMP 100µM	1		NT	1696.55	(A) AMP 100µM	1
NT	1320.11	(A) AMP 100µM	1		NT	6528.32	(A) AMP 100µM	1
NT	13886.7	(A) AMP 100µM	1		NT	2863.64	(A) AMP 100µM	1
NT	1232.14	(A) AMP 100µM	1		NT	1992.87	(A) AMP 100µM	1
NT	1058.37	(A) AMP 100µM	1		NT	7165.37	(A) AMP 100µM	1
NT	8470.79	(A) AMP 100µM	1		NT	6402.91	(A) AMP 100µM	1
NT	9725.21	(A) AMP 100µM	1		NT	7189.17	(A) AMP 100µM	1
NT	16743.9	(A) AMP 100µM	1		NT	7662.43	(A) AMP 100µM	1
NT	8827.66	(A) AMP 100µM	1		NT	3759.7	(A) AMP 100µM	1
NT	2695.54	(A) AMP 100µM	1		NT	4258.13	(A) AMP 100µM	1
NT	1168.26	(A) AMP 100µM	1		NT	3811.55	(A) AMP 100µM	1
NT	17514.1	(A) AMP 100µM	1		NT	4349.22	(A) AMP 100µM	1
NT	1692.78	(A) AMP 100µM	1		NT	2857.85	(A) AMP 100µM	1
NT	22811.2	(A) AMP 100µM	1		NT	4522.5	(A) AMP 100µM	1
NT	16311.5	(A) AMP 100µM	1		NT	5659.78	(A) AMP 100µM	1
NT	6221.63	(A) AMP 100µM	1		NT	3883.09	(A) AMP 100µM	1
NT	18277.5	(A) AMP 100µM	1		NT	2524.36	(A) AMP 100µM	1
NT	13398.3	(A) AMP 100µM	1		NT	3904.1	(A) AMP 100µM	1
NT	804.283	(A) AMP 100µM	1		NT	1787.56	(A) AMP 100µM	1
NT	2735.37	(A) AMP 100µM	1		NT	4060.46	(A) AMP 100µM	1
NT	13283.9	(A) AMP 100µM	1		NT	5038.35	(A) AMP 100µM	1
NT	16593.2	(A) AMP 100µM	1		NT	4291.85	(A) AMP 100µM	1
NT	9153.38	(A) AMP 100µM	1		NT	1327.78	(A) AMP 100µM	1
NT	2496.75	(A) AMP 100µM	1		NT	5019.88	(A) AMP 100µM	1
NT	1756.7	(A) AMP 100µM	1		NT	5632.35	(A) AMP 100µM	1
NT	15239.7	(A) AMP 100µM	1		NT	1836.02	(A) AMP 100µM	1
NT	12884.5	(A) AMP 100µM	1		NT	4074.7	(A) AMP 100µM	1
NT	10816.6	(A) AMP 100µM	1		NT	1996.33	(A) AMP 100µM	1
NT	4040.11	(A) AMP 100µM	1		NT	3703.71	(A) AMP 100µM	1
NT	16555.2	(A) AMP 100µM	1		NT	1270.39	(A) AMP 100µM	1
NT	873.117	(A) AMP 100µM	1		NT	1677.98	(A) AMP 100µM	1
NT	7269.1	(A) AMP 100µM	1		NT	1892.88	(A) AMP 100µM	1
NT	9468.9	(A) AMP 100µM	1		NT	7135.9	(A) AMP 100µM	1
NT	4270.57	(A) AMP 100µM	1		NT	5801.67	(A) AMP 100µM	1
NT	4763.84	(A) AMP 100µM	1		NT	2695.63	(A) AMP 100µM	1
NT	1482.57	(A) AMP 100µM	1		NT	8076.26	(A) AMP 100µM	1
NT	5865.66	(A) AMP 100µM	1		NT	3923.85	(A) AMP 100µM	1
NT	3593.53	(A) AMP 100µM	1		NT	7961.96	(A) AMP 100µM	1
NT	8866.71	(A) AMP 100µM	1		NT	8241.75	(A) AMP 100µM	1
NT	5830.69	(A) AMP 100µM	1		NT	5332.41	(A) AMP 100µM	1
NT	8248.54	(A) AMP 100µM	1		NT	5857.67	(A) AMP 100µM	1
NT	1447.64	(A) AMP 100µM	1		NT	5165.12	(A) AMP 100µM	1
NT	10674.8	(A) AMP 100µM	1		NT	6256.42	(A) AMP 100µM	1
NT	4058.25	(A) AMP 100µM	1		NT	1886.93	(A) AMP 100µM	1
NT	12543.7	(A) AMP 100µM	1		NT	1865.83	(A) AMP 100µM	1
NT	8034.24	(A) AMP 100µM	1		NT	2067.63	(A) AMP 100µM	1
NT	720.658	(A) AMP 100µM	1		NT	5213.16	(A) AMP 100µM	1
NT	11953.8	(A) AMP 100µM	1		NT	4221.81	(A) AMP 100µM	1
NT	3779.2	(A) AMP 100µM	1		NT	3103.06	(A) AMP 100µM	1
NT	6900.66	(A) AMP 100µM	1		NT	3331.12	(A) AMP 100µM	1
NT	5335.15	(A) AMP 100µM	1		NT	1301.9	(A) AMP 100µM	1
NT	9176.63	(A) AMP 100µM	1		NT	840.707	(A) AMP 100µM	1
NT	4729.8	(A) AMP 100µM	1		NT	6874.23	(A) AMP 100µM	1
NT	9676.93	(A) AMP 100µM	1		NT	2182.25	(A) AMP 100µM	1
NT	8844.66	(A) AMP 100µM	1		NT	3429.82	(A) AMP 100µM	1
NT	16109.3	(A) AMP 100µM	1		NT	6576.31	(A) AMP 100µM	1
NT	722.023	(A) AMP 100µM	1		NT	2371.4	(A) AMP 100µM	1
NT	14260.5	(A) AMP 100µM	1		NT	2130.86	(A) AMP 100µM	1
NT	16787.7	(A) AMP 100µM	1		NT	6006.41	(A) AMP 100µM	1
NT	2053.4	(A) AMP 100µM	1		NT	4856.82	(A) AMP 100µM	1
NT	7933.52	(A) AMP 100µM	1		NT	6763.71	(A) AMP 100µM	1
NT	7509.77	(A) AMP 100µM	1		NT	4602.49	(A) AMP 100µM	1
NT	13816.4	(A) AMP 100µM	1		NT	6140.36	(A) AMP 100µM	1
NT	6151.78	(A) AMP 100µM	1		NT	5064.85	(A) AMP 100µM	1
NT	16990.1	(A) AMP 100µM	1		NT	5310.94	(A) AMP 100µM	1
NT	13889.1	(A) AMP 100µM	1		NT	5347.46	(A) AMP 100µM	1
NT	15723.5	(A) AMP 100µM	1		NT	4894.96	(A) AMP 100µM	1
NT	9692.23	(A) AMP 100µM	1		NT	4747.38	(A) AMP 100µM	1
NT	16438.8	(A) AMP 100µM	1		NT	3259.6	(A) AMP 100µM	1
NT	19441	(A) AMP 100µM	1		NT	6384.51	(A) AMP 100µM	1
NT	9838.03	(A) AMP 100µM	1		NT	5855.89	(A) AMP 100µM	1
NT	17583.1	(A) AMP 100µM	1		NT	4306.32	(A) AMP 100µM	1
NT	11323.8	(A) AMP 100µM	1		NT	6745.8	(A) AMP 100µM	1
NT	4812.1	(A) AMP 100µM	1		NT	5864.12	(A) AMP 100µM	1
NT	17027	(A) AMP 100µM	1		NT	4304.9	(A) AMP 100µM	1
NT	5221.35	(A) AMP 100µM	1		NT	7033.02	(A) AMP 100µM	1
NT	19403.2	(A) AMP 100µM	1		NT	6644.15	(A) AMP 100µM	1
NT	4479.26	(A) AMP 100µM	1		NT	4647.87	(A) AMP 100µM	1
NT	836.813	(A) AMP 100µM	1		NT	5676.53	(A) AMP 100µM	1
NT	4983.87	(A) AMP 100µM	1		NT	8963.88	(A) AMP 100µM	1
NT	15417	(A) AMP 100µM	1		NT	5335.38	(A) AMP 100µM	1
NT	4259.79	(A) AMP 100µM	1		NT	4365.95	(A) AMP 100µM	1
NT	3577.47	(A) AMP 100µM	1		NT	5986.12	(A) AMP 100µM	1
NT	7409.14	(A) AMP 100µM	1		NT	4621.81	(A) AMP 100µM	1
NT	10848.2	(A) AMP 100µM	1		NT	4233.24	(A) AMP 100µM	1
NT	5596.76	(A) AMP 100µM	1		NT	1160.79	(A) AMP 100µM	1
NT	6092.89	(A) AMP 100µM	1		NT	5381.2	(A) AMP 100µM	1
NT	14265.1	(A) AMP 100µM	1		NT	1636.31	(A) AMP 100µM	1
NT	14244.8	(A) AMP 100µM	1		NT	5575.84	(A) AMP 100µM	1
NT	2165.66	(A) AMP 100µM	1		NT	4447.33	(A) AMP 100µM	1
NT	8975.32	(A) AMP 100µM	1		NT	5208.49	(A) AMP 100µM	1
NT	15782.9	(A) AMP 100µM	1		NT	2990.03	(A) AMP 100µM	1
NT	12917.2	(A) AMP 100µM	1		NT	4492.5	(A) AMP 100µM	1
NT	5237.98	(A) AMP 100µM	1		NT	4486.58	(A) AMP 100µM	1
NT	17977.4	(A) AMP 100µM	1		NT	3865.97	(A) AMP 100µM	1
NT	17377.3	(A) AMP 100µM	1		NT	4921.32	(A) AMP 100µM	1
NT	4044.91	(A) AMP 100µM	1		NT	4000.09	(A) AMP 100µM	1
NT	6037.32	(A) AMP 100µM	1		NT	4095.83	(A) AMP 100µM	1
NT	12332.1	(A) AMP 100µM	1		NT	1051.06	(A) AMP 100µM	1
NT	18004.8	(A) AMP 100µM	1		NT	4934.65	(A) AMP 100µM	1
NT	5475.54	(A) AMP 100µM	1		NT	3999.16	(A) AMP 100µM	1
NT	18432.9	(A) AMP 100µM	1		NT	5790.23	(A) AMP 100µM	1
NT	1633.84	(A) AMP 100µM	1		NT	2833.65	(A) AMP 100µM	1
NT	17874.4	(A) AMP 100µM	1		NT	6115.75	(A) AMP 100µM	1
NT	5532.93	(A) AMP 100µM	1		NT	5233.76	(A) AMP 100µM	1
NT	1224.76	(A) AMP 100µM	1		NT	5726.42	(A) AMP 100µM	1
NT	717.755	(A) AMP 100µM	1		NT	6216.51	(A) AMP 100µM	1
NT	13929.1	(A) AMP 100µM	1		NT	2089.08	(A) AMP 100µM	1
NT	11656.7	(A) AMP 100µM	1		NT	3983.14	(A) AMP 100µM	1
NT	10355.7	(A) AMP 100µM	1		NT	6071.4	(A) AMP 100µM	1
NT	3586.11	(A) AMP 100µM	1		NT	2464.65	(A) AMP 100µM	1
NT	11178.2	(A) AMP 100µM	1		NT	4071.61	(A) AMP 100µM	1
NT	10687.8	(A) AMP 100µM	1		NT	4280.71	(A) AMP 100µM	1
NT	13903.8	(A) AMP 100µM	1		NT	2445.55	(A) AMP 100µM	1
NT	14473.1	(A) AMP 100µM	1		NT	5123.71	(A) AMP 100µM	1
NT	13725.4	(A) AMP 100µM	1		NT	1465.92	(A) AMP 100µM	1
NT	905.643	(A) AMP 100µM	1		NT	1212.13	(A) AMP 100µM	1
NT	11071	(A) AMP 100µM	1		NT	5078.74	(A) AMP 100µM	1
NT	8439.88	(A) AMP 100µM	1		NT	855.827	(A) AMP 100µM	1
NT	3546.98	(A) AMP 100µM	1		NT	1659.85	(A) AMP 100µM	1
NT	10687.9	(A) AMP 100µM	1		NT	3319.21	(A) AMP 100µM	1
NT	13204.3	(A) AMP 100µM	1		NT	3821.35	(A) AMP 100µM	1
NT	16644.7	(A) AMP 100µM	1		NT	4630.31	(A) AMP 100µM	1
NT	3311.12	(A) AMP 100µM	1		NT	2185.82	(A) AMP 100µM	1
NT	13229.8	(A) AMP 100µM	1		NT	4183.32	(A) AMP 100µM	1
NT	17299.5	(A) AMP 100µM	1		NT	6881.14	(A) AMP 100µM	1
NT	1277.71	(A) AMP 100µM	1		NT	4422.05	(A) AMP 100µM	1
NT	6033.75	(A) AMP 100µM	1		NT	7713.48	(A) AMP 100µM	1
NT	8203.37	(A) AMP 100µM	1		NT	5159.5	(A) AMP 100µM	1
NT	17497.9	(A) AMP 100µM	1		NT	2421.98	(A) AMP 100µM	1
NT	5246.12	(A) AMP 100µM	1		NT	3814.84	(A) AMP 100µM	1
NT	13434.5	(A) AMP 100µM	1		NT	4825.25	(A) AMP 100µM	1
NT	13961.6	(A) AMP 100µM	1		NT	4249.11	(A) AMP 100µM	1
NT	6783.15	(A) AMP 100µM	1		NT	1642.13	(A) AMP 100µM	1
NT	14664.1	(A) AMP 100µM	1		NT	5405.22	(A) AMP 100µM	1
NT	2088.29	(A) AMP 100µM	1		NT	5181.68	(A) AMP 100µM	1
NT	2869.46	(A) AMP 100µM	1		NT	3765.25	(A) AMP 100µM	1
NT	8923.33	(A) AMP 100µM	1		NT	3750.55	(A) AMP 100µM	1
NT	4352.73	(A) AMP 100µM	1		NT	5252.87	(A) AMP 100µM	1
NT	719.255	(A) AMP 100µM	1		NT	4086.18	(A) AMP 100µM	1
NT	12239.7	(A) AMP 100µM	1		NT	4821.39	(A) AMP 100µM	1
NT	3467.76	(A) AMP 100µM	1		NT	5428.66	(A) AMP 100µM	1
NT	13309.6	(A) AMP 100µM	1		NT	1396.81	(A) AMP 100µM	1
NT	967.94	(A) AMP 100µM	1		NT	5264.16	(A) AMP 100µM	1
NT	893.611	(A) AMP 100µM	1		NT	6232.2	(A) AMP 100µM	1
NT	1964.3	(A) AMP 100µM	1		NT	6724.63	(A) AMP 100µM	1
NT	5611.56	(A) AMP 100µM	1		NT	817.955	(A) AMP 100µM	1
NT	1127.04	(A) AMP 100µM	1		NT	2623.85	(A) AMP 100µM	1
NT	16804.7	(A) AMP 100µM	1		NT	5207.79	(A) AMP 100µM	1
NT	3024.33	(A) AMP 100µM	1		NT	8154.01	(A) AMP 100µM	1
NT	17577.2	(A) AMP 100µM	1		NT	1079.79	(A) AMP 100µM	1
NT	14166.8	(A) AMP 100µM	1		NT	4631.06	(A) AMP 100µM	1
NT	9127.61	(A) AMP 100µM	1		NT	3315.02	(A) AMP 100µM	1
NT	4508.98	(A) AMP 100µM	1		NT	5633.13	(A) AMP 100µM	1
NT	9178.93	(A) AMP 100µM	1		NT	3753.37	(A) AMP 100µM	1
NT	713.8	(A) AMP 100µM	1		NT	3846.06	(A) AMP 100µM	1
NT	11223	(A) AMP 100µM	1		NT	6369.73	(A) AMP 100µM	1
NT	9702.95	(A) AMP 100µM	1		NT	3525.12	(A) AMP 100µM	1
NT	7876.63	(A) AMP 100µM	1		NT	6194.41	(A) AMP 100µM	1
NT	1342.56	(A) AMP 100µM	1		NT	5327.88	(A) AMP 100µM	1
NT	7253.85	(A) AMP 100µM	1		NT	4414.07	(A) AMP 100µM	1
NT	5130.19	(A) AMP 100µM	1		NT	4718.6	(A) AMP 100µM	1
NT	13574.1	(A) AMP 100µM	1		NT	4866.26	(A) AMP 100µM	1
NT	14268.1	(A) AMP 100µM	1		NT	4542.1	(A) AMP 100µM	1
NT	7687.78	(A) AMP 100µM	1		NT	4807.87	(A) AMP 100µM	1
NT	13262.5	(A) AMP 100µM	1		NT	6354.34	(A) AMP 100µM	1
NT	16350	(A) AMP 100µM	1		NT	4251.46	(A) AMP 100µM	1
NT	16091.8	(A) AMP 100µM	1		NT	7604.78	(A) AMP 100µM	1
NT	820.381	(A) AMP 100µM	1		NT	7064.76	(A) AMP 100µM	1
NT	801.215	(A) AMP 100µM	1		NT	6406.43	(A) AMP 100µM	1
NT	18579.5	(A) AMP 100µM	1		NT	6104.41	(A) AMP 100µM	1
NT	16124.5	(A) AMP 100µM	1		NT	8656.62	(A) AMP 100µM	1
NT	12314	(A) AMP 100µM	1		NT	3440.16	(A) AMP 100µM	1
NT	14634.3	(A) AMP 100µM	1		NT	8851.15	(A) AMP 100µM	1
NT	14765.1	(A) AMP 100µM	1		NT	2880.56	(A) AMP 100µM	1
NT	16245.1	(A) AMP 100µM	1		NT	8352.61	(A) AMP 100µM	1
NT	4112.88	(A) AMP 100µM	1		NT	4484.46	(A) AMP 100µM	1
NT	1220.71	(A) AMP 100µM	1		NT	10636.4	(A) AMP 100µM	1
NT	16312.1	(A) AMP 100µM	1		NT	2181.11	(A) AMP 100µM	1
NT	840.01	(A) AMP 100µM	1		NT	3074.9	(A) AMP 100µM	1
NT	13978.6	(A) AMP 100µM	1		NT	2227.7	(A) AMP 100µM	1
NT	12448.3	(A) AMP 100µM	1		NT	5611.43	(A) AMP 100µM	1
NT	4880.7	(A) AMP 100µM	1		NT	4903.71	(A) AMP 100µM	1
NT	6561.53	(A) AMP 100µM	1		NT	1488.08	(A) AMP 100µM	1
NT	16007.1	(A) AMP 100µM	1		NT	3180.29	(A) AMP 100µM	1
NT	1902.13	(A) AMP 100µM	1		NT	4940.92	(A) AMP 100µM	1
NT	16784.1	(A) AMP 100µM	1		NT	3652.71	(A) AMP 100µM	1
NT	16728.3	(A) AMP 100µM	1		NT	3886.76	(A) AMP 100µM	1
NT	13609.4	(A) AMP 100µM	1		NT	2682.87	(A) AMP 100µM	1
NT	24356.3	(A) AMP 100µM	1		NT	6168.78	(A) AMP 100µM	1
NT	7236.93	(A) AMP 100µM	1		NT	4605.86	(A) AMP 100µM	1
NT	2609.46	(A) AMP 100µM	1		NT	3764.77	(A) AMP 100µM	1
NT	1474.16	(A) AMP 100µM	1		NT	4090.51	(A) AMP 100µM	1
NT	1281.86	(A) AMP 100µM	1		NT	5571.38	(A) AMP 100µM	1
NT	7937.8	(A) AMP 100µM	1		NT	1684.5	(A) AMP 100µM	1
NT	5385.9	(A) AMP 100µM	1		NT	6262.2	(A) AMP 100µM	1
NT	21714	(A) AMP 100µM	1		NT	1752.58	(A) AMP 100µM	1
NT	15375.5	(A) AMP 100µM	1		NT	4836.98	(A) AMP 100µM	1
NT	10768.5	(A) AMP 100µM	1		NT	3788.21	(A) AMP 100µM	1
NT	10106.5	(A) AMP 100µM	1		NT	2332.44	(A) AMP 100µM	1
NT	7948.2	(A) AMP 100µM	1		NT	5954.08	(A) AMP 100µM	1
NT	4008.49	(A) AMP 100µM	1		NT	3726.62	(A) AMP 100µM	1
NT	12918.8	(A) AMP 100µM	1		NT	4978.38	(A) AMP 100µM	1
NT	9038.88	(A) AMP 100µM	1		NT	5583.33	(A) AMP 100µM	1
NT	7841.64	(A) AMP 100µM	1		NT	5114.23	(A) AMP 100µM	1
NT	4402.62	(A) AMP 100µM	1		NT	4689.55	(A) AMP 100µM	1
NT	10784	(A) AMP 100µM	1		NT	4648.72	(A) AMP 100µM	1
NT	9232.81	(A) AMP 100µM	1		NT	4371.91	(A) AMP 100µM	1
NT	11463.4	(A) AMP 100µM	1		NT	3678.87	(A) AMP 100µM	1
NT	3927.14	(A) AMP 100µM	1		NT	5908.62	(A) AMP 100µM	1
NT	9096.89	(A) AMP 100µM	1		NT	7401.28	(A) AMP 100µM	1
NT	7144.47	(A) AMP 100µM	1		NT	6171	(A) AMP 100µM	1
NT	11944.4	(A) AMP 100µM	1		NT	5049.57	(A) AMP 100µM	1
NT	8123.74	(A) AMP 100µM	1		NT	3856.21	(A) AMP 100µM	1
NT	11843.6	(A) AMP 100µM	1		NT	989.178	(A) AMP 100µM	1
NT	7518.96	(A) AMP 100µM	1		NT	2207.29	(A) AMP 100µM	1
NT	11164.1	(A) AMP 100µM	1		NT	4863.32	(A) AMP 100µM	1
NT	12498.8	(A) AMP 100µM	1		NT	6301.55	(A) AMP 100µM	1
NT	13377.4	(A) AMP 100µM	1		NT	4459.12	(A) AMP 100µM	1
NT	14549.4	(A) AMP 100µM	1		NT	1584.54	(A) AMP 100µM	1
NT	8785.06	(A) AMP 100µM	1		NT	6202.05	(A) AMP 100µM	1
NT	10227.4	(A) AMP 100µM	1		NT	5994.36	(A) AMP 100µM	1
NT	13569.4	(A) AMP 100µM	1		NT	1076.97	(A) AMP 100µM	1
NT	9407.07	(A) AMP 100µM	1		NT	6841.08	(A) AMP 100µM	1
NT	15701.8	(A) AMP 100µM	1		NT	6853.6	(A) AMP 100µM	1
NT	14234.8	(A) AMP 100µM	1		NT	1531.59	(A) AMP 100µM	1
NT	16363.3	(A) AMP 100µM	1		NT	3705.24	(A) AMP 100µM	1
NT	14374.4	(A) AMP 100µM	1		NT	2226.96	(A) AMP 100µM	1
NT	12113.5	(A) AMP 100µM	1		NT	4507.96	(A) AMP 100µM	1
NT	12986.4	(A) AMP 100µM	1		NT	1728.14	(A) AMP 100µM	1
NT	12598	(A) AMP 100µM	1		NT	5032.34	(A) AMP 100µM	1
NT	12752.1	(A) AMP 100µM	1		NT	3815.87	(A) AMP 100µM	1
NT	11902.2	(A) AMP 100µM	1		NT	1920.77	(A) AMP 100µM	1
NT	4668.01	(A) AMP 100µM	1		NT	2401.7	(A) AMP 100µM	1
NT	1042.03	(A) AMP 100µM	1		NT	1086.36	(A) AMP 100µM	1
NT	13528.4	(A) AMP 100µM	1		NT	3108.64	(A) AMP 100µM	1
NT	8667.36	(A) AMP 100µM	1		NT	1641.85	(A) AMP 100µM	1
NT	1136.74	(A) AMP 100µM	1		NT	3308.43	(A) AMP 100µM	1
NT	11047.8	(A) AMP 100µM	1		NT	3233.79	(A) AMP 100µM	1
NT	17441.4	(A) AMP 100µM	1		NT	1474.23	(A) AMP 100µM	1
NT	10384.5	(A) AMP 100µM	1		NT	801.565	(A) AMP 100µM	1
NT	16128	(A) AMP 100µM	1		NT	1381.79	(A) AMP 100µM	1
NT	14994.3	(A) AMP 100µM	1		NT	3294.09	(A) AMP 100µM	1
NT	16220	(A) AMP 100µM	1		NT	4482.98	(A) AMP 100µM	1
NT	13133.3	(A) AMP 100µM	1		NT	1733.95	(A) AMP 100µM	1
NT	10453.5	(A) AMP 100µM	1		NT	3940.73	(A) AMP 100µM	1
NT	14812.1	(A) AMP 100µM	1		NT	5244.72	(A) AMP 100µM	1
NT	14912.6	(A) AMP 100µM	1		NT	2208.38	(A) AMP 100µM	1
NT	11586.8	(A) AMP 100µM	1		NT	5350.68	(A) AMP 100µM	1
NT	845.604	(A) AMP 100µM	1		NT	6679.32	(A) AMP 100µM	1
NT	9412.51	(A) AMP 100µM	1		NT	3708.61	(A) AMP 100µM	1
NT	12094.5	(A) AMP 100µM	1		NT	6965.29	(A) AMP 100µM	1
NT	10502.2	(A) AMP 100µM	1		NT	3935.24	(A) AMP 100µM	1
NT	1656.2	(A) AMP 100µM	1		NT	2070.2	(A) AMP 100µM	1
NT	14884.5	(A) AMP 100µM	1		NT	3504.14	(A) AMP 100µM	1
NT	13772	(A) AMP 100µM	1		NT	2273.46	(A) AMP 100µM	1
NT	9970.23	(A) AMP 100µM	1		NT	6346.46	(A) AMP 100µM	1
NT	1039.96	(A) AMP 100µM	1		NT	3891.1	(A) AMP 100µM	1
NT	8447.06	(A) AMP 100µM	1		NT	5750.29	(A) AMP 100µM	1
NT	15646.2	(A) AMP 100µM	1		NT	5484.85	(A) AMP 100µM	1
NT	6671.99	(A) AMP 100µM	1		NT	5630.32	(A) AMP 100µM	1
NT	11481.2	(A) AMP 100µM	1		NT	5100.77	(A) AMP 100µM	1
NT	12023	(A) AMP 100µM	1		NT	4729.78	(A) AMP 100µM	1
NT	12378.1	(A) AMP 100µM	1		NT	6887.62	(A) AMP 100µM	1
NT	4646.23	(A) AMP 100µM	1		NT	4521.62	(A) AMP 100µM	1
NT	10355.2	(A) AMP 100µM	1		NT	4990.09	(A) AMP 100µM	1
NT	13996.5	(A) AMP 100µM	1		NT	6095.89	(A) AMP 100µM	1
NT	10907	(A) AMP 100µM	1		NT	4308.64	(A) AMP 100µM	1
NT	15474.8	(A) AMP 100µM	1		NT	7887.79	(A) AMP 100µM	1
NT	11209.2	(A) AMP 100µM	1		NT	4957.86	(A) AMP 100µM	1
NT	12630.2	(A) AMP 100µM	1		NT	4669.96	(A) AMP 100µM	1
NT	6860.11	(A) AMP 100µM	1		NT	4027.09	(A) AMP 100µM	1
NT	16982.1	(A) AMP 100µM	1		NT	6530.78	(A) AMP 100µM	1
NT	12783.2	(A) AMP 100µM	1		NT	2013.03	(A) AMP 100µM	1
NT	10365.4	(A) AMP 100µM	1		NT	3665.75	(A) AMP 100µM	1
NT	17403.2	(A) AMP 100µM	1		NT	4901.99	(A) AMP 100µM	1
NT	2298.19	(A) AMP 100µM	1		NT	3202.34	(A) AMP 100µM	1
NT	10794.8	(A) AMP 100µM	1		NT	1674.37	(A) AMP 100µM	1
NT	18393.5	(A) AMP 100µM	1		NT	4467.56	(A) AMP 100µM	1
NT	20998.7	(A) AMP 100µM	1		NT	3350.92	(A) AMP 100µM	1
NT	8000.84	(A) AMP 100µM	1		NT	4200.8	(A) AMP 100µM	1
NT	10324.3	(A) AMP 100µM	1		NT	4599.43	(A) AMP 100µM	1
NT	14678.4	(A) AMP 100µM	1		NT	1774.89	(A) AMP 100µM	1
NT	18673.7	(A) AMP 100µM	1		NT	4779.5	(A) AMP 100µM	1
NT	11525	(A) AMP 100µM	1		NT	5315.28	(A) AMP 100µM	1
NT	7686.97	(A) AMP 100µM	1		NT	3048.65	(A) AMP 100µM	1
NT	16172.6	(A) AMP 100µM	1		NT	9749.17	(A) AMP 100µM	1
NT	15101.7	(A) AMP 100µM	1		NT	7454.92	(A) AMP 100µM	1
NT	13752.4	(A) AMP 100µM	1		NT	6279.48	(A) AMP 100µM	1
NT	12188.5	(A) AMP 100µM	1		NT	5109.91	(A) AMP 100µM	1
NT	12910.5	(A) AMP 100µM	1		NT	6706.99	(A) AMP 100µM	1
NT	6453.05	(A) AMP 100µM	1		NT	2462.21	(A) AMP 100µM	1
NT	703.272	(A) AMP 100µM	1		NT	904.787	(A) AMP 100µM	1
NT	6677.86	(A) AMP 100µM	1		NT	2628.5	(A) AMP 100µM	1
NT	6506.73	(A) AMP 100µM	1		NT	6387.69	(A) AMP 100µM	1
NT	12687.7	(A) AMP 100µM	1		NT	7656.01	(A) AMP 100µM	1
NT	5032.71	(A) AMP 100µM	1		NT	8649.97	(A) AMP 100µM	1
NT	9628.52	(A) AMP 100µM	1		NT	4904.09	(A) AMP 100µM	1
NT	1570.93	(A) AMP 100µM	1		NT	4152.32	(A) AMP 100µM	1
NT	13465.6	(A) AMP 100µM	1		NT	7403.63	(A) AMP 100µM	1
NT	9834.21	(A) AMP 100µM	1		NT	3884.98	(A) AMP 100µM	1
NT	9616.43	(A) AMP 100µM	1		NT	3113.59	(A) AMP 100µM	1
NT	3023.86	(A) AMP 100µM	1		NT	3622.12	(A) AMP 100µM	1
NT	10449.2	(A) AMP 100µM	1		NT	3214.42	(A) AMP 100µM	1
NT	14144	(A) AMP 100µM	1		NT	4471.23	(A) AMP 100µM	1
NT	16330.8	(A) AMP 100µM	1		NT	2663.79	(A) AMP 100µM	1
NT	11100	(A) AMP 100µM	1		NT	3888.55	(A) AMP 100µM	1
NT	3597.01	(A) AMP 100µM	1		NT	2050.19	(A) AMP 100µM	1
NT	2280.33	(A) AMP 100µM	1		NT	3603.49	(A) AMP 100µM	1
NT	1322.14	(A) AMP 100µM	1		NT	3985.83	(A) AMP 100µM	1
NT	12349.8	(A) AMP 100µM	1		NT	1408.36	(A) AMP 100µM	1
NT	14711.9	(A) AMP 100µM	1		NT	2933.8	(A) AMP 100µM	1
NT	11290.2	(A) AMP 100µM	1		NT	2603.11	(A) AMP 100µM	1
NT	14082.8	(A) AMP 100µM	1		NT	5246.48	(A) AMP 100µM	1
NT	16594	(A) AMP 100µM	1		NT	2785.25	(A) AMP 100µM	1
NT	18099.2	(A) AMP 100µM	1		NT	1869.21	(A) AMP 100µM	1
NT	9901.38	(A) AMP 100µM	1		NT	2676.14	(A) AMP 100µM	1
NT	8773.35	(A) AMP 100µM	1		NT	4709.02	(A) AMP 100µM	1
NT	12229.7	(A) AMP 100µM	1		NT	3408.13	(A) AMP 100µM	1
NT	8527.71	(A) AMP 100µM	1		NT	4360.11	(A) AMP 100µM	1
NT	5816.09	(A) AMP 100µM	1		NT	3107.71	(A) AMP 100µM	1
NT	18409.5	(A) AMP 100µM	1		NT	4905.44	(A) AMP 100µM	1
NT	16562.9	(A) AMP 100µM	1		NT	3086.32	(A) AMP 100µM	1
NT	9699.15	(A) AMP 100µM	1		NT	1044.04	(A) AMP 100µM	1
NT	9771.4	(A) AMP 100µM	1		NT	3269.4	(A) AMP 100µM	1
NT	16350.3	(A) AMP 100µM	1		NT	5612.09	(A) AMP 100µM	1
NT	7896.1	(A) AMP 100µM	1		NT	6886.86	(A) AMP 100µM	1
NT	5012.46	(A) AMP 100µM	1		NT	4910.03	(A) AMP 100µM	1
NT	10326.8	(A) AMP 100µM	1		NT	5212.89	(A) AMP 100µM	1
NT	11583.9	(A) AMP 100µM	1		NT	5589.96	(A) AMP 100µM	1
NT	1214.85	(A) AMP 100µM	1		NT	5701.82	(A) AMP 100µM	1
NT	6390.75	(A) AMP 100µM	1		NT	2609.32	(A) AMP 100µM	1
NT	3689.29	(A) AMP 100µM	1		NT	5011.57	(A) AMP 100µM	1
NT	12919.2	(A) AMP 100µM	1		NT	4995.58	(A) AMP 100µM	1
NT	13759.8	(A) AMP 100µM	1		NT	7087.3	(A) AMP 100µM	1
NT	6961.03	(A) AMP 100µM	1		NT	5101.11	(A) AMP 100µM	1
NT	8765.45	(A) AMP 100µM	1		NT	7292.39	(A) AMP 100µM	1
NT	1062.03	(A) AMP 100µM	1		NT	7210.42	(A) AMP 100µM	1
NT	12256.9	(A) AMP 100µM	1		NT	4365.52	(A) AMP 100µM	1
NT	14663.5	(A) AMP 100µM	1		NT	3545.57	(A) AMP 100µM	1
NT	15965.8	(A) AMP 100µM	1		NT	4370.01	(A) AMP 100µM	1
NT	886.32	(A) AMP 100µM	1		NT	2723.92	(A) AMP 100µM	1
NT	711	(A) AMP 100µM	1		NT	7204.23	(A) AMP 100µM	1
NT	16113.9	(A) AMP 100µM	1		NT	9229.41	(A) AMP 100µM	1
NT	15923.7	(A) AMP 100µM	1		NT	6178.98	(A) AMP 100µM	1
NT	14150.3	(A) AMP 100µM	1		NT	2858.95	(A) AMP 100µM	1
NT	2817.97	(A) AMP 100µM	1		NT	1361.82	(A) AMP 100µM	1
NT	13491.3	(A) AMP 100µM	1		NT	5303.86	(A) AMP 100µM	1
NT	7990.68	(A) AMP 100µM	1		NT	2812.66	(A) AMP 100µM	1
NT	13589.5	(A) AMP 100µM	1		NT	6720.85	(A) AMP 100µM	1
NT	19711.3	(A) AMP 100µM	1		NT	3289.12	(A) AMP 100µM	1
NT	14398.8	(A) AMP 100µM	1		NT	6585.83	(A) AMP 100µM	1
NT	11434.6	(A) AMP 100µM	1		NT	1425.77	(A) AMP 100µM	1
NT	19490.2	(A) AMP 100µM	1		NT	1673.19	(A) AMP 100µM	1
NT	17421.2	(A) AMP 100µM	1		NT	3130.42	(A) AMP 100µM	1
NT	14938.3	(A) AMP 100µM	1		NT	5114.86	(A) AMP 100µM	1
NT	11913.1	(A) AMP 100µM	1		NT	4836.22	(A) AMP 100µM	1
NT	20638.4	(A) AMP 100µM	1		NT	5358.5	(A) AMP 100µM	1
NT	8456.98	(A) AMP 100µM	1		NT	3253.04	(A) AMP 100µM	1
NT	7523.06	(A) AMP 100µM	1		NT	3902.13	(A) AMP 100µM	1
NT	6466.82	(A) AMP 100µM	1		NT	3255.87	(A) AMP 100µM	1
NT	4818.82	(A) AMP 100µM	1		NT	3608.62	(A) AMP 100µM	1
NT	16208.7	(A) AMP 100µM	1		NT	3687.79	(A) AMP 100µM	1
NT	9535.43	(A) AMP 100µM	1		NT	2728.78	(A) AMP 100µM	1
NT	5549.51	(A) AMP 100µM	1		NT	9567.91	(A) AMP 100µM	1
NT	8882.72	(A) AMP 100µM	1		NT	1066.49	(A) AMP 100µM	1
NT	5245.4	(A) AMP 100µM	1		NT	5577.94	(A) AMP 100µM	1
NT	4155.6	(A) AMP 100µM	1		NT	1756.1	(A) AMP 100µM	1
NT	6785.9	(A) AMP 100µM	1		NT	2107.34	(A) AMP 100µM	1
NT	6829.12	(A) AMP 100µM	1		NT	2028.45	(A) AMP 100µM	1
NT	11371.1	(A) AMP 100µM	1		NT	3244.66	(A) AMP 100µM	1
NT	17868.9	(A) AMP 100µM	1		NT	775.98	(A) AMP 100µM	1
NT	10499.6	(A) AMP 100µM	1		NT	5311.59	(A) AMP 100µM	1
NT	14466	(A) AMP 100µM	1		NT	1803.11	(A) AMP 100µM	1
NT	14819.4	(A) AMP 100µM	1		NT	4600.86	(A) AMP 100µM	1
NT	8254.97	(A) AMP 100µM	1		NT	5503.92	(A) AMP 100µM	1
NT	14558.9	(A) AMP 100µM	1		NT	4131.71	(A) AMP 100µM	1
NT	10476.9	(A) AMP 100µM	1		NT	5791.1	(A) AMP 100µM	1
NT	16595.4	(A) AMP 100µM	1		NT	6423.69	(A) AMP 100µM	1
NT	12946.3	(A) AMP 100µM	1		NT	5132.92	(A) AMP 100µM	1
NT	10374.9	(A) AMP 100µM	1		NT	5110.24	(A) AMP 100µM	1
NT	10878.5	(A) AMP 100µM	1		NT	746.961	(A) AMP 100µM	1
NT	14636.8	(A) AMP 100µM	1		NT	4538.4	(A) AMP 100µM	1
NT	17487.5	(A) AMP 100µM	1		NT	4520.38	(A) AMP 100µM	1
NT	22879.8	(A) AMP 100µM	1		NT	5479.88	(A) AMP 100µM	1
NT	2830.35	(A) AMP 100µM	1		NT	1035.94	(A) AMP 100µM	1
NT	15148.3	(A) AMP 100µM	1		NT	7231.16	(A) AMP 100µM	1
NT	18123.8	(A) AMP 100µM	1		NT	7969.91	(A) AMP 100µM	1
NT	14436.8	(A) AMP 100µM	1		NT	2193.74	(A) AMP 100µM	1
NT	19037.2	(A) AMP 100µM	1		NT	810.057	(A) AMP 100µM	1
NT	2288.46	(A) AMP 100µM	1		NT	3350.5	(A) AMP 100µM	1
NT	10565.4	(A) AMP 100µM	1		NT	6221.99	(A) AMP 100µM	1
NT	5468.3	(A) AMP 100µM	1		NT	2278.38	(A) AMP 100µM	1
NT	999.289	(A) AMP 100µM	1		NT	4514.41	(A) AMP 100µM	1
NT	8912.1	(A) AMP 100µM	1		NT	4109.69	(A) AMP 100µM	1
NT	7337.85	(A) AMP 100µM	1		NT	5323.05	(A) AMP 100µM	1
NT	16821.5	(A) AMP 100µM	1		NT	5278.04	(A) AMP 100µM	1
NT	15699.3	(A) AMP 100µM	1		NT	6009	(A) AMP 100µM	1
NT	16081.7	(A) AMP 100µM	1		NT	3761.18	(A) AMP 100µM	1
NT	14682.6	(A) AMP 100µM	1		NT	2971.26	(A) AMP 100µM	1
NT	10310.3	(A) AMP 100µM	1		NT	7827.42	(A) AMP 100µM	1
NT	14822.9	(A) AMP 100µM	1		NT	4922.44	(A) AMP 100µM	1
NT	7316.87	(A) AMP 100µM	1		NT	6047.12	(A) AMP 100µM	1
NT	16496.3	(A) AMP 100µM	1		NT	2597.2	(A) AMP 100µM	1
NT	13626.3	(A) AMP 100µM	1		NT	4982.91	(A) AMP 100µM	1
NT	10943.5	(A) AMP 100µM	1		NT	2368.68	(A) AMP 100µM	1
NT	10126.9	(A) AMP 100µM	1		NT	3795.51	(A) AMP 100µM	1
NT	15117.2	(A) AMP 100µM	1		NT	2085.43	(A) AMP 100µM	1
NT	3096.03	(A) AMP 100µM	1		NT	4732.46	(A) AMP 100µM	1
NT	12361.3	(A) AMP 100µM	1		NT	969.663	(A) AMP 100µM	1
NT	12304.5	(A) AMP 100µM	1		NT	2743.28	(A) AMP 100µM	1
NT	2694.47	(A) AMP 100µM	1		NT	1570.18	(A) AMP 100µM	1
NT	1641.73	(A) AMP 100µM	1		NT	5461.92	(A) AMP 100µM	1
NT	2980.37	(A) AMP 100µM	1		NT	5369.71	(A) AMP 100µM	1
NT	4302.66	(A) AMP 100µM	1		NT	2942.94	(A) AMP 100µM	1
NT	13791.9	(A) AMP 100µM	1		NT	4724.75	(A) AMP 100µM	1
NT	14288.6	(A) AMP 100µM	1		NT	2594.78	(A) AMP 100µM	1
NT	13458.1	(A) AMP 100µM	1		NT	5806.94	(A) AMP 100µM	1
NT	1387.24	(A) AMP 100µM	1		NT	5512.1	(A) AMP 100µM	1
NT	13128.1	(A) AMP 100µM	1		NT	4181.64	(A) AMP 100µM	1
NT	10999.7	(A) AMP 100µM	1		NT	3029.06	(A) AMP 100µM	1
NT	4502.89	(A) AMP 100µM	1		NT	5159.55	(A) AMP 100µM	1
NT	13854.1	(A) AMP 100µM	1		NT	7453.86	(A) AMP 100µM	1
NT	1708.68	(A) AMP 100µM	1		NT	5411.18	(A) AMP 100µM	1
NT	16201.5	(A) AMP 100µM	1		NT	3648.64	(A) AMP 100µM	1
NT	10733.4	(A) AMP 100µM	1		NT	1621.93	(A) AMP 100µM	1
NT	10318.6	(A) AMP 100µM	1		NT	3656.39	(A) AMP 100µM	1
NT	8201.69	(A) AMP 100µM	1		NT	1046.46	(A) AMP 100µM	1
NT	15832.8	(A) AMP 100µM	1		NT	2004.46	(A) AMP 100µM	1
NT	713.382	(A) AMP 100µM	1		NT	5943.06	(A) AMP 100µM	1
NT	18177.6	(A) AMP 100µM	1		NT	5287.4	(A) AMP 100µM	1
NT	9505.3	(A) AMP 100µM	1		NT	5503.71	(A) AMP 100µM	1
NT	1617.1	(A) AMP 100µM	1		NT	2116.82	(A) AMP 100µM	1
NT	15678.5	(A) AMP 100µM	1		NT	3246.89	(A) AMP 100µM	1
NT	18355.2	(A) AMP 100µM	1		NT	8450.93	(A) AMP 100µM	1
NT	14626.2	(A) AMP 100µM	1		NT	3944.04	(A) AMP 100µM	1
NT	879.464	(A) AMP 100µM	1		NT	3076.38	(A) AMP 100µM	1
NT	5834.08	(A) AMP 100µM	1		NT	2991.21	(A) AMP 100µM	1
NT	15749.6	(A) AMP 100µM	1		NT	3646.74	(A) AMP 100µM	1
NT	11729.2	(A) AMP 100µM	1		NT	6171.44	(A) AMP 100µM	1
NT	13206.6	(A) AMP 100µM	1		NT	3712.51	(A) AMP 100µM	1
NT	13589.3	(A) AMP 100µM	1		NT	754.806	(A) AMP 100µM	1
NT	11194.5	(A) AMP 100µM	1		NT	3672.77	(A) AMP 100µM	1
NT	13224.7	(A) AMP 100µM	1		NT	3382.16	(A) AMP 100µM	1
NT	16421.9	(A) AMP 100µM	1		NT	3654.99	(A) AMP 100µM	1
NT	14588.6	(A) AMP 100µM	1		NT	2519.88	(A) AMP 100µM	1
NT	1059.42	(A) AMP 100µM	1		NT	3958.41	(A) AMP 100µM	1
NT	7558.34	(A) AMP 100µM	1		NT	3907.44	(A) AMP 100µM	1
NT	1060.55	(A) AMP 100µM	1		NT	709.479	(A) AMP 100µM	1
NT	4909.67	(A) AMP 100µM	1		NT	4705.3	(A) AMP 100µM	1
NT	1145.05	(A) AMP 100µM	1		NT	3719.79	(A) AMP 100µM	1
NT	2171.28	(A) AMP 100µM	1		NT	3880.43	(A) AMP 100µM	1
NT	12359.2	(A) AMP 100µM	1		NT	3402.66	(A) AMP 100µM	1
NT	12541.7	(A) AMP 100µM	1		NT	1704.22	(A) AMP 100µM	1
NT	9447.84	(A) AMP 100µM	1		NT	5628.13	(A) AMP 100µM	1
NT	9553.88	(A) AMP 100µM	1		NT	4096.14	(A) AMP 100µM	1
NT	1652.42	(A) AMP 100µM	1		NT	5018.16	(A) AMP 100µM	1
NT	1059.43	(A) AMP 100µM	1		NT	6347.35	(A) AMP 100µM	1
NT	13169	(A) AMP 100µM	1		NT	1029.13	(A) AMP 100µM	1
NT	11623.3	(A) AMP 100µM	1		NT	4354.52	(A) AMP 100µM	1
NT	834.526	(A) AMP 100µM	1		NT	796.341	(A) AMP 100µM	1
NT	918.307	(A) AMP 100µM	1		NT	5265.21	(A) AMP 100µM	1
NT	13773.8	(A) AMP 100µM	1		NT	8370.82	(A) AMP 100µM	1
NT	817.085	(A) AMP 100µM	1		NT	3717.5	(A) AMP 100µM	1
NT	14996.4	(A) AMP 100µM	1		NT	6363.12	(A) AMP 100µM	1
NT	1268.55	(A) AMP 100µM	1		NT	4703.25	(A) AMP 100µM	1
NT	16677.1	(A) AMP 100µM	1		NT	4090.1	(A) AMP 100µM	1
NT	13488.7	(A) AMP 100µM	1		NT	5569.66	(A) AMP 100µM	1
NT	1200.16	(A) AMP 100µM	1		NT	1094.61	(A) AMP 100µM	1
NT	1510.44	(A) AMP 100µM	1		NT	5767.98	(A) AMP 100µM	1
NT	747.471	(A) AMP 100µM	1		NT	6699.81	(A) AMP 100µM	1
NT	16959.6	(A) AMP 100µM	1		NT	776.397	(A) AMP 100µM	1
NT	1501.92	(A) AMP 100µM	1		NT	3889.01	(A) AMP 100µM	1
NT	912.668	(A) AMP 100µM	1		NT	1814.39	(A) AMP 100µM	1
NT	16582.3	(A) AMP 100µM	1		NT	3804.39	(A) AMP 100µM	1
NT	12410.4	(A) AMP 100µM	1		NT	1811.49	(A) AMP 100µM	1
NT	6177.49	(A) AMP 100µM	1		NT	3801.08	(A) AMP 100µM	1
NT	12172.8	(A) AMP 100µM	1		NT	3224.13	(A) AMP 100µM	1
NT	2668.01	(A) AMP 100µM	1		NT	4800.02	(A) AMP 100µM	1
NT	3164.83	(A) AMP 100µM	1		NT	2594.48	(A) AMP 100µM	1
NT	5738.1	(A) AMP 100µM	1		NT	3032.79	(A) AMP 100µM	1
NT	12506.6	(A) AMP 100µM	1		NT	3953.22	(A) AMP 100µM	1
NT	10363.5	(A) AMP 100µM	1		NT	3592.73	(A) AMP 100µM	1
NT	718.9	(A) AMP 100µM	1		NT	4276.7	(A) AMP 100µM	1
NT	4194.58	(A) AMP 100µM	1		NT	3655.52	(A) AMP 100µM	1
NT	13687.7	(A) AMP 100µM	1		NT	2903.26	(A) AMP 100µM	1
NT	18684.7	(A) AMP 100µM	1		NT	6451.56	(A) AMP 100µM	1
NT	18985.2	(A) AMP 100µM	1		NT	5250.69	(A) AMP 100µM	1
NT	19419.2	(A) AMP 100µM	1		NT	5427.17	(A) AMP 100µM	1
NT	15998.1	(A) AMP 100µM	1		NT	1603.1	(A) AMP 100µM	1
NT	2915.83	(A) AMP 100µM	1		NT	5069.31	(A) AMP 100µM	1
NT	1349.51	(A) AMP 100µM	1		NT	4505.55	(A) AMP 100µM	1
NT	1123.58	(A) AMP 100µM	1		NT	3127.13	(A) AMP 100µM	1
NT	3238.36	(A) AMP 100µM	1		NT	3023.45	(A) AMP 100µM	1
NT	5113.49	(A) AMP 100µM	1		NT	6711.31	(A) AMP 100µM	1
NT	1170.76	(A) AMP 100µM	1		NT	3924.8	(A) AMP 100µM	1
NT	13387.7	(A) AMP 100µM	1		NT	3835.52	(A) AMP 100µM	1
NT	15338.3	(A) AMP 100µM	1		NT	2952.42	(A) AMP 100µM	1
NT	1761.78	(A) AMP 100µM	1		NT	6659.91	(A) AMP 100µM	1
NT	1065.97	(A) AMP 100µM	1		NT	6642.23	(A) AMP 100µM	1
NT	3136.75	(A) AMP 100µM	1		NT	847.825	(A) AMP 100µM	1
NT	1140.78	(A) AMP 100µM	1		NT	5662.77	(A) AMP 100µM	1
NT	19185.5	(A) AMP 100µM	1		NT	4674.22	(A) AMP 100µM	1
NT	19241.7	(A) AMP 100µM	1		NT	6333.75	(A) AMP 100µM	1
NT	13443	(A) AMP 100µM	1		NT	861.529	(A) AMP 100µM	1
NT	2033.11	(A) AMP 100µM	1		NT	5931.86	(A) AMP 100µM	1
NT	902.69	(A) AMP 100µM	1		NT	3476.67	(A) AMP 100µM	1
NT	5215.53	(A) AMP 100µM	1		NT	2507.4	(A) AMP 100µM	1
NT	1782.02	(A) AMP 100µM	1		NT	7242.66	(A) AMP 100µM	1
NT	18341.4	(A) AMP 100µM	1		NT	4711.62	(A) AMP 100µM	1
NT	18452.7	(A) AMP 100µM	1		NT	1625.78	(A) AMP 100µM	1
NT	20077.2	(A) AMP 100µM	1		NT	7331.85	(A) AMP 100µM	1
NT	11397.5	(A) AMP 100µM	1		NT	3241.55	(A) AMP 100µM	1
NT	742.394	(A) AMP 100µM	1		NT	6039.76	(A) AMP 100µM	1
NT	4412.22	(A) AMP 100µM	1		NT	4358.9	(A) AMP 100µM	1
NT	1896.09	(A) AMP 100µM	1		NT	5423.68	(A) AMP 100µM	1
NT	18178	(A) AMP 100µM	1		NT	3609.84	(A) AMP 100µM	1
NT	3929.3	(A) AMP 100µM	1		NT	2000.08	(A) AMP 100µM	1
NT	20983.8	(A) AMP 100µM	1		NT	4399.4	(A) AMP 100µM	1
NT	3103.46	(A) AMP 100µM	1		NT	4611.64	(A) AMP 100µM	1
NT	19218.7	(A) AMP 100µM	1		NT	3814.41	(A) AMP 100µM	1
NT	20829.6	(A) AMP 100µM	1		NT	1649.02	(A) AMP 100µM	1
NT	4124.08	(A) AMP 100µM	1		NT	4137.9	(A) AMP 100µM	1
NT	7057.46	(A) AMP 100µM	1		NT	5155.26	(A) AMP 100µM	1
NT	5512.5	(A) AMP 100µM	1		NT	4736.03	(A) AMP 100µM	1
NT	3044.37	(A) AMP 100µM	1		NT	4348.18	(A) AMP 100µM	1
NT	932.122	(A) AMP 100µM	1		NT	5346.35	(A) AMP 100µM	1
NT	959.803	(A) AMP 100µM	1		NT	2661.64	(A) AMP 100µM	1
NT	20598.7	(A) AMP 100µM	1		NT	7097.77	(A) AMP 100µM	1
NT	15269.7	(A) AMP 100µM	1		NT	6446.75	(A) AMP 100µM	1
NT	20869.5	(A) AMP 100µM	1		NT	4504.02	(A) AMP 100µM	1
NT	21614.4	(A) AMP 100µM	1		NT	5581.76	(A) AMP 100µM	1
NT	5254.99	(A) AMP 100µM	1		NT	3376.25	(A) AMP 100µM	1
NT	21980.1	(A) AMP 100µM	1		NT	4556.74	(A) AMP 100µM	1
NT	989.123	(A) AMP 100µM	1		NT	3108.67	(A) AMP 100µM	1
NT	11288.2	(A) AMP 100µM	1		NT	3170.43	(A) AMP 100µM	1
NT	9859.17	(A) AMP 100µM	1		NT	1059.6	(A) AMP 100µM	1
NT	9134.23	(A) AMP 100µM	1		NT	3604.25	(A) AMP 100µM	1
NT	700.369	(A) AMP 100µM	1		NT	6291.15	(A) AMP 100µM	1
NT	7760.34	(A) AMP 100µM	1		NT	6382.76	(A) AMP 100µM	1
NT	13922.2	(A) AMP 100µM	1		NT	7042.53	(A) AMP 100µM	1
NT	788.31	(A) AMP 100µM	1		NT	4120.09	(A) AMP 100µM	1
NT	6328.82	(A) AMP 100µM	1		NT	5709.4	(A) AMP 100µM	1
NT	4041.6	(A) AMP 100µM	1		NT	6626.79	(A) AMP 100µM	1
NT	10547.8	(A) AMP 100µM	1		NT	3520.29	(A) AMP 100µM	1
NT	11175.6	(A) AMP 100µM	1		NT	5707.12	(A) AMP 100µM	1
NT	9900.21	(A) AMP 100µM	1		NT	3642.44	(A) AMP 100µM	1
NT	4456.41	(A) AMP 100µM	1		NT	5596.69	(A) AMP 100µM	1
NT	11022.4	(A) AMP 100µM	1		NT	5966.75	(A) AMP 100µM	1
NT	922.287	(A) AMP 100µM	1		NT	4628.89	(A) AMP 100µM	1
NT	12944.6	(A) AMP 100µM	1		NT	6019.36	(A) AMP 100µM	1
NT	15445.9	(A) AMP 100µM	1		NT	7004.06	(A) AMP 100µM	1
NT	14767.9	(A) AMP 100µM	1		NT	4633.42	(A) AMP 100µM	1
NT	9500.1	(A) AMP 100µM	1		NT	6298.46	(A) AMP 100µM	1
NT	1011.61	(A) AMP 100µM	1		NT	4424.77	(A) AMP 100µM	1
NT	1306.8	(A) AMP 100µM	1		NT	5000.66	(A) AMP 100µM	1
NT	770.377	(A) AMP 100µM	1		NT	8201.83	(A) AMP 100µM	1
NT	889.797	(A) AMP 100µM	1		NT	5588.74	(A) AMP 100µM	1
NT	17897.9	(A) AMP 100µM	1		NT	3432.64	(A) AMP 100µM	1
NT	8998.17	(A) AMP 100µM	1		NT	2877.87	(A) AMP 100µM	1
NT	6374.92	(A) AMP 100µM	1		NT	4861.13	(A) AMP 100µM	1
NT	15630.5	(A) AMP 100µM	1		NT	5538.01	(A) AMP 100µM	1
NT	14856.2	(A) AMP 100µM	1		NT	5952.88	(A) AMP 100µM	1
NT	10512.6	(A) AMP 100µM	1		NT	4070.37	(A) AMP 100µM	1
NT	12898.5	(A) AMP 100µM	1		NT	5297.4	(A) AMP 100µM	1
NT	11514.1	(A) AMP 100µM	1		NT	5867.4	(A) AMP 100µM	1
NT	15620.5	(A) AMP 100µM	1		NT	3619.09	(A) AMP 100µM	1
NT	13423.5	(A) AMP 100µM	1		NT	1014.99	(A) AMP 100µM	1
NT	6829.25	(A) AMP 100µM	1		NT	5221.81	(A) AMP 100µM	1
NT	5107.47	(A) AMP 100µM	1		NT	3302.96	(A) AMP 100µM	1
NT	1980.09	(A) AMP 100µM	1		NT	3381.88	(A) AMP 100µM	1
NT	7963.99	(A) AMP 100µM	1		NT	1126.78	(A) AMP 100µM	1
NT	10789.9	(A) AMP 100µM	1		NT	3499.7	(A) AMP 100µM	1
NT	721.379	(A) AMP 100µM	1		NT	5690.6	(A) AMP 100µM	1
NT	14519.3	(A) AMP 100µM	1		NT	4795.94	(A) AMP 100µM	1
NT	9106.23	(A) AMP 100µM	1		NT	6489.77	(A) AMP 100µM	1
NT	6126.4	(A) AMP 100µM	1		NT	3817.22	(A) AMP 100µM	1
NT	5511.24	(A) AMP 100µM	1		NT	2626.03	(A) AMP 100µM	1
NT	1971.67	(A) AMP 100µM	1		NT	4035.44	(A) AMP 100µM	1
NT	16604.3	(A) AMP 100µM	1		NT	6214.47	(A) AMP 100µM	1
NT	8782.95	(A) AMP 100µM	1		NT	5098.08	(A) AMP 100µM	1
NT	5144.02	(A) AMP 100µM	1		NT	1807.65	(A) AMP 100µM	1
NT	8026.21	(A) AMP 100µM	1		NT	7556.25	(A) AMP 100µM	1
NT	1121.76	(A) AMP 100µM	1		NT	6216.79	(A) AMP 100µM	1
NT	8321.95	(A) AMP 100µM	1		NT	5181.95	(A) AMP 100µM	1
NT	15166.4	(A) AMP 100µM	1		NT	7884.84	(A) AMP 100µM	1
NT	9827.23	(A) AMP 100µM	1		NT	7621.24	(A) AMP 100µM	1
NT	11938.9	(A) AMP 100µM	1		NT	6313.72	(A) AMP 100µM	1
NT	8923.43	(A) AMP 100µM	1		NT	4248.13	(A) AMP 100µM	1
NT	2225.84	(A) AMP 100µM	1		NT	6690.11	(A) AMP 100µM	1
NT	11004.9	(A) AMP 100µM	1		NT	3360.45	(A) AMP 100µM	1
NT	9733.67	(A) AMP 100µM	1		NT	8175.37	(A) AMP 100µM	1
NT	8938.37	(A) AMP 100µM	1		NT	3229	(A) AMP 100µM	1
NT	977.062	(A) AMP 100µM	1		NT	2297.57	(A) AMP 100µM	1
NT	5627.64	(A) AMP 100µM	1		NT	3754.42	(A) AMP 100µM	1
NT	5496.92	(A) AMP 100µM	1		NT	3627.67	(A) AMP 100µM	1
NT	730.185	(A) AMP 100µM	1		NT	3696.46	(A) AMP 100µM	1
NT	20018.5	(A) AMP 100µM	1		NT	4831.65	(A) AMP 100µM	1
NT	8747.28	(A) AMP 100µM	1		NT	2950.56	(A) AMP 100µM	1
NT	1435.89	(A) AMP 100µM	1		NT	4088.84	(A) AMP 100µM	1
NT	12911.8	(A) AMP 100µM	1		NT	5966.87	(A) AMP 100µM	1
NT	870.064	(A) AMP 100µM	1		NT	5295.86	(A) AMP 100µM	1
NT	935.025	(A) AMP 100µM	1		NT	1934.24	(A) AMP 100µM	1
NT	13405.6	(A) AMP 100µM	1		NT	3493.25	(A) AMP 100µM	1
NT	12697.4	(A) AMP 100µM	1		NT	3121.47	(A) AMP 100µM	1
NT	8003.05	(A) AMP 100µM	1		NT	5670.68	(A) AMP 100µM	1
NT	10554.8	(A) AMP 100µM	1		NT	2508.13	(A) AMP 100µM	1
NT	8546.43	(A) AMP 100µM	1		NT	2898.14	(A) AMP 100µM	1
NT	9461.65	(A) AMP 100µM	1		NT	3436.67	(A) AMP 100µM	1
NT	868.193	(A) AMP 100µM	1		NT	5733.78	(A) AMP 100µM	1
NT	1440.71	(A) AMP 100µM	1		NT	10212.2	(A) AMP 100µM	1
NT	4268.33	(A) AMP 100µM	1		NT	3878.87	(A) AMP 100µM	1
NT	5215.66	(A) AMP 100µM	1		NT	6962.77	(A) AMP 100µM	1
NT	13983.5	(A) AMP 100µM	1		NT	7308.42	(A) AMP 100µM	1
NT	3331.85	(A) AMP 100µM	1		NT	3044.36	(A) AMP 100µM	1
NT	10820.1	(A) AMP 100µM	1		NT	3736.94	(A) AMP 100µM	1
NT	6356.56	(A) AMP 100µM	1		NT	1545.74	(A) AMP 100µM	1
NT	718.768	(A) AMP 100µM	1		NT	6080.89	(A) AMP 100µM	1
NT	8243.2	(A) AMP 100µM	1		NT	2921.18	(A) AMP 100µM	1
NT	18662.2	(A) AMP 100µM	1		NT	5170.11	(A) AMP 100µM	1
NT	2628.2	(A) AMP 100µM	1		NT	5997.98	(A) AMP 100µM	1
NT	1098.01	(A) AMP 100µM	1		NT	4601.61	(A) AMP 100µM	1
NT	14354.9	(A) AMP 100µM	1		NT	4093.7	(A) AMP 100µM	1
NT	1138.3	(A) AMP 100µM	1		NT	3819.56	(A) AMP 100µM	1
NT	14285.2	(A) AMP 100µM	1		NT	4574.94	(A) AMP 100µM	1
NT	950.579	(A) AMP 100µM	1		NT	3617.13	(A) AMP 100µM	1
NT	5186.12	(A) AMP 100µM	1		NT	2422.88	(A) AMP 100µM	1
NT	2242.95	(A) AMP 100µM	1		NT	779.962	(A) AMP 100µM	1
NT	709.146	(A) AMP 100µM	1		NT	4729.25	(A) AMP 100µM	1
NT	13805.5	(A) AMP 100µM	1		NT	4585.74	(A) AMP 100µM	1
NT	7744.23	(A) AMP 100µM	1		NT	2150.67	(A) AMP 100µM	1
NT	13877	(A) AMP 100µM	1		NT	5764.11	(A) AMP 100µM	1
NT	8207.5	(A) AMP 100µM	1		NT	3433.21	(A) AMP 100µM	1
NT	928.178	(A) AMP 100µM	1		NT	5693.63	(A) AMP 100µM	1
NT	9446.12	(A) AMP 100µM	1		NT	1917.09	(A) AMP 100µM	1
NT	9773.67	(A) AMP 100µM	1		NT	4106.65	(A) AMP 100µM	1
NT	9973.5	(A) AMP 100µM	1		NT	4207.31	(A) AMP 100µM	1
NT	10653.6	(A) AMP 100µM	1		NT	3382.5	(A) AMP 100µM	1
NT	11338.4	(A) AMP 100µM	1		NT	4332.54	(A) AMP 100µM	1
NT	4511.54	(A) AMP 100µM	1		NT	3132.51	(A) AMP 100µM	1
NT	12839.1	(A) AMP 100µM	1		NT	1896.74	(A) AMP 100µM	1
NT	14702.2	(A) AMP 100µM	1		NT	4035.99	(A) AMP 100µM	1
NT	8594.07	(A) AMP 100µM	1		NT	2793.27	(A) AMP 100µM	1
NT	8661.93	(A) AMP 100µM	1		NT	3139.76	(A) AMP 100µM	1
NT	10132.5	(A) AMP 100µM	1		NT	3187.07	(A) AMP 100µM	1
NT	8373.94	(A) AMP 100µM	1		NT	3661.47	(A) AMP 100µM	1
NT	3503.15	(A) AMP 100µM	1		NT	2416.79	(A) AMP 100µM	1
NT	1139.13	(A) AMP 100µM	1		NT	2809.31	(A) AMP 100µM	1
NT	13098	(A) AMP 100µM	1		NT	3026	(A) AMP 100µM	1
NT	12569.3	(A) AMP 100µM	1		NT	2023.41	(A) AMP 100µM	1
NT	11070.8	(A) AMP 100µM	1		NT	2089.77	(A) AMP 100µM	1
NT	9240.97	(A) AMP 100µM	1		NT	2020.12	(A) AMP 100µM	1
NT	17760.9	(A) AMP 100µM	1		NT	3454.32	(A) AMP 100µM	1
NT	15931.9	(A) AMP 100µM	1		NT	2808.28	(A) AMP 100µM	1
NT	1128.95	(A) AMP 100µM	1		NT	6996.77	(A) AMP 100µM	1
NT	14766.3	(A) AMP 100µM	1		NT	6495.32	(A) AMP 100µM	1
NT	16186.7	(A) AMP 100µM	1		NT	2628.22	(A) AMP 100µM	1
NT	6924.72	(A) AMP 100µM	1		NT	1832.33	(A) AMP 100µM	1
NT	13757.1	(A) AMP 100µM	1		NT	5458.94	(A) AMP 100µM	1
NT	13396.3	(A) AMP 100µM	1		NT	6400.12	(A) AMP 100µM	1
NT	1106.62	(A) AMP 100µM	1		NT	5586.02	(A) AMP 100µM	1
NT	16210.2	(A) AMP 100µM	1		NT	946.98	(A) AMP 100µM	1
NT	766.143	(A) AMP 100µM	1		NT	1628.75	(A) AMP 100µM	1
NT	10688.7	(A) AMP 100µM	1		NT	4679.48	(A) AMP 100µM	1
NT	2120.39	(A) AMP 100µM	1		NT	1678.42	(A) AMP 100µM	1
NT	5822.75	(A) AMP 100µM	1		NT	3328.18	(A) AMP 100µM	1
NT	3791.15	(A) AMP 100µM	1		NT	3695.98	(A) AMP 100µM	1
NT	10677.1	(A) AMP 100µM	1		NT	896.826	(A) AMP 100µM	1
NT	8188.7	(A) AMP 100µM	1		NT	2701.59	(A) AMP 100µM	1
NT	9793.13	(A) AMP 100µM	1		NT	2781.22	(A) AMP 100µM	1
NT	9756.77	(A) AMP 100µM	1		NT	3527.21	(A) AMP 100µM	1
NT	13634.9	(A) AMP 100µM	1		NT	4836.65	(A) AMP 100µM	1
NT	17136.7	(A) AMP 100µM	1		NT	2774.06	(A) AMP 100µM	1
NT	14620.9	(A) AMP 100µM	1		NT	3212.4	(A) AMP 100µM	1
NT	6262.28	(A) AMP 100µM	1		NT	2010.74	(A) AMP 100µM	1
NT	15863.8	(A) AMP 100µM	1		NT	3182.75	(A) AMP 100µM	1
NT	17525.8	(A) AMP 100µM	1		NT	3020.54	(A) AMP 100µM	1
NT	819.938	(A) AMP 100µM	1		NT	2744.53	(A) AMP 100µM	1
NT	4435.07	(A) AMP 100µM	1		NT	2451.88	(A) AMP 100µM	1
NT	10880.9	(A) AMP 100µM	1		NT	4421.79	(A) AMP 100µM	1
NT	8341.82	(A) AMP 100µM	1		NT	2990.72	(A) AMP 100µM	1
NT	11792.9	(A) AMP 100µM	1		NT	2300.31	(A) AMP 100µM	1
NT	745.224	(A) AMP 100µM	1		NT	4808.06	(A) AMP 100µM	1
NT	2101.5	(A) AMP 100µM	1		NT	4629.71	(A) AMP 100µM	1
NT	14828.7	(A) AMP 100µM	1		NT	4902.38	(A) AMP 100µM	1
NT	16588.6	(A) AMP 100µM	1		NT	6334.93	(A) AMP 100µM	1
NT	14321.4	(A) AMP 100µM	1		NT	3821.55	(A) AMP 100µM	1
NT	16419.7	(A) AMP 100µM	1		NT	6868.6	(A) AMP 100µM	1
NT	17181.8	(A) AMP 100µM	1		NT	3024.29	(A) AMP 100µM	1
NT	22760.2	(A) AMP 100µM	1		NT	4914.2	(A) AMP 100µM	1
NT	13631.8	(A) AMP 100µM	1		NT	5720.82	(A) AMP 100µM	1
NT	17817.7	(A) AMP 100µM	1		NT	5602.68	(A) AMP 100µM	1
NT	14720.6	(A) AMP 100µM	1		NT	3978.23	(A) AMP 100µM	1
NT	18223.7	(A) AMP 100µM	1		NT	6705.77	(A) AMP 100µM	1
NT	759.492	(A) AMP 100µM	1		NT	2776.97	(A) AMP 100µM	1
NT	4329.86	(A) AMP 100µM	1		NT	5839.58	(A) AMP 100µM	1
NT	3036.28	(A) AMP 100µM	1		NT	7501.1	(A) AMP 100µM	1
NT	13991.9	(A) AMP 100µM	1		NT	7911.09	(A) AMP 100µM	1
NT	11030.9	(A) AMP 100µM	1		NT	740.543	(A) AMP 100µM	1
NT	3361.23	(A) AMP 100µM	1		NT	1668.13	(A) AMP 100µM	1
NT	3778.86	(A) AMP 100µM	1		NT	3344.13	(A) AMP 100µM	1
NT	15262.9	(A) AMP 100µM	1		NT	1433.33	(A) AMP 100µM	1
NT	5252.45	(A) AMP 100µM	1		NT	4982.11	(A) AMP 100µM	1
NT	8204.37	(A) AMP 100µM	1		NT	2548.29	(A) AMP 100µM	1
NT	5003.6	(A) AMP 100µM	1		NT	5816.37	(A) AMP 100µM	1
NT	9056.98	(A) AMP 100µM	1		NT	5023.79	(A) AMP 100µM	1
NT	4223.69	(A) AMP 100µM	1		NT	2394.43	(A) AMP 100µM	1
NT	12991.2	(A) AMP 100µM	1		NT	2903.71	(A) AMP 100µM	1
NT	6517.42	(A) AMP 100µM	1		NT	2507.31	(A) AMP 100µM	1
NT	14596.9	(A) AMP 100µM	1		NT	5695.52	(A) AMP 100µM	1
NT	13714.2	(A) AMP 100µM	1		NT	4383.49	(A) AMP 100µM	1
NT	3674.56	(A) AMP 100µM	1		NT	4231.74	(A) AMP 100µM	1
NT	15632.4	(A) AMP 100µM	1		NT	4080.23	(A) AMP 100µM	1
NT	10290.7	(A) AMP 100µM	1		NT	3077.84	(A) AMP 100µM	1
NT	18040.1	(A) AMP 100µM	1		NT	3970.45	(A) AMP 100µM	1
NT	3990.94	(A) AMP 100µM	1		NT	1467.8	(A) AMP 100µM	1
NT	6840.77	(A) AMP 100µM	1		NT	5226.35	(A) AMP 100µM	1
NT	16525.3	(A) AMP 100µM	1		NT	4726.87	(A) AMP 100µM	1
NT	21673.3	(A) AMP 100µM	1		NT	6930.98	(A) AMP 100µM	1
NT	4590.8	(A) AMP 100µM	1		NT	5243.18	(A) AMP 100µM	1
NT	817.207	(A) AMP 100µM	1		NT	6046.93	(A) AMP 100µM	1
NT	13220.1	(A) AMP 100µM	1		NT	7319.86	(A) AMP 100µM	1
NT	1879.79	(A) AMP 100µM	1		NT	1652.04	(A) AMP 100µM	1
NT	8908.1	(A) AMP 100µM	1		NT	9012.35	(A) AMP 100µM	1
NT	14864.8	(A) AMP 100µM	1		NT	3582.29	(A) AMP 100µM	1
NT	13968.1	(A) AMP 100µM	1		NT	4284.12	(A) AMP 100µM	1
NT	14114	(A) AMP 100µM	1		NT	5182.12	(A) AMP 100µM	1
NT	14221.5	(A) AMP 100µM	1		NT	5550.53	(A) AMP 100µM	1
NT	8781.49	(A) AMP 100µM	1		NT	1280.74	(A) AMP 100µM	1
NT	15010.9	(A) AMP 100µM	1		NT	701.481	(A) AMP 100µM	1
NT	15570.1	(A) AMP 100µM	1		NT	2709.09	(A) AMP 100µM	1
NT	12981.7	(A) AMP 100µM	1		NT	1682.97	(A) AMP 100µM	1
NT	5603.77	(A) AMP 100µM	1		NT	5486.75	(A) AMP 100µM	1
NT	8434.22	(A) AMP 100µM	1		NT	3078.89	(A) AMP 100µM	1
NT	6958.97	(A) AMP 100µM	1		NT	3734.64	(A) AMP 100µM	1
NT	4078.1	(A) AMP 100µM	1		NT	3723.04	(A) AMP 100µM	1
NT	932.869	(A) AMP 100µM	1		NT	4392.79	(A) AMP 100µM	1
NT	12697.8	(A) AMP 100µM	1		NT	1589.6	(A) AMP 100µM	1
NT	12489.9	(A) AMP 100µM	1		NT	4808.87	(A) AMP 100µM	1
NT	14242.2	(A) AMP 100µM	1		NT	4519.11	(A) AMP 100µM	1
NT	18825	(A) AMP 100µM	1		NT	3676.7	(A) AMP 100µM	1
NT	905.798	(A) AMP 100µM	1		NT	3588.85	(A) AMP 100µM	1
NT	9029.39	(A) AMP 100µM	1		NT	4175.01	(A) AMP 100µM	1
NT	13256.5	(A) AMP 100µM	1		NT	3899.02	(A) AMP 100µM	1
NT	1454.91	(A) AMP 100µM	1		NT	4265.22	(A) AMP 100µM	1
NT	716.504	(A) AMP 100µM	1		NT	4039.9	(A) AMP 100µM	1
NT	898.548	(A) AMP 100µM	1		NT	4124.51	(A) AMP 100µM	1
NT	9946.97	(A) AMP 100µM	1		NT	4764.45	(A) AMP 100µM	1
NT	11416	(A) AMP 100µM	1		NT	4603.63	(A) AMP 100µM	1
NT	12636.6	(A) AMP 100µM	1		NT	3034.01	(A) AMP 100µM	1
NT	1177.64	(A) AMP 100µM	1		NT	5681.31	(A) AMP 100µM	1
NT	5085.2	(A) AMP 100µM	1		NT	6612.55	(A) AMP 100µM	1
NT	20694	(A) AMP 100µM	1		NT	1990.63	(A) AMP 100µM	1
NT	13920.6	(A) AMP 100µM	1		NT	5250.29	(A) AMP 100µM	1
NT	8606.19	(A) AMP 100µM	1		NT	3566.07	(A) AMP 100µM	1
NT	14133.1	(A) AMP 100µM	1		NT	4469.44	(A) AMP 100µM	1
NT	20834.4	(A) AMP 100µM	1		NT	3115.56	(A) AMP 100µM	1
NT	15883.2	(A) AMP 100µM	1		NT	4539.69	(A) AMP 100µM	1
NT	14920.4	(A) AMP 100µM	1		NT	6042.98	(A) AMP 100µM	1
NT	21484.9	(A) AMP 100µM	1		NT	6311.89	(A) AMP 100µM	1
NT	5780.15	(A) AMP 100µM	1		NT	5227.95	(A) AMP 100µM	1
NT	1965.44	(A) AMP 100µM	1		NT	4363.64	(A) AMP 100µM	1
NT	3151.01	(A) AMP 100µM	1		NT	5188.31	(A) AMP 100µM	1
NT	9138.43	(A) AMP 100µM	1		NT	7234.39	(A) AMP 100µM	1
NT	9650.08	(A) AMP 100µM	1		NT	4583.09	(A) AMP 100µM	1
NT	20715.2	(A) AMP 100µM	1		NT	3116.81	(A) AMP 100µM	1
NT	14234.4	(A) AMP 100µM	1		NT	3276.28	(A) AMP 100µM	1
NT	1519.97	(A) AMP 100µM	1		NT	5335.1	(A) AMP 100µM	1
NT	1217.36	(A) AMP 100µM	1		NT	8590.46	(A) AMP 100µM	1
NT	990.944	(A) AMP 100µM	1		NT	3419.29	(A) AMP 100µM	1
NT	1174.59	(A) AMP 100µM	1		NT	4604.59	(A) AMP 100µM	1
NT	17477.4	(A) AMP 100µM	1		NT	1425.8	(A) AMP 100µM	1
NT	19012.3	(A) AMP 100µM	1		NT	1864.62	(A) AMP 100µM	1
NT	1072.77	(A) AMP 100µM	1		NT	4928.47	(A) AMP 100µM	1
NT	792.988	(A) AMP 100µM	1		NT	2257.09	(A) AMP 100µM	1
NT	20612.6	(A) AMP 100µM	1		NT	5304.64	(A) AMP 100µM	1
NT	15806.7	(A) AMP 100µM	1		NT	1545.38	(A) AMP 100µM	1
NT	22647.6	(A) AMP 100µM	1		NT	1466.52	(A) AMP 100µM	1
NT	1649.07	(A) AMP 100µM	1		NT	1813.61	(A) AMP 100µM	1
NT	2008.63	(A) AMP 100µM	1		NT	3603.39	(A) AMP 100µM	1
NT	19560.9	(A) AMP 100µM	1		NT	3372.7	(A) AMP 100µM	1
NT	14335.2	(A) AMP 100µM	1		NT	4156.7	(A) AMP 100µM	1
NT	21555.8	(A) AMP 100µM	1		NT	2939.93	(A) AMP 100µM	1
NT	18572.1	(A) AMP 100µM	1		NT	4626.69	(A) AMP 100µM	1
NT	15421	(A) AMP 100µM	1		NT	3743.38	(A) AMP 100µM	1
NT	17303.1	(A) AMP 100µM	1		NT	7315.43	(A) AMP 100µM	1
NT	19659.4	(A) AMP 100µM	1		NT	3842.38	(A) AMP 100µM	1
NT	8637.3	(A) AMP 100µM	1		NT	4413.33	(A) AMP 100µM	1
NT	21692.7	(A) AMP 100µM	1		NT	5605.95	(A) AMP 100µM	1
NT	9406.09	(A) AMP 100µM	1		NT	5526.38	(A) AMP 100µM	1
NT	11899.9	(A) AMP 100µM	1		NT	5551.94	(A) AMP 100µM	1
NT	1235.2	(A) AMP 100µM	1		NT	5140.51	(A) AMP 100µM	1
NT	4473.31	(A) AMP 100µM	1		NT	5114.71	(A) AMP 100µM	1
NT	11246.1	(A) AMP 100µM	1		NT	5033.1	(A) AMP 100µM	1
NT	4308.16	(A) AMP 100µM	1		NT	5435.99	(A) AMP 100µM	1
NT	10985.7	(A) AMP 100µM	1		NT	3822.63	(A) AMP 100µM	1
NT	13270.8	(A) AMP 100µM	1		NT	3826.32	(A) AMP 100µM	1
NT	12567.9	(A) AMP 100µM	1		NT	5355.98	(A) AMP 100µM	1
NT	14128.3	(A) AMP 100µM	1		NT	2202.34	(A) AMP 100µM	1
NT	6309.47	(A) AMP 100µM	1		NT	5396	(A) AMP 100µM	1
NT	12386.9	(A) AMP 100µM	1		NT	5277.17	(A) AMP 100µM	1
NT	6536.06	(A) AMP 100µM	1		NT	5026.24	(A) AMP 100µM	1
NT	1683.13	(A) AMP 100µM	1		NT	5828.42	(A) AMP 100µM	1
NT	9203.86	(A) AMP 100µM	1		NT	5548.54	(A) AMP 100µM	1
NT	6119.66	(A) AMP 100µM	1		NT	2189.09	(A) AMP 100µM	1
NT	8994.24	(A) AMP 100µM	1		NT	4652	(A) AMP 100µM	1
NT	3782.19	(A) AMP 100µM	1		NT	1791.63	(A) AMP 100µM	1
NT	5703.64	(A) AMP 100µM	1		NT	3989.63	(A) AMP 100µM	1
NT	8799.23	(A) AMP 100µM	1		NT	3696.59	(A) AMP 100µM	1
NT	13358.9	(A) AMP 100µM	1		NT	3691.24	(A) AMP 100µM	1
NT	18589.4	(A) AMP 100µM	1		NT	714.345	(A) AMP 100µM	1
NT	19795.4	(A) AMP 100µM	1		NT	3908.16	(A) AMP 100µM	1
NT	5986.16	(A) AMP 100µM	1		NT	4340.89	(A) AMP 100µM	1
NT	16755.7	(A) AMP 100µM	1		NT	1000.17	(A) AMP 100µM	1
NT	15757	(A) AMP 100µM	1		NT	3371.65	(A) AMP 100µM	1
NT	8766.91	(A) AMP 100µM	1		NT	1254.79	(A) AMP 100µM	1
NT	10712.3	(A) AMP 100µM	1		NT	3583.11	(A) AMP 100µM	1
NT	15414.4	(A) AMP 100µM	1		NT	4885.97	(A) AMP 100µM	1
NT	18901.7	(A) AMP 100µM	1		NT	1853.19	(A) AMP 100µM	1
NT	1225.46	(A) AMP 100µM	1		NT	846.716	(A) AMP 100µM	1
NT	7450.73	(A) AMP 100µM	1		NT	4111.52	(A) AMP 100µM	1
NT	1563.9	(A) AMP 100µM	1		NT	3191.63	(A) AMP 100µM	1
NT	12224.4	(A) AMP 100µM	1		NT	4508.48	(A) AMP 100µM	1
NT	1180.4	(A) AMP 100µM	1		NT	3519.83	(A) AMP 100µM	1
NT	7778.1	(A) AMP 100µM	1		NT	3512.84	(A) AMP 100µM	1
NT	727.409	(A) AMP 100µM	1		NT	5836.28	(A) AMP 100µM	1
NT	11078.9	(A) AMP 100µM	1		NT	4362.36	(A) AMP 100µM	1
NT	875.038	(A) AMP 100µM	1		NT	1184.25	(A) AMP 100µM	1
NT	8710.46	(A) AMP 100µM	1		NT	1867.79	(A) AMP 100µM	1
NT	5980.26	(A) AMP 100µM	1		NT	4930.17	(A) AMP 100µM	1
NT	10209.2	(A) AMP 100µM	1		NT	1876.71	(A) AMP 100µM	1
NT	8618.13	(A) AMP 100µM	1		NT	5103.47	(A) AMP 100µM	1
NT	12237.8	(A) AMP 100µM	1		NT	5068.79	(A) AMP 100µM	1
NT	3812.73	(A) AMP 100µM	1		NT	2970.68	(A) AMP 100µM	1
NT	11230.5	(A) AMP 100µM	1		NT	3591.54	(A) AMP 100µM	1
NT	5331.88	(A) AMP 100µM	1		NT	4012.26	(A) AMP 100µM	1
NT	7783.15	(A) AMP 100µM	1		NT	3241.94	(A) AMP 100µM	1
NT	12186.3	(A) AMP 100µM	1		NT	3832.45	(A) AMP 100µM	1
NT	9960.93	(A) AMP 100µM	1		NT	3515	(A) AMP 100µM	1
NT	935.215	(A) AMP 100µM	1		NT	1518.53	(A) AMP 100µM	1
NT	12457.7	(A) AMP 100µM	1		NT	2517	(A) AMP 100µM	1
NT	3340.16	(A) AMP 100µM	1		NT	6030.7	(A) AMP 100µM	1
NT	3059.09	(A) AMP 100µM	1		NT	4762.57	(A) AMP 100µM	1
NT	13910.5	(A) AMP 100µM	1		NT	1929.55	(A) AMP 100µM	1
NT	15918	(A) AMP 100µM	1		NT	3979.17	(A) AMP 100µM	1
NT	9683.13	(A) AMP 100µM	1		NT	2471.35	(A) AMP 100µM	1
NT	13834.5	(A) AMP 100µM	1		NT	4141.19	(A) AMP 100µM	1
NT	10618.3	(A) AMP 100µM	1		NT	1044.21	(A) AMP 100µM	1
NT	15535.6	(A) AMP 100µM	1		NT	5088.44	(A) AMP 100µM	1
NT	6819.19	(A) AMP 100µM	1		NT	2992.21	(A) AMP 100µM	1
NT	1144.98	(A) AMP 100µM	1		NT	4688.19	(A) AMP 100µM	1
NT	740.495	(A) AMP 100µM	1		NT	1581.9	(A) AMP 100µM	1
NT	3963.25	(A) AMP 100µM	1		NT	5783.65	(A) AMP 100µM	1
NT	819.384	(A) AMP 100µM	1		NT	4572.33	(A) AMP 100µM	1
NT	7347.67	(A) AMP 100µM	1		NT	3056.92	(A) AMP 100µM	1
NT	13551.2	(A) AMP 100µM	1		NT	2366.17	(A) AMP 100µM	1
NT	783.448	(A) AMP 100µM	1		NT	1970.53	(A) AMP 100µM	1
NT	7713.87	(A) AMP 100µM	1		NT	4820.61	(A) AMP 100µM	1
NT	14933.1	(A) AMP 100µM	1		NT	2524.08	(A) AMP 100µM	1
NT	13769.5	(A) AMP 100µM	1		NT	3638.18	(A) AMP 100µM	1
NT	10872.3	(A) AMP 100µM	1		NT	4513.3	(A) AMP 100µM	1
NT	12155.2	(A) AMP 100µM	1		NT	2544.23	(A) AMP 100µM	1
NT	11764.7	(A) AMP 100µM	1		NT	2005.62	(A) AMP 100µM	1
NT	7136.75	(A) AMP 100µM	1		NT	3190.76	(A) AMP 100µM	1
NT	990.258	(A) AMP 100µM	1		NT	3974.83	(A) AMP 100µM	1
NT	15613.1	(A) AMP 100µM	1		NT	750.222	(A) AMP 100µM	1
NT	13922.4	(A) AMP 100µM	1		NT	3233.76	(A) AMP 100µM	1
NT	804.254	(A) AMP 100µM	1		NT	3392.5	(A) AMP 100µM	1
NT	6373.18	(A) AMP 100µM	1		NT	4135.72	(A) AMP 100µM	1
NT	9216.84	(A) AMP 100µM	1		NT	3441.41	(A) AMP 100µM	1
NT	5228.15	(A) AMP 100µM	1		NT	3829.7	(A) AMP 100µM	1
NT	9525.86	(A) AMP 100µM	1		NT	3725.4	(A) AMP 100µM	1
NT	11722.9	(A) AMP 100µM	1		NT	2839.97	(A) AMP 100µM	1
NT	10708.8	(A) AMP 100µM	1		NT	739.354	(A) AMP 100µM	1
NT	6986.55	(A) AMP 100µM	1		NT	1217.55	(A) AMP 100µM	1
NT	10839.5	(A) AMP 100µM	1		NT	4450.58	(A) AMP 100µM	1
NT	1164.81	(A) AMP 100µM	1		NT	2591.51	(A) AMP 100µM	1
NT	6713.89	(A) AMP 100µM	1		NT	3382.67	(A) AMP 100µM	1
NT	12107	(A) AMP 100µM	1		NT	1437.84	(A) AMP 100µM	1
NT	14850.6	(A) AMP 100µM	1		NT	2770.17	(A) AMP 100µM	1
NT	12486.7	(A) AMP 100µM	1		NT	981.953	(A) AMP 100µM	1
NT	5760.03	(A) AMP 100µM	1		NT	862.192	(A) AMP 100µM	1
NT	15495.4	(A) AMP 100µM	1		NT	3171.37	(A) AMP 100µM	1
NT	1468.96	(A) AMP 100µM	1		NT	2482.35	(A) AMP 100µM	1
NT	12591.5	(A) AMP 100µM	1		NT	3651.68	(A) AMP 100µM	1
NT	14966.9	(A) AMP 100µM	1		NT	2343.99	(A) AMP 100µM	1
NT	16436.5	(A) AMP 100µM	1		NT	2485.6	(A) AMP 100µM	1
NT	12309.2	(A) AMP 100µM	1		NT	6006.76	(A) AMP 100µM	1
NT	780.672	(A) AMP 100µM	1		NT	5414.54	(A) AMP 100µM	1
NT	10601.1	(A) AMP 100µM	1		NT	4114.75	(A) AMP 100µM	1
NT	10972.6	(A) AMP 100µM	1		NT	5145.64	(A) AMP 100µM	1
NT	4402.92	(A) AMP 100µM	1		NT	6237.39	(A) AMP 100µM	1
NT	4810.9	(A) AMP 100µM	1		NT	5066.16	(A) AMP 100µM	1
NT	11842.7	(A) AMP 100µM	1		NT	3019.84	(A) AMP 100µM	1
NT	11208.8	(A) AMP 100µM	1		NT	1851.03	(A) AMP 100µM	1
NT	7276.28	(A) AMP 100µM	1		NT	4590.75	(A) AMP 100µM	1
NT	8733.14	(A) AMP 100µM	1		NT	3245.58	(A) AMP 100µM	1
NT	2039.03	(A) AMP 100µM	1		NT	918.562	(A) AMP 100µM	1
NT	15933.9	(A) AMP 100µM	1		NT	2294.2	(A) AMP 100µM	1
NT	15127	(A) AMP 100µM	1		NT	6588.87	(A) AMP 100µM	1
NT	14204.4	(A) AMP 100µM	1		NT	1585.1	(A) AMP 100µM	1
NT	12747.4	(A) AMP 100µM	1		NT	1546.11	(A) AMP 100µM	1
NT	10528.5	(A) AMP 100µM	1		NT	6371.31	(A) AMP 100µM	1
NT	10709.1	(A) AMP 100µM	1		NT	7268.69	(A) AMP 100µM	1
NT	15336.4	(A) AMP 100µM	1		NT	3984.62	(A) AMP 100µM	1
NT	15381.6	(A) AMP 100µM	1		NT	2484.48	(A) AMP 100µM	1
NT	7825.63	(A) AMP 100µM	1		NT	3759.32	(A) AMP 100µM	1
NT	4537.18	(A) AMP 100µM	1		NT	5016.08	(A) AMP 100µM	1
NT	10524	(A) AMP 100µM	1		NT	4405.27	(A) AMP 100µM	1
NT	16878	(A) AMP 100µM	1		NT	5153.25	(A) AMP 100µM	1
NT	15385.4	(A) AMP 100µM	1		NT	6172.85	(A) AMP 100µM	1
NT	17880.9	(A) AMP 100µM	1		NT	5499.91	(A) AMP 100µM	1
NT	17232.3	(A) AMP 100µM	1		NT	4122.26	(A) AMP 100µM	1
NT	15574.5	(A) AMP 100µM	1		NT	3722.5	(A) AMP 100µM	1
NT	18663.2	(A) AMP 100µM	1		NT	3165.23	(A) AMP 100µM	1
NT	18462	(A) AMP 100µM	1		NT	3801.26	(A) AMP 100µM	1
NT	18899.3	(A) AMP 100µM	1		NT	3852.6	(A) AMP 100µM	1
NT	13332	(A) AMP 100µM	2		NT	3827.19	(A) AMP 100µM	1
NT	5866.09	(A) AMP 100µM	2		NT	3280.28	(A) AMP 100µM	1
NT	10157.8	(A) AMP 100µM	2		NT	3652.84	(A) AMP 100µM	1
NT	8641.12	(A) AMP 100µM	2		NT	5242.98	(A) AMP 100µM	1
NT	7007.8	(A) AMP 100µM	2		NT	4317.79	(A) AMP 100µM	1
NT	6499.49	(A) AMP 100µM	2		NT	2184.51	(A) AMP 100µM	1
NT	8653.34	(A) AMP 100µM	2		NT	5244.04	(A) AMP 100µM	1
NT	10552.3	(A) AMP 100µM	2		NT	2230.05	(A) AMP 100µM	1
NT	7264.12	(A) AMP 100µM	2		NT	3589.04	(A) AMP 100µM	1
NT	10875.6	(A) AMP 100µM	2		NT	5978.04	(A) AMP 100µM	1
NT	10128.2	(A) AMP 100µM	2		NT	1949.63	(A) AMP 100µM	1
NT	8035.16	(A) AMP 100µM	2		NT	4731.89	(A) AMP 100µM	1
NT	10934.7	(A) AMP 100µM	2		NT	3575.69	(A) AMP 100µM	1
NT	15103.3	(A) AMP 100µM	2		NT	3682.49	(A) AMP 100µM	1
NT	12405.7	(A) AMP 100µM	2		NT	3689.04	(A) AMP 100µM	1
NT	2001.54	(A) AMP 100µM	2		NT	4685.78	(A) AMP 100µM	1
NT	15282.3	(A) AMP 100µM	2		NT	4192.59	(A) AMP 100µM	1
NT	13679.1	(A) AMP 100µM	2		NT	4963.03	(A) AMP 100µM	1
NT	1463.34	(A) AMP 100µM	2		NT	4698.77	(A) AMP 100µM	1
NT	7004.92	(A) AMP 100µM	2		NT	4223.35	(A) AMP 100µM	1
NT	14726	(A) AMP 100µM	2		NT	4124.1	(A) AMP 100µM	1
NT	1590.03	(A) AMP 100µM	2		NT	5641.95	(A) AMP 100µM	1
NT	11006.2	(A) AMP 100µM	2		NT	2288.67	(A) AMP 100µM	1
NT	6743.1	(A) AMP 100µM	2		NT	4279.26	(A) AMP 100µM	1
NT	10225.8	(A) AMP 100µM	2		NT	4257.98	(A) AMP 100µM	1
NT	3238.32	(A) AMP 100µM	2		NT	6237.5	(A) AMP 100µM	1
NT	1310.8	(A) AMP 100µM	2		NT	6317.98	(A) AMP 100µM	1
NT	13590.7	(A) AMP 100µM	2		NT	4061.87	(A) AMP 100µM	1
NT	12973.8	(A) AMP 100µM	2		NT	5723.08	(A) AMP 100µM	1
NT	1721.16	(A) AMP 100µM	2		NT	7587.23	(A) AMP 100µM	1
NT	10391.1	(A) AMP 100µM	2		NT	3763.39	(A) AMP 100µM	1
NT	7333.84	(A) AMP 100µM	2		NT	2548.18	(A) AMP 100µM	1
NT	9635.86	(A) AMP 100µM	2		NT	5003.85	(A) AMP 100µM	1
NT	8715.94	(A) AMP 100µM	2		NT	5072.55	(A) AMP 100µM	1
NT	4398.02	(A) AMP 100µM	2		NT	2800.72	(A) AMP 100µM	1
NT	5003.03	(A) AMP 100µM	2		NT	4027.24	(A) AMP 100µM	1
NT	13828.1	(A) AMP 100µM	2		NT	7052.86	(A) AMP 100µM	1
NT	6169.37	(A) AMP 100µM	2		NT	3627.23	(A) AMP 100µM	1
NT	15714	(A) AMP 100µM	2		NT	3611.54	(A) AMP 100µM	1
NT	12439.3	(A) AMP 100µM	2		NT	2461.12	(A) AMP 100µM	1
NT	8541.87	(A) AMP 100µM	2		NT	5614.66	(A) AMP 100µM	1
NT	740.341	(A) AMP 100µM	2		NT	5906.21	(A) AMP 100µM	1
NT	13168.2	(A) AMP 100µM	2		NT	2504.34	(A) AMP 100µM	1
NT	14170.5	(A) AMP 100µM	2		NT	2218.64	(A) AMP 100µM	1
NT	10356.2	(A) AMP 100µM	2		NT	3971.25	(A) AMP 100µM	1
NT	1456.51	(A) AMP 100µM	2		NT	4101.48	(A) AMP 100µM	1
NT	12915.6	(A) AMP 100µM	2		NT	2680.05	(A) AMP 100µM	1
NT	9070.72	(A) AMP 100µM	2		NT	4820.41	(A) AMP 100µM	1
NT	12897.6	(A) AMP 100µM	2		NT	4788.98	(A) AMP 100µM	1
NT	12620.1	(A) AMP 100µM	2		NT	1429.56	(A) AMP 100µM	1
NT	10486.9	(A) AMP 100µM	2		NT	2298.1	(A) AMP 100µM	1
NT	12952.7	(A) AMP 100µM	2		NT	2283.75	(A) AMP 100µM	1
NT	12522.3	(A) AMP 100µM	2		NT	2914.12	(A) AMP 100µM	1
NT	9179.88	(A) AMP 100µM	2		NT	2224.04	(A) AMP 100µM	1
NT	12274.1	(A) AMP 100µM	2		NT	3020.39	(A) AMP 100µM	1
NT	9687.52	(A) AMP 100µM	2		NT	3120.94	(A) AMP 100µM	1
NT	4943.21	(A) AMP 100µM	2		NT	2260.35	(A) AMP 100µM	1
NT	1324.8	(A) AMP 100µM	2		NT	3539.91	(A) AMP 100µM	1
NT	13872.7	(A) AMP 100µM	2		NT	2821.02	(A) AMP 100µM	1
NT	3134	(A) AMP 100µM	2		NT	4751.5	(A) AMP 100µM	1
NT	5873.54	(A) AMP 100µM	2		NT	4193.71	(A) AMP 100µM	1
NT	8489.3	(A) AMP 100µM	2		NT	6522.94	(A) AMP 100µM	1
NT	5966.93	(A) AMP 100µM	2		NT	786.156	(A) AMP 100µM	1
NT	6381.14	(A) AMP 100µM	2		NT	4379.78	(A) AMP 100µM	1
NT	9589.07	(A) AMP 100µM	2		NT	7478.98	(A) AMP 100µM	1
NT	2720.92	(A) AMP 100µM	2		NT	3318.89	(A) AMP 100µM	1
NT	11559.6	(A) AMP 100µM	2		NT	6507.6	(A) AMP 100µM	1
NT	4509.66	(A) AMP 100µM	2		NT	3620.94	(A) AMP 100µM	1
NT	915.899	(A) AMP 100µM	2		NT	1508.54	(A) AMP 100µM	1
NT	11006.7	(A) AMP 100µM	2		NT	3079.13	(A) AMP 100µM	1
NT	6888.59	(A) AMP 100µM	2		NT	3167.07	(A) AMP 100µM	1
NT	6713.24	(A) AMP 100µM	2		NT	3969.62	(A) AMP 100µM	1
NT	7618.25	(A) AMP 100µM	2		NT	3870.25	(A) AMP 100µM	1
NT	6509.18	(A) AMP 100µM	2		NT	3919.44	(A) AMP 100µM	1
NT	787.72	(A) AMP 100µM	2		NT	2536.11	(A) AMP 100µM	1
NT	947.146	(A) AMP 100µM	2		NT	8242.29	(A) AMP 100µM	1
NT	13084.4	(A) AMP 100µM	2		NT	3577.97	(A) AMP 100µM	1
NT	14791.8	(A) AMP 100µM	2		NT	1015.17	(A) AMP 100µM	1
NT	807.286	(A) AMP 100µM	2		NT	3413.48	(A) AMP 100µM	1
NT	1093.94	(A) AMP 100µM	2		NT	4865.49	(A) AMP 100µM	1
NT	14802	(A) AMP 100µM	2		NT	3151.09	(A) AMP 100µM	1
NT	14613.5	(A) AMP 100µM	2		NT	3865.67	(A) AMP 100µM	1
NT	14008.9	(A) AMP 100µM	2		NT	3372.83	(A) AMP 100µM	1
NT	13306.4	(A) AMP 100µM	2		NT	3856.43	(A) AMP 100µM	1
NT	19194.3	(A) AMP 100µM	2		NT	5303.47	(A) AMP 100µM	1
NT	15300	(A) AMP 100µM	2		NT	2094.99	(A) AMP 100µM	1
NT	21019.2	(A) AMP 100µM	2		NT	2314.16	(A) AMP 100µM	1
NT	15044.2	(A) AMP 100µM	2		NT	3904.79	(A) AMP 100µM	1
NT	751.778	(A) AMP 100µM	2		NT	1880.93	(A) AMP 100µM	1
NT	1594.22	(A) AMP 100µM	2		NT	3889.59	(A) AMP 100µM	1
NT	11775.3	(A) AMP 100µM	2		NT	5339.36	(A) AMP 100µM	1
NT	6115.73	(A) AMP 100µM	2		NT	6014.53	(A) AMP 100µM	1
NT	11925	(A) AMP 100µM	2		NT	5877.23	(A) AMP 100µM	1
NT	7832.74	(A) AMP 100µM	2		NT	5059.19	(A) AMP 100µM	1
NT	18740.6	(A) AMP 100µM	2		NT	4070.14	(A) AMP 100µM	1
NT	18251.5	(A) AMP 100µM	2		NT	5465.24	(A) AMP 100µM	1
NT	8189.74	(A) AMP 100µM	2		NT	6925.58	(A) AMP 100µM	1
NT	17789.9	(A) AMP 100µM	2		NT	4866.03	(A) AMP 100µM	1
NT	18791	(A) AMP 100µM	2		NT	3243.17	(A) AMP 100µM	1
NT	16175.3	(A) AMP 100µM	2		NT	2216.26	(A) AMP 100µM	1
NT	967.371	(A) AMP 100µM	2		NT	1926.3	(A) AMP 100µM	1
NT	1019.95	(A) AMP 100µM	2		NT	6263.9	(A) AMP 100µM	1
NT	4080.55	(A) AMP 100µM	2		NT	5490.92	(A) AMP 100µM	1
NT	6997.7	(A) AMP 100µM	2		NT	5690.05	(A) AMP 100µM	1
NT	8312.78	(A) AMP 100µM	2		NT	6794.16	(A) AMP 100µM	1
NT	744.303	(A) AMP 100µM	2		NT	4904.9	(A) AMP 100µM	1
NT	8298.43	(A) AMP 100µM	2		NT	2608.7	(A) AMP 100µM	1
NT	794.009	(A) AMP 100µM	2		NT	2136.53	(A) AMP 100µM	1
NT	14174.8	(A) AMP 100µM	2		NT	3513.96	(A) AMP 100µM	1
NT	12093.3	(A) AMP 100µM	2		NT	2196.16	(A) AMP 100µM	1
NT	13123	(A) AMP 100µM	2		NT	1948.78	(A) AMP 100µM	1
NT	9392.08	(A) AMP 100µM	2		NT	1355.07	(A) AMP 100µM	1
NT	10884.2	(A) AMP 100µM	2		NT	3327.65	(A) AMP 100µM	1
NT	10545.7	(A) AMP 100µM	2		NT	3538.92	(A) AMP 100µM	1
NT	13359.6	(A) AMP 100µM	2		NT	3173.38	(A) AMP 100µM	1
NT	5130.23	(A) AMP 100µM	2		NT	1778.74	(A) AMP 100µM	1
NT	7632.91	(A) AMP 100µM	2		NT	4705.97	(A) AMP 100µM	1
NT	910.525	(A) AMP 100µM	2		NT	4488.02	(A) AMP 100µM	1
NT	3471.14	(A) AMP 100µM	2		NT	2066.54	(A) AMP 100µM	1
NT	11839.1	(A) AMP 100µM	2		NT	3080.49	(A) AMP 100µM	1
NT	1864.37	(A) AMP 100µM	2		NT	3602.77	(A) AMP 100µM	1
NT	1688.31	(A) AMP 100µM	2		NT	5193.23	(A) AMP 100µM	1
NT	16404.1	(A) AMP 100µM	2		NT	4277.85	(A) AMP 100µM	1
NT	7463.7	(A) AMP 100µM	2		NT	5375.84	(A) AMP 100µM	1
NT	15171.6	(A) AMP 100µM	2		NT	4734.18	(A) AMP 100µM	1
NT	10187.3	(A) AMP 100µM	2		NT	3872.21	(A) AMP 100µM	1
NT	16475.8	(A) AMP 100µM	2		NT	5734.54	(A) AMP 100µM	1
NT	6123.84	(A) AMP 100µM	2		NT	4956.9	(A) AMP 100µM	1
NT	8554.8	(A) AMP 100µM	2		NT	5645.88	(A) AMP 100µM	1
NT	8141.33	(A) AMP 100µM	2		NT	4591.2	(A) AMP 100µM	1
NT	10976.5	(A) AMP 100µM	2		NT	4878.8	(A) AMP 100µM	1
NT	19409.9	(A) AMP 100µM	2		NT	5173.15	(A) AMP 100µM	1
NT	17565.7	(A) AMP 100µM	2		NT	1301.52	(A) AMP 100µM	1
NT	9031.15	(A) AMP 100µM	2		NT	5303.48	(A) AMP 100µM	1
NT	6613.62	(A) AMP 100µM	2		NT	4272.72	(A) AMP 100µM	1
NT	889.933	(A) AMP 100µM	2		NT	4196.12	(A) AMP 100µM	1
NT	18641.7	(A) AMP 100µM	2		NT	6522.41	(A) AMP 100µM	1
NT	8389.88	(A) AMP 100µM	2		NT	1368.31	(A) AMP 100µM	1
NT	12157	(A) AMP 100µM	2		NT	5948.81	(A) AMP 100µM	1
NT	18066.5	(A) AMP 100µM	2		NT	4805.61	(A) AMP 100µM	1
NT	4005.71	(A) AMP 100µM	2		NT	1737.6	(A) AMP 100µM	1
NT	2777.13	(A) AMP 100µM	2		NT	2451.29	(A) AMP 100µM	1
NT	2875.9	(A) AMP 100µM	2		NT	820.469	(A) AMP 100µM	1
NT	10227.5	(A) AMP 100µM	2		NT	4894.46	(A) AMP 100µM	1
NT	12581.1	(A) AMP 100µM	2		NT	3308.75	(A) AMP 100µM	1
NT	9839.17	(A) AMP 100µM	2		NT	4979.46	(A) AMP 100µM	1
NT	13441.9	(A) AMP 100µM	2		NT	4159.26	(A) AMP 100µM	1
NT	11478.9	(A) AMP 100µM	2		NT	3639.61	(A) AMP 100µM	1
NT	11007.7	(A) AMP 100µM	2		NT	6743.99	(A) AMP 100µM	1
NT	13369.4	(A) AMP 100µM	2		NT	5200.21	(A) AMP 100µM	1
NT	14077	(A) AMP 100µM	2		NT	8049.11	(A) AMP 100µM	1
NT	13036.5	(A) AMP 100µM	2		NT	6596.75	(A) AMP 100µM	1
NT	11250.7	(A) AMP 100µM	2		NT	3504.54	(A) AMP 100µM	1
NT	15109.7	(A) AMP 100µM	2		NT	1272.22	(A) AMP 100µM	1
NT	905.925	(A) AMP 100µM	2		NT	3306.51	(A) AMP 100µM	1
NT	3120.87	(A) AMP 100µM	2		NT	4958.98	(A) AMP 100µM	1
NT	10297.3	(A) AMP 100µM	2		NT	4541.93	(A) AMP 100µM	1
NT	11475.4	(A) AMP 100µM	2		NT	3567.39	(A) AMP 100µM	1
NT	11340	(A) AMP 100µM	2		NT	2384.4	(A) AMP 100µM	1
NT	10848.5	(A) AMP 100µM	2		NT	4120.72	(A) AMP 100µM	1
NT	700.882	(A) AMP 100µM	2		NT	3253.68	(A) AMP 100µM	1
NT	3979.13	(A) AMP 100µM	2		NT	4503.72	(A) AMP 100µM	1
NT	14219.8	(A) AMP 100µM	2		NT	6264.69	(A) AMP 100µM	1
NT	15037.8	(A) AMP 100µM	2		NT	4404.68	(A) AMP 100µM	1
NT	2305.39	(A) AMP 100µM	2		NT	7714.42	(A) AMP 100µM	1
NT	10686.5	(A) AMP 100µM	2		NT	2167.57	(A) AMP 100µM	1
NT	9760.18	(A) AMP 100µM	2		NT	3402.52	(A) AMP 100µM	1
NT	19756.2	(A) AMP 100µM	2		NT	3283.21	(A) AMP 100µM	1
NT	13109.1	(A) AMP 100µM	2		NT	4773.73	(A) AMP 100µM	1
NT	13729.4	(A) AMP 100µM	2		NT	5713.9	(A) AMP 100µM	1
NT	15859.8	(A) AMP 100µM	2		NT	4441.46	(A) AMP 100µM	1
NT	13568.3	(A) AMP 100µM	2		NT	4513.52	(A) AMP 100µM	1
NT	1563.61	(A) AMP 100µM	2		NT	3443.22	(A) AMP 100µM	1
NT	12752.5	(A) AMP 100µM	2		NT	2114.77	(A) AMP 100µM	1
NT	6983.42	(A) AMP 100µM	2		NT	5054.58	(A) AMP 100µM	1
NT	15139.3	(A) AMP 100µM	2		NT	5406.14	(A) AMP 100µM	1
NT	14164.5	(A) AMP 100µM	2		NT	4725.53	(A) AMP 100µM	1
NT	10928.3	(A) AMP 100µM	2		NT	5562.71	(A) AMP 100µM	1
NT	813.216	(A) AMP 100µM	2		NT	5284.48	(A) AMP 100µM	1
NT	14318.2	(A) AMP 100µM	2		NT	4036.88	(A) AMP 100µM	1
NT	9060.04	(A) AMP 100µM	2		NT	4025.17	(A) AMP 100µM	1
NT	12268.3	(A) AMP 100µM	2		NT	1964.32	(A) AMP 100µM	1
NT	2156.21	(A) AMP 100µM	2		NT	3840.14	(A) AMP 100µM	1
NT	12086.4	(A) AMP 100µM	2		NT	1881.65	(A) AMP 100µM	1
NT	11508.3	(A) AMP 100µM	2		NT	7217.74	(A) AMP 100µM	1
NT	8726.69	(A) AMP 100µM	2		NT	2362.4	(A) AMP 100µM	1
NT	14408.8	(A) AMP 100µM	2		NT	3316.3	(A) AMP 100µM	1
NT	13907.3	(A) AMP 100µM	2		NT	1688.76	(A) AMP 100µM	1
NT	15229.9	(A) AMP 100µM	2		NT	1551.39	(A) AMP 100µM	1
NT	10763.8	(A) AMP 100µM	2		NT	1515.36	(A) AMP 100µM	1
NT	11600.1	(A) AMP 100µM	2		NT	4335.72	(A) AMP 100µM	1
NT	14767.4	(A) AMP 100µM	2		NT	2370.89	(A) AMP 100µM	1
NT	10241.8	(A) AMP 100µM	2		NT	5165.87	(A) AMP 100µM	1
NT	12875.9	(A) AMP 100µM	2		NT	6082.9	(A) AMP 100µM	1
NT	10829	(A) AMP 100µM	2		NT	1710.99	(A) AMP 100µM	1
NT	10799.3	(A) AMP 100µM	2		NT	4183.86	(A) AMP 100µM	1
NT	7081.99	(A) AMP 100µM	2		NT	6853.53	(A) AMP 100µM	1
NT	10825.4	(A) AMP 100µM	2		NT	7865.78	(A) AMP 100µM	1
NT	9924.59	(A) AMP 100µM	2		NT	3828.33	(A) AMP 100µM	1
NT	3228.4	(A) AMP 100µM	2		NT	4929.98	(A) AMP 100µM	1
NT	1551.61	(A) AMP 100µM	2		NT	1958.34	(A) AMP 100µM	1
NT	5125.63	(A) AMP 100µM	2		NT	4018.81	(A) AMP 100µM	1
NT	12689.4	(A) AMP 100µM	2		NT	5182.61	(A) AMP 100µM	1
NT	10417.9	(A) AMP 100µM	2		NT	4432.01	(A) AMP 100µM	1
NT	9938.24	(A) AMP 100µM	2		NT	3785.6	(A) AMP 100µM	1
NT	3163.01	(A) AMP 100µM	2		NT	3194.15	(A) AMP 100µM	1
NT	11942.9	(A) AMP 100µM	2		NT	1429.09	(A) AMP 100µM	1
NT	7207.55	(A) AMP 100µM	2		NT	4903.5	(A) AMP 100µM	1
NT	3914.36	(A) AMP 100µM	2		NT	2167.67	(A) AMP 100µM	1
NT	16320.5	(A) AMP 100µM	2		NT	3211.27	(A) AMP 100µM	1
NT	10930.7	(A) AMP 100µM	2		NT	4702.39	(A) AMP 100µM	1
NT	12855.9	(A) AMP 100µM	2		NT	2804.54	(A) AMP 100µM	1
NT	865.499	(A) AMP 100µM	2		NT	1081.32	(A) AMP 100µM	1
NT	7791.37	(A) AMP 100µM	2		NT	3709.46	(A) AMP 100µM	1
NT	13660.3	(A) AMP 100µM	2		NT	999.493	(A) AMP 100µM	1
NT	722.647	(A) AMP 100µM	2		NT	3549.07	(A) AMP 100µM	1
NT	11811.9	(A) AMP 100µM	2		NT	852.709	(A) AMP 100µM	1
NT	12397.4	(A) AMP 100µM	2		NT	4795.56	(A) AMP 100µM	1
NT	5267.55	(A) AMP 100µM	2		NT	3243.45	(A) AMP 100µM	1
NT	12683.1	(A) AMP 100µM	2		NT	3987.29	(A) AMP 100µM	1
NT	12299.4	(A) AMP 100µM	2		NT	6429.71	(A) AMP 100µM	1
NT	865.989	(A) AMP 100µM	2		NT	2091.68	(A) AMP 100µM	1
NT	5600.66	(A) AMP 100µM	2		NT	4526.45	(A) AMP 100µM	1
NT	6344.13	(A) AMP 100µM	2		NT	2191.21	(A) AMP 100µM	1
NT	2091.92	(A) AMP 100µM	2		NT	4199.89	(A) AMP 100µM	1
NT	6217.52	(A) AMP 100µM	2		NT	4206.29	(A) AMP 100µM	1
NT	10888.4	(A) AMP 100µM	2		NT	2454.15	(A) AMP 100µM	1
NT	6988.13	(A) AMP 100µM	2		NT	6172.26	(A) AMP 100µM	1
NT	2747.53	(A) AMP 100µM	2		NT	3674.89	(A) AMP 100µM	1
NT	1000.71	(A) AMP 100µM	2		NT	4022.5	(A) AMP 100µM	1
NT	11915.3	(A) AMP 100µM	2		NT	3649.77	(A) AMP 100µM	1
NT	4631.54	(A) AMP 100µM	2		NT	5414.81	(A) AMP 100µM	1
NT	7351.77	(A) AMP 100µM	2		NT	4167.61	(A) AMP 100µM	1
NT	12011.4	(A) AMP 100µM	2		NT	4033.41	(A) AMP 100µM	1
NT	7882.09	(A) AMP 100µM	2		NT	5803.66	(A) AMP 100µM	1
NT	7716.74	(A) AMP 100µM	2		NT	2205.61	(A) AMP 100µM	1
NT	9698.7	(A) AMP 100µM	2		NT	2011.15	(A) AMP 100µM	1
NT	8155.61	(A) AMP 100µM	2		NT	5575.25	(A) AMP 100µM	1
NT	10816.7	(A) AMP 100µM	2		NT	5375.67	(A) AMP 100µM	1
NT	4397.98	(A) AMP 100µM	2		NT	4661.48	(A) AMP 100µM	1
NT	2515.16	(A) AMP 100µM	2		NT	3901.67	(A) AMP 100µM	1
NT	6880.49	(A) AMP 100µM	2		NT	1407.12	(A) AMP 100µM	1
NT	11553.7	(A) AMP 100µM	2		NT	4531.45	(A) AMP 100µM	1
NT	3238.96	(A) AMP 100µM	2		NT	5103.28	(A) AMP 100µM	1
NT	10634.5	(A) AMP 100µM	2		NT	3089.39	(A) AMP 100µM	1
NT	13250.5	(A) AMP 100µM	2		NT	2765.03	(A) AMP 100µM	1
NT	4783.62	(A) AMP 100µM	2		NT	4536.28	(A) AMP 100µM	1
NT	10418.7	(A) AMP 100µM	2		NT	3861.41	(A) AMP 100µM	1
NT	4496.38	(A) AMP 100µM	2		NT	5369.8	(A) AMP 100µM	1
NT	10471.4	(A) AMP 100µM	2		NT	6696.95	(A) AMP 100µM	1
NT	9398.95	(A) AMP 100µM	2		NT	5040.81	(A) AMP 100µM	1
NT	15746.2	(A) AMP 100µM	2		NT	2514.02	(A) AMP 100µM	1
NT	7434.54	(A) AMP 100µM	2		NT	4512.15	(A) AMP 100µM	1
NT	12081.2	(A) AMP 100µM	2		NT	2511.17	(A) AMP 100µM	1
NT	15139.3	(A) AMP 100µM	2		NT	1856.93	(A) AMP 100µM	1
NT	14334.6	(A) AMP 100µM	2		NT	6662.62	(A) AMP 100µM	1
NT	11585.2	(A) AMP 100µM	2		NT	1228.1	(A) AMP 100µM	1
NT	12128.5	(A) AMP 100µM	2		NT	732.584	(A) AMP 100µM	1
NT	13112.3	(A) AMP 100µM	2		NT	5171.35	(A) AMP 100µM	1
NT	15215.3	(A) AMP 100µM	2		NT	7741.02	(A) AMP 100µM	1
NT	16238.8	(A) AMP 100µM	2		NT	6199.7	(A) AMP 100µM	1
NT	10154.9	(A) AMP 100µM	2		NT	5540.85	(A) AMP 100µM	1
NT	1158.32	(A) AMP 100µM	2		NT	1771.7	(A) AMP 100µM	1
NT	12829.3	(A) AMP 100µM	2		NT	1776.3	(A) AMP 100µM	1
NT	3059.01	(A) AMP 100µM	2		NT	780.848	(A) AMP 100µM	1
NT	14854.7	(A) AMP 100µM	2		NT	3903.13	(A) AMP 100µM	1
NT	839.483	(A) AMP 100µM	2		NT	6871.35	(A) AMP 100µM	1
NT	10914.9	(A) AMP 100µM	2		NT	744.577	(A) AMP 100µM	1
NT	730.059	(A) AMP 100µM	2		NT	6204.48	(A) AMP 100µM	1
NT	4184.04	(A) AMP 100µM	2		NT	3234.85	(A) AMP 100µM	1
NT	11768.4	(A) AMP 100µM	2		NT	955.958	(A) AMP 100µM	1
NT	5014.43	(A) AMP 100µM	2		NT	2245.28	(A) AMP 100µM	1
NT	13714.9	(A) AMP 100µM	2		NT	2210.68	(A) AMP 100µM	1
NT	20947.4	(A) AMP 100µM	2		NT	868.478	(A) AMP 100µM	1
NT	13434.5	(A) AMP 100µM	2		NT	2201.58	(A) AMP 100µM	1
NT	8008.74	(A) AMP 100µM	2		NT	2364.04	(A) AMP 100µM	1
NT	1855.71	(A) AMP 100µM	2		NT	2472.61	(A) AMP 100µM	1
NT	5771.04	(A) AMP 100µM	2		NT	1937.44	(A) AMP 100µM	1
NT	1068.45	(A) AMP 100µM	2		NT	2557.24	(A) AMP 100µM	1
NT	808.84	(A) AMP 100µM	2		NT	6400.01	(A) AMP 100µM	1
NT	14651.4	(A) AMP 100µM	2		NT	5824.97	(A) AMP 100µM	1
NT	15203.6	(A) AMP 100µM	2		NT	1782.12	(A) AMP 100µM	1
NT	9258.86	(A) AMP 100µM	2		NT	2134.03	(A) AMP 100µM	1
NT	12324.4	(A) AMP 100µM	2		NT	7574.69	(A) AMP 100µM	1
NT	18307.3	(A) AMP 100µM	2		NT	7360.56	(A) AMP 100µM	1
NT	6203.41	(A) AMP 100µM	2		NT	2836.62	(A) AMP 100µM	1
NT	16970.7	(A) AMP 100µM	2		NT	4034.79	(A) AMP 100µM	1
NT	13304.3	(A) AMP 100µM	2		NT	4593.63	(A) AMP 100µM	1
NT	15626.4	(A) AMP 100µM	2		NT	4633.78	(A) AMP 100µM	1
NT	7262.08	(A) AMP 100µM	2		NT	4926.42	(A) AMP 100µM	1
NT	11341.5	(A) AMP 100µM	2		NT	5765.92	(A) AMP 100µM	1
NT	10378.2	(A) AMP 100µM	2		NT	5164.45	(A) AMP 100µM	1
NT	14815.9	(A) AMP 100µM	2		NT	3318.27	(A) AMP 100µM	1
NT	1077.16	(A) AMP 100µM	2		NT	2450.01	(A) AMP 100µM	1
NT	11359	(A) AMP 100µM	2		NT	5063	(A) AMP 100µM	1
NT	11849	(A) AMP 100µM	2		NT	4542.2	(A) AMP 100µM	1
NT	1074.55	(A) AMP 100µM	2		NT	6074.56	(A) AMP 100µM	1
NT	13842.2	(A) AMP 100µM	2		NT	8234.9	(A) AMP 100µM	1
NT	9852.11	(A) AMP 100µM	2		NT	8100.7	(A) AMP 100µM	1
NT	8503.05	(A) AMP 100µM	2		NT	4055.36	(A) AMP 100µM	1
NT	17444.8	(A) AMP 100µM	2		NT	767.663	(A) AMP 100µM	1
NT	14222.1	(A) AMP 100µM	2		NT	5888.47	(A) AMP 100µM	1
NT	11854.9	(A) AMP 100µM	2		NT	4949.68	(A) AMP 100µM	1
NT	12500.6	(A) AMP 100µM	2		NT	1937.21	(A) AMP 100µM	1
NT	5519.61	(A) AMP 100µM	2		NT	6234.92	(A) AMP 100µM	1
NT	11699.5	(A) AMP 100µM	2		NT	2410.84	(A) AMP 100µM	1
NT	4007.56	(A) AMP 100µM	2		NT	7180.79	(A) AMP 100µM	1
NT	12897.2	(A) AMP 100µM	2		NT	6523.31	(A) AMP 100µM	1
NT	11898.3	(A) AMP 100µM	2		NT	5302.92	(A) AMP 100µM	1
NT	11103.6	(A) AMP 100µM	2		NT	4777.64	(A) AMP 100µM	1
NT	9321.9	(A) AMP 100µM	2		NT	4897.77	(A) AMP 100µM	1
NT	8609.24	(A) AMP 100µM	2		NT	4791.8	(A) AMP 100µM	1
NT	13014.3	(A) AMP 100µM	2		NT	5666.74	(A) AMP 100µM	1
NT	10289.6	(A) AMP 100µM	2		NT	5676.22	(A) AMP 100µM	1
NT	7971.15	(A) AMP 100µM	2		NT	5366.51	(A) AMP 100µM	1
NT	2451.79	(A) AMP 100µM	2		NT	6578.63	(A) AMP 100µM	1
NT	14606.7	(A) AMP 100µM	2		NT	5883.17	(A) AMP 100µM	1
NT	12531.1	(A) AMP 100µM	2		NT	1730.06	(A) AMP 100µM	1
NT	2146.04	(A) AMP 100µM	2		NT	5427.45	(A) AMP 100µM	1
NT	7345.55	(A) AMP 100µM	2		NT	3571.65	(A) AMP 100µM	1
NT	2910.9	(A) AMP 100µM	2		NT	3778.49	(A) AMP 100µM	1
NT	4501.41	(A) AMP 100µM	2		NT	1714.58	(A) AMP 100µM	1
NT	4871.12	(A) AMP 100µM	2		NT	3450.22	(A) AMP 100µM	1
NT	13470.1	(A) AMP 100µM	2		NT	1157.99	(A) AMP 100µM	1
NT	2611.53	(A) AMP 100µM	2		NT	3960.12	(A) AMP 100µM	1
NT	12260.2	(A) AMP 100µM	2		NT	2968.56	(A) AMP 100µM	1
NT	5591.1	(A) AMP 100µM	2		NT	4223.79	(A) AMP 100µM	1
NT	3675.27	(A) AMP 100µM	2		NT	2839.09	(A) AMP 100µM	1
NT	10150.2	(A) AMP 100µM	2		NT	1554.75	(A) AMP 100µM	1
NT	8815.81	(A) AMP 100µM	2		NT	3953.98	(A) AMP 100µM	1
NT	9830.77	(A) AMP 100µM	2		NT	3407.4	(A) AMP 100µM	1
NT	12456.8	(A) AMP 100µM	2		NT	3260.91	(A) AMP 100µM	1
NT	7472.31	(A) AMP 100µM	2		NT	1782	(A) AMP 100µM	1
NT	15982.1	(A) AMP 100µM	2		NT	3201.16	(A) AMP 100µM	1
NT	2018.94	(A) AMP 100µM	2		NT	3639.02	(A) AMP 100µM	1
NT	7991.51	(A) AMP 100µM	2		NT	5505.2	(A) AMP 100µM	1
NT	14895.3	(A) AMP 100µM	2		NT	2828.86	(A) AMP 100µM	1
NT	915.284	(A) AMP 100µM	2		NT	3316.51	(A) AMP 100µM	1
NT	9421.27	(A) AMP 100µM	2		NT	3742.46	(A) AMP 100µM	1
NT	16614.7	(A) AMP 100µM	2		NT	2322.71	(A) AMP 100µM	1
NT	14868.7	(A) AMP 100µM	2		NT	5608.8	(A) AMP 100µM	1
NT	12035.5	(A) AMP 100µM	2		NT	3607.59	(A) AMP 100µM	1
NT	12384.2	(A) AMP 100µM	2		NT	5743.47	(A) AMP 100µM	1
NT	1198.82	(A) AMP 100µM	2		NT	6245.62	(A) AMP 100µM	1
NT	17624.2	(A) AMP 100µM	2		NT	4817.07	(A) AMP 100µM	1
NT	19622.7	(A) AMP 100µM	2		NT	3311.51	(A) AMP 100µM	1
NT	16354.7	(A) AMP 100µM	2		NT	3391.35	(A) AMP 100µM	1
NT	21302.5	(A) AMP 100µM	2		NT	4504.63	(A) AMP 100µM	1
NT	8122.25	(A) AMP 100µM	2		NT	5367.15	(A) AMP 100µM	1
NT	13194.2	(A) AMP 100µM	2		NT	3940.25	(A) AMP 100µM	1
NT	16041.6	(A) AMP 100µM	2		NT	2324.14	(A) AMP 100µM	1
NT	19495.5	(A) AMP 100µM	2		NT	4467.28	(A) AMP 100µM	1
NT	18436.6	(A) AMP 100µM	2		NT	3444.5	(A) AMP 100µM	1
NT	16377.3	(A) AMP 100µM	2		NT	4393.8	(A) AMP 100µM	1
NT	11110.6	(A) AMP 100µM	2		NT	7781.75	(A) AMP 100µM	1
NT	8296.26	(A) AMP 100µM	2		NT	4027.35	(A) AMP 100µM	1
NT	4130.16	(A) AMP 100µM	2		NT	5151.86	(A) AMP 100µM	1
NT	12884.7	(A) AMP 100µM	2		NT	3539.82	(A) AMP 100µM	1
NT	12105.2	(A) AMP 100µM	2		NT	6361.15	(A) AMP 100µM	1
NT	5075.27	(A) AMP 100µM	2		NT	2356.19	(A) AMP 100µM	1
NT	8356.36	(A) AMP 100µM	2		NT	6119.56	(A) AMP 100µM	1
NT	14195	(A) AMP 100µM	2		NT	1059.33	(A) AMP 100µM	1
NT	5665.53	(A) AMP 100µM	2		NT	4904.64	(A) AMP 100µM	1
NT	7181.85	(A) AMP 100µM	2		NT	7050.97	(A) AMP 100µM	1
NT	6770.19	(A) AMP 100µM	2		NT	1009.12	(A) AMP 100µM	1
NT	17137.9	(A) AMP 100µM	2		NT	1299.48	(A) AMP 100µM	1
NT	7946.17	(A) AMP 100µM	2		NT	6275.65	(A) AMP 100µM	1
NT	13514.4	(A) AMP 100µM	2		NT	7887.62	(A) AMP 100µM	1
NT	18819.3	(A) AMP 100µM	2		NT	4802.61	(A) AMP 100µM	1
NT	10151.9	(A) AMP 100µM	2		NT	7765.79	(A) AMP 100µM	1
NT	4055.79	(A) AMP 100µM	2		NT	1680.14	(A) AMP 100µM	1
NT	14712	(A) AMP 100µM	2		NT	4089.95	(A) AMP 100µM	1
NT	5498.68	(A) AMP 100µM	2		NT	2039.49	(A) AMP 100µM	1
NT	8934.55	(A) AMP 100µM	2		NT	2664.23	(A) AMP 100µM	1
NT	16526.2	(A) AMP 100µM	2		NT	904.551	(A) AMP 100µM	1
NT	14866.7	(A) AMP 100µM	2		NT	3679.11	(A) AMP 100µM	1
NT	16376.3	(A) AMP 100µM	2		NT	4648.78	(A) AMP 100µM	1
NT	1164.38	(A) AMP 100µM	2		NT	2202.74	(A) AMP 100µM	1
NT	2456.61	(A) AMP 100µM	2		NT	6433.01	(A) AMP 100µM	1
NT	9305.48	(A) AMP 100µM	2		NT	1572.19	(A) AMP 100µM	1
NT	12653.1	(A) AMP 100µM	2		NT	878.81	(A) AMP 100µM	1
NT	804.163	(A) AMP 100µM	2		NT	5442.72	(A) AMP 100µM	1
NT	8354.34	(A) AMP 100µM	2		NT	5943.23	(A) AMP 100µM	1
NT	6533.14	(A) AMP 100µM	2		NT	3539.26	(A) AMP 100µM	1
NT	7689	(A) AMP 100µM	2		NT	7384.11	(A) AMP 100µM	1
NT	1413.62	(A) AMP 100µM	2		NT	4702.19	(A) AMP 100µM	1
NT	10839.5	(A) AMP 100µM	2		NT	5125.32	(A) AMP 100µM	1
NT	1986.51	(A) AMP 100µM	2		NT	4618.29	(A) AMP 100µM	1
NT	3835.94	(A) AMP 100µM	2		NT	982.708	(A) AMP 100µM	1
NT	13317	(A) AMP 100µM	2		NT	5437	(A) AMP 100µM	1
NT	16606.2	(A) AMP 100µM	2		NT	5630.3	(A) AMP 100µM	1
NT	5128.62	(A) AMP 100µM	2		NT	4532.34	(A) AMP 100µM	1
NT	17061.6	(A) AMP 100µM	2		NT	6144.36	(A) AMP 100µM	1
NT	9306.45	(A) AMP 100µM	2		NT	1229.3	(A) AMP 100µM	1
NT	13809.7	(A) AMP 100µM	2		NT	3299.93	(A) AMP 100µM	1
NT	8781.96	(A) AMP 100µM	2		NT	3525.12	(A) AMP 100µM	1
NT	9373.8	(A) AMP 100µM	2		NT	3869.75	(A) AMP 100µM	1
NT	12617.3	(A) AMP 100µM	2		NT	4366.41	(A) AMP 100µM	1
NT	2114.3	(A) AMP 100µM	2		NT	6460.94	(A) AMP 100µM	1
NT	2047.24	(A) AMP 100µM	2		NT	4807.43	(A) AMP 100µM	1
NT	11373.4	(A) AMP 100µM	2		NT	5868.2	(A) AMP 100µM	1
NT	9059.87	(A) AMP 100µM	2		NT	3607.81	(A) AMP 100µM	1
NT	3229.54	(A) AMP 100µM	2		NT	2878.66	(A) AMP 100µM	1
NT	4130.62	(A) AMP 100µM	2		NT	3293.28	(A) AMP 100µM	1
NT	7800.49	(A) AMP 100µM	2		NT	3352.68	(A) AMP 100µM	1
NT	11053.7	(A) AMP 100µM	2		NT	3818.3	(A) AMP 100µM	1
NT	13938.4	(A) AMP 100µM	2		NT	4838.7	(A) AMP 100µM	1
NT	14068	(A) AMP 100µM	2		NT	2854.73	(A) AMP 100µM	1
NT	1098.12	(A) AMP 100µM	2		NT	3801.53	(A) AMP 100µM	1
NT	10871.2	(A) AMP 100µM	2		NT	6949.02	(A) AMP 100µM	1
NT	16564.5	(A) AMP 100µM	2		NT	5867.07	(A) AMP 100µM	1
NT	8735.7	(A) AMP 100µM	2		NT	3376.72	(A) AMP 100µM	1
NT	15081.9	(A) AMP 100µM	2		NT	4257.89	(A) AMP 100µM	1
NT	11798.5	(A) AMP 100µM	2		NT	1886.21	(A) AMP 100µM	1
NT	13889	(A) AMP 100µM	2		NT	3533.69	(A) AMP 100µM	1
NT	15734.8	(A) AMP 100µM	2		NT	4749.24	(A) AMP 100µM	1
NT	15207.3	(A) AMP 100µM	2		NT	1170.44	(A) AMP 100µM	1
NT	12431.6	(A) AMP 100µM	2		NT	3745.51	(A) AMP 100µM	1
NT	8826.26	(A) AMP 100µM	2		NT	4370.15	(A) AMP 100µM	1
NT	6800.01	(A) AMP 100µM	2		NT	4227.09	(A) AMP 100µM	1
NT	6242.72	(A) AMP 100µM	2		NT	4206.64	(A) AMP 100µM	1
NT	8495.45	(A) AMP 100µM	2		NT	4292.54	(A) AMP 100µM	1
NT	1694.92	(A) AMP 100µM	2		NT	4716.89	(A) AMP 100µM	1
NT	13754.3	(A) AMP 100µM	2		NT	2529.86	(A) AMP 100µM	1
NT	13150.3	(A) AMP 100µM	2		NT	2031.2	(A) AMP 100µM	1
NT	4746.56	(A) AMP 100µM	2		NT	3373.25	(A) AMP 100µM	1
NT	1139.97	(A) AMP 100µM	2		NT	2136.48	(A) AMP 100µM	1
NT	7227.79	(A) AMP 100µM	2		NT	2689.28	(A) AMP 100µM	1
NT	12134.4	(A) AMP 100µM	2		NT	3761.69	(A) AMP 100µM	1
NT	9286.4	(A) AMP 100µM	2		NT	3042.68	(A) AMP 100µM	1
NT	3257.29	(A) AMP 100µM	2		NT	3778.8	(A) AMP 100µM	1
NT	1016.63	(A) AMP 100µM	2		NT	2985.96	(A) AMP 100µM	1
NT	10274.1	(A) AMP 100µM	2		NT	3402.28	(A) AMP 100µM	1
NT	12198.5	(A) AMP 100µM	2		NT	894.042	(A) AMP 100µM	1
NT	14102.6	(A) AMP 100µM	2		NT	2131.36	(A) AMP 100µM	1
NT	7920.76	(A) AMP 100µM	2		NT	2938.76	(A) AMP 100µM	1
NT	10138.2	(A) AMP 100µM	2		NT	3890.9	(A) AMP 100µM	1
NT	11932.4	(A) AMP 100µM	2		NT	4375.82	(A) AMP 100µM	1
NT	8662.38	(A) AMP 100µM	2		NT	1940.33	(A) AMP 100µM	1
NT	12354.9	(A) AMP 100µM	2		NT	1609.07	(A) AMP 100µM	1
NT	8621.88	(A) AMP 100µM	2		NT	5065.04	(A) AMP 100µM	1
NT	7552.17	(A) AMP 100µM	2		NT	3064.54	(A) AMP 100µM	1
NT	6468.93	(A) AMP 100µM	2		NT	953.606	(A) AMP 100µM	1
NT	12970.1	(A) AMP 100µM	2		NT	3958.73	(A) AMP 100µM	1
NT	4899.26	(A) AMP 100µM	2		NT	4502.2	(A) AMP 100µM	1
NT	5664.61	(A) AMP 100µM	2		NT	2184.63	(A) AMP 100µM	2
NT	3281.46	(A) AMP 100µM	2		NT	3119.38	(A) AMP 100µM	2
NT	11015.8	(A) AMP 100µM	2		NT	3818.12	(A) AMP 100µM	2
NT	11061.4	(A) AMP 100µM	2		NT	1512.01	(A) AMP 100µM	2
NT	12395.8	(A) AMP 100µM	2		NT	4640.12	(A) AMP 100µM	2
NT	11229.4	(A) AMP 100µM	2		NT	1726.45	(A) AMP 100µM	2
NT	8707.55	(A) AMP 100µM	2		NT	3276.73	(A) AMP 100µM	2
NT	11258.6	(A) AMP 100µM	2		NT	3889.44	(A) AMP 100µM	2
NT	4326.76	(A) AMP 100µM	2		NT	4900.02	(A) AMP 100µM	2
NT	1439.97	(A) AMP 100µM	2		NT	4640.85	(A) AMP 100µM	2
NT	8459.4	(A) AMP 100µM	2		NT	4006.76	(A) AMP 100µM	2
NT	11798.1	(A) AMP 100µM	2		NT	3990.47	(A) AMP 100µM	2
NT	19630.2	(A) AMP 100µM	2		NT	5461.48	(A) AMP 100µM	2
NT	16398.3	(A) AMP 100µM	2		NT	4271.79	(A) AMP 100µM	2
NT	17434.3	(A) AMP 100µM	2		NT	3592.64	(A) AMP 100µM	2
NT	1321.32	(A) AMP 100µM	2		NT	4755.55	(A) AMP 100µM	2
NT	1028.04	(A) AMP 100µM	2		NT	1141.89	(A) AMP 100µM	2
NT	18127.3	(A) AMP 100µM	2		NT	2156.52	(A) AMP 100µM	2
NT	10973.8	(A) AMP 100µM	2		NT	732.169	(A) AMP 100µM	2
NT	1105.64	(A) AMP 100µM	2		NT	2045.48	(A) AMP 100µM	2
NT	13175.7	(A) AMP 100µM	2		NT	4496.92	(A) AMP 100µM	2
NT	16492.8	(A) AMP 100µM	2		NT	4419.97	(A) AMP 100µM	2
NT	18067.8	(A) AMP 100µM	2		NT	4631.69	(A) AMP 100µM	2
NT	1421.86	(A) AMP 100µM	2		NT	4401.45	(A) AMP 100µM	2
NT	10650.7	(A) AMP 100µM	2		NT	5141.33	(A) AMP 100µM	2
NT	18551.3	(A) AMP 100µM	2		NT	2297.33	(A) AMP 100µM	2
NT	12325.6	(A) AMP 100µM	2		NT	1185.34	(A) AMP 100µM	2
NT	755.716	(A) AMP 100µM	2		NT	2854.87	(A) AMP 100µM	2
NT	16702.3	(A) AMP 100µM	2		NT	5322.33	(A) AMP 100µM	2
NT	15828.8	(A) AMP 100µM	2		NT	5706.67	(A) AMP 100µM	2
NT	13888.2	(A) AMP 100µM	2		NT	6450.15	(A) AMP 100µM	2
NT	14801	(A) AMP 100µM	2		NT	1264.21	(A) AMP 100µM	2
NT	17162.9	(A) AMP 100µM	2		NT	5196.71	(A) AMP 100µM	2
NT	14868.3	(A) AMP 100µM	2		NT	4490.74	(A) AMP 100µM	2
NT	14188.8	(A) AMP 100µM	2		NT	3662.46	(A) AMP 100µM	2
NT	19409.2	(A) AMP 100µM	2		NT	2395.56	(A) AMP 100µM	2
NT	6287.53	(A) AMP 100µM	2		NT	4653.67	(A) AMP 100µM	2
NT	19249.2	(A) AMP 100µM	2		NT	2885.08	(A) AMP 100µM	2
NT	13831.2	(A) AMP 100µM	2		NT	7204.1	(A) AMP 100µM	2
NT	18091.3	(A) AMP 100µM	2		NT	1479.36	(A) AMP 100µM	2
NT	4648.44	(A) AMP 100µM	2		NT	2514.43	(A) AMP 100µM	2
NT	12507.7	(A) AMP 100µM	2		NT	8638.91	(A) AMP 100µM	2
NT	12305.3	(A) AMP 100µM	2		NT	5027.66	(A) AMP 100µM	2
NT	12628.2	(A) AMP 100µM	2		NT	5595.32	(A) AMP 100µM	2
NT	11220.1	(A) AMP 100µM	2		NT	6525.37	(A) AMP 100µM	2
NT	12627.7	(A) AMP 100µM	2		NT	5601.9	(A) AMP 100µM	2
NT	4624.05	(A) AMP 100µM	2		NT	5352.02	(A) AMP 100µM	2
NT	7053.7	(A) AMP 100µM	2		NT	5711.85	(A) AMP 100µM	2
NT	11450.9	(A) AMP 100µM	2		NT	3636.69	(A) AMP 100µM	2
NT	9894.45	(A) AMP 100µM	2		NT	4439.88	(A) AMP 100µM	2
NT	9271.14	(A) AMP 100µM	2		NT	4413.95	(A) AMP 100µM	2
NT	7092.74	(A) AMP 100µM	2		NT	4173.18	(A) AMP 100µM	2
NT	10009.1	(A) AMP 100µM	2		NT	5139.76	(A) AMP 100µM	2
NT	731.769	(A) AMP 100µM	2		NT	4835.32	(A) AMP 100µM	2
NT	12772.7	(A) AMP 100µM	2		NT	3912.49	(A) AMP 100µM	2
NT	11177.5	(A) AMP 100µM	2		NT	4583	(A) AMP 100µM	2
NT	780.282	(A) AMP 100µM	2		NT	3721.61	(A) AMP 100µM	2
NT	14773.1	(A) AMP 100µM	2		NT	4249.96	(A) AMP 100µM	2
NT	8570.82	(A) AMP 100µM	2		NT	3827.55	(A) AMP 100µM	2
NT	2074.23	(A) AMP 100µM	2		NT	1399.68	(A) AMP 100µM	2
NT	1035.97	(A) AMP 100µM	2		NT	5044.16	(A) AMP 100µM	2
NT	801.758	(A) AMP 100µM	2		NT	2594.05	(A) AMP 100µM	2
NT	14770.1	(A) AMP 100µM	2		NT	4924.07	(A) AMP 100µM	2
NT	11576	(A) AMP 100µM	2		NT	3368.71	(A) AMP 100µM	2
NT	14534.6	(A) AMP 100µM	2		NT	4840.58	(A) AMP 100µM	2
NT	13655.4	(A) AMP 100µM	2		NT	4429.22	(A) AMP 100µM	2
NT	16881.4	(A) AMP 100µM	2		NT	3503.76	(A) AMP 100µM	2
NT	4684.33	(A) AMP 100µM	2		NT	2804	(A) AMP 100µM	2
NT	11677.3	(A) AMP 100µM	2		NT	6583.14	(A) AMP 100µM	2
NT	771.518	(A) AMP 100µM	2		NT	2252.71	(A) AMP 100µM	2
NT	13331.7	(A) AMP 100µM	2		NT	1440.97	(A) AMP 100µM	2
NT	14552.7	(A) AMP 100µM	2		NT	2553.5	(A) AMP 100µM	2
NT	14974.8	(A) AMP 100µM	2		NT	3410.76	(A) AMP 100µM	2
NT	3160.75	(A) AMP 100µM	2		NT	2568.79	(A) AMP 100µM	2
NT	2482.59	(A) AMP 100µM	2		NT	6077	(A) AMP 100µM	2
NT	6276.22	(A) AMP 100µM	2		NT	5503.87	(A) AMP 100µM	2
NT	2931.82	(A) AMP 100µM	2		NT	2461.33	(A) AMP 100µM	2
NT	3245.9	(A) AMP 100µM	2		NT	4253.03	(A) AMP 100µM	2
NT	6218.43	(A) AMP 100µM	2		NT	2443.7	(A) AMP 100µM	2
NT	6734.19	(A) AMP 100µM	2		NT	1332.32	(A) AMP 100µM	2
NT	16166.2	(A) AMP 100µM	2		NT	5132.3	(A) AMP 100µM	2
NT	10550.8	(A) AMP 100µM	2		NT	1547.22	(A) AMP 100µM	2
NT	11029.1	(A) AMP 100µM	2		NT	3474.96	(A) AMP 100µM	2
NT	13854.6	(A) AMP 100µM	2		NT	6809.01	(A) AMP 100µM	2
NT	5817.2	(A) AMP 100µM	2		NT	4746.61	(A) AMP 100µM	2
NT	14533	(A) AMP 100µM	2		NT	6644.88	(A) AMP 100µM	2
NT	15458.8	(A) AMP 100µM	2		NT	4842.29	(A) AMP 100µM	2
NT	11719.9	(A) AMP 100µM	2		NT	3724	(A) AMP 100µM	2
NT	1265.53	(A) AMP 100µM	2		NT	1938.51	(A) AMP 100µM	2
NT	6826.88	(A) AMP 100µM	2		NT	6096.37	(A) AMP 100µM	2
NT	733.885	(A) AMP 100µM	2		NT	6873.35	(A) AMP 100µM	2
NT	7668.61	(A) AMP 100µM	2		NT	4583.17	(A) AMP 100µM	2
NT	5586.28	(A) AMP 100µM	2		NT	7299.01	(A) AMP 100µM	2
NT	4438.38	(A) AMP 100µM	2		NT	4917	(A) AMP 100µM	2
NT	2830.77	(A) AMP 100µM	2		NT	5848.36	(A) AMP 100µM	2
NT	18506.1	(A) AMP 100µM	2		NT	2371.18	(A) AMP 100µM	2
NT	14256.8	(A) AMP 100µM	2		NT	5342.35	(A) AMP 100µM	2
NT	9641.76	(A) AMP 100µM	2		NT	2903.93	(A) AMP 100µM	2
NT	15026.1	(A) AMP 100µM	2		NT	5516.75	(A) AMP 100µM	2
NT	2276.42	(A) AMP 100µM	2		NT	7580	(A) AMP 100µM	2
NT	17351.1	(A) AMP 100µM	2		NT	6755.31	(A) AMP 100µM	2
NT	10677.3	(A) AMP 100µM	2		NT	4484.48	(A) AMP 100µM	2
NT	15613.2	(A) AMP 100µM	2		NT	5135.94	(A) AMP 100µM	2
NT	14387.9	(A) AMP 100µM	2		NT	5391.76	(A) AMP 100µM	2
NT	12263.6	(A) AMP 100µM	2		NT	2192.6	(A) AMP 100µM	2
NT	4319.07	(A) AMP 100µM	2		NT	4193.2	(A) AMP 100µM	2
NT	8494.2	(A) AMP 100µM	2		NT	1290.79	(A) AMP 100µM	2
NT	12834	(A) AMP 100µM	2		NT	4892.46	(A) AMP 100µM	2
NT	2110.52	(A) AMP 100µM	2		NT	2527.18	(A) AMP 100µM	2
NT	12608.3	(A) AMP 100µM	2		NT	4286.72	(A) AMP 100µM	2
NT	1376.79	(A) AMP 100µM	2		NT	2397.43	(A) AMP 100µM	2
NT	5534.66	(A) AMP 100µM	2		NT	2841.02	(A) AMP 100µM	2
NT	9704.97	(A) AMP 100µM	2		NT	4915.44	(A) AMP 100µM	2
NT	11058.3	(A) AMP 100µM	2		NT	4041.68	(A) AMP 100µM	2
NT	6782.98	(A) AMP 100µM	2		NT	1108.92	(A) AMP 100µM	2
NT	14960.2	(A) AMP 100µM	2		NT	726.132	(A) AMP 100µM	2
NT	6115.43	(A) AMP 100µM	2		NT	1141.16	(A) AMP 100µM	2
NT	1972.03	(A) AMP 100µM	2		NT	5126.84	(A) AMP 100µM	2
NT	6942.62	(A) AMP 100µM	2		NT	1162.62	(A) AMP 100µM	2
NT	2899.46	(A) AMP 100µM	2		NT	2363.09	(A) AMP 100µM	2
NT	3468.19	(A) AMP 100µM	2		NT	4861.9	(A) AMP 100µM	2
NT	11314.4	(A) AMP 100µM	2		NT	2674.64	(A) AMP 100µM	2
NT	5634.52	(A) AMP 100µM	2		NT	3706.48	(A) AMP 100µM	2
NT	12640.4	(A) AMP 100µM	2		NT	2599.63	(A) AMP 100µM	2
NT	15217.6	(A) AMP 100µM	2		NT	1102.36	(A) AMP 100µM	2
NT	17448.4	(A) AMP 100µM	2		NT	2337.09	(A) AMP 100µM	2
NT	14297.2	(A) AMP 100µM	2		NT	4252.67	(A) AMP 100µM	2
NT	1100.99	(A) AMP 100µM	2		NT	7014.53	(A) AMP 100µM	2
NT	797.392	(A) AMP 100µM	2		NT	2256.4	(A) AMP 100µM	2
NT	9882.39	(A) AMP 100µM	2		NT	7202.73	(A) AMP 100µM	2
NT	2644.75	(A) AMP 100µM	2		NT	4584.53	(A) AMP 100µM	2
NT	5867.55	(A) AMP 100µM	2		NT	4245.24	(A) AMP 100µM	2
NT	9534.57	(A) AMP 100µM	2		NT	5939.34	(A) AMP 100µM	2
NT	10712.8	(A) AMP 100µM	2		NT	4191.55	(A) AMP 100µM	2
NT	7876.78	(A) AMP 100µM	2		NT	4964.82	(A) AMP 100µM	2
NT	13473.5	(A) AMP 100µM	2		NT	5961.17	(A) AMP 100µM	2
NT	5549.34	(A) AMP 100µM	2		NT	4124.33	(A) AMP 100µM	2
NT	7143.85	(A) AMP 100µM	2		NT	2096.73	(A) AMP 100µM	2
NT	10648.2	(A) AMP 100µM	2		NT	4462.53	(A) AMP 100µM	2
NT	9921.74	(A) AMP 100µM	2		NT	2786.05	(A) AMP 100µM	2
NT	6923.35	(A) AMP 100µM	2		NT	925.569	(A) AMP 100µM	2
NT	738.059	(A) AMP 100µM	2		NT	2455.6	(A) AMP 100µM	2
NT	4635.66	(A) AMP 100µM	2		NT	3959.41	(A) AMP 100µM	2
NT	1254.38	(A) AMP 100µM	2		NT	732.949	(A) AMP 100µM	2
NT	5616.01	(A) AMP 100µM	2		NT	1980.69	(A) AMP 100µM	2
NT	13830.9	(A) AMP 100µM	2		NT	1053.3	(A) AMP 100µM	2
NT	6306.15	(A) AMP 100µM	2		NT	2003.63	(A) AMP 100µM	2
NT	14190.7	(A) AMP 100µM	2		NT	3818	(A) AMP 100µM	2
NT	12330.5	(A) AMP 100µM	2		NT	1430.79	(A) AMP 100µM	2
NT	14022.2	(A) AMP 100µM	2		NT	4498.69	(A) AMP 100µM	2
NT	15621	(A) AMP 100µM	2		NT	4027.66	(A) AMP 100µM	2
NT	14674.8	(A) AMP 100µM	2		NT	1800.36	(A) AMP 100µM	2
NT	16762.6	(A) AMP 100µM	2		NT	5305.46	(A) AMP 100µM	2
NT	720.272	(A) AMP 100µM	2		NT	3115.54	(A) AMP 100µM	2
NT	14552.8	(A) AMP 100µM	2		NT	1828.86	(A) AMP 100µM	2
NT	14510.6	(A) AMP 100µM	2		NT	5351.26	(A) AMP 100µM	2
NT	10702.5	(A) AMP 100µM	2		NT	986.869	(A) AMP 100µM	2
NT	15102.1	(A) AMP 100µM	2		NT	4207.73	(A) AMP 100µM	2
NT	9520.96	(A) AMP 100µM	2		NT	4353.98	(A) AMP 100µM	2
NT	878.264	(A) AMP 100µM	2		NT	1474.35	(A) AMP 100µM	2
NT	1943.86	(A) AMP 100µM	2		NT	5850.11	(A) AMP 100µM	2
NT	15549.5	(A) AMP 100µM	2		NT	5872.7	(A) AMP 100µM	2
NT	17305.2	(A) AMP 100µM	2		NT	1327.84	(A) AMP 100µM	2
NT	15537.4	(A) AMP 100µM	2		NT	5167.97	(A) AMP 100µM	2
NT	11555.3	(A) AMP 100µM	2		NT	4859.79	(A) AMP 100µM	2
NT	2247.32	(A) AMP 100µM	2		NT	6241.41	(A) AMP 100µM	2
NT	12361.3	(A) AMP 100µM	2		NT	6605.19	(A) AMP 100µM	2
NT	16020.1	(A) AMP 100µM	2		NT	5055.21	(A) AMP 100µM	2
NT	1118.77	(A) AMP 100µM	2		NT	5892.94	(A) AMP 100µM	2
NT	7878.84	(A) AMP 100µM	2		NT	5840.18	(A) AMP 100µM	2
NT	3450.21	(A) AMP 100µM	2		NT	4121.47	(A) AMP 100µM	2
NT	8666.65	(A) AMP 100µM	2		NT	5426.06	(A) AMP 100µM	2
NT	4545.71	(A) AMP 100µM	2		NT	953.397	(A) AMP 100µM	2
NT	7770.13	(A) AMP 100µM	2		NT	4529.54	(A) AMP 100µM	2
NT	9358.93	(A) AMP 100µM	2		NT	4384.65	(A) AMP 100µM	2
NT	10556.6	(A) AMP 100µM	2		NT	5775.84	(A) AMP 100µM	2
NT	4134.53	(A) AMP 100µM	2		NT	6787.07	(A) AMP 100µM	2
NT	8684.02	(A) AMP 100µM	2		NT	6022.15	(A) AMP 100µM	2
NT	14080.5	(A) AMP 100µM	2		NT	4729.81	(A) AMP 100µM	2
NT	9399.55	(A) AMP 100µM	2		NT	4083.9	(A) AMP 100µM	2
NT	1120	(A) AMP 100µM	2		NT	1503.39	(A) AMP 100µM	2
NT	10644.1	(A) AMP 100µM	2		NT	6154.5	(A) AMP 100µM	2
NT	5513.65	(A) AMP 100µM	2		NT	4365.79	(A) AMP 100µM	2
NT	11567.2	(A) AMP 100µM	2		NT	7839.16	(A) AMP 100µM	2
NT	3762.34	(A) AMP 100µM	2		NT	4991.27	(A) AMP 100µM	2
NT	13353.3	(A) AMP 100µM	2		NT	5668.47	(A) AMP 100µM	2
NT	11205.9	(A) AMP 100µM	2		NT	6408.89	(A) AMP 100µM	2
NT	4382.09	(A) AMP 100µM	2		NT	8934.72	(A) AMP 100µM	2
NT	6448.52	(A) AMP 100µM	2		NT	5552.36	(A) AMP 100µM	2
NT	6881.72	(A) AMP 100µM	2		NT	3247.18	(A) AMP 100µM	2
NT	10123.4	(A) AMP 100µM	2		NT	3482.85	(A) AMP 100µM	2
NT	5112.46	(A) AMP 100µM	2		NT	2925.07	(A) AMP 100µM	2
NT	8587.23	(A) AMP 100µM	2		NT	3755.3	(A) AMP 100µM	2
NT	4899.12	(A) AMP 100µM	2		NT	2757.9	(A) AMP 100µM	2
NT	3195.06	(A) AMP 100µM	2		NT	3199.5	(A) AMP 100µM	2
NT	1563.46	(A) AMP 100µM	2		NT	2142.89	(A) AMP 100µM	2
NT	9804.83	(A) AMP 100µM	2		NT	3176.18	(A) AMP 100µM	2
NT	13994.1	(A) AMP 100µM	2		NT	4160.77	(A) AMP 100µM	2
NT	8203.02	(A) AMP 100µM	2		NT	5473.15	(A) AMP 100µM	2
NT	13012.1	(A) AMP 100µM	2		NT	1280.43	(A) AMP 100µM	2
NT	15405.7	(A) AMP 100µM	2		NT	4246.02	(A) AMP 100µM	2
NT	12028	(A) AMP 100µM	2		NT	5735.69	(A) AMP 100µM	2
NT	8176.29	(A) AMP 100µM	2		NT	4059.47	(A) AMP 100µM	2
NT	13277	(A) AMP 100µM	2		NT	5158.93	(A) AMP 100µM	2
NT	15232.3	(A) AMP 100µM	2		NT	4008.98	(A) AMP 100µM	2
NT	14599.3	(A) AMP 100µM	2		NT	5439.67	(A) AMP 100µM	2
NT	10976.6	(A) AMP 100µM	2		NT	5512.18	(A) AMP 100µM	2
NT	10925.5	(A) AMP 100µM	2		NT	6356.59	(A) AMP 100µM	2
NT	8633.78	(A) AMP 100µM	2		NT	1233.92	(A) AMP 100µM	2
NT	9955.55	(A) AMP 100µM	2		NT	4035.63	(A) AMP 100µM	2
NT	12729.8	(A) AMP 100µM	2		NT	4292.51	(A) AMP 100µM	2
NT	14597.6	(A) AMP 100µM	2		NT	5672.64	(A) AMP 100µM	2
NT	13286.1	(A) AMP 100µM	2		NT	4687.05	(A) AMP 100µM	2
NT	13641.4	(A) AMP 100µM	2		NT	960.388	(A) AMP 100µM	2
NT	3807.05	(A) AMP 100µM	2		NT	7629.89	(A) AMP 100µM	2
NT	14281.4	(A) AMP 100µM	2		NT	3457.51	(A) AMP 100µM	2
NT	3132.83	(A) AMP 100µM	2		NT	1394.25	(A) AMP 100µM	2
NT	5833.41	(A) AMP 100µM	2		NT	5580.79	(A) AMP 100µM	2
NT	9136.51	(A) AMP 100µM	2		NT	6763.02	(A) AMP 100µM	2
NT	11413.9	(A) AMP 100µM	2		NT	6444.97	(A) AMP 100µM	2
NT	743.476	(A) AMP 100µM	2		NT	5157.64	(A) AMP 100µM	2
NT	10539.8	(A) AMP 100µM	2		NT	5502.24	(A) AMP 100µM	2
NT	15913.5	(A) AMP 100µM	2		NT	4973.33	(A) AMP 100µM	2
NT	12988.6	(A) AMP 100µM	2		NT	4556.06	(A) AMP 100µM	2
NT	13631.4	(A) AMP 100µM	2		NT	5427.57	(A) AMP 100µM	2
NT	20605.6	(A) AMP 100µM	2		NT	5060.25	(A) AMP 100µM	2
NT	16877.9	(A) AMP 100µM	2		NT	3092.23	(A) AMP 100µM	2
NT	6058.91	(A) AMP 100µM	2		NT	5759.34	(A) AMP 100µM	2
NT	6896.7	(A) AMP 100µM	2		NT	1843.25	(A) AMP 100µM	2
NT	10277.1	(A) AMP 100µM	2		NT	4932.09	(A) AMP 100µM	2
NT	13184.7	(A) AMP 100µM	2		NT	5242.82	(A) AMP 100µM	2
NT	5584.93	(A) AMP 100µM	2		NT	2349.36	(A) AMP 100µM	2
NT	11576.9	(A) AMP 100µM	2		NT	5005.62	(A) AMP 100µM	2
NT	15705.4	(A) AMP 100µM	2		NT	2968.46	(A) AMP 100µM	2
NT	3759.86	(A) AMP 100µM	2		NT	3825.24	(A) AMP 100µM	2
NT	9295.82	(A) AMP 100µM	2		NT	3667.28	(A) AMP 100µM	2
NT	11739.6	(A) AMP 100µM	2		NT	5027.53	(A) AMP 100µM	2
NT	10748.6	(A) AMP 100µM	2		NT	3483.02	(A) AMP 100µM	2
NT	2643.47	(A) AMP 100µM	2		NT	1068.83	(A) AMP 100µM	2
NT	15792.4	(A) AMP 100µM	2		NT	4429.51	(A) AMP 100µM	2
NT	16261.2	(A) AMP 100µM	2		NT	5436.87	(A) AMP 100µM	2
NT	10625.4	(A) AMP 100µM	2		NT	6059.87	(A) AMP 100µM	2
NT	13509.2	(A) AMP 100µM	2		NT	4588.86	(A) AMP 100µM	2
NT	16396.2	(A) AMP 100µM	2		NT	885.66	(A) AMP 100µM	2
NT	2252.72	(A) AMP 100µM	2		NT	1562.96	(A) AMP 100µM	2
NT	9121.59	(A) AMP 100µM	2		NT	751.88	(A) AMP 100µM	2
NT	1762.34	(A) AMP 100µM	2		NT	2937.48	(A) AMP 100µM	2
NT	1167.29	(A) AMP 100µM	2		NT	6216.56	(A) AMP 100µM	2
NT	711.884	(A) AMP 100µM	2		NT	4313.61	(A) AMP 100µM	2
NT	11945.3	(A) AMP 100µM	2		NT	4822.26	(A) AMP 100µM	2
NT	12682.3	(A) AMP 100µM	2		NT	4481.43	(A) AMP 100µM	2
NT	12807.5	(A) AMP 100µM	2		NT	3745.98	(A) AMP 100µM	2
NT	10429.7	(A) AMP 100µM	2		NT	6629.62	(A) AMP 100µM	2
NT	5617.25	(A) AMP 100µM	2		NT	2883.36	(A) AMP 100µM	2
NT	8666.28	(A) AMP 100µM	2		NT	5792.86	(A) AMP 100µM	2
NT	825.956	(A) AMP 100µM	2		NT	6193.03	(A) AMP 100µM	2
NT	779.931	(A) AMP 100µM	2		NT	4088.4	(A) AMP 100µM	2
NT	10253.2	(A) AMP 100µM	2		NT	5718.03	(A) AMP 100µM	2
NT	1079.85	(A) AMP 100µM	2		NT	4874.16	(A) AMP 100µM	2
NT	17266.1	(A) AMP 100µM	2		NT	5112.72	(A) AMP 100µM	2
NT	16449.3	(A) AMP 100µM	2		NT	6944.71	(A) AMP 100µM	2
NT	1143.76	(A) AMP 100µM	2		NT	3792.44	(A) AMP 100µM	2
NT	2139.33	(A) AMP 100µM	2		NT	6936.67	(A) AMP 100µM	2
NT	1274.38	(A) AMP 100µM	2		NT	4437.05	(A) AMP 100µM	2
NT	19598.9	(A) AMP 100µM	2		NT	2630.1	(A) AMP 100µM	2
NT	16745.1	(A) AMP 100µM	2		NT	3866.69	(A) AMP 100µM	2
NT	3607.88	(A) AMP 100µM	2		NT	4398.25	(A) AMP 100µM	2
NT	1901.93	(A) AMP 100µM	2		NT	4273.34	(A) AMP 100µM	2
NT	17024.1	(A) AMP 100µM	2		NT	2257.71	(A) AMP 100µM	2
NT	16324.8	(A) AMP 100µM	2		NT	4786.75	(A) AMP 100µM	2
NT	10221.8	(A) AMP 100µM	2		NT	6878.84	(A) AMP 100µM	2
NT	1682.19	(A) AMP 100µM	2		NT	4155.04	(A) AMP 100µM	2
NT	10426.1	(A) AMP 100µM	2		NT	4640.47	(A) AMP 100µM	2
NT	19095.3	(A) AMP 100µM	2		NT	4822.99	(A) AMP 100µM	2
NT	10239.1	(A) AMP 100µM	2		NT	6275.93	(A) AMP 100µM	2
NT	1180.72	(A) AMP 100µM	2		NT	2088.08	(A) AMP 100µM	2
NT	1105.97	(A) AMP 100µM	2		NT	2838.31	(A) AMP 100µM	2
NT	794.594	(A) AMP 100µM	2		NT	2870.26	(A) AMP 100µM	2
NT	1075.96	(A) AMP 100µM	2		NT	2514.81	(A) AMP 100µM	2
NT	2183.89	(A) AMP 100µM	2		NT	4904.23	(A) AMP 100µM	2
NT	19302.9	(A) AMP 100µM	2		NT	4042.25	(A) AMP 100µM	2
NT	20343	(A) AMP 100µM	2		NT	5214.58	(A) AMP 100µM	2
NT	3072.8	(A) AMP 100µM	2		NT	1476.71	(A) AMP 100µM	2
NT	750.237	(A) AMP 100µM	2		NT	3429.59	(A) AMP 100µM	2
NT	4204.63	(A) AMP 100µM	2		NT	2915.93	(A) AMP 100µM	2
NT	19842.4	(A) AMP 100µM	2		NT	3819.81	(A) AMP 100µM	2
NT	21040.4	(A) AMP 100µM	2		NT	6785.39	(A) AMP 100µM	2
NT	16457.7	(A) AMP 100µM	2		NT	5253.64	(A) AMP 100µM	2
NT	20795	(A) AMP 100µM	2		NT	5229.16	(A) AMP 100µM	2
NT	19558.1	(A) AMP 100µM	2		NT	3413.78	(A) AMP 100µM	2
NT	20426.4	(A) AMP 100µM	2		NT	3089.42	(A) AMP 100µM	2
NT	13992.2	(A) AMP 100µM	2		NT	4160.21	(A) AMP 100µM	2
NT	6130.7	(A) AMP 100µM	2		NT	5222.47	(A) AMP 100µM	2
NT	1654.41	(A) AMP 100µM	2		NT	5877.51	(A) AMP 100µM	2
NT	17488.2	(A) AMP 100µM	2		NT	5490.61	(A) AMP 100µM	2
NT	10315.3	(A) AMP 100µM	2		NT	3978.9	(A) AMP 100µM	2
NT	754.992	(A) AMP 100µM	2		NT	1625.67	(A) AMP 100µM	2
NT	8327.34	(A) AMP 100µM	2		NT	5942.61	(A) AMP 100µM	2
NT	23238	(A) AMP 100µM	2		NT	4174.92	(A) AMP 100µM	2
NT	12866.2	(A) AMP 100µM	2		NT	1256.86	(A) AMP 100µM	2
NT	18972.8	(A) AMP 100µM	2		NT	4005.65	(A) AMP 100µM	2
NT	10614.7	(A) AMP 100µM	2		NT	5311.82	(A) AMP 100µM	2
NT	13353.8	(A) AMP 100µM	2		NT	2740.22	(A) AMP 100µM	2
NT	832.456	(A) AMP 100µM	2		NT	6102.87	(A) AMP 100µM	2
NT	10446.5	(A) AMP 100µM	2		NT	6618.73	(A) AMP 100µM	2
NT	910.809	(A) AMP 100µM	2		NT	1733.01	(A) AMP 100µM	2
NT	834.518	(A) AMP 100µM	2		NT	5636.96	(A) AMP 100µM	2
NT	4632.19	(A) AMP 100µM	2		NT	5529.26	(A) AMP 100µM	2
NT	720.728	(A) AMP 100µM	2		NT	4193.59	(A) AMP 100µM	2
NT	13156.3	(A) AMP 100µM	2		NT	8231.09	(A) AMP 100µM	2
NT	9744.96	(A) AMP 100µM	2		NT	3440.21	(A) AMP 100µM	2
NT	13272.6	(A) AMP 100µM	2		NT	4737.99	(A) AMP 100µM	2
NT	851.047	(A) AMP 100µM	2		NT	6513.34	(A) AMP 100µM	2
NT	1341.27	(A) AMP 100µM	2		NT	1255.61	(A) AMP 100µM	2
NT	2626.19	(A) AMP 100µM	2		NT	5504.66	(A) AMP 100µM	2
NT	5902.45	(A) AMP 100µM	2		NT	2366.55	(A) AMP 100µM	2
NT	2083.7	(A) AMP 100µM	2		NT	7724.79	(A) AMP 100µM	2
NT	10827.9	(A) AMP 100µM	2		NT	5514.21	(A) AMP 100µM	2
NT	2298.91	(A) AMP 100µM	2		NT	5880.56	(A) AMP 100µM	2
NT	3364.24	(A) AMP 100µM	2		NT	5855.23	(A) AMP 100µM	2
NT	6810.82	(A) AMP 100µM	2		NT	6850.34	(A) AMP 100µM	2
NT	13174.9	(A) AMP 100µM	2		NT	4150.99	(A) AMP 100µM	2
NT	11191.5	(A) AMP 100µM	2		NT	1949.92	(A) AMP 100µM	2
NT	11029.4	(A) AMP 100µM	2		NT	2431.04	(A) AMP 100µM	2
NT	703.955	(A) AMP 100µM	2		NT	4429.71	(A) AMP 100µM	2
NT	8330.36	(A) AMP 100µM	2		NT	3103.99	(A) AMP 100µM	2
NT	14223.4	(A) AMP 100µM	2		NT	3827.46	(A) AMP 100µM	2
NT	11052.7	(A) AMP 100µM	2		NT	5811.68	(A) AMP 100µM	2
NT	10866.4	(A) AMP 100µM	2		NT	2623.84	(A) AMP 100µM	2
NT	916.577	(A) AMP 100µM	2		NT	4416.11	(A) AMP 100µM	2
NT	3245	(A) AMP 100µM	2		NT	4021.18	(A) AMP 100µM	2
NT	4814.86	(A) AMP 100µM	2		NT	3869.3	(A) AMP 100µM	2
NT	13437.4	(A) AMP 100µM	2		NT	4723.2	(A) AMP 100µM	2
NT	12822.4	(A) AMP 100µM	2		NT	3044.18	(A) AMP 100µM	2
NT	6612.34	(A) AMP 100µM	2		NT	3549.07	(A) AMP 100µM	2
NT	5679.87	(A) AMP 100µM	2		NT	2639.42	(A) AMP 100µM	2
NT	14071.1	(A) AMP 100µM	2		NT	3158.18	(A) AMP 100µM	2
NT	12169.9	(A) AMP 100µM	2		NT	3904.47	(A) AMP 100µM	2
NT	12005.3	(A) AMP 100µM	2		NT	1853.22	(A) AMP 100µM	2
NT	17309.9	(A) AMP 100µM	2		NT	4258.7	(A) AMP 100µM	2
NT	16592.2	(A) AMP 100µM	2		NT	4059.91	(A) AMP 100µM	2
NT	16902.4	(A) AMP 100µM	2		NT	7423.88	(A) AMP 100µM	2
NT	17346.2	(A) AMP 100µM	2		NT	4572.1	(A) AMP 100µM	2
NT	17533	(A) AMP 100µM	2		NT	3849.39	(A) AMP 100µM	2
NT	2379.52	(A) AMP 100µM	2		NT	2217.65	(A) AMP 100µM	2
NT	18898.1	(A) AMP 100µM	2		NT	4219.16	(A) AMP 100µM	2
NT	19355.3	(A) AMP 100µM	2		NT	4774.79	(A) AMP 100µM	2
NT	17473.3	(A) AMP 100µM	2		NT	6047.17	(A) AMP 100µM	2
NT	16929.8	(A) AMP 100µM	2		NT	5212.16	(A) AMP 100µM	2
NT	13006.4	(A) AMP 100µM	2		NT	4221.44	(A) AMP 100µM	2
NT	12310.3	(A) AMP 100µM	2		NT	5134.66	(A) AMP 100µM	2
NT	4835.02	(A) AMP 100µM	2		NT	4823.91	(A) AMP 100µM	2
NT	3494.57	(A) AMP 100µM	2		NT	2876.15	(A) AMP 100µM	2
NT	1752.49	(A) AMP 100µM	2		NT	5564.72	(A) AMP 100µM	2
NT	6827.39	(A) AMP 100µM	2		NT	6036.51	(A) AMP 100µM	2
NT	16089.8	(A) AMP 100µM	2		NT	1936.2	(A) AMP 100µM	2
NT	13370.3	(A) AMP 100µM	2		NT	5654.66	(A) AMP 100µM	2
NT	12973.8	(A) AMP 100µM	2		NT	5724.23	(A) AMP 100µM	2
NT	13287.9	(A) AMP 100µM	2		NT	6165.37	(A) AMP 100µM	2
NT	13024.9	(A) AMP 100µM	2		NT	1611.66	(A) AMP 100µM	2
NT	940.227	(A) AMP 100µM	2		NT	1489.26	(A) AMP 100µM	2
NT	13745.2	(A) AMP 100µM	2		NT	3272.72	(A) AMP 100µM	2
NT	13874.7	(A) AMP 100µM	2		NT	4184.82	(A) AMP 100µM	2
NT	1543.73	(A) AMP 100µM	2		NT	2770.79	(A) AMP 100µM	2
NT	1779.75	(A) AMP 100µM	2		NT	1131.45	(A) AMP 100µM	2
NT	8771.63	(A) AMP 100µM	2		NT	3551.01	(A) AMP 100µM	2
NT	1921.93	(A) AMP 100µM	2		NT	3325.44	(A) AMP 100µM	2
NT	7598.44	(A) AMP 100µM	2		NT	2711.69	(A) AMP 100µM	2
NT	3426.18	(A) AMP 100µM	2		NT	915.645	(A) AMP 100µM	2
NT	892.448	(A) AMP 100µM	2		NT	1152.39	(A) AMP 100µM	2
NT	13358.6	(A) AMP 100µM	2		NT	1727.48	(A) AMP 100µM	2
NT	1317.26	(A) AMP 100µM	2		NT	4531.16	(A) AMP 100µM	2
NT	12552.9	(A) AMP 100µM	2		NT	1178.88	(A) AMP 100µM	2
NT	15654	(A) AMP 100µM	2		NT	4200.73	(A) AMP 100µM	2
NT	14900.2	(A) AMP 100µM	2		NT	758.057	(A) AMP 100µM	2
NT	10878.9	(A) AMP 100µM	2		NT	3402.38	(A) AMP 100µM	2
NT	8093.26	(A) AMP 100µM	2		NT	1599.46	(A) AMP 100µM	2
NT	14151.3	(A) AMP 100µM	2		NT	1145.53	(A) AMP 100µM	2
NT	9253.85	(A) AMP 100µM	2		NT	812.964	(A) AMP 100µM	2
NT	16048	(A) AMP 100µM	2		NT	3830.95	(A) AMP 100µM	2
NT	7110.63	(A) AMP 100µM	2		NT	5507.45	(A) AMP 100µM	2
NT	17520	(A) AMP 100µM	2		NT	4928.57	(A) AMP 100µM	2
NT	13015.5	(A) AMP 100µM	2		NT	5184.1	(A) AMP 100µM	2
NT	10312.5	(A) AMP 100µM	2		NT	5534.84	(A) AMP 100µM	2
NT	9301.38	(A) AMP 100µM	2		NT	1743.65	(A) AMP 100µM	2
NT	7900.16	(A) AMP 100µM	2		NT	3507.15	(A) AMP 100µM	2
NT	13562.4	(A) AMP 100µM	2		NT	4388.36	(A) AMP 100µM	2
NT	16516.9	(A) AMP 100µM	2		NT	4457.88	(A) AMP 100µM	2
NT	10143.2	(A) AMP 100µM	2		NT	4823.26	(A) AMP 100µM	2
NT	9161.07	(A) AMP 100µM	2		NT	2868.51	(A) AMP 100µM	2
NT	18544.3	(A) AMP 100µM	2		NT	3316.1	(A) AMP 100µM	2
NT	19823.3	(A) AMP 100µM	2		NT	6418.89	(A) AMP 100µM	2
NT	7276.48	(A) AMP 100µM	2		NT	2537.01	(A) AMP 100µM	2
NT	11221.9	(A) AMP 100µM	2		NT	4669.54	(A) AMP 100µM	2
NT	9501.55	(A) AMP 100µM	2		NT	3097	(A) AMP 100µM	2
NT	8333.63	(A) AMP 100µM	2		NT	2483.27	(A) AMP 100µM	2
NT	5278.05	(A) AMP 100µM	2		NT	4100.47	(A) AMP 100µM	2
NT	3579.63	(A) AMP 100µM	2		NT	5246.43	(A) AMP 100µM	2
NT	7733.59	(A) AMP 100µM	2		NT	4306.81	(A) AMP 100µM	2
NT	10306.4	(A) AMP 100µM	2		NT	4628.15	(A) AMP 100µM	2
NT	994.839	(A) AMP 100µM	2		NT	2167.75	(A) AMP 100µM	2
NT	8524.15	(A) AMP 100µM	2		NT	7250.62	(A) AMP 100µM	2
[truncated: 7,829 more rows]
