# Supplementary material for: NAD+ regulates nucleotide metabolism and genomic DNA replication
Source: Nat Cell Biol. 2023 Nov 13;25(12):1774–86. doi: 10.1038/s41556-023-01280-z (PMC10709141; doi:10.1038/s41556-023-01280-z)
Supplement: Supplementary file 7 — Numerical source data. [file 41556_2023_1280_MOESM7_ESM.xlsx]

## Sheet: Fig 4a
sample	mtb	area	celltype	treat
HeLa NT	Aspartic acid	0.318	HeLa	NT
HeLa NT	Aspartic acid	13.4	HeLa	NT
HeLa NT	Aspartic acid	22.2	HeLa	NT
HeLa NT	Aspartic acid	27.3	HeLa	NT
HeLa 1h	Aspartic acid	25.9	HeLa	1h
HeLa 1h	Aspartic acid	26.3	HeLa	1h
HeLa 1h	Aspartic acid	27.2	HeLa	1h
HeLa 1h	Aspartic acid	28.7	HeLa	1h
HeLa 24h	Aspartic acid	26.7	HeLa	24h
HeLa 24h	Aspartic acid	28.4	HeLa	24h
HeLa 24h	Aspartic acid	30	HeLa	24h
HeLa 24h	Aspartic acid	28	HeLa	24h
U2OS NT	Aspartic acid	100	U2OS	NT
U2OS NT	Aspartic acid	325	U2OS	NT
U2OS NT	Aspartic acid	258	U2OS	NT
U2OS NT	Aspartic acid	299	U2OS	NT
U2OS 1h	Aspartic acid	228	U2OS	1h
U2OS 1h	Aspartic acid	228	U2OS	1h
U2OS 1h	Aspartic acid	222	U2OS	1h
U2OS 1h	Aspartic acid	226	U2OS	1h
U2OS 24h	Aspartic acid	336	U2OS	24h
U2OS 24h	Aspartic acid	120	U2OS	24h
U2OS 24h	Aspartic acid	238	U2OS	24h
U2OS 24h	Aspartic acid	274	U2OS	24h
HeLa NT	cis-Aconitic acid	84	HeLa	NT
HeLa NT	cis-Aconitic acid	94.4	HeLa	NT
HeLa NT	cis-Aconitic acid	111	HeLa	NT
HeLa NT	cis-Aconitic acid	101	HeLa	NT
HeLa 1h	cis-Aconitic acid	83.4	HeLa	1h
HeLa 1h	cis-Aconitic acid	88.9	HeLa	1h
HeLa 1h	cis-Aconitic acid	99.4	HeLa	1h
HeLa 1h	cis-Aconitic acid	81	HeLa	1h
HeLa 24h	cis-Aconitic acid	75.4	HeLa	24h
HeLa 24h	cis-Aconitic acid	92.4	HeLa	24h
HeLa 24h	cis-Aconitic acid	102	HeLa	24h
HeLa 24h	cis-Aconitic acid	87.2	HeLa	24h
U2OS NT	cis-Aconitic acid	184	U2OS	NT
U2OS NT	cis-Aconitic acid	215	U2OS	NT
U2OS NT	cis-Aconitic acid	213	U2OS	NT
U2OS NT	cis-Aconitic acid	187	U2OS	NT
U2OS 1h	cis-Aconitic acid	185	U2OS	1h
U2OS 1h	cis-Aconitic acid	188	U2OS	1h
U2OS 1h	cis-Aconitic acid	193	U2OS	1h
U2OS 1h	cis-Aconitic acid	196	U2OS	1h
U2OS 24h	cis-Aconitic acid	72.3	U2OS	24h
U2OS 24h	cis-Aconitic acid	106	U2OS	24h
U2OS 24h	cis-Aconitic acid	123	U2OS	24h
U2OS 24h	cis-Aconitic acid	107	U2OS	24h
HeLa NT	Citric acid	2.12	HeLa	NT
HeLa NT	Citric acid	3.03	HeLa	NT
HeLa NT	Citric acid	4.6	HeLa	NT
HeLa NT	Citric acid	3.45	HeLa	NT
HeLa 1h	Citric acid	2.31	HeLa	1h
HeLa 1h	Citric acid	2.12	HeLa	1h
HeLa 1h	Citric acid	2.5	HeLa	1h
HeLa 1h	Citric acid	1.79	HeLa	1h
HeLa 24h	Citric acid	3.06	HeLa	24h
HeLa 24h	Citric acid	2.67	HeLa	24h
HeLa 24h	Citric acid	3.2	HeLa	24h
HeLa 24h	Citric acid	3.44	HeLa	24h
U2OS NT	Citric acid	9.22	U2OS	NT
U2OS NT	Citric acid	8.94	U2OS	NT
U2OS NT	Citric acid	7.93	U2OS	NT
U2OS NT	Citric acid	7.7	U2OS	NT
U2OS 1h	Citric acid	8.6	U2OS	1h
U2OS 1h	Citric acid	8.97	U2OS	1h
U2OS 1h	Citric acid	8.21	U2OS	1h
U2OS 1h	Citric acid	8.13	U2OS	1h
U2OS 24h	Citric acid	6.86	U2OS	24h
U2OS 24h	Citric acid	6.31	U2OS	24h
U2OS 24h	Citric acid	6.59	U2OS	24h
U2OS 24h	Citric acid	5.56	U2OS	24h
HeLa NT	Glutamic acid	804	HeLa	NT
HeLa NT	Glutamic acid	738	HeLa	NT
HeLa NT	Glutamic acid	914	HeLa	NT
HeLa NT	Glutamic acid	873	HeLa	NT
HeLa 1h	Glutamic acid	615	HeLa	1h
HeLa 1h	Glutamic acid	649	HeLa	1h
HeLa 1h	Glutamic acid	766	HeLa	1h
HeLa 1h	Glutamic acid	617	HeLa	1h
HeLa 24h	Glutamic acid	790	HeLa	24h
HeLa 24h	Glutamic acid	960	HeLa	24h
HeLa 24h	Glutamic acid	1210	HeLa	24h
HeLa 24h	Glutamic acid	881	HeLa	24h
U2OS NT	Glutamic acid	4690	U2OS	NT
U2OS NT	Glutamic acid	6310	U2OS	NT
U2OS NT	Glutamic acid	5110	U2OS	NT
U2OS NT	Glutamic acid	5460	U2OS	NT
U2OS 1h	Glutamic acid	4460	U2OS	1h
U2OS 1h	Glutamic acid	4460	U2OS	1h
U2OS 1h	Glutamic acid	4400	U2OS	1h
U2OS 1h	Glutamic acid	4440	U2OS	1h
U2OS 24h	Glutamic acid	4790	U2OS	24h
U2OS 24h	Glutamic acid	4390	U2OS	24h
U2OS 24h	Glutamic acid	3500	U2OS	24h
U2OS 24h	Glutamic acid	4010	U2OS	24h
HeLa NT	Glutamine	54	HeLa	NT
HeLa NT	Glutamine	30.6	HeLa	NT
HeLa NT	Glutamine	59.6	HeLa	NT
HeLa NT	Glutamine	50	HeLa	NT
HeLa 1h	Glutamine	86.6	HeLa	1h
HeLa 1h	Glutamine	92.3	HeLa	1h
HeLa 1h	Glutamine	84	HeLa	1h
HeLa 1h	Glutamine	66.5	HeLa	1h
HeLa 24h	Glutamine	72.3	HeLa	24h
HeLa 24h	Glutamine	88	HeLa	24h
HeLa 24h	Glutamine	69.8	HeLa	24h
HeLa 24h	Glutamine	22	HeLa	24h
U2OS NT	Glutamine	1240	U2OS	NT
U2OS NT	Glutamine	1420	U2OS	NT
U2OS NT	Glutamine	1200	U2OS	NT
U2OS NT	Glutamine	1220	U2OS	NT
U2OS 1h	Glutamine	1090	U2OS	1h
U2OS 1h	Glutamine	1050	U2OS	1h
U2OS 1h	Glutamine	1200	U2OS	1h
U2OS 1h	Glutamine	1130	U2OS	1h
U2OS 24h	Glutamine	1020	U2OS	24h
U2OS 24h	Glutamine	870	U2OS	24h
U2OS 24h	Glutamine	859	U2OS	24h
U2OS 24h	Glutamine	924	U2OS	24h
HeLa NT	Lactic acid	374	HeLa	NT
HeLa NT	Lactic acid	466	HeLa	NT
HeLa NT	Lactic acid	499	HeLa	NT
HeLa NT	Lactic acid	410	HeLa	NT
HeLa 1h	Lactic acid	378	HeLa	1h
HeLa 1h	Lactic acid	325	HeLa	1h
HeLa 1h	Lactic acid	381	HeLa	1h
HeLa 1h	Lactic acid	405	HeLa	1h
HeLa 24h	Lactic acid	329	HeLa	24h
HeLa 24h	Lactic acid	424	HeLa	24h
HeLa 24h	Lactic acid	522	HeLa	24h
HeLa 24h	Lactic acid	281	HeLa	24h
U2OS NT	Lactic acid	87.1	U2OS	NT
U2OS NT	Lactic acid	72.5	U2OS	NT
U2OS NT	Lactic acid	78.8	U2OS	NT
U2OS NT	Lactic acid	68.6	U2OS	NT
U2OS 1h	Lactic acid	73.6	U2OS	1h
U2OS 1h	Lactic acid	74.8	U2OS	1h
U2OS 1h	Lactic acid	94.4	U2OS	1h
U2OS 1h	Lactic acid	70.5	U2OS	1h
U2OS 24h	Lactic acid	98.4	U2OS	24h
U2OS 24h	Lactic acid	66.1	U2OS	24h
U2OS 24h	Lactic acid	92.1	U2OS	24h
U2OS 24h	Lactic acid	74.1	U2OS	24h
HeLa NT	Malic acid	4.75	HeLa	NT
HeLa NT	Malic acid	5.64	HeLa	NT
HeLa NT	Malic acid	6.41	HeLa	NT
HeLa NT	Malic acid	6.45	HeLa	NT
HeLa 1h	Malic acid	2.03	HeLa	1h
HeLa 1h	Malic acid	2.06	HeLa	1h
HeLa 1h	Malic acid	2.4	HeLa	1h
HeLa 1h	Malic acid	2.24	HeLa	1h
HeLa 24h	Malic acid	3.04	HeLa	24h
HeLa 24h	Malic acid	3.37	HeLa	24h
HeLa 24h	Malic acid	3.84	HeLa	24h
HeLa 24h	Malic acid	3.6	HeLa	24h
U2OS NT	Malic acid	4.84	U2OS	NT
U2OS NT	Malic acid	5.49	U2OS	NT
U2OS NT	Malic acid	5.37	U2OS	NT
U2OS NT	Malic acid	5.39	U2OS	NT
U2OS 1h	Malic acid	5.92	U2OS	1h
U2OS 1h	Malic acid	6.3	U2OS	1h
U2OS 1h	Malic acid	5.92	U2OS	1h
U2OS 1h	Malic acid	5.58	U2OS	1h
U2OS 24h	Malic acid	10.6	U2OS	24h
U2OS 24h	Malic acid	10.1	U2OS	24h
U2OS 24h	Malic acid	9.42	U2OS	24h
U2OS 24h	Malic acid	9.25	U2OS	24h
HeLa NT	NAD+	13.4	HeLa	NT
HeLa NT	NAD+	15.2	HeLa	NT
HeLa NT	NAD+	16	HeLa	NT
HeLa NT	NAD+	17.3	HeLa	NT
HeLa 1h	NAD+	57.1	HeLa	1h
HeLa 1h	NAD+	43.7	HeLa	1h
HeLa 1h	NAD+	39.8	HeLa	1h
HeLa 1h	NAD+	52.4	HeLa	1h
HeLa 24h	NAD+	42.1	HeLa	24h
HeLa 24h	NAD+	66.7	HeLa	24h
HeLa 24h	NAD+	64.8	HeLa	24h
HeLa 24h	NAD+	15.1	HeLa	24h
U2OS NT	NAD+	12.2	U2OS	NT
U2OS NT	NAD+	12	U2OS	NT
U2OS NT	NAD+	12.9	U2OS	NT
U2OS NT	NAD+	12	U2OS	NT
U2OS 1h	NAD+	51.7	U2OS	1h
U2OS 1h	NAD+	52.9	U2OS	1h
U2OS 1h	NAD+	68.2	U2OS	1h
U2OS 1h	NAD+	50.8	U2OS	1h
U2OS 24h	NAD+	79.5	U2OS	24h
U2OS 24h	NAD+	47.3	U2OS	24h
U2OS 24h	NAD+	58.8	U2OS	24h
U2OS 24h	NAD+	47.3	U2OS	24h
HeLa NT	Succinic acid	61.5	HeLa	NT
HeLa NT	Succinic acid	63.1	HeLa	NT
HeLa NT	Succinic acid	55.7	HeLa	NT
HeLa NT	Succinic acid	60.2	HeLa	NT
HeLa 1h	Succinic acid	45.7	HeLa	1h
HeLa 1h	Succinic acid	38.3	HeLa	1h
HeLa 1h	Succinic acid	46.3	HeLa	1h
HeLa 1h	Succinic acid	51.6	HeLa	1h
HeLa 24h	Succinic acid	56.6	HeLa	24h
HeLa 24h	Succinic acid	164	HeLa	24h
HeLa 24h	Succinic acid	95.4	HeLa	24h
HeLa 24h	Succinic acid	43.2	HeLa	24h
U2OS NT	Succinic acid	126	U2OS	NT
U2OS NT	Succinic acid	121	U2OS	NT
U2OS NT	Succinic acid	121	U2OS	NT
U2OS NT	Succinic acid	109	U2OS	NT
U2OS 1h	Succinic acid	141	U2OS	1h
U2OS 1h	Succinic acid	121	U2OS	1h
U2OS 1h	Succinic acid	154	U2OS	1h
U2OS 1h	Succinic acid	137	U2OS	1h
U2OS 24h	Succinic acid	178	U2OS	24h
U2OS 24h	Succinic acid	103	U2OS	24h
U2OS 24h	Succinic acid	105	U2OS	24h
U2OS 24h	Succinic acid	93.3	U2OS	24h
HeLa NT	2-Oxoglutaric acid	70.6	HeLa	NT
HeLa NT	2-Oxoglutaric acid	66.6	HeLa	NT
HeLa NT	2-Oxoglutaric acid	81.5	HeLa	NT
HeLa NT	2-Oxoglutaric acid	77.4	HeLa	NT
HeLa 1h	2-Oxoglutaric acid	17.4	HeLa	1h
HeLa 1h	2-Oxoglutaric acid	19.4	HeLa	1h
HeLa 1h	2-Oxoglutaric acid	24.8	HeLa	1h
HeLa 1h	2-Oxoglutaric acid	20	HeLa	1h
HeLa 24h	2-Oxoglutaric acid	34.4	HeLa	24h
HeLa 24h	2-Oxoglutaric acid	33.4	HeLa	24h
HeLa 24h	2-Oxoglutaric acid	40.6	HeLa	24h
HeLa 24h	2-Oxoglutaric acid	40.2	HeLa	24h
U2OS NT	2-Oxoglutaric acid	105	U2OS	NT
U2OS NT	2-Oxoglutaric acid	108	U2OS	NT
U2OS NT	2-Oxoglutaric acid	99.4	U2OS	NT
U2OS NT	2-Oxoglutaric acid	87	U2OS	NT
U2OS 1h	2-Oxoglutaric acid	114	U2OS	1h
U2OS 1h	2-Oxoglutaric acid	124	U2OS	1h
U2OS 1h	2-Oxoglutaric acid	122	U2OS	1h
U2OS 1h	2-Oxoglutaric acid	116	U2OS	1h
U2OS 24h	2-Oxoglutaric acid	138	U2OS	24h
U2OS 24h	2-Oxoglutaric acid	114	U2OS	24h
U2OS 24h	2-Oxoglutaric acid	113	U2OS	24h
U2OS 24h	2-Oxoglutaric acid	79.8	U2OS	24h
HeLa NT	Coenzyme A	0.219	HeLa	NT
HeLa NT	Coenzyme A	0.212	HeLa	NT
HeLa NT	Coenzyme A	0.304	HeLa	NT
HeLa NT	Coenzyme A	0.349	HeLa	NT
HeLa 1h	Coenzyme A	0.28	HeLa	1h
HeLa 1h	Coenzyme A	0.275	HeLa	1h
HeLa 1h	Coenzyme A	0.374	HeLa	1h
HeLa 1h	Coenzyme A	0.258	HeLa	1h
HeLa 24h	Coenzyme A	0.372	HeLa	24h
HeLa 24h	Coenzyme A	0.371	HeLa	24h
HeLa 24h	Coenzyme A	0.479	HeLa	24h
HeLa 24h	Coenzyme A	0.496	HeLa	24h
U2OS NT	Coenzyme A	0.505	U2OS	NT
U2OS NT	Coenzyme A	0.693	U2OS	NT
U2OS NT	Coenzyme A	0.672	U2OS	NT
U2OS NT	Coenzyme A	0.713	U2OS	NT
U2OS 1h	Coenzyme A	0.501	U2OS	1h
U2OS 1h	Coenzyme A	0.541	U2OS	1h
U2OS 1h	Coenzyme A	0.515	U2OS	1h
U2OS 1h	Coenzyme A	0.606	U2OS	1h
U2OS 24h	Coenzyme A	0.706	U2OS	24h
U2OS 24h	Coenzyme A	0.798	U2OS	24h
U2OS 24h	Coenzyme A	0.54	U2OS	24h
U2OS 24h	Coenzyme A	0.81	U2OS	24h
HeLa NT	Fumaric acid	0.363	HeLa	NT
HeLa NT	Fumaric acid	0.424	HeLa	NT
HeLa NT	Fumaric acid	0.443	HeLa	NT
HeLa NT	Fumaric acid	0.443	HeLa	NT
HeLa 1h	Fumaric acid	0.182	HeLa	1h
HeLa 1h	Fumaric acid	0.154	HeLa	1h
HeLa 1h	Fumaric acid	0.191	HeLa	1h
HeLa 1h	Fumaric acid	0.208	HeLa	1h
HeLa 24h	Fumaric acid	0.266	HeLa	24h
HeLa 24h	Fumaric acid	0.288	HeLa	24h
HeLa 24h	Fumaric acid	0.32	HeLa	24h
HeLa 24h	Fumaric acid	0.296	HeLa	24h
U2OS NT	Fumaric acid	0.421	U2OS	NT
U2OS NT	Fumaric acid	0.432	U2OS	NT
U2OS NT	Fumaric acid	0.474	U2OS	NT
U2OS NT	Fumaric acid	0.414	U2OS	NT
U2OS 1h	Fumaric acid	0.46	U2OS	1h
U2OS 1h	Fumaric acid	0.483	U2OS	1h
U2OS 1h	Fumaric acid	0.515	U2OS	1h
U2OS 1h	Fumaric acid	0.438	U2OS	1h
U2OS 24h	Fumaric acid	0.592	U2OS	24h
U2OS 24h	Fumaric acid	0.511	U2OS	24h
U2OS 24h	Fumaric acid	0.598	U2OS	24h
U2OS 24h	Fumaric acid	0.594	U2OS	24h
HeLa NT	Isocitric acid	0.067	HeLa	NT
HeLa NT	Isocitric acid	0.0917	HeLa	NT
HeLa NT	Isocitric acid	0.114	HeLa	NT
HeLa NT	Isocitric acid	0.0824	HeLa	NT
HeLa 1h	Isocitric acid	0.0627	HeLa	1h
HeLa 1h	Isocitric acid	0.0701	HeLa	1h
HeLa 1h	Isocitric acid	0.102	HeLa	1h
HeLa 1h	Isocitric acid	0.0525	HeLa	1h
HeLa 24h	Isocitric acid	0.0552	HeLa	24h
HeLa 24h	Isocitric acid	0.0493	HeLa	24h
HeLa 24h	Isocitric acid	0.057	HeLa	24h
HeLa 24h	Isocitric acid	0.0765	HeLa	24h
U2OS NT	Isocitric acid	0.205	U2OS	NT
U2OS NT	Isocitric acid	0.18	U2OS	NT
U2OS NT	Isocitric acid	0.126	U2OS	NT
U2OS NT	Isocitric acid	0.166	U2OS	NT
U2OS 1h	Isocitric acid	0.163	U2OS	1h
U2OS 1h	Isocitric acid	0.15	U2OS	1h
U2OS 1h	Isocitric acid	0.141	U2OS	1h
U2OS 1h	Isocitric acid	0.138	U2OS	1h
U2OS 24h	Isocitric acid	0.218	U2OS	24h
U2OS 24h	Isocitric acid	0.194	U2OS	24h
U2OS 24h	Isocitric acid	0.193	U2OS	24h
U2OS 24h	Isocitric acid	0.209	U2OS	24h
HeLa NT	NADH	3.81	HeLa	NT
HeLa NT	NADH	2.58	HeLa	NT
HeLa NT	NADH	4.46	HeLa	NT
HeLa NT	NADH	3.06	HeLa	NT
HeLa 1h	NADH	13.6	HeLa	1h
HeLa 1h	NADH	16.4	HeLa	1h
HeLa 1h	NADH	23.9	HeLa	1h
HeLa 1h	NADH	30.8	HeLa	1h
HeLa 24h	NADH	14.3	HeLa	24h
HeLa 24h	NADH	21.5	HeLa	24h
HeLa 24h	NADH	33.5	HeLa	24h
HeLa 24h	NADH	11.7	HeLa	24h
U2OS NT	NADH	1.73	U2OS	NT
U2OS NT	NADH	2.79	U2OS	NT
U2OS NT	NADH	3.19	U2OS	NT
U2OS NT	NADH	2.89	U2OS	NT
U2OS 1h	NADH	5.69	U2OS	1h
U2OS 1h	NADH	9.41	U2OS	1h
U2OS 1h	NADH	8.8	U2OS	1h
U2OS 1h	NADH	9.92	U2OS	1h
U2OS 24h	NADH	7.11	U2OS	24h
U2OS 24h	NADH	11.1	U2OS	24h
U2OS 24h	NADH	9.3	U2OS	24h
U2OS 24h	NADH	6.78	U2OS	24h
HeLa NT	Pyruvic acid	0.838	HeLa	NT
HeLa NT	Pyruvic acid	0.968	HeLa	NT
HeLa NT	Pyruvic acid	1.34	HeLa	NT
HeLa NT	Pyruvic acid	1.47	HeLa	NT
HeLa 1h	Pyruvic acid	1.03	HeLa	1h
HeLa 1h	Pyruvic acid	1.06	HeLa	1h
HeLa 1h	Pyruvic acid	1.19	HeLa	1h
HeLa 1h	Pyruvic acid	1.35	HeLa	1h
HeLa 24h	Pyruvic acid	1.09	HeLa	24h
HeLa 24h	Pyruvic acid	1.14	HeLa	24h
HeLa 24h	Pyruvic acid	1.74	HeLa	24h
HeLa 24h	Pyruvic acid	1.37	HeLa	24h
U2OS NT	Pyruvic acid	0.819	U2OS	NT
U2OS NT	Pyruvic acid	0.981	U2OS	NT
U2OS NT	Pyruvic acid	1.01	U2OS	NT
U2OS NT	Pyruvic acid	0.892	U2OS	NT
U2OS 1h	Pyruvic acid	0.766	U2OS	1h
U2OS 1h	Pyruvic acid	0.926	U2OS	1h
U2OS 1h	Pyruvic acid	1.15	U2OS	1h
U2OS 1h	Pyruvic acid	0.998	U2OS	1h
U2OS 24h	Pyruvic acid	1.15	U2OS	24h
U2OS 24h	Pyruvic acid	1	U2OS	24h
U2OS 24h	Pyruvic acid	1.31	U2OS	24h
U2OS 24h	Pyruvic acid	1.11	U2OS	24h

## Sheet: Fig 4b
HeLa						U2OS
2000 cells (rows) per condition were randomly sampled and plotted in the figure.						2500 cells (rows) per condition were randomly sampled and plotted in the figure.
total_DAPI	mean_EDU	gH2AX_foci	condition	sample_id		total_DAPI	mean_EDU	gH2AX_foci	condition	sample_id
21841288	296.537	1	NT	1		28426708	1643.47	36	NT	1
14166906	1163.77	0	NT	1		19717706	145.478	21	NT	1
19815710	359.318	0	NT	1		17695922	147.045	13	NT	1
22467700	240.009	2	NT	1		17629660	141.934	16	NT	1
18665900	258.385	2	NT	1		18015538	144.147	13	NT	1
21516576	247.755	2	NT	1		36226188	155.18	15	NT	1
21855670	239.53	1	NT	1		37882932	171.763	18	NT	1
20205218	257.463	0	NT	1		18431784	3800.61	4	NT	1
20964654	262.361	1	NT	1		22442290	7990.23	23	NT	1
22465464	245.001	1	NT	1		23928906	8124.36	25	NT	1
17810280	262.618	4	NT	1		21520502	10105.4	47	NT	1
24184206	389.876	45	NT	1		40102408	458.16	16	NT	1
21053168	248.754	2	NT	1		23986052	10810.3	27	NT	1
17709348	394.914	3	NT	1		30291114	8631.57	35	NT	1
21436836	245.055	3	NT	1		21289228	6778.62	35	NT	1
46350160	345.878	6	NT	1		30826342	7849.43	39	NT	1
35817628	7001.13	31	NT	1		18526122	181.385	8	NT	1
18876510	285.687	2	NT	1		17127988	172.082	6	NT	1
21883540	275.839	5	NT	1		18804632	169.591	5	NT	1
19131928	418.075	1	NT	1		16452852	225.919	5	NT	1
42708976	259.854	14	NT	1		18486250	183.785	10	NT	1
18274432	459.291	4	NT	1		33493880	5985.53	54	NT	1
22260824	330.233	1	NT	1		38220448	6073.7	50	NT	1
21454800	413.153	4	NT	1		16140985	163.25	3	NT	1
18587920	3744.51	2	NT	1		16181044	2309.28	14	NT	1
26088922	808.589	1	NT	1		16262265	196.651	5	NT	1
21075496	255.298	3	NT	1		15623437	207.265	4	NT	1
30654238	13260.4	24	NT	1		21496258	4027.94	41	NT	1
22584716	7478.85	4	NT	1		36176288	147.681	15	NT	1
21700376	257.744	2	NT	1		34819784	147.967	19	NT	1
26247670	16669.4	14	NT	1		32177656	9080.81	39	NT	1
42256368	278.966	9	NT	1		34580220	7254.37	50	NT	1
21361278	7366.06	2	NT	1		32225486	144.59	4	NT	1
36554544	253.598	17	NT	1		18548494	153.344	14	NT	1
32778148	11065.6	19	NT	1		19253348	141.823	10	NT	1
22401808	893.422	1	NT	1		35480228	199.061	27	NT	1
19708252	617.747	1	NT	1		19125548	144.375	4	NT	1
21110514	295.126	2	NT	1		29013866	5110.38	37	NT	1
33706848	17428.4	26	NT	1		18191244	141.456	21	NT	1
33973484	245.549	2	NT	1		17564086	145.388	9	NT	1
22525488	8314.46	2	NT	1		17247156	140.895	10	NT	1
34034132	16305.5	28	NT	1		17698592	142.186	6	NT	1
36424388	8099.69	40	NT	1		34399128	141.221	13	NT	1
24666046	19268.8	11	NT	1		13521798	144.042	8	NT	1
30314860	15950.8	24	NT	1		21731050	5317.56	35	NT	1
39118016	11916.2	21	NT	1		13943771	144.956	12	NT	1
42440032	276.258	3	NT	1		21546484	4355.88	37	NT	1
21117548	250.08	1	NT	1		32358106	153.502	13	NT	1
22230172	14374.9	11	NT	1		32851890	152.564	9	NT	1
38946756	288.438	47	NT	1		33587208	177.388	17	NT	1
20420516	401.434	6	NT	1		34073028	183.312	15	NT	1
19809510	935.869	3	NT	1		37504368	321.05	36	NT	1
19568566	647.711	3	NT	1		17791366	146.797	6	NT	1
36102040	225.877	37	NT	1		18590592	151.494	12	NT	1
19169070	273.593	2	NT	1		18879454	147.896	14	NT	1
19544952	574.802	0	NT	1		18724598	164.092	5	NT	1
37779028	239.209	16	NT	1		19099088	156.688	6	NT	1
21304110	339.274	2	NT	1		33878320	145.263	15	NT	1
18919250	258.646	4	NT	1		16763507	141.915	15	NT	1
20808836	15402.8	8	NT	1		18460214	161.658	5	NT	1
41078120	338.538	9	NT	1		18813708	162.201	2	NT	1
19724214	264.093	0	NT	1		36006632	235.202	35	NT	1
22690360	311.051	1	NT	1		17987034	3636.5	14	NT	1
21134396	315.022	2	NT	1		17982568	4834.06	15	NT	1
20253922	315.638	2	NT	1		18581088	5587.92	26	NT	1
19978966	342.11	3	NT	1		37310660	190.323	26	NT	1
18098376	253.621	0	NT	1		17462814	4347.81	12	NT	1
17881322	259.283	2	NT	1		17579510	6019.52	17	NT	1
38150008	331.584	7	NT	1		19350764	146.051	14	NT	1
22166344	249.69	0	NT	1		37516864	159.141	13	NT	1
20876680	308.626	4	NT	1		18875986	147.118	9	NT	1
39288848	526.654	34	NT	1		39142860	148.938	15	NT	1
21723950	318.344	0	NT	1		37249164	219.992	11	NT	1
21264070	385.771	2	NT	1		20362722	3131.14	13	NT	1
20226360	317.966	0	NT	1		37464260	181.346	19	NT	1
19906338	689.401	1	NT	1		36839044	153.295	31	NT	1
20931934	273.904	4	NT	1		23250788	7836.25	28	NT	1
20052434	382.84	0	NT	1		19169468	144.687	7	NT	1
36205840	18523.8	31	NT	1		20105588	147.331	10	NT	1
20145242	266.844	0	NT	1		20847084	146.165	8	NT	1
19943204	517.446	1	NT	1		19414324	149.159	3	NT	1
38667648	330.057	15	NT	1		17891270	156.053	9	NT	1
26072622	15935.7	25	NT	1		18838306	4342.26	20	NT	1
20633744	711.124	0	NT	1		38579176	208.606	23	NT	1
20111308	267.733	1	NT	1		35539444	10306.2	51	NT	1
22483742	16012.1	8	NT	1		37846924	198.488	10	NT	1
39391440	385.784	27	NT	1		37360532	155.861	8	NT	1
19536700	6047.46	5	NT	1		33491782	7979	32	NT	1
18898516	335.422	1	NT	1		20035378	464.485	4	NT	1
26323026	23948.5	20	NT	1		39635160	11772.8	35	NT	1
19173908	279.31	1	NT	1		21384320	571.607	9	NT	1
18932858	266.969	2	NT	1		18939954	529.427	4	NT	1
18582764	364.171	0	NT	1		36580464	1490.89	28	NT	1
23148148	17914.5	11	NT	1		36564280	273.409	17	NT	1
19908460	283.695	1	NT	1		28920350	7454.2	33	NT	1
18005354	253.6	5	NT	1		21219546	149.279	16	NT	1
34717328	19933.5	37	NT	1		40180028	191.944	16	NT	1
19149638	431.643	6	NT	1		20521354	157.165	8	NT	1
27203408	26709.6	18	NT	1		41076876	163.142	18	NT	1
19018696	279.962	4	NT	1		18824192	1664.74	13	NT	1
25654726	17279.4	14	NT	1		39962272	203.853	16	NT	1
20060198	1308.42	2	NT	1		21838668	4593.07	21	NT	1
18576402	858.166	0	NT	1		39387092	1003.48	44	NT	1
28164242	28223.9	20	NT	1		22526726	6193.34	28	NT	1
25977916	25119.2	21	NT	1		17740616	1362.11	10	NT	1
18970786	348.627	6	NT	1		36121140	216.221	39	NT	1
43830812	13368.1	2	NT	1		22208494	6280.51	30	NT	1
28987070	18874.9	17	NT	1		18630134	457.94	5	NT	1
18645958	302.412	3	NT	1		18406472	162.232	9	NT	1
20263774	983.178	1	NT	1		18736744	252.312	11	NT	1
20535628	387.946	4	NT	1		22928180	6457.34	50	NT	1
19441640	320.603	3	NT	1		27977484	11426.4	47	NT	1
18785564	317.043	3	NT	1		19347154	361.537	13	NT	1
18659630	314.68	1	NT	1		31268380	9074.54	41	NT	1
41119008	288.817	2	NT	1		18470142	163.333	8	NT	1
20672032	440.577	0	NT	1		39477528	346.159	10	NT	1
20112164	334.856	3	NT	1		20273628	5312.22	12	NT	1
19575952	432.933	1	NT	1		18648410	183.816	9	NT	1
26636172	19491.7	14	NT	1		19123918	175.458	6	NT	1
18490286	299.425	6	NT	1		18464702	3853.21	7	NT	1
19304918	286.786	3	NT	1		38548648	182.86	25	NT	1
18265132	304.986	2	NT	1		36973212	177.676	16	NT	1
18444042	362.006	7	NT	1		22904604	6122.56	24	NT	1
36513904	244.741	13	NT	1		24627108	8321.26	34	NT	1
19151714	324.185	3	NT	1		27527908	9464.18	36	NT	1
21764870	7347.71	1	NT	1		27507816	11787.6	42	NT	1
19162766	447.998	0	NT	1		36751284	248.781	17	NT	1
19316188	595.3	6	NT	1		26099002	10243.5	38	NT	1
17839172	255.075	0	NT	1		28407884	10692.7	41	NT	1
18992594	270.64	1	NT	1		38798392	630.073	8	NT	1
17978092	278.545	2	NT	1		36925440	177.175	9	NT	1
18152872	310.411	5	NT	1		20378834	5113.49	35	NT	1
21131670	578.614	1	NT	1		19619496	203.313	16	NT	1
19315208	554.512	2	NT	1		24198936	5467.94	49	NT	1
20509852	664.791	0	NT	1		18867228	539.526	14	NT	1
19627048	513.42	0	NT	1		37020552	2215.29	54	NT	1
22439036	7659.55	1	NT	1		22084300	6382.4	26	NT	1
20846334	906.454	0	NT	1		30499696	9072.12	33	NT	1
37485536	304.681	7	NT	1		18394786	248.375	9	NT	1
17975696	251.274	6	NT	1		18004920	168.091	8	NT	1
17892490	257.805	6	NT	1		32116556	6686.65	60	NT	1
17199844	240.158	0	NT	1		34675488	6065.24	60	NT	1
28245244	24950.8	27	NT	1		42384888	508.155	11	NT	1
18308942	748.076	3	NT	1		39253036	178.094	13	NT	1
19917500	1219.08	1	NT	1		21287110	155.755	5	NT	1
20085036	1003.29	2	NT	1		23115314	3279.5	22	NT	1
19092804	366.638	0	NT	1		20091130	2027.34	6	NT	1
31180434	18329.9	27	NT	1		38498648	163.393	12	NT	1
31477314	17333.9	39	NT	1		19728848	283.621	11	NT	1
16710211	243.873	1	NT	1		36089808	162.872	18	NT	1
16359823	253.775	2	NT	1		36715660	182.194	5	NT	1
16282653	247.987	1	NT	1		22236006	5147.16	47	NT	1
36188732	335.216	9	NT	1		32147762	6626.72	36	NT	1
17708246	265.494	0	NT	1		22083598	4813.04	36	NT	1
15560876	275.058	1	NT	1		17877318	1293.6	4	NT	1
16678082	280.02	3	NT	1		37883580	202.552	14	NT	1
17709788	369.084	1	NT	1		28843434	6949.38	41	NT	1
17410862	308.172	3	NT	1		34909048	7075.08	40	NT	1
17005636	301.045	3	NT	1		17781322	419.131	12	NT	1
18781002	339.779	3	NT	1		16590484	236.58	8	NT	1
18950384	567.552	2	NT	1		26128050	5507.64	47	NT	1
18360922	358.506	1	NT	1		26911024	7366.38	29	NT	1
19872660	323.991	10	NT	1		31378570	6555.16	44	NT	1
32266688	16274	31	NT	1		34970800	3683.31	31	NT	1
26892492	20787.3	32	NT	1		36636700	7215.52	57	NT	1
17848600	327.949	7	NT	1		25674126	5441.82	30	NT	1
17392158	342.226	1	NT	1		18848206	3787.84	16	NT	1
18478272	434.014	6	NT	1		19381122	2519.72	9	NT	1
34898012	18897.5	28	NT	1		37393940	242.946	16	NT	1
18251076	422.579	7	NT	1		18246586	3577.67	14	NT	1
33291278	15701.2	42	NT	1		21099438	5420.63	23	NT	1
18649094	435.236	7	NT	1		18006946	502.031	11	NT	1
18677728	3614.02	2	NT	1		18788228	241.618	7	NT	1
33170746	22367.7	29	NT	1		34130648	174.22	17	NT	1
23705038	21706.5	15	NT	1		15570971	203.31	6	NT	1
18659558	329.084	2	NT	1		16368929	194.52	8	NT	1
19641698	367.561	2	NT	1		20926474	5577.1	32	NT	1
26544056	14164.6	25	NT	1		17309376	182.853	8	NT	1
19669208	677.814	2	NT	1		17798818	157.842	6	NT	1
18268916	6807.38	5	NT	1		18146268	185.039	3	NT	1
17830762	13237.8	10	NT	1		17874464	154.534	8	NT	1
29326968	24166.7	26	NT	1		17860416	177.688	7	NT	1
19692558	568.825	0	NT	1		17990548	173.284	6	NT	1
18918232	379.834	6	NT	1		17342764	163.623	3	NT	1
17523032	939.87	1	NT	1		15595317	155.665	7	NT	1
18857794	449.598	7	NT	1		15313859	156.402	6	NT	1
15151000	20000.1	11	NT	1		16260395	3289.79	17	NT	1
28317496	24759.7	32	NT	1		17314520	3695.21	7	NT	1
19291516	415.713	2	NT	1		17793046	4583.76	21	NT	1
24066602	24514.2	17	NT	1		26773384	3822.9	26	NT	1
30231720	29783.9	23	NT	1		33651200	5246.04	56	NT	1
24446622	24650.3	18	NT	1		35705504	183.673	40	NT	1
19296522	1703.39	2	NT	1		28294550	6846.47	43	NT	1
20204092	17482.2	10	NT	1		36109068	159.264	8	NT	1
18831884	553.472	1	NT	1		25119310	5266.9	38	NT	1
19677332	727.58	2	NT	1		32358538	7376.94	39	NT	1
36089328	16494.3	27	NT	1		33201970	9273.69	50	NT	1
19929594	16966.4	11	NT	1		26547440	7973.03	27	NT	1
31153354	19438.9	29	NT	1		24580958	10595.3	40	NT	1
37134852	20637.5	50	NT	1		33811168	218.608	23	NT	1
39203680	14331.4	40	NT	1		24332174	8982.47	44	NT	1
38564524	10253.7	44	NT	1		23806924	4503.22	53	NT	1
43240408	509.753	38	NT	1		17832810	2183.43	7	NT	1
28242024	5035.8	2	NT	1		36005652	165.481	13	NT	1
21134156	9453.19	3	NT	1		27362218	10255.6	47	NT	1
18914992	484.644	4	NT	1		27934988	10282.3	47	NT	1
38656228	15081.8	29	NT	1		16964980	145.621	8	NT	1
22582418	439.174	1	NT	1		39878292	306.754	48	NT	1
31216846	21334.4	31	NT	1		41386248	4807.06	53	NT	1
14434239	16057.7	1	NT	1		19597122	151.052	15	NT	1
20505742	1717.01	5	NT	1		36471420	155.232	12	NT	1
18864626	485.682	4	NT	1		17659596	694.999	8	NT	1
41487704	12475.6	50	NT	1		23751420	4954.37	32	NT	1
20353676	553.426	6	NT	1		41960812	386.723	52	NT	1
22345598	667.083	1	NT	1		23687376	153.435	7	NT	1
18897248	488.158	2	NT	1		38031440	170.792	17	NT	1
41841784	1117.38	20	NT	1		18463892	2611.36	22	NT	1
18641802	753.068	0	NT	1		22084214	4877.49	23	NT	1
17615866	25423.7	16	NT	1		18585026	234.22	8	NT	1
35179864	22998.7	23	NT	1		37211580	178.061	11	NT	1
18777198	377.967	0	NT	1		20683894	1898.61	30	NT	1
20386474	540.493	0	NT	1		20066272	1960.84	19	NT	1
19902204	2303.44	2	NT	1		33092538	154.793	12	NT	1
43825848	530.379	12	NT	1		17272822	162.327	4	NT	1
18717066	692.325	1	NT	1		19350994	2009.09	25	NT	1
43337220	11459.5	7	NT	1		23386142	6320.3	29	NT	1
21082402	422.346	0	NT	1		19881078	4679.77	11	NT	1
40002380	13528.5	41	NT	1		25379192	5945.01	39	NT	1
18388940	4947.35	9	NT	1		22213730	7078.69	35	NT	1
19458666	391.215	2	NT	1		37682704	2315.09	54	NT	1
19599104	1711.15	1	NT	1		24847998	10557.1	24	NT	1
28328346	33216.8	17	NT	1		20555176	5506.53	11	NT	1
26825376	35184.1	10	NT	1		40482880	225.095	42	NT	1
19349070	353.809	1	NT	1		40359220	168.492	28	NT	1
29557196	39019.3	14	NT	1		16953238	1572.57	12	NT	1
19912314	521.06	1	NT	1		18523030	3237.54	24	NT	1
20953580	1346.93	3	NT	1		37003280	202.168	18	NT	1
37852044	22035.7	40	NT	1		19156562	157.963	7	NT	1
19023290	363.218	0	NT	1		16603214	153.817	4	NT	1
37971548	445.705	36	NT	1		17510740	144.619	4	NT	1
19832570	481.685	0	NT	1		16976184	148.773	2	NT	1
22074254	2804.75	1	NT	1		22283488	4051.16	16	NT	1
21189412	808.412	1	NT	1		27102460	6229.18	31	NT	1
26486492	29825.9	16	NT	1		14323904	501.972	5	NT	1
19397296	2923.75	0	NT	1		21733948	520.897	7	NT	1
21554050	874.796	4	NT	1		19723788	155.266	12	NT	1
19568784	900.722	3	NT	1		28668288	3828.35	17	NT	1
21155078	901.977	1	NT	1		19879418	173.955	8	NT	1
18902670	356.58	0	NT	1		37417176	320.056	28	NT	1
20371130	1075.83	1	NT	1		21339948	5100.2	22	NT	1
28743388	33556.5	13	NT	1		19027860	4390.26	19	NT	1
18503306	343.635	1	NT	1		18296422	1359.61	5	NT	1
21128790	23436.1	15	NT	1		19411714	155.103	6	NT	1
23662144	22982.4	4	NT	1		19503602	225.867	17	NT	1
18975142	487.521	0	NT	1		20923020	156.371	4	NT	1
18669182	361.959	0	NT	1		19141698	457.614	7	NT	1
20532302	12674.3	3	NT	1		21942234	5229.54	23	NT	1
18538752	365.194	1	NT	1		24465214	6716.24	23	NT	1
18276112	433.807	0	NT	1		41089944	151.448	11	NT	1
27648136	22874.1	20	NT	1		18543876	1197.98	7	NT	1
21174302	7864.79	5	NT	1		40614440	148.627	19	NT	1
23797796	22366.1	7	NT	1		37659712	8327.93	42	NT	1
21784738	723.589	0	NT	1		20192538	145.466	11	NT	1
23685770	20384.7	12	NT	1		17861810	165.442	15	NT	1
31401750	21721.9	17	NT	1		19822328	603.741	5	NT	1
26911690	19923.3	16	NT	1		18776374	143.198	9	NT	1
22044044	14302.3	13	NT	1		23042416	8005.84	18	NT	1
25688136	15829.9	19	NT	1		18074994	155.254	8	NT	1
25122344	19980.3	11	NT	1		26263266	4244.38	40	NT	1
20520666	9157.05	2	NT	1		18982100	1876.03	23	NT	1
22253722	19373.5	7	NT	1		19372966	2476.05	24	NT	1
23855792	658.122	6	NT	1		19727016	2323.52	15	NT	1
30693264	22431.7	24	NT	1		19780200	146.783	7	NT	1
20785620	10945.7	11	NT	1		18526472	146.553	11	NT	1
25996384	22320.8	17	NT	1		20456800	144.908	14	NT	1
32579556	19791.2	32	NT	1		28880860	6175.86	47	NT	1
19577192	2941.1	3	NT	1		19317396	188.673	2	NT	1
39954464	1135.22	3	NT	1		31410326	6871.08	52	NT	1
20596578	13873.1	8	NT	1		19081794	1485.37	10	NT	1
40462336	1406.29	38	NT	1		37572100	168.558	20	NT	1
31874706	18778.4	21	NT	1		20113558	1017.87	15	NT	1
35309648	16245.2	31	NT	1		17363980	145.951	8	NT	1
29840234	26767.8	27	NT	1		19529322	148.371	8	NT	1
20189884	15111.2	5	NT	1		22881974	3427.1	24	NT	1
19363622	12183.4	4	NT	1		19316794	2784.22	10	NT	1
40517112	360.521	1	NT	1		17995416	4071.85	15	NT	1
23113278	21278.5	9	NT	1		18576064	2774.27	24	NT	1
18965052	300.251	2	NT	1		39413780	168.556	26	NT	1
23827092	21033.4	11	NT	1		39955228	284.149	46	NT	1
21041950	714.938	2	NT	1		14088695	159.385	5	NT	1
27995108	25399.5	31	NT	1		23549140	7481.38	29	NT	1
31274742	19949.6	16	NT	1		22144976	8150.16	30	NT	1
19955088	436.306	2	NT	1		36999920	2324.75	48	NT	1
19801224	2679.01	2	NT	1		35704484	7549.81	48	NT	1
31236176	22761.9	30	NT	1		37165384	279.889	37	NT	1
20763298	21252.9	12	NT	1		34441432	8601.79	58	NT	1
27907074	23829.8	27	NT	1		17886026	183.566	12	NT	1
17880872	326.473	0	NT	1		23649072	6811.9	41	NT	1
20182590	427.202	1	NT	1		17910754	168.767	3	NT	1
36768500	8293.6	35	NT	1		22686962	9188.21	48	NT	1
17225004	278.495	1	NT	1		18049282	172.15	5	NT	1
18046298	349.425	0	NT	1		17916986	203.366	4	NT	1
35569332	340.564	5	NT	1		18535860	151.349	5	NT	1
37204576	458.516	5	NT	1		18090668	154.267	4	NT	1
19204860	529.932	2	NT	1		31602674	11081	53	NT	1
19276974	333.247	2	NT	1		16781390	149.941	13	NT	1
20030572	349.678	2	NT	1		19006490	5484.76	16	NT	1
20166454	419.782	2	NT	1		25147842	3300.43	38	NT	1
16131260	372.092	0	NT	1		32624420	7166.59	48	NT	1
20956882	328.048	1	NT	1		26817468	7632.35	44	NT	1
38564140	382.711	18	NT	1		36418048	222.067	32	NT	1
39680124	946.567	43	NT	1		23389036	7711.6	25	NT	1
18561264	402.771	2	NT	1		22037620	7379.62	27	NT	1
19335422	287.925	1	NT	1		23274562	6681.97	39	NT	1
19346968	326.009	3	NT	1		39504584	149.706	27	NT	1
17669830	399.259	0	NT	1		23086266	7010.95	28	NT	1
39009352	288.287	22	NT	1		27230924	2595.52	78	NT	1
17813976	600.065	4	NT	1		16982028	201.085	5	NT	1
17610216	277.402	0	NT	1		41575124	148.303	48	NT	1
38121832	574.594	35	NT	1		21915768	1706.41	15	NT	1
18058852	325.193	2	NT	1		21180402	4063.79	28	NT	1
36656132	10224.7	42	NT	1		39051692	150.341	17	NT	1
32768714	20907.7	39	NT	1		19825256	157.398	31	NT	1
38628488	273.691	5	NT	1		41117876	150.607	30	NT	1
19887800	283.999	2	NT	1		40850480	152.739	22	NT	1
19844688	316.339	2	NT	1		30907632	8248.62	46	NT	1
36344740	268.303	28	NT	1		19458116	155.682	6	NT	1
19591892	10138.2	2	NT	1		19428844	164.668	7	NT	1
19138374	10984.6	7	NT	1		19791898	160.939	6	NT	1
17843062	1495.32	2	NT	1		39088268	161.701	15	NT	1
18689872	281.154	1	NT	1		37432584	156.621	20	NT	1
18639980	357.455	3	NT	1		18922350	166.869	4	NT	1
40126280	234.647	24	NT	1		20495582	265.267	7	NT	1
19994586	29281.9	10	NT	1		22237064	2607.86	10	NT	1
18368066	291.92	1	NT	1		22759572	7825.39	34	NT	1
18556022	271.216	2	NT	1		18795358	152.786	5	NT	1
18904654	20719.2	10	NT	1		17870792	152.652	8	NT	1
18990510	19996	9	NT	1		18128234	168.396	1	NT	1
18468190	303.81	1	NT	1		41320400	200.646	36	NT	1
38854336	229.716	15	NT	1		19116884	158.756	7	NT	1
38302364	255.636	22	NT	1		18369140	170.808	3	NT	1
18795840	23848.2	10	NT	1		20093316	162.249	9	NT	1
19960300	22868.7	16	NT	1		18208036	158.234	2	NT	1
18448728	23174	11	NT	1		21041490	6377.31	22	NT	1
16355899	217.922	0	NT	1		22447460	6517.44	35	NT	1
17065726	226.144	2	NT	1		36299860	158.606	18	NT	1
17291726	257.094	3	NT	1		37569312	191.134	18	NT	1
18380014	283.655	1	NT	1		17295556	161.276	5	NT	1
17251300	254.366	1	NT	1		20669018	152.745	13	NT	1
17966266	299.054	1	NT	1		20187180	1943.77	11	NT	1
18967944	262.317	1	NT	1		23647828	8156.28	20	NT	1
18937432	271.31	2	NT	1		21304540	156.642	29	NT	1
16713389	223.859	0	NT	1		25478378	5765.91	38	NT	1
35200900	242.941	9	NT	1		21052278	175.672	6	NT	1
16784786	250.513	2	NT	1		20475456	155.92	10	NT	1
18247012	295.032	1	NT	1		19928274	155.387	6	NT	1
15692647	180.804	5	NT	1		19855556	156.83	10	NT	1
35394596	10784.3	37	NT	1		25197738	6198.56	34	NT	1
17920736	187.837	1	NT	1		17883570	342.966	7	NT	1
34611996	5706.88	15	NT	1		19671850	166.527	4	NT	1
15328664	1120.83	20	NT	1		19917546	2805.19	6	NT	1
16791060	3030.21	2	NT	1		19018800	1329.16	6	NT	1
16319204	203.325	6	NT	1		38256092	173.701	29	NT	1
39188892	845.356	23	NT	1		19204282	1482.98	6	NT	1
20061700	1753.75	21	NT	1		19005854	286.892	3	NT	1
28782176	6924.87	13	NT	1		19534932	161.984	4	NT	1
16129137	189.729	4	NT	1		38335312	2065.83	55	NT	1
15639789	1402.28	2	NT	1		27332826	6962.14	28	NT	1
21241560	2969.19	32	NT	1		31766274	7480.89	36	NT	1
16078208	226.729	1	NT	1		19230046	159.077	6	NT	1
31062750	3835.92	39	NT	1		19142438	334.537	5	NT	1
15108132	257.463	3	NT	1		18868104	157.872	7	NT	1
32569736	220.768	3	NT	1		22651212	14421.7	24	NT	1
14830920	210.237	3	NT	1		44362236	166.697	13	NT	1
15800526	237.65	5	NT	1		20820380	7356.42	16	NT	1
14177670	203.117	1	NT	1		42208996	345.749	19	NT	1
15157283	199.113	1	NT	1		22269346	8993.07	24	NT	1
14477399	183.419	0	NT	1		20761064	7284.91	19	NT	1
15882312	246.857	2	NT	1		28645666	10678	31	NT	1
14569853	749.708	3	NT	1		41165128	581.901	12	NT	1
14071632	3615.55	2	NT	1		21075852	5419.9	14	NT	1
35398940	5741.12	56	NT	1		19677630	189.785	7	NT	1
16643222	268.849	3	NT	1		21165506	8877.52	28	NT	1
32200136	8759.09	43	NT	1		19782252	7789.95	18	NT	1
16264058	226.7	3	NT	1		18719226	190.043	6	NT	1
16281683	952.792	0	NT	1		17033528	159.858	21	NT	1
17274894	198.524	1	NT	1		38747092	2863.86	38	NT	1
16994596	251.259	5	NT	1		34432984	8868.93	43	NT	1
18120966	207.426	2	NT	1		39257960	3754.36	59	NT	1
17792532	203.263	0	NT	1		37925056	4757.17	72	NT	1
19991060	5563.49	21	NT	1		28923970	6726.88	33	NT	1
16914948	202.013	2	NT	1		40736072	224.237	55	NT	1
19309098	214.483	2	NT	1		19183596	227.574	7	NT	1
18759554	221.716	2	NT	1		19886162	358.639	11	NT	1
17808030	214.326	3	NT	1		29923464	7285.41	44	NT	1
16172236	6031.06	7	NT	1		25050746	5476.44	17	NT	1
17651608	212.341	3	NT	1		21689608	3875.38	10	NT	1
23339062	7758.5	20	NT	1		23921092	4589.39	24	NT	1
18608606	239.926	2	NT	1		22102832	2976.02	9	NT	1
18700386	11418.1	20	NT	1		39142732	2420.09	40	NT	1
19045392	303.273	2	NT	1		37958384	180.472	30	NT	1
17789224	229.72	3	NT	1		36804984	171.293	16	NT	1
15097159	212.751	0	NT	1		40526820	192.144	18	NT	1
15355935	203.044	1	NT	1		36276728	174.826	18	NT	1
19276614	915.091	3	NT	1		18804620	174.082	10	NT	1
14208508	197.801	1	NT	1		31416430	6487.3	56	NT	1
16534673	226.622	6	NT	1		20385476	6162.14	29	NT	1
14569807	206.286	2	NT	1		19534098	180.701	3	NT	1
18691996	291.536	2	NT	1		20509276	1405.92	11	NT	1
18102536	248.13	1	NT	1		20365060	162.305	8	NT	1
19865106	262.194	3	NT	1		20108954	213.614	9	NT	1
18263986	258.886	3	NT	1		21673354	6783.95	24	NT	1
16745615	238.304	3	NT	1		21986194	5774.76	27	NT	1
19646946	266.33	3	NT	1		20417744	154.751	5	NT	1
20756638	20514.6	7	NT	1		20342248	154.97	4	NT	1
18555642	495.191	1	NT	1		39734620	159.87	8	NT	1
18716188	682.703	1	NT	1		42106840	160.445	8	NT	1
15433375	218.323	0	NT	1		18398656	157.253	5	NT	1
14599945	234.868	1	NT	1		17563740	159.517	4	NT	1
35117924	305.715	5	NT	1		39158856	160.467	13	NT	1
19343084	447.646	1	NT	1		18676006	3351.65	10	NT	1
21923488	19533.5	15	NT	1		19176634	162.007	4	NT	1
20402940	18790.5	5	NT	1		21885854	7353.99	30	NT	1
18860138	736.95	2	NT	1		18454744	160.973	5	NT	1
18167594	319.293	1	NT	1		18324836	1200.84	5	NT	1
16900834	310.261	1	NT	1		17991238	265.653	4	NT	1
30508290	20738.7	35	NT	1		18434762	415.81	4	NT	1
36484696	334.444	25	NT	1		20526446	7395.5	17	NT	1
18013292	407.996	1	NT	1		25482914	5733.74	33	NT	1
16353753	291.117	5	NT	1		19471486	5745.02	18	NT	1
17619848	368.174	1	NT	1		30675462	9385.97	44	NT	1
17010378	867.172	3	NT	1		18770914	187.975	1	NT	1
21496690	21658.7	20	NT	1		29202270	10550.2	39	NT	1
16606146	370.561	0	NT	1		41639660	160.917	39	NT	1
29474318	17357.7	31	NT	1		34931700	8252.77	53	NT	1
39829320	227.876	26	NT	1		19450778	178.752	4	NT	1
39810064	229.854	26	NT	1		40809516	185.643	41	NT	1
29412412	17874.5	23	NT	1		19067700	172.833	2	NT	1
22271282	276.18	4	NT	1		20525008	163.757	5	NT	1
38251096	222.485	14	NT	1		24820812	6816.65	35	NT	1
17975024	1030.71	1	NT	1		19781748	162.653	9	NT	1
20719832	270.636	0	NT	1		18587716	173.804	5	NT	1
19457072	274.86	0	NT	1		18737564	162.037	12	NT	1
31828604	17140.3	29	NT	1		36042448	2983.99	36	NT	1
36373524	316.584	4	NT	1		17805206	165.412	6	NT	1
20100204	9219.35	4	NT	1		24057566	707.795	80	NT	1
39580872	286.22	5	NT	1		17881396	160.44	8	NT	1
19260422	318.915	1	NT	1		19342060	860.694	8	NT	1
18174106	267.862	3	NT	1		18108656	158.616	9	NT	1
14356351	286.93	3	NT	1		17788892	159.32	8	NT	1
21058084	269.485	0	NT	1		22260942	8888.84	27	NT	1
20677100	286.804	3	NT	1		19773938	688.556	12	NT	1
19134924	13275.6	9	NT	1		20880630	8140.36	27	NT	1
18757028	282.278	0	NT	1		36254172	182.311	13	NT	1
18660572	266.5	1	NT	1		19600340	182.01	11	NT	1
19584622	448.818	0	NT	1		19862726	186.794	15	NT	1
20545044	6972.26	5	NT	1		32563760	3276.91	38	NT	1
19824478	317.765	1	NT	1		39896824	210.285	12	NT	1
19048908	1008.45	0	NT	1		27447598	10498.3	40	NT	1
21461488	311.77	1	NT	1		26437620	11025.1	40	NT	1
21039516	287.13	1	NT	1		15461860	181.21	5	NT	1
20130330	286.591	0	NT	1		18230328	745.982	13	NT	1
20506350	984.76	1	NT	1		18928002	1125.02	11	NT	1
20384512	289.215	2	NT	1		33563416	5542.39	57	NT	1
38824700	523.741	21	NT	1		27142448	6944.95	37	NT	1
19874992	295.402	1	NT	1		34073192	432.409	42	NT	1
18408880	5171.49	5	NT	1		34831324	5766.66	57	NT	1
20787706	5906.2	5	NT	1		32412244	5344.44	57	NT	1
32069928	16138.7	29	NT	1		30367592	6989.52	48	NT	1
20360204	5888.67	5	NT	1		20943616	6717.88	33	NT	1
20285224	478.49	1	NT	1		36403864	334.793	36	NT	1
18126580	5897.29	2	NT	1		26737798	6868.64	43	NT	1
19657342	304.114	1	NT	1		27030704	6658.54	40	NT	1
19769146	461.034	2	NT	1		34637512	5411.87	54	NT	1
17505164	8328.72	5	NT	1		35815012	318.451	24	NT	1
18049372	238.292	5	NT	1		14792358	161.726	3	NT	1
19906532	421.653	0	NT	1		33745792	221.384	13	NT	1
39533904	311.766	13	NT	1		36613548	201.089	2	NT	1
19919688	1100.22	2	NT	1		15555723	167.161	4	NT	1
18347032	243.091	2	NT	1		16492063	187.276	7	NT	1
20326888	310.256	1	NT	1		34165396	215.921	4	NT	1
35589460	11460.6	29	NT	1		16345040	175.203	6	NT	1
38137076	12224.2	38	NT	1		15493800	179.332	5	NT	1
34908852	14907.1	34	NT	1		16518229	3464.15	17	NT	1
21323080	18641	10	NT	1		18122332	3373.03	18	NT	1
19819858	445.498	4	NT	1		20492720	4219.87	23	NT	1
18752750	264.099	2	NT	1		18701522	2105.85	13	NT	1
20493268	313.242	3	NT	1		19696434	202.758	6	NT	1
18575748	238.145	0	NT	1		25549432	8472.74	52	NT	1
20888964	323.417	2	NT	1		20854226	299.462	8	NT	1
18344138	267.24	0	NT	1		34946068	5855.09	60	NT	1
36772704	13756.1	43	NT	1		20409642	1744.2	6	NT	1
21473928	429.664	0	NT	1		19399218	2594.14	11	NT	1
35038332	18647	36	NT	1		35847608	3780.51	58	NT	1
35306744	15399.3	38	NT	1		17930672	159.191	2	NT	1
18485592	298.357	3	NT	1		17242768	189.764	2	NT	1
16913378	294.767	0	NT	1		17226720	190.514	3	NT	1
37071964	12192.5	33	NT	1		17588316	194.393	6	NT	1
34886028	5758.05	33	NT	1		35446184	158.473	12	NT	1
20744668	520.591	1	NT	1		19737246	233.118	6	NT	1
37895160	10400.8	35	NT	1		46593096	4906.86	41	NT	1
19681128	1641.5	1	NT	1		17828910	294	3	NT	1
20468574	622.439	1	NT	1		17286022	219.732	9	NT	1
18404028	358.404	6	NT	1		17663662	175.696	9	NT	1
16221090	215.764	2	NT	1		20811328	5843.97	22	NT	1
20543886	318.744	1	NT	1		19617316	5591.63	17	NT	1
21483940	308.566	1	NT	1		38834092	288.081	14	NT	1
20389214	359.973	0	NT	1		21021494	2509.72	17	NT	1
21599446	19924.9	9	NT	1		19692450	1701.55	11	NT	1
20740254	289.669	2	NT	1		12873409	3205.74	11	NT	1
20270692	312.953	1	NT	1		15595315	864.72	8	NT	1
17571282	801.431	5	NT	1		33586672	5594.03	56	NT	1
19744520	334.724	1	NT	1		39250328	966.831	19	NT	1
35664056	251.166	18	NT	1		28730062	4257.15	26	NT	1
19856360	288.673	3	NT	1		23595468	2975.65	19	NT	1
17948582	384.837	10	NT	1		19105678	173.427	7	NT	1
20509048	295.307	2	NT	1		21331162	3533.2	19	NT	1
23665270	17775.5	16	NT	1		35242980	167.16	14	NT	1
17401392	355.014	6	NT	1		19691532	2902.48	16	NT	1
32672746	20653.8	27	NT	1		17107464	163.857	3	NT	1
23161716	28326.1	10	NT	1		39288300	176.03	6	NT	1
24529756	21797.2	19	NT	1		29635708	4745.96	47	NT	1
19613410	10917.3	6	NT	1		36414296	163.143	12	NT	1
22922360	28758.4	16	NT	1		17253824	166.157	1	NT	1
18266790	260.979	8	NT	1		25017400	4278.7	43	NT	1
18314246	250.941	4	NT	1		36274556	191.601	25	NT	1
20081570	15821.9	15	NT	1		18909444	181.387	3	NT	1
14509426	241.082	5	NT	1		19189168	2174.5	17	NT	1
17946328	9499.95	12	NT	1		21329928	173.933	7	NT	1
18325444	229.948	11	NT	1		40795696	166.623	12	NT	1
16508496	241.004	5	NT	1		24236078	4552.53	28	NT	1
19272606	4444.73	1	NT	1		18370972	4189.44	18	NT	1
36516304	362.418	5	NT	1		19968524	2301.84	10	NT	1
18198792	5160.33	2	NT	1		17896830	159.522	5	NT	1
19396502	327.71	1	NT	1		38073292	215.436	10	NT	1
19240890	271.082	1	NT	1		29933094	2944.99	48	NT	1
20579678	5156.11	0	NT	1		18167792	157.845	10	NT	1
18020556	390.936	3	NT	1		15840935	160.952	11	NT	1
22666222	15753.4	12	NT	1		18277038	158.167	8	NT	1
21468206	15871.7	8	NT	1		17489420	160.741	6	NT	1
19459098	384.428	4	NT	1		17231084	160.477	4	NT	1
19616286	253.734	1	NT	1		37396584	7067.03	28	NT	1
16615884	262.135	3	NT	1		17501278	164.006	5	NT	1
18543792	242.702	1	NT	1		20835190	5403.67	13	NT	1
36217680	490.989	4	NT	1		17538786	168.928	8	NT	1
33871052	13730.7	48	NT	1		26870070	4693.85	41	NT	1
18238476	338.441	2	NT	1		22571092	630.335	3	NT	1
16460629	622.026	1	NT	1		28077044	4718.96	45	NT	1
17519274	3206.48	0	NT	1		40185032	218.78	44	NT	1
17117352	371.765	6	NT	1		36471260	3899.06	45	NT	1
17410494	488.613	3	NT	1		23380506	5513.88	25	NT	1
36720700	356.685	15	NT	1		28994188	7138.12	46	NT	1
24735608	20313.3	18	NT	1		19330800	4032.84	18	NT	1
19068932	353.64	2	NT	1		20383300	144.522	7	NT	1
17051654	729.794	1	NT	1		17854846	150.099	17	NT	1
16297043	340.974	1	NT	1		20236602	156.758	8	NT	1
19100250	386.606	9	NT	1		25771928	4216.41	38	NT	1
31297896	16744.1	40	NT	1		25197222	4834.96	46	NT	1
17511872	278.723	1	NT	1		37671060	166.289	19	NT	1
17751828	373.852	1	NT	1		26749608	7189.36	48	NT	1
41522804	1344.62	38	NT	1		28501970	6503.25	47	NT	1
24703544	21344.5	14	NT	1		17999630	159.967	9	NT	1
19141674	316.12	8	NT	1		18320084	154.929	4	NT	1
17353824	797.61	3	NT	1		18784592	221.068	6	NT	1
18925756	346.316	10	NT	1		38328156	2303.34	55	NT	1
17890530	266.782	1	NT	1		34559848	5743.23	41	NT	1
17395144	332.582	2	NT	1		19896176	3441.3	19	NT	1
19281316	392.339	5	NT	1		16885104	154.381	6	NT	1
18895116	442.597	5	NT	1		37566748	7327.76	44	NT	1
19825392	13384.6	6	NT	1		22002118	6991.29	33	NT	1
26274538	31767.4	16	NT	1		38135560	291.504	19	NT	1
19893972	348.488	7	NT	1		18881018	153.999	9	NT	1
23849332	20107.7	14	NT	1		18575558	152.641	11	NT	1
21042402	17086.7	12	NT	1		37387904	166.83	13	NT	1
18465300	467.668	2	NT	1		38511492	184.958	41	NT	1
17606110	6495.75	1	NT	1		18015564	157.106	4	NT	1
19925378	10219.5	5	NT	1		38516120	173.293	15	NT	1
19562498	10068.9	11	NT	1		37348416	7158.47	61	NT	1
19762652	4920.04	5	NT	1		41657452	292.844	14	NT	1
24123994	16573.8	7	NT	1		19311804	169.569	4	NT	1
19763298	857.242	0	NT	1		17947216	173.939	7	NT	1
21866228	20021.1	10	NT	1		19589732	191.699	5	NT	1
37780928	11662.4	54	NT	1		34771364	5836.67	44	NT	1
23108968	18125.3	16	NT	1		20838976	1881.31	11	NT	1
23681334	16626.4	24	NT	1		26545354	5540.98	34	NT	1
38401260	9149.46	35	NT	1		20556698	5540.92	19	NT	1
28488226	22794.3	40	NT	1		27180964	5691.55	43	NT	1
28467524	21015.5	30	NT	1		19854332	161.082	11	NT	1
36579076	14191.5	25	NT	1		27239688	5803.72	43	NT	1
24103068	25364.7	9	NT	1		22573310	5531.48	35	NT	1
21016460	299.695	5	NT	1		19704654	152.455	11	NT	1
20645504	14124.6	4	NT	1		19388776	155.339	13	NT	1
21020154	14144.5	17	NT	1		18005538	166.357	15	NT	1
16529774	309.097	0	NT	1		25665564	6760.63	49	NT	1
20356344	304.47	2	NT	1		19550640	148.422	2	NT	1
37475468	1264.84	38	NT	1		18432560	148.289	5	NT	1
17146392	317.319	5	NT	1		39091864	150.577	9	NT	1
17165634	401.795	3	NT	1		20450710	148.491	1	NT	1
38853208	313.004	5	NT	1		20186582	152.587	5	NT	1
29823718	26074.4	21	NT	1		23406384	7313.64	38	NT	1
17280082	382.574	1	NT	1		23275464	5498.51	32	NT	1
22516350	21719.3	7	NT	1		23494892	7369.5	30	NT	1
38288052	413.801	9	NT	1		36283620	157.02	17	NT	1
19231316	346.315	1	NT	1		36232156	158.505	20	NT	1
17644826	337.166	0	NT	1		36237072	174.117	14	NT	1
25569096	25054.7	13	NT	1		28722476	8399.5	33	NT	1
20157326	561.197	2	NT	1		22149512	5379.68	39	NT	1
38546960	422.198	22	NT	1		21412836	5547.43	30	NT	1
37195944	391.088	7	NT	1		23634528	7346.89	33	NT	1
36281424	13949.2	40	NT	1		23177654	5875.85	39	NT	1
18130128	384.33	1	NT	1		18085160	151.997	14	NT	1
36565840	325.231	6	NT	1		36853020	161.645	24	NT	1
38912092	409.768	40	NT	1		23854584	7187.23	35	NT	1
19503962	311.317	1	NT	1		17671410	150.825	1	NT	1
18239814	303.412	7	NT	1		24876914	7562.7	21	NT	1
18574218	290.841	10	NT	1		16896110	150.595	5	NT	1
38264564	4998.69	37	NT	1		18090402	210.483	6	NT	1
21819422	336.955	4	NT	1		18793320	3647.77	9	NT	1
18565730	353.826	1	NT	1		25869212	6685.77	26	NT	1
18410412	270.171	0	NT	1		31165280	6997.22	34	NT	1
18413574	395.507	1	NT	1		19228868	152.226	8	NT	1
16427447	306.887	0	NT	1		27467360	7262.33	32	NT	1
36823472	16244.2	45	NT	1		25114658	6627.17	31	NT	1
27020830	7218.7	7	NT	1		18962804	152.36	1	NT	1
17654286	296.276	2	NT	1		18535106	157.042	1	NT	1
27739340	1741.11	28	NT	1		17120746	172.593	3	NT	1
34362640	1135.52	5	NT	1		20736782	141.006	5	NT	1
17753758	360.362	1	NT	1		21729290	3396.96	26	NT	1
16442754	380.163	3	NT	1		23449364	3462.11	20	NT	1
18154388	635.164	3	NT	1		18425038	146.33	6	NT	1
18105642	671.142	2	NT	1		18768272	146.203	6	NT	1
18070214	832.996	3	NT	1		19092830	199.439	5	NT	1
17990084	246.078	2	NT	1		20640612	1795.53	14	NT	1
17397194	235.119	0	NT	1		35848416	6699.49	31	NT	1
16598873	435.925	2	NT	1		25569410	6359.24	47	NT	1
25458394	23961	29	NT	1		22436244	6036.7	33	NT	1
23358736	310.49	5	NT	1		35338608	7344.05	55	NT	1
18278034	722.276	0	NT	1		19842010	165.046	15	NT	1
22667762	340.682	2	NT	1		20153964	144.962	20	NT	1
18314826	20720.8	18	NT	1		20845582	146.776	15	NT	1
18870660	1198.17	5	NT	1		19307806	150.125	13	NT	1
23369588	6528.25	1	NT	1		18444708	156.093	8	NT	1
19696974	18858.8	8	NT	1		18369540	169.762	7	NT	1
21502212	16315.4	10	NT	1		35234284	9741.73	56	NT	1
22438998	22492.3	18	NT	1		33622300	9107.5	36	NT	1
37095476	353.857	23	NT	1		18791786	155.655	4	NT	1
17599328	552.888	0	NT	1		18007148	180.616	2	NT	1
17683494	484.578	12	NT	1		38958588	203.997	24	NT	1
20920852	23522	11	NT	1		38466200	918.8	50	NT	1
36038504	18372.9	22	NT	1		34840600	7399.77	61	NT	1
33252250	18045.4	21	NT	1		39663696	192.94	27	NT	1
24798862	28674.3	17	NT	1		20962016	8733.85	20	NT	1
18165992	294.383	0	NT	1		31888226	6427.8	57	NT	1
23700780	21447.3	13	NT	1		39777420	155.337	18	NT	1
19454842	324.09	1	NT	1		19705246	1457.77	11	NT	1
17670780	7576.45	4	NT	1		18629184	149.539	3	NT	1
16115347	2981.75	8	NT	1		19237432	146.55	7	NT	1
17913120	238.692	2	NT	1		36572612	154.055	23	NT	1
19229822	7420.94	3	NT	1		17309818	157.951	3	NT	1
18548664	285.073	1	NT	1		18516970	150.492	5	NT	1
21887006	17744.1	15	NT	1		18527940	149.507	7	NT	1
22176892	15407.9	15	NT	1		18008112	150.963	13	NT	1
17628722	319.367	5	NT	1		17489312	157.77	10	NT	1
18751414	12918.6	27	NT	1		35084064	5177.61	64	NT	1
18087022	246.543	1	NT	1		19013614	846.921	14	NT	1
40066528	2511.12	26	NT	1		36132556	160.591	21	NT	1
22268636	20812.2	10	NT	1		19486522	2698.32	17	NT	1
37931684	16366.8	52	NT	1		35886296	7599.41	60	NT	1
20432690	12942	9	NT	1		19057292	401.274	22	NT	1
17674552	284.44	3	NT	1		31280118	6825.9	52	NT	1
18451032	326.947	0	NT	1		19405640	153.521	30	NT	1
18905014	15677.3	7	NT	1		18532680	153.99	7	NT	1
17697012	360.718	1	NT	1		19716088	152.585	8	NT	1
18255826	244.915	2	NT	1		19023814	155.391	3	NT	1
34970796	13019.3	42	NT	1		19214060	150.788	12	NT	1
18128518	4657.47	4	NT	1		17924162	152.643	7	NT	1
40724520	15706.5	28	NT	1		18441536	405.128	2	NT	1
20316654	16382.9	2	NT	1		19875816	7233.01	17	NT	1
17188684	795.22	3	NT	1		28123668	9070.28	32	NT	1
17968148	1161.55	0	NT	1		18283312	153.587	10	NT	1
17729150	286.496	0	NT	1		18237922	156.837	5	NT	1
32526462	15678	36	NT	1		52321936	218.187	45	NT	1
19335444	422.636	1	NT	1		35935484	3024.79	44	NT	1
17730646	317.846	0	NT	1		51359008	1235.74	77	NT	1
18306476	290.759	1	NT	1		40118516	224.035	23	NT	1
37920948	277.188	25	NT	1		19522758	5968.67	24	NT	1
19135566	344.444	1	NT	1		18740234	2698.55	10	NT	1
39987212	877.462	46	NT	1		25861420	7538.4	39	NT	1
29944788	18496.5	34	NT	1		24513370	10378.6	51	NT	1
17560600	301.663	0	NT	1		22833800	2097.82	19	NT	1
17936696	4066.03	0	NT	1		22333722	212.68	11	NT	1
17383656	265.111	0	NT	1		22005650	1245.64	18	NT	1
40917320	311.37	38	NT	1		17995952	158.221	4	NT	1
23132946	23832.6	23	NT	1		24564606	5929.11	37	NT	1
17947290	394.842	2	NT	1		19591168	2550.85	8	NT	1
18451666	290.591	0	NT	1		18541308	2683.35	6	NT	1
16711859	3674.75	5	NT	1		26184484	10254.1	40	NT	1
28534820	28611.6	28	NT	1		28337988	8926.8	35	NT	1
30391076	22811.2	32	NT	1		18546700	173.312	7	NT	1
18764728	351.61	1	NT	1		18043578	177.32	5	NT	1
17294830	296.665	0	NT	1		37059212	161.903	11	NT	2
26259324	23978.7	21	NT	1		30709920	7128.43	45	NT	2
38848756	259.788	21	NT	1		20118938	146.659	5	NT	2
16090941	280.153	1	NT	1		36525576	145.755	24	NT	2
18401424	1879.93	2	NT	1		21123118	2769.49	13	NT	2
17973598	268.059	0	NT	1		18815494	180.25	3	NT	2
18938344	718.041	0	NT	1		19282506	170.743	7	NT	2
20265978	298.818	3	NT	1		37881032	328.916	33	NT	2
19722336	302.225	3	NT	1		21904554	2936.45	21	NT	2
37389972	398.271	29	NT	1		37549560	3006.67	46	NT	2
16297039	7272.83	4	NT	1		35023648	160.794	27	NT	2
19261016	250.021	2	NT	1		36462996	264.8	21	NT	2
38399860	304.323	33	NT	1		17838344	150.194	5	NT	2
18232062	15266.4	5	NT	1		17642022	154.201	9	NT	2
18851390	15025.7	6	NT	1		16139472	185.103	4	NT	2
20734352	722.416	4	NT	1		13105165	152.063	5	NT	2
17167732	404.026	1	NT	1		18874142	5651.17	13	NT	2
18491728	248.291	2	NT	1		18171638	151.672	6	NT	2
19313014	269.431	0	NT	1		17719368	154.586	4	NT	2
20506784	697.316	0	NT	1		19751710	5821.18	33	NT	2
20197660	315.828	2	NT	1		29150634	3633.26	40	NT	2
35975652	17534.7	34	NT	1		17672970	158.804	6	NT	2
36802600	238.312	7	NT	1		37155152	160.469	11	NT	2
26799640	231.895	2	NT	1		37832212	3203.72	52	NT	2
19420840	600.091	1	NT	1		31556552	2978.02	32	NT	2
40437460	315.025	3	NT	1		38987328	220.276	25	NT	2
37853972	243.569	3	NT	1		38637976	581.714	32	NT	2
18921854	338.363	1	NT	1		31594566	4107.58	38	NT	2
18839486	423.594	0	NT	1		17250748	152.554	3	NT	2
39598420	253.799	5	NT	1		35963208	5894.41	63	NT	2
16996790	215.356	2	NT	1		17813842	157.883	1	NT	2
15428147	226.614	2	NT	1		31025422	7232.5	49	NT	2
19316678	20018.6	16	NT	1		19379912	442.951	3	NT	2
18462196	248.478	1	NT	1		23695628	9275.2	33	NT	2
19047272	218.715	4	NT	1		20303608	9852.79	24	NT	2
20249840	223.745	1	NT	1		29154648	6002.53	47	NT	2
20274160	19743.9	26	NT	1		18853456	448.435	5	NT	2
20073746	252.989	4	NT	1		40615152	168.121	12	NT	2
18024660	268.616	5	NT	1		28663998	8535.14	47	NT	2
14741350	255.011	12	NT	1		22298516	9838.67	27	NT	2
17849260	240.956	2	NT	1		18583040	159.809	10	NT	2
35986764	7324.27	24	NT	1		17117360	164.446	12	NT	2
17860350	191.695	6	NT	1		18375536	155.954	11	NT	2
16649689	251.463	0	NT	1		20109110	371.134	7	NT	2
37549416	278.671	41	NT	1		17404682	152.145	10	NT	2
17667154	326.116	1	NT	1		22918662	4642.8	23	NT	2
16125915	180.591	1	NT	1		25121814	6181.09	37	NT	2
16749149	183.241	6	NT	1		27126388	6462.21	31	NT	2
15158293	184.803	7	NT	1		42000824	190.429	14	NT	2
38165536	247.853	23	NT	1		39049204	157.265	26	NT	2
20018872	13409.7	5	NT	1		36788324	181.928	34	NT	2
39762228	274.145	10	NT	1		37216672	5811.11	61	NT	2
16705364	182.574	2	NT	1		41516728	255.179	25	NT	2
19653988	312.795	8	NT	1		42901480	209.265	16	NT	2
17865318	275.974	2	NT	1		38555856	158.064	22	NT	2
39374240	277.612	26	NT	1		41472640	524.125	29	NT	2
17491462	272.392	5	NT	1		27199594	5699.78	47	NT	2
34997204	12513.9	36	NT	1		37162864	166.351	16	NT	2
32190632	13343.6	35	NT	1		26712684	9050.5	46	NT	2
36699464	225.361	33	NT	1		32863376	7694.69	62	NT	2
18147402	297.723	15	NT	1		32199608	1065.17	117	NT	2
17849774	278.837	14	NT	1		29115538	7567.21	35	NT	2
17837718	7497.38	5	NT	1		38871308	161.212	22	NT	2
40485816	24666.8	37	NT	1		41710012	569.547	14	NT	2
20723036	19842	6	NT	1		38405788	162.2	9	NT	2
17857798	281.32	0	NT	1		37740212	170.144	11	NT	2
22693248	27833.2	14	NT	1		29687576	7067.14	50	NT	2
17191462	10068.8	1	NT	1		18536734	777.767	9	NT	2
18779970	11766.6	10	NT	1		16929634	147.029	7	NT	2
42897632	24711.1	43	NT	1		20872610	142.967	7	NT	2
17522570	308.141	3	NT	1		19080182	2098.12	20	NT	2
17550060	403.121	0	NT	1		16997780	152.002	14	NT	2
31024992	318.374	2	NT	1		38157132	156.073	21	NT	2
26161774	27364	24	NT	1		18717576	201.469	8	NT	2
17683314	372.752	1	NT	1		22580916	7707.89	31	NT	2
39535216	367.817	12	NT	1		21883780	5069.7	34	NT	2
22595046	26976.5	14	NT	1		19736092	179.318	4	NT	2
39209732	20960.6	42	NT	1		22642480	5475.2	33	NT	2
18157308	5947.32	2	NT	1		19661980	4543.8	36	NT	2
37962316	13862.2	24	NT	1		20810584	222.904	7	NT	2
25012370	24968.1	14	NT	1		20330284	1677.82	27	NT	2
18720462	1458.64	0	NT	1		20994764	6684.13	37	NT	2
15188730	27827.4	5	NT	1		20379446	3906.19	26	NT	2
17168610	361.607	0	NT	1		36527352	917.658	50	NT	2
18938848	15688.7	8	NT	1		20499120	187.668	10	NT	2
45291952	28382.2	43	NT	1		25864726	6555.38	35	NT	2
17531822	442.08	0	NT	1		18477536	180.003	8	NT	2
32537886	399.643	5	NT	1		19575698	163.534	10	NT	2
21001398	27801	9	NT	1		19757058	3545.98	20	NT	2
25091578	13498.6	38	NT	1		19824278	165.75	14	NT	2
18907978	232.889	2	NT	1		19048264	210.327	10	NT	2
21625476	14800.2	16	NT	1		36559452	259.823	14	NT	2
20317162	258.114	1	NT	1		28030512	6708.53	44	NT	2
18169016	19196.6	16	NT	1		35829712	4206.18	59	NT	2
18920422	244.76	0	NT	1		25314406	5573.14	37	NT	2
18460106	277.606	1	NT	1		17390770	155.697	6	NT	2
19128972	239.448	0	NT	1		33674524	6955.46	40	NT	2
19441484	248.946	0	NT	1		32932392	2474.05	41	NT	2
21091256	279.152	2	NT	1		18625928	379.944	8	NT	2
14508973	17642.2	6	NT	1		24327950	3767.7	34	NT	2
26014694	15236.1	29	NT	1		34551736	184.018	10	NT	2
19714084	268.854	3	NT	1		33789612	195.362	9	NT	2
37317672	2028.12	18	NT	1		37843164	321.044	21	NT	2
30090496	26422.5	21	NT	1		29246188	189.534	17	NT	2
28974950	14596.6	36	NT	1		36098352	4464.91	51	NT	2
20988512	469.9	0	NT	1		35308504	6296.83	49	NT	2
25805746	14121	12	NT	1		23981384	7352.72	26	NT	2
18039274	300.937	0	NT	1		18903290	156.298	6	NT	2
26930826	12396.6	37	NT	1		35694308	6037.18	47	NT	2
19746982	1389.13	0	NT	1		19713356	152.798	5	NT	2
23021952	11465.2	6	NT	1		39034128	3082.71	49	NT	2
18469038	265.791	1	NT	1		39586604	257.289	23	NT	2
22738216	1796.43	5	NT	1		20487274	157.075	3	NT	2
19636438	403.441	3	NT	1		23512026	4835.14	35	NT	2
19695224	684.36	1	NT	1		18859220	153.933	2	NT	2
18826022	4936.05	10	NT	1		18973410	158.661	3	NT	2
18013124	246.352	0	NT	1		21060474	151.617	9	NT	2
37190836	8444.17	40	NT	1		18415830	168.563	7	NT	2
20893580	2047.42	5	NT	1		21955882	154.671	7	NT	2
20985238	6160.3	3	NT	1		20348500	159.275	8	NT	2
23761712	18591.5	6	NT	1		20390796	4623.26	32	NT	2
21058678	380.498	4	NT	1		19591978	161.444	7	NT	2
23028700	17691.5	18	NT	1		38987188	176.147	27	NT	2
18793932	375.499	4	NT	1		21160654	2964.37	6	NT	2
26653258	22561.4	19	NT	1		16245391	160.132	7	NT	2
21381272	15293.2	7	NT	1		22884378	5928.97	32	NT	2
21454026	863.605	3	NT	1		21353646	5175.06	24	NT	2
18544926	368.739	3	NT	1		20381306	7953.48	26	NT	2
19327392	27155	11	NT	1		17348074	155.062	0	NT	2
40436916	943.002	23	NT	1		35021384	236.781	24	NT	2
23502804	24031.8	17	NT	1		29059098	6961.82	33	NT	2
27105206	28656.4	13	NT	1		16786082	150.526	8	NT	2
20238322	1966.34	1	NT	1		20109030	6237.54	23	NT	2
37463816	415.805	2	NT	1		16662713	152.239	4	NT	2
22003604	14109.7	7	NT	1		22504094	6509.84	31	NT	2
24479050	21439.5	11	NT	1		17392542	154.3	2	NT	2
23640272	20742.6	11	NT	1		29381276	14070	42	NT	2
35332020	11887.9	42	NT	1		16170556	151.636	6	NT	2
24780598	12404.2	13	NT	1		36710048	159.315	4	NT	2
23873326	18282.2	15	NT	1		33496192	4790.08	40	NT	2
19707788	286.558	5	NT	1		21744600	5961.14	19	NT	2
20478462	527.104	0	NT	1		19006958	2756.96	10	NT	2
34993820	11303.8	41	NT	1		22650558	8245.04	22	NT	2
19661924	442.965	0	NT	1		17482154	169.733	6	NT	2
39709088	285.595	31	NT	1		32254228	5562.73	46	NT	2
20500582	915.123	1	NT	1		17851856	163.978	8	NT	2
19072898	304.545	1	NT	1		24213888	7436.9	30	NT	2
21506872	1105.97	2	NT	1		27669866	8358.67	28	NT	2
20565562	693.139	6	NT	1		23347506	7259.99	32	NT	2
40491128	291.168	30	NT	1		32273858	7222.26	39	NT	2
20249614	889.295	2	NT	1		27416024	7192.99	32	NT	2
18517826	301.427	2	NT	1		24827228	7885.89	36	NT	2
19052290	373.42	1	NT	1		22269946	7001.13	23	NT	2
43263920	655.193	36	NT	1		35375208	8185.56	46	NT	2
20666830	537.227	6	NT	1		35097460	3737.77	43	NT	2
22926468	1399.86	1	NT	1		20148434	3724.79	29	NT	2
19151368	281.558	0	NT	1		20437444	337.012	5	NT	2
18192156	265.721	0	NT	1		31420578	8273.02	26	NT	2
35169716	10432.4	26	NT	1		20315198	2951.99	14	NT	2
37946488	301.725	15	NT	1		19276470	2440.64	14	NT	2
22524046	1597.91	0	NT	1		35036660	9173.73	48	NT	2
19402674	280.991	3	NT	1		37612340	265.629	37	NT	2
34628604	22635.7	26	NT	1		32539506	5819.48	44	NT	2
21031970	926.644	8	NT	1		38267164	154.114	9	NT	2
19105898	301.866	3	NT	1		19324664	184.811	11	NT	2
39699540	301.29	22	NT	1		20438858	180.601	24	NT	2
18906960	529.446	1	NT	1		20329590	340.404	4	NT	2
20296786	604.909	5	NT	1		19406120	175.024	10	NT	2
18568060	319.258	12	NT	1		19659578	221.186	5	NT	2
17924350	314.942	2	NT	1		24844110	4043.49	26	NT	2
18208652	351.189	6	NT	1		38283144	168.584	7	NT	2
18413402	363.2	6	NT	1		28038764	6773.58	23	NT	2
17817010	304.243	2	NT	1		20189010	301.977	25	NT	2
37581844	373	11	NT	1		40600644	162.404	13	NT	2
19281724	412.194	3	NT	1		23374232	3589.17	31	NT	2
41903056	8046.29	40	NT	1		21243764	1595.37	13	NT	2
19579074	444.301	5	NT	1		39388812	179.889	22	NT	2
37734784	384.946	18	NT	1		27101238	6600.21	31	NT	2
18155560	315.298	2	NT	1		37871712	409.498	54	NT	2
18867738	348.4	5	NT	1		39815020	181.718	14	NT	2
18817824	276.066	2	NT	1		20378608	360.452	8	NT	2
17577790	292.783	0	NT	1		38984480	2789.09	52	NT	2
17937712	2001.15	3	NT	1		19798750	164.585	12	NT	2
17229872	793.331	5	NT	1		37767640	983.713	39	NT	2
20281988	1150.73	3	NT	1		37810512	2182.38	40	NT	2
18533380	602.907	1	NT	1		37782188	163.919	8	NT	2
27098594	28429.1	11	NT	1		36751332	6262.21	55	NT	2
17538986	349.376	5	NT	1		37982064	171.957	23	NT	2
24554598	26661.9	16	NT	1		29295936	7665.35	48	NT	2
21722492	17343	5	NT	1		18236654	167.275	15	NT	2
18829636	371.959	3	NT	1		23810630	6520.33	28	NT	2
20022048	12379.9	5	NT	1		18507162	180.376	5	NT	2
17573706	823.162	3	NT	1		40582124	165.373	24	NT	2
25070796	24431.6	16	NT	1		18913402	233.399	3	NT	2
19884856	5677.84	0	NT	1		21281560	4182.64	20	NT	2
16988248	324.595	6	NT	1		19594054	357.386	9	NT	2
22700306	27383.3	10	NT	1		32384442	9533.47	49	NT	2
19106348	370.881	5	NT	1		18334964	3736.29	6	NT	2
19421000	8069.06	1	NT	1		38026968	306.981	43	NT	2
18134362	278.188	2	NT	1		35671100	9162.36	39	NT	2
28431954	494.639	11	NT	1		42479000	363.378	25	NT	2
21404172	16151.7	7	NT	1		19244142	164.17	15	NT	2
22396028	24149.3	9	NT	1		26438044	5430.36	34	NT	2
18561088	384.539	2	NT	1		28033380	7169.93	48	NT	2
36632372	17617.9	25	NT	1		33617836	6524.56	45	NT	2
18347954	282.721	0	NT	1		20843210	7845.77	12	NT	2
18967396	12250.8	4	NT	1		22327736	7255.59	28	NT	2
18086354	280.279	1	NT	1		40789748	2212.62	31	NT	2
18535114	412.388	0	NT	1		36819496	7095.25	47	NT	2
28307012	25365.7	31	NT	1		32178494	6929.52	47	NT	2
27684822	952.068	10	NT	1		39006644	289.594	9	NT	2
25584022	352.551	2	NT	1		34690200	7868.71	40	NT	2
37697932	17969.8	36	NT	1		37863468	1495.57	56	NT	2
28375372	668.948	4	NT	1		21546756	148.98	8	NT	2
19494274	9221.89	1	NT	1		21477608	191.721	8	NT	2
18586806	360.921	4	NT	1		32964512	4964.12	44	NT	2
20811872	24039.4	11	NT	1		18311010	160.145	5	NT	2
18950180	2280.95	1	NT	1		25571126	5859.34	25	NT	2
28168926	25821.4	29	NT	1		20077108	4148.17	21	NT	2
17679156	272.525	4	NT	1		18388614	273.735	5	NT	2
27393546	27656.2	6	NT	1		28667248	7313.73	44	NT	2
17991328	315.06	3	NT	1		28589844	6807.11	51	NT	2
30234068	24487.1	45	NT	1		32924430	7628.55	32	NT	2
18659014	1171.16	1	NT	1		34074656	6688.33	50	NT	2
18090654	476.966	0	NT	1		38711980	4856.88	42	NT	2
19008408	21891.1	2	NT	1		17437040	168.173	8	NT	2
18819800	19629.3	4	NT	1		38497040	207.467	30	NT	2
18183316	969.122	0	NT	1		31110328	8170.92	49	NT	2
23923550	32349.4	17	NT	1		17695792	169.173	3	NT	2
16550264	2935.16	2	NT	1		18676398	215.547	3	NT	2
16699148	232.448	0	NT	1		40489972	291.778	54	NT	2
21633934	12403.2	17	NT	1		24798370	4333.72	52	NT	2
17856720	5763.63	2	NT	1		36170992	367.525	34	NT	2
17756898	286.997	1	NT	1		19215860	463.514	3	NT	2
16898166	248.389	0	NT	1		27200142	7344.46	34	NT	2
19604702	15926.6	14	NT	1		19557460	236.684	6	NT	2
18624484	17335.3	9	NT	1		29727480	7169.81	54	NT	2
19761886	8729.28	5	NT	1		34553048	4123.04	39	NT	2
17038902	8600.51	3	NT	1		36159392	5338.96	48	NT	2
19619044	9433.51	10	NT	1		35520852	474.764	36	NT	2
16211649	6356.81	3	NT	1		37848468	6781.69	49	NT	2
16206717	9411.76	19	NT	1		19371784	2673.33	15	NT	2
17257804	1372.02	1	NT	1		17561952	153.453	6	NT	2
19249570	19449	9	NT	1		42211680	179.523	11	NT	2
42391732	1111.02	69	NT	1		19089188	1371.59	10	NT	2
14829163	16459.4	2	NT	1		17747116	1238.87	9	NT	2
37560140	795.125	36	NT	1		38046420	158.495	17	NT	2
22333466	18078.2	16	NT	1		17442796	2567.83	14	NT	2
17559082	274.292	1	NT	1		17911764	217.977	11	NT	2
17239276	225.044	0	NT	1		20054662	188.053	4	NT	2
17253698	244.357	1	NT	1		19360542	2277.22	14	NT	2
17731160	231.458	0	NT	1		20587932	224.326	9	NT	2
18261048	8977.97	8	NT	1		21483390	1132.38	4	NT	2
18186186	344.255	0	NT	1		21953488	3720.1	28	NT	2
18442848	3892.96	2	NT	1		36671748	5497.51	56	NT	2
17777422	229.201	0	NT	1		24565086	8838.27	19	NT	2
17444888	237.988	1	NT	1		17743724	300.224	14	NT	2
18584904	430.043	2	NT	1		18730366	463.758	6	NT	2
17963622	331.7	0	NT	1		34382360	6291.27	49	NT	2
18126866	339.284	0	NT	1		38775420	6766.26	60	NT	2
18537922	6216.83	2	NT	1		31658838	8760.33	58	NT	2
16976054	244.991	7	NT	1		18207812	178.645	17	NT	2
20152202	624.55	1	NT	1		18562344	225.392	4	NT	2
18683880	291.4	1	NT	1		19222836	208.069	7	NT	2
19245620	308.11	0	NT	1		20142514	186.078	5	NT	2
18751776	297.527	3	NT	1		33449604	6224.6	47	NT	2
16906458	294.979	0	NT	1		19856902	161.507	15	NT	2
17541270	234.455	2	NT	1		18622526	5128.84	12	NT	2
17971098	252.965	1	NT	1		22597938	5236.53	18	NT	2
18942398	279.693	0	NT	1		36456544	149.868	12	NT	2
16630268	303.269	1	NT	1		30316308	8010.86	56	NT	2
18080666	408.763	3	NT	1		17262332	150.915	3	NT	2
18957696	356.094	5	NT	1		17224154	151.833	4	NT	2
20489922	1002.16	0	NT	1		36094552	197.712	22	NT	2
15072549	19237.9	6	NT	1		29583714	7578.52	35	NT	2
19756280	457.716	3	NT	1		18608598	154.293	11	NT	2
19135160	346.698	3	NT	1		37556804	168.721	9	NT	2
18476826	277.135	1	NT	1		37032856	709.611	34	NT	2
20074688	15351.1	9	NT	1		35202200	5861.78	28	NT	2
19025798	9174.85	3	NT	1		18280394	188.501	9	NT	2
25250608	22493.9	28	NT	1		18095592	205.882	4	NT	2
18035256	4196.75	3	NT	1		20607908	2914.23	15	NT	2
19694800	8906.52	6	NT	1		19732022	1283.82	9	NT	2
30731864	20105.7	31	NT	1		18396496	160.688	2	NT	2
17983082	278.872	1	NT	1		19656652	166.216	7	NT	2
17695434	274.198	2	NT	1		18050076	169.435	4	NT	2
19450184	8804.4	2	NT	1		18516014	167.542	6	NT	2
19399938	6761.25	2	NT	1		20724178	245.192	2	NT	2
20139368	8499.47	2	NT	1		21298774	193.245	4	NT	2
21009934	17999.8	27	NT	1		17586368	169.943	5	NT	2
18888490	305.504	3	NT	1		20012698	1975.69	4	NT	2
20393374	11042.6	7	NT	1		32916462	5748.75	45	NT	2
18351432	335.904	6	NT	1		26657578	8805.48	28	NT	2
18667762	1016.53	1	NT	1		17530608	308.54	3	NT	2
20162050	9600.02	4	NT	1		37106932	176.227	12	NT	2
16527381	295.198	0	NT	1		35603600	6083.63	59	NT	2
20725504	748.406	1	NT	1		21458750	5763.93	27	NT	2
19113552	715.385	7	NT	1		17472004	197.626	12	NT	2
19934456	8243.42	4	NT	1		22120758	7950.02	38	NT	2
19614516	516.465	2	NT	1		37727324	180.293	19	NT	2
17208662	285.664	3	NT	1		39144152	169.441	26	NT	2
37224704	259.463	11	NT	1		38256136	170.615	15	NT	2
18553656	7696.56	1	NT	1		21028090	7282.7	9	NT	2
19225176	5782.37	6	NT	1		18706476	170.491	2	NT	2
17632882	313.873	3	NT	1		19571102	208.863	4	NT	2
18113258	661.896	7	NT	1		37745064	332.09	13	NT	2
23932978	25945.4	15	NT	1		18189340	143.776	2	NT	2
22493686	23865.9	8	NT	1		40985128	155.818	10	NT	2
38633500	270.295	22	NT	1		20057464	148.769	6	NT	2
38878772	257.181	24	NT	1		38523116	150.473	7	NT	2
17505646	260.901	2	NT	1		20638600	150.226	10	NT	2
17622058	272.28	6	NT	1		19058932	226.965	11	NT	2
38543200	257.115	24	NT	1		20110664	228.053	3	NT	2
20466100	17230	1	NT	1		39584368	157.659	12	NT	2
37003264	241.991	26	NT	1		27223348	8896.9	38	NT	2
37163388	236.273	30	NT	1		30375068	3936.16	33	NT	2
18107002	228.122	0	NT	1		20501994	7475.93	13	NT	2
36307428	269.682	2	NT	1		24759336	5251.66	28	NT	2
18271716	226.347	1	NT	1		42865596	3020.72	16	NT	2
36993372	5393.15	31	NT	1		19314642	187.102	5	NT	2
38604116	248.82	35	NT	1		18294064	171.036	1	NT	2
18034040	235.814	2	NT	1		19926610	167.923	15	NT	2
19316746	6028.49	2	NT	1		20175202	171.613	7	NT	2
17314694	232.705	1	NT	1		17728170	167.42	4	NT	2
35703256	9784.69	49	NT	1		18927674	4260.18	9	NT	2
27581046	19145.9	16	NT	1		18842148	163.717	12	NT	2
17738460	252.138	0	NT	1		32721014	4735.41	40	NT	2
20449516	9328.91	7	NT	1		18684536	169.593	5	NT	2
18494888	2802.34	2	NT	1		21853318	421.357	5	NT	2
17924986	232.192	0	NT	1		21059512	390.131	8	NT	2
38267260	798.446	43	NT	1		33556428	8677.86	43	NT	2
32864604	14217.1	30	NT	1		34550464	5752.88	38	NT	2
23399894	20293.7	15	NT	1		17881626	168.023	4	NT	2
19182484	250.617	2	NT	1		24780310	6804.9	30	NT	2
19862758	9937.74	8	NT	1		26740772	6570.79	45	NT	2
15998746	444.655	0	NT	1		19664078	169.865	4	NT	2
26479322	22707.1	18	NT	1		20803358	195.174	3	NT	2
34582096	12664	34	NT	1		18799208	169.973	5	NT	2
19602950	1245.06	0	NT	1		21203104	11250.8	15	NT	2
19202630	377.899	1	NT	1		16147189	176.945	4	NT	2
18054478	256.702	1	NT	1		18847994	196.103	5	NT	2
37846544	12232.1	41	NT	1		19676414	394.799	7	NT	2
17677568	288.068	1	NT	1		36646988	215.106	10	NT	2
25351538	25343.1	16	NT	1		20338930	3723.48	9	NT	2
18069576	636.547	9	NT	1		18146650	181.132	10	NT	2
38571924	310.136	19	NT	1		18718368	151.706	14	NT	2
20231388	264.522	2	NT	1		36621568	165.352	13	NT	2
19784490	742.182	1	NT	1		17382604	166.223	10	NT	2
20152612	263.828	4	NT	1		18405980	165.863	8	NT	2
37052728	4429.47	44	NT	1		42866288	180.96	22	NT	2
29851956	22930.8	33	NT	1		31003972	6858.46	37	NT	2
19088702	2230.91	9	NT	1		42526316	310.807	46	NT	2
19825574	318.034	1	NT	1		38745700	167.058	12	NT	2
37368900	15517.7	39	NT	1		20581014	188.468	7	NT	2
24612392	27774.2	27	NT	1		20656940	238.005	8	NT	2
38427348	284.985	42	NT	1		36313156	180.592	16	NT	2
19934374	280.899	2	NT	1		19291580	368.877	3	NT	2
18044762	255.413	0	NT	1		41695816	173.335	25	NT	2
19501896	263.439	1	NT	1		33178196	6549.67	47	NT	2
19248514	327.211	1	NT	1		39272488	4788.47	58	NT	2
19852890	294.294	2	NT	1		38085884	6671.59	53	NT	2
19561496	293.7	2	NT	1		18868970	170.29	5	NT	2
18277732	268.808	3	NT	1		40130504	169.203	13	NT	2
20050828	296.426	0	NT	1		28331598	6689.57	38	NT	2
19885654	288.91	2	NT	1		39299684	7670.14	58	NT	2
18022792	286.57	1	NT	1		32524130	8609.76	36	NT	2
20140946	603.126	5	NT	1		33068840	6306.97	51	NT	2
21614360	302.252	0	NT	1		42015108	168.276	13	NT	2
20367248	798.732	2	NT	1		19732264	5230.19	17	NT	2
46469564	14595.6	23	NT	1		19727376	251.9	8	NT	2
19559416	2987.21	3	NT	1		35666252	7675.99	62	NT	2
19475608	359.336	1	NT	1		21268414	5219.22	15	NT	2
19119790	9885.22	2	NT	1		19732414	189.324	4	NT	2
36231964	407.917	35	NT	1		39178856	205.079	10	NT	2
18374428	329.071	1	NT	1		20554640	1527.6	18	NT	2
19812710	403.612	3	NT	1		21678280	8046.18	28	NT	2
25601368	28118	15	NT	1		37358692	6043.42	36	NT	2
39960096	8631.59	37	NT	1		23432832	8620.86	30	NT	2
19985970	845.135	1	NT	1		18441066	5947.95	11	NT	2
39121696	290.328	14	NT	1		37103900	9159.46	56	NT	2
42387988	1491.78	22	NT	1		19468144	3772.34	15	NT	2
18416876	337.516	1	NT	1		20035004	1846.28	15	NT	2
40181376	335.563	23	NT	1		26601198	3873.69	46	NT	2
19040712	524.1	0	NT	1		19561772	154.072	6	NT	2
38633060	283.579	21	NT	1		16522192	147.485	5	NT	2
18484620	336.536	1	NT	1		17422874	149.696	10	NT	2
40984044	434.17	11	NT	1		13486207	157.432	4	NT	2
40910356	303.316	13	NT	1		19434440	158.036	5	NT	2
33220714	20836.6	48	NT	1		20637616	613.395	5	NT	2
21069796	498.152	2	NT	1		18629768	168.75	7	NT	2
20700810	587.734	0	NT	1		18559956	182.887	5	NT	2
38740460	13718.4	31	NT	1		20720550	173.561	7	NT	2
40917400	359.018	10	NT	1		17656312	174.204	12	NT	2
20950088	1290.44	1	NT	1		33574388	6360.24	46	NT	2
19013744	2051.25	0	NT	1		16742513	175.569	4	NT	2
38267292	1023.68	40	NT	1		22894386	4283.72	27	NT	2
38481396	18306	29	NT	1		38706800	163.168	19	NT	2
21328012	1262.88	0	NT	1		19658718	509.141	3	NT	2
19475704	291.183	3	NT	1		17390764	181.475	6	NT	2
38118200	10453.7	34	NT	1		23391358	7220.48	24	NT	2
19166472	2527.32	1	NT	1		21002880	4696.24	15	NT	2
41166992	861.079	33	NT	1		36779800	166.211	19	NT	2
24604308	24643.9	11	NT	1		34871788	7110.77	57	NT	2
20018938	681.405	1	NT	1		21898154	8957.52	26	NT	2
40868120	4350.82	37	NT	1		41992328	2951.96	42	NT	2
40365416	400.607	16	NT	1		22342516	7031.19	20	NT	2
19816188	359.155	0	NT	1		30788822	8328.29	40	NT	2
22749108	30150.6	9	NT	1		43243952	2274.94	36	NT	2
39764548	12830.7	31	NT	1		27005464	8403	40	NT	2
19732792	331.591	3	NT	1		17900668	214.013	7	NT	2
43032188	1025.38	13	NT	1		17994674	408.68	7	NT	2
19640878	27931	11	NT	1		19914962	304.712	4	NT	2
25917582	33809.6	18	NT	1		37846968	201.633	25	NT	2
33055436	18820.5	35	NT	1		36080572	263.946	35	NT	2
20460180	1705.02	2	NT	1		18306732	175.564	10	NT	2
27087144	30893.2	21	NT	1		21440016	7140.52	22	NT	2
23259486	29090.3	9	NT	1		29841538	9336.66	45	NT	2
35509976	23150	20	NT	1		17725996	2567.03	10	NT	2
22324260	28660.7	8	NT	1		17471214	175.736	2	NT	2
20054788	1087.03	0	NT	1		19594310	270.416	10	NT	2
21229332	22795.2	8	NT	1		17748406	179.612	9	NT	2
21996560	31544.6	10	NT	1		20553882	159.813	11	NT	2
21228876	25013.6	9	NT	1		18156672	195.709	4	NT	2
43079224	778.955	18	NT	1		41123820	147.121	18	NT	2
22240298	28208.4	7	NT	1		20411128	171.518	3	NT	2
21086822	1025.95	0	NT	1		41076668	148.77	23	NT	2
22940620	24014.7	12	NT	1		20346906	4893.92	8	NT	2
21815950	436.898	1	NT	1		18235502	156.612	6	NT	2
25497510	30890.6	12	NT	1		20162334	148.029	14	NT	2
19824516	21650.8	2	NT	1		37398412	151.247	18	NT	2
22410506	32185.3	8	NT	1		21090512	150.047	6	NT	2
22009920	1490.93	0	NT	1		18849132	257.9	11	NT	2
24489366	28361.7	14	NT	1		23534166	7473.87	28	NT	2
23019798	25887.1	8	NT	1		20434552	6120.5	26	NT	2
41533372	447.472	36	NT	1		17254790	175.651	4	NT	2
27559082	26202.2	13	NT	1		23314412	7685.63	27	NT	2
27909376	31228.4	22	NT	1		18441612	158.74	11	NT	2
20146828	18019.1	3	NT	1		18260230	164.999	2	NT	2
21154036	507.271	1	NT	1		37438756	223.299	33	NT	2
18832614	267.949	2	NT	1		31299900	8510.7	38	NT	2
39787128	467.439	37	NT	1		18482104	169.005	5	NT	2
39671056	374.835	38	NT	1		20179698	3164.29	17	NT	2
30950406	17563.3	29	NT	1		34673448	9072.49	35	NT	2
18066812	739.847	2	NT	1		18015176	176.879	5	NT	2
32032124	19015.6	32	NT	1		36025764	8297.55	44	NT	2
39087812	318.203	23	NT	1		38132556	332.058	30	NT	2
21145872	14734.1	7	NT	1		18986656	755.573	12	NT	2
18380986	338.195	0	NT	1		25063150	7002.07	41	NT	2
17782238	320.358	9	NT	1		20076058	6371.87	15	NT	2
17793226	326.408	18	NT	1		18402996	3575.92	18	NT	2
26385506	18810.9	23	NT	1		19897760	148.39	5	NT	2
17814484	454.653	1	NT	1		19959022	181.961	7	NT	2
27223836	19641.5	16	NT	1		36090524	155.092	19	NT	2
18079580	368.53	3	NT	1		20729576	1439.44	20	NT	2
24054546	15216.7	28	NT	1		38364592	163.33	18	NT	2
37241864	315.957	26	NT	1		36249384	3213.75	33	NT	2
25697734	21519.2	18	NT	1		19557528	2408.07	17	NT	2
20685134	15258.9	6	NT	1		18851502	176.99	6	NT	2
43305008	424.328	31	NT	1		18614894	175.347	6	NT	2
32585566	19575.4	32	NT	1		21769712	6333.84	19	NT	2
17237822	810.348	2	NT	1		17871574	202.832	5	NT	2
18614622	1302.86	4	NT	1		18356498	211.169	4	NT	2
24176742	21509.1	20	NT	1		36084240	910.224	35	NT	2
16695614	2572.68	3	NT	1		20053666	443.112	7	NT	2
17394632	604.915	6	NT	1		30975372	9569.02	41	NT	2
22898164	21550.3	15	NT	1		43347332	2205.23	57	NT	2
18738548	402.161	2	NT	1		29063422	8004.62	40	NT	2
23871454	25998.8	13	NT	1		18685808	150.464	3	NT	2
20011858	11128.5	7	NT	1		19246182	148.224	3	NT	2
23223190	22543.9	22	NT	1		19677484	149.294	4	NT	2
18679140	735.847	5	NT	1		26550802	5132.16	8	NT	2
37776724	443.35	22	NT	1		18764338	161.885	5	NT	2
19512186	957.315	5	NT	1		18547336	1714.46	8	NT	2
19817948	1508.11	4	NT	1		35376788	6165.07	40	NT	2
19049630	848.257	3	NT	1		32471762	8054.51	38	NT	2
18535008	319.988	2	NT	1		36767660	161.66	27	NT	2
20440984	1791.22	2	NT	1		37878576	4570.44	60	NT	2
18731580	337.487	1	NT	1		39276088	284.595	13	NT	2
18289972	351.678	1	NT	1		37169808	213.369	17	NT	2
21274126	9382.35	3	NT	1		35258080	4161.37	33	NT	2
20794548	361.408	6	NT	1		19456102	154.225	5	NT	2
20241314	361.751	6	NT	1		38239256	235.996	18	NT	2
18022812	346.929	1	NT	1		42599092	1432.12	16	NT	2
18455938	334.437	1	NT	1		19738304	3624.61	21	NT	2
17890284	392.13	3	NT	1		17503194	2284.86	6	NT	2
17099438	292.664	1	NT	1		36170668	267.378	37	NT	2
18418534	307.405	0	NT	1		35529764	4767.08	60	NT	2
19168002	371.892	3	NT	1		25536396	8929.69	42	NT	2
21188004	17447	9	NT	1		36084732	3547.49	41	NT	2
18777970	753.152	1	NT	1		36809516	213.286	11	NT	2
32921370	8527.25	25	NT	1		24701050	4865.92	27	NT	2
18359916	1682.38	2	NT	1		38161332	411.526	16	NT	2
18913926	376.651	1	NT	1		30776086	6905.63	55	NT	2
19705038	381.036	4	NT	1		22339986	7453.15	31	NT	2
20433002	390.373	1	NT	1		19687924	2673.41	10	NT	2
20728686	378.267	0	NT	1		18231666	161.188	12	NT	2
18296520	361.921	2	NT	1		18247220	155.58	7	NT	2
21491480	21447.1	15	NT	1		17900890	154.031	11	NT	2
39640812	386.78	30	NT	1		17241584	155.731	9	NT	2
18995694	312.745	0	NT	1		26560820	148.889	21	NT	2
39908344	403.949	10	NT	1		17743460	149.169	4	NT	2
22687314	19836.4	15	NT	1		17550976	153.074	7	NT	2
19617776	314.584	0	NT	1		18951822	153.08	10	NT	2
42826272	14332.6	14	NT	1		19635706	154.815	4	NT	2
18372442	2280.81	39	NT	1		34963064	5900.64	41	NT	2
26704690	1391.69	19	NT	1		20640960	163.883	4	NT	2
19352144	317.186	0	NT	1		31242726	4415.5	34	NT	2
39435972	526.458	2	NT	1		35810716	5043.64	35	NT	2
37488168	1200.86	4	NT	1		34016568	4639.94	50	NT	2
19326746	327.799	2	NT	1		22810736	171.844	13	NT	2
17981866	466.996	2	NT	1		27130814	192.052	14	NT	2
18761712	331.232	0	NT	1		19269762	222.864	5	NT	2
18598860	1092.43	1	NT	1		32438336	8047.23	30	NT	2
37425540	9737.31	41	NT	1		33099182	5296.97	30	NT	2
19631472	765.134	1	NT	1		34150972	7056.78	68	NT	2
33811136	17362.5	25	NT	1		18790302	315.952	4	NT	2
36928940	703.509	6	NT	1		34878472	7320.34	77	NT	2
19971010	21645.6	8	NT	1		18000328	353.866	6	NT	2
19194068	13699.2	5	NT	1		35655420	5747.34	61	NT	2
20852580	18582.9	5	NT	1		18885716	247.641	10	NT	2
18410486	333.327	0	NT	1		36463524	6720.48	50	NT	2
39190392	1837.67	7	NT	1		31544696	7106.01	36	NT	2
21668986	25509.5	9	NT	1		38040700	908.976	47	NT	2
18642876	463.318	0	NT	1		32302756	5793.06	50	NT	2
31524786	22715.1	15	NT	1		36964984	1296.61	58	NT	2
18974270	16032.4	6	NT	1		37544024	331.218	55	NT	2
19726880	16073.9	7	NT	1		21387154	158.71	6	NT	2
36589580	392.86	28	NT	1		18984732	5759.26	21	NT	2
17718494	379.021	0	NT	1		22091486	9012.07	24	NT	2
18506402	354.92	1	NT	1		18396946	3819.36	12	NT	2
36656736	13359.4	33	NT	1		15375796	159.296	3	NT	2
17646972	450.135	0	NT	1		21056308	6138.22	32	NT	2
16882974	506.629	1	NT	1		18081172	4365.23	20	NT	2
18899964	2905.24	1	NT	1		17899226	150.772	9	NT	2
18164508	312.361	2	NT	1		31579976	9708.4	47	NT	2
17920452	320.088	0	NT	1		35244068	157.139	21	NT	2
16564472	529.244	1	NT	1		21424706	5664.37	23	NT	2
17848350	374.604	2	NT	1		21432658	6616.77	14	NT	2
15762948	344.583	1	NT	1		25163796	6854.33	26	NT	2
34983504	378.106	8	NT	1		28063406	4792.17	38	NT	2
32663314	23679.9	8	NT	1		18611536	395.67	8	NT	2
16220598	294.668	3	NT	1		22349624	6338.98	28	NT	2
20030800	20363.5	3	NT	1		17237598	179.286	11	NT	2
17287660	384.532	2	NT	1		23800048	8538.45	26	NT	2
25232394	29655.6	12	NT	1		21677370	6807.92	21	NT	2
28904286	26802	27	NT	1		18320338	541.273	8	NT	2
23524562	31047.4	15	NT	1		41315560	166.008	10	NT	2
19022108	18006.3	4	NT	1		18032758	183.864	7	NT	2
19626272	27254.9	8	NT	1		36490424	4202.79	50	NT	2
18659482	2060	2	NT	1		18796764	1307.48	11	NT	2
18120966	886.081	3	NT	1		27901296	3899.98	35	NT	2
36672584	559.091	1	NT	1		52817668	10594.6	82	NT	2
17254630	7578.06	2	NT	1		30676874	2783.1	32	NT	2
16544855	12496	2	NT	1		21636026	6021.32	16	NT	2
20716442	1046.32	2	NT	1		45020404	8655.61	55	NT	2
21240738	16029.4	12	NT	1		29763800	4064.78	30	NT	2
21098678	20683.8	4	NT	1		20592868	4152.24	13	NT	2
21198334	11068.9	4	NT	1		19364100	148.515	3	NT	2
29885106	19486.4	26	NT	1		19525032	151.519	8	NT	2
19756086	14229.3	5	NT	1		20371632	152.67	5	NT	2
22269100	12331.1	5	NT	1		29543134	4298.22	40	NT	2
34110568	18824.6	25	NT	1		27272364	6046.88	31	NT	2
24428824	528.982	2	NT	1		18970584	162.737	4	NT	2
18954272	1524.74	1	NT	1		21624102	154.465	8	NT	2
23367874	475.984	0	NT	1		12618696	186.243	4	NT	2
24919254	19296.2	3	NT	1		24719170	5473.28	22	NT	2
33062762	20597	28	NT	1		50174792	3192	48	NT	2
23359910	19382.3	14	NT	1		21102192	164.702	1	NT	2
19510830	5854.15	1	NT	1		17880914	156.167	7	NT	2
20809226	368.544	0	NT	1		20822250	344.311	4	NT	2
20145848	1178.17	3	NT	1		20778902	426.843	5	NT	2
20470526	11393.2	7	NT	1		32949640	5038.85	47	NT	2
18942190	562.487	3	NT	1		22308404	371.322	7	NT	2
21684230	1287.43	1	NT	1		20718712	208.288	8	NT	2
37973048	422.695	21	NT	1		38383156	152.683	9	NT	2
19638788	425.678	0	NT	1		40714972	160.464	21	NT	2
21894618	17553.3	10	NT	1		17725670	151.004	8	NT	2
20707094	564.449	16	NT	1		21044840	184.058	1	NT	2
19078610	650.161	4	NT	1		37758772	213.837	16	NT	2
21230800	707.196	0	NT	1		21487106	7276.6	26	NT	2
21572400	724.662	0	NT	1		38165112	998.911	37	NT	2
24320010	19637.4	11	NT	1		25989318	5598.78	38	NT	2
20784504	349.981	1	NT	1		39689248	155.518	9	NT	2
23212642	392.205	14	NT	1		21137602	191.513	4	NT	2
23128848	20129.7	13	NT	1		25991764	8721.33	43	NT	2
38124516	368.401	6	NT	1		19404182	181.735	10	NT	2
43663164	991.746	5	NT	1		20293402	582.677	7	NT	2
26834032	21780.2	22	NT	1		25484038	9807.41	30	NT	2
23515498	1004.34	3	NT	1		20935424	275.18	6	NT	2
20462724	417.694	1	NT	1		42780792	218.196	36	NT	2
29952538	20999.3	32	NT	1		18994674	170.022	5	NT	2
20264392	1079.55	3	NT	1		19730768	197.285	3	NT	2
21565898	415.939	3	NT	1		20087070	167.598	5	NT	2
30163442	15360.6	33	NT	1		23944144	5995.86	38	NT	2
23037196	2746.43	11	NT	1		20908782	155.666	18	NT	2
39052332	873.547	4	NT	1		20419680	182.963	7	NT	2
20116098	681.397	1	NT	1		23038236	8457.18	33	NT	2
24870268	17823.7	13	NT	1		19285456	165.097	3	NT	2
41476044	349.113	4	NT	1		37767100	158.887	14	NT	2
19086916	400.398	2	NT	1		18473396	161.912	4	NT	2
22980624	318.102	1	NT	1		20082376	3292.63	7	NT	2
21239822	1409.51	1	NT	1		20393938	271.862	2	NT	2
22514454	18788	17	NT	1		39284940	160.798	11	NT	2
18151820	376.192	1	NT	1		17169156	277.314	6	NT	2
27405156	21929.6	24	NT	1		20501118	157.744	7	NT	2
39699456	652.64	24	NT	1		25097946	4909.94	49	NT	2
21385494	16746.3	6	NT	1		24648290	5331.69	33	NT	2
29579428	20471	41	NT	1		39679444	152.406	11	NT	2
41281052	289.043	1	NT	1		26536118	6586.34	42	NT	2
20651574	526.188	2	NT	1		20620502	1131.86	20	NT	2
37397556	397.507	13	NT	1		34995440	6499.99	35	NT	2
40030500	289.565	3	NT	1		19834408	360.443	4	NT	2
40163468	320.986	16	NT	1		20371844	1009.37	7	NT	2
38579828	702.269	40	NT	1		20509090	155.98	6	NT	2
37366384	12808.3	48	NT	1		21024962	510.851	5	NT	2
18953644	275.748	0	NT	1		20314928	153.185	3	NT	2
25989592	19096.9	18	NT	1		21053744	207.682	5	NT	2
28835658	19598.2	30	NT	1		18755086	162.931	9	NT	2
35171900	280.053	17	NT	1		17770064	167.749	7	NT	2
17433176	267.733	1	NT	1		19682098	483.241	5	NT	2
36983152	295.335	23	NT	1		26803190	5636.31	24	NT	2
18336770	278.309	0	NT	1		20287018	205.244	3	NT	2
18130220	578.858	1	NT	1		19654364	157.955	8	NT	2
17656888	385.922	5	NT	1		19840282	157.343	4	NT	2
17734680	268.826	6	NT	1		19385404	160.265	8	NT	2
17926590	253.357	0	NT	1		18072118	329.058	8	NT	2
17120426	256.418	1	NT	1		23011846	8406.99	27	NT	2
17951042	295.729	4	NT	1		29704528	4292.26	32	NT	2
17670282	253.67	1	NT	1		17982894	170.176	3	NT	2
37709004	262.597	8	NT	1		29583886	4133.37	40	NT	2
17748886	242.691	4	NT	1		39841840	160.27	10	NT	2
17267736	240.209	2	NT	1		19388248	392.338	3	NT	2
37519336	242.401	14	NT	1		19461008	198.053	6	NT	2
18353658	238.544	5	NT	1		40409552	159.058	9	NT	2
17590520	224.893	2	NT	1		35552728	7287.92	46	NT	2
17879736	218.511	2	NT	1		33713904	8104.33	45	NT	2
37380456	236.726	18	NT	1		19698248	248.332	2	NT	2
35984696	264.168	3	NT	1		38787840	411.161	45	NT	2
17417934	222.273	1	NT	1		27947954	9418.39	36	NT	2
18100906	242.148	1	NT	1		18972748	201.434	6	NT	2
17201580	1889.28	3	NT	1		20163872	638.629	3	NT	2
37044984	247.592	23	NT	1		19552324	177.702	5	NT	2
16581665	225.889	0	NT	1		27512264	8400.23	42	NT	2
18223176	231.527	1	NT	1		19206950	402.177	5	NT	2
16834546	289.893	1	NT	1		19192664	182.362	3	NT	2
18158952	236.561	0	NT	1		21513316	712.505	3	NT	2
18355378	235.364	0	NT	1		18646112	169.535	3	NT	2
17009514	238.046	1	NT	1		21653762	299.205	6	NT	2
19386878	273.092	0	NT	1		39865084	294.946	40	NT	2
18012020	251.437	1	NT	1		20005864	262.912	5	NT	2
16633719	221.769	1	NT	1		19598462	237.455	2	NT	2
16739901	242.934	2	NT	1		38838528	318.063	6	NT	2
23538336	22308.3	20	NT	1		31796710	10093.8	41	NT	2
18310098	292.98	2	NT	1		29331120	7817.32	35	NT	2
16776191	258.203	2	NT	1		19725412	156.183	2	NT	2
17814466	254.169	0	NT	1		18372738	188.847	9	NT	2
19209758	238.398	3	NT	1		24128146	5164.79	21	NT	2
33470552	18337.3	21	NT	1		20882284	158.4	4	NT	2
19137088	1325.99	0	NT	1		25374118	6812.11	41	NT	2
29302068	18051.7	23	NT	1		19578558	155.632	5	NT	2
20504002	377.437	0	NT	1		23759548	7980.13	21	NT	2
18823320	283.109	0	NT	1		20223094	182.972	5	NT	2
19860576	5782.1	29	NT	1		17435008	273.89	11	NT	2
19781436	308.301	5	NT	1		27605534	12522.9	48	NT	2
38463664	332.202	16	NT	1		21367322	1486.62	13	NT	2
19385820	339.181	3	NT	1		19186818	174.468	4	NT	2
18470108	435.752	2	NT	1		18726710	183.982	11	NT	2
18967782	459.448	1	NT	1		38248224	161.396	22	NT	2
20428468	664.911	5	NT	1		36984264	153.806	17	NT	2
18760730	715.889	0	NT	1		21121780	1559.81	13	NT	2
31938028	15643.3	28	NT	1		21332118	214.312	2	NT	2
17683396	407.883	0	NT	1		17642736	866.574	10	NT	2
30324940	16145.7	38	NT	1		22088320	164.755	8	NT	2
40127440	18065.6	38	NT	1		20891266	180.52	8	NT	2
34805648	401.304	1	NT	1		18662016	159.837	7	NT	2
19224486	19118.8	11	NT	1		19827368	160.442	10	NT	2
26011362	432.434	1	NT	1		19506332	163.77	8	NT	2
47299620	21531.4	32	NT	1		18313376	172.548	4	NT	2
20094110	1438.25	0	NT	1		33336346	6004.83	59	NT	2
16539606	412.009	0	NT	1		24845872	6324.51	19	NT	2
18745712	578.129	0	NT	1		27265964	6794.46	28	NT	2
18379816	384.677	1	NT	1		20577978	148.756	5	NT	2
18801754	494.43	0	NT	1		18148232	174.617	9	NT	2
25513376	17626.8	32	NT	1		21112588	150.201	1	NT	2
20458150	16153.6	10	NT	1		18352286	153.879	9	NT	2
25883866	15923.5	20	NT	1		20868110	148.516	4	NT	2
36065256	310.104	30	NT	1		21305562	149.617	1	NT	2
16320198	373.254	1	NT	1		37654648	181.316	5	NT	2
21838128	16160.3	10	NT	1		18504586	153.503	13	NT	2
36077920	11134.7	36	NT	1		18752936	157.495	11	NT	2
17422538	333.946	2	NT	1		18643314	151.19	11	NT	2
17810088	325.111	1	NT	1		18505378	151.9	7	NT	2
18956842	981.252	5	NT	1		19784740	151.827	7	NT	2
33184098	9134.36	46	NT	1		30671974	4911.03	53	NT	2
16624949	390.586	1	NT	1		33555888	3600.66	44	NT	2
25254110	20013.5	15	NT	1		39849648	167.614	19	NT	2
17649914	294.472	0	NT	1		38241688	169.787	5	NT	2
24799942	19932.1	18	NT	1		18236290	173.206	4	NT	2
19322332	1237.59	10	NT	1		18517046	159.383	2	NT	2
37191396	292.465	35	NT	1		17966936	149.692	0	NT	2
19382496	6398.43	2	NT	1		19191518	171.933	2	NT	2
17747350	274.622	1	NT	1		37826548	157.63	9	NT	2
18454414	6628.82	2	NT	1		19227266	174.649	5	NT	2
18324774	362.908	3	NT	1		19608552	2284.75	8	NT	2
17479676	267.978	0	NT	1		21260260	3683.68	15	NT	2
19475252	18121.5	8	NT	1		30967982	7217.77	50	NT	2
18091256	275.763	4	NT	1		31585562	8279.96	40	NT	2
37004860	443.072	22	NT	1		29588008	9471.39	30	NT	2
18296566	502.302	11	NT	1		29856534	7920.95	44	NT	2
28768378	264.226	13	NT	1		36006952	212.948	28	NT	2
33758680	8520.96	43	NT	1		35119508	961.527	55	NT	2
37020252	364.024	26	NT	1		25593902	7168.59	38	NT	2
18288190	251.966	3	NT	1		28825038	5467.03	35	NT	2
18195338	11096.7	6	NT	1		18445672	2479.35	8	NT	2
16955736	5240.04	2	NT	1		19595378	200.614	3	NT	2
17508786	217.821	0	NT	1		18413684	713.797	2	NT	2
16531173	421.382	1	NT	1		39377152	155.882	15	NT	2
18188694	254.635	2	NT	1		18902830	159.63	7	NT	2
18785404	12652.9	5	NT	1		19422680	166.404	8	NT	2
35850836	574.782	23	NT	1		39408612	204.558	15	NT	2
41273036	12471.6	25	NT	1		35170352	564.075	73	NT	2
35431808	272.209	21	NT	1		20158836	4321.34	13	NT	2
18266738	13716.7	6	NT	1		19785552	186.342	5	NT	2
19396230	10375.1	12	NT	1		17224200	159.765	7	NT	2
46973048	268.706	1	NT	1		19779774	279.304	4	NT	2
22353470	23767.9	19	NT	1		27561618	8843.19	36	NT	2
17534206	448.087	2	NT	1		23870482	7988.93	29	NT	2
17704174	297.777	2	NT	1		19433674	174.089	10	NT	2
16873446	221.155	1	NT	1		18771354	232.374	4	NT	2
19204910	18838.9	9	NT	1		20019456	3387.32	24	NT	2
38046440	273.897	4	NT	1		18075336	147.688	6	NT	2
46815020	259.027	1	NT	1		18400500	151.485	6	NT	2
17139424	338.572	0	NT	1		18482484	160.811	6	NT	2
24476294	27113.2	31	NT	1		19140402	1894.42	13	NT	2
22854614	20125.8	29	NT	1		19080852	3756.25	16	NT	2
17577926	420.477	0	NT	1		18244814	183.368	5	NT	2
17112736	258.96	1	NT	1		24941150	7096.6	25	NT	2
19589986	252.804	3	NT	1		26185400	7603.13	28	NT	2
29591154	221.856	1	NT	1		19205640	162.49	4	NT	2
24725178	23033.2	33	NT	1		39463868	189.756	8	NT	2
16684015	338.402	0	NT	1		32229828	7732.06	41	NT	2
17342078	312.062	1	NT	1		17623078	172.481	8	NT	2
17933486	363.514	3	NT	1		24089926	7595.31	41	NT	2
17099234	261.551	0	NT	1		34564152	6886.18	35	NT	2
17552236	302.697	0	NT	1		24337662	7720.78	31	NT	2
18011630	337.785	0	NT	1		40250524	262.17	34	NT	2
17632292	357.515	0	NT	1		19999812	3979.01	8	NT	2
16641729	298.791	2	NT	1		18158540	254.061	3	NT	2
15552649	770.485	2	NT	1		21523218	3114.89	4	NT	2
27312690	16675.2	22	NT	1		41436060	191.909	15	NT	2
19999900	8448.92	6	NT	1		37869500	2444.88	40	NT	2
18415252	287.817	1	NT	1		21234150	312.298	9	NT	2
20345644	1548.83	0	NT	1		17791026	213.928	4	NT	2
40922488	261.512	20	NT	1		18903632	155.022	3	NT	2
17482286	280.857	1	NT	1		30570772	3953.03	41	NT	2
20412008	10211.4	6	NT	1		19642614	153.64	3	NT	2
16650448	576.879	2	NT	1		19662946	178.431	7	NT	2
35672668	280.616	19	NT	1		19848748	2971.13	16	NT	2
41234900	298.495	19	NT	1		19426660	175.461	4	NT	2
34012244	9658.53	21	NT	1		27307634	6120.23	45	NT	2
20082946	260.841	3	NT	1		25725972	5086.8	40	NT	2
21005470	8140.21	6	NT	1		36282928	2071.26	41	NT	2
16471970	257.014	1	NT	1		37588608	957.096	63	NT	2
20910966	5309.58	2	NT	1		27553722	7777.22	36	NT	2
18724222	4988.27	1	NT	1		38094952	298.605	36	NT	2
20225058	1747.54	3	NT	1		37422244	167.658	22	NT	2
19017094	822.269	1	NT	1		29076768	8986.05	24	NT	2
17134480	294.255	2	NT	1		35195064	6855.27	55	NT	2
34515540	10968.5	23	NT	1		20802242	5694.56	17	NT	2
39352912	264.32	3	NT	1		25575774	6075.51	18	NT	2
36188824	255.554	0	NT	1		19991920	4787.7	20	NT	2
19523198	626.592	2	NT	1		41153732	3710.17	60	NT	2
34983508	259.746	21	NT	1		18439666	4660.92	8	NT	2
18147952	262.344	0	NT	1		36905640	10005	61	NT	2
36066096	2927.64	37	NT	1		20527802	190.79	5	NT	2
27289808	18843.5	14	NT	1		20792222	246.12	3	NT	2
23310096	5000.72	18	NT	1		20232648	3262.12	18	NT	2
32036336	259.504	0	NT	1		20804476	4622.96	26	NT	2
20612618	1456.56	3	NT	1		18822236	514.225	11	NT	2
16584423	18541.4	13	NT	1		20323492	195.907	9	NT	2
23831536	18729.2	23	NT	1		23228814	11197	36	NT	2
36448468	12755.3	47	NT	1		20927506	253.995	4	NT	2
35838600	292.511	5	NT	1		20155882	1558.71	13	NT	2
18232716	301.795	4	NT	1		19505884	163.844	6	NT	2
35366660	241.113	15	NT	1		36734528	6319.5	50	NT	2
39942052	522.84	4	NT	1		19437852	149.894	10	NT	2
17233452	405.625	1	NT	1		40619036	2971.07	51	NT	2
38333112	1276.83	32	NT	1		18767864	152.721	10	NT	2
28046614	22425.9	23	NT	1		18475994	150.47	6	NT	2
35809364	15010.3	41	NT	1		40982332	166.552	18	NT	2
18326332	391.685	3	NT	1		25672830	6770.67	33	NT	2
31934636	13140.5	27	NT	1		40970708	215.316	13	NT	2
19246802	1008.49	3	NT	1		18368738	159.502	8	NT	2
33682628	13398.2	30	NT	1		24147018	7012.45	37	NT	2
33221104	15950.4	21	NT	1		18304372	892.019	6	NT	2
36621796	7033.02	32	NT	1		18238444	3133.59	22	NT	2
36804124	345.774	12	NT	1		18001986	2740.88	16	NT	2
32683754	10187.9	38	NT	1		35455532	11750.4	62	NT	2
38524200	593.032	41	NT	1		19225282	3962.33	16	NT	2
17836390	345.432	1	NT	1		20420838	320.933	2	NT	2
18616118	274.979	2	NT	1		33480432	9597.75	51	NT	2
17154970	230.047	1	NT	1		20296294	406.977	6	NT	2
17241040	275.349	6	NT	1		18478456	194.837	3	NT	2
32299750	365.496	1	NT	1		19761614	258.783	8	NT	2
20660734	258.229	1	NT	1		29876764	13073.2	56	NT	2
18890748	233.955	0	NT	1		20045828	220.68	16	NT	2
20506938	255.612	1	NT	1		40704324	238.744	42	NT	2
24410010	22575.2	21	NT	1		39880848	157.814	22	NT	2
19222728	238.002	1	NT	1		22230678	2749.08	22	NT	2
19219946	306.509	3	NT	1		37167476	5609.8	61	NT	2
19276508	291.386	1	NT	1		38141336	180.366	26	NT	2
41521660	280.999	5	NT	1		26193766	10032.4	28	NT	2
20721190	276.218	1	NT	1		24860788	6547.65	31	NT	2
18117744	9560.82	3	NT	1		25564962	8580.92	22	NT	2
18449596	231.409	3	NT	1		18648568	145.686	8	NT	2
17517764	218.277	2	NT	1		35995800	4169.9	56	NT	2
40175520	271.488	3	NT	1		19713884	1289.4	10	NT	2
19060874	539.084	0	NT	1		17726018	157.621	9	NT	2
18724022	229.158	1	NT	1		18321436	157.949	6	NT	2
17735498	7181.53	4	NT	1		22277746	6751.36	23	NT	2
20801332	6683.35	5	NT	1		37433828	167.445	15	NT	2
16797276	214.222	2	NT	1		24238916	5122.47	39	NT	2
19812620	251.285	0	NT	1		40055644	160.243	10	NT	2
20410160	236.808	0	NT	1		20541624	3388.17	14	NT	2
19000898	254.719	0	NT	1		19989876	161.411	7	NT	2
40449684	372.746	1	NT	1		38607440	170.466	14	NT	2
18142768	242.405	1	NT	1		18235892	158.021	11	NT	2
17898534	220.314	1	NT	1		17064230	162.872	3	NT	2
17787784	258.545	0	NT	1		42217072	175.383	10	NT	2
18242348	317.763	0	NT	1		42563116	189.358	12	NT	2
20275994	264.605	1	NT	1		37004776	6032.2	42	NT	2
18529196	240.256	6	NT	1		36404552	6082.07	34	NT	2
20295866	15484	12	NT	1		28300492	4146.41	29	NT	2
28586188	236.595	2	NT	1		27825028	4215.32	29	NT	2
18538584	256.988	7	NT	1		27231158	6414.21	16	NT	2
20283294	16670.8	3	NT	1		18392248	150.919	7	NT	2
19532082	290.091	2	NT	1		18828012	149.289	6	NT	2
16530022	222.028	2	NT	1		20833560	325.741	2	NT	2
19298640	927.902	0	NT	1		18716020	153.034	2	NT	2
17836260	257.112	1	NT	1		40981512	176.504	13	NT	2
16652742	244.093	4	NT	1		18253436	153.202	6	NT	2
18037438	258.477	2	NT	1		38446248	251.069	59	NT	2
17768562	487.016	8	NT	1		18251696	159.906	8	NT	2
28918368	240.775	5	NT	1		20813116	4365.49	13	NT	2
18809210	442.188	1	NT	1		17981050	162.595	7	NT	2
18009664	264.008	0	NT	1		24419202	5670.71	35	NT	2
20073940	14215.6	6	NT	1		34278540	7724.61	43	NT	2
16980276	277.686	2	NT	1		17759418	165.279	5	NT	2
27032352	22724.9	26	NT	1		18661130	186.264	6	NT	2
37833564	354.427	13	NT	1		17760574	163.667	8	NT	2
18853724	415.3	6	NT	1		19384280	153.815	8	NT	2
17786510	282.068	1	NT	1		19579274	1406.39	9	NT	2
19451060	11584.5	1	NT	1		19564784	156.203	8	NT	2
17614892	4411.95	1	NT	1		24024882	5490.61	25	NT	2
19064662	4616.53	1	NT	1		19458686	193.824	9	NT	2
38649148	370.19	26	NT	1		26416784	4659.3	34	NT	2
18298834	409.239	0	NT	1		20741318	3999.93	15	NT	2
23267640	25751	19	NT	1		24855224	5861.17	30	NT	2
37794228	263.128	14	NT	1		21643210	4297.48	24	NT	2
17669718	10067.5	2	NT	1		25321486	5949.07	37	NT	2
19311302	760.408	0	NT	1		24675508	7053.16	37	NT	2
18679436	310.689	0	NT	1		23381732	6842.96	41	NT	2
36443796	238.013	39	NT	1		25438734	7237.6	36	NT	2
20785522	250.194	0	NT	1		18198440	222.773	7	NT	2
19389796	345.219	1	NT	1		25164642	7279.45	49	NT	2
17970622	10560.3	3	NT	1		18855520	2018.88	8	NT	2
37009088	290.459	7	NT	1		19336096	4346.18	10	NT	2
19746034	24827.8	8	NT	1		21504140	5556.94	18	NT	2
36827816	263.039	21	NT	1		20551940	3243.38	17	NT	2
32070032	4552.01	34	NT	1		28224614	9157.08	45	NT	2
19478120	242.278	1	NT	1		31854524	7933.18	50	NT	2
19568914	249.795	0	NT	1		22241322	191.605	5	NT	2
18088074	380.592	2	NT	1		22085014	163.676	16	NT	2
23799036	268.808	7	NT	1		30020358	11149.8	38	NT	2
16328255	205.259	2	NT	1		22588086	5542.8	23	NT	2
20951214	12207.1	14	NT	1		33087450	7121.7	51	NT	2
16673217	522.689	0	NT	1		23313716	10300.1	24	NT	2
35107824	7846.97	49	NT	1		23482342	8926.28	28	NT	2
17213566	293.408	1	NT	1		21551722	165.152	4	NT	2
19254198	9069.55	12	NT	1		36698896	587.381	52	NT	2
18405410	230.377	0	NT	1		20335106	167.464	2	NT	2
31023260	11305.2	34	NT	1		36853788	338.066	27	NT	2
26219688	17815.7	26	NT	1		22374670	167.334	3	NT	2
32799606	8949.84	37	NT	1		19312518	221.196	5	NT	2
18196964	281.563	0	NT	1		19664974	218.427	3	NT	2
35425456	11228.5	48	NT	1		37550156	347.521	30	NT	2
33911820	11867.4	31	NT	1		33967140	7197.13	56	NT	2
18586574	4386.79	2	NT	1		22013016	2736.23	10	NT	2
30088600	15636.1	23	NT	1		38623456	156.55	11	NT	2
18279738	918.189	1	NT	1		40466844	157.699	13	NT	2
18231806	437.687	0	NT	1		19328554	149.517	7	NT	2
28068376	16517.4	28	NT	1		40757052	163.111	20	NT	2
19349534	11314.3	9	NT	1		19763738	152.581	3	NT	2
22856810	17488.4	10	NT	1		19659560	160.82	3	NT	2
32057464	19094.8	24	NT	1		42061668	1556.97	49	NT	2
33477748	11234	29	NT	1		54766280	4207.27	61	NT	2
22355486	18544.2	16	NT	1		35879004	6610.86	62	NT	2
18106714	272.254	2	NT	1		28041912	8251.62	43	NT	2
17855358	7525.14	2	NT	1		31322216	5270.68	50	NT	2
27004282	19445	23	NT	1		42903340	750.046	45	NT	2
37290488	298.025	9	NT	1		19360954	2690.63	12	NT	2
18881206	10966	16	NT	1		24806890	5529.32	31	NT	2
18305794	2974.22	0	NT	1		18906130	285.218	7	NT	2
19877670	9944.69	5	NT	1		17464492	175.051	11	NT	2
17993920	314.342	1	NT	1		40213592	298.747	3	NT	2
24513682	14898.7	35	NT	1		20406052	4858.4	24	NT	2
18034132	285.492	2	NT	1		23022576	5886.43	35	NT	2
17773012	324.434	1	NT	1		37620148	1895.76	40	NT	2
18858546	340.782	1	NT	1		39553620	162.399	16	NT	2
38532860	899.032	42	NT	1		38030004	174.46	14	NT	2
17545472	416.825	2	NT	1		37325452	213.957	19	NT	2
19618582	1020.96	2	NT	1		20332394	4547.13	20	NT	2
36480288	283.834	9	NT	1		17721972	164.309	6	NT	2
21376296	15306.1	18	NT	1		26602738	7359.67	42	NT	2
27212740	19121.8	15	NT	1		20635608	5439.29	26	NT	2
18872484	319.603	4	NT	1		18621416	209.278	4	NT	2
19882330	10702.8	4	NT	1		17163460	161.471	3	NT	2
18797862	265.526	1	NT	1		20999316	5342.91	19	NT	2
22247420	14828.7	23	NT	1		20177414	7462.72	19	NT	2
19311350	7491.09	5	NT	1		21686922	7760.38	18	NT	2
19447146	9175.65	5	NT	1		37260116	183.367	29	NT	2
18870718	527.633	2	NT	1		27070368	7318.14	31	NT	2
20168096	14716.4	24	NT	1		18555620	488.385	7	NT	2
17074962	272.442	3	NT	1		22408994	7466.82	32	NT	2
22401212	12132.8	12	NT	1		27529844	7701.11	25	NT	2
31349172	11278	31	NT	1		18740366	3487.24	8	NT	2
18788194	994.807	2	NT	1		26815620	2736.26	35	NT	2
17495678	285.103	4	NT	1		19644488	150.79	5	NT	2
18609538	324.785	2	NT	1		23801584	3871.2	34	NT	2
32440266	15561.5	34	NT	1		23841696	4740.94	28	NT	2
35557816	855.969	28	NT	1		23997238	2632.74	25	NT	2
30847530	16226.9	28	NT	1		38449292	161.8	15	NT	2
19057468	883.392	1	NT	1		31019446	6543.46	66	NT	2
17682456	289.323	3	NT	1		19155314	436.932	7	NT	2
18187832	367.479	3	NT	1		18839730	163.823	7	NT	2
28556464	17477.4	39	NT	1		19310620	170.415	4	NT	2
19417148	547.655	5	NT	1		19724632	163.389	6	NT	2
16187291	321.925	2	NT	1		39696616	170.819	18	NT	2
32630734	12939.8	33	NT	1		19738950	3548.87	22	NT	2
17308554	262.179	1	NT	1		17862048	180.563	4	NT	2
22643882	10895.7	15	NT	1		34763436	167.398	22	NT	2
15657524	245.729	1	NT	1		27054610	7834.71	32	NT	2
19504150	226.452	2	NT	1		16775853	500.33	6	NT	2
18078574	14923.6	28	NT	1		18174012	2729.04	2	NT	2
18477288	220.652	0	NT	1		25310480	4055.95	22	NT	2
17796550	12757.5	6	NT	1		20575610	6051.75	10	NT	2
19142154	495.774	2	NT	1		32177810	6636.76	13	NT	2
17238860	6117.38	3	NT	1		21177986	3648.81	7	NT	2
18150332	240.602	2	NT	1		38306328	4003.57	21	NT	2
17346592	273.286	5	NT	1		42362520	188.398	52	NT	2
18182172	416.445	0	NT	1		20764420	170.201	3	NT	2
18796038	10989.9	6	NT	1		39926508	231.408	47	NT	2
17707650	237.413	2	NT	1		12822710	174.626	4	NT	2
19763456	14333.5	8	NT	1		20169396	164.264	5	NT	2
17006296	237.969	2	NT	1		18093610	162.351	7	NT	2
18108568	307.188	3	NT	1		40059384	186.748	16	NT	2
17140014	228.604	5	NT	1		29230758	5729.99	47	NT	2
17461590	208.187	1	NT	1		40916468	339.232	31	NT	2
18647364	366.509	1	NT	1		33087236	6125.9	49	NT	2
17959912	253.097	1	NT	1		18477130	2962.59	7	NT	2
18383830	222.397	0	NT	1		42768840	171.903	14	NT	2
17656610	3105.96	0	NT	1		31708278	6532.97	40	NT	2
17901552	209.381	1	NT	1		20650318	333.466	2	NT	2
35224452	226.803	29	NT	1		30853926	8389.83	37	NT	2
15673225	179.047	1	NT	1		31547020	4173.27	46	NT	2
16861494	190.274	1	NT	1		36741328	2704.73	46	NT	2
17810546	190.972	4	NT	1		38814048	5683.96	38	NT	2
16639005	187.756	7	NT	1		21421122	2376.14	12	NT	2
15788602	179.075	0	NT	1		22745614	439.408	85	NT	2
17419126	200.653	5	NT	1		33202124	6992.75	59	NT	2
17641310	206.734	2	NT	1		25003060	8163.15	22	NT	2
16715852	211.883	4	NT	1		20619290	170.185	13	NT	2
17358530	210.671	0	NT	1		18867246	4887.75	19	NT	3
17311782	205.883	1	NT	1		26769668	5986.47	48	NT	3
16506757	206.753	1	NT	1		15862071	193.244	6	NT	3
17481098	233.379	1	NT	1		29065756	6491.51	48	NT	3
18406486	246.692	2	NT	1		19826212	308.815	8	NT	3
17247332	6196.53	3	NT	1		28722760	7208.62	49	NT	3
18107178	219.35	0	NT	1		29031782	6394.88	24	NT	3
18850664	225.155	0	NT	1		18895928	200.397	3	NT	3
19213376	728.571	2	NT	1		33711568	6060.71	57	NT	3
37059864	10716.9	46	NT	1		30018978	7271.48	37	NT	3
17492552	270.941	0	NT	1		24361954	6073.62	37	NT	3
19635518	15964.6	15	NT	1		39646920	163.41	18	NT	3
19562562	247.152	2	NT	1		18856616	4488.3	20	NT	3
18864900	223.01	0	NT	1		20987326	6212.62	22	NT	3
19312650	232.26	3	NT	1		40275912	179.641	22	NT	3
19342798	635.252	3	NT	1		23634744	6981.17	24	NT	3
35616372	15139.3	42	NT	1		38866500	593.554	69	NT	3
36757168	654.762	10	NT	1		33510812	5868.77	59	NT	3
17634362	237.7	0	NT	1		22770064	6006.9	23	NT	3
19766882	235.241	2	NT	1		34510860	8643.11	62	NT	3
18294982	252.096	0	NT	1		39724752	157	16	NT	3
17759050	216.233	1	NT	1		37979984	156.065	11	NT	3
21384100	17183.8	10	NT	1		41717412	410.269	30	NT	3
17536624	240.402	3	NT	1		36859036	6881.58	57	NT	3
18964518	508.228	4	NT	1		20046778	157.1	16	NT	3
19172466	1323.4	5	NT	1		20140708	161.316	16	NT	3
14108351	227.707	1	NT	1		36442548	4457.73	44	NT	3
18485178	228.161	4	NT	1		37948344	157.708	16	NT	3
18742942	3044.22	19	NT	1		37835004	157.047	11	NT	3
17367984	345.574	8	NT	1		18570472	155.526	7	NT	3
18181264	229.328	2	NT	1		38187572	184.435	28	NT	3
18573014	229.769	4	NT	1		20461786	157.13	14	NT	3
16379902	3441.02	18	NT	1		17443060	182.797	17	NT	3
34730212	237.314	18	NT	1		18195702	161.957	11	NT	3
16765570	293.577	11	NT	1		19317402	154.848	6	NT	3
34673136	285.663	11	NT	1		36077644	206.334	24	NT	3
27329300	22884	21	NT	1		39014644	171.694	21	NT	3
17418580	240.52	2	NT	1		18501124	156.222	10	NT	3
17419082	248.863	5	NT	1		47099428	2025.17	79	NT	3
20427158	18707	12	NT	1		39399320	166.284	9	NT	3
34931624	224.979	31	NT	1		19859990	155.093	4	NT	3
34196724	335.966	5	NT	1		20605972	6913.4	22	NT	3
14087016	248.107	1	NT	1		35450204	158.423	12	NT	3
16309335	192.022	1	NT	1		40209996	154.49	13	NT	3
17046030	183.731	1	NT	1		38516784	1877.64	46	NT	3
35869712	197.766	19	NT	1		28153748	8832.61	46	NT	3
15311465	279.603	1	NT	1		21990456	8035.49	31	NT	3
15521900	646.395	2	NT	1		20243862	4148	11	NT	3
20669640	16881.8	5	NT	1		19654040	5592.85	22	NT	3
16854228	197.196	2	NT	1		19735524	162.044	2	NT	3
17203898	191.721	1	NT	1		17704790	146.68	7	NT	3
16922220	206.813	1	NT	1		38734724	166.809	15	NT	3
20370042	9383.62	12	NT	1		39499200	166.393	31	NT	3
18793850	16524.7	4	NT	1		30225302	4703.72	47	NT	3
24384504	14858.4	15	NT	1		34693488	547.878	47	NT	3
17190188	204.705	2	NT	1		23049092	5460.1	23	NT	3
17130494	209.886	0	NT	1		32471124	6546.33	47	NT	3
14852188	11156.7	6	NT	1		21534408	5972.99	34	NT	3
18865684	6056.93	2	NT	1		32442752	9189.52	54	NT	3
16474966	14545.9	5	NT	1		26857796	6254.53	52	NT	3
17017330	207.238	2	NT	1		26758754	6414.39	32	NT	3
23534170	19359.6	10	NT	1		36821640	171.5	19	NT	3
20599220	15638.5	9	NT	1		36100372	165.073	36	NT	3
17692360	209.591	8	NT	1		38923952	167.654	27	NT	3
16582016	208.482	3	NT	1		37488388	975.038	33	NT	3
17355812	215.805	2	NT	1		35341988	616.709	20	NT	3
17047676	209.307	4	NT	1		36197556	185.788	9	NT	3
39496820	604.038	47	NT	1		34259176	168.999	40	NT	3
21023112	15576.1	13	NT	1		29231652	6847.69	47	NT	3
14814663	273.308	2	NT	1		15593995	184.061	7	NT	3
15726421	284.566	0	NT	1		19442488	544.758	6	NT	3
38269068	345.352	45	NT	1		23027020	9811.16	24	NT	3
28854788	19595.5	23	NT	1		18693300	2321.12	7	NT	3
15308837	363.019	1	NT	1		18869568	267.63	7	NT	3
19896090	14487	12	NT	1		22394150	5272.55	20	NT	3
18394134	8152.58	9	NT	1		32855318	7084.22	43	NT	3
26403552	17447.3	28	NT	1		17803212	161.83	5	NT	3
15443651	819.153	1	NT	1		18095652	175.053	10	NT	3
31876464	14463.2	25	NT	1		18348760	160.26	9	NT	3
21133712	254.934	9	NT	1		17696956	1211.7	4	NT	3
20614760	15929.7	17	NT	1		17488970	140.347	9	NT	3
19827590	13684.3	14	NT	1		39134076	159.442	13	NT	3
17773372	6985.84	6	NT	1		32857202	4961.52	34	NT	3
15277527	255.808	7	NT	1		20169570	150.673	4	NT	3
15497071	504.695	1	NT	1		17113764	145.539	13	NT	3
22939158	17375.9	8	NT	1		32918098	5429.49	46	NT	3
18739338	13357.2	3	NT	1		20075324	232.706	9	NT	3
22451246	18431.6	18	NT	1		17138838	145.859	7	NT	3
18312250	329.952	8	NT	1		41700388	174.35	37	NT	3
16889426	14206.2	5	NT	1		18574212	146.652	5	NT	3
18230834	264.437	3	NT	1		39434364	158.127	11	NT	3
24240502	17796.1	21	NT	1		30516208	5428.88	49	NT	3
18933690	852.306	1	NT	1		18241614	145.537	6	NT	3
17736990	838.693	0	NT	1		17521804	154.18	11	NT	3
17245714	14646.7	7	NT	1		38600908	3417.67	50	NT	3
18860008	6726.89	7	NT	1		39533548	172.647	15	NT	3
15171010	325.441	0	NT	1		18740044	151.096	3	NT	3
18800618	337.997	2	NT	1		41638044	149.871	18	NT	3
17059578	280.946	3	NT	1		18948422	166.583	6	NT	3
19642148	16423	11	NT	1		41164240	302.064	26	NT	3
18187928	288.681	1	NT	1		38760964	151.962	20	NT	3
18129424	278.089	3	NT	1		18238726	152.283	9	NT	3
17752054	284.948	1	NT	1		19954134	149.128	9	NT	3
20844920	17960.1	7	NT	1		19103404	154.645	4	NT	3
15406375	286.351	1	NT	1		18368400	154.279	4	NT	3
18226078	280.054	4	NT	1		37832740	153.333	17	NT	3
17734344	328.898	2	NT	1		19912016	6730.32	15	NT	3
38710888	795.318	32	NT	1		18820198	148.763	5	NT	3
18206736	14939.4	18	NT	1		37158232	167.932	11	NT	3
38570880	438.378	23	NT	1		18327458	160.507	14	NT	3
16949414	323.518	7	NT	1		18530500	213.953	7	NT	3
18044502	357.531	8	NT	1		18352252	173.233	5	NT	3
36175112	18087.1	35	NT	1		18538564	190.52	6	NT	3
17096208	270.03	1	NT	1		17553470	210.405	4	NT	3
36043356	17860.5	41	NT	1		19729984	7919.66	14	NT	3
40424464	1344.86	45	NT	1		22322730	9277.68	29	NT	3
24807026	26491.6	11	NT	1		23085140	9633.46	30	NT	3
22492356	26088.2	21	NT	1		28642880	5022.74	40	NT	3
20255172	21196.4	6	NT	1		36585508	174.033	28	NT	3
20625220	25605.5	11	NT	1		21162144	7294.62	27	NT	3
17250402	784.82	3	NT	1		24609338	9453.86	37	NT	3
37421580	275.54	10	NT	1		29113042	2494.5	42	NT	3
17235782	184.484	2	NT	1		29590528	160.509	12	NT	3
17463328	205.166	2	NT	1		17760734	154.693	4	NT	3
16976324	196.172	2	NT	1		19557918	159.353	6	NT	3
18218278	207.031	0	NT	1		18908452	160.612	4	NT	3
16166577	183.273	2	NT	1		36858580	180.403	6	NT	3
17397322	193.324	2	NT	1		20113926	156.244	2	NT	3
17352326	195.342	0	NT	1		19641176	161.847	5	NT	3
18507142	199.919	3	NT	1		19896050	216.475	3	NT	3
35174908	228.661	7	NT	1		39419044	164.666	8	NT	3
18103860	195.505	3	NT	1		20705124	3852.17	22	NT	3
16729603	192.804	1	NT	1		19051504	170.018	17	NT	3
16982958	219.996	1	NT	1		38549512	172.193	13	NT	3
17393114	201.303	1	NT	1		19417404	2100.45	22	NT	3
17584852	196.605	1	NT	1		19733582	3466.4	17	NT	3
16989692	199.723	1	NT	1		18880836	163.713	18	NT	3
17362514	192.21	1	NT	1		18353350	154.962	7	NT	3
17327348	197.467	0	NT	1		32220558	7858.54	50	NT	3
17417444	197.031	0	NT	1		21699264	4653.36	27	NT	3
19262538	14838.5	9	NT	1		18062408	162.21	7	NT	3
17389326	212.98	1	NT	1		38810200	2847.1	36	NT	3
21267066	19252.4	27	NT	1		20476694	340.038	5	NT	3
17396388	253.567	1	NT	1		42867940	208.873	25	NT	3
18680160	750.645	3	NT	1		41063912	160.965	14	NT	3
16750497	255.594	2	NT	1		19091000	162.634	5	NT	3
21281074	19751.9	3	NT	1		17385222	159.543	17	NT	3
34958864	17306.2	36	NT	1		30857140	8477.98	63	NT	3
17331456	262.925	5	NT	1		37254720	226.366	40	NT	3
17320170	262.92	0	NT	1		37345556	503.901	40	NT	3
17474936	244.251	1	NT	1		39031080	166.395	14	NT	3
16878208	8098.35	6	NT	1		18714178	152.757	11	NT	3
17673882	9214.19	13	NT	1		18606698	151.252	13	NT	3
23448600	21287.7	20	NT	1		37112648	254.593	36	NT	3
22357998	19899.1	21	NT	1		18493222	161.595	12	NT	3
15346685	226.86	2	NT	1		16703804	158.864	9	NT	3
16437329	220.084	1	NT	1		24761758	6393.22	51	NT	3
17480946	240.662	2	NT	1		34716164	210.273	11	NT	3
17584188	210.885	1	NT	1		17936878	154.859	7	NT	3
17511382	1777.22	1	NT	1		31886090	5924.85	60	NT	3
16598762	221.467	4	NT	1		19399296	150.603	4	NT	3
18582682	235.419	2	NT	1		26491180	9389.16	18	NT	3
17602236	1347.21	5	NT	1		27674948	7865.21	39	NT	3
18219408	233	3	NT	1		18743274	180.038	9	NT	3
23329362	18055.1	30	NT	1		24769198	8562.74	31	NT	3
17696280	228.247	5	NT	1		33724364	6333.14	47	NT	3
18826992	252.316	3	NT	1		30662248	8316.65	47	NT	3
17575196	229.306	5	NT	1		20474270	169.814	6	NT	3
19658672	19249	9	NT	1		32227168	7311.84	40	NT	3
17793758	309.78	4	NT	1		19812864	2411.1	17	NT	3
17760060	223.55	1	NT	1		17687894	162.089	12	NT	3
16921792	234.25	1	NT	1		19853868	336.415	3	NT	3
18667930	6612.85	2	NT	1		19984736	207.823	3	NT	3
17298008	12642.3	13	NT	1		26254412	6431.79	30	NT	3
17618602	362.38	2	NT	1		18145960	285.243	4	NT	3
19332254	11743.5	3	NT	1		20992014	170.962	4	NT	3
24256654	21817.4	14	NT	1		29034326	6941.73	40	NT	3
17439508	277.552	1	NT	1		19147472	225.477	8	NT	3
17881994	431.392	4	NT	1		20410540	2606.24	4	NT	3
25580504	19378.4	8	NT	1		18089714	195.729	5	NT	3
17635092	237.749	2	NT	1		21346570	7368.52	24	NT	3
17112796	243.797	0	NT	1		17656640	207.358	6	NT	3
22967308	25049	17	NT	1		21511000	245.209	11	NT	3
19038386	17424.4	12	NT	1		38770168	2110.39	52	NT	3
17832460	256.819	3	NT	1		38461408	175.484	18	NT	3
18761670	13528.5	6	NT	1		18179550	1959.18	7	NT	3
17211190	283.702	2	NT	1		37288836	209.502	20	NT	3
17953610	424.162	3	NT	1		41199728	287.691	46	NT	3
16395796	5645.57	4	NT	1		19296028	226.155	6	NT	3
16335209	279.972	5	NT	1		18787010	179.204	10	NT	3
17586322	378.541	2	NT	1		35223112	7135.22	35	NT	3
17030714	290.549	5	NT	1		43553060	265.144	24	NT	3
20535956	22908.2	24	NT	1		19530490	918.849	8	NT	3
16402147	243.258	4	NT	1		35496680	9562.1	38	NT	3
18551898	16702.8	8	NT	1		34742600	10355	45	NT	3
37231356	192.889	29	NT	1		17899002	183.533	5	NT	3
19796806	13679.7	15	NT	1		19516906	166.767	3	NT	3
17004946	7088.91	4	NT	1		19714578	424.933	6	NT	3
22661824	18008.4	20	NT	1		42718808	4241.58	52	NT	3
15936663	202.816	5	NT	1		30052200	10030.9	38	NT	3
16241008	214.534	7	NT	1		30661740	15646.3	39	NT	3
16880804	8385.84	8	NT	1		40113240	1044.3	45	NT	3
16289565	212.529	3	NT	1		18152834	159.352	5	NT	3
21216010	17633.9	12	NT	1		18881822	161.533	7	NT	3
17992606	5826.9	9	NT	1		42506800	4587.08	61	NT	3
16783804	214.881	4	NT	1		37280184	203.466	27	NT	3
15185323	243.276	2	NT	1		19776078	208.884	7	NT	3
30186310	17761.3	38	NT	1		38836172	7327.06	55	NT	3
31965964	15860.2	45	NT	1		28423504	8369.58	45	NT	3
15094096	236.494	2	NT	1		19917088	2826.31	11	NT	3
26663854	24614.2	13	NT	1		19786418	254.62	11	NT	3
23414020	22184.5	9	NT	1		26654314	4655.44	35	NT	3
31648106	20478.8	35	NT	1		38525684	354.95	40	NT	3
23420746	23718.5	17	NT	1		21880180	2191.17	14	NT	3
20207962	22345.8	10	NT	1		27963036	769.272	6	NT	3
16557437	249.297	1	NT	1		26433970	9475.57	40	NT	3
20664636	17417.8	13	NT	1		18829098	223.951	16	NT	3
17305824	254.73	2	NT	1		22909884	4911.19	32	NT	3
20868078	20102.7	12	NT	1		29567086	193.618	18	NT	3
37061188	264.606	39	NT	1		20935956	160.254	4	NT	3
17038170	312.91	3	NT	1		17618980	158.271	6	NT	3
17272948	227.461	3	NT	1		20292956	152.172	18	NT	3
16918570	246.099	0	NT	1		20532548	161.813	7	NT	3
15434944	221.305	3	NT	1		13903737	160.505	6	NT	3
17203098	306.003	1	NT	1		20994330	158.95	6	NT	3
27600156	18513.4	17	NT	1		21366394	2751.18	11	NT	3
22244690	15379.8	25	NT	1		20419158	154.11	14	NT	3
36991064	10212.1	46	NT	1		19320242	155.436	5	NT	3
19947410	426.322	2	NT	1		19389810	156.529	15	NT	3
21012072	3180.12	3	NT	1		17372570	166.84	16	NT	3
31329724	18520.2	25	NT	1		19313966	157.452	2	NT	3
21498330	12275.3	12	NT	1		19171296	153.296	13	NT	3
22347686	18083.7	9	NT	1		21140398	151.769	8	NT	3
32994848	16769.3	32	NT	1		38615200	160.108	20	NT	3
18220094	14361.3	6	NT	1		18326618	154.237	1	NT	3
35462832	15870	39	NT	1		37268536	4837.03	34	NT	3
27788084	20677.1	21	NT	1		40362988	164.401	16	NT	3
28361164	18860.5	21	NT	1		37217696	164.06	11	NT	3
24596240	19470.2	26	NT	1		37340928	162.836	10	NT	3
31347862	20440	38	NT	1		37248340	491.156	42	NT	3
28225792	22967.8	21	NT	1		23432490	8992.13	24	NT	3
33347796	15984.8	46	NT	1		16494215	161.006	3	NT	3
38910732	311.257	1	NT	1		20496046	4195.56	41	NT	3
38334960	259.701	21	NT	1		18669164	235.839	51	NT	3
32204956	23068.4	28	NT	1		40099576	190.059	31	NT	3
40319000	1108.25	5	NT	1		18196522	2029.19	24	NT	3
19600602	782.259	1	NT	1		41491552	164.864	24	NT	3
37974220	283.367	10	NT	1		16977676	290.493	4	NT	3
39790424	417.397	3	NT	1		24591172	6602.07	46	NT	3
36705104	361.856	6	NT	1		24427632	6212.42	41	NT	3
31484592	293.943	37	NT	1		41916856	326.017	19	NT	3
38194648	490.825	0	NT	1		25439362	6925.68	33	NT	3
24619006	491.997	38	NT	1		20216088	251.597	13	NT	3
26465018	19647.7	20	NT	1		26105298	8915.33	47	NT	3
21400316	993.384	1	NT	1		20353454	8233.99	10	NT	3
21587210	341.738	29	NT	1		28275690	9498.85	52	NT	3
39288548	443.75	22	NT	1		38664244	222.025	9	NT	3
38421184	4994.19	6	NT	1		21002636	447.626	11	NT	3
28843286	22885.1	16	NT	1		25831306	8734.12	31	NT	3
41021612	309.314	11	NT	1		26346822	10840.7	37	NT	3
40415444	10257.9	3	NT	1		24412990	10318.8	28	NT	3
29064302	22050.1	26	NT	1		19258882	636.853	3	NT	3
26268752	26688.2	14	NT	1		19144326	344.189	5	NT	3
37743544	2773.23	1	NT	1		30836688	6999.03	46	NT	3
26394140	24842.8	17	NT	1		36773144	8931.96	73	NT	3
30550256	20769.7	24	NT	1		27938178	8724.76	41	NT	3
40645244	712.409	27	NT	1		28389294	14217.5	33	NT	3
39369640	11294.2	6	NT	1		27385736	6170.11	41	NT	3
28385488	23201.7	18	NT	1		19437488	3560.81	18	NT	3
25070562	21910.2	22	NT	1		21517954	4971.54	40	NT	3
38976664	9983.12	25	NT	1		18880080	4753.66	19	NT	3
30189812	22456.2	31	NT	1		18964882	3165.77	21	NT	3
17787402	19734.9	19	NT	1		17599310	187.668	10	NT	3
25796640	19834.6	32	NT	1		17544692	175.617	8	NT	3
46897764	23340.9	52	NT	1		20637846	4875.16	36	NT	3
38832976	245.983	6	NT	1		36237660	152.764	17	NT	3
44885712	23255.5	31	NT	1		17899860	156.258	9	NT	3
22473232	23601.3	11	NT	1		39182488	181.056	2	NT	3
29254910	25850.5	29	NT	1		39296996	159.635	11	NT	3
27453414	23371	28	NT	1		17643894	163.016	5	NT	3
17354024	2683.84	0	NT	1		17900276	158.524	9	NT	3
18304850	342.638	1	NT	1		38174536	165.686	17	NT	3
36844616	14400.6	42	NT	1		18290106	166.27	5	NT	3
17795746	318.611	0	NT	1		23153260	8446.87	34	NT	3
33260866	21288.4	34	NT	1		18554730	166.179	9	NT	3
17191256	217.837	0	NT	1		25456952	10401.8	31	NT	3
17161310	281.592	0	NT	1		26858830	9736.32	51	NT	3
17655654	303.559	1	NT	1		18988562	387.314	11	NT	3
18147232	1877.38	0	NT	1		17668320	164.612	3	NT	3
17233908	279.99	0	NT	1		27781226	7485.24	64	NT	3
18385100	408.473	0	NT	1		31572012	5254.74	59	NT	3
16192544	234.036	0	NT	1		22673464	2351.06	12	NT	3
18941220	3544.03	1	NT	1		20698802	1509.85	8	NT	3
28117030	14092.7	22	NT	1		21896298	253.473	4	NT	3
18718558	592.473	0	NT	1		21647656	1440.35	5	NT	3
35925560	11934.2	36	NT	1		35961748	268.885	31	NT	3
18186938	359.255	1	NT	1		20110212	170.448	6	NT	3
19328712	1143.71	0	NT	1		20286758	177.853	8	NT	3
38900312	983.199	52	NT	1		23397284	3400.13	19	NT	3
20791908	3199.48	3	NT	1		22339030	225.403	3	NT	3
19361464	379.908	0	NT	1		21030796	249.718	8	NT	3
24638678	15905.8	17	NT	1		21583474	715.272	8	NT	3
18822716	423.374	2	NT	1		33800052	7652.39	46	NT	3
40087580	570.143	19	NT	1		36368004	5549.59	60	NT	3
20302358	350.812	0	NT	1		35901588	7902.24	44	NT	3
23492688	20315.7	16	NT	1		38302308	2848.19	39	NT	3
25910982	18759.8	28	NT	1		34497984	8014.78	43	NT	3
19761106	804.845	0	NT	1		37532420	163.75	31	NT	3
14955898	19106.1	10	NT	1		31453292	4708.39	54	NT	3
39039060	348.434	34	NT	1		17633996	165.451	10	NT	3
19041910	6801.87	2	NT	1		18970790	184.161	12	NT	3
19329914	17115.9	4	NT	1		39112284	156.481	30	NT	3
18611516	4329.58	0	NT	1		18555600	393.827	4	NT	3
20024010	16092.3	8	NT	1		18115942	157.789	6	NT	3
21047044	18627.7	15	NT	1		25469242	6520	47	NT	3
30966940	15487.2	31	NT	1		18800522	229.088	3	NT	3
19288308	5853.51	3	NT	1		36331332	223	21	NT	3
36465244	412.777	14	NT	1		37842828	154.346	27	NT	3
31733548	12391.1	35	NT	1		36282016	170.574	21	NT	3
39311448	378.517	17	NT	1		18575818	210.367	8	NT	3
36397956	13409.5	39	NT	1		38069156	170.58	15	NT	3
34446952	18340.2	37	NT	1		17875020	153.501	5	NT	3
39604484	345.858	26	NT	1		22773144	6672.11	25	NT	3
20107118	337.94	3	NT	1		28987550	7206	39	NT	3
27322552	24196.5	20	NT	1		20617898	160.844	6	NT	3
[truncated: 58,784 more rows]

## Sheet: Fig 4c
sample	value
NT	0.828978
NT	0.549589			Total fork speed (CldU+IdU) / min
NT	0.485652		Samples	Mean	Standard Deviation	Double-labeled fibers counted
NT	0.852681		NT	0.79	0.15	524
NT	0.55442		NAD	0.21	0.06	554
NT	0.6218		BPTES	0.77	0.2	516
NT	0.583206		NAD + BPTES	0.39	0.09	520
NT	0.52601		Met	0.52	0.13	522
NT	0.834263		NAD + Met	0.17	0.05	511
NT	0.869422
NT	0.677391
NT	0.5086
NT	0.611299
NT	0.535613
NT	0.619598
NT	0.708751
NT	0.578837
NT	0.764513
NT	0.425615
NT	0.827959
NT	0.696274
NT	0.550918
NT	0.561684
NT	0.508014
NT	0.727262
NT	0.803143
NT	0.648045
NT	0.652961
NT	0.563472
NT	0.550295
NT	0.527932
NT	0.559117
NT	0.852575
NT	0.612085
NT	0.852213
NT	0.592571
NT	0.71729
NT	0.953974
NT	0.607712
NT	0.958251
NT	1.30751
NT	0.660947
NT	0.787289
NT	0.800443
NT	0.828169
NT	0.643545
NT	0.820706
NT	0.842511
NT	0.790516
NT	0.828299
NT	1.02228
NT	0.941361
NT	0.916998
NT	0.818159
NT	0.795554
NT	0.851721
NT	0.691905
NT	0.853485
NT	0.896261
NT	0.760962
NT	0.907263
NT	0.85897
NT	0.636874
NT	0.686361
NT	0.768405
NT	1.03134
NT	0.92351
NT	0.842548
NT	0.868976
NT	0.881082
NT	0.961119
NT	0.780828
NT	1.07237
NT	0.973929
NT	0.926954
NT	0.937004
NT	1.17335
NT	0.814623
NT	0.627004
NT	0.861823
NT	0.819764
NT	0.666501
NT	0.839945
NT	0.642965
NT	0.955324
NT	0.708837
NT	0.671638
NT	1.04526
NT	0.850692
NT	0.682377
NT	0.974009
NT	0.821342
NT	0.876564
NT	0.902558
NT	0.947468
NT	0.877111
NT	0.763747
NT	0.67196
NT	0.810155
NT	1.04096
NT	0.674269
NT	0.647029
NT	0.708683
NT	0.795293
NT	0.956187
NT	0.81162
NT	0.796557
NT	0.568266
NT	0.862746
NT	0.832244
NT	0.822827
NT	0.815808
NT	0.749709
NT	0.67419
NT	0.508393
NT	0.900358
NT	0.745958
NT	0.755289
NT	0.693611
NT	0.863768
NT	0.856719
NT	0.841253
NT	0.932576
NT	1.16286
NT	0.763207
NT	0.809553
NT	0.747741
NT	0.745444
NT	1.1396
NT	1.00463
NT	0.839103
NT	0.826236
NT	0.995201
NT	0.765853
NT	0.586596
NT	0.874173
NT	0.627939
NT	0.826944
NT	0.800767
NT	0.649257
NT	0.78192
NT	0.863693
NT	0.841805
NT	0.808461
NT	0.714919
NT	0.778996
NT	0.665382
NT	0.72732
NT	0.831033
NT	0.75082
NT	0.850269
NT	0.782269
NT	0.800561
NT	0.622207
NT	0.5667
NT	0.634669
NT	0.711807
NT	0.823502
NT	0.694722
NT	0.541928
NT	0.842708
NT	0.721068
NT	1.01747
NT	0.760893
NT	0.749003
NT	0.84056
NT	0.790157
NT	0.756695
NT	0.682826
NT	0.791513
NT	0.868795
NT	0.667173
NT	0.668824
NT	0.689347
NT	0.711046
NT	0.791052
NT	0.879042
NT	0.867885
NT	0.876224
NT	0.646027
NT	0.797707
NT	0.632941
NT	0.850081
NT	0.714479
NT	0.63063
NT	0.737757
NT	0.827592
NT	0.643667
NT	0.805011
NT	0.748884
NT	0.495914
NT	0.764003
NT	0.712573
NT	0.776383
NT	0.854299
NT	0.825209
NT	0.706064
NT	0.563572
NT	0.580278
NT	0.657704
NT	0.95411
NT	0.955087
NT	0.84461
NT	0.547624
NT	0.852557
NT	0.544037
NT	0.641955
NT	0.719037
NT	0.571774
NT	0.589528
NT	0.7082
NT	0.817066
NT	0.712053
NT	0.502843
NT	0.560254
NT	0.702238
NT	0.679558
NT	0.562856
NT	0.552198
NT	0.784987
NT	0.638377
NT	0.741231
NT	0.58393
NT	0.571996
NT	0.991481
NT	0.66614
NT	0.447739
NT	0.621974
NT	0.628678
NT	0.747059
NT	0.61392
NT	0.751536
NT	0.771161
NT	0.796389
NT	0.675381
NT	0.640566
NT	0.695196
NT	0.648139
NT	0.640651
NT	0.993594
NT	0.80951
NT	0.6612
NT	0.946966
NT	0.759725
NT	0.670871
NT	0.84091
NT	1.02441
NT	0.58034
NT	0.728625
NT	0.830629
NT	0.732284
NT	0.74853
NT	0.710316
NT	0.725257
NT	0.662456
NT	0.661962
NT	0.674523
NT	0.508981
NT	0.635502
NT	0.735974
NT	0.787024
NT	0.730635
NT	0.707496
NT	0.807184
NT	0.568767
NT	0.747587
NT	0.648109
NT	0.561927
NT	0.641982
NT	0.746512
NT	0.661599
NT	0.448627
NT	0.882354
NT	0.716826
NT	0.632666
NT	0.754214
NT	0.615438
NT	0.593703
NT	0.816398
NT	0.757446
NT	0.785202
NT	0.823292
NT	0.989743
NT	0.882716
NT	0.753449
NT	0.739837
NT	0.588145
NT	0.788522
NT	0.913198
NT	0.658361
NT	0.734979
NT	0.755797
NT	0.718526
NT	0.820109
NT	0.418647
NT	0.548326
NT	0.640985
NT	0.615413
NT	0.613077
NT	0.555684
NT	0.718447
NT	0.564812
NT	0.622223
NT	0.798212
NT	0.684888
NT	0.839749
NT	0.65042
NT	0.846572
NT	1.02663
NT	0.58162
NT	0.862611
NT	0.918393
NT	0.798445
NT	0.777311
NT	0.726605
NT	0.804364
NT	0.820698
NT	0.766248
NT	0.847117
NT	0.656854
NT	0.882763
NT	1.01296
NT	1.0392
NT	0.865971
NT	0.907315
NT	0.711646
NT	0.983647
NT	0.702324
NT	1.04203
NT	0.809063
NT	0.799231
NT	0.891926
NT	0.877097
NT	0.804507
NT	0.907122
NT	0.965452
NT	0.94915
NT	0.632635
NT	0.725293
NT	0.922482
NT	0.777374
NT	0.708801
NT	1.08293
NT	0.760852
NT	0.894523
NT	0.982768
NT	0.616359
NT	0.711391
NT	0.749778
NT	0.786378
NT	0.924916
NT	0.867147
NT	0.803763
NT	0.834753
NT	0.961822
NT	0.963086
NT	0.971362
NT	0.949309
NT	0.865645
NT	0.777096
NT	0.672875
NT	0.843768
NT	0.982233
NT	0.975297
NT	0.774188
NT	0.96396
NT	1.13963
NT	1.02183
NT	0.950261
NT	0.978478
NT	0.739225
NT	0.601545
NT	0.68876
NT	0.895318
NT	0.871926
NT	0.858375
NT	0.819865
NT	0.681027
NT	1.50463
NT	0.957477
NT	0.894662
NT	1.03998
NT	0.864192
NT	0.820163
NT	0.906408
NT	1.00031
NT	0.879117
NT	0.964955
NT	1.21579
NT	0.66556
NT	0.886501
NT	0.821081
NT	0.962475
NT	0.677825
NT	0.83732
NT	0.787028
NT	0.693619
NT	0.768545
NT	0.544424
NT	0.71409
NT	0.970914
NT	0.595185
NT	0.904634
NT	1.08298
NT	0.799087
NT	0.847442
NT	1.0308
NT	0.840287
NT	0.816738
NT	0.79977
NT	0.816733
NT	0.859424
NT	0.967381
NT	0.79882
NT	0.727511
NT	0.937381
NT	1.07053
NT	1.40467
NT	0.956995
NT	0.671548
NT	0.866608
NT	0.991213
NT	1.02241
NT	0.877447
NT	0.714299
NT	1.00375
NT	0.94647
NT	0.863707
NT	0.896153
NT	0.958409
NT	0.929766
NT	0.973491
NT	0.985443
NT	0.916112
NT	0.941481
NT	0.899823
NT	0.931474
NT	0.810725
NT	0.818002
NT	0.842328
NT	0.572728
NT	0.6643
NT	0.897842
NT	0.66942
NT	0.77805
NT	0.817356
NT	0.72408
NT	0.88627
NT	0.986231
NT	0.966257
NT	0.550233
NT	0.80282
NT	0.974748
NT	0.751236
NT	0.769466
NT	0.732512
NT	1.08869
NT	0.712906
NT	0.848241
NT	0.752405
NT	0.994852
NT	0.6541
NT	0.972886
NT	1.03498
NT	1.10017
NT	0.851555
NT	0.831301
NT	0.809219
NT	1.07197
NT	0.842245
NT	0.77105
NT	0.451889
NT	0.839629
NT	0.923839
NT	0.801047
NT	1.01873
NT	0.843681
NT	0.990911
NT	0.860876
NT	0.820201
NT	0.955952
NT	0.916466
NT	0.868326
NT	1.04527
NT	0.875773
NT	0.88219
NT	0.788185
NT	1.008
NT	0.760989
NT	0.84877
NT	0.708647
NT	0.57479
NT	0.611069
NT	0.612035
NT	0.875781
NT	0.883545
NT	1.03576
NT	0.90805
NT	0.869742
NT	0.811725
NT	0.872056
NT	0.658073
NT	0.783089
NT	0.902372
NT	0.668698
NT	0.961666
NT	0.925644
NT	0.881559
NT	1.05029
NT	0.725605
NT	0.818472
NT	0.984034
NT	0.748309
NT	0.993031
NT	0.718854
NT	0.650761
NT	0.657648
NT	0.759151
NT	0.64186
NT	0.946479
NT	1.04949
NT	1.06956
NT	1.10539
NT	0.922344
NAD	0.096828
NAD	0.174355
NAD	0.242589
NAD	0.207187
NAD	0.212239
NAD	0.237095
NAD	0.273764
NAD	0.212027
NAD	0.267254
NAD	0.2429
NAD	0.246241
NAD	0.340414
NAD	0.424915
NAD	0.278246
NAD	0.319614
NAD	0.321777
NAD	0.260813
NAD	0.188784
NAD	0.355121
NAD	0.219857
NAD	0.263886
NAD	0.229247
NAD	0.225262
NAD	0.19778
NAD	0.275728
NAD	0.358913
NAD	0.195696
NAD	0.236556
NAD	0.285721
NAD	0.268121
NAD	0.148129
NAD	0.286394
NAD	0.148328
NAD	0.268521
NAD	0.272186
NAD	0.295429
NAD	0.237241
NAD	0.272468
NAD	0.237759
NAD	0.250235
NAD	0.31694
NAD	0.210269
NAD	0.241073
NAD	0.278725
NAD	0.20584
NAD	0.179868
NAD	0.269282
NAD	0.217865
NAD	0.295022
NAD	0.226991
NAD	0.208389
NAD	0.253379
NAD	0.250233
NAD	0.265714
NAD	0.260697
NAD	0.239384
NAD	0.223254
NAD	0.232395
NAD	0.178115
NAD	0.19671
NAD	0.227916
NAD	0.268911
NAD	0.279558
NAD	0.255539
NAD	0.267821
NAD	0.273317
NAD	0.200378
NAD	0.273629
NAD	0.222351
NAD	0.25023
NAD	0.154653
NAD	0.304141
NAD	0.256762
NAD	0.301692
NAD	0.240838
NAD	0.20817
NAD	0.284613
NAD	0.241922
NAD	0.233131
NAD	0.170183
NAD	0.207425
NAD	0.251413
NAD	0.274807
NAD	0.215029
NAD	0.176505
NAD	0.193484
NAD	0.296544
NAD	0.191963
NAD	0.151848
NAD	0.241071
NAD	0.252129
NAD	0.207072
NAD	0.278571
NAD	0.222524
NAD	0.156965
NAD	0.240814
NAD	0.23043
NAD	0.199175
NAD	0.202275
NAD	0.236354
NAD	0.259235
NAD	0.234714
NAD	0.22199
NAD	0.349994
NAD	0.236445
NAD	0.249852
NAD	0.250245
NAD	0.27412
NAD	0.416643
NAD	0.246365
NAD	0.325493
NAD	0.271342
NAD	0.261236
NAD	0.229782
NAD	0.329763
NAD	0.232463
NAD	0.210105
NAD	0.183253
NAD	0.238513
NAD	0.277085
NAD	0.246352
NAD	0.296602
NAD	0.240835
NAD	0.216485
NAD	0.348787
NAD	0.21117
NAD	0.268711
NAD	0.197838
NAD	0.243298
NAD	0.195227
NAD	0.221496
NAD	0.1938
NAD	0.252951
NAD	0.270106
NAD	0.28249
NAD	0.273732
NAD	0.201866
NAD	0.272723
NAD	0.291822
NAD	0.200884
NAD	0.213359
NAD	0.28578
NAD	0.343997
NAD	0.241296
NAD	0.192995
NAD	0.183697
NAD	0.175633
NAD	0.21033
NAD	0.202192
NAD	0.229083
NAD	0.199729
NAD	0.230539
NAD	0.272563
NAD	0.285053
NAD	0.195053
NAD	0.176482
NAD	0.167311
NAD	0.151861
NAD	0.282418
NAD	0.296566
NAD	0.255993
NAD	0.276726
NAD	0.182846
NAD	0.180257
NAD	0.277097
NAD	0.190828
NAD	0.190057
NAD	0.3083
NAD	0.314442
NAD	0.164172
NAD	0.275563
NAD	0.148944
NAD	0.193133
NAD	0.188159
NAD	0.233241
NAD	0.268652
NAD	0.248248
NAD	0.232151
NAD	0.260352
NAD	0.175826
NAD	0.259909
NAD	0.256636
NAD	0.294731
NAD	0.188683
NAD	0.227668
NAD	0.255557
NAD	0.270428
NAD	0.299441
NAD	0.188682
NAD	0.198359
NAD	0.214275
NAD	0.24897
NAD	0.166914
NAD	0.215409
NAD	0.182958
NAD	0.272668
NAD	0.198863
NAD	0.188848
NAD	0.220311
NAD	0.323954
NAD	0.187828
NAD	0.173289
NAD	0.239095
NAD	0.188919
NAD	0.168699
NAD	0.308038
NAD	0.268434
NAD	0.245419
NAD	0.299288
NAD	0.223911
NAD	0.185132
NAD	0.232009
NAD	0.403496
NAD	0.336683
NAD	0.169995
NAD	0.228027
NAD	0.312502
NAD	0.257017
NAD	0.258976
NAD	0.258912
NAD	0.273873
NAD	0.336783
NAD	0.276754
NAD	0.242367
NAD	0.232801
NAD	0.32663
NAD	0.18301
NAD	0.243054
NAD	0.199119
NAD	0.267967
NAD	0.220429
NAD	0.298081
NAD	0.259437
NAD	0.258742
NAD	0.263275
NAD	0.229156
NAD	0.28375
NAD	0.348896
NAD	0.263118
NAD	0.229429
NAD	0.357775
NAD	0.245775
NAD	0.24569
NAD	0.26344
NAD	0.214474
NAD	0.25063
NAD	0.234776
NAD	0.323676
NAD	0.306543
NAD	0.147893
NAD	0.215273
NAD	0.226495
NAD	0.208061
NAD	0.209784
NAD	0.19758
NAD	0.426293
NAD	0.265811
NAD	0.261462
NAD	0.232958
NAD	0.242034
NAD	0.26173
NAD	0.202777
NAD	0.2216
NAD	0.196814
NAD	0.264822
NAD	0.280546
NAD	0.249894
NAD	0.224609
NAD	0.288604
NAD	0.255557
NAD	0.261967
NAD	0.202054
NAD	0.169277
NAD	0.205812
NAD	0.244989
NAD	0.226177
NAD	0.301775
NAD	0.328359
NAD	0.279615
NAD	0.26197
NAD	0.271083
NAD	0.292933
NAD	0.375118
NAD	0.254728
NAD	0.228329
NAD	0.247381
NAD	0.291429
NAD	0.199375
NAD	0.271478
NAD	0.194428
NAD	0.166368
NAD	0.232948
NAD	0.214164
NAD	0.325244
NAD	0.183268
NAD	0.138204
NAD	0.162183
NAD	0.112915
NAD	0.131377
NAD	0.172051
NAD	0.148112
NAD	0.114027
NAD	0.097919
NAD	0.095908
NAD	0.164002
NAD	0.145126
NAD	0.131319
NAD	0.258378
NAD	0.19034
NAD	0.108358
NAD	0.111178
NAD	0.105709
NAD	0.168665
NAD	0.121646
NAD	0.19901
NAD	0.265856
NAD	0.194674
NAD	0.184932
NAD	0.291166
NAD	0.184574
NAD	0.222918
NAD	0.151264
NAD	0.187008
NAD	0.151108
NAD	0.129137
NAD	0.206649
NAD	0.241405
NAD	0.248268
NAD	0.20161
NAD	0.25378
NAD	0.274612
NAD	0.282202
NAD	0.181347
NAD	0.141145
NAD	0.25819
NAD	0.157992
NAD	0.140665
NAD	0.201862
NAD	0.226629
NAD	0.221155
NAD	0.197483
NAD	0.192567
NAD	0.264549
NAD	0.160797
NAD	0.270737
NAD	0.162075
NAD	0.14102
NAD	0.183921
NAD	0.220418
NAD	0.175657
NAD	0.190615
NAD	0.312338
NAD	0.247977
NAD	0.163341
NAD	0.250421
NAD	0.226468
NAD	0.210958
NAD	0.217887
NAD	0.124501
NAD	0.153266
NAD	0.127245
NAD	0.225928
NAD	0.143554
NAD	0.220802
NAD	0.159652
NAD	0.205423
NAD	0.172413
NAD	0.159081
NAD	0.13778
NAD	0.180433
NAD	0.220508
NAD	0.141007
NAD	0.184013
NAD	0.174235
NAD	0.159374
NAD	0.192552
NAD	0.171411
NAD	0.137218
NAD	0.109247
NAD	0.137457
NAD	0.132749
NAD	0.186063
NAD	0.116806
NAD	0.132266
NAD	0.125312
NAD	0.132736
NAD	0.119273
NAD	0.128603
NAD	0.122782
NAD	0.202928
NAD	0.16542
NAD	0.185364
NAD	0.147609
NAD	0.168024
NAD	0.174301
NAD	0.153634
NAD	0.232867
NAD	0.151172
NAD	0.134731
NAD	0.143826
NAD	0.156055
NAD	0.116252
NAD	0.122185
NAD	0.166564
NAD	0.237478
NAD	0.201657
NAD	0.20489
NAD	0.153601
NAD	0.153807
NAD	0.103951
NAD	0.114243
NAD	0.232993
NAD	0.159357
NAD	0.169182
NAD	0.205155
NAD	0.185482
NAD	0.170963
NAD	0.201661
NAD	0.141132
NAD	0.138174
NAD	0.206392
NAD	0.161299
NAD	0.163755
NAD	0.178063
NAD	0.180286
NAD	0.189382
NAD	0.162112
NAD	0.111299
NAD	0.199097
NAD	0.17792
NAD	0.16151
NAD	0.157422
NAD	0.184398
NAD	0.188898
NAD	0.199902
NAD	0.171269
NAD	0.171504
NAD	0.150258
NAD	0.131778
NAD	0.157344
NAD	0.17183
NAD	0.16122
NAD	0.187705
NAD	0.126487
NAD	0.239072
NAD	0.255437
NAD	0.339082
NAD	0.196346
NAD	0.193401
NAD	0.124696
NAD	0.268293
NAD	0.264121
NAD	0.227861
NAD	0.161666
NAD	0.193042
NAD	0.249835
NAD	0.182264
NAD	0.203971
NAD	0.221688
NAD	0.222806
NAD	0.300384
NAD	0.140119
NAD	0.189417
NAD	0.189496
NAD	0.251285
NAD	0.146756
NAD	0.126287
NAD	0.180812
NAD	0.174979
NAD	0.139212
NAD	0.154896
NAD	0.232612
NAD	0.159494
NAD	0.19869
NAD	0.089704
NAD	0.122876
NAD	0.131006
NAD	0.257924
NAD	0.204856
NAD	0.189049
NAD	0.262071
NAD	0.167798
NAD	0.230806
NAD	0.111498
NAD	0.180336
NAD	0.150698
NAD	0.178551
NAD	0.122663
NAD	0.192222
NAD	0.188131
NAD	0.164899
NAD	0.103919
NAD	0.085875
NAD	0.15721
NAD	0.15271
NAD	0.179926
NAD	0.17835
NAD	0.175096
NAD	0.159291
NAD	0.132747
NAD	0.171128
NAD	0.191503
NAD	0.138368
NAD	0.22942
NAD	0.168303
NAD	0.182381
NAD	0.171931
NAD	0.283457
NAD	0.159941
NAD	0.180546
NAD	0.179251
NAD	0.184675
NAD	0.156713
NAD	0.189687
NAD	0.182547
NAD	0.165748
NAD	0.192857
NAD	0.154264
NAD	0.151014
NAD	0.203473
NAD	0.13581
NAD	0.145694
NAD	0.142096
NAD	0.202176
NAD	0.15378
NAD	0.168571
NAD	0.186578
NAD	0.125289
NAD	0.208526
NAD	0.144385
NAD	0.238711
NAD	0.158372
NAD	0.115019
NAD	0.239842
NAD	0.166557
NAD	0.129913
NAD	0.197637
NAD	0.193255
NAD	0.278751
NAD	0.269896
NAD	0.224319
NAD	0.190302
NAD	0.183
NAD	0.153052
NAD	0.289894
NAD	0.288812
NAD	0.18591
NAD	0.138594
NAD	0.28338
NAD	0.24861
NAD	0.132841
NAD	0.1561
NAD	0.168259
NAD	0.175432
BPTES	1.239
BPTES	0.71456
BPTES	1.25794
BPTES	1.27887
BPTES	1.27602
BPTES	0.959621
BPTES	1.28837
BPTES	1.14852
BPTES	0.520875
BPTES	0.766896
BPTES	1.25691
BPTES	1.15526
BPTES	0.933868
BPTES	1.08497
BPTES	1.27572
BPTES	1.3077
BPTES	1.24342
BPTES	1.16589
BPTES	1.01478
BPTES	1.08204
BPTES	0.958078
BPTES	0.660786
BPTES	0.883385
BPTES	0.933292
BPTES	0.878907
BPTES	0.651442
BPTES	0.952965
BPTES	0.668755
BPTES	0.724852
BPTES	0.807307
BPTES	0.825891
BPTES	0.589827
BPTES	0.694315
BPTES	0.754074
BPTES	1.28889
BPTES	0.520759
BPTES	1.2709
BPTES	0.636669
BPTES	0.587938
BPTES	1.18725
BPTES	0.955525
BPTES	0.756808
BPTES	0.568107
BPTES	0.830297
BPTES	0.85656
BPTES	1.72185
BPTES	0.85524
BPTES	0.648327
BPTES	0.745821
BPTES	1.1696
BPTES	0.772397
BPTES	0.683773
BPTES	0.95465
BPTES	1.02669
BPTES	0.981815
BPTES	0.983004
BPTES	0.894703
BPTES	0.80952
BPTES	0.650203
BPTES	0.922273
BPTES	0.613664
BPTES	0.527195
BPTES	0.779647
BPTES	0.847449
BPTES	0.784417
BPTES	0.9074
BPTES	0.569711
BPTES	0.516848
BPTES	0.834563
BPTES	0.666386
BPTES	0.726692
BPTES	1.00042
BPTES	0.940459
BPTES	1.32266
BPTES	0.525811
BPTES	0.43783
BPTES	0.545056
BPTES	0.504448
BPTES	1.12566
BPTES	0.692009
BPTES	1.01723
BPTES	0.729879
BPTES	0.890974
BPTES	0.695507
BPTES	0.811241
BPTES	0.800146
BPTES	0.542555
BPTES	0.693782
BPTES	0.65763
BPTES	0.54528
BPTES	0.821183
BPTES	0.896946
BPTES	0.503923
BPTES	0.853545
BPTES	0.526691
BPTES	0.620265
BPTES	0.625317
BPTES	0.40935
BPTES	0.571135
BPTES	0.645202
BPTES	0.563107
BPTES	0.651123
BPTES	0.484765
BPTES	0.596739
BPTES	0.520864
BPTES	0.7793
BPTES	0.783266
BPTES	0.959281
BPTES	0.800141
BPTES	0.711194
BPTES	0.625408
BPTES	0.741232
BPTES	0.650997
BPTES	0.637901
BPTES	0.612072
BPTES	0.826148
BPTES	0.963034
BPTES	0.641301
BPTES	0.805727
BPTES	0.520855
BPTES	0.53585
BPTES	0.417186
BPTES	0.528329
BPTES	0.679776
BPTES	0.823297
BPTES	0.77337
BPTES	0.683075
BPTES	0.794368
BPTES	0.587317
BPTES	0.305015
BPTES	0.586031
BPTES	0.77537
BPTES	0.772057
BPTES	0.919179
BPTES	0.834119
BPTES	0.712408
BPTES	0.642397
BPTES	0.542278
BPTES	0.744522
BPTES	1.05175
BPTES	0.744329
BPTES	1.09662
BPTES	0.602323
BPTES	0.646816
BPTES	0.954482
BPTES	0.845043
BPTES	0.547702
BPTES	0.547169
BPTES	0.865785
BPTES	0.772557
BPTES	0.526632
BPTES	1.03861
BPTES	0.807316
BPTES	1.0808
BPTES	0.57518
BPTES	0.503674
BPTES	0.650888
BPTES	0.780562
BPTES	0.60004
BPTES	0.486317
BPTES	0.7416
BPTES	1.00163
BPTES	0.724969
BPTES	0.576058
BPTES	0.656108
BPTES	0.399329
BPTES	0.844866
BPTES	0.596381
BPTES	0.74538
BPTES	0.681519
BPTES	0.729919
BPTES	0.90181
BPTES	0.713212
BPTES	0.686194
BPTES	0.605485
BPTES	0.701623
BPTES	0.676659
BPTES	0.565102
BPTES	0.670836
BPTES	0.666814
BPTES	0.601628
BPTES	0.63528
BPTES	0.846295
BPTES	0.634607
BPTES	0.740712
BPTES	0.686461
BPTES	0.737618
BPTES	0.680946
BPTES	0.628788
BPTES	0.716557
BPTES	0.756513
BPTES	0.876167
BPTES	0.629332
BPTES	0.656634
BPTES	0.586948
BPTES	0.732521
BPTES	0.66693
BPTES	0.803618
BPTES	0.830024
BPTES	0.805689
BPTES	0.74324
BPTES	0.539469
BPTES	0.567309
BPTES	0.508289
BPTES	0.698872
BPTES	0.568959
BPTES	0.646089
BPTES	0.719398
BPTES	0.487989
BPTES	0.464817
BPTES	0.53292
BPTES	0.642122
BPTES	0.615661
BPTES	0.717678
BPTES	0.663918
BPTES	0.560768
BPTES	0.596366
BPTES	0.688486
BPTES	0.580686
BPTES	0.667019
BPTES	0.685334
BPTES	0.498395
BPTES	0.664285
BPTES	0.537809
BPTES	0.467899
BPTES	0.610943
BPTES	0.461377
BPTES	0.615607
BPTES	0.772885
BPTES	0.649816
BPTES	0.50698
BPTES	0.58988
BPTES	0.632841
BPTES	0.687976
BPTES	0.46514
BPTES	0.53623
BPTES	0.482104
BPTES	0.744959
BPTES	0.467298
BPTES	0.597002
BPTES	0.891059
BPTES	0.785684
BPTES	0.640602
BPTES	0.640006
BPTES	0.764374
BPTES	0.657711
BPTES	0.611504
BPTES	0.692189
BPTES	0.686016
BPTES	0.552306
BPTES	0.734865
BPTES	0.629455
BPTES	0.657661
BPTES	0.549165
BPTES	0.887466
BPTES	0.712281
BPTES	0.651342
BPTES	0.530064
BPTES	0.586303
BPTES	0.617135
BPTES	0.671347
BPTES	0.744243
BPTES	0.837546
BPTES	0.397564
BPTES	0.591287
BPTES	0.693171
BPTES	0.625513
BPTES	0.759286
BPTES	0.634947
BPTES	0.667826
BPTES	0.532224
BPTES	0.610515
BPTES	0.576477
BPTES	0.612291
BPTES	0.730076
BPTES	0.539933
BPTES	0.73406
BPTES	0.613216
BPTES	0.539668
BPTES	0.659358
BPTES	0.660072
BPTES	0.790418
BPTES	0.642249
BPTES	0.631596
BPTES	0.566093
BPTES	0.557754
BPTES	0.623536
BPTES	0.552542
BPTES	0.541248
BPTES	0.571635
BPTES	0.647244
BPTES	0.531781
BPTES	0.750957
BPTES	0.644948
BPTES	0.584906
BPTES	0.513393
BPTES	0.598047
BPTES	0.642007
BPTES	0.481723
BPTES	0.723013
BPTES	0.587228
BPTES	0.977492
BPTES	0.886826
BPTES	0.734937
BPTES	1.00837
BPTES	1.04559
BPTES	0.884814
BPTES	0.818915
BPTES	0.949466
BPTES	0.881719
BPTES	0.889568
BPTES	0.979921
BPTES	0.932529
BPTES	0.958656
BPTES	1.14064
BPTES	1.12303
BPTES	0.823806
BPTES	0.721509
BPTES	0.955685
BPTES	0.691683
BPTES	0.890154
BPTES	1.02981
BPTES	1.15924
BPTES	1.33484
BPTES	0.713504
BPTES	0.829533
BPTES	0.749059
BPTES	0.774279
BPTES	0.813607
BPTES	0.762052
BPTES	0.794817
BPTES	1.00237
BPTES	0.777323
BPTES	0.904546
BPTES	0.932047
BPTES	0.813952
BPTES	0.712631
BPTES	0.889941
BPTES	0.841736
BPTES	0.83119
BPTES	0.859551
BPTES	1.11773
BPTES	0.808614
BPTES	0.754503
BPTES	0.892534
BPTES	1.13676
BPTES	1.03651
BPTES	0.820898
BPTES	0.887693
BPTES	0.954459
BPTES	0.767536
BPTES	0.86326
BPTES	0.710774
BPTES	1.11478
BPTES	0.686909
BPTES	0.842012
BPTES	0.711594
BPTES	0.796534
BPTES	0.905386
BPTES	0.920298
BPTES	0.753201
BPTES	1.0384
BPTES	1.00394
BPTES	1.03931
BPTES	0.898621
BPTES	0.959436
BPTES	0.849341
BPTES	0.933459
BPTES	1.18577
BPTES	0.986265
BPTES	1.36229
BPTES	0.975373
BPTES	0.873688
BPTES	0.971697
BPTES	0.744729
BPTES	0.917855
BPTES	0.786275
BPTES	0.793817
BPTES	0.390901
BPTES	1.07877
BPTES	0.80702
BPTES	0.799944
BPTES	0.698469
BPTES	1.0753
BPTES	0.930238
BPTES	0.871107
BPTES	0.797732
BPTES	0.707831
BPTES	0.63566
BPTES	0.762054
BPTES	0.946765
BPTES	0.763447
BPTES	0.755547
BPTES	1.14448
BPTES	0.996925
BPTES	0.842378
BPTES	0.927685
BPTES	0.79056
BPTES	0.804286
BPTES	0.709287
BPTES	0.790168
BPTES	0.933404
BPTES	0.636006
BPTES	0.84632
BPTES	0.6049
BPTES	0.771096
BPTES	0.948174
BPTES	0.447276
BPTES	0.699608
BPTES	0.835805
BPTES	1.0634
BPTES	0.892803
BPTES	0.859142
BPTES	0.683831
BPTES	0.71142
BPTES	0.605586
BPTES	0.618131
BPTES	0.819829
BPTES	0.897885
BPTES	0.697464
BPTES	0.791927
BPTES	0.97412
BPTES	0.900376
BPTES	0.918418
BPTES	1.11153
BPTES	0.823917
BPTES	0.974264
BPTES	0.699447
BPTES	0.838682
BPTES	0.688719
BPTES	0.448465
BPTES	0.800496
BPTES	0.855038
BPTES	0.752393
BPTES	0.860716
BPTES	0.713182
BPTES	0.652239
BPTES	0.754145
BPTES	0.753517
BPTES	1.33378
BPTES	0.803288
BPTES	0.98234
BPTES	0.638632
BPTES	0.662338
BPTES	0.887296
BPTES	0.97799
BPTES	1.00651
BPTES	1.01462
BPTES	0.863302
BPTES	0.539874
BPTES	0.661549
BPTES	0.461518
BPTES	0.807357
BPTES	0.687828
BPTES	0.77493
BPTES	0.720665
BPTES	1.02098
BPTES	0.917715
BPTES	0.870246
BPTES	0.960393
BPTES	0.892106
BPTES	0.896211
BPTES	0.791315
BPTES	1.13301
BPTES	0.833913
BPTES	1.12282
BPTES	0.763933
BPTES	0.594731
BPTES	0.614129
BPTES	0.637436
BPTES	0.773261
BPTES	0.823807
BPTES	0.825863
BPTES	1.23588
BPTES	0.7046
BPTES	0.785464
BPTES	1.19003
BPTES	0.676774
BPTES	0.722541
BPTES	0.696319
BPTES	0.732661
BPTES	0.819494
BPTES	0.642732
BPTES	0.685578
BPTES	0.851967
BPTES	0.763523
BPTES	0.669743
BPTES	0.672683
BPTES	0.439647
BPTES	0.94232
BPTES	0.774917
BPTES	0.780252
BPTES	0.710557
BPTES	1.04537
BPTES	0.728446
BPTES	0.847848
BPTES	0.626161
BPTES	0.576056
BPTES	0.679875
BPTES	0.587807
BPTES	0.66264
BPTES	0.795347
BPTES	0.843064
BPTES	0.70515
BPTES	0.622784
BPTES	0.83234
BPTES	0.703528
BPTES	0.802646
BPTES	1.18797
BPTES	1.03181
BPTES	0.809747
BPTES	0.978765
BPTES	0.767167
BPTES	0.879881
BPTES	0.810451
BPTES	0.848988
NAD + BPTES	0.429936
NAD + BPTES	0.415205
NAD + BPTES	0.5025
NAD + BPTES	0.459598
NAD + BPTES	0.416928
NAD + BPTES	0.404801
NAD + BPTES	0.359024
NAD + BPTES	0.498515
NAD + BPTES	0.414406
NAD + BPTES	0.419751
NAD + BPTES	0.469357
NAD + BPTES	0.495049
NAD + BPTES	0.477537
NAD + BPTES	0.353409
NAD + BPTES	0.33541
NAD + BPTES	0.333418
NAD + BPTES	0.379649
NAD + BPTES	0.333338
NAD + BPTES	0.373671
NAD + BPTES	0.446929
NAD + BPTES	0.395921
NAD + BPTES	0.340509
NAD + BPTES	0.278854
NAD + BPTES	0.31604
NAD + BPTES	0.324457
NAD + BPTES	0.341263
NAD + BPTES	0.252291
NAD + BPTES	0.281459
NAD + BPTES	0.446435
NAD + BPTES	0.391201
NAD + BPTES	0.424576
NAD + BPTES	0.408008
NAD + BPTES	0.288226
NAD + BPTES	0.411988
NAD + BPTES	0.384808
NAD + BPTES	0.554972
NAD + BPTES	0.46478
NAD + BPTES	0.488856
NAD + BPTES	0.478407
NAD + BPTES	0.440432
NAD + BPTES	0.395889
NAD + BPTES	0.353195
NAD + BPTES	0.533446
NAD + BPTES	0.644562
NAD + BPTES	0.493243
NAD + BPTES	0.429052
NAD + BPTES	0.520266
NAD + BPTES	0.624585
NAD + BPTES	0.671323
NAD + BPTES	0.523803
NAD + BPTES	0.303141
NAD + BPTES	0.451006
NAD + BPTES	0.417792
NAD + BPTES	0.457176
NAD + BPTES	0.245687
NAD + BPTES	0.420887
NAD + BPTES	0.428808
NAD + BPTES	0.511481
NAD + BPTES	0.528463
NAD + BPTES	0.292647
NAD + BPTES	0.362947
NAD + BPTES	0.487229
NAD + BPTES	0.463017
NAD + BPTES	0.456004
NAD + BPTES	0.27863
NAD + BPTES	0.492116
NAD + BPTES	0.413707
NAD + BPTES	0.388515
NAD + BPTES	0.440671
NAD + BPTES	0.281649
NAD + BPTES	0.471495
NAD + BPTES	0.394996
NAD + BPTES	0.481291
NAD + BPTES	0.545065
NAD + BPTES	0.482444
NAD + BPTES	0.305945
NAD + BPTES	0.482266
NAD + BPTES	0.368806
NAD + BPTES	0.486427
NAD + BPTES	0.409771
NAD + BPTES	0.509892
NAD + BPTES	0.34233
NAD + BPTES	0.302183
NAD + BPTES	0.422504
NAD + BPTES	0.415696
NAD + BPTES	0.390377
NAD + BPTES	0.407119
NAD + BPTES	0.298158
NAD + BPTES	0.268674
NAD + BPTES	0.468138
NAD + BPTES	0.48237
NAD + BPTES	0.405065
NAD + BPTES	0.500648
NAD + BPTES	0.46723
NAD + BPTES	0.28101
NAD + BPTES	0.44592
NAD + BPTES	0.612016
NAD + BPTES	0.420715
NAD + BPTES	0.415024
NAD + BPTES	0.332309
NAD + BPTES	0.447444
NAD + BPTES	0.425188
NAD + BPTES	0.411528
NAD + BPTES	0.365892
NAD + BPTES	0.485596
NAD + BPTES	0.335376
NAD + BPTES	0.481439
NAD + BPTES	0.466536
NAD + BPTES	0.419175
NAD + BPTES	0.505875
NAD + BPTES	0.310277
NAD + BPTES	0.428784
NAD + BPTES	0.502553
NAD + BPTES	0.404986
NAD + BPTES	0.323861
NAD + BPTES	0.330086
NAD + BPTES	0.413966
NAD + BPTES	0.309077
NAD + BPTES	0.421113
NAD + BPTES	0.402446
NAD + BPTES	0.408588
NAD + BPTES	0.439547
NAD + BPTES	0.346316
NAD + BPTES	0.474656
NAD + BPTES	0.418957
NAD + BPTES	0.243408
NAD + BPTES	0.496401
NAD + BPTES	0.487354
NAD + BPTES	0.396117
NAD + BPTES	0.380368
NAD + BPTES	0.420394
NAD + BPTES	0.494036
NAD + BPTES	0.419135
NAD + BPTES	0.580656
NAD + BPTES	0.360015
NAD + BPTES	0.329533
NAD + BPTES	0.463064
NAD + BPTES	0.369208
NAD + BPTES	0.403669
NAD + BPTES	0.428434
NAD + BPTES	0.433186
NAD + BPTES	0.39055
NAD + BPTES	0.42986
NAD + BPTES	0.569236
NAD + BPTES	0.412843
NAD + BPTES	0.386889
NAD + BPTES	0.448133
NAD + BPTES	0.375825
NAD + BPTES	0.446317
NAD + BPTES	0.3581
NAD + BPTES	0.480549
NAD + BPTES	0.383722
NAD + BPTES	0.537992
NAD + BPTES	0.429807
NAD + BPTES	0.385966
NAD + BPTES	0.302534
NAD + BPTES	0.413106
NAD + BPTES	0.329895
NAD + BPTES	0.748819
NAD + BPTES	0.461713
NAD + BPTES	0.556311
NAD + BPTES	0.459981
NAD + BPTES	0.398247
NAD + BPTES	0.357841
NAD + BPTES	0.419344
NAD + BPTES	0.418511
NAD + BPTES	0.430518
NAD + BPTES	0.454197
NAD + BPTES	0.414552
NAD + BPTES	0.467804
NAD + BPTES	0.449185
NAD + BPTES	0.376645
NAD + BPTES	0.368233
NAD + BPTES	0.345918
NAD + BPTES	0.403093
NAD + BPTES	0.432614
NAD + BPTES	0.401842
NAD + BPTES	0.392536
NAD + BPTES	0.35187
NAD + BPTES	0.312368
NAD + BPTES	0.391718
NAD + BPTES	0.397123
NAD + BPTES	0.440479
NAD + BPTES	0.411793
NAD + BPTES	0.481326
NAD + BPTES	0.424255
NAD + BPTES	0.520356
NAD + BPTES	0.497739
NAD + BPTES	0.592654
NAD + BPTES	0.297167
NAD + BPTES	0.209267
NAD + BPTES	0.304462
NAD + BPTES	0.255727
NAD + BPTES	0.265378
NAD + BPTES	0.29139
NAD + BPTES	0.405638
NAD + BPTES	0.264517
NAD + BPTES	0.267628
NAD + BPTES	0.467573
NAD + BPTES	0.443358
NAD + BPTES	0.2541
NAD + BPTES	0.246954
NAD + BPTES	0.429026
NAD + BPTES	0.29733
NAD + BPTES	0.318965
NAD + BPTES	0.462842
NAD + BPTES	0.287199
NAD + BPTES	0.325577
NAD + BPTES	0.328481
NAD + BPTES	0.351707
NAD + BPTES	0.435625
NAD + BPTES	0.312869
NAD + BPTES	0.270291
NAD + BPTES	0.33259
NAD + BPTES	0.273722
NAD + BPTES	0.296611
NAD + BPTES	0.298846
NAD + BPTES	0.301667
NAD + BPTES	0.314856
NAD + BPTES	0.420292
NAD + BPTES	0.362636
NAD + BPTES	0.365052
NAD + BPTES	0.366145
NAD + BPTES	0.440163
NAD + BPTES	0.376018
NAD + BPTES	0.417766
NAD + BPTES	0.463345
NAD + BPTES	0.439106
NAD + BPTES	0.24037
NAD + BPTES	0.286759
NAD + BPTES	0.295669
NAD + BPTES	0.341065
NAD + BPTES	0.431641
NAD + BPTES	0.474623
NAD + BPTES	0.356646
NAD + BPTES	0.403834
NAD + BPTES	0.312646
NAD + BPTES	0.398081
NAD + BPTES	0.231576
NAD + BPTES	0.290261
NAD + BPTES	0.229576
NAD + BPTES	0.329206
NAD + BPTES	0.322213
NAD + BPTES	0.263491
NAD + BPTES	0.303593
NAD + BPTES	0.289413
NAD + BPTES	0.380446
NAD + BPTES	0.244747
NAD + BPTES	0.400874
NAD + BPTES	0.457649
NAD + BPTES	0.237277
NAD + BPTES	0.29469
NAD + BPTES	0.353727
NAD + BPTES	0.310344
NAD + BPTES	0.324657
NAD + BPTES	0.345993
NAD + BPTES	0.314079
NAD + BPTES	0.342234
NAD + BPTES	0.292965
NAD + BPTES	0.383486
NAD + BPTES	0.256758
NAD + BPTES	0.316296
NAD + BPTES	0.432606
NAD + BPTES	0.379993
NAD + BPTES	0.246505
NAD + BPTES	0.323192
NAD + BPTES	0.436029
NAD + BPTES	0.438763
NAD + BPTES	0.462323
NAD + BPTES	0.293485
NAD + BPTES	0.261443
NAD + BPTES	0.307945
NAD + BPTES	0.283452
NAD + BPTES	0.302961
NAD + BPTES	0.283103
NAD + BPTES	0.268841
NAD + BPTES	0.343109
NAD + BPTES	0.237967
NAD + BPTES	0.466567
NAD + BPTES	0.519411
NAD + BPTES	0.38966
NAD + BPTES	0.297177
NAD + BPTES	0.454922
NAD + BPTES	0.366825
NAD + BPTES	0.45239
NAD + BPTES	0.35432
NAD + BPTES	0.631436
NAD + BPTES	0.428817
NAD + BPTES	0.365206
NAD + BPTES	0.298656
NAD + BPTES	0.48336
NAD + BPTES	0.328376
NAD + BPTES	0.32035
NAD + BPTES	0.465222
NAD + BPTES	0.409015
NAD + BPTES	0.342289
NAD + BPTES	0.383938
NAD + BPTES	0.422617
NAD + BPTES	0.453247
NAD + BPTES	0.464356
NAD + BPTES	0.457312
NAD + BPTES	0.340142
NAD + BPTES	0.347463
NAD + BPTES	0.259615
NAD + BPTES	0.436949
NAD + BPTES	0.245545
NAD + BPTES	0.446386
NAD + BPTES	0.353004
NAD + BPTES	0.3133
NAD + BPTES	0.384048
NAD + BPTES	0.432523
NAD + BPTES	0.352444
NAD + BPTES	0.436566
NAD + BPTES	0.378775
NAD + BPTES	0.249717
NAD + BPTES	0.394524
NAD + BPTES	0.33809
NAD + BPTES	0.28189
NAD + BPTES	0.275252
NAD + BPTES	0.308801
NAD + BPTES	0.409613
NAD + BPTES	0.325024
NAD + BPTES	0.243483
NAD + BPTES	0.364476
NAD + BPTES	0.488156
NAD + BPTES	0.538983
NAD + BPTES	0.476037
NAD + BPTES	0.406463
NAD + BPTES	0.338148
NAD + BPTES	0.451957
NAD + BPTES	0.427515
NAD + BPTES	0.434352
NAD + BPTES	0.530024
NAD + BPTES	0.461821
NAD + BPTES	0.448031
NAD + BPTES	0.476928
NAD + BPTES	0.383359
NAD + BPTES	0.453739
NAD + BPTES	0.476432
NAD + BPTES	0.458795
NAD + BPTES	0.509793
NAD + BPTES	0.578398
NAD + BPTES	0.466907
NAD + BPTES	0.411219
NAD + BPTES	0.471985
NAD + BPTES	0.46067
NAD + BPTES	0.369036
NAD + BPTES	0.336859
NAD + BPTES	0.299139
NAD + BPTES	0.428312
NAD + BPTES	0.348923
NAD + BPTES	0.48578
NAD + BPTES	0.416434
NAD + BPTES	0.394081
NAD + BPTES	0.449153
NAD + BPTES	0.316985
NAD + BPTES	0.483388
NAD + BPTES	0.400369
NAD + BPTES	0.384033
NAD + BPTES	0.495935
NAD + BPTES	0.394232
NAD + BPTES	0.727421
NAD + BPTES	0.398476
NAD + BPTES	0.510739
NAD + BPTES	0.460432
NAD + BPTES	0.348837
NAD + BPTES	0.503722
NAD + BPTES	0.59206
NAD + BPTES	0.693555
NAD + BPTES	0.358377
NAD + BPTES	0.296625
NAD + BPTES	0.319915
NAD + BPTES	0.379207
NAD + BPTES	0.422182
NAD + BPTES	0.590306
NAD + BPTES	0.418524
NAD + BPTES	0.351904
NAD + BPTES	0.357441
NAD + BPTES	0.483058
NAD + BPTES	0.321675
NAD + BPTES	0.658307
NAD + BPTES	0.395194
NAD + BPTES	0.40933
NAD + BPTES	0.340335
NAD + BPTES	0.644751
NAD + BPTES	0.655143
NAD + BPTES	0.38786
NAD + BPTES	0.58833
NAD + BPTES	0.375777
NAD + BPTES	0.299782
NAD + BPTES	0.450726
NAD + BPTES	0.676248
NAD + BPTES	0.50165
NAD + BPTES	0.33809
NAD + BPTES	0.203921
NAD + BPTES	0.302376
NAD + BPTES	0.428502
NAD + BPTES	0.225902
NAD + BPTES	0.423598
NAD + BPTES	0.348075
NAD + BPTES	0.28706
NAD + BPTES	0.474109
NAD + BPTES	0.449203
NAD + BPTES	0.374959
NAD + BPTES	0.499429
[truncated: 1,148 more rows]

## Sheet: Fig 4d
sample	value
NT	0.971148
NT	0.598804			Total fork speed (CldU+IdU) / min
NT	1.09386		Samples	Mean	Standard Deviation	Double-labeled fibers counted
NT	0.854614		NT	1.07	0.26	529
NT	0.977199		NAD	0.46	0.12	575
NT	0.946191		BPTES	0.98	0.23	559
NT	0.820056		NAD + BPTES	1.07	0.23	518
NT	0.8594		Met	1.14	0.23	535
NT	0.820225		NAD + Met	0.45	0.15	651
NT	0.731125
NT	0.915081
NT	0.69293
NT	0.832214
NT	0.743719
NT	0.524203
NT	0.453126
NT	0.644587
NT	0.942223
NT	0.985894
NT	0.728773
NT	0.552188
NT	0.787266
NT	0.448039
NT	0.749768
NT	0.453079
NT	0.540983
NT	0.855735
NT	1.00531
NT	0.749242
NT	0.856999
NT	0.634159
NT	1.15481
NT	0.744935
NT	1.1046
NT	0.656434
NT	0.98343
NT	0.6366
NT	0.580806
NT	0.576914
NT	0.886178
NT	0.710939
NT	1.02076
NT	0.857697
NT	0.829514
NT	0.66158
NT	1.13436
NT	0.767498
NT	0.843897
NT	0.943783
NT	0.939453
NT	0.725228
NT	0.518209
NT	0.797861
NT	0.705619
NT	0.698201
NT	0.752195
NT	0.648832
NT	0.641971
NT	0.843641
NT	0.87112
NT	0.920169
NT	0.926134
NT	0.717516
NT	0.986201
NT	0.817854
NT	0.840687
NT	0.921679
NT	0.776022
NT	1.06725
NT	0.860061
NT	0.89897
NT	0.633323
NT	0.737844
NT	0.792674
NT	1.22362
NT	0.851679
NT	1.04426
NT	0.81703
NT	0.774426
NT	0.754901
NT	0.604844
NT	0.865091
NT	1.05004
NT	1.1602
NT	0.859414
NT	1.05569
NT	0.764186
NT	1.01777
NT	0.780629
NT	0.708049
NT	0.895584
NT	0.887253
NT	0.870263
NT	1.19135
NT	0.907539
NT	0.757782
NT	0.93964
NT	0.924315
NT	0.798546
NT	0.785697
NT	0.691327
NT	0.797912
NT	1.5119
NT	0.899786
NT	0.893946
NT	1.05989
NT	1.13343
NT	0.943575
NT	0.687627
NT	0.754749
NT	1.0209
NT	1.47536
NT	1.10975
NT	1.0696
NT	1.24101
NT	1.19333
NT	1.08108
NT	1.04691
NT	0.992612
NT	1.18114
NT	0.88083
NT	1.1814
NT	1.30019
NT	0.915695
NT	1.08073
NT	1.02719
NT	1.44627
NT	0.880829
NT	1.16831
NT	0.949319
NT	0.95401
NT	0.943258
NT	0.699974
NT	0.851276
NT	1.14549
NT	0.919206
NT	1.2561
NT	0.959326
NT	0.852011
NT	0.785174
NT	0.713375
NT	1.04086
NT	1.02879
NT	0.977162
NT	0.656279
NT	1.10008
NT	0.950475
NT	1.06759
NT	1.13427
NT	1.06387
NT	1.06311
NT	0.817202
NT	1.38112
NT	1.06831
NT	1.09233
NT	0.686477
NT	0.778052
NT	1.19311
NT	0.864489
NT	1.04608
NT	1.34337
NT	1.02137
NT	1.02932
NT	1.18158
NT	0.99351
NT	1.14759
NT	0.852642
NT	1.06651
NT	0.981876
NT	0.948016
NT	1.10441
NT	1.05371
NT	0.966908
NT	1.25579
NT	1.04107
NT	1.01056
NT	0.825304
NT	1.08586
NT	0.895608
NT	1.08793
NT	0.746453
NT	0.764332
NT	0.820267
NT	0.975306
NT	1.37093
NT	0.867795
NT	1.08436
NT	1.02018
NT	0.95621
NT	1.01695
NT	0.817077
NT	1.11282
NT	1.08319
NT	0.567043
NT	1.10493
NT	1.31778
NT	1.20355
NT	1.22112
NT	0.753372
NT	1.45968
NT	1.05791
NT	0.873511
NT	1.59455
NT	1.21099
NT	0.849385
NT	1.12394
NT	1.11567
NT	1.07989
NT	1.30176
NT	1.29724
NT	1.5708
NT	1.22402
NT	1.4189
NT	1.23096
NT	1.28764
NT	1.05859
NT	1.4611
NT	1.36999
NT	1.19119
NT	1.25476
NT	0.991862
NT	1.23346
NT	1.20641
NT	1.15615
NT	1.14509
NT	1.06747
NT	1.1554
NT	1.26996
NT	1.01746
NT	1.27062
NT	1.35849
NT	1.44392
NT	0.855271
NT	1.35311
NT	2.09644
NT	1.14152
NT	1.25157
NT	1.05303
NT	1.16814
NT	1.17397
NT	1.4386
NT	1.16342
NT	1.27707
NT	1.26104
NT	1.4574
NT	0.915234
NT	1.19786
NT	1.68055
NT	1.15985
NT	1.07101
NT	1.71686
NT	1.07576
NT	0.962951
NT	1.27462
NT	1.02261
NT	1.1873
NT	0.922054
NT	1.64404
NT	0.832376
NT	1.21892
NT	1.12773
NT	1.11579
NT	1.40595
NT	1.61955
NT	1.05961
NT	1.18123
NT	1.3078
NT	1.59185
NT	1.16307
NT	1.33983
NT	1.27338
NT	1.25277
NT	1.34117
NT	1.1693
NT	1.31509
NT	1.54398
NT	1.16074
NT	1.2433
NT	1.55092
NT	1.29237
NT	1.0271
NT	1.4243
NT	1.08362
NT	0.976628
NT	1.52103
NT	1.13151
NT	1.74456
NT	1.12797
NT	1.08954
NT	1.29895
NT	1.0314
NT	1.64138
NT	1.31815
NT	1.27014
NT	1.06778
NT	1.28458
NT	1.31453
NT	1.24665
NT	1.11072
NT	1.18794
NT	1.15423
NT	1.06952
NT	1.19388
NT	1.11891
NT	1.08883
NT	0.792209
NT	1.02763
NT	0.905334
NT	1.16158
NT	1.15654
NT	1.01429
NT	1.07601
NT	1.08537
NT	1.28636
NT	1.18011
NT	1.15037
NT	1.04279
NT	0.633136
NT	0.871568
NT	1.03829
NT	1.11109
NT	1.33326
NT	1.09273
NT	1.1699
NT	1.23091
NT	1.39856
NT	1.40183
NT	1.25691
NT	1.32336
NT	1.13689
NT	1.10907
NT	0.76928
NT	1.12487
NT	1.15263
NT	1.67111
NT	1.17397
NT	1.33692
NT	1.52362
NT	1.05157
NT	1.61961
NT	1.15765
NT	0.907131
NT	1.02172
NT	1.29409
NT	1.17344
NT	1.21356
NT	1.16762
NT	1.31433
NT	1.34194
NT	1.18787
NT	1.30386
NT	1.02338
NT	0.930139
NT	1.39591
NT	0.807768
NT	1.53661
NT	0.703849
NT	1.32157
NT	0.858277
NT	0.703395
NT	1.03011
NT	0.944306
NT	1.18667
NT	1.17379
NT	1.00266
NT	1.11444
NT	0.947245
NT	0.82556
NT	0.802505
NT	1.33518
NT	1.57891
NT	1.19129
NT	1.38078
NT	1.13915
NT	0.648623
NT	1.22066
NT	0.860201
NT	0.870967
NT	0.974837
NT	1.09557
NT	1.11484
NT	0.737818
NT	0.728005
NT	1.15558
NT	0.896616
NT	0.795662
NT	1.02926
NT	1.0411
NT	0.617424
NT	0.754864
NT	1.10875
NT	1.15635
NT	0.903188
NT	0.797961
NT	1.18425
NT	1.09461
NT	0.853613
NT	0.913292
NT	1.01717
NT	0.942605
NT	0.842738
NT	0.867395
NT	1.1513
NT	0.844162
NT	0.734035
NT	0.998102
NT	1.10488
NT	0.945304
NT	1.40955
NT	1.39183
NT	1.22322
NT	1.09916
NT	1.3235
NT	1.42816
NT	0.939687
NT	0.828682
NT	1.26653
NT	1.05444
NT	1.49373
NT	1.46824
NT	1.5163
NT	0.767899
NT	0.52193
NT	0.960364
NT	1.03982
NT	0.957614
NT	1.00093
NT	0.978072
NT	0.865741
NT	1.28896
NT	0.998102
NT	0.88004
NT	1.01981
NT	1.04252
NT	1.09012
NT	1.51011
NT	1.01252
NT	0.978052
NT	1.38599
NT	1.0841
NT	0.943885
NT	1.08638
NT	1.47221
NT	1.27561
NT	1.08072
NT	0.891302
NT	1.4393
NT	1.38743
NT	1.15056
NT	1.31788
NT	1.12397
NT	1.02546
NT	1.11674
NT	1.50372
NT	1.05589
NT	0.790614
NT	0.991788
NT	1.0455
NT	0.735113
NT	1.31646
NT	1.14393
NT	1.06337
NT	1.31768
NT	1.03561
NT	0.797778
NT	0.774416
NT	0.966727
NT	1.39846
NT	1.21484
NT	1.4145
NT	1.00325
NT	0.906371
NT	0.858006
NT	1.47054
NT	1.02873
NT	1.12548
NT	1.00731
NT	0.988059
NT	1.10477
NT	0.904052
NT	0.992916
NT	0.875319
NT	0.837635
NT	0.628433
NT	0.95537
NT	0.819224
NT	0.829217
NT	0.848447
NT	1.49578
NT	1.3515
NT	0.851205
NT	1.2551
NT	1.04684
NT	1.00469
NT	0.809385
NT	1.16594
NT	0.923
NT	1.47708
NT	1.22341
NT	1.22448
NT	1.64206
NT	0.998738
NT	1.46576
NT	1.16557
NT	1.36981
NT	1.12349
NT	1.51899
NT	0.899882
NT	0.924743
NT	1.31096
NT	1.27971
NT	0.86592
NT	1.18677
NT	1.18374
NT	1.07103
NT	1.09646
NT	1.60169
NT	1.75231
NT	1.54809
NT	2.28448
NT	2.01689
NT	1.62125
NT	1.40533
NT	1.23945
NT	1.58131
NT	1.15266
NT	0.90283
NT	1.12998
NT	1.18886
NAD	0.477883
NAD	0.453803
NAD	0.377274
NAD	0.630087
NAD	0.219368
NAD	0.279352
NAD	0.595717
NAD	0.445882
NAD	0.451141
NAD	0.209746
NAD	0.304561
NAD	0.314793
NAD	0.352644
NAD	0.365283
NAD	0.245804
NAD	0.304924
NAD	0.3325
NAD	0.398452
NAD	0.379393
NAD	0.420188
NAD	0.442297
NAD	0.435537
NAD	0.527088
NAD	0.467528
NAD	0.485983
NAD	0.426657
NAD	0.410052
NAD	0.687414
NAD	0.389697
NAD	0.393366
NAD	0.645764
NAD	0.457988
NAD	0.360385
NAD	0.265564
NAD	0.33206
NAD	0.377661
NAD	0.604299
NAD	0.337227
NAD	0.480657
NAD	0.585417
NAD	0.412877
NAD	0.43261
NAD	0.33766
NAD	0.418279
NAD	0.357714
NAD	0.350028
NAD	0.512765
NAD	0.362014
NAD	0.343023
NAD	0.303273
NAD	0.326976
NAD	0.38943
NAD	0.405281
NAD	0.606293
NAD	0.576552
NAD	0.467398
NAD	0.421021
NAD	0.346192
NAD	0.46435
NAD	0.474553
NAD	0.275333
NAD	0.325918
NAD	0.418374
NAD	0.753601
NAD	0.405986
NAD	0.447232
NAD	0.523546
NAD	0.627876
NAD	0.406074
NAD	0.603532
NAD	0.320756
NAD	0.493402
NAD	0.310096
NAD	0.325524
NAD	0.254838
NAD	0.244989
NAD	0.494852
NAD	0.509693
NAD	0.47679
NAD	0.412433
NAD	0.312984
NAD	0.288238
NAD	0.303619
NAD	0.358197
NAD	0.416153
NAD	0.241996
NAD	0.348803
NAD	0.362787
NAD	0.452742
NAD	0.92621
NAD	0.519759
NAD	0.431747
NAD	0.39207
NAD	0.570847
NAD	0.588113
NAD	0.402753
NAD	0.497258
NAD	0.400153
NAD	0.39451
NAD	0.449483
NAD	0.355532
NAD	0.77666
NAD	0.480431
NAD	0.726796
NAD	0.308267
NAD	0.292289
NAD	0.578049
NAD	0.568343
NAD	0.443221
NAD	0.329818
NAD	0.37448
NAD	0.361522
NAD	0.454173
NAD	0.423794
NAD	0.928498
NAD	0.59802
NAD	0.420088
NAD	0.51804
NAD	0.490379
NAD	0.375946
NAD	0.451759
NAD	0.546617
NAD	0.371952
NAD	0.423625
NAD	0.620865
NAD	0.648693
NAD	0.397611
NAD	0.475888
NAD	0.410339
NAD	0.445283
NAD	0.355112
NAD	0.427502
NAD	0.483594
NAD	0.545384
NAD	0.55029
NAD	0.48714
NAD	0.462717
NAD	0.441077
NAD	0.717157
NAD	0.439885
NAD	0.494703
NAD	0.44051
NAD	0.54113
NAD	0.461014
NAD	0.456637
NAD	0.563107
NAD	0.399672
NAD	0.647722
NAD	0.522393
NAD	0.424465
NAD	0.51418
NAD	0.466756
NAD	0.460074
NAD	0.507854
NAD	0.565043
NAD	0.697417
NAD	0.461167
NAD	0.457665
NAD	0.451793
NAD	0.404953
NAD	0.506834
NAD	0.491322
NAD	0.40117
NAD	0.544809
NAD	0.412322
NAD	0.465973
NAD	0.564318
NAD	0.804203
NAD	0.585958
NAD	0.555541
NAD	0.535001
NAD	0.455263
NAD	0.638918
NAD	0.375906
NAD	0.395534
NAD	0.481648
NAD	0.543112
NAD	0.32062
NAD	0.481354
NAD	0.540073
NAD	0.766425
NAD	0.468228
NAD	0.602614
NAD	0.393227
NAD	0.687471
NAD	0.517135
NAD	0.526997
NAD	0.666966
NAD	0.48969
NAD	0.558099
NAD	0.595106
NAD	0.620852
NAD	0.473315
NAD	0.659107
NAD	0.500836
NAD	0.335026
NAD	0.548863
NAD	0.511913
NAD	0.383588
NAD	0.3998
NAD	0.649815
NAD	0.493832
NAD	0.572092
NAD	0.521781
NAD	0.59591
NAD	0.274943
NAD	0.407691
NAD	0.594142
NAD	0.527764
NAD	0.473348
NAD	0.538144
NAD	0.538927
NAD	0.365953
NAD	0.43361
NAD	0.445231
NAD	0.620413
NAD	0.648916
NAD	0.379369
NAD	0.702951
NAD	0.714994
NAD	0.682995
NAD	0.485029
NAD	0.61751
NAD	0.356328
NAD	0.442895
NAD	0.519583
NAD	0.565148
NAD	0.588072
NAD	0.992498
NAD	0.531723
NAD	0.406886
NAD	0.539758
NAD	0.481752
NAD	0.572067
NAD	0.480188
NAD	0.45838
NAD	0.514242
NAD	0.345923
NAD	0.446248
NAD	0.481548
NAD	0.284568
NAD	0.398366
NAD	0.468439
NAD	0.429543
NAD	0.528045
NAD	0.475763
NAD	0.737066
NAD	0.59438
NAD	0.430817
NAD	0.441596
NAD	0.473743
NAD	0.408718
NAD	0.493884
NAD	0.484025
NAD	0.380765
NAD	0.415866
NAD	0.580275
NAD	0.540614
NAD	0.74338
NAD	0.555543
NAD	0.509526
NAD	0.493589
NAD	0.427893
NAD	0.535291
NAD	0.59025
NAD	0.382277
NAD	0.428281
NAD	0.543422
NAD	0.679584
NAD	0.43906
NAD	0.511154
NAD	0.598008
NAD	0.626988
NAD	0.500552
NAD	0.384833
NAD	0.449963
NAD	0.428764
NAD	0.576494
NAD	0.418614
NAD	0.549788
NAD	0.501258
NAD	0.38992
NAD	0.682263
NAD	0.543243
NAD	0.554515
NAD	0.507748
NAD	0.474218
NAD	0.478251
NAD	0.367697
NAD	0.380759
NAD	0.474843
NAD	0.480981
NAD	0.596886
NAD	0.489769
NAD	0.541941
NAD	0.356581
NAD	0.484557
NAD	0.425516
NAD	0.527345
NAD	0.546669
NAD	0.546779
NAD	0.937829
NAD	0.455048
NAD	0.463115
NAD	0.674252
NAD	0.834835
NAD	0.454735
NAD	0.453779
NAD	0.549204
NAD	0.45245
NAD	0.45844
NAD	0.5455
NAD	0.481678
NAD	0.597277
NAD	0.518348
NAD	0.493084
NAD	0.576348
NAD	0.568201
NAD	0.443918
NAD	0.473213
NAD	0.513329
NAD	0.399375
NAD	0.534931
NAD	0.706457
NAD	0.594976
NAD	0.590758
NAD	0.57302
NAD	0.448295
NAD	0.669211
NAD	0.615361
NAD	0.434749
NAD	0.638247
NAD	0.519134
NAD	0.566795
NAD	0.572264
NAD	0.663937
NAD	0.514963
NAD	0.607339
NAD	0.671685
NAD	0.637335
NAD	0.408514
NAD	0.3376
NAD	0.457275
NAD	0.608133
NAD	0.390517
NAD	0.548852
NAD	0.401791
NAD	0.531082
NAD	0.47248
NAD	0.417131
NAD	0.365019
NAD	0.542884
NAD	0.382889
NAD	0.537575
NAD	0.317324
NAD	0.534773
NAD	0.301132
NAD	0.36681
NAD	0.502663
NAD	0.313883
NAD	0.44204
NAD	0.379505
NAD	0.598029
NAD	0.513336
NAD	0.397243
NAD	0.284895
NAD	0.567046
NAD	0.335967
NAD	0.462351
NAD	0.232091
NAD	0.469433
NAD	0.46421
NAD	0.411072
NAD	0.326496
NAD	0.391695
NAD	0.371687
NAD	0.386771
NAD	0.230483
NAD	0.413121
NAD	0.536758
NAD	0.345789
NAD	0.407384
NAD	0.399147
NAD	0.37539
NAD	0.375666
NAD	0.490093
NAD	0.720901
NAD	0.772465
NAD	0.488722
NAD	0.47696
NAD	0.463691
NAD	0.28049
NAD	0.485508
NAD	0.410299
NAD	0.505581
NAD	0.418593
NAD	0.44681
NAD	0.414438
NAD	0.480241
NAD	0.405803
NAD	0.335661
NAD	0.550595
NAD	0.595562
NAD	0.390821
NAD	0.337949
NAD	0.371884
NAD	0.330469
NAD	0.444258
NAD	0.573196
NAD	0.267773
NAD	0.418808
NAD	0.362483
NAD	0.390425
NAD	0.398794
NAD	0.518265
NAD	0.620527
NAD	0.392409
NAD	0.733633
NAD	0.463264
NAD	0.379605
NAD	0.468693
NAD	0.353328
NAD	0.483835
NAD	0.535346
NAD	0.380022
NAD	0.366189
NAD	0.64172
NAD	0.42217
NAD	0.191218
NAD	0.346463
NAD	0.258759
NAD	0.319492
NAD	0.400778
NAD	0.415813
NAD	0.613825
NAD	0.407595
NAD	0.510566
NAD	0.525691
NAD	0.49637
NAD	0.691927
NAD	0.368132
NAD	0.611568
NAD	0.353893
NAD	0.335088
NAD	0.492343
NAD	0.44797
NAD	0.462063
NAD	0.329204
NAD	0.381821
NAD	0.412551
NAD	0.442647
NAD	0.618027
NAD	0.496345
NAD	0.234675
NAD	0.620266
NAD	0.384901
NAD	0.413647
NAD	0.300895
NAD	0.662447
NAD	0.279052
NAD	0.392437
NAD	0.527706
NAD	0.534498
NAD	0.521517
NAD	0.483516
NAD	0.402792
NAD	0.396564
NAD	0.420452
NAD	0.569688
NAD	0.587708
NAD	0.493721
NAD	0.52933
NAD	0.263091
NAD	0.426832
NAD	0.442313
NAD	0.412572
NAD	0.309321
NAD	0.444248
NAD	0.323757
NAD	0.395534
NAD	0.24704
NAD	0.413617
NAD	0.463573
NAD	0.434555
NAD	0.326496
NAD	0.531647
NAD	0.335756
NAD	0.295135
NAD	0.390484
NAD	0.514156
NAD	0.374919
NAD	0.397844
NAD	0.417716
NAD	0.541401
NAD	0.512677
NAD	0.52892
NAD	0.458324
NAD	0.467167
NAD	0.344411
NAD	0.4945
NAD	0.491591
NAD	0.46896
NAD	0.318678
NAD	0.292606
NAD	0.448464
NAD	0.457412
NAD	0.443055
NAD	0.415722
NAD	0.420499
NAD	0.350434
NAD	0.370801
NAD	0.364043
NAD	0.34902
NAD	0.463879
NAD	0.443481
NAD	0.387089
NAD	0.5123
NAD	0.461372
NAD	0.24028
NAD	0.352092
NAD	0.352761
NAD	0.344462
NAD	0.245021
NAD	0.401877
NAD	0.461463
NAD	0.405977
NAD	0.353846
NAD	0.386958
NAD	0.33029
NAD	0.405309
NAD	0.398143
NAD	0.379442
NAD	0.436675
NAD	0.373315
NAD	0.45186
NAD	0.364747
NAD	0.465742
NAD	0.314255
NAD	0.361717
NAD	0.550304
NAD	0.284514
NAD	0.398056
NAD	0.325809
NAD	0.351372
NAD	0.399013
NAD	0.508052
NAD	0.383457
NAD	0.284201
NAD	0.441158
NAD	0.491052
NAD	0.319831
NAD	0.424512
NAD	0.419576
NAD	0.481581
NAD	0.446764
NAD	0.474561
NAD	0.44796
NAD	0.603623
NAD	0.4336
NAD	0.486314
NAD	0.402527
NAD	0.487749
NAD	0.443602
NAD	0.558303
NAD	0.508897
NAD	0.450458
NAD	0.591786
NAD	0.425176
NAD	0.44647
NAD	0.41322
NAD	0.365986
NAD	0.592117
NAD	0.332033
NAD	0.429532
NAD	0.357557
BPTES	1.17573
BPTES	1.64327
BPTES	1.57778
BPTES	0.920554
BPTES	1.1118
BPTES	1.54948
BPTES	1.47499
BPTES	1.07628
BPTES	1.14941
BPTES	1.50668
BPTES	1.18468
BPTES	1.0632
BPTES	1.04069
BPTES	0.974086
BPTES	1.16175
BPTES	1.15681
BPTES	1.30116
BPTES	1.25327
BPTES	1.38045
BPTES	1.80248
BPTES	1.35519
BPTES	1.41379
BPTES	1.26153
BPTES	1.37482
BPTES	1.46517
BPTES	1.2596
BPTES	1.54095
BPTES	1.23757
BPTES	1.18307
BPTES	1.15136
BPTES	0.959448
BPTES	0.932348
BPTES	0.798201
BPTES	1.08812
BPTES	0.909665
BPTES	0.662874
BPTES	0.963777
BPTES	0.699975
BPTES	1.16253
BPTES	1.08984
BPTES	0.691492
BPTES	1.13594
BPTES	0.617749
BPTES	1.10162
BPTES	0.737116
BPTES	0.967865
BPTES	0.949625
BPTES	1.16729
BPTES	0.803612
BPTES	0.709844
BPTES	0.930906
BPTES	0.914925
BPTES	0.833024
BPTES	0.754867
BPTES	0.801603
BPTES	0.708125
BPTES	0.692672
BPTES	0.917835
BPTES	1.12612
BPTES	1.0574
BPTES	0.865932
BPTES	0.800413
BPTES	1.00542
BPTES	0.924226
BPTES	0.790962
BPTES	0.915306
BPTES	0.875425
BPTES	1.06375
BPTES	0.896269
BPTES	1.01852
BPTES	0.691943
BPTES	1.41776
BPTES	1.08234
BPTES	1.05464
BPTES	1.05277
BPTES	1.18237
BPTES	0.9785
BPTES	0.976225
BPTES	0.91741
BPTES	0.959528
BPTES	0.87013
BPTES	0.840693
BPTES	1.06875
BPTES	0.849337
BPTES	1.0918
BPTES	0.910358
BPTES	0.879954
BPTES	1.10248
BPTES	1.06601
BPTES	0.679807
BPTES	1.07457
BPTES	1.01209
BPTES	0.773341
BPTES	1.01994
BPTES	1.25843
BPTES	0.851146
BPTES	1.25098
BPTES	0.806904
BPTES	0.788818
BPTES	0.880068
BPTES	1.60083
BPTES	0.815665
BPTES	1.83915
BPTES	1.50019
BPTES	1.33427
BPTES	1.02641
BPTES	1.24103
BPTES	1.06187
BPTES	1.25598
BPTES	0.902511
BPTES	0.853756
BPTES	0.98002
BPTES	0.793995
BPTES	0.834443
BPTES	0.815971
BPTES	0.77563
BPTES	0.95369
BPTES	1.11097
BPTES	0.862885
BPTES	0.972476
BPTES	0.929016
BPTES	1.00433
BPTES	0.939664
BPTES	0.766902
BPTES	0.780905
BPTES	0.583699
BPTES	0.687491
BPTES	0.640554
BPTES	0.638442
BPTES	0.714738
BPTES	0.711502
BPTES	0.98493
BPTES	0.540254
BPTES	0.783111
BPTES	0.954609
BPTES	0.801523
BPTES	0.476988
BPTES	0.880004
BPTES	0.817428
BPTES	1.13661
BPTES	0.889674
BPTES	0.902937
BPTES	1.15078
BPTES	0.680915
BPTES	0.774273
BPTES	0.951234
BPTES	1.06117
BPTES	0.593977
BPTES	1.07216
BPTES	1.18899
BPTES	1.0128
BPTES	0.878484
BPTES	0.963139
BPTES	0.887204
BPTES	0.685914
BPTES	0.729982
BPTES	1.20253
BPTES	1.27028
BPTES	1.21969
BPTES	0.735554
BPTES	0.751595
BPTES	1.16866
BPTES	1.28946
BPTES	1.08841
BPTES	0.676244
BPTES	0.859962
BPTES	1.11832
BPTES	1.03521
BPTES	0.684361
BPTES	1.05504
BPTES	0.995101
BPTES	0.946509
BPTES	0.768576
BPTES	0.48014
BPTES	0.886226
BPTES	0.787373
BPTES	1.62242
BPTES	1.93651
BPTES	1.65142
BPTES	1.78771
BPTES	0.838997
BPTES	1.20139
BPTES	1.00513
BPTES	0.839091
BPTES	0.882736
BPTES	0.965485
BPTES	0.79044
BPTES	1.01092
BPTES	0.86945
BPTES	0.836693
BPTES	0.658002
BPTES	0.913089
BPTES	1.72966
BPTES	1.13896
BPTES	1.18941
BPTES	0.905249
BPTES	0.831505
BPTES	1.23426
BPTES	0.958188
BPTES	0.673953
BPTES	1.02664
BPTES	1.01108
BPTES	0.781015
BPTES	1.1882
BPTES	1.09135
BPTES	1.34797
BPTES	0.980465
BPTES	1.29187
BPTES	1.30155
BPTES	0.996075
BPTES	0.92946
BPTES	0.994962
BPTES	1.01646
BPTES	1.09922
BPTES	1.08956
BPTES	0.861929
BPTES	1.38792
BPTES	1.20027
BPTES	0.685261
BPTES	1.20474
BPTES	1.00663
BPTES	0.708022
BPTES	0.985505
BPTES	0.961265
BPTES	0.799895
BPTES	0.918445
BPTES	1.11568
BPTES	1.31097
BPTES	0.832723
BPTES	0.749531
BPTES	1.53154
BPTES	1.0056
BPTES	1.23969
BPTES	1.41742
BPTES	1.54523
BPTES	1.29256
BPTES	0.840477
BPTES	1.6522
BPTES	0.886968
BPTES	1.45791
BPTES	1.64543
BPTES	0.990453
BPTES	0.873812
BPTES	1.15959
BPTES	0.918518
BPTES	0.970768
BPTES	1.0727
BPTES	1.04754
BPTES	1.30495
BPTES	1.27131
BPTES	1.5569
BPTES	0.990089
BPTES	1.14061
BPTES	1.29286
BPTES	1.10671
BPTES	0.830124
BPTES	0.868989
BPTES	1.10093
BPTES	1.01905
BPTES	0.974525
BPTES	0.982181
BPTES	0.963408
BPTES	1.28158
BPTES	1.38515
BPTES	0.833738
BPTES	0.800071
BPTES	1.08149
BPTES	0.954395
BPTES	1.2028
BPTES	0.998739
BPTES	0.885414
BPTES	0.70037
BPTES	0.70891
BPTES	0.876058
BPTES	0.846718
BPTES	0.896218
BPTES	0.851484
BPTES	1.49847
BPTES	0.740288
BPTES	1.01665
BPTES	1.15429
BPTES	1.52104
BPTES	1.1902
BPTES	1.22713
BPTES	0.933316
BPTES	1.08614
BPTES	1.25922
BPTES	1.12778
BPTES	0.884427
BPTES	1.07574
BPTES	1.12436
BPTES	0.992843
BPTES	1.32355
BPTES	0.722959
BPTES	0.877662
BPTES	0.874461
BPTES	0.706944
BPTES	1.03044
BPTES	1.19445
BPTES	1.06017
BPTES	0.940909
BPTES	1.03408
BPTES	1.05478
BPTES	0.898842
BPTES	0.891721
BPTES	0.730477
BPTES	0.850278
BPTES	0.951846
BPTES	0.85348
BPTES	1.14085
BPTES	0.630095
BPTES	1.08228
BPTES	1.0136
BPTES	0.999641
BPTES	1.08997
BPTES	1.0305
BPTES	0.863906
BPTES	1.09786
BPTES	1.16538
BPTES	1.02209
BPTES	0.913
BPTES	0.881072
BPTES	0.855169
BPTES	0.954969
BPTES	1.17464
BPTES	0.89511
BPTES	0.937371
BPTES	0.785288
BPTES	0.993067
BPTES	0.714066
BPTES	0.95215
BPTES	0.576058
BPTES	0.749173
BPTES	0.716657
BPTES	0.662188
BPTES	0.579768
BPTES	0.996446
BPTES	0.865324
BPTES	0.744873
BPTES	0.829092
BPTES	0.841418
BPTES	0.726998
BPTES	1.01267
BPTES	1.20699
BPTES	0.763533
BPTES	1.00055
BPTES	1.04812
BPTES	1.00422
BPTES	0.807039
BPTES	0.860655
BPTES	1.26626
BPTES	0.778335
BPTES	1.0434
BPTES	0.828704
BPTES	0.794247
BPTES	0.519317
BPTES	0.657143
BPTES	0.973784
BPTES	0.78494
BPTES	1.07369
BPTES	1.12852
BPTES	0.494852
BPTES	0.645102
BPTES	0.841221
BPTES	0.934448
BPTES	1.00997
BPTES	0.919739
BPTES	0.984643
BPTES	1.0778
BPTES	1.03807
BPTES	0.901776
BPTES	1.0452
BPTES	0.973223
BPTES	1.07308
BPTES	0.951548
BPTES	1.04772
BPTES	0.852413
BPTES	0.853285
BPTES	1.0904
BPTES	0.567776
BPTES	0.515772
BPTES	0.607582
BPTES	0.748692
BPTES	0.884275
BPTES	0.680849
BPTES	0.68476
BPTES	0.929904
BPTES	0.728083
BPTES	0.88934
BPTES	0.563616
BPTES	0.885779
BPTES	0.889843
BPTES	0.929185
BPTES	0.806643
BPTES	1.10966
BPTES	1.10099
BPTES	1.06457
BPTES	1.44789
BPTES	1.0539
BPTES	0.86292
BPTES	0.840167
BPTES	0.87034
BPTES	0.944029
BPTES	1.33974
BPTES	0.979605
BPTES	0.698117
BPTES	0.829312
BPTES	0.853444
BPTES	0.675922
BPTES	1.05326
BPTES	1.14564
BPTES	1.02823
BPTES	0.886067
BPTES	0.781115
BPTES	1.44826
BPTES	1.77393
BPTES	0.909463
BPTES	0.964057
BPTES	0.703156
BPTES	0.621947
BPTES	0.598969
BPTES	0.608646
BPTES	0.687236
BPTES	1.02776
BPTES	1.15213
BPTES	0.773378
BPTES	1.64018
BPTES	0.968308
BPTES	0.695431
BPTES	1.0559
BPTES	0.440398
BPTES	0.815165
BPTES	0.812264
BPTES	0.755917
BPTES	0.958888
BPTES	0.637385
BPTES	0.61495
BPTES	0.675462
BPTES	0.685629
BPTES	0.927895
BPTES	0.881325
BPTES	0.910755
BPTES	0.921989
BPTES	1.04582
BPTES	0.97375
BPTES	0.818223
BPTES	0.707372
BPTES	0.874457
BPTES	0.826651
BPTES	1.05898
BPTES	0.745424
BPTES	1.12996
BPTES	0.611731
BPTES	0.940303
BPTES	0.644074
BPTES	1.21593
BPTES	1.37735
BPTES	1.19002
BPTES	0.590542
BPTES	0.980575
BPTES	1.05659
BPTES	0.717997
BPTES	0.876211
BPTES	1.02964
BPTES	0.749665
BPTES	0.848928
BPTES	0.877241
BPTES	0.856828
BPTES	1.05559
BPTES	0.711699
BPTES	1.18311
BPTES	1.15013
BPTES	0.923019
BPTES	1.17988
BPTES	0.964567
BPTES	0.916864
BPTES	0.721448
BPTES	0.972797
BPTES	1.02824
BPTES	1.06746
BPTES	0.967714
BPTES	0.619938
BPTES	0.845293
BPTES	0.955042
BPTES	1.06642
BPTES	0.773318
BPTES	1.16352
BPTES	1.06184
BPTES	0.838631
BPTES	1.20869
BPTES	1.08565
BPTES	0.997262
BPTES	0.991985
BPTES	1.18424
BPTES	1.16425
BPTES	1.03119
BPTES	1.36444
BPTES	0.968239
BPTES	1.07119
BPTES	1.14578
BPTES	0.988282
BPTES	1.05883
BPTES	1.28009
BPTES	1.08797
BPTES	1.09018
BPTES	0.769129
BPTES	1.19249
BPTES	1.27113
BPTES	1.09149
BPTES	1.24158
BPTES	1.12012
BPTES	0.95088
BPTES	1.48857
BPTES	1.10959
BPTES	0.909206
BPTES	0.88738
BPTES	0.772836
BPTES	0.852353
BPTES	0.80303
BPTES	0.742567
BPTES	0.907502
BPTES	0.974419
BPTES	1.01853
BPTES	0.927222
BPTES	0.868292
BPTES	1.07301
BPTES	0.87814
BPTES	0.928997
BPTES	1.10195
BPTES	0.8473
BPTES	0.818195
BPTES	0.938363
BPTES	1.00785
BPTES	1.19366
BPTES	0.794899
BPTES	0.813934
BPTES	1.07981
BPTES	1.15392
BPTES	1.02382
BPTES	0.842349
BPTES	1.02722
BPTES	0.938633
BPTES	1.28924
BPTES	0.935087
BPTES	0.871557
BPTES	1.07343
BPTES	0.915223
BPTES	1.07394
BPTES	1.08797
BPTES	0.816651
BPTES	0.811817
BPTES	0.717999
BPTES	0.875322
BPTES	1.17713
BPTES	1.0205
BPTES	0.938373
BPTES	1.01391
BPTES	1.01718
BPTES	1.1391
NAD + BPTES	0.891376
NAD + BPTES	0.875968
NAD + BPTES	0.963803
NAD + BPTES	0.935224
NAD + BPTES	0.796993
NAD + BPTES	1.29686
NAD + BPTES	1.05114
NAD + BPTES	1.24791
NAD + BPTES	0.494009
NAD + BPTES	0.81994
NAD + BPTES	0.734546
NAD + BPTES	0.879008
NAD + BPTES	1.05302
NAD + BPTES	1.04372
NAD + BPTES	1.10027
NAD + BPTES	0.968701
NAD + BPTES	1.00273
NAD + BPTES	1.00321
NAD + BPTES	0.692911
NAD + BPTES	1.19154
NAD + BPTES	1.14952
NAD + BPTES	0.864922
NAD + BPTES	1.08677
NAD + BPTES	1.46333
NAD + BPTES	1.11619
NAD + BPTES	0.996657
NAD + BPTES	1.0956
NAD + BPTES	1.13609
NAD + BPTES	1.25929
NAD + BPTES	1.08638
NAD + BPTES	0.947978
NAD + BPTES	1.24341
NAD + BPTES	1.35189
NAD + BPTES	1.0566
NAD + BPTES	0.857172
NAD + BPTES	1.11176
NAD + BPTES	1.04168
NAD + BPTES	1.12421
NAD + BPTES	1.08638
NAD + BPTES	0.995389
NAD + BPTES	0.930592
NAD + BPTES	1.0397
NAD + BPTES	1.0533
NAD + BPTES	0.889157
NAD + BPTES	0.791585
NAD + BPTES	1.10535
NAD + BPTES	0.959853
NAD + BPTES	1.04853
NAD + BPTES	0.994466
NAD + BPTES	0.971718
NAD + BPTES	0.967011
NAD + BPTES	0.902725
NAD + BPTES	1.01106
NAD + BPTES	0.928399
NAD + BPTES	0.965789
NAD + BPTES	1.17635
NAD + BPTES	0.670272
NAD + BPTES	1.18388
NAD + BPTES	1.06707
NAD + BPTES	0.954833
NAD + BPTES	0.850636
NAD + BPTES	1.40596
NAD + BPTES	1.23762
NAD + BPTES	1.07948
NAD + BPTES	0.990292
NAD + BPTES	1.10744
NAD + BPTES	1.11472
NAD + BPTES	1.14626
NAD + BPTES	1.07503
NAD + BPTES	1.32045
NAD + BPTES	1.18973
NAD + BPTES	0.84339
NAD + BPTES	0.84081
NAD + BPTES	1.34556
NAD + BPTES	1.37663
NAD + BPTES	1.17958
NAD + BPTES	1.17847
NAD + BPTES	1.26565
NAD + BPTES	1.24972
NAD + BPTES	1.15385
NAD + BPTES	1.31404
NAD + BPTES	1.20334
NAD + BPTES	1.1819
NAD + BPTES	1.083
NAD + BPTES	1.34831
NAD + BPTES	1.22653
NAD + BPTES	1.27369
NAD + BPTES	1.16444
NAD + BPTES	1.03235
NAD + BPTES	1.86453
NAD + BPTES	2.02084
NAD + BPTES	1.387
NAD + BPTES	1.86511
NAD + BPTES	1.15501
NAD + BPTES	1.78151
NAD + BPTES	0.989664
NAD + BPTES	1.18912
NAD + BPTES	1.09163
NAD + BPTES	0.905699
NAD + BPTES	0.978353
NAD + BPTES	1.57802
NAD + BPTES	1.36781
NAD + BPTES	1.09888
NAD + BPTES	0.984626
NAD + BPTES	1.25836
NAD + BPTES	1.04073
NAD + BPTES	1.34452
NAD + BPTES	1.25649
NAD + BPTES	1.50939
NAD + BPTES	1.1528
NAD + BPTES	1.31247
NAD + BPTES	0.886353
NAD + BPTES	1.57764
NAD + BPTES	1.23792
NAD + BPTES	1.4567
NAD + BPTES	0.749372
NAD + BPTES	1.10192
NAD + BPTES	1.26242
NAD + BPTES	1.50767
NAD + BPTES	1.40209
NAD + BPTES	1.2501
NAD + BPTES	1.22037
NAD + BPTES	1.20847
NAD + BPTES	1.51558
NAD + BPTES	1.38058
NAD + BPTES	0.965974
NAD + BPTES	1.13848
NAD + BPTES	1.5229
NAD + BPTES	1.10072
NAD + BPTES	1.08385
NAD + BPTES	1.22017
NAD + BPTES	1.0007
NAD + BPTES	1.8467
NAD + BPTES	1.10314
NAD + BPTES	1.47588
NAD + BPTES	1.07841
NAD + BPTES	1.13506
NAD + BPTES	0.989863
NAD + BPTES	1.12408
NAD + BPTES	1.34708
NAD + BPTES	1.27297
NAD + BPTES	0.938392
NAD + BPTES	1.37344
NAD + BPTES	1.30345
NAD + BPTES	1.13629
NAD + BPTES	0.798442
NAD + BPTES	1.03386
NAD + BPTES	1.1516
NAD + BPTES	1.66143
NAD + BPTES	1.13537
NAD + BPTES	1.22205
NAD + BPTES	1.30421
NAD + BPTES	0.823153
NAD + BPTES	1.17798
NAD + BPTES	1.16159
NAD + BPTES	0.822227
NAD + BPTES	0.71638
NAD + BPTES	1.39901
NAD + BPTES	0.86548
NAD + BPTES	0.770671
NAD + BPTES	1.03269
NAD + BPTES	0.726248
NAD + BPTES	0.998108
NAD + BPTES	0.823424
NAD + BPTES	1.29435
NAD + BPTES	0.847485
NAD + BPTES	0.808297
NAD + BPTES	0.780856
NAD + BPTES	0.886407
NAD + BPTES	0.619142
NAD + BPTES	1.06847
NAD + BPTES	0.762548
NAD + BPTES	1.02183
NAD + BPTES	1.01165
NAD + BPTES	0.920124
NAD + BPTES	0.826688
NAD + BPTES	0.705824
NAD + BPTES	0.727959
NAD + BPTES	0.897066
NAD + BPTES	0.900901
NAD + BPTES	1.11902
NAD + BPTES	0.675886
NAD + BPTES	0.669869
NAD + BPTES	0.96918
NAD + BPTES	1.07595
NAD + BPTES	1.05567
NAD + BPTES	0.89523
NAD + BPTES	0.862731
NAD + BPTES	0.633279
NAD + BPTES	0.867914
NAD + BPTES	0.828908
NAD + BPTES	0.975511
NAD + BPTES	0.824315
NAD + BPTES	1.23122
NAD + BPTES	0.8653
NAD + BPTES	0.772557
NAD + BPTES	0.761323
NAD + BPTES	1.05711
NAD + BPTES	0.756898
NAD + BPTES	0.839842
NAD + BPTES	1.14462
NAD + BPTES	1.02332
NAD + BPTES	1.19204
NAD + BPTES	0.805228
NAD + BPTES	0.807786
NAD + BPTES	0.965709
NAD + BPTES	0.971774
NAD + BPTES	0.667281
NAD + BPTES	0.679432
NAD + BPTES	0.626068
NAD + BPTES	0.647756
NAD + BPTES	0.956751
NAD + BPTES	0.984384
NAD + BPTES	0.719992
NAD + BPTES	0.751299
NAD + BPTES	1.00226
NAD + BPTES	0.749053
NAD + BPTES	0.687836
NAD + BPTES	0.955207
NAD + BPTES	0.754249
NAD + BPTES	1.02701
NAD + BPTES	0.860501
NAD + BPTES	1.03381
NAD + BPTES	0.812223
NAD + BPTES	0.953075
NAD + BPTES	1.03777
NAD + BPTES	0.712907
NAD + BPTES	0.644397
NAD + BPTES	0.860969
NAD + BPTES	1.2847
NAD + BPTES	0.931505
NAD + BPTES	0.801113
NAD + BPTES	1.17537
NAD + BPTES	0.950053
NAD + BPTES	0.872245
NAD + BPTES	0.966277
NAD + BPTES	0.961277
NAD + BPTES	1.01987
NAD + BPTES	0.991971
NAD + BPTES	1.3889
NAD + BPTES	0.911158
NAD + BPTES	1.06651
NAD + BPTES	0.983382
NAD + BPTES	1.16478
NAD + BPTES	0.830327
NAD + BPTES	1.18234
NAD + BPTES	1.09519
NAD + BPTES	1.27048
NAD + BPTES	0.823613
NAD + BPTES	0.732749
NAD + BPTES	0.946028
NAD + BPTES	1.09343
NAD + BPTES	0.955372
NAD + BPTES	0.763771
NAD + BPTES	1.06482
NAD + BPTES	1.17337
NAD + BPTES	0.591822
NAD + BPTES	0.764315
NAD + BPTES	0.547987
NAD + BPTES	1.17077
NAD + BPTES	0.94122
NAD + BPTES	0.952872
NAD + BPTES	1.32515
NAD + BPTES	1.22028
NAD + BPTES	0.934938
NAD + BPTES	1.05177
NAD + BPTES	1.1449
NAD + BPTES	1.20566
NAD + BPTES	1.04482
NAD + BPTES	0.63027
NAD + BPTES	1.13383
NAD + BPTES	1.04035
NAD + BPTES	1.19159
NAD + BPTES	0.931224
NAD + BPTES	0.865422
NAD + BPTES	1.16226
NAD + BPTES	0.755526
NAD + BPTES	1.01465
NAD + BPTES	1.08227
NAD + BPTES	0.957427
NAD + BPTES	1.08437
NAD + BPTES	0.938139
NAD + BPTES	0.922527
NAD + BPTES	1.27539
NAD + BPTES	1.27465
NAD + BPTES	0.93028
NAD + BPTES	0.904843
NAD + BPTES	1.18755
NAD + BPTES	1.0294
NAD + BPTES	1.3071
NAD + BPTES	0.869102
NAD + BPTES	0.892372
NAD + BPTES	0.9327
NAD + BPTES	1.21719
NAD + BPTES	1.20468
NAD + BPTES	0.865476
NAD + BPTES	1.00988
NAD + BPTES	0.74606
NAD + BPTES	1.01393
NAD + BPTES	1.1026
NAD + BPTES	0.887848
NAD + BPTES	0.74902
NAD + BPTES	0.829794
NAD + BPTES	0.894232
NAD + BPTES	1.11749
NAD + BPTES	0.932601
NAD + BPTES	1.32316
NAD + BPTES	1.20273
NAD + BPTES	1.15272
NAD + BPTES	0.826947
NAD + BPTES	1.08356
NAD + BPTES	1.28252
NAD + BPTES	1.01316
NAD + BPTES	1.29869
NAD + BPTES	1.1073
NAD + BPTES	1.3297
NAD + BPTES	1.41103
NAD + BPTES	0.86933
NAD + BPTES	0.989805
NAD + BPTES	0.765093
NAD + BPTES	1.09435
NAD + BPTES	1.00301
NAD + BPTES	0.999666
NAD + BPTES	0.763147
NAD + BPTES	1.21693
NAD + BPTES	0.973427
NAD + BPTES	0.892594
NAD + BPTES	1.13785
NAD + BPTES	1.22055
NAD + BPTES	1.20946
NAD + BPTES	1.15085
NAD + BPTES	1.30859
NAD + BPTES	1.17901
NAD + BPTES	1.07116
NAD + BPTES	0.999356
NAD + BPTES	0.794341
[truncated: 1,368 more rows]

## Sheet: Fig 4e
sample	value
NT	0.633998
NT	0.992707			Total fork speed (CldU+IdU) / min
NT	0.570764		Samples	Mean	Standard Deviation	Double-labeled fibers counted
NT	0.858576		NT	0.8	0.23	521
NT	0.907162		NAD	0.2	0.05	535
NT	0.577428		Oligom	0.74	0.18	536
NT	0.81751		NAD + Oligom	0.4	0.12	537
NT	0.892049		2-DG	0.7	0.21	526
NT	0.848626		NAD + 2-DG	0.2	0.06	541
NT	0.770127
NT	0.965622
NT	0.945784
NT	1.28931
NT	1.15675
NT	1.18865
NT	0.680873
NT	0.766918
NT	0.76019
NT	1.01394
NT	0.71555
NT	1.06068
NT	0.636436
NT	0.895269
NT	0.74417
NT	1.08037
NT	0.956598
NT	0.922219
NT	0.5995
NT	0.773409
NT	0.385755
NT	0.745365
NT	0.715747
NT	0.491535
NT	0.839139
NT	0.915423
NT	0.591726
NT	0.47846
NT	0.730915
NT	0.60965
NT	0.703307
NT	0.68258
NT	0.866484
NT	0.628539
NT	0.791649
NT	0.848876
NT	1.06457
NT	0.532219
NT	0.903784
NT	1.03724
NT	1.14759
NT	0.893483
NT	0.925245
NT	0.667276
NT	0.644201
NT	0.486474
NT	0.6434
NT	0.724339
NT	0.696712
NT	0.718043
NT	1.05236
NT	0.873118
NT	1.05051
NT	1.84032
NT	1.04888
NT	1.22114
NT	1.65565
NT	1.35905
NT	1.11407
NT	1.10768
NT	0.443135
NT	0.819433
NT	0.378727
NT	0.741403
NT	0.471512
NT	0.401067
NT	0.787958
NT	0.54461
NT	0.703079
NT	0.728673
NT	0.524351
NT	0.603312
NT	0.684717
NT	0.717249
NT	0.681411
NT	0.483443
NT	1.011
NT	0.74019
NT	0.760341
NT	0.823802
NT	1.04896
NT	1.0041
NT	1.37803
NT	1.65742
NT	1.77075
NT	0.869165
NT	1.15741
NT	1.31773
NT	1.26274
NT	1.79901
NT	1.09819
NT	0.711846
NT	0.478343
NT	0.828925
NT	0.701448
NT	0.754198
NT	1.05569
NT	0.92231
NT	0.86123
NT	0.461411
NT	0.910489
NT	0.808356
NT	0.559811
NT	0.56105
NT	0.448749
NT	0.708637
NT	0.808096
NT	0.801635
NT	0.508983
NT	0.599849
NT	0.665882
NT	0.948222
NT	0.496697
NT	0.915103
NT	0.963836
NT	0.690807
NT	0.737874
NT	0.72841
NT	0.694964
NT	0.766736
NT	0.930704
NT	0.539647
NT	0.726648
NT	0.742674
NT	0.728304
NT	0.744036
NT	0.440842
NT	0.855863
NT	0.85392
NT	0.69714
NT	0.708029
NT	0.687371
NT	0.663375
NT	0.806253
NT	0.615972
NT	0.746324
NT	0.576558
NT	0.576519
NT	0.856283
NT	0.651722
NT	1.00423
NT	0.464343
NT	0.738423
NT	0.723464
NT	0.484887
NT	0.524599
NT	0.80589
NT	0.723902
NT	0.803339
NT	0.852412
NT	0.704021
NT	0.611166
NT	0.69591
NT	0.707029
NT	0.636674
NT	0.560305
NT	0.72146
NT	0.746543
NT	0.750107
NT	0.680911
NT	0.779962
NT	0.575606
NT	1.01555
NT	0.987371
NT	0.848791
NT	0.679009
NT	1.01883
NT	0.565751
NT	0.860612
NT	0.87049
NT	0.712156
NT	0.71149
NT	0.707477
NT	0.583242
NT	0.839819
NT	0.881351
NT	0.850171
NT	0.804888
NT	1.03788
NT	0.769319
NT	0.630053
NT	0.689684
NT	0.895128
NT	1.201
NT	0.916176
NT	0.928405
NT	0.925409
NT	0.759557
NT	0.714931
NT	0.809982
NT	0.598575
NT	0.802764
NT	0.929521
NT	0.840465
NT	0.976318
NT	1.15535
NT	0.856858
NT	0.801573
NT	0.502781
NT	0.897317
NT	0.965642
NT	1.08849
NT	1.26334
NT	1.2689
NT	1.0461
NT	1.25146
NT	0.922932
NT	0.783761
NT	0.675492
NT	0.87382
NT	0.592914
NT	0.613263
NT	0.838112
NT	0.845846
NT	0.767178
NT	0.43405
NT	1.11239
NT	0.739767
NT	0.809829
NT	0.876693
NT	0.779443
NT	0.861425
NT	0.806427
NT	0.822795
NT	0.753129
NT	1.22751
NT	0.936705
NT	0.999579
NT	1.05823
NT	0.820706
NT	0.999072
NT	1.0549
NT	0.697766
NT	0.787673
NT	0.614491
NT	0.729992
NT	0.926106
NT	0.636842
NT	0.685825
NT	1.46349
NT	1.20836
NT	0.916464
NT	0.456759
NT	0.832865
NT	0.955625
NT	1.0598
NT	0.84488
NT	0.823826
NT	0.939345
NT	0.777996
NT	1.12477
NT	0.942319
NT	0.681156
NT	0.887144
NT	0.733774
NT	0.698554
NT	0.622125
NT	0.760391
NT	0.624603
NT	0.725967
NT	0.835704
NT	0.730842
NT	0.747135
NT	0.736748
NT	0.919351
NT	0.832851
NT	0.768669
NT	0.99968
NT	0.613298
NT	0.910071
NT	0.696106
NT	0.740031
NT	0.849258
NT	0.682651
NT	0.764868
NT	1.04384
NT	0.634981
NT	0.668218
NT	0.680037
NT	0.668763
NT	0.636538
NT	0.637412
NT	0.78176
NT	0.797296
NT	0.708728
NT	0.807161
NT	0.801507
NT	0.750893
NT	0.687287
NT	0.505191
NT	0.982981
NT	0.809396
NT	0.99376
NT	0.945081
NT	0.562613
NT	0.480198
NT	0.895553
NT	0.635729
NT	0.795907
NT	0.8564
NT	0.518609
NT	0.859818
NT	0.641646
NT	0.615616
NT	0.582074
NT	0.83919
NT	0.832503
NT	0.411028
NT	0.760132
NT	0.636641
NT	0.844118
NT	1.08862
NT	0.763918
NT	0.66934
NT	0.483264
NT	0.958848
NT	0.888718
NT	0.876736
NT	0.991604
NT	0.855333
NT	0.709522
NT	0.723647
NT	0.536486
NT	0.563409
NT	0.580548
NT	0.762382
NT	0.669665
NT	0.652296
NT	0.498755
NT	0.59001
NT	0.565016
NT	0.744217
NT	0.479589
NT	0.82775
NT	0.702141
NT	0.658787
NT	0.710793
NT	0.825029
NT	0.834217
NT	0.577024
NT	0.631411
NT	0.538099
NT	0.372947
NT	0.630108
NT	0.742435
NT	0.515016
NT	0.748514
NT	0.463117
NT	0.711716
NT	0.75012
NT	0.454093
NT	0.902881
NT	0.776536
NT	1.06069
NT	0.47179
NT	0.903002
NT	0.675831
NT	0.574495
NT	0.895221
NT	0.788885
NT	0.795845
NT	0.781813
NT	0.829944
NT	0.646224
NT	0.718446
NT	0.88888
NT	0.868816
NT	0.59733
NT	0.656206
NT	0.526695
NT	0.730515
NT	0.6775
NT	0.665905
NT	0.757285
NT	0.754645
NT	0.737799
NT	0.816722
NT	0.627596
NT	0.768321
NT	1.16091
NT	0.701404
NT	0.474118
NT	0.653919
NT	0.611939
NT	0.326232
NT	1.09061
NT	0.691029
NT	0.859645
NT	0.831644
NT	0.781194
NT	0.690981
NT	0.660186
NT	0.504199
NT	0.695247
NT	0.533246
NT	0.574923
NT	0.544691
NT	0.337939
NT	0.582935
NT	0.534244
NT	0.450427
NT	0.591316
NT	0.865084
NT	0.719176
NT	0.573432
NT	0.993458
NT	0.847381
NT	0.941416
NT	0.799987
NT	0.690331
NT	0.640995
NT	0.635081
NT	0.652354
NT	0.462979
NT	0.486974
NT	0.81764
NT	0.682089
NT	0.496193
NT	0.875759
NT	1.01553
NT	0.732171
NT	0.684353
NT	0.578686
NT	0.74679
NT	0.737367
NT	0.909174
NT	0.726454
NT	1.03172
NT	0.966251
NT	0.769268
NT	0.426423
NT	0.519741
NT	0.863737
NT	1.01954
NT	0.817708
NT	0.91276
NT	0.822194
NT	1.15879
NT	0.803243
NT	0.634921
NT	0.738704
NT	0.483741
NT	0.920284
NT	0.385621
NT	0.438786
NT	1.08697
NT	0.547989
NT	0.591815
NT	0.436664
NT	0.571697
NT	1.22574
NT	1.22386
NT	0.753272
NT	0.651408
NT	0.389888
NT	1.29749
NT	0.60427
NT	0.57052
NT	0.523871
NT	0.499615
NT	0.57744
NT	1.1223
NT	0.831485
NT	0.774062
NT	0.734023
NT	0.796434
NT	0.868491
NT	0.485283
NT	0.842441
NT	1.00915
NT	0.702288
NT	1.31876
NT	1.18984
NT	0.826659
NT	1.4816
NT	0.837864
NT	0.612994
NT	0.908515
NT	1.29905
NT	0.809821
NT	0.480202
NT	0.641168
NT	0.772275
NT	0.492214
NT	0.712284
NT	0.511682
NT	0.647846
NT	0.719511
NT	1.11152
NT	0.748951
NT	0.707875
NT	1.11762
NT	1.18845
NT	1.04743
NT	1.08472
NT	0.931474
NT	1.35793
NT	1.02755
NT	0.92362
NT	0.958146
NT	1.02486
NT	1.36555
NT	1.13298
NT	1.31961
NT	1.53341
NT	1.29165
NT	1.40282
NT	1.29718
NT	1.009
NT	0.698621
NT	0.925291
NT	0.944765
NAD	0.206676
NAD	0.205151
NAD	0.162363
NAD	0.161947
NAD	0.220393
NAD	0.226224
NAD	0.157647
NAD	0.23978
NAD	0.130303
NAD	0.131756
NAD	0.190647
NAD	0.156485
NAD	0.235757
NAD	0.26019
NAD	0.181426
NAD	0.303611
NAD	0.197439
NAD	0.244086
NAD	0.214196
NAD	0.216583
NAD	0.142808
NAD	0.226203
NAD	0.214029
NAD	0.222159
NAD	0.228964
NAD	0.158957
NAD	0.202651
NAD	0.193284
NAD	0.203754
NAD	0.197374
NAD	0.160919
NAD	0.247024
NAD	0.271274
NAD	0.168269
NAD	0.242604
NAD	0.2462
NAD	0.212356
NAD	0.141612
NAD	0.179442
NAD	0.15425
NAD	0.140674
NAD	0.247239
NAD	0.197008
NAD	0.156016
NAD	0.275898
NAD	0.187411
NAD	0.178205
NAD	0.327673
NAD	0.260645
NAD	0.172887
NAD	0.192702
NAD	0.183754
NAD	0.181321
NAD	0.157138
NAD	0.22251
NAD	0.196683
NAD	0.249746
NAD	0.116889
NAD	0.249022
NAD	0.17854
NAD	0.175935
NAD	0.181028
NAD	0.185219
NAD	0.172679
NAD	0.225033
NAD	0.174211
NAD	0.318269
NAD	0.221381
NAD	0.344871
NAD	0.215149
NAD	0.221133
NAD	0.183112
NAD	0.205247
NAD	0.237282
NAD	0.216082
NAD	0.26967
NAD	0.106442
NAD	0.224015
NAD	0.190312
NAD	0.237802
NAD	0.21545
NAD	0.157923
NAD	0.103617
NAD	0.159008
NAD	0.199218
NAD	0.229835
NAD	0.29344
NAD	0.160652
NAD	0.101808
NAD	0.120712
NAD	0.196774
NAD	0.275029
NAD	0.132764
NAD	0.188654
NAD	0.111285
NAD	0.17087
NAD	0.194636
NAD	0.195963
NAD	0.126859
NAD	0.097176
NAD	0.200411
NAD	0.132654
NAD	0.219713
NAD	0.157025
NAD	0.176868
NAD	0.230471
NAD	0.225839
NAD	0.138526
NAD	0.157481
NAD	0.204356
NAD	0.203413
NAD	0.140906
NAD	0.185239
NAD	0.104258
NAD	0.157996
NAD	0.144829
NAD	0.277997
NAD	0.177031
NAD	0.150587
NAD	0.209078
NAD	0.218493
NAD	0.222003
NAD	0.176246
NAD	0.205987
NAD	0.210083
NAD	0.239615
NAD	0.234956
NAD	0.177852
NAD	0.225358
NAD	0.288956
NAD	0.180409
NAD	0.170328
NAD	0.202964
NAD	0.250881
NAD	0.205054
NAD	0.188881
NAD	0.272033
NAD	0.191632
NAD	0.196609
NAD	0.157006
NAD	0.136954
NAD	0.112634
NAD	0.185763
NAD	0.176634
NAD	0.264888
NAD	0.161994
NAD	0.295469
NAD	0.233481
NAD	0.26709
NAD	0.205905
NAD	0.208366
NAD	0.103464
NAD	0.181058
NAD	0.188755
NAD	0.256722
NAD	0.235495
NAD	0.269916
NAD	0.16451
NAD	0.19669
NAD	0.165327
NAD	0.169705
NAD	0.19727
NAD	0.152686
NAD	0.196684
NAD	0.172983
NAD	0.172726
NAD	0.166169
NAD	0.133402
NAD	0.228492
NAD	0.136978
NAD	0.124739
NAD	0.103464
NAD	0.175497
NAD	0.371053
NAD	0.330229
NAD	0.218563
NAD	0.190291
NAD	0.190116
NAD	0.197097
NAD	0.23298
NAD	0.230534
NAD	0.257342
NAD	0.26112
NAD	0.212009
NAD	0.246716
NAD	0.148681
NAD	0.17673
NAD	0.203287
NAD	0.162297
NAD	0.138538
NAD	0.210104
NAD	0.262896
NAD	0.139352
NAD	0.152854
NAD	0.1081
NAD	0.117387
NAD	0.154419
NAD	0.269325
NAD	0.204942
NAD	0.165854
NAD	0.160589
NAD	0.137364
NAD	0.254378
NAD	0.193755
NAD	0.177274
NAD	0.206215
NAD	0.11003
NAD	0.131241
NAD	0.141333
NAD	0.120373
NAD	0.136307
NAD	0.09778
NAD	0.118231
NAD	0.210379
NAD	0.261409
NAD	0.235564
NAD	0.268043
NAD	0.172956
NAD	0.186019
NAD	0.208813
NAD	0.239824
NAD	0.19182
NAD	0.194848
NAD	0.256184
NAD	0.229519
NAD	0.193038
NAD	0.237249
NAD	0.21345
NAD	0.284776
NAD	0.16495
NAD	0.211816
NAD	0.128898
NAD	0.172855
NAD	0.193264
NAD	0.189055
NAD	0.199731
NAD	0.285074
NAD	0.224017
NAD	0.220701
NAD	0.186654
NAD	0.203486
NAD	0.203655
NAD	0.262028
NAD	0.209259
NAD	0.294419
NAD	0.165956
NAD	0.181749
NAD	0.150434
NAD	0.190792
NAD	0.201478
NAD	0.14846
NAD	0.205316
NAD	0.174363
NAD	0.166653
NAD	0.139286
NAD	0.178355
NAD	0.185134
NAD	0.169209
NAD	0.173374
NAD	0.197554
NAD	0.17297
NAD	0.186118
NAD	0.17964
NAD	0.169075
NAD	0.16005
NAD	0.12198
NAD	0.164656
NAD	0.144201
NAD	0.26789
NAD	0.243579
NAD	0.191524
NAD	0.206362
NAD	0.206754
NAD	0.313405
NAD	0.202066
NAD	0.192884
NAD	0.158184
NAD	0.237617
NAD	0.154955
NAD	0.159488
NAD	0.15203
NAD	0.150661
NAD	0.199754
NAD	0.131998
NAD	0.138268
NAD	0.155601
NAD	0.207544
NAD	0.216774
NAD	0.180594
NAD	0.171018
NAD	0.240399
NAD	0.3441
NAD	0.331561
NAD	0.268775
NAD	0.283941
NAD	0.171793
NAD	0.246539
NAD	0.337363
NAD	0.222852
NAD	0.174701
NAD	0.197219
NAD	0.317561
NAD	0.217862
NAD	0.215398
NAD	0.215981
NAD	0.24986
NAD	0.216461
NAD	0.217639
NAD	0.234223
NAD	0.170382
NAD	0.171686
NAD	0.218825
NAD	0.259897
NAD	0.187994
NAD	0.211021
NAD	0.166147
NAD	0.221672
NAD	0.235542
NAD	0.203072
NAD	0.164485
NAD	0.21526
NAD	0.226093
NAD	0.131387
NAD	0.168387
NAD	0.191585
NAD	0.187525
NAD	0.25731
NAD	0.178599
NAD	0.161387
NAD	0.168458
NAD	0.148827
NAD	0.186393
NAD	0.140483
NAD	0.257076
NAD	0.150358
NAD	0.147829
NAD	0.192028
NAD	0.178599
NAD	0.246951
NAD	0.143059
NAD	0.167152
NAD	0.395173
NAD	0.202918
NAD	0.27862
NAD	0.441927
NAD	0.216483
NAD	0.218394
NAD	0.11116
NAD	0.225312
NAD	0.217471
NAD	0.221205
NAD	0.19993
NAD	0.152048
NAD	0.218491
NAD	0.164264
NAD	0.2399
NAD	0.200387
NAD	0.143039
NAD	0.26094
NAD	0.201911
NAD	0.15034
NAD	0.228476
NAD	0.156446
NAD	0.216317
NAD	0.232701
NAD	0.17004
NAD	0.164604
NAD	0.179179
NAD	0.304017
NAD	0.30025
NAD	0.254402
NAD	0.182096
NAD	0.199999
NAD	0.172507
NAD	0.218848
NAD	0.195654
NAD	0.270724
NAD	0.228876
NAD	0.180648
NAD	0.285112
NAD	0.303411
NAD	0.162927
NAD	0.19095
NAD	0.257729
NAD	0.233472
NAD	0.229017
NAD	0.208697
NAD	0.168844
NAD	0.199218
NAD	0.162837
NAD	0.17378
NAD	0.241594
NAD	0.172688
NAD	0.189379
NAD	0.152475
NAD	0.235302
NAD	0.199548
NAD	0.189402
NAD	0.158472
NAD	0.224295
NAD	0.218158
NAD	0.249468
NAD	0.419838
NAD	0.19515
NAD	0.172881
NAD	0.245079
NAD	0.132257
NAD	0.244301
NAD	0.208243
NAD	0.182322
NAD	0.186163
NAD	0.261171
NAD	0.233321
NAD	0.191314
NAD	0.226207
NAD	0.224555
NAD	0.237611
NAD	0.253463
NAD	0.170074
NAD	0.200172
NAD	0.207286
NAD	0.258504
NAD	0.25291
NAD	0.235129
NAD	0.261499
NAD	0.153867
NAD	0.167466
NAD	0.267867
NAD	0.206984
NAD	0.123836
NAD	0.184258
NAD	0.111549
NAD	0.235902
NAD	0.12276
NAD	0.156199
NAD	0.117369
NAD	0.154039
NAD	0.121836
NAD	0.174864
NAD	0.096308
NAD	0.126093
NAD	0.139951
NAD	0.188782
NAD	0.117415
NAD	0.135902
NAD	0.172403
NAD	0.14412
NAD	0.167554
NAD	0.14972
NAD	0.135135
NAD	0.176737
NAD	0.144238
NAD	0.196403
NAD	0.243545
NAD	0.198118
NAD	0.154867
NAD	0.245377
NAD	0.152367
NAD	0.165257
NAD	0.138937
NAD	0.205697
NAD	0.18791
NAD	0.20608
NAD	0.313958
NAD	0.249418
NAD	0.130642
NAD	0.210312
NAD	0.129749
NAD	0.210793
NAD	0.142298
NAD	0.192382
NAD	0.130012
NAD	0.154306
NAD	0.129486
NAD	0.296775
NAD	0.204512
NAD	0.146303
NAD	0.189395
NAD	0.206532
NAD	0.181016
NAD	0.248643
NAD	0.196725
NAD	0.211474
NAD	0.241328
NAD	0.150144
NAD	0.241349
NAD	0.303907
NAD	0.201212
NAD	0.268042
NAD	0.198239
NAD	0.141908
NAD	0.218015
NAD	0.242471
NAD	0.256787
NAD	0.228858
NAD	0.232689
NAD	0.249568
NAD	0.182917
NAD	0.298988
NAD	0.184122
NAD	0.281388
NAD	0.237452
NAD	0.255208
NAD	0.183943
NAD	0.254437
NAD	0.317486
NAD	0.251341
NAD	0.155404
NAD	0.134633
NAD	0.148334
NAD	0.174921
NAD	0.192307
NAD	0.308868
NAD	0.162212
NAD	0.257609
NAD	0.235896
NAD	0.18447
NAD	0.184315
NAD	0.165637
NAD	0.180065
NAD	0.191946
NAD	0.158508
NAD	0.170088
NAD	0.320604
NAD	0.189487
NAD	0.165072
NAD	0.179364
NAD	0.183386
NAD	0.293831
NAD	0.171742
NAD	0.20578
NAD	0.184372
NAD	0.152656
NAD	0.132457
NAD	0.187591
Oligom	0.824734
Oligom	0.624079
Oligom	0.420757
Oligom	0.588394
Oligom	0.619315
Oligom	0.442259
Oligom	0.723459
Oligom	0.684698
Oligom	0.447426
Oligom	0.525073
Oligom	0.638405
Oligom	0.858319
Oligom	0.607832
Oligom	0.61961
Oligom	0.719055
Oligom	0.688294
Oligom	0.779141
Oligom	0.357941
Oligom	0.515274
Oligom	0.655107
Oligom	0.737885
Oligom	0.836945
Oligom	0.74314
Oligom	0.676907
Oligom	0.789783
Oligom	0.888641
Oligom	0.917293
Oligom	0.549105
Oligom	0.533484
Oligom	0.93345
Oligom	0.645992
Oligom	0.808875
Oligom	0.603295
Oligom	0.704169
Oligom	0.829766
Oligom	0.755932
Oligom	0.73347
Oligom	0.632464
Oligom	0.78752
Oligom	0.660009
Oligom	0.683989
Oligom	0.693911
Oligom	0.512531
Oligom	1.18731
Oligom	0.741756
Oligom	0.740476
Oligom	0.621959
Oligom	0.642724
Oligom	0.768707
Oligom	0.639725
Oligom	0.622122
Oligom	0.607824
Oligom	0.83249
Oligom	0.551587
Oligom	1.02507
Oligom	0.729371
Oligom	0.628045
Oligom	0.679843
Oligom	0.914727
Oligom	0.875157
Oligom	0.618988
Oligom	0.654856
Oligom	0.816473
Oligom	0.784026
Oligom	0.785007
Oligom	0.677754
Oligom	0.543919
Oligom	0.755927
Oligom	0.62946
Oligom	0.608328
Oligom	0.757858
Oligom	0.813717
Oligom	0.772599
Oligom	0.502412
Oligom	0.902677
Oligom	1.56633
Oligom	0.631595
Oligom	0.622609
Oligom	0.578494
Oligom	0.658194
Oligom	0.929801
Oligom	0.581413
Oligom	0.458101
Oligom	0.648118
Oligom	0.852673
Oligom	0.672666
Oligom	0.638448
Oligom	0.613601
Oligom	0.739275
Oligom	0.585332
Oligom	0.938948
Oligom	0.694719
Oligom	0.616112
Oligom	0.525207
Oligom	0.768543
Oligom	0.598817
Oligom	0.836562
Oligom	0.607285
Oligom	0.651834
Oligom	0.542105
Oligom	0.590241
Oligom	0.615381
Oligom	0.864484
Oligom	0.799342
Oligom	0.69177
Oligom	0.689261
Oligom	0.640439
Oligom	0.846787
Oligom	0.455193
Oligom	0.417055
Oligom	0.556919
Oligom	0.86665
Oligom	0.59819
Oligom	0.670055
Oligom	0.729921
Oligom	0.838541
Oligom	0.805005
Oligom	0.797052
Oligom	0.974203
Oligom	0.623822
Oligom	0.871101
Oligom	0.838052
Oligom	0.607621
Oligom	0.422966
Oligom	0.65747
Oligom	1.07056
Oligom	0.824412
Oligom	0.859686
Oligom	0.704021
Oligom	0.701526
Oligom	0.573394
Oligom	0.636318
Oligom	0.743639
Oligom	0.668098
Oligom	0.61736
Oligom	0.766966
Oligom	0.581188
Oligom	0.964554
Oligom	0.870878
Oligom	0.94187
Oligom	0.922831
Oligom	0.788012
Oligom	0.868411
Oligom	0.875052
Oligom	0.698095
Oligom	0.822887
Oligom	0.62843
Oligom	0.687692
Oligom	0.767845
Oligom	0.829871
Oligom	0.590511
Oligom	0.870226
Oligom	0.731942
Oligom	0.582607
Oligom	0.575436
Oligom	0.647325
Oligom	0.749238
Oligom	0.77842
Oligom	0.779902
Oligom	0.650757
Oligom	0.798298
Oligom	0.601555
Oligom	0.625353
Oligom	0.929306
Oligom	0.967522
Oligom	0.862098
Oligom	0.739896
Oligom	0.738645
Oligom	0.944221
Oligom	0.989094
Oligom	0.776104
Oligom	0.656748
Oligom	1.45002
Oligom	0.890541
Oligom	0.532369
Oligom	1.11344
Oligom	0.636108
Oligom	0.863985
Oligom	0.905513
Oligom	0.723598
Oligom	0.558982
Oligom	0.816003
Oligom	0.84761
Oligom	0.642177
Oligom	0.838702
Oligom	1.03656
Oligom	0.810909
Oligom	0.731102
Oligom	0.874651
Oligom	0.703229
Oligom	0.674498
Oligom	0.8639
Oligom	0.712357
Oligom	0.792305
Oligom	0.580854
Oligom	0.49213
Oligom	0.565865
Oligom	0.649141
Oligom	0.746727
Oligom	0.894482
Oligom	0.575971
Oligom	0.737705
Oligom	0.487178
Oligom	0.805829
Oligom	0.710596
Oligom	0.588747
Oligom	0.697765
Oligom	0.860151
Oligom	0.965044
Oligom	0.793147
Oligom	1.05346
Oligom	0.99588
Oligom	0.798232
Oligom	0.828574
Oligom	0.943121
Oligom	0.784561
Oligom	0.984086
Oligom	0.792944
Oligom	0.728435
Oligom	0.914704
Oligom	0.883588
Oligom	0.878014
Oligom	1.04236
Oligom	0.904934
Oligom	0.762683
Oligom	0.853081
Oligom	0.73507
Oligom	0.880183
Oligom	0.605322
Oligom	0.764331
Oligom	0.885373
Oligom	0.732062
Oligom	0.883231
Oligom	0.867861
Oligom	0.801463
Oligom	0.951387
Oligom	0.924855
Oligom	0.780906
Oligom	0.583246
Oligom	0.56058
Oligom	0.702897
Oligom	0.747243
Oligom	0.932933
Oligom	0.601469
Oligom	0.577161
Oligom	0.764988
Oligom	0.736417
Oligom	0.543041
Oligom	0.859256
Oligom	0.702305
Oligom	0.758901
Oligom	0.911252
Oligom	0.77328
Oligom	0.715952
Oligom	0.757708
Oligom	0.757733
Oligom	0.770363
Oligom	0.833777
Oligom	0.572297
Oligom	0.879266
Oligom	0.871291
Oligom	0.654777
Oligom	0.819879
Oligom	0.988983
Oligom	0.864709
Oligom	0.788162
Oligom	0.789065
Oligom	0.589245
Oligom	0.683502
Oligom	0.775528
Oligom	0.630375
Oligom	0.493923
Oligom	0.819711
Oligom	0.857752
Oligom	0.614861
Oligom	0.696756
Oligom	0.970386
Oligom	0.857046
Oligom	0.613606
Oligom	0.698877
Oligom	0.600261
Oligom	0.619104
Oligom	0.505843
Oligom	0.532033
Oligom	0.661689
Oligom	0.695806
Oligom	0.517076
Oligom	0.577055
Oligom	0.889928
Oligom	0.636774
Oligom	0.704791
Oligom	0.630069
Oligom	0.61577
Oligom	0.993679
Oligom	0.65947
Oligom	0.599763
Oligom	0.600806
Oligom	0.882976
Oligom	0.608901
Oligom	0.650459
Oligom	0.790881
Oligom	0.63874
Oligom	0.741957
Oligom	0.640188
Oligom	0.684907
Oligom	0.582881
Oligom	0.771312
Oligom	0.789189
Oligom	1.04672
Oligom	0.889755
Oligom	0.696614
Oligom	0.735562
Oligom	0.773745
Oligom	0.768634
Oligom	0.777266
Oligom	0.639663
Oligom	0.837739
Oligom	0.844925
Oligom	0.615786
Oligom	1.03592
Oligom	0.505844
Oligom	0.666018
Oligom	0.511638
Oligom	0.566007
Oligom	0.485228
Oligom	0.852735
Oligom	0.960314
Oligom	0.814964
Oligom	0.734891
Oligom	0.907686
Oligom	1.03394
Oligom	1.07957
Oligom	1.05565
Oligom	1.01565
Oligom	0.890988
Oligom	0.839858
Oligom	1.06267
Oligom	0.970408
Oligom	0.556817
Oligom	1.21627
Oligom	0.901906
Oligom	0.872148
Oligom	1.16787
Oligom	0.942836
Oligom	0.914867
Oligom	0.693026
Oligom	1.47192
Oligom	0.756267
Oligom	0.977653
Oligom	0.89398
Oligom	0.779375
Oligom	0.600567
Oligom	0.750837
Oligom	0.878529
Oligom	0.776902
Oligom	0.669572
Oligom	0.533152
Oligom	0.597165
Oligom	0.760499
Oligom	0.547415
Oligom	0.523624
Oligom	0.475431
Oligom	0.613475
Oligom	0.479346
Oligom	0.676789
Oligom	0.378771
Oligom	0.558988
Oligom	0.581167
Oligom	0.591578
Oligom	0.603518
Oligom	0.458068
Oligom	0.614399
Oligom	0.773986
Oligom	0.499644
Oligom	0.416473
Oligom	0.665247
Oligom	0.835192
Oligom	0.683903
Oligom	0.648709
Oligom	0.571403
Oligom	0.717091
Oligom	0.659441
Oligom	0.925764
Oligom	0.93171
Oligom	0.991956
Oligom	1.0865
Oligom	1.4464
Oligom	0.895546
Oligom	0.92003
Oligom	0.548759
Oligom	1.06404
Oligom	0.961084
Oligom	1.01568
Oligom	0.906471
Oligom	0.708694
Oligom	0.645852
Oligom	0.87084
Oligom	0.740694
Oligom	0.495787
Oligom	0.733588
Oligom	1.18158
Oligom	0.641201
Oligom	0.965131
Oligom	0.708154
Oligom	0.861614
Oligom	0.619882
Oligom	0.641026
Oligom	0.659052
Oligom	0.683564
Oligom	0.502207
Oligom	0.420481
Oligom	0.52027
Oligom	0.569805
Oligom	0.469706
Oligom	0.620721
Oligom	0.74704
Oligom	0.685214
Oligom	0.735324
Oligom	0.910944
Oligom	0.77762
Oligom	0.594311
Oligom	1.0661
Oligom	0.608606
Oligom	0.742798
Oligom	0.715887
Oligom	0.791371
Oligom	0.955023
Oligom	1.19051
Oligom	1.46482
Oligom	1.31718
Oligom	0.628883
Oligom	1.03289
Oligom	1.14412
Oligom	0.974465
Oligom	1.29859
Oligom	0.602204
Oligom	0.873224
Oligom	0.700821
Oligom	0.66333
Oligom	1.26998
Oligom	0.67064
Oligom	0.763245
Oligom	0.859631
Oligom	0.600347
Oligom	0.926888
Oligom	0.603156
Oligom	0.658156
Oligom	0.956124
Oligom	0.366793
Oligom	0.829978
Oligom	0.573642
Oligom	0.611433
Oligom	0.826665
Oligom	0.871799
Oligom	0.723236
Oligom	0.75028
Oligom	0.895157
Oligom	0.63
Oligom	0.605312
Oligom	0.574129
Oligom	0.64606
Oligom	0.487372
Oligom	0.557581
Oligom	0.497901
Oligom	0.438748
Oligom	0.707323
Oligom	0.601043
Oligom	0.506967
Oligom	0.638883
Oligom	0.963621
Oligom	0.459901
Oligom	0.738518
Oligom	0.584343
Oligom	0.657754
Oligom	0.618405
Oligom	0.782985
Oligom	0.766389
Oligom	0.705253
Oligom	0.588837
Oligom	0.648294
Oligom	0.507884
Oligom	0.661792
Oligom	0.510281
Oligom	0.566911
Oligom	0.750698
Oligom	0.63831
Oligom	0.428986
Oligom	0.563372
Oligom	0.515265
Oligom	0.581861
Oligom	0.376375
Oligom	0.745748
Oligom	0.791081
Oligom	0.636495
Oligom	0.938465
Oligom	0.563431
Oligom	0.700957
Oligom	0.601678
Oligom	0.569978
Oligom	0.649318
Oligom	0.600923
Oligom	0.312298
Oligom	0.756056
Oligom	0.450642
Oligom	0.652059
Oligom	0.791382
Oligom	0.528274
Oligom	0.691498
Oligom	0.690045
Oligom	0.76137
Oligom	0.643824
Oligom	0.614702
Oligom	0.913946
Oligom	0.847212
Oligom	0.764303
Oligom	0.840301
Oligom	0.785416
Oligom	0.826177
Oligom	0.813452
Oligom	0.814818
Oligom	0.696621
Oligom	0.776856
Oligom	0.904177
Oligom	0.785074
Oligom	0.972666
Oligom	0.723204
Oligom	0.734399
Oligom	1.03389
Oligom	0.804219
Oligom	0.787017
Oligom	1.00922
Oligom	0.869728
Oligom	0.842163
Oligom	1.00533
Oligom	0.909402
Oligom	0.976656
NAD + Oligom	0.44041
NAD + Oligom	0.280044
NAD + Oligom	0.396686
NAD + Oligom	0.337547
NAD + Oligom	0.43207
NAD + Oligom	0.377498
NAD + Oligom	0.476587
NAD + Oligom	0.458474
NAD + Oligom	0.579702
NAD + Oligom	0.491416
NAD + Oligom	0.6199
NAD + Oligom	0.482895
NAD + Oligom	0.733865
NAD + Oligom	0.444791
NAD + Oligom	0.337248
NAD + Oligom	0.480751
NAD + Oligom	0.488646
NAD + Oligom	0.405858
NAD + Oligom	0.464308
NAD + Oligom	0.51334
NAD + Oligom	0.585745
NAD + Oligom	0.523289
NAD + Oligom	0.495736
NAD + Oligom	0.308339
NAD + Oligom	0.529327
NAD + Oligom	0.352465
NAD + Oligom	0.362637
NAD + Oligom	0.664789
NAD + Oligom	0.397994
NAD + Oligom	0.38519
NAD + Oligom	0.433674
NAD + Oligom	0.474912
NAD + Oligom	0.292329
NAD + Oligom	0.35538
NAD + Oligom	0.442389
NAD + Oligom	0.559362
NAD + Oligom	0.411678
NAD + Oligom	0.378938
NAD + Oligom	0.498605
NAD + Oligom	0.621568
NAD + Oligom	0.607355
NAD + Oligom	0.424095
NAD + Oligom	0.419058
NAD + Oligom	0.62486
NAD + Oligom	0.365973
NAD + Oligom	0.490177
NAD + Oligom	0.477472
NAD + Oligom	0.403776
NAD + Oligom	0.291573
NAD + Oligom	0.463615
NAD + Oligom	0.383412
NAD + Oligom	0.373341
NAD + Oligom	0.440719
NAD + Oligom	0.386877
NAD + Oligom	0.414748
NAD + Oligom	0.517243
NAD + Oligom	0.299294
NAD + Oligom	0.530116
NAD + Oligom	0.419579
NAD + Oligom	0.432655
NAD + Oligom	0.41781
NAD + Oligom	0.408693
NAD + Oligom	0.35688
NAD + Oligom	0.428044
NAD + Oligom	0.363412
NAD + Oligom	0.254345
NAD + Oligom	0.355808
NAD + Oligom	0.287474
NAD + Oligom	0.327534
NAD + Oligom	0.257488
NAD + Oligom	0.329223
NAD + Oligom	0.359387
NAD + Oligom	0.231154
NAD + Oligom	0.258112
NAD + Oligom	0.221334
NAD + Oligom	0.231777
NAD + Oligom	0.369584
NAD + Oligom	0.234031
NAD + Oligom	0.258701
NAD + Oligom	0.252859
NAD + Oligom	0.475101
NAD + Oligom	0.2119
NAD + Oligom	0.369976
NAD + Oligom	0.453065
NAD + Oligom	0.360633
NAD + Oligom	0.267283
NAD + Oligom	0.310984
NAD + Oligom	0.23594
NAD + Oligom	0.265566
NAD + Oligom	0.203278
NAD + Oligom	0.20948
NAD + Oligom	0.223904
NAD + Oligom	0.202082
NAD + Oligom	0.206777
NAD + Oligom	0.261049
NAD + Oligom	0.284933
NAD + Oligom	0.22885
NAD + Oligom	0.267618
NAD + Oligom	0.215712
NAD + Oligom	0.16518
NAD + Oligom	0.162349
NAD + Oligom	0.237712
NAD + Oligom	0.172967
NAD + Oligom	0.201643
NAD + Oligom	0.267383
NAD + Oligom	0.299694
NAD + Oligom	0.196777
NAD + Oligom	0.36432
NAD + Oligom	0.250649
NAD + Oligom	0.490258
NAD + Oligom	0.453128
NAD + Oligom	0.434519
NAD + Oligom	0.296317
NAD + Oligom	0.293918
NAD + Oligom	0.314126
NAD + Oligom	0.319679
NAD + Oligom	0.205589
NAD + Oligom	0.286314
NAD + Oligom	0.199527
NAD + Oligom	0.493469
NAD + Oligom	0.462894
NAD + Oligom	0.240241
NAD + Oligom	0.37972
NAD + Oligom	0.454706
NAD + Oligom	0.412627
NAD + Oligom	0.335225
NAD + Oligom	0.266308
NAD + Oligom	0.234099
NAD + Oligom	0.230008
NAD + Oligom	0.345443
NAD + Oligom	0.308601
NAD + Oligom	0.291366
NAD + Oligom	0.198083
NAD + Oligom	0.318347
NAD + Oligom	0.436434
NAD + Oligom	0.267538
NAD + Oligom	0.371086
NAD + Oligom	0.244803
NAD + Oligom	0.440342
NAD + Oligom	0.189649
NAD + Oligom	0.202304
NAD + Oligom	0.232947
NAD + Oligom	0.407171
NAD + Oligom	0.224832
NAD + Oligom	0.354463
NAD + Oligom	0.163867
NAD + Oligom	0.238664
NAD + Oligom	0.249758
NAD + Oligom	0.240154
NAD + Oligom	0.210866
NAD + Oligom	0.197657
NAD + Oligom	0.253116
NAD + Oligom	0.22904
NAD + Oligom	0.264878
NAD + Oligom	0.248098
NAD + Oligom	0.242931
NAD + Oligom	0.224983
NAD + Oligom	0.245009
NAD + Oligom	0.215548
NAD + Oligom	0.299144
NAD + Oligom	0.234132
NAD + Oligom	0.404468
NAD + Oligom	0.3375
NAD + Oligom	0.275673
NAD + Oligom	0.294725
NAD + Oligom	0.284577
NAD + Oligom	0.296129
NAD + Oligom	0.27636
NAD + Oligom	0.355386
NAD + Oligom	0.266775
NAD + Oligom	0.297083
NAD + Oligom	0.308554
NAD + Oligom	0.334841
NAD + Oligom	0.299002
NAD + Oligom	0.264126
NAD + Oligom	0.287267
NAD + Oligom	0.470675
NAD + Oligom	0.42262
NAD + Oligom	0.318696
NAD + Oligom	0.256452
NAD + Oligom	0.336922
NAD + Oligom	0.386217
NAD + Oligom	0.349699
NAD + Oligom	0.26158
NAD + Oligom	0.189077
NAD + Oligom	0.257989
NAD + Oligom	0.230546
NAD + Oligom	0.262366
NAD + Oligom	0.410057
NAD + Oligom	0.361923
NAD + Oligom	0.321917
NAD + Oligom	0.297217
NAD + Oligom	0.326608
NAD + Oligom	0.545754
NAD + Oligom	0.35342
NAD + Oligom	0.459702
NAD + Oligom	0.437232
NAD + Oligom	0.243949
NAD + Oligom	0.354641
NAD + Oligom	0.30951
NAD + Oligom	0.233445
NAD + Oligom	0.264813
NAD + Oligom	0.262651
NAD + Oligom	0.218583
NAD + Oligom	0.205255
NAD + Oligom	0.299365
NAD + Oligom	0.277906
NAD + Oligom	0.267502
NAD + Oligom	0.200449
NAD + Oligom	0.19802
NAD + Oligom	0.38126
NAD + Oligom	0.415634
NAD + Oligom	0.271733
NAD + Oligom	0.146464
NAD + Oligom	0.192731
NAD + Oligom	0.333998
NAD + Oligom	0.278571
NAD + Oligom	0.316
NAD + Oligom	0.551675
NAD + Oligom	0.235776
NAD + Oligom	0.261339
NAD + Oligom	0.436185
NAD + Oligom	0.322214
NAD + Oligom	0.263974
NAD + Oligom	0.348622
NAD + Oligom	0.582884
NAD + Oligom	0.222536
NAD + Oligom	0.286156
NAD + Oligom	0.450195
NAD + Oligom	0.631328
NAD + Oligom	0.421517
NAD + Oligom	0.74419
NAD + Oligom	0.488313
NAD + Oligom	0.541759
NAD + Oligom	0.57094
NAD + Oligom	0.488881
NAD + Oligom	0.461434
NAD + Oligom	0.448604
NAD + Oligom	0.552793
NAD + Oligom	0.508391
NAD + Oligom	0.337289
NAD + Oligom	0.458692
NAD + Oligom	0.463487
NAD + Oligom	0.32914
NAD + Oligom	0.308189
NAD + Oligom	0.388604
NAD + Oligom	0.401709
NAD + Oligom	0.407174
NAD + Oligom	0.408845
NAD + Oligom	0.491793
NAD + Oligom	0.388626
NAD + Oligom	0.376166
NAD + Oligom	0.334097
NAD + Oligom	0.3557
NAD + Oligom	0.404016
NAD + Oligom	0.540324
NAD + Oligom	0.495548
NAD + Oligom	0.590441
NAD + Oligom	0.365642
NAD + Oligom	0.543233
NAD + Oligom	0.364228
NAD + Oligom	0.617487
NAD + Oligom	0.539394
NAD + Oligom	0.672953
NAD + Oligom	0.343748
NAD + Oligom	0.570397
NAD + Oligom	0.565834
NAD + Oligom	0.586183
NAD + Oligom	0.50022
NAD + Oligom	0.582451
NAD + Oligom	0.384992
NAD + Oligom	0.446314
NAD + Oligom	0.555881
NAD + Oligom	0.443513
NAD + Oligom	0.432306
NAD + Oligom	0.783676
NAD + Oligom	0.40928
NAD + Oligom	0.364491
NAD + Oligom	0.499933
NAD + Oligom	0.449177
NAD + Oligom	0.683551
NAD + Oligom	0.523955
NAD + Oligom	0.534237
NAD + Oligom	0.355702
NAD + Oligom	0.493915
NAD + Oligom	0.476783
NAD + Oligom	0.470219
NAD + Oligom	0.356477
NAD + Oligom	0.367486
NAD + Oligom	0.435586
NAD + Oligom	0.424759
NAD + Oligom	0.660479
NAD + Oligom	0.33443
NAD + Oligom	0.778575
NAD + Oligom	0.460478
NAD + Oligom	0.331345
NAD + Oligom	0.480847
NAD + Oligom	0.446641
NAD + Oligom	0.356547
NAD + Oligom	0.471607
NAD + Oligom	0.283979
NAD + Oligom	0.445654
NAD + Oligom	0.488548
NAD + Oligom	0.661388
NAD + Oligom	0.37201
NAD + Oligom	0.260333
NAD + Oligom	0.563608
NAD + Oligom	0.399877
NAD + Oligom	0.332437
NAD + Oligom	0.480496
NAD + Oligom	0.709302
NAD + Oligom	0.440053
NAD + Oligom	0.551618
NAD + Oligom	0.448413
NAD + Oligom	0.455136
NAD + Oligom	0.441577
NAD + Oligom	0.598147
NAD + Oligom	0.548654
NAD + Oligom	0.368469
NAD + Oligom	0.482525
NAD + Oligom	0.243525
NAD + Oligom	0.415348
NAD + Oligom	0.313265
NAD + Oligom	0.518787
NAD + Oligom	0.401482
NAD + Oligom	0.50661
NAD + Oligom	0.543889
NAD + Oligom	0.427449
NAD + Oligom	0.347178
NAD + Oligom	0.356104
NAD + Oligom	0.406394
NAD + Oligom	0.426782
NAD + Oligom	0.436819
NAD + Oligom	0.472544
NAD + Oligom	0.286239
NAD + Oligom	0.32562
NAD + Oligom	0.267973
NAD + Oligom	0.246317
NAD + Oligom	0.358626
NAD + Oligom	0.462552
NAD + Oligom	0.327133
NAD + Oligom	0.406581
NAD + Oligom	0.45646
NAD + Oligom	0.57234
NAD + Oligom	0.487115
NAD + Oligom	0.287006
NAD + Oligom	0.343133
NAD + Oligom	0.36917
NAD + Oligom	0.448285
NAD + Oligom	0.531789
NAD + Oligom	0.271794
NAD + Oligom	0.351232
NAD + Oligom	0.556023
NAD + Oligom	0.342911
NAD + Oligom	0.27084
NAD + Oligom	0.357376
NAD + Oligom	0.434449
NAD + Oligom	0.356574
NAD + Oligom	0.403046
NAD + Oligom	0.323741
NAD + Oligom	0.38516
NAD + Oligom	0.619482
NAD + Oligom	0.410747
NAD + Oligom	0.402402
NAD + Oligom	0.341516
NAD + Oligom	0.40588
NAD + Oligom	0.436277
NAD + Oligom	0.427426
NAD + Oligom	0.349716
NAD + Oligom	0.362345
NAD + Oligom	0.414271
NAD + Oligom	0.56578
NAD + Oligom	0.402612
NAD + Oligom	0.287035
NAD + Oligom	0.531622
NAD + Oligom	0.407437
NAD + Oligom	0.396662
NAD + Oligom	0.737657
NAD + Oligom	0.390552
NAD + Oligom	0.376039
NAD + Oligom	0.436687
NAD + Oligom	0.613393
NAD + Oligom	0.471152
NAD + Oligom	0.577398
NAD + Oligom	0.361439
NAD + Oligom	0.481943
NAD + Oligom	0.612189
NAD + Oligom	0.534157
NAD + Oligom	0.429268
NAD + Oligom	0.601428
NAD + Oligom	0.540226
NAD + Oligom	0.512943
NAD + Oligom	0.357375
NAD + Oligom	0.451881
NAD + Oligom	0.454241
NAD + Oligom	0.547929
NAD + Oligom	0.523649
NAD + Oligom	0.527034
NAD + Oligom	0.578182
NAD + Oligom	0.386721
NAD + Oligom	0.66471
NAD + Oligom	0.429798
NAD + Oligom	0.612425
NAD + Oligom	0.43716
NAD + Oligom	0.453845
NAD + Oligom	0.394456
NAD + Oligom	0.3258
[truncated: 1,197 more rows]

## Sheet: Fig 4f
sample	value
NT	1.08612
NT	0.79354			Total fork speed (CldU+IdU) / min
NT	1.00579		Samples	Mean	Standard Deviation	Double-labeled fibers counted
NT	1.00581		NT	1.14	0.29	553
NT	1.16058		NAD	0.46	0.13	554
NT	1.09764		Oligom	1.19	0.28	520
NT	1.11358		NAD + Oligom	1.26	0.33	515
NT	0.712181		2-DG	1.01	0.25	548
NT	1.21141		NAD + 2-DG	0.55	0.18	571
NT	0.393534
NT	0.890432
NT	1.12764
NT	1.04171
NT	1.48893
NT	1.06157
NT	1.04165
NT	1.11512
NT	1.96968
NT	1.29873
NT	0.688823
NT	0.652856
NT	0.665993
NT	0.702458
NT	0.906363
NT	1.37766
NT	0.946005
NT	0.786462
NT	0.88583
NT	1.73443
NT	0.900503
NT	0.932332
NT	1.33249
NT	1.44898
NT	0.980494
NT	1.34993
NT	0.939364
NT	0.664752
NT	1.19293
NT	1.00252
NT	1.01879
NT	1.05691
NT	1.4128
NT	1.29958
NT	1.48229
NT	1.16603
NT	1.30052
NT	1.63421
NT	1.07096
NT	1.56313
NT	1.68025
NT	1.02273
NT	0.641368
NT	1.43253
NT	1.16554
NT	1.27392
NT	0.808161
NT	1.08714
NT	1.02567
NT	1.25543
NT	1.03328
NT	1.45223
NT	0.726838
NT	0.945452
NT	0.682861
NT	1.75378
NT	1.10109
NT	0.969194
NT	0.964636
NT	1.03983
NT	0.928778
NT	0.676822
NT	1.16933
NT	0.736755
NT	0.938882
NT	0.721699
NT	0.776263
NT	0.978456
NT	0.938547
NT	0.743078
NT	1.19202
NT	1.01756
NT	1.28287
NT	1.14184
NT	0.965488
NT	1.1284
NT	1.241
NT	0.852755
NT	1.11957
NT	0.832735
NT	0.954742
NT	1.01765
NT	1.0173
NT	0.931198
NT	0.837655
NT	0.948779
NT	1.55093
NT	1.29074
NT	1.30549
NT	0.756844
NT	1.21851
NT	1.49906
NT	0.841516
NT	0.922146
NT	1.02979
NT	1.26308
NT	1.31686
NT	1.43783
NT	1.24211
NT	0.946033
NT	1.07069
NT	1.26735
NT	1.01282
NT	1.30614
NT	1.31746
NT	1.34232
NT	0.731823
NT	0.941131
NT	1.27416
NT	1.23627
NT	1.3868
NT	0.959547
NT	1.06954
NT	1.67444
NT	0.953392
NT	1.76252
NT	1.4284
NT	1.23804
NT	1.37725
NT	1.41736
NT	0.913574
NT	0.998442
NT	0.857017
NT	1.45369
NT	1.76686
NT	1.29899
NT	0.868433
NT	0.916911
NT	1.18284
NT	1.04395
NT	1.07959
NT	1.06248
NT	0.95393
NT	0.923144
NT	1.32179
NT	0.77703
NT	1.10457
NT	1.33865
NT	1.14432
NT	0.582691
NT	1.2028
NT	1.48059
NT	1.53844
NT	1.27684
NT	1.5067
NT	0.965651
NT	1.00504
NT	1.45856
NT	0.82808
NT	0.916167
NT	1.06617
NT	1.22111
NT	1.13348
NT	0.921975
NT	0.977472
NT	1.05476
NT	0.829557
NT	1.03291
NT	0.904142
NT	0.684277
NT	0.63461
NT	0.679694
NT	0.856058
NT	0.64696
NT	1.08173
NT	0.75504
NT	1.05583
NT	0.954889
NT	1.39644
NT	0.730275
NT	1.0226
NT	1.33247
NT	1.18381
NT	0.898303
NT	0.954113
NT	1.1768
NT	1.32679
NT	1.25884
NT	1.2078
NT	1.26058
NT	1.04897
NT	0.863635
NT	1.24639
NT	1.66501
NT	1.05658
NT	1.19305
NT	0.914585
NT	1.24932
NT	1.27944
NT	1.00712
NT	1.52947
NT	1.14022
NT	1.00627
NT	1.12802
NT	1.30883
NT	1.31722
NT	1.15392
NT	1.21647
NT	0.673056
NT	1.56869
NT	0.759534
NT	0.811977
NT	1.2626
NT	1.18471
NT	1.13536
NT	1.44304
NT	1.10847
NT	1.33911
NT	1.11662
NT	1.53194
NT	1.42992
NT	1.15008
NT	1.7702
NT	1.22169
NT	1.4328
NT	0.836637
NT	1.22189
NT	1.20793
NT	1.43144
NT	0.803837
NT	1.21158
NT	0.974233
NT	1.07501
NT	1.45541
NT	0.973305
NT	1.0386
NT	1.18506
NT	1.33722
NT	1.4528
NT	1.44585
NT	1.25903
NT	1.39944
NT	1.09214
NT	1.34579
NT	1.23159
NT	1.29956
NT	1.17358
NT	0.991449
NT	1.29354
NT	1.07823
NT	1.14656
NT	0.966476
NT	1.33283
NT	0.992589
NT	0.986133
NT	1.29152
NT	0.8219
NT	1.1134
NT	1.47026
NT	1.07581
NT	0.972461
NT	1.17415
NT	1.16287
NT	1.12617
NT	1.14221
NT	0.794709
NT	1.30125
NT	0.852206
NT	1.51992
NT	1.0478
NT	1.33751
NT	0.792724
NT	1.24281
NT	1.29618
NT	0.811364
NT	0.666844
NT	1.14763
NT	1.1971
NT	1.37614
NT	1.33185
NT	0.984467
NT	1.06319
NT	1.70032
NT	0.408945
NT	0.976591
NT	0.914588
NT	0.671757
NT	1.16111
NT	1.33712
NT	0.725351
NT	1.1207
NT	1.21027
NT	1.0939
NT	1.15338
NT	1.0872
NT	0.944535
NT	1.30682
NT	1.29059
NT	1.07954
NT	0.518729
NT	1.18484
NT	0.889565
NT	0.743171
NT	0.749277
NT	1.55921
NT	1.70365
NT	1.06849
NT	1.15114
NT	1.03194
NT	0.967733
NT	1.26723
NT	0.93456
NT	1.19294
NT	1.3343
NT	1.10304
NT	1.37106
NT	1.58468
NT	1.13243
NT	1.19076
NT	1.23841
NT	1.66411
NT	1.33035
NT	1.02852
NT	1.1138
NT	0.643528
NT	0.933059
NT	1.63136
NT	1.40946
NT	0.892839
NT	0.843582
NT	1.07514
NT	1.21474
NT	1.02124
NT	0.95928
NT	0.954117
NT	0.835079
NT	1.26843
NT	0.693158
NT	1.26221
NT	1.33539
NT	0.848528
NT	1.31246
NT	1.25807
NT	1.88695
NT	1.28092
NT	1.13106
NT	2.13379
NT	2.10347
NT	1.55615
NT	1.03185
NT	1.35385
NT	1.46579
NT	1.36725
NT	1.08292
NT	1.14064
NT	0.959788
NT	0.965445
NT	1.02158
NT	1.3948
NT	1.1932
NT	1.13769
NT	1.13882
NT	1.25357
NT	1.37315
NT	1.13889
NT	1.30526
NT	1.25731
NT	1.00263
NT	1.83006
NT	1.56946
NT	1.70283
NT	1.27211
NT	1.74396
NT	1.34133
NT	1.60085
NT	0.951939
NT	1.14837
NT	0.811695
NT	0.868935
NT	1.14686
NT	1.14601
NT	0.998819
NT	1.69003
NT	1.40039
NT	0.646841
NT	1.54459
NT	1.76215
NT	0.974126
NT	1.16001
NT	1.30158
NT	1.38553
NT	0.921238
NT	1.02457
NT	0.77647
NT	1.11413
NT	1.02751
NT	1.26229
NT	1.03023
NT	0.900138
NT	1.37952
NT	1.02601
NT	1.53036
NT	1.12095
NT	0.929417
NT	1.33311
NT	1.04523
NT	1.16915
NT	0.98973
NT	1.07331
NT	1.04103
NT	1.29508
NT	1.0621
NT	0.858629
NT	1.2394
NT	0.954362
NT	1.54417
NT	1.32703
NT	1.24052
NT	1.43779
NT	1.15263
NT	1.44476
NT	1.56719
NT	0.887123
NT	1.20159
NT	1.17012
NT	1.00413
NT	1.38458
NT	1.66197
NT	1.26469
NT	1.44806
NT	2.04948
NT	1.23682
NT	1
NT	1.13207
NT	0.991382
NT	0.782807
NT	0.918699
NT	1.08873
NT	1.14062
NT	1.09879
NT	0.905362
NT	0.874539
NT	1.40684
NT	1.50798
NT	2.09558
NT	1.42526
NT	1.29221
NT	1.30936
NT	0.873218
NT	0.975174
NT	0.745105
NT	1.33712
NT	1.39669
NT	1.58069
NT	1.57892
NT	1.17551
NT	1.08809
NT	1.16722
NT	1.87922
NT	0.919366
NT	1.18872
NT	1.40975
NT	1.04553
NT	1.0589
NT	0.921157
NT	1.20422
NT	1.6881
NT	1.32951
NT	1.33199
NT	1.41098
NT	0.977267
NT	0.681437
NT	0.933536
NT	1.28198
NT	0.512553
NT	0.808059
NT	0.68909
NT	0.768993
NT	0.521624
NT	0.556705
NT	0.742046
NT	0.713203
NT	0.643644
NT	0.571726
NT	0.59669
NT	0.75204
NT	0.747765
NT	0.787151
NT	0.605513
NT	0.932219
NT	0.726345
NT	0.500467
NT	0.696669
NT	0.572442
NT	0.733756
NT	0.589402
NT	0.583117
NT	1.00741
NT	1.37502
NT	1.06697
NT	1.2876
NT	1.00916
NT	1.29804
NT	0.901448
NT	1.14082
NT	1.56962
NT	1.48866
NT	1.02979
NT	1.28283
NT	1.62782
NT	1.25576
NT	1.56421
NT	0.962565
NT	1.38541
NT	1.21412
NT	1.13583
NT	1.66554
NT	0.771339
NT	1.1972
NT	0.986424
NT	1.47016
NT	0.852683
NT	0.94225
NT	1.22165
NT	0.883193
NT	1.20996
NT	1.53318
NT	1.36034
NT	1.35722
NT	0.916487
NT	1.28823
NT	1.22237
NT	1.03342
NT	1.59672
NT	1.47804
NT	1.04732
NT	1.04542
NT	1.03032
NT	1.5191
NT	1.36101
NT	0.90999
NT	1.19886
NT	1.2405
NT	1.1404
NT	1.02124
NT	1.23023
NT	0.908423
NT	1.60911
NT	1.07219
NT	1.62503
NT	1.40693
NT	1.60221
NT	1.29562
NT	1.59329
NAD	0.49028
NAD	0.258304
NAD	0.362117
NAD	0.44428
NAD	0.337856
NAD	0.306498
NAD	0.375615
NAD	0.480976
NAD	0.451244
NAD	0.372698
NAD	0.577893
NAD	0.387798
NAD	0.821467
NAD	0.717811
NAD	0.324191
NAD	0.411098
NAD	0.5919
NAD	0.425784
NAD	0.393174
NAD	0.2861
NAD	0.639599
NAD	0.64421
NAD	0.734927
NAD	0.52097
NAD	0.377423
NAD	0.308055
NAD	0.316188
NAD	0.322187
NAD	0.639324
NAD	0.415972
NAD	0.46067
NAD	0.396698
NAD	0.387842
NAD	0.448223
NAD	0.404315
NAD	0.589058
NAD	0.436016
NAD	0.307827
NAD	0.299047
NAD	0.286287
NAD	0.290198
NAD	0.377529
NAD	0.532452
NAD	0.191746
NAD	0.368911
NAD	0.423775
NAD	0.243294
NAD	0.353891
NAD	0.539153
NAD	0.466479
NAD	0.220613
NAD	0.702251
NAD	0.380201
NAD	0.589887
NAD	0.409495
NAD	0.952429
NAD	0.46277
NAD	0.703439
NAD	0.45677
NAD	0.625632
NAD	0.632898
NAD	0.738347
NAD	0.511718
NAD	0.425565
NAD	0.346471
NAD	0.428248
NAD	0.607082
NAD	0.329881
NAD	0.303034
NAD	0.402733
NAD	0.625285
NAD	0.570327
NAD	0.520259
NAD	0.576464
NAD	0.392609
NAD	0.19015
NAD	0.361182
NAD	0.481816
NAD	0.369195
NAD	0.951561
NAD	0.396642
NAD	0.417543
NAD	0.357443
NAD	0.443706
NAD	0.344471
NAD	0.383252
NAD	0.484361
NAD	0.374694
NAD	0.320793
NAD	0.444179
NAD	0.299879
NAD	0.396146
NAD	0.332415
NAD	0.434648
NAD	0.595202
NAD	0.367541
NAD	0.546755
NAD	0.347789
NAD	0.45691
NAD	0.483941
NAD	0.323362
NAD	0.400041
NAD	0.255025
NAD	0.649169
NAD	0.599157
NAD	0.441656
NAD	0.351661
NAD	0.315348
NAD	0.389559
NAD	0.342865
NAD	0.294685
NAD	0.218154
NAD	0.393691
NAD	0.291076
NAD	0.331089
NAD	0.494482
NAD	0.327113
NAD	0.378903
NAD	0.522891
NAD	0.684646
NAD	0.351149
NAD	0.321982
NAD	0.249654
NAD	0.30198
NAD	0.338828
NAD	0.504119
NAD	0.272837
NAD	0.627281
NAD	0.486631
NAD	0.369238
NAD	0.299366
NAD	0.230478
NAD	0.28988
NAD	0.459529
NAD	0.443328
NAD	0.41644
NAD	0.227158
NAD	0.30483
NAD	0.352562
NAD	0.388051
NAD	0.329481
NAD	0.751074
NAD	0.551452
NAD	0.385562
NAD	0.417985
NAD	0.372712
NAD	0.215092
NAD	0.382445
NAD	0.545419
NAD	0.376346
NAD	0.476447
NAD	0.230998
NAD	0.288361
NAD	0.352627
NAD	0.179774
NAD	0.491421
NAD	0.486404
NAD	0.600242
NAD	0.486422
NAD	0.716028
NAD	0.291951
NAD	0.45976
NAD	0.564386
NAD	0.644225
NAD	0.341498
NAD	0.440262
NAD	0.271829
NAD	0.224559
NAD	0.40721
NAD	0.261774
NAD	0.252469
NAD	0.436835
NAD	0.170397
NAD	0.392144
NAD	0.555297
NAD	0.336747
NAD	0.369835
NAD	0.328362
NAD	0.572716
NAD	0.340124
NAD	0.555848
NAD	0.439901
NAD	0.570966
NAD	0.547809
NAD	0.696018
NAD	0.327595
NAD	0.607813
NAD	0.527177
NAD	0.286019
NAD	0.515809
NAD	0.487657
NAD	0.333637
NAD	0.267476
NAD	0.303361
NAD	0.407916
NAD	0.406151
NAD	0.435717
NAD	0.479684
NAD	0.595035
NAD	0.522163
NAD	0.399941
NAD	0.450984
NAD	0.319404
NAD	0.346798
NAD	0.260366
NAD	0.413625
NAD	0.471611
NAD	0.450152
NAD	0.310635
NAD	0.840424
NAD	0.542237
NAD	0.448107
NAD	0.3765
NAD	0.548895
NAD	0.315686
NAD	0.362605
NAD	0.851695
NAD	0.561966
NAD	0.88713
NAD	0.783543
NAD	0.62834
NAD	0.745756
NAD	0.42092
NAD	0.346327
NAD	0.513776
NAD	0.413025
NAD	0.405499
NAD	0.405592
NAD	0.273663
NAD	0.324476
NAD	0.450474
NAD	0.399993
NAD	0.384972
NAD	0.406305
NAD	0.445589
NAD	0.281869
NAD	0.224139
NAD	0.460991
NAD	0.348921
NAD	0.41967
NAD	0.431764
NAD	0.360412
NAD	0.342779
NAD	0.530692
NAD	0.456996
NAD	0.372178
NAD	0.374923
NAD	0.296608
NAD	0.281707
NAD	0.427826
NAD	0.394117
NAD	0.28826
NAD	0.482316
NAD	0.261382
NAD	0.296785
NAD	0.39285
NAD	0.285711
NAD	0.614052
NAD	0.436503
NAD	0.416976
NAD	0.311125
NAD	0.237
NAD	0.906891
NAD	1.18633
NAD	0.553406
NAD	0.393011
NAD	0.417625
NAD	0.395302
NAD	0.407907
NAD	0.460199
NAD	0.406428
NAD	0.385313
NAD	0.471852
NAD	0.361908
NAD	0.635624
NAD	0.664306
NAD	0.588404
NAD	0.524317
NAD	0.67766
NAD	0.571478
NAD	0.575151
NAD	0.488062
NAD	0.455246
NAD	0.51259
NAD	0.532043
NAD	0.351559
NAD	0.376947
NAD	0.509427
NAD	0.341014
NAD	0.584338
NAD	0.524838
NAD	0.442963
NAD	0.501331
NAD	0.340207
NAD	0.359203
NAD	0.398342
NAD	0.457824
NAD	0.491977
NAD	0.378773
NAD	0.337588
NAD	0.680674
NAD	0.352451
NAD	0.363073
NAD	0.584144
NAD	0.266206
NAD	0.5443
NAD	0.383139
NAD	0.249979
NAD	0.511761
NAD	0.420778
NAD	0.685125
NAD	0.311456
NAD	0.333659
NAD	0.502202
NAD	0.380597
NAD	0.219771
NAD	0.553237
NAD	0.629261
NAD	0.584233
NAD	0.269872
NAD	0.402941
NAD	0.457668
NAD	0.650025
NAD	0.407056
NAD	0.379409
NAD	0.610732
NAD	0.501333
NAD	0.470376
NAD	0.414871
NAD	0.358098
NAD	0.682595
NAD	0.527132
NAD	0.613043
NAD	0.428723
NAD	0.337663
NAD	0.689567
NAD	0.375381
NAD	0.307049
NAD	0.513221
NAD	0.324679
NAD	0.298232
NAD	0.444194
NAD	0.282514
NAD	0.350317
NAD	0.392207
NAD	0.422064
NAD	0.496175
NAD	0.379349
NAD	0.477365
NAD	0.439391
NAD	0.475388
NAD	0.47576
NAD	0.573658
NAD	0.711968
NAD	0.479603
NAD	0.551459
NAD	0.454576
NAD	0.25197
NAD	0.474069
NAD	0.359983
NAD	0.670587
NAD	0.352352
NAD	0.342006
NAD	0.539025
NAD	0.432914
NAD	0.419695
NAD	0.403175
NAD	0.400159
NAD	0.502241
NAD	0.456379
NAD	0.485702
NAD	0.643611
NAD	0.616315
NAD	0.558104
NAD	0.498898
NAD	0.41929
NAD	0.545707
NAD	0.439876
NAD	0.400849
NAD	0.396763
NAD	0.386388
NAD	0.46959
NAD	0.468942
NAD	0.37643
NAD	0.396651
NAD	0.552156
NAD	0.358729
NAD	0.310893
NAD	0.26046
NAD	0.726028
NAD	0.525153
NAD	0.328992
NAD	0.307201
NAD	0.395952
NAD	0.418014
NAD	0.454983
NAD	0.417506
NAD	0.42558
NAD	0.5163
NAD	0.454722
NAD	0.546315
NAD	0.365358
NAD	0.316503
NAD	0.415417
NAD	0.518489
NAD	0.571338
NAD	0.390764
NAD	0.558255
NAD	0.468378
NAD	0.403316
NAD	0.630273
NAD	0.51694
NAD	0.313452
NAD	0.388516
NAD	0.496986
NAD	0.748097
NAD	0.592416
NAD	0.714697
NAD	0.473508
NAD	0.570863
NAD	0.413402
NAD	0.578708
NAD	0.487641
NAD	0.411694
NAD	0.477788
NAD	0.48646
NAD	0.434983
NAD	0.374732
NAD	0.535048
NAD	0.408137
NAD	0.512911
NAD	0.505613
NAD	0.742846
NAD	0.653742
NAD	0.444641
NAD	0.404179
NAD	0.47353
NAD	0.406393
NAD	0.594762
NAD	0.353626
NAD	0.471125
NAD	0.428921
NAD	0.427535
NAD	0.641266
NAD	0.514742
NAD	0.512331
NAD	0.365992
NAD	0.441345
NAD	0.47485
NAD	0.329229
NAD	0.514443
NAD	0.541802
NAD	0.517885
NAD	0.511453
NAD	0.445237
NAD	0.394997
NAD	0.546998
NAD	0.46711
NAD	0.453435
NAD	0.418483
NAD	0.69219
NAD	0.833072
NAD	0.641511
NAD	0.597855
NAD	0.520194
NAD	0.401379
NAD	0.621843
NAD	0.55861
NAD	0.320531
NAD	0.473062
NAD	0.489976
NAD	0.421587
NAD	0.411536
NAD	0.614696
NAD	0.56293
NAD	0.445523
NAD	0.44554
NAD	0.659154
NAD	0.801045
NAD	0.620326
NAD	0.49117
NAD	0.378007
NAD	0.501239
NAD	0.390916
NAD	0.534172
NAD	0.429065
NAD	0.570752
NAD	0.538911
NAD	0.471596
NAD	0.390712
NAD	0.65877
NAD	0.453479
NAD	0.526504
NAD	0.526167
NAD	0.517929
NAD	0.349045
NAD	0.624837
NAD	0.51615
NAD	0.647736
NAD	0.364427
NAD	0.445547
NAD	0.343897
NAD	0.786076
NAD	0.401903
NAD	0.269965
NAD	0.642932
NAD	0.492005
NAD	0.456525
NAD	0.38668
NAD	0.439034
NAD	0.372475
NAD	0.581858
NAD	0.640347
NAD	0.597176
NAD	0.596703
NAD	0.602013
NAD	0.443272
NAD	0.438077
NAD	0.658252
NAD	0.640878
NAD	0.630807
NAD	0.68221
NAD	0.517489
NAD	0.378746
NAD	0.52674
NAD	0.495485
NAD	0.520142
NAD	0.490252
NAD	0.466461
NAD	0.652917
NAD	0.526498
NAD	0.633941
NAD	0.563595
NAD	0.657694
NAD	0.581075
NAD	0.57572
NAD	0.591045
NAD	0.457335
NAD	0.562815
NAD	0.401609
NAD	0.332705
NAD	0.773778
NAD	0.585358
NAD	0.588154
NAD	0.410666
NAD	0.482345
NAD	0.649251
NAD	0.400288
NAD	0.54376
NAD	0.545765
NAD	0.361578
NAD	0.559082
NAD	0.496145
NAD	0.488436
Oligom	1.02674
Oligom	1.10925
Oligom	0.972057
Oligom	1.16773
Oligom	0.808223
Oligom	0.731286
Oligom	0.97648
Oligom	1.00369
Oligom	0.801721
Oligom	1.08096
Oligom	1.31319
Oligom	0.926807
Oligom	1.44677
Oligom	1.56511
Oligom	0.979223
Oligom	1.36537
Oligom	1.15604
Oligom	1.7941
Oligom	1.42322
Oligom	0.98238
Oligom	1.18449
Oligom	1.98716
Oligom	1.59327
Oligom	1.34951
Oligom	1.14101
Oligom	1.51391
Oligom	0.423969
Oligom	0.577621
Oligom	0.958457
Oligom	1.47138
Oligom	1.31095
Oligom	1.41338
Oligom	1.41174
Oligom	1.21925
Oligom	1.2793
Oligom	0.962759
Oligom	1.25408
Oligom	1.39189
Oligom	1.39731
Oligom	1.20111
Oligom	1.0428
Oligom	1.10733
Oligom	1.45922
Oligom	1.20031
Oligom	1.2288
Oligom	1.05271
Oligom	0.957115
Oligom	1.13475
Oligom	1.20713
Oligom	1.36299
Oligom	1.32926
Oligom	1.2826
Oligom	1.28799
Oligom	1.05105
Oligom	1.49845
Oligom	1.04626
Oligom	1.25191
Oligom	1.06587
Oligom	1.36407
Oligom	1.62207
Oligom	1.2204
Oligom	0.96836
Oligom	0.879436
Oligom	0.958832
Oligom	0.681983
Oligom	1.14095
Oligom	1.43554
Oligom	1.01936
Oligom	0.832509
Oligom	1.2161
Oligom	1.47302
Oligom	1.39207
Oligom	1.05997
Oligom	0.989405
Oligom	0.572301
Oligom	1.14096
Oligom	1.28032
Oligom	1.36786
Oligom	1.34513
Oligom	0.766371
Oligom	0.907974
Oligom	1.28192
Oligom	1.00421
Oligom	1.14937
Oligom	1.57602
Oligom	0.791586
Oligom	0.870811
Oligom	1.20642
Oligom	0.757187
Oligom	1.50045
Oligom	1.23896
Oligom	1.12273
Oligom	1.40179
Oligom	1.12456
Oligom	1.12733
Oligom	0.956525
Oligom	1.01694
Oligom	1.29736
Oligom	0.851724
Oligom	1.31034
Oligom	1.03468
Oligom	1.46696
Oligom	1.19558
Oligom	1.45771
Oligom	1.09169
Oligom	1.47366
Oligom	1.18417
Oligom	1.54188
Oligom	0.941778
Oligom	1.69634
Oligom	1.03836
Oligom	1.24894
Oligom	0.745298
Oligom	0.7086
Oligom	0.879222
Oligom	1.10753
Oligom	1.08465
Oligom	1.34674
Oligom	1.208
Oligom	1.22569
Oligom	1.20508
Oligom	0.785737
Oligom	0.928596
Oligom	1.15369
Oligom	1.24231
Oligom	1.06694
Oligom	1.45453
Oligom	1.11766
Oligom	0.904375
Oligom	0.676837
Oligom	1.05094
Oligom	1.23134
Oligom	0.897601
Oligom	1.2274
Oligom	0.86322
Oligom	0.884802
Oligom	0.918175
Oligom	0.925121
Oligom	1.24424
Oligom	1.21056
Oligom	1.13072
Oligom	1.29467
Oligom	0.845916
Oligom	0.872264
Oligom	1.14587
Oligom	1.09691
Oligom	1.42521
Oligom	1.25877
Oligom	1.05905
Oligom	1.63246
Oligom	1.20712
Oligom	1.30551
Oligom	1.00818
Oligom	1.19455
Oligom	1.28036
Oligom	0.78367
Oligom	0.756187
Oligom	1.24613
Oligom	1.42415
Oligom	0.904031
Oligom	0.761317
Oligom	0.938147
Oligom	1.05134
Oligom	1.27764
Oligom	0.878673
Oligom	1.9305
Oligom	1.01167
Oligom	1.18234
Oligom	1.50553
Oligom	1.43484
Oligom	1.54749
Oligom	1.38095
Oligom	1.16969
Oligom	1.10045
Oligom	1.13867
Oligom	1.43991
Oligom	1.18466
Oligom	1.30287
Oligom	1.17353
Oligom	1.171
Oligom	0.989569
Oligom	1.16308
Oligom	1.10084
Oligom	1.12151
Oligom	1.25725
Oligom	1.08492
Oligom	0.877344
Oligom	0.861932
Oligom	1.29939
Oligom	1.10378
Oligom	1.3952
Oligom	1.34251
Oligom	1.657
Oligom	1.32373
Oligom	1.56311
Oligom	1.20526
Oligom	1.62747
Oligom	1.09726
Oligom	1.49472
Oligom	1.74459
Oligom	1.08193
Oligom	1.30424
Oligom	0.982333
Oligom	1.54165
Oligom	0.984027
Oligom	1.04252
Oligom	1.11106
Oligom	1.08237
Oligom	1.31415
Oligom	1.24288
Oligom	0.798862
Oligom	0.956779
Oligom	1.31415
Oligom	1.09011
Oligom	1.536
Oligom	1.47444
Oligom	1.02828
Oligom	1.21394
Oligom	1.10754
Oligom	1.34218
Oligom	1.34148
Oligom	1.4981
Oligom	1.15345
Oligom	1.06982
Oligom	1.21168
Oligom	1.10813
Oligom	1.26413
Oligom	1.5895
Oligom	1.37286
Oligom	1.13651
Oligom	1.2839
Oligom	1.50465
Oligom	1.30022
Oligom	0.916045
Oligom	0.797743
Oligom	0.792745
Oligom	1.09287
Oligom	1.29247
Oligom	1.0811
Oligom	1.59778
Oligom	1.39081
Oligom	1.75282
Oligom	1.32875
Oligom	1.58077
Oligom	1.26307
Oligom	1.14203
Oligom	1.35747
Oligom	1.13162
Oligom	1.138
Oligom	1.30677
Oligom	0.938846
Oligom	1.46478
Oligom	1.1428
Oligom	1.30239
Oligom	1.58609
Oligom	1.08437
Oligom	1.11424
Oligom	1.0916
Oligom	1.18316
Oligom	1.29075
Oligom	1.07895
Oligom	0.929207
Oligom	0.682143
Oligom	0.935581
Oligom	1.31487
Oligom	0.953866
Oligom	0.519532
Oligom	1.71169
Oligom	1.35814
Oligom	1.22846
Oligom	1.24904
Oligom	1.26228
Oligom	0.959493
Oligom	0.87713
Oligom	0.850765
Oligom	1.05943
Oligom	0.675227
Oligom	0.669061
Oligom	1.22914
Oligom	1.3112
Oligom	1.64971
Oligom	1.04882
Oligom	1.12274
Oligom	0.5807
Oligom	1.23414
Oligom	0.723071
Oligom	1.18247
Oligom	1.24513
Oligom	1.25751
Oligom	1.2153
Oligom	1.21015
Oligom	1.29397
Oligom	1.16081
Oligom	1.26402
Oligom	0.926407
Oligom	0.971658
Oligom	1.00704
Oligom	1.05087
Oligom	0.950984
Oligom	1.16422
Oligom	1.19808
Oligom	0.929616
Oligom	1.5513
Oligom	1.17755
Oligom	1.25157
Oligom	1.27527
Oligom	1.30932
Oligom	0.92712
Oligom	1.15824
Oligom	1.45643
Oligom	1.13998
Oligom	1.36483
Oligom	1.02872
Oligom	1.13188
Oligom	1.0826
Oligom	1.29469
Oligom	0.920333
Oligom	1.5352
Oligom	1.1066
Oligom	1.77044
Oligom	1.24861
Oligom	1.02953
Oligom	1.32044
Oligom	1.66977
Oligom	1.42972
Oligom	1.43008
Oligom	1.85055
Oligom	0.797699
Oligom	1.03333
Oligom	1.54558
Oligom	0.982824
Oligom	1.31928
Oligom	1.25251
Oligom	1.082
Oligom	0.983491
Oligom	1.56011
Oligom	1.2165
Oligom	1.22007
Oligom	1.23796
Oligom	1.77814
Oligom	1.86663
Oligom	0.767863
Oligom	0.826394
Oligom	1.08773
Oligom	0.746292
Oligom	0.904271
Oligom	0.986152
Oligom	0.8108
Oligom	0.97908
Oligom	0.752396
Oligom	0.835875
Oligom	0.950162
Oligom	1.11103
Oligom	1.35176
Oligom	1.52936
Oligom	1.60191
Oligom	1.22263
Oligom	1.39803
Oligom	1.15886
Oligom	1.40417
Oligom	1.49837
Oligom	1.52107
Oligom	1.56172
Oligom	1.33218
Oligom	1.72521
Oligom	1.23285
Oligom	0.809648
Oligom	1.34045
Oligom	1.16758
Oligom	1.53336
Oligom	0.9183
Oligom	1.03924
Oligom	1.02936
Oligom	0.949254
Oligom	0.723426
Oligom	1.50594
Oligom	1.03752
Oligom	0.965085
Oligom	1.52189
Oligom	1.45341
Oligom	1.75707
Oligom	0.953564
Oligom	1.12244
Oligom	1.57237
Oligom	1.27479
Oligom	0.87836
Oligom	1.17187
Oligom	0.953919
Oligom	1.05081
Oligom	1.53109
Oligom	1.16418
Oligom	1.25126
Oligom	1.23489
Oligom	0.826458
Oligom	1.27008
Oligom	1.04251
Oligom	0.800304
Oligom	1.00376
Oligom	1.05835
Oligom	1.49685
Oligom	1.07015
Oligom	1.29509
Oligom	1.18042
Oligom	1.04213
Oligom	1.5818
Oligom	1.69976
Oligom	1.44824
Oligom	0.977396
Oligom	1.08437
Oligom	0.745481
Oligom	0.998754
Oligom	2.02042
Oligom	1.19886
Oligom	1.17939
Oligom	1.10335
Oligom	1.02295
Oligom	0.952937
Oligom	0.974725
Oligom	1.20988
Oligom	1.64856
Oligom	1.10718
Oligom	1.14053
Oligom	0.985021
Oligom	0.839422
Oligom	1.28425
Oligom	1.69564
Oligom	0.644311
Oligom	0.605111
Oligom	1.006
Oligom	1.10616
Oligom	0.874238
Oligom	1.13426
Oligom	1.1787
Oligom	1.33005
Oligom	1.22943
Oligom	1.54672
Oligom	0.962015
Oligom	1.19364
Oligom	1.14715
Oligom	1.87756
Oligom	1.12776
Oligom	1.24062
Oligom	1.38431
Oligom	1.07763
Oligom	1.65554
Oligom	0.759425
Oligom	1.14772
Oligom	1.13936
Oligom	1.07334
Oligom	1.20891
Oligom	1.7721
Oligom	1.41322
Oligom	1.74019
Oligom	0.811485
Oligom	0.961572
Oligom	0.949303
Oligom	0.869296
Oligom	0.900081
Oligom	1.30609
Oligom	1.10595
Oligom	1.30878
Oligom	0.866356
Oligom	1.66979
Oligom	1.06184
Oligom	1.40888
Oligom	1.91631
Oligom	1.20694
Oligom	1.11869
Oligom	0.98507
Oligom	1.26534
Oligom	0.940616
Oligom	1.55648
Oligom	2.11334
Oligom	1.44887
Oligom	1.20207
Oligom	1.07203
Oligom	1.49166
Oligom	1.26841
Oligom	1.19037
Oligom	0.996919
Oligom	1.2277
Oligom	1.69223
Oligom	1.05829
Oligom	0.954312
Oligom	1.28046
Oligom	1.18909
Oligom	1.16401
Oligom	0.911881
Oligom	1.31661
Oligom	1.69011
Oligom	1.29018
Oligom	1.54678
Oligom	1.27881
Oligom	1.80733
Oligom	1.52585
Oligom	0.978072
Oligom	1.06622
Oligom	1.4054
Oligom	0.96961
Oligom	1.63279
Oligom	1.95736
Oligom	0.928364
Oligom	1.33651
Oligom	1.93863
Oligom	1.13304
Oligom	1.1602
Oligom	1.07431
Oligom	1.84347
Oligom	0.942526
Oligom	0.580218
Oligom	1.24972
Oligom	1.43468
Oligom	1.44975
Oligom	0.710721
Oligom	0.677949
Oligom	1.17914
Oligom	1.20668
Oligom	0.342274
Oligom	1.11853
Oligom	1.23571
NAD + Oligom	1.15241
NAD + Oligom	1.81411
NAD + Oligom	1.78761
NAD + Oligom	1.64693
NAD + Oligom	1.21601
NAD + Oligom	1.19249
NAD + Oligom	1.76422
NAD + Oligom	0.928212
NAD + Oligom	1.32052
NAD + Oligom	1.56982
NAD + Oligom	1.4636
NAD + Oligom	1.38447
NAD + Oligom	1.38303
NAD + Oligom	1.42364
NAD + Oligom	1.1994
NAD + Oligom	1.29501
NAD + Oligom	1.41931
NAD + Oligom	1.19438
NAD + Oligom	1.61139
NAD + Oligom	1.66356
NAD + Oligom	1.54451
NAD + Oligom	1.32891
NAD + Oligom	1.13369
NAD + Oligom	1.31924
NAD + Oligom	1.50003
NAD + Oligom	1.17831
NAD + Oligom	1.46214
NAD + Oligom	1.37555
NAD + Oligom	1.26487
NAD + Oligom	1.17099
NAD + Oligom	1.13133
NAD + Oligom	1.03479
NAD + Oligom	0.916793
NAD + Oligom	1.26926
NAD + Oligom	1.19626
NAD + Oligom	2.01813
NAD + Oligom	0.994312
NAD + Oligom	0.782369
NAD + Oligom	1.36599
NAD + Oligom	1.20533
NAD + Oligom	0.843105
NAD + Oligom	1.31462
NAD + Oligom	1.27159
NAD + Oligom	1.19668
NAD + Oligom	1.35919
NAD + Oligom	0.991639
NAD + Oligom	1.96185
NAD + Oligom	1.12895
NAD + Oligom	1.16683
NAD + Oligom	1.34698
NAD + Oligom	1.78318
NAD + Oligom	1.47783
NAD + Oligom	1.24371
NAD + Oligom	1.35649
NAD + Oligom	1.23577
NAD + Oligom	1.35119
NAD + Oligom	1.11952
NAD + Oligom	1.40761
NAD + Oligom	1.16631
NAD + Oligom	1.43539
NAD + Oligom	0.514587
NAD + Oligom	0.872342
NAD + Oligom	0.895217
NAD + Oligom	1.00422
NAD + Oligom	1.1854
NAD + Oligom	1.48666
NAD + Oligom	1.07523
NAD + Oligom	1.61773
NAD + Oligom	1.3876
NAD + Oligom	1.28474
NAD + Oligom	1.39642
NAD + Oligom	0.930852
NAD + Oligom	0.854722
NAD + Oligom	1.19471
NAD + Oligom	1.06596
NAD + Oligom	0.773919
NAD + Oligom	1.00689
NAD + Oligom	0.973544
NAD + Oligom	1.03121
NAD + Oligom	1.23712
NAD + Oligom	0.355628
NAD + Oligom	0.915782
NAD + Oligom	0.769498
NAD + Oligom	0.675328
NAD + Oligom	0.766058
NAD + Oligom	1.05165
NAD + Oligom	0.941918
NAD + Oligom	1.22064
NAD + Oligom	1.57502
NAD + Oligom	0.963246
NAD + Oligom	0.950219
NAD + Oligom	1.17256
NAD + Oligom	1.27306
NAD + Oligom	0.912659
NAD + Oligom	1.01402
NAD + Oligom	1.03399
NAD + Oligom	0.580247
NAD + Oligom	1.32702
NAD + Oligom	1.43736
NAD + Oligom	0.719524
NAD + Oligom	1.11343
NAD + Oligom	1.25076
NAD + Oligom	1.19354
NAD + Oligom	1.17325
NAD + Oligom	1.09445
NAD + Oligom	0.832589
NAD + Oligom	1.04042
NAD + Oligom	1.06175
NAD + Oligom	0.927363
NAD + Oligom	1.26772
NAD + Oligom	1.19553
NAD + Oligom	1.66835
NAD + Oligom	0.943996
NAD + Oligom	1.22555
NAD + Oligom	0.824714
NAD + Oligom	1.41214
NAD + Oligom	0.98626
NAD + Oligom	0.891669
NAD + Oligom	1.13368
NAD + Oligom	0.814198
NAD + Oligom	0.614947
NAD + Oligom	1.24977
NAD + Oligom	0.767447
NAD + Oligom	1.39907
NAD + Oligom	1.14797
NAD + Oligom	1.1238
NAD + Oligom	1.28525
NAD + Oligom	1.38848
NAD + Oligom	1.00571
NAD + Oligom	1.43084
NAD + Oligom	1.22753
NAD + Oligom	1.39339
NAD + Oligom	0.97791
NAD + Oligom	1.49024
NAD + Oligom	1.3321
NAD + Oligom	0.985607
NAD + Oligom	1.32159
NAD + Oligom	0.750996
NAD + Oligom	0.603445
NAD + Oligom	0.910668
NAD + Oligom	0.568924
NAD + Oligom	1.22921
NAD + Oligom	1.07929
NAD + Oligom	1.57793
NAD + Oligom	0.974255
NAD + Oligom	1.2356
NAD + Oligom	1.40915
NAD + Oligom	1.39463
NAD + Oligom	1.85973
NAD + Oligom	1.36803
NAD + Oligom	1.71348
NAD + Oligom	1.28945
NAD + Oligom	1.15878
NAD + Oligom	1.03302
NAD + Oligom	0.911213
NAD + Oligom	0.544784
NAD + Oligom	1.46086
NAD + Oligom	1.05582
NAD + Oligom	1.68617
NAD + Oligom	0.458647
NAD + Oligom	1.54237
NAD + Oligom	1.60233
NAD + Oligom	1.40271
NAD + Oligom	1.12847
NAD + Oligom	1.81136
NAD + Oligom	1.52823
NAD + Oligom	1.57637
NAD + Oligom	1.51577
NAD + Oligom	1.67169
NAD + Oligom	1.48515
NAD + Oligom	1.35493
NAD + Oligom	0.933459
NAD + Oligom	1.11131
NAD + Oligom	1.41282
NAD + Oligom	1.14938
NAD + Oligom	1.31302
NAD + Oligom	1.12925
NAD + Oligom	1.02753
NAD + Oligom	0.944204
NAD + Oligom	1.38821
NAD + Oligom	0.77318
NAD + Oligom	1.44819
NAD + Oligom	2.02004
NAD + Oligom	1.66715
NAD + Oligom	1.50008
NAD + Oligom	1.32305
NAD + Oligom	1.05913
NAD + Oligom	0.922331
NAD + Oligom	1.21857
NAD + Oligom	1.2813
NAD + Oligom	1.54415
NAD + Oligom	1.64028
NAD + Oligom	1.11783
NAD + Oligom	1.26844
NAD + Oligom	1.99075
NAD + Oligom	1.59061
NAD + Oligom	1.71746
NAD + Oligom	1.86581
NAD + Oligom	1.49019
NAD + Oligom	1.79997
NAD + Oligom	1.38444
NAD + Oligom	1.18218
NAD + Oligom	0.989626
NAD + Oligom	1.6855
NAD + Oligom	1.26191
NAD + Oligom	1.79635
NAD + Oligom	1.31913
NAD + Oligom	1.0154
NAD + Oligom	1.17746
NAD + Oligom	1.24798
NAD + Oligom	1.04167
NAD + Oligom	1.62326
NAD + Oligom	1.53559
NAD + Oligom	1.79888
NAD + Oligom	2.23107
NAD + Oligom	2.31487
NAD + Oligom	1.16886
NAD + Oligom	0.990871
NAD + Oligom	1.71183
NAD + Oligom	1.61062
NAD + Oligom	1.33705
NAD + Oligom	1.41557
NAD + Oligom	1.36187
NAD + Oligom	1.30467
NAD + Oligom	1.0897
NAD + Oligom	1.28335
NAD + Oligom	1.57872
NAD + Oligom	0.844622
NAD + Oligom	0.850755
NAD + Oligom	2.02451
NAD + Oligom	1.31972
NAD + Oligom	2.03581
NAD + Oligom	1.965
NAD + Oligom	2.17862
NAD + Oligom	1.73975
NAD + Oligom	1.62649
NAD + Oligom	2.47873
NAD + Oligom	0.481519
NAD + Oligom	0.851846
NAD + Oligom	1.7515
NAD + Oligom	1.30691
NAD + Oligom	0.683125
NAD + Oligom	1.10634
NAD + Oligom	1.59439
NAD + Oligom	1.07919
NAD + Oligom	1.11672
NAD + Oligom	1.80518
NAD + Oligom	1.25622
NAD + Oligom	1.33704
NAD + Oligom	1.55723
NAD + Oligom	1.37132
NAD + Oligom	1.06418
NAD + Oligom	1.55983
NAD + Oligom	1.61021
NAD + Oligom	1.18602
NAD + Oligom	1.22251
NAD + Oligom	0.971499
NAD + Oligom	1.37936
NAD + Oligom	1.26809
NAD + Oligom	1.2182
NAD + Oligom	1.82421
NAD + Oligom	1.0834
NAD + Oligom	1.24627
NAD + Oligom	0.808605
NAD + Oligom	1.05437
NAD + Oligom	1.60298
NAD + Oligom	1.10958
NAD + Oligom	0.796664
NAD + Oligom	1.2749
NAD + Oligom	1.37822
NAD + Oligom	1.67745
NAD + Oligom	1.9193
NAD + Oligom	1.52002
NAD + Oligom	1.91133
NAD + Oligom	1.83549
NAD + Oligom	1.41941
NAD + Oligom	1.19908
NAD + Oligom	1.66092
NAD + Oligom	1.19285
NAD + Oligom	1.55097
NAD + Oligom	1.4993
NAD + Oligom	1.03899
NAD + Oligom	1.05566
NAD + Oligom	0.965972
NAD + Oligom	1.13932
NAD + Oligom	1.22261
NAD + Oligom	1.10877
NAD + Oligom	0.700231
NAD + Oligom	1.05072
NAD + Oligom	1.23199
NAD + Oligom	0.882996
NAD + Oligom	0.993174
NAD + Oligom	1.13851
NAD + Oligom	1.05651
NAD + Oligom	1.50378
NAD + Oligom	1.17771
NAD + Oligom	1.80958
NAD + Oligom	0.791343
NAD + Oligom	1.05888
NAD + Oligom	0.930217
NAD + Oligom	0.689438
NAD + Oligom	0.964838
NAD + Oligom	1.01551
NAD + Oligom	0.87369
NAD + Oligom	1.17554
NAD + Oligom	1.05368
NAD + Oligom	1.39618
NAD + Oligom	1.3928
NAD + Oligom	1.56815
NAD + Oligom	1.47165
NAD + Oligom	0.996075
NAD + Oligom	1.14817
NAD + Oligom	0.985659
NAD + Oligom	1.04963
NAD + Oligom	0.862696
NAD + Oligom	1.46616
NAD + Oligom	1.27475
NAD + Oligom	1.12575
NAD + Oligom	0.946172
NAD + Oligom	1.0273
NAD + Oligom	1.01153
NAD + Oligom	1.20851
NAD + Oligom	1.27005
NAD + Oligom	1.13878
NAD + Oligom	1.44793
NAD + Oligom	0.956667
NAD + Oligom	0.97388
NAD + Oligom	0.9366
NAD + Oligom	1.28029
NAD + Oligom	1.26759
NAD + Oligom	0.765429
NAD + Oligom	1.35021
NAD + Oligom	1.57446
NAD + Oligom	1.74696
NAD + Oligom	0.727426
NAD + Oligom	1.09586
NAD + Oligom	0.954173
NAD + Oligom	1.03064
NAD + Oligom	0.835595
NAD + Oligom	1.0517
NAD + Oligom	0.948362
NAD + Oligom	1.6052
NAD + Oligom	0.626993
NAD + Oligom	1.55293
NAD + Oligom	1.1656
NAD + Oligom	1.50931
NAD + Oligom	1.13812
NAD + Oligom	2.32797
NAD + Oligom	1.71933
NAD + Oligom	1.33355
NAD + Oligom	1.60765
NAD + Oligom	1.01999
NAD + Oligom	1.60637
NAD + Oligom	1.30769
NAD + Oligom	1.45383
NAD + Oligom	1.31092
NAD + Oligom	1.83345
NAD + Oligom	0.96605
NAD + Oligom	1.60065
NAD + Oligom	1.36028
NAD + Oligom	1.53214
NAD + Oligom	0.437268
NAD + Oligom	1.11989
NAD + Oligom	1.55044
NAD + Oligom	1.61065
NAD + Oligom	0.9681
NAD + Oligom	1.10765
NAD + Oligom	1.36426
NAD + Oligom	1.26421
NAD + Oligom	1.29612
NAD + Oligom	1.42328
NAD + Oligom	1.09936
[truncated: 1,262 more rows]

## Sheet: Fig 4g
metabolomics				replication fork analysis
mtb	sample	mtbLFC		sample	speedLFC
ADP	BPTES	0.577644		NT	-0.326046
ADP	NAD	2.18208		NT	0.320843
ADP	NAD+BPTES	1.69866		NT	-0.47763
ADP	NAD+Oligom	1.72781		NT	0.111421
ADP	NT	0		NT	0.190836
ADP	Oligom	1.14878		NT	-0.460884
AMP	BPTES	0.491453		NT	0.0407117
AMP	NAD	2.82949		NT	0.166598
AMP	NAD+BPTES	1.59198		NT	0.0946042
AMP	NAD+Oligom	2.17927		NT	-0.0454283
AMP	NT	0		NT	0.280934
AMP	Oligom	1.5853		NT	0.250986
ATP	BPTES	0.129754		NT	0.698004
ATP	NAD	1.83743		NT	0.541478
ATP	NAD+BPTES	1.13966		NT	0.580725
ATP	NAD+Oligom	0.909174		NT	-0.223139
ATP	NT	0		NT	-0.0514523
ATP	Oligom	0.190924		NT	-0.0641646
CDP	BPTES	0.39852		NT	0.351374
CDP	NAD	-5.25269		NT	-0.151472
CDP	NAD+BPTES	-1.32005		NT	0.416397
CDP	NAD+Oligom	-1.75713		NT	-0.320509
CDP	NT	0		NT	0.171797
CDP	Oligom	0.966507		NT	-0.0948924
CMP	BPTES	0.0435047		NT	0.442933
CMP	NAD	0.369296		NT	0.267388
CMP	NAD+BPTES	0.173416		NT	0.214585
CMP	NAD+Oligom	-0.408908		NT	-0.406765
CMP	NT	0		NT	-0.0392931
CMP	Oligom	0.226448		NT	-1.04284
CTP	BPTES	0.0444314		NT	-0.0925776
CTP	NAD	-3.65999		NT	-0.151075
CTP	NAD+BPTES	-1.62474		NT	-0.693231
CTP	NAD+Oligom	-2.37665		NT	0.0783851
CTP	NT	0		NT	0.203914
CTP	Oligom	-0.123212		NT	-0.425595
dGDP	BPTES	0.428503		NT	-0.732126
dGDP	NAD	2.59467		NT	-0.120821
dGDP	NAD+BPTES	1.17196		NT	-0.382543
dGDP	NAD+Oligom	1.95028		NT	-0.17637
dGDP	NT	0		NT	-0.219527
dGDP	Oligom	1.2097		NT	0.124648
GMP	BPTES	1.20969		NT	-0.338522
GMP	NAD	3.39474		NT	-0.00566376
GMP	NAD+BPTES	1.83315		NT	0.0950292
GMP	NAD+Oligom	2.45534		NT	0.421673
GMP	NT	0		NT	-0.578505
GMP	Oligom	2.46467		NT	0.185453
GTP	BPTES	0.218324		NT	0.384159
GTP	NAD	1.41219		NT	0.530006
GTP	NAD+BPTES	0.489929		NT	0.168916
GTP	NAD+Oligom	-0.0473652		NT	0.219311
GTP	NT	0		NT	-0.252241
GTP	Oligom	0.0322286		NT	-0.303014
UDP	BPTES	-0.0246418		NT	-0.708162
UDP	NAD	-1.33127		NT	-0.304809
UDP	NAD+BPTES	-0.737571		NT	-0.13386
UDP	NAD+Oligom	-1.1662		NT	-0.189962
UDP	NT	0		NT	-0.146454
UDP	Oligom	0.215109		NT	0.405034
UMP	BPTES	0.462784		NT	0.135652
UMP	NAD	-5.92321		NT	0.402489
UMP	NAD+BPTES	-1.14705		NT	1.21136
UMP	NAD+Oligom	-0.893108		NT	0.400256
UMP	NT	0		NT	0.619631
UMP	Oligom	1.5721		NT	1.0588
UTP	BPTES	0.0425535		NT	0.773998
UTP	NAD	-8.37221		NT	0.487239
UTP	NAD+BPTES	-2.00334		NT	0.478946
UTP	NAD+Oligom	-2.90132		NT	-0.842778
UTP	NT	0		NT	0.0441013
UTP	Oligom	-0.0590427		NT	-1.06937
				NT	-0.100267
				NT	-0.75323
				NT	-0.986681
				NT	-0.0124059
				NT	-0.545301
				NT	-0.176838
				NT	-0.125253
				NT	-0.599992
				NT	-0.39762
				NT	-0.215017
				NT	-0.148051
				NT	-0.221999
				NT	-0.717179
				NT	0.347194
				NT	-0.102629
				NT	-0.0638781
				NT	0.051773
				NT	0.400363
				NT	0.337312
				NT	0.794009
				NT	1.06035
				NT	1.15577
				NT	0.129105
				NT	0.542297
				NT	0.729453
				NT	0.667966
				NT	1.17861
				NT	0.466531
				NT	-0.15896
				NT	-0.732479
				NT	0.0607169
				NT	-0.180189
				NT	-0.0755813
				NT	0.409588
				NT	0.214727
				NT	0.115874
				NT	-0.784472
				NT	0.196117
				NT	0.0244661
				NT	-0.505585
				NT	-0.502395
				NT	-0.824616
				NT	-0.165478
				NT	0.024002
				NT	0.0124208
				NT	-0.642907
				NT	-0.405925
				NT	-0.255258
				NT	0.2547
				NT	-0.678159
				NT	0.203409
				NT	0.278263
				NT	-0.202242
				NT	-0.10715
				NT	-0.125774
				NT	-0.193586
				NT	-0.0517947
				NT	0.227798
				NT	-0.558509
				NT	-0.129268
				NT	-0.0977956
				NT	-0.125984
				NT	-0.0951522
				NT	-0.850263
				NT	0.106855
				NT	0.103576
				NT	-0.189076
				NT	-0.166716
				NT	-0.209436
				NT	-0.2607
				NT	0.020708
				NT	-0.36766
				NT	-0.0907226
				NT	-0.463059
				NT	-0.463157
				NT	0.107563
				NT	-0.286268
				NT	0.337499
				NT	-0.775334
				NT	-0.106077
				NT	-0.135603
				NT	-0.712876
				NT	-0.59931
				NT	0.0200583
				NT	-0.13473
				NT	0.0154842
				NT	0.101026
				NT	-0.174906
				NT	-0.37896
				NT	-0.191624
				NT	-0.168755
				NT	-0.31997
				NT	-0.504312
				NT	-0.139605
				NT	-0.0902993
				NT	-0.0834283
				NT	-0.223058
				NT	-0.0271208
				NT	-0.465443
				NT	0.353663
				NT	0.313068
				NT	0.0948847
				NT	-0.227094
				NT	0.358313
				NT	-0.490357
				NT	0.114838
				NT	0.131303
				NT	-0.158331
				NT	-0.159681
				NT	-0.167841
				NT	-0.44643
				NT	0.0795538
				NT	0.149192
				NT	0.0972284
				NT	0.0182634
				NT	0.385043
				NT	-0.0469427
				NT	-0.335051
				NT	-0.204589
				NT	0.171569
				NT	0.595637
				NT	0.2051
				NT	0.22423
				NT	0.219566
				NT	-0.0653664
				NT	-0.152721
				NT	0.0273652
				NT	-0.408993
				NT	0.0144513
				NT	0.225963
				NT	0.0806631
				NT	0.296826
				NT	0.539738
				NT	0.108531
				NT	0.0123092
				NT	-0.660595
				NT	0.175093
				NT	0.280964
				NT	0.453738
				NT	0.668651
				NT	0.674984
				NT	0.396424
				NT	0.655013
				NT	0.2157
				NT	-0.0201109
				NT	-0.234586
				NT	0.136811
				NT	-0.422702
				NT	-0.374019
				NT	0.0766184
				NT	0.0898704
				NT	-0.0509633
				NT	-0.872663
				NT	0.48507
				NT	-0.103454
				NT	0.0270926
				NT	0.141547
				NT	-0.0280811
				NT	0.116201
				NT	0.0210193
				NT	0.0500084
				NT	-0.0776277
				NT	0.627138
				NT	0.23707
				NT	0.330796
				NT	0.413054
				NT	0.0463408
				NT	0.330064
				NT	0.40851
				NT	-0.187781
				NT	-0.0129278
				NT	-0.371133
				NT	-0.122644
				NT	0.220653
				NT	-0.319589
				NT	-0.212684
				NT	0.880812
				NT	0.604453
				NT	0.205554
				NT	-0.799092
				NT	0.067558
				NT	0.26592
				NT	0.415189
				NT	0.0882218
				NT	0.051815
				NT	0.24113
				NT	-0.0307619
				NT	0.501027
				NT	0.245691
				NT	-0.222539
				NT	0.158644
				NT	-0.115189
				NT	-0.186153
				NT	-0.35332
				NT	-0.0637832
				NT	-0.347585
				NT	-0.130621
				NT	0.0724674
				NT	-0.120965
				NT	-0.0891557
				NT	-0.109353
				NT	0.210091
				NT	0.0675337
				NT	-0.0481622
				NT	0.330942
				NT	-0.373936
				NT	0.195454
				NT	-0.191218
				NT	-0.102939
				NT	0.0956782
				NT	-0.219376
				NT	-0.0553139
				NT	0.393307
				NT	-0.323811
				NT	-0.250206
				NT	-0.224911
				NT	-0.24903
				NT	-0.320278
				NT	-0.318298
				NT	-0.0237989
				NT	0.00459076
				NT	-0.165293
				NT	0.0223318
				NT	0.0121905
				NT	-0.0819173
				NT	-0.209612
				NT	-0.653696
				NT	0.306639
				NT	0.0263211
				NT	0.322373
				NT	0.249913
				NT	-0.498382
				NT	-0.726895
				NT	0.172254
				NT	-0.322113
				NT	0.0020752
				NT	0.10776
				NT	-0.615877
				NT	0.113507
				NT	-0.308747
				NT	-0.368494
				NT	-0.449322
				NT	0.0784728
				NT	0.0669308
				NT	-0.951288
				NT	-0.0642747
				NT	-0.320045
				NT	0.08692
				NT	0.453903
				NT	-0.0571069
				NT	-0.247785
				NT	-0.717713
				NT	0.270777
				NT	0.161201
				NT	0.141618
				NT	0.319239
				NT	0.105962
				NT	-0.163677
				NT	-0.135239
				NT	-0.566984
				NT	-0.496342
				NT	-0.453109
				NT	-0.0600106
				NT	-0.247085
				NT	-0.284998
				NT	-0.672193
				NT	-0.429785
				NT	-0.492233
				NT	-0.0948013
				NT	-0.728726
				NT	0.0586704
				NT	-0.178764
				NT	-0.270713
				NT	-0.161095
				NT	0.0539202
				NT	0.069898
				NT	-0.461893
				NT	-0.331945
				NT	-0.562653
				NT	-1.09155
				NT	-0.334926
				NT	-0.0982599
				NT	-0.625907
				NT	-0.0864954
				NT	-0.779148
				NT	-0.159223
				NT	-0.0834033
				NT	-0.807537
				NT	0.184011
				NT	-0.0334719
				NT	0.416408
				NT	-0.75238
				NT	0.184205
				NT	-0.233862
				NT	-0.46823
				NT	0.171719
				NT	-0.0107097
				NT	0.00196281
				NT	-0.0237011
				NT	0.0624893
				NT	-0.29849
				NT	-0.145645
				NT	0.161464
				NT	0.128526
				NT	-0.411996
				NT	-0.276376
				NT	-0.593557
				NT	-0.121611
				NT	-0.230304
				NT	-0.255208
				NT	-0.0696883
				NT	-0.0747265
				NT	-0.107297
				NT	0.0393204
				NT	-0.340689
				NT	-0.0488155
				NT	0.546661
				NT	-0.180279
				NT	-0.745279
				NT	-0.281413
				NT	-0.377137
				NT	-1.28463
				NT	0.456541
				NT	-0.201778
				NT	0.113216
				NT	0.0654414
				NT	-0.0248438
				NT	-0.201879
				NT	-0.267652
				NT	-0.656531
				NT	-0.192999
				NT	-0.575723
				NT	-0.467156
				NT	-0.545087
				NT	-1.23376
				NT	-0.44719
				NT	-0.573026
				NT	-0.819231
				NT	-0.426595
				NT	0.122316
				NT	-0.14418
				NT	-0.470902
				NT	0.321934
				NT	0.0924861
				NT	0.244308
				NT	0.00945189
				NT	-0.203236
				NT	-0.310212
				NT	-0.323584
				NT	-0.28487
				NT	-0.779578
				NT	-0.70668
				NT	0.0409411
				NT	-0.220565
				NT	-0.679623
				NT	0.140009
				NT	0.353636
				NT	-0.118344
				NT	-0.215784
				NT	-0.457744
				NT	-0.0898221
				NT	-0.108142
				NT	0.194032
				NT	-0.129653
				NT	0.376449
				NT	0.281873
				NT	-0.0470384
				NT	-0.898239
				NT	-0.612732
				NT	0.120067
				NT	0.359326
				NT	0.0410611
				NT	0.199711
				NT	0.0489542
				NT	0.54402
				NT	0.0153118
				NT	-0.323948
				NT	-0.105528
				NT	-0.71629
				NT	0.211554
				NT	-1.04334
				NT	-0.857007
				NT	0.451717
				NT	-0.536378
				NT	-0.425378
				NT	-0.864001
				NT	-0.475274
				NT	0.625059
				NT	0.622841
				NT	-0.0773538
				NT	-0.286963
				NT	-1.02746
				NT	0.707128
				NT	-0.395331
				NT	-0.478247
				NT	-0.601313
				NT	-0.669708
				NT	-0.460854
				NT	0.497861
				NT	0.0651656
				NT	-0.0380755
				NT	-0.114699
				NT	0.00303014
				NT	0.127986
				NT	-0.711698
				NT	0.084051
				NT	0.344547
				NT	-0.178462
				NT	0.730585
				NT	0.58217
				NT	0.0567677
				NT	0.898561
				NT	0.0761914
				NT	-0.374652
				NT	0.192986
				NT	0.708865
				NT	0.0270784
				NT	-0.726883
				NT	-0.309822
				NT	-0.04141
				NT	-0.691239
				NT	-0.158072
				NT	-0.635277
				NT	-0.294874
				NT	-0.143508
				NT	0.48394
				NT	-0.0856533
				NT	-0.16703
				NT	0.491827
				NT	0.580481
				NT	0.398257
				NT	0.448731
				NT	0.228991
				NT	0.772816
				NT	0.370613
				NT	0.216775
				NT	0.269721
				NT	0.366832
				NT	0.780889
				NT	0.511527
				NT	0.731516
				NT	0.948146
				NT	0.700624
				NT	0.819732
				NT	0.706778
				NT	0.344332
				NT	-0.186015
				NT	0.219382
				NT	0.249431
				NAD	-1.94315
				NAD	-1.95384
				NAD	-2.2913
				NAD	-2.295
				NAD	-1.85045
				NAD	-1.81277
				NAD	-2.33383
				NAD	-1.72881
				NAD	-2.60865
				NAD	-2.59266
				NAD	-2.05962
				NAD	-2.3445
				NAD	-1.75322
				NAD	-1.61096
				NAD	-2.13114
				NAD	-1.3883
				NAD	-2.00912
				NAD	-1.70314
				NAD	-1.89159
				NAD	-1.8756
				NAD	-2.47645
				NAD	-1.81291
				NAD	-1.89272
				NAD	-1.83893
				NAD	-1.7954
				NAD	-2.32189
				NAD	-1.97153
				NAD	-2.0398
				NAD	-1.9637
				NAD	-2.00959
				NAD	-2.30419
				NAD	-1.68587
				NAD	-1.55077
				NAD	-2.23976
				NAD	-1.71192
				NAD	-1.69069
				NAD	-1.90404
				NAD	-2.48858
				NAD	-2.14701
				NAD	-2.36525
				NAD	-2.49817
				NAD	-1.68462
				NAD	-2.01227
				NAD	-2.34883
				NAD	-1.52639
				NAD	-2.08432
				NAD	-2.15699
				NAD	-1.27827
				NAD	-1.60844
				NAD	-2.2007
				NAD	-2.04415
				NAD	-2.11275
				NAD	-2.13198
				NAD	-2.33849
				NAD	-1.83665
				NAD	-2.01465
				NAD	-1.67006
				NAD	-2.76539
				NAD	-1.67425
				NAD	-2.15428
				NAD	-2.17548
				NAD	-2.13431
				NAD	-2.10129
				NAD	-2.20243
				NAD	-1.82039
				NAD	-2.18969
				NAD	-1.32028
				NAD	-1.84399
				NAD	-1.20447
				NAD	-1.88519
				NAD	-1.84561
				NAD	-2.1178
				NAD	-1.95316
				NAD	-1.74392
				NAD	-1.87895
				NAD	-1.55933
				NAD	-2.90046
				NAD	-1.82693
				NAD	-2.06216
				NAD	-1.74076
				NAD	-1.88317
				NAD	-2.3313
				NAD	-2.93926
				NAD	-2.32143
				NAD	-1.99618
				NAD	-1.78993
				NAD	-1.43746
				NAD	-2.30659
				NAD	-2.96467
				NAD	-2.71896
				NAD	-2.01399
				NAD	-1.53094
				NAD	-2.58166
				NAD	-2.07478
				NAD	-2.83627
				NAD	-2.21763
				NAD	-2.02975
				NAD	-2.01994
				NAD	-2.6473
				NAD	-3.03185
				NAD	-1.98756
				NAD	-2.58286
				NAD	-1.8549
				NAD	-2.33953
				NAD	-2.16785
				NAD	-1.78594
				NAD	-1.81523
				NAD	-2.52037
				NAD	-2.33535
				NAD	-1.95944
				NAD	-1.96611
				NAD	-2.49579
				NAD	-2.10114
				NAD	-2.93037
				NAD	-2.33064
				NAD	-2.45617
				NAD	-1.51546
				NAD	-2.16652
				NAD	-2.39993
				NAD	-1.92648
				NAD	-1.86294
				NAD	-1.83995
				NAD	-2.17293
				NAD	-1.94797
				NAD	-1.91957
				NAD	-1.72981
				NAD	-1.75813
				NAD	-2.15985
				NAD	-1.81831
				NAD	-1.45967
				NAD	-2.13925
				NAD	-2.22221
				NAD	-1.9693
				NAD	-1.66352
				NAD	-1.95452
				NAD	-2.07305
				NAD	-1.54674
				NAD	-2.05219
				NAD	-2.0152
				NAD	-2.3397
				NAD	-2.53683
				NAD	-2.81888
				NAD	-2.09706
				NAD	-2.16976
				NAD	-1.58514
				NAD	-2.29458
				NAD	-1.42752
				NAD	-1.76722
				NAD	-1.5732
				NAD	-1.94855
				NAD	-1.9314
				NAD	-2.9414
				NAD	-2.13407
				NAD	-2.07401
				NAD	-1.63032
				NAD	-1.75483
				NAD	-1.55801
				NAD	-2.27235
				NAD	-2.0146
				NAD	-2.2652
				NAD	-2.2275
				NAD	-2.01035
				NAD	-2.37996
				NAD	-2.01465
				NAD	-2.19989
				NAD	-2.20204
				NAD	-2.25787
				NAD	-2.57474
				NAD	-1.79838
				NAD	-2.53658
				NAD	-2.67161
				NAD	-2.9414
				NAD	-2.17908
				NAD	-1.0989
				NAD	-1.26706
				NAD	-1.86248
				NAD	-2.06232
				NAD	-2.06364
				NAD	-2.01162
				NAD	-1.77032
				NAD	-1.78555
				NAD	-1.62684
				NAD	-1.60581
				NAD	-1.9064
				NAD	-1.68767
				NAD	-2.4183
				NAD	-2.16898
				NAD	-1.96701
				NAD	-2.29189
				NAD	-2.52024
				NAD	-1.91942
				NAD	-1.59603
				NAD	-2.51179
				NAD	-2.37837
				NAD	-2.87816
				NAD	-2.75925
				NAD	-2.36367
				NAD	-1.56118
				NAD	-1.95531
				NAD	-2.26061
				NAD	-2.30715
				NAD	-2.53252
				NAD	-1.64355
				NAD	-2.03629
				NAD	-2.16454
				NAD	-1.94638
				NAD	-2.85263
				NAD	-2.59831
				NAD	-2.49143
				NAD	-2.72301
				NAD	-2.54367
				NAD	-3.02291
				NAD	-2.74892
				NAD	-1.91753
				NAD	-1.60422
				NAD	-1.75441
				NAD	-1.56806
				NAD	-2.20012
				NAD	-2.09507
				NAD	-1.92831
				NAD	-1.72855
				NAD	-2.05077
				NAD	-2.02818
				NAD	-1.63334
				NAD	-1.79191
				NAD	-2.04164
				NAD	-1.74412
				NAD	-1.89663
				NAD	-1.4807
				NAD	-2.2685
				NAD	-1.90771
				NAD	-2.62429
				NAD	-2.20096
				NAD	-2.03995
				NAD	-2.07172
				NAD	-1.99247
				NAD	-1.47919
				NAD	-1.82692
				NAD	-1.84843
				NAD	-2.09016
				NAD	-1.9656
				NAD	-1.9644
				NAD	-1.6008
				NAD	-1.92523
				NAD	-1.43265
				NAD	-2.25972
				NAD	-2.12858
				NAD	-2.40139
				NAD	-2.05852
				NAD	-1.9799
				NAD	-2.42045
				NAD	-1.95268
				NAD	-2.18843
				NAD	-2.25368
				NAD	-2.51247
				NAD	-2.15577
				NAD	-2.10195
				NAD	-2.23172
				NAD	-2.19664
				NAD	-2.00828
				NAD	-2.2
				NAD	-2.09431
				NAD	-2.14542
				NAD	-2.23286
				NAD	-2.312
				NAD	-2.70388
				NAD	-2.27107
				NAD	-2.46244
				NAD	-1.56888
				NAD	-1.70613
				NAD	-2.053
				NAD	-1.94535
				NAD	-1.94261
				NAD	-1.3425
				NAD	-1.9757
				NAD	-2.04279
				NAD	-2.32892
				NAD	-1.74189
				NAD	-2.35868
				NAD	-2.31708
				NAD	-2.38617
				NAD	-2.39922
				NAD	-1.9923
				NAD	-2.59001
				NAD	-2.52306
				NAD	-2.35267
				NAD	-1.93711
				NAD	-1.87433
				NAD	-2.13777
				NAD	-2.21638
				NAD	-1.72509
				NAD	-1.2077
				NAD	-1.26125
				NAD	-1.56413
				NAD	-1.48493
				NAD	-2.20985
				NAD	-1.68871
				NAD	-1.23622
				NAD	-1.83444
				NAD	-2.18564
				NAD	-2.01073
				NAD	-1.32349
				NAD	-1.86711
				NAD	-1.88352
				NAD	-1.87962
				NAD	-1.6694
				NAD	-1.87642
				NAD	-1.86859
				NAD	-1.76264
				NAD	-2.22175
				NAD	-2.21075
				NAD	-1.86075
				NAD	-1.61258
				NAD	-2.07984
				NAD	-1.91314
				NAD	-2.25806
				NAD	-1.8421
				NAD	-1.75454
				NAD	-1.96853
				NAD	-2.27257
				NAD	-1.88444
				NAD	-1.81361
				NAD	-2.5967
				NAD	-2.23874
				NAD	-2.05254
				NAD	-2.08344
				NAD	-1.62702
				NAD	-2.1538
				NAD	-2.3
				NAD	-2.23814
				NAD	-2.41689
				NAD	-2.09218
				NAD	-2.50013
				NAD	-1.62833
				NAD	-2.40212
				NAD	-2.4266
				NAD	-2.04921
				NAD	-2.1538
				NAD	-1.6863
				NAD	-2.47391
				NAD	-2.24936
				NAD	-1.00804
				NAD	-1.96963
				NAD	-1.51223
				NAD	-0.846717
				NAD	-1.87627
				NAD	-1.86359
				NAD	-2.83789
				NAD	-1.8186
				NAD	-1.8697
				NAD	-1.84514
				NAD	-1.99103
				NAD	-2.386
				NAD	-1.86295
				NAD	-2.27451
				NAD	-1.72809
				NAD	-1.98774
				NAD	-2.47412
				NAD	-1.60681
				NAD	-1.97681
				NAD	-2.4023
				NAD	-1.79848
				NAD	-2.34486
				NAD	-1.87738
				NAD	-1.77205
				NAD	-2.22465
				NAD	-2.27153
				NAD	-2.14912
				NAD	-1.38637
				NAD	-1.40436
				NAD	-1.64341
				NAD	-2.12583
				NAD	-1.99053
				NAD	-2.20387
				NAD	-1.8606
				NAD	-2.02222
				NAD	-1.5537
				NAD	-1.79596
				NAD	-2.13734
				NAD	-1.479
				NAD	-1.38925
				NAD	-2.2863
				NAD	-2.05733
				NAD	-1.62467
				NAD	-1.76728
				NAD	-1.79507
				NAD	-1.92911
				NAD	-2.23483
				NAD	-1.99618
				NAD	-2.2871
				NAD	-2.19326
				NAD	-1.71794
				NAD	-2.20236
				NAD	-2.06925
				NAD	-2.38195
				NAD	-1.75601
				NAD	-1.99379
				NAD	-2.06907
				NAD	-2.3263
				NAD	-1.82513
				NAD	-1.86515
				NAD	-1.67167
				NAD	-0.920692
				NAD	-2.02594
				NAD	-2.20075
				NAD	-1.69728
				NAD	-2.58718
				NAD	-1.70186
				NAD	-1.93226
				NAD	-2.12404
				NAD	-2.09396
				NAD	-1.60553
				NAD	-1.76821
				NAD	-2.05458
				NAD	-1.81288
				NAD	-1.82346
				NAD	-1.74192
				NAD	-1.64875
				NAD	-2.22436
				NAD	-1.98928
				NAD	-1.9389
				NAD	-1.62034
				NAD	-1.6519
				NAD	-1.75707
				NAD	-1.60372
				NAD	-2.36884
				NAD	-2.24666
				NAD	-1.56901
				NAD	-1.94101
				NAD	-2.68209
				NAD	-2.1088
				NAD	-2.83285
				NAD	-1.75234
				NAD	-2.69468
				NAD	-2.34714
				NAD	-2.75947
				NAD	-2.36723
				NAD	-2.70558
				NAD	-2.18429
				NAD	-3.0448
				NAD	-2.65604
				NAD	-2.5056
				NAD	-2.0738
				NAD	-2.75891
				NAD	-2.54796
				NAD	-2.20474
				NAD	-2.46325
				NAD	-2.2459
				NAD	-2.40826
				NAD	-2.55612
				NAD	-2.16892
				NAD	-2.46207
				NAD	-2.01671
				NAD	-1.70634
				NAD	-2.00416
				NAD	-2.35949
				NAD	-1.69552
				NAD	-2.38297
				NAD	-2.26581
				NAD	-2.51609
				NAD	-1.95
				NAD	-2.08048
				NAD	-1.94732
				NAD	-1.33995
				NAD	-1.67196
				NAD	-2.60491
				NAD	-1.91799
				NAD	-2.6148
				NAD	-1.9147
				NAD	-2.48161
				NAD	-2.04655
				NAD	-2.61188
				NAD	-2.36473
				NAD	-2.61773
				NAD	-1.42116
				NAD	-1.95834
				NAD	-2.44157
				NAD	-2.06913
				NAD	-1.94416
				NAD	-2.13441
				NAD	-1.67645
				NAD	-2.01434
				NAD	-1.91004
				NAD	-1.71953
				NAD	-2.40418
				NAD	-1.7194
				NAD	-1.38689
				NAD	-1.98181
				NAD	-1.56807
				NAD	-2.00328
				NAD	-2.48557
				NAD	-1.8661
				NAD	-1.71271
				NAD	-1.62995
				NAD	-1.79607
				NAD	-1.77212
				NAD	-1.67109
				NAD	-2.11934
				NAD	-1.41044
				NAD	-2.10986
				NAD	-1.49796
				NAD	-1.74289
				NAD	-1.63885
				NAD	-2.11127
				NAD	-1.64322
				NAD	-1.32383
				NAD	-1.66088
				NAD	-2.3545
				NAD	-2.56149
				NAD	-2.42168
				NAD	-2.18382
				NAD	-2.04711
				NAD	-1.36353
				NAD	-2.29264
				NAD	-1.62534
				NAD	-1.75237
				NAD	-2.10714
				NAD	-2.10835
				NAD	-2.2625
				NAD	-2.14201
				NAD	-2.04982
				NAD	-2.32597
				NAD	-2.22424
				NAD	-1.30973
				NAD	-2.06843
				NAD	-2.26743
				NAD	-2.14763
				NAD	-2.11564
				NAD	-1.43554
				NAD	-2.21028
				NAD	-1.94942
				NAD	-2.10791
				NAD	-2.38024
				NAD	-2.585
				NAD	-2.08293
				Oligom	0.0534042
				Oligom	-0.348796
				Oligom	-0.917537
				Oligom	-0.433742
				Oligom	-0.359851
				Oligom	-0.845633
				Oligom	-0.135613
				Oligom	-0.215057
				Oligom	-0.828876
				Oligom	-0.598007
				Oligom	-0.316053
				Oligom	0.110989
				Oligom	-0.386852
				Oligom	-0.359164
				Oligom	-0.144423
				Oligom	-0.2075
				Oligom	-0.0286402
				Oligom	-1.1508
				Oligom	-0.625185
				Oligom	-0.278794
				Oligom	-0.107129
				Oligom	0.0746082
				Oligom	-0.0968906
				Oligom	-0.231567
				Oligom	-0.00906835
				Oligom	0.161076
				Oligom	0.206858
				Oligom	-0.533443
				Oligom	-0.57508
				Oligom	0.232048
				Oligom	-0.299008
				Oligom	0.0253921
				Oligom	-0.397661
				Oligom	-0.174603
				Oligom	0.0621799
				Oligom	-0.0722682
				Oligom	-0.115787
				Oligom	-0.329541
				Oligom	-0.0132081
				Oligom	-0.268039
				Oligom	-0.216552
				Oligom	-0.195774
				Oligom	-0.632885
				Oligom	0.579094
				Oligom	-0.09958
				Oligom	-0.102072
				Oligom	-0.353705
				Oligom	-0.306325
				Oligom	-0.0480909
				Oligom	-0.313073
				Oligom	-0.353327
				Oligom	-0.386871
				Oligom	0.0669083
				Oligom	-0.526936
				Oligom	0.367122
				Oligom	-0.123872
				Oligom	-0.339657
				Oligom	-0.225323
				Oligom	0.202817
				Oligom	0.139017
				Oligom	-0.360613
				Oligom	-0.279347
				Oligom	0.0388805
				Oligom	-0.0196232
				Oligom	-0.0178191
				Oligom	-0.229763
				Oligom	-0.547133
				Oligom	-0.0722777
				Oligom	-0.33641
				Oligom	-0.385675
				Oligom	-0.0685971
				Oligom	0.0340025
				Oligom	-0.0408049
				Oligom	-0.661654
				Oligom	0.183685
				Oligom	0.978791
				Oligom	-0.331525
				Oligom	-0.352198
				Oligom	-0.458223
				Oligom	-0.272012
				Oligom	0.226397
				Oligom	-0.450961
				Oligom	-0.794859
				Oligom	-0.294268
				Oligom	0.101468
				Oligom	-0.240634
				Oligom	-0.315956
				Oligom	-0.373224
				Oligom	-0.104414
				Oligom	-0.44127
				Oligom	0.240521
				Oligom	-0.194095
				Oligom	-0.367332
				Oligom	-0.597639
				Oligom	-0.0483987
				Oligom	-0.408409
				Oligom	0.0739478
				Oligom	-0.388151
				Oligom	-0.28602
				Oligom	-0.551952
				Oligom	-0.429221
				Oligom	-0.369045
				Oligom	0.121315
				Oligom	0.00828823
				Oligom	-0.200232
				Oligom	-0.205474
				Oligom	-0.311464
				Oligom	0.0914745
				Oligom	-0.804046
				Oligom	-0.930287
				Oligom	-0.513057
				Oligom	0.124925
				Oligom	-0.409921
				Oligom	-0.246245
				Oligom	-0.122784
				Oligom	0.0773567
				Oligom	0.0184731
				Oligom	0.00414918
				Oligom	0.293698
				Oligom	-0.34939
				Oligom	0.132315
				Oligom	0.0765151
				Oligom	-0.387353
				Oligom	-0.909983
				Oligom	-0.2736
				Oligom	0.429769
				Oligom	0.0528408
				Oligom	0.113285
				Oligom	-0.174906
				Oligom	-0.180028
				Oligom	-0.470998
				Oligom	-0.320777
				Oligom	-0.0959222
				Oligom	-0.250465
				Oligom	-0.364413
				Oligom	-0.051362
				Oligom	-0.45152
				Oligom	0.279337
				Oligom	0.131946
				Oligom	0.245003
				Oligom	0.215542
				Oligom	-0.0123071
				Oligom	0.127853
				Oligom	0.138844
				Oligom	-0.187101
				Oligom	0.0501697
				Oligom	-0.338773
				Oligom	-0.208762
				Oligom	-0.0497096
				Oligom	0.0623624
				Oligom	-0.428561
				Oligom	0.130865
				Oligom	-0.118795
				Oligom	-0.448002
				Oligom	-0.465869
				Oligom	-0.296034
				Oligom	-0.0851006
				Oligom	-0.0299759
				Oligom	-0.0272318
				Oligom	-0.288406
				Oligom	0.00640273
				Oligom	-0.401828
				Oligom	-0.345854
				Oligom	0.225629
				Oligom	0.28377
				Oligom	0.117327
				Oligom	-0.103202
				Oligom	-0.105644
				Oligom	0.2486
				Oligom	0.315583
				Oligom	-0.0342747
				Oligom	-0.275185
				Oligom	0.867476
				Oligom	0.164157
				Oligom	-0.578098
				Oligom	0.486422
				Oligom	-0.321253
				Oligom	0.120482
				Oligom	0.188211
				Oligom	-0.135336
				Oligom	-0.507723
				Oligom	0.0380498
				Oligom	0.0928759
				Oligom	-0.307554
				Oligom	0.0776336
				Oligom	0.383203
				Oligom	0.0290154
				Oligom	-0.120452
				Oligom	0.138183
				Oligom	-0.17653
				Oligom	-0.236711
				Oligom	0.12034
				Oligom	-0.157924
				Oligom	-0.00446876
				Oligom	-0.452349
				Oligom	-0.691485
				Oligom	-0.490067
				Oligom	-0.291993
				Oligom	-0.0899438
				Oligom	0.170528
				Oligom	-0.464528
				Oligom	-0.107481
				Oligom	-0.706076
				Oligom	0.0199491
				Oligom	-0.161495
				Oligom	-0.432877
				Oligom	-0.187783
				Oligom	0.114065
				Oligom	0.28007
				Oligom	-0.00293639
				Oligom	0.406539
				Oligom	0.325447
				Oligom	0.00628345
				Oligom	0.0601059
				Oligom	0.246918
				Oligom	-0.018639
				Oligom	0.30826
				Oligom	-0.00330569
				Oligom	-0.125724
				Oligom	0.20278
				Oligom	0.152849
				Oligom	0.143719
				Oligom	0.391253
				Oligom	0.187288
				Oligom	-0.0594411
				Oligom	0.102158
				Oligom	-0.112643
				Oligom	0.147279
				Oligom	-0.392822
				Oligom	-0.0563271
				Oligom	0.155761
				Oligom	-0.118559
				Oligom	0.152266
				Oligom	0.126939
				Oligom	0.0121113
				Oligom	0.259508
				Oligom	0.218703
				Oligom	-0.0253758
				Oligom	-0.44642
				Oligom	-0.503604
				Oligom	-0.177211
				Oligom	-0.0889472
				Oligom	0.231249
				Oligom	-0.402034
				Oligom	-0.461551
				Oligom	-0.0550876
				Oligom	-0.110002
				Oligom	-0.549464
				Oligom	0.112563
				Oligom	-0.178427
				Oligom	-0.066613
				Oligom	0.197325
				Oligom	-0.0395338
				Oligom	-0.150662
				Oligom	-0.0688827
				Oligom	-0.0688351
				Oligom	-0.0449863
				Oligom	0.0691369
				Oligom	-0.473761
				Oligom	0.145775
				Oligom	0.13263
				Oligom	-0.279521
				Oligom	0.0448863
				Oligom	0.315421
				Oligom	0.12169
				Oligom	-0.0120325
				Oligom	-0.0103805
				Oligom	-0.431657
				Oligom	-0.217579
				Oligom	-0.0353458
				Oligom	-0.334314
				Oligom	-0.686239
				Oligom	0.0445907
				Oligom	0.110036
				Oligom	-0.370264
				Oligom	-0.189871
				Oligom	0.288034
				Oligom	0.108848
				Oligom	-0.373212
				Oligom	-0.185486
				Oligom	-0.404935
				Oligom	-0.360343
				Oligom	-0.651835
				Oligom	-0.579009
				Oligom	-0.264371
				Oligom	-0.19184
				Oligom	-0.620148
				Oligom	-0.461816
				Oligom	0.163164
				Oligom	-0.319743
				Oligom	-0.173329
				Oligom	-0.335015
				Oligom	-0.368133
				Oligom	0.322255
				Oligom	-0.269218
				Oligom	-0.406132
				Oligom	-0.403625
				Oligom	0.15185
				Oligom	-0.384317
				Oligom	-0.289067
				Oligom	-0.00706403
				Oligom	-0.315296
				Oligom	-0.0991891
				Oligom	-0.312029
				Oligom	-0.214617
				Oligom	-0.447323
				Oligom	-0.0432101
				Oligom	-0.0101538
				Oligom	0.397286
				Oligom	0.162883
				Oligom	-0.190165
				Oligom	-0.111678
				Oligom	-0.0386665
				Oligom	-0.0482279
				Oligom	-0.0321163
				Oligom	-0.313213
				Oligom	0.0759762
				Oligom	0.0882986
				Oligom	-0.368096
				Oligom	0.382313
				Oligom	-0.651832
				Oligom	-0.254963
				Oligom	-0.635401
				Oligom	-0.489705
				Oligom	-0.711862
				Oligom	0.101573
				Oligom	0.272982
				Oligom	0.0362117
				Oligom	-0.112994
				Oligom	0.191669
				Oligom	0.379554
				Oligom	0.44186
				Oligom	0.409535
				Oligom	0.353812
				Oligom	0.164881
				Oligom	0.0796208
				Oligom	0.419092
				Oligom	0.288067
				Oligom	-0.513321
				Oligom	0.613871
				Oligom	0.182452
				Oligom	0.134048
				Oligom	0.555289
				Oligom	0.246482
				Oligom	0.203037
				Oligom	-0.197615
				Oligom	0.889107
				Oligom	-0.071629
				Oligom	0.298798
				Oligom	0.169718
				Oligom	-0.028207
				Oligom	-0.404199
				Oligom	-0.0820249
				Oligom	0.144565
				Oligom	-0.032792
				Oligom	-0.247285
				Oligom	-0.575978
				Oligom	-0.412395
				Oligom	-0.0635783
				Oligom	-0.53789
				Oligom	-0.601993
				Oligom	-0.741289
				Oligom	-0.37352
				Oligom	-0.729457
				Oligom	-0.231819
				Oligom	-1.0692
				Oligom	-0.507707
				Oligom	-0.451572
				Oligom	-0.425956
				Oligom	-0.397128
				Oligom	-0.794963
				Oligom	-0.371349
				Oligom	-0.0382172
				Oligom	-0.669624
				Oligom	-0.932302
				Oligom	-0.256635
				Oligom	0.0715832
				Oligom	-0.216733
				Oligom	-0.292953
				Oligom	-0.476016
				Oligom	-0.148368
				Oligom	-0.269281
				Oligom	0.22012
				Oligom	0.229356
				Oligom	0.319751
				Oligom	0.451092
				Oligom	0.86387
				Oligom	0.172243
				Oligom	0.211156
				Oligom	-0.534352
				Oligom	0.420953
				Oligom	0.274138
				Oligom	0.353854
				Oligom	0.189736
				Oligom	-0.165362
				Oligom	-0.299321
				Oligom	0.131883
				Oligom	-0.101647
				Oligom	-0.680804
				Oligom	-0.115555
				Oligom	0.572121
				Oligom	-0.309748
				Oligom	0.2802
				Oligom	-0.166462
				Oligom	0.116517
				Oligom	-0.358531
				Oligom	-0.310142
				Oligom	-0.270132
				Oligom	-0.217448
				Oligom	-0.662243
				Oligom	-0.918484
				Oligom	-0.611264
				Oligom	-0.480056
				Oligom	-0.758767
				Oligom	-0.35658
				Oligom	-0.0893392
				Oligom	-0.21397
				Oligom	-0.112145
				Oligom	0.196838
				Oligom	-0.0314593
				Oligom	-0.419307
				Oligom	0.423746
				Oligom	-0.385016
				Oligom	-0.0975547
				Oligom	-0.150793
				Oligom	-0.00617047
				Oligom	0.265011
				Oligom	0.582986
				Oligom	0.882127
				Oligom	0.728853
				Oligom	-0.337733
				Oligom	0.378097
				Oligom	0.525644
				Oligom	0.294086
				Oligom	0.708345
				Oligom	-0.400272
				Oligom	0.135827
				Oligom	-0.181479
				Oligom	-0.260798
				Oligom	0.676205
				Oligom	-0.244986
				Oligom	-0.0583784
				Oligom	0.113193
				Oligom	-0.404728
				Oligom	0.22187
				Oligom	-0.397993
				Oligom	-0.272095
				Oligom	0.266673
				Oligom	-1.11556
				Oligom	0.0625484
				Oligom	-0.470374
				Oligom	-0.37833
				Oligom	0.0567781
				Oligom	0.133471
				Oligom	-0.136058
				Oligom	-0.0830956
				Oligom	0.171616
				Oligom	-0.335173
				Oligom	-0.392846
				Oligom	-0.46915
				Oligom	-0.298857
				Oligom	-0.705501
				Oligom	-0.511343
				Oligom	-0.674666
				Oligom	-0.857132
				Oligom	-0.168155
				Oligom	-0.403056
				Oligom	-0.648633
				Oligom	-0.314973
				Oligom	0.277941
				Oligom	-0.789201
				Oligom	-0.105892
				Oligom	-0.443709
				Oligom	-0.272977
				Oligom	-0.361973
				Oligom	-0.02154
				Oligom	-0.0524478
				Oligom	-0.172384
				Oligom	-0.432656
				Oligom	-0.293876
				Oligom	-0.646026
				Oligom	-0.264147
				Oligom	-0.639233
				Oligom	-0.487402
				Oligom	-0.082292
				Oligom	-0.316267
				Oligom	-0.889594
				Oligom	-0.496437
				Oligom	-0.62521
				Oligom	-0.44985
				Oligom	-1.07835
				Oligom	-0.0918365
				Oligom	-0.00669925
				Oligom	-0.320375
				Oligom	0.239778
				Oligom	-0.496286
				Oligom	-0.181199
				Oligom	-0.401533
				Oligom	-0.479618
				Oligom	-0.291599
				Oligom	-0.403345
				Oligom	-1.3476
				Oligom	-0.0720316
				Oligom	-0.818543
				Oligom	-0.285522
				Oligom	-0.00615042
				Oligom	-0.589238
				Oligom	-0.2008
				Oligom	-0.203834
				Oligom	-0.0619269
				Oligom	-0.303858
				Oligom	-0.370637
				Oligom	0.201584
				Oligom	0.0921984
				Oligom	-0.05638
				Oligom	0.0803815
				Oligom	-0.0170677
				Oligom	0.0559262
				Oligom	0.0335326
				Oligom	0.0359532
				Oligom	-0.190151
				Oligom	-0.0328775
				Oligom	0.186081
				Oligom	-0.017696
				Oligom	0.29142
				Oligom	-0.136122
				Oligom	-0.113961
				Oligom	0.379481
				Oligom	0.0170638
				Oligom	-0.0141299
				Oligom	0.344641
				Oligom	0.13004
				Oligom	0.0835748
				Oligom	0.33907
				Oligom	0.194394
				Oligom	0.297326
				NAD+Oligom	-0.851677
				NAD+Oligom	-1.50487
				NAD+Oligom	-1.00253
				NAD+Oligom	-1.23544
				NAD+Oligom	-0.87926
				NAD+Oligom	-1.07406
				NAD+Oligom	-0.737785
				NAD+Oligom	-0.793685
				NAD+Oligom	-0.455213
				NAD+Oligom	-0.69358
				NAD+Oligom	-0.358489
				NAD+Oligom	-0.718815
				NAD+Oligom	-0.11501
				NAD+Oligom	-0.837397
				NAD+Oligom	-1.23671
				NAD+Oligom	-0.725235
				NAD+Oligom	-0.701735
				NAD+Oligom	-0.96955
				NAD+Oligom	-0.775443
				NAD+Oligom	-0.63061
				NAD+Oligom	-0.440252
				NAD+Oligom	-0.602917
				NAD+Oligom	-0.680953
				NAD+Oligom	-1.36601
				NAD+Oligom	-0.586365
				NAD+Oligom	-1.17304
				NAD+Oligom	-1.132
				NAD+Oligom	-0.257628
				NAD+Oligom	-0.997778
				NAD+Oligom	-1.04495
				NAD+Oligom	-0.873914
				NAD+Oligom	-0.742864
				NAD+Oligom	-1.44293
				NAD+Oligom	-1.16116
				NAD+Oligom	-0.845209
				NAD+Oligom	-0.506742
				NAD+Oligom	-0.949008
				NAD+Oligom	-1.06856
				NAD+Oligom	-0.672627
				NAD+Oligom	-0.354612
				NAD+Oligom	-0.387985
				NAD+Oligom	-0.906137
				NAD+Oligom	-0.923375
				NAD+Oligom	-0.346992
				NAD+Oligom	-1.11879
				NAD+Oligom	-0.697222
				NAD+Oligom	-0.735109
				NAD+Oligom	-0.97697
				NAD+Oligom	-1.44667
				NAD+Oligom	-0.777597
				NAD+Oligom	-1.05163
				NAD+Oligom	-1.09003
				NAD+Oligom	-0.850666
				NAD+Oligom	-1.03865
				NAD+Oligom	-0.93829
				NAD+Oligom	-0.619682
				NAD+Oligom	-1.40896
				NAD+Oligom	-0.584217
				NAD+Oligom	-0.921582
				NAD+Oligom	-0.877308
				NAD+Oligom	-0.927678
				NAD+Oligom	-0.959507
				NAD+Oligom	-1.15509
				NAD+Oligom	-0.892766
				NAD+Oligom	-1.12892
				NAD+Oligom	-1.64374
				NAD+Oligom	-1.15943
				NAD+Oligom	-1.46709
				NAD+Oligom	-1.27888
				NAD+Oligom	-1.62602
				NAD+Oligom	-1.27146
				NAD+Oligom	-1.14499
				NAD+Oligom	-1.78167
				NAD+Oligom	-1.62253
				NAD+Oligom	-1.8443
				NAD+Oligom	-1.77779
				NAD+Oligom	-1.10462
				NAD+Oligom	-1.76383
				NAD+Oligom	-1.61924
				NAD+Oligom	-1.65219
				NAD+Oligom	-0.74229
				NAD+Oligom	-1.90714
				NAD+Oligom	-1.10309
				NAD+Oligom	-0.810807
				NAD+Oligom	-1.13999
				NAD+Oligom	-1.57216
				NAD+Oligom	-1.35368
				NAD+Oligom	-1.7521
				NAD+Oligom	-1.58145
				NAD+Oligom	-1.96707
				NAD+Oligom	-1.92371
				NAD+Oligom	-1.82764
				NAD+Oligom	-1.97558
				NAD+Oligom	-1.94245
				NAD+Oligom	-1.6062
				NAD+Oligom	-1.4799
				NAD+Oligom	-1.79612
				NAD+Oligom	-1.57035
				NAD+Oligom	-1.88142
				NAD+Oligom	-2.26649
				NAD+Oligom	-2.29143
				NAD+Oligom	-1.74131
				NAD+Oligom	-2.20003
				NAD+Oligom	-1.97872
				NAD+Oligom	-1.57162
				NAD+Oligom	-1.40703
				NAD+Oligom	-2.01396
				NAD+Oligom	-1.12532
				NAD+Oligom	-1.66486
				NAD+Oligom	-0.696983
				NAD+Oligom	-0.810606
				NAD+Oligom	-0.871105
				NAD+Oligom	-1.42338
				NAD+Oligom	-1.43511
				NAD+Oligom	-1.33918
				NAD+Oligom	-1.3139
				NAD+Oligom	-1.95076
				NAD+Oligom	-1.47293
				NAD+Oligom	-1.99394
				NAD+Oligom	-0.687565
				NAD+Oligom	-0.779843
				NAD+Oligom	-1.72604
				NAD+Oligom	-1.06559
				NAD+Oligom	-0.805591
				NAD+Oligom	-0.945686
				NAD+Oligom	-1.24539
				NAD+Oligom	-1.57743
				NAD+Oligom	-1.76341
				NAD+Oligom	-1.78884
				NAD+Oligom	-1.20208
				NAD+Oligom	-1.36478
				NAD+Oligom	-1.44769
				NAD+Oligom	-2.00442
				NAD+Oligom	-1.31992
				NAD+Oligom	-0.864761
				NAD+Oligom	-1.57078
				NAD+Oligom	-1.09877
				NAD+Oligom	-1.6989
				NAD+Oligom	-0.8519
				NAD+Oligom	-2.06719
				NAD+Oligom	-1.974
				NAD+Oligom	-1.77052
				NAD+Oligom	-0.96489
				NAD+Oligom	-1.82168
				NAD+Oligom	-1.16489
				NAD+Oligom	-2.278
				NAD+Oligom	-1.73554
				NAD+Oligom	-1.66999
				NAD+Oligom	-1.72656
				NAD+Oligom	-1.9142
				NAD+Oligom	-2.00753
				NAD+Oligom	-1.65073
				NAD+Oligom	-1.79493
				NAD+Oligom	-1.5852
				NAD+Oligom	-1.67961
				NAD+Oligom	-1.70998
				NAD+Oligom	-1.82071
				NAD+Oligom	-1.69769
				NAD+Oligom	-1.88252
				NAD+Oligom	-1.40968
				NAD+Oligom	-1.7632
				NAD+Oligom	-0.974499
				NAD+Oligom	-1.23564
				NAD+Oligom	-1.52757
				NAD+Oligom	-1.43116
				NAD+Oligom	-1.48171
				NAD+Oligom	-1.4243
				NAD+Oligom	-1.52398
				NAD+Oligom	-1.16114
				NAD+Oligom	-1.5749
				NAD+Oligom	-1.41966
				NAD+Oligom	-1.365
				NAD+Oligom	-1.24705
				NAD+Oligom	-1.41037
				NAD+Oligom	-1.5893
				NAD+Oligom	-1.46813
				NAD+Oligom	-0.755793
				NAD+Oligom	-0.911164
				NAD+Oligom	-1.31834
				NAD+Oligom	-1.63184
				NAD+Oligom	-1.23811
				NAD+Oligom	-1.04111
				NAD+Oligom	-1.18441
				NAD+Oligom	-1.60327
				NAD+Oligom	-2.07155
				NAD+Oligom	-1.62322
				NAD+Oligom	-1.78547
				NAD+Oligom	-1.59894
				NAD+Oligom	-0.9547
				NAD+Oligom	-1.13484
				NAD+Oligom	-1.30384
				NAD+Oligom	-1.41901
				NAD+Oligom	-1.28296
				NAD+Oligom	-0.542274
				NAD+Oligom	-1.16914
				NAD+Oligom	-0.789826
				NAD+Oligom	-0.862126
				NAD+Oligom	-1.70395
				NAD+Oligom	-1.16417
				NAD+Oligom	-1.36054
				NAD+Oligom	-1.76744
				NAD+Oligom	-1.58555
				NAD+Oligom	-1.59738
				NAD+Oligom	-1.86234
				NAD+Oligom	-1.95311
				NAD+Oligom	-1.40862
				NAD+Oligom	-1.51593
				NAD+Oligom	-1.57097
				NAD+Oligom	-1.98729
				NAD+Oligom	-2.00488
				NAD+Oligom	-1.05975
				NAD+Oligom	-0.935211
				NAD+Oligom	-1.54833
				NAD+Oligom	-2.43998
				NAD+Oligom	-2.04394
				NAD+Oligom	-1.25069
				NAD+Oligom	-1.51248
				NAD+Oligom	-1.3306
				NAD+Oligom	-0.526706
				NAD+Oligom	-1.75311
				NAD+Oligom	-1.6046
				NAD+Oligom	-0.865585
				NAD+Oligom	-1.30251
				NAD+Oligom	-1.59013
				NAD+Oligom	-1.18886
				NAD+Oligom	-0.447316
				NAD+Oligom	-1.83649
				NAD+Oligom	-1.47372
				NAD+Oligom	-0.819975
				NAD+Oligom	-0.332135
				NAD+Oligom	-0.914934
				NAD+Oligom	-0.0948537
				NAD+Oligom	-0.702718
				NAD+Oligom	-0.552873
				NAD+Oligom	-0.477186
				NAD+Oligom	-0.701041
				NAD+Oligom	-0.7844
				NAD+Oligom	-0.825082
				NAD+Oligom	-0.523785
				NAD+Oligom	-0.644586
				NAD+Oligom	-1.23654
				NAD+Oligom	-0.792999
				NAD+Oligom	-0.777996
				NAD+Oligom	-1.27182
				NAD+Oligom	-1.36671
				NAD+Oligom	-1.03222
				NAD+Oligom	-0.984374
				NAD+Oligom	-0.964879
				NAD+Oligom	-0.958971
				NAD+Oligom	-0.692473
				NAD+Oligom	-1.03214
				NAD+Oligom	-1.07916
				NAD+Oligom	-1.25026
				NAD+Oligom	-1.15986
				NAD+Oligom	-0.976112
				NAD+Oligom	-0.5567
				NAD+Oligom	-0.6815
				NAD+Oligom	-0.428732
				NAD+Oligom	-1.12009
				NAD+Oligom	-0.548954
				NAD+Oligom	-1.12568
				NAD+Oligom	-0.364116
				NAD+Oligom	-0.559185
				NAD+Oligom	-0.240019
				NAD+Oligom	-1.20917
				NAD+Oligom	-0.478558
				NAD+Oligom	-0.490146
				NAD+Oligom	-0.439174
				NAD+Oligom	-0.667962
				NAD+Oligom	-0.448388
				NAD+Oligom	-1.0457
				NAD+Oligom	-0.832466
				NAD+Oligom	-0.515749
				NAD+Oligom	-0.841548
				NAD+Oligom	-0.878472
				NAD+Oligom	-0.0202674
				NAD+Oligom	-0.957436
				NAD+Oligom	-1.12464
				NAD+Oligom	-0.66879
				NAD+Oligom	-0.823241
				NAD+Oligom	-0.217476
				NAD+Oligom	-0.601082
				NAD+Oligom	-0.573045
				NAD+Oligom	-1.15986
				NAD+Oligom	-0.686262
				NAD+Oligom	-0.737192
				NAD+Oligom	-0.757192
				NAD+Oligom	-1.15672
				NAD+Oligom	-1.11284
				NAD+Oligom	-0.867567
				NAD+Oligom	-0.90388
				NAD+Oligom	-0.267012
				NAD+Oligom	-1.24882
				NAD+Oligom	-0.0296886
				NAD+Oligom	-0.787392
				NAD+Oligom	-1.26219
				NAD+Oligom	-0.724947
				NAD+Oligom	-0.831409
				NAD+Oligom	-1.15643
				NAD+Oligom	-0.75294
				NAD+Oligom	-1.48474
				NAD+Oligom	-0.834601
				NAD+Oligom	-0.702024
				NAD+Oligom	-0.265028
				NAD+Oligom	-1.09518
				NAD+Oligom	-1.61017
				NAD+Oligom	-0.495833
				NAD+Oligom	-0.990968
				NAD+Oligom	-1.25744
				NAD+Oligom	-0.726
				NAD+Oligom	-0.164125
				NAD+Oligom	-0.852847
				NAD+Oligom	-0.526855
				NAD+Oligom	-0.825697
				NAD+Oligom	-0.804227
				NAD+Oligom	-0.84786
				NAD+Oligom	-0.410025
				NAD+Oligom	-0.534628
				NAD+Oligom	-1.10898
				NAD+Oligom	-0.719921
				NAD+Oligom	-1.70645
				NAD+Oligom	-0.936204
				NAD+Oligom	-1.34314
				NAD+Oligom	-0.615382
				NAD+Oligom	-0.985189
				NAD+Oligom	-0.649649
				NAD+Oligom	-0.547212
				NAD+Oligom	-0.894772
				NAD+Oligom	-1.19485
				NAD+Oligom	-1.15823
				NAD+Oligom	-0.967646
				NAD+Oligom	-0.897025
				NAD+Oligom	-0.863489
				NAD+Oligom	-0.750076
				NAD+Oligom	-1.4733
				NAD+Oligom	-1.28734
				NAD+Oligom	-1.56844
				NAD+Oligom	-1.69001
				NAD+Oligom	-1.14804
				NAD+Oligom	-0.780909
				NAD+Oligom	-1.28065
				NAD+Oligom	-0.966982
				NAD+Oligom	-0.800036
				NAD+Oligom	-0.473652
				NAD+Oligom	-0.706262
				NAD+Oligom	-1.46944
				NAD+Oligom	-1.21176
				NAD+Oligom	-1.10624
				NAD+Oligom	-0.826108
				NAD+Oligom	-0.579671
				NAD+Oligom	-1.54801
				NAD+Oligom	-1.1781
				NAD+Oligom	-0.51538
				NAD+Oligom	-1.21269
				NAD+Oligom	-1.55308
				NAD+Oligom	-1.15308
				NAD+Oligom	-0.871338
				NAD+Oligom	-1.15632
				NAD+Oligom	-0.97958
				NAD+Oligom	-1.29568
				NAD+Oligom	-1.04507
				NAD+Oligom	-0.359462
				NAD+Oligom	-0.952275
				NAD+Oligom	-0.981887
				NAD+Oligom	-1.21857
				NAD+Oligom	-0.969471
				NAD+Oligom	-0.86528
				NAD+Oligom	-0.89485
				NAD+Oligom	-1.18434
				NAD+Oligom	-1.13316
				NAD+Oligom	-0.93995
				NAD+Oligom	-0.490283
				NAD+Oligom	-0.981134
				NAD+Oligom	-1.4693
				NAD+Oligom	-0.580124
				NAD+Oligom	-0.963948
				NAD+Oligom	-1.00261
				NAD+Oligom	-0.107575
				NAD+Oligom	-1.02501
				NAD+Oligom	-1.07964
				NAD+Oligom	-0.863925
				NAD+Oligom	-0.373713
				NAD+Oligom	-0.754332
				NAD+Oligom	-0.460959
				NAD+Oligom	-1.13677
				NAD+Oligom	-0.721662
				NAD+Oligom	-0.376548
				NAD+Oligom	-0.573261
				NAD+Oligom	-0.888646
				NAD+Oligom	-0.402133
				NAD+Oligom	-0.556962
				NAD+Oligom	-0.631726
				NAD+Oligom	-1.15309
				NAD+Oligom	-0.814582
				NAD+Oligom	-0.807067
				NAD+Oligom	-0.536536
				NAD+Oligom	-0.601925
				NAD+Oligom	-0.592629
				NAD+Oligom	-0.459001
				NAD+Oligom	-1.03923
				NAD+Oligom	-0.2578
				NAD+Oligom	-0.886866
				NAD+Oligom	-0.375991
				NAD+Oligom	-0.862363
				NAD+Oligom	-0.808325
				NAD+Oligom	-1.01066
[truncated: 2,245 more rows]
