# Supplementary material for: NAD+ regulates nucleotide metabolism and genomic DNA replication
Source: Nat Cell Biol. 2023 Nov 13;25(12):1774–86. doi: 10.1038/s41556-023-01280-z (PMC10709141; doi:10.1038/s41556-023-01280-z)
Supplement: Supplementary file 8 — Numerical source data. [file 41556_2023_1280_MOESM8_ESM.xlsx]

## Sheet: Fig 5a
celltype	rate	param	treat
BJ-T	2.89245	Basal OCR	NT
BJ-T	2.79186	Basal OCR	NT
BJ-T	2.67334	Basal OCR	NT
BJ-T	2.65722	Basal OCR	NT
BJ-T	2.62493	Basal OCR	NT
HeLa	12.05	Basal OCR	NT
HeLa	13.83	Basal OCR	NT
HeLa	13.87	Basal OCR	NT
HeLa	12.81	Basal OCR	NT
HeLa	13.96	Basal OCR	NT
HeLa	14.47	Basal OCR	NT
U2OS	4.37	Basal OCR	NT
U2OS	4.22	Basal OCR	NT
U2OS	4.18	Basal OCR	NT
U2OS	4.11	Basal OCR	NT
U2OS	4.25	Basal OCR	NT
U2OS	4.12	Basal OCR	NT
MEF	5.48	Basal OCR	NT
MEF	5.48	Basal OCR	NT
MEF	5.71	Basal OCR	NT
MEF	4.48	Basal OCR	NT
MEF	4.45	Basal OCR	NT
MEF	4.41	Basal OCR	NT
MRC5	3.04	Basal OCR	NT
MRC5	2.91	Basal OCR	NT
MRC5	3	Basal OCR	NT
MRC5	2.94	Basal OCR	NT
MRC5	3.16	Basal OCR	NT
MRC5	2.86	Basal OCR	NT
BJ-T	3.68201	Basal ECAR	NT
BJ-T	3.87785	Basal ECAR	NT
BJ-T	3.46008	Basal ECAR	NT
BJ-T	3.64317	Basal ECAR	NT
BJ-T	3.65116	Basal ECAR	NT
HeLa	7.43	Basal ECAR	NT
HeLa	6.27	Basal ECAR	NT
HeLa	6.57	Basal ECAR	NT
HeLa	6.56	Basal ECAR	NT
HeLa	6.62	Basal ECAR	NT
HeLa	6.47	Basal ECAR	NT
U2OS	3.59	Basal ECAR	NT
U2OS	3.9	Basal ECAR	NT
U2OS	3.44	Basal ECAR	NT
U2OS	2.63	Basal ECAR	NT
U2OS	4.36	Basal ECAR	NT
U2OS	2.7	Basal ECAR	NT
MEF	0.73	Basal ECAR	NT
MEF	1	Basal ECAR	NT
MEF	0.86	Basal ECAR	NT
MEF	0.57	Basal ECAR	NT
MEF	0.62	Basal ECAR	NT
MEF	0.61	Basal ECAR	NT
MRC5	2.65	Basal ECAR	NT
MRC5	2.84	Basal ECAR	NT
MRC5	2.71	Basal ECAR	NT
MRC5	2.93	Basal ECAR	NT
MRC5	3.01	Basal ECAR	NT
MRC5	2.51	Basal ECAR	NT

## Sheet: Fig 5b
treat	relative_rate	celltype	param
NT	0.892703	HeLa	Basal OCR
NT	1.02457	HeLa	Basal OCR
NT	1.02753	HeLa	Basal OCR
NT	0.949006	HeLa	Basal OCR
NT	1.0342	HeLa	Basal OCR
NT	1.07198	HeLa	Basal OCR
24h NAD	1.42166	HeLa	Basal OCR
24h NAD	1.33276	HeLa	Basal OCR
24h NAD	1.29572	HeLa	Basal OCR
24h NAD	1.22089	HeLa	Basal OCR
24h NAD	1.24756	HeLa	Basal OCR
24h NAD	1.34757	HeLa	Basal OCR
3h NAD	1.01864	HeLa	Basal OCR
3h NAD	1.1194	HeLa	Basal OCR
3h NAD	1.06235	HeLa	Basal OCR
3h NAD	1.0705	HeLa	Basal OCR
3h NAD	1.08976	HeLa	Basal OCR
3h NAD	1.0868	HeLa	Basal OCR
1h NAD	1.13273	HeLa	Basal OCR
1h NAD	1.16755	HeLa	Basal OCR
1h NAD	1.12829	HeLa	Basal OCR
1h NAD	1.1231	HeLa	Basal OCR
1h NAD	1.20682	HeLa	Basal OCR
1h NAD	1.212	HeLa	Basal OCR
NT	1.03842	U2OS	Basal OCR
NT	1.00277	U2OS	Basal OCR
NT	0.993267	U2OS	Basal OCR
NT	0.976634	U2OS	Basal OCR
NT	1.0099	U2OS	Basal OCR
NT	0.97901	U2OS	Basal OCR
24h NAD	0.94099	U2OS	Basal OCR
24h NAD	0.993267	U2OS	Basal OCR
24h NAD	0.90297	U2OS	Basal OCR
24h NAD	0.910099	U2OS	Basal OCR
24h NAD	0.936238	U2OS	Basal OCR
24h NAD	0.929109	U2OS	Basal OCR
3h NAD	0.964752	U2OS	Basal OCR
3h NAD	1.07168	U2OS	Basal OCR
3h NAD	0.88396	U2OS	Basal OCR
3h NAD	1.03604	U2OS	Basal OCR
3h NAD	0.955248	U2OS	Basal OCR
3h NAD	1.09307	U2OS	Basal OCR
1h NAD	1.05267	U2OS	Basal OCR
1h NAD	1.06693	U2OS	Basal OCR
1h NAD	1.06455	U2OS	Basal OCR
1h NAD	1.02653	U2OS	Basal OCR
1h NAD	1.07406	U2OS	Basal OCR
1h NAD	0.99802	U2OS	Basal OCR
NT	1.01227	HeLa	MRR OCR
NT	1.03998	HeLa	MRR OCR
NT	1.03086	HeLa	MRR OCR
NT	0.931349	HeLa	MRR OCR
NT	0.979465	HeLa	MRR OCR
NT	1.00608	HeLa	MRR OCR
24h NAD	1.58165	HeLa	MRR OCR
24h NAD	1.39283	HeLa	MRR OCR
24h NAD	1.3593	HeLa	MRR OCR
24h NAD	1.29733	HeLa	MRR OCR
24h NAD	1.30061	HeLa	MRR OCR
24h NAD	1.3819	HeLa	MRR OCR
3h NAD	0.916403	HeLa	MRR OCR
3h NAD	1.13074	HeLa	MRR OCR
3h NAD	1.05565	HeLa	MRR OCR
3h NAD	1.01592	HeLa	MRR OCR
3h NAD	1.06731	HeLa	MRR OCR
3h NAD	1.06549	HeLa	MRR OCR
1h NAD	1.11361	HeLa	MRR OCR
1h NAD	1.08591	HeLa	MRR OCR
1h NAD	1.08736	HeLa	MRR OCR
1h NAD	1.08518	HeLa	MRR OCR
1h NAD	1.11981	HeLa	MRR OCR
1h NAD	1.13111	HeLa	MRR OCR
NT	1.04258	U2OS	MRR OCR
NT	0.979442	U2OS	MRR OCR
NT	1.02496	U2OS	MRR OCR
NT	0.950073	U2OS	MRR OCR
NT	1.04258	U2OS	MRR OCR
NT	0.960352	U2OS	MRR OCR
24h NAD	1.1395	U2OS	MRR OCR
24h NAD	1.2511	U2OS	MRR OCR
24h NAD	1.19677	U2OS	MRR OCR
24h NAD	1.22467	U2OS	MRR OCR
24h NAD	1.14978	U2OS	MRR OCR
24h NAD	1.20411	U2OS	MRR OCR
3h NAD	1.27606	U2OS	MRR OCR
3h NAD	1.32893	U2OS	MRR OCR
3h NAD	1.2467	U2OS	MRR OCR
3h NAD	1.27606	U2OS	MRR OCR
3h NAD	1.27019	U2OS	MRR OCR
3h NAD	1.28928	U2OS	MRR OCR
1h NAD	1.30543	U2OS	MRR OCR
1h NAD	1.37739	U2OS	MRR OCR
1h NAD	1.14097	U2OS	MRR OCR
1h NAD	1.17034	U2OS	MRR OCR
1h NAD	1.15565	U2OS	MRR OCR
1h NAD	1.31571	U2OS	MRR OCR
NT	1.12782	HeLa	MRR reserve OCR
NT	1.05536	HeLa	MRR reserve OCR
NT	1.03384	HeLa	MRR reserve OCR
NT	0.914744	HeLa	MRR reserve OCR
NT	0.926223	HeLa	MRR reserve OCR
NT	0.942006	HeLa	MRR reserve OCR
24h NAD	1.7355	HeLa	MRR reserve OCR
24h NAD	1.44996	HeLa	MRR reserve OCR
24h NAD	1.42054	HeLa	MRR reserve OCR
24h NAD	1.37104	HeLa	MRR reserve OCR
24h NAD	1.35239	HeLa	MRR reserve OCR
24h NAD	1.4148	HeLa	MRR reserve OCR
3h NAD	0.816453	HeLa	MRR reserve OCR
3h NAD	1.14074	HeLa	MRR reserve OCR
3h NAD	1.04891	HeLa	MRR reserve OCR
3h NAD	0.962812	HeLa	MRR reserve OCR
3h NAD	1.04532	HeLa	MRR reserve OCR
3h NAD	1.0446	HeLa	MRR reserve OCR
1h NAD	1.0941	HeLa	MRR reserve OCR
1h NAD	1.00658	HeLa	MRR reserve OCR
1h NAD	1.04747	HeLa	MRR reserve OCR
1h NAD	1.04819	HeLa	MRR reserve OCR
1h NAD	1.03527	HeLa	MRR reserve OCR
1h NAD	1.05249	HeLa	MRR reserve OCR
NT	1.04615	U2OS	MRR reserve OCR
NT	0.938462	U2OS	MRR reserve OCR
NT	1.08077	U2OS	MRR reserve OCR
NT	0.907692	U2OS	MRR reserve OCR
NT	1.09615	U2OS	MRR reserve OCR
NT	0.930769	U2OS	MRR reserve OCR
24h NAD	1.46154	U2OS	MRR reserve OCR
24h NAD	1.66538	U2OS	MRR reserve OCR
24h NAD	1.67308	U2OS	MRR reserve OCR
24h NAD	1.73077	U2OS	MRR reserve OCR
24h NAD	1.49615	U2OS	MRR reserve OCR
24h NAD	1.65	U2OS	MRR reserve OCR
3h NAD	1.78077	U2OS	MRR reserve OCR
3h NAD	1.74231	U2OS	MRR reserve OCR
3h NAD	1.83462	U2OS	MRR reserve OCR
3h NAD	1.66154	U2OS	MRR reserve OCR
3h NAD	1.78462	U2OS	MRR reserve OCR
3h NAD	1.61154	U2OS	MRR reserve OCR
1h NAD	1.71154	U2OS	MRR reserve OCR
1h NAD	1.88077	U2OS	MRR reserve OCR
1h NAD	1.26538	U2OS	MRR reserve OCR
1h NAD	1.40385	U2OS	MRR reserve OCR
1h NAD	1.28846	U2OS	MRR reserve OCR
1h NAD	1.83077	U2OS	MRR reserve OCR
NT	1.11673	HeLa	Basal ECAR
NT	0.942385	HeLa	Basal ECAR
NT	0.987475	HeLa	Basal ECAR
NT	0.985972	HeLa	Basal ECAR
NT	0.99499	HeLa	Basal ECAR
NT	0.972445	HeLa	Basal ECAR
24h NAD	0.523046	HeLa	Basal ECAR
24h NAD	0.754509	HeLa	Basal ECAR
24h NAD	0.468938	HeLa	Basal ECAR
24h NAD	0.592184	HeLa	Basal ECAR
24h NAD	0.411824	HeLa	Basal ECAR
24h NAD	0.462926	HeLa	Basal ECAR
3h NAD	0.362224	HeLa	Basal ECAR
3h NAD	0.5501	HeLa	Basal ECAR
3h NAD	0.287074	HeLa	Basal ECAR
3h NAD	0.443387	HeLa	Basal ECAR
3h NAD	0.1999	HeLa	Basal ECAR
3h NAD	0.32014	HeLa	Basal ECAR
1h NAD	0.518537	HeLa	Basal ECAR
1h NAD	0.390782	HeLa	Basal ECAR
1h NAD	0.428357	HeLa	Basal ECAR
1h NAD	0.50501	HeLa	Basal ECAR
1h NAD	0.359218	HeLa	Basal ECAR
1h NAD	0.44489	HeLa	Basal ECAR
NT	1.04462	U2OS	Basal ECAR
NT	1.13482	U2OS	Basal ECAR
NT	1.00097	U2OS	Basal ECAR
NT	0.765276	U2OS	Basal ECAR
NT	1.26867	U2OS	Basal ECAR
NT	0.785645	U2OS	Basal ECAR
24h NAD	0.404462	U2OS	Basal ECAR
24h NAD	0.451018	U2OS	Basal ECAR
24h NAD	0.334627	U2OS	Basal ECAR
24h NAD	0.57614	U2OS	Basal ECAR
24h NAD	0.337536	U2OS	Basal ECAR
24h NAD	0.660524	U2OS	Basal ECAR
3h NAD	0.302619	U2OS	Basal ECAR
3h NAD	0.512124	U2OS	Basal ECAR
3h NAD	0.180407	U2OS	Basal ECAR
3h NAD	0.445199	U2OS	Basal ECAR
3h NAD	0.238603	U2OS	Basal ECAR
3h NAD	0.587779	U2OS	Basal ECAR
1h NAD	0.378274	U2OS	Basal ECAR
1h NAD	0.296799	U2OS	Basal ECAR
1h NAD	0.27934	U2OS	Basal ECAR
1h NAD	0.328807	U2OS	Basal ECAR
1h NAD	0.541222	U2OS	Basal ECAR
1h NAD	0.325897	U2OS	Basal ECAR
NT	1.0684	HeLa	Max ECAR
NT	0.922137	HeLa	Max ECAR
NT	0.96355	HeLa	Max ECAR
NT	0.993033	HeLa	Max ECAR
NT	1.01707	HeLa	Max ECAR
NT	1.03581	HeLa	Max ECAR
24h NAD	0.744087	HeLa	Max ECAR
24h NAD	0.973023	HeLa	Max ECAR
24h NAD	0.805189	HeLa	Max ECAR
24h NAD	0.818757	HeLa	Max ECAR
24h NAD	0.758791	HeLa	Max ECAR
24h NAD	0.856558	HeLa	Max ECAR
3h NAD	0.484507	HeLa	Max ECAR
3h NAD	0.691185	HeLa	Max ECAR
3h NAD	0.466979	HeLa	Max ECAR
3h NAD	0.643999	HeLa	Max ECAR
3h NAD	0.441006	HeLa	Max ECAR
3h NAD	0.565007	HeLa	Max ECAR
1h NAD	0.643095	HeLa	Max ECAR
1h NAD	0.534865	HeLa	Max ECAR
1h NAD	0.632583	HeLa	Max ECAR
1h NAD	0.667312	HeLa	Max ECAR
1h NAD	0.588642	HeLa	Max ECAR
1h NAD	0.603698	HeLa	Max ECAR
NT	1.02799	U2OS	Max ECAR
NT	1.09371	U2OS	Max ECAR
NT	1.02093	U2OS	Max ECAR
NT	0.79407	U2OS	Max ECAR
NT	1.2257	U2OS	Max ECAR
NT	0.837596	U2OS	Max ECAR
24h NAD	0.61519	U2OS	Max ECAR
24h NAD	0.660782	U2OS	Max ECAR
24h NAD	0.510483	U2OS	Max ECAR
24h NAD	0.738561	U2OS	Max ECAR
24h NAD	0.552141	U2OS	Max ECAR
24h NAD	0.804417	U2OS	Max ECAR
3h NAD	0.506708	U2OS	Max ECAR
3h NAD	0.613733	U2OS	Max ECAR
3h NAD	0.315607	U2OS	Max ECAR
3h NAD	0.557306	U2OS	Max ECAR
3h NAD	0.376436	U2OS	Max ECAR
3h NAD	0.756372	U2OS	Max ECAR
1h NAD	0.534623	U2OS	Max ECAR
1h NAD	0.440097	U2OS	Max ECAR
1h NAD	0.472197	U2OS	Max ECAR
1h NAD	0.508868	U2OS	Max ECAR
1h NAD	0.740443	U2OS	Max ECAR
1h NAD	0.509719	U2OS	Max ECAR

## Sheet: Fig 5c
treat	RELATIVE_ratio	Exp
NT	1.08809	HeLa 24h
NT	1.09772	HeLa 24h
NT	0.743215	HeLa 24h
NT	0.986324	HeLa 24h
NT	0.779553	HeLa 24h
NT	1.09606	HeLa 24h
NT	0.996906	HeLa 24h
NT	0.994807	HeLa 24h
NT	0.741353	HeLa 24h
NT	0.984841	HeLa 24h
NT	1.12812	HeLa 24h
NT	1.15843	HeLa 24h
NT	0.952887	HeLa 24h
NT	1.13444	HeLa 24h
NT	1.11486	HeLa 24h
NT	0.631968	HeLa 24h
NT	0.688094	HeLa 24h
NT	0.922677	HeLa 24h
NT	1.18193	HeLa 24h
NT	0.867371	HeLa 24h
NT	0.824465	HeLa 24h
NT	1.19567	HeLa 24h
NT	1.46596	HeLa 24h
NT	1.04558	HeLa 24h
NT	0.180274	HeLa 24h
NT	0.742352	HeLa 24h
NT	1.20673	HeLa 24h
NT	1.2016	HeLa 24h
NT	1.50781	HeLa 24h
NT	1.25266	HeLa 24h
NT	1.05853	HeLa 24h
NT	1.21359	HeLa 24h
NT	0.83897	HeLa 24h
NT	1.40606	HeLa 24h
NT	1.19207	HeLa 24h
NT	1.51072	HeLa 24h
NT	0.890327	HeLa 24h
NT	1.5956	HeLa 24h
NT	1.37768	HeLa 24h
NT	1.04626	HeLa 24h
NT	1.00368	HeLa 24h
NT	1.2705	HeLa 24h
NT	1.04385	HeLa 24h
NT	0.729568	HeLa 24h
NT	1.19145	HeLa 24h
NT	0.534726	HeLa 24h
NT	0.645655	HeLa 24h
NT	1.11571	HeLa 24h
NT	0.819991	HeLa 24h
NT	1.27311	HeLa 24h
NT	0.869298	HeLa 24h
NT	0.386282	HeLa 24h
NT	0.986929	HeLa 24h
NT	1.31763	HeLa 24h
NT	0.736787	HeLa 24h
NT	0.993231	HeLa 24h
NT	1.25311	HeLa 24h
NT	1.40013	HeLa 24h
NT	1.06687	HeLa 24h
NT	0.893099	HeLa 24h
NT	1.16481	HeLa 24h
NT	1.20679	HeLa 24h
NT	1.20732	HeLa 24h
NT	1.47789	HeLa 24h
NT	1.40454	HeLa 24h
NT	1.33944	HeLa 24h
NT	1.49826	HeLa 24h
NT	1.46366	HeLa 24h
NT	1.06695	HeLa 24h
NT	1.49201	HeLa 24h
NT	1.46046	HeLa 24h
NT	1.30418	HeLa 24h
NT	1.60191	HeLa 24h
NT	1.395	HeLa 24h
NT	1.19557	HeLa 24h
NT	1.51608	HeLa 24h
NT	1.48552	HeLa 24h
NT	1.41471	HeLa 24h
NT	0.853821	HeLa 24h
NT	1.59952	HeLa 24h
NT	1.46489	HeLa 24h
NT	1.61399	HeLa 24h
NT	1.5335	HeLa 24h
NT	1.3054	HeLa 24h
NT	1.60377	HeLa 24h
NT	1.59195	HeLa 24h
NT	1.4544	HeLa 24h
NT	1.75695	HeLa 24h
NT	2.16888	HeLa 24h
NT	1.08642	HeLa 24h
NT	1.69129	HeLa 24h
NT	1.61174	HeLa 24h
NT	1.6749	HeLa 24h
NT	1.93316	HeLa 24h
NT	1.51007	HeLa 24h
NT	1.56592	HeLa 24h
NT	1.65188	HeLa 24h
NT	0.840395	HeLa 24h
NT	1.64822	HeLa 24h
NT	1.59265	HeLa 24h
NT	1.50211	HeLa 24h
NT	1.63332	HeLa 24h
NT	1.71519	HeLa 24h
NT	1.47505	HeLa 24h
NT	1.51367	HeLa 24h
NT	1.65478	HeLa 24h
NT	1.50692	HeLa 24h
NT	1.40769	HeLa 24h
NT	1.53145	HeLa 24h
NT	1.79935	HeLa 24h
NT	1.32139	HeLa 24h
NT	1.6668	HeLa 24h
NT	1.73474	HeLa 24h
NT	1.36479	HeLa 24h
NT	1.81264	HeLa 24h
NT	1.77411	HeLa 24h
NT	1.1802	HeLa 24h
NT	1.19617	HeLa 24h
NT	0.988366	HeLa 24h
NT	0.751935	HeLa 24h
NT	1.20473	HeLa 24h
NT	1.01977	HeLa 24h
NT	0.563717	HeLa 24h
NT	0.786449	HeLa 24h
NT	0.422617	HeLa 24h
NT	0.7153	HeLa 24h
NT	1.11132	HeLa 24h
NT	1.02598	HeLa 24h
NT	1.0047	HeLa 24h
NT	0.523475	HeLa 24h
NT	1.11838	HeLa 24h
NT	1.02088	HeLa 24h
NT	0.467958	HeLa 24h
NT	1.1803	HeLa 24h
NT	0.398817	HeLa 24h
NT	0.98681	HeLa 24h
NT	0.569156	HeLa 24h
NT	1.00876	HeLa 24h
NT	0.834515	HeLa 24h
NT	0.467483	HeLa 24h
NT	1.13257	HeLa 24h
NT	0.557359	HeLa 24h
NT	0.883057	HeLa 24h
NT	0.993785	HeLa 24h
NT	1.08425	HeLa 24h
NT	0.483627	HeLa 24h
NT	0.852602	HeLa 24h
NT	1.07174	HeLa 24h
NT	1.14817	HeLa 24h
NT	0.811532	HeLa 24h
NT	1.06297	HeLa 24h
NT	0.595206	HeLa 24h
NT	0.980688	HeLa 24h
NT	0.824798	HeLa 24h
NT	0.984174	HeLa 24h
NT	1.019	HeLa 24h
NT	0.606232	HeLa 24h
NT	0.983245	HeLa 24h
NT	0.592118	HeLa 24h
NT	0.594937	HeLa 24h
NT	1.23318	HeLa 24h
NT	1.05794	HeLa 24h
NT	1.05339	HeLa 24h
NT	0.841139	HeLa 24h
NT	0.606602	HeLa 24h
NT	1.08785	HeLa 24h
NT	0.896688	HeLa 24h
NT	0.997089	HeLa 24h
NT	0.919196	HeLa 24h
NT	1.01698	HeLa 24h
NT	0.714239	HeLa 24h
NT	0.424841	HeLa 24h
NT	1.13382	HeLa 24h
NT	1.09801	HeLa 24h
NT	1.04495	HeLa 24h
NT	1.00401	HeLa 24h
NT	1.09971	HeLa 24h
NT	0.890857	HeLa 24h
NT	0.726127	HeLa 24h
NT	1.01459	HeLa 24h
NT	1.13262	HeLa 24h
NT	0.911819	HeLa 24h
NT	1.15563	HeLa 24h
NT	1.02742	HeLa 24h
NT	1.18276	HeLa 24h
NT	1.28818	HeLa 24h
NT	1.1691	HeLa 24h
NT	1.18727	HeLa 24h
NT	1.25934	HeLa 24h
NT	1.40029	HeLa 24h
NT	1.35483	HeLa 24h
NT	1.33651	HeLa 24h
NT	1.13583	HeLa 24h
NT	1.21889	HeLa 24h
NT	1.28248	HeLa 24h
NT	1.35944	HeLa 24h
NT	1.07783	HeLa 24h
NT	0.815837	HeLa 24h
NT	0.805238	HeLa 24h
NT	0.393665	HeLa 24h
NT	0.744697	HeLa 24h
NT	0.93848	HeLa 24h
NT	0.588623	HeLa 24h
NT	0.857696	HeLa 24h
NT	0.866801	HeLa 24h
NT	0.872851	HeLa 24h
NT	0.922545	HeLa 24h
NT	0.822332	HeLa 24h
NT	0.522777	HeLa 24h
NT	0.531872	HeLa 24h
NT	0.650327	HeLa 24h
NT	0.741627	HeLa 24h
NT	0.681593	HeLa 24h
NT	1.1335	HeLa 24h
NT	0.79732	HeLa 24h
NT	0.877113	HeLa 24h
NT	0.876734	HeLa 24h
NT	0.594673	HeLa 24h
NT	0.522255	HeLa 24h
NT	1.14995	HeLa 24h
NT	1.19492	HeLa 24h
NT	0.802362	HeLa 24h
NT	0.812496	HeLa 24h
NT	1.25805	HeLa 24h
NT	0.780456	HeLa 24h
NT	0.910536	HeLa 24h
NT	0.95002	HeLa 24h
NT	0.856104	HeLa 24h
NT	1.04613	HeLa 24h
NT	0.991221	HeLa 24h
NT	0.92917	HeLa 24h
NT	0.862908	HeLa 24h
NT	0.763921	HeLa 24h
NT	0.706368	HeLa 24h
NT	0.757258	HeLa 24h
NT	0.560883	HeLa 24h
NT	0.660684	HeLa 24h
NT	0.827519	HeLa 24h
NT	0.788739	HeLa 24h
NT	0.5346	HeLa 24h
NT	0.802426	HeLa 24h
NT	0.895904	HeLa 24h
NT	0.638839	HeLa 24h
NT	0.658053	HeLa 24h
NT	0.85298	HeLa 24h
NT	0.652477	HeLa 24h
NT	0.733694	HeLa 24h
NT	0.946629	HeLa 24h
NT	0.72046	HeLa 24h
NT	0.939676	HeLa 24h
NT	0.905141	HeLa 24h
NT	0.918615	HeLa 24h
NT	0.715895	HeLa 24h
NT	0.659127	HeLa 24h
NT	0.996466	HeLa 24h
NT	0.86674	HeLa 24h
NT	0.730176	HeLa 24h
NT	0.804087	HeLa 24h
NT	0.906804	HeLa 24h
NT	0.965464	HeLa 24h
NT	0.733718	HeLa 24h
NT	0.834572	HeLa 24h
NT	1.04083	HeLa 24h
NT	0.861948	HeLa 24h
NT	0.862093	HeLa 24h
NT	0.834095	HeLa 24h
NT	0.803008	HeLa 24h
NT	0.825744	HeLa 24h
NT	0.735838	HeLa 24h
NT	1.10464	HeLa 24h
NT	1.07422	HeLa 24h
NT	0.946985	HeLa 24h
NT	1.05558	HeLa 24h
NT	0.904859	HeLa 24h
NT	1.13335	HeLa 24h
NT	1.13607	HeLa 24h
NT	0.758883	HeLa 24h
NT	1.22867	HeLa 24h
NT	1.2689	HeLa 24h
NT	1.30313	HeLa 24h
NT	0.718061	HeLa 24h
NT	1.50456	HeLa 24h
NT	1.3299	HeLa 24h
NT	1.23689	HeLa 24h
NT	1.11382	HeLa 24h
NT	1.23808	HeLa 24h
NT	1.13822	HeLa 24h
NT	0.805279	HeLa 24h
NT	1.24509	HeLa 24h
NT	1.0983	HeLa 24h
NT	0.631368	HeLa 24h
NT	1.13991	HeLa 24h
NT	1.10995	HeLa 24h
NT	0.805693	HeLa 24h
NT	1.32684	HeLa 24h
NT	1.34094	HeLa 24h
NT	0.945464	HeLa 24h
NT	0.989499	HeLa 24h
NT	0.921103	HeLa 24h
NT	0.785774	HeLa 24h
NT	0.781109	HeLa 24h
NT	0.96635	HeLa 24h
NT	1.39779	HeLa 24h
NT	0.986496	HeLa 24h
NT	0.867775	HeLa 24h
NT	0.956828	HeLa 24h
NT	1.42853	HeLa 24h
NT	1.0276	HeLa 24h
NT	1.26348	HeLa 24h
NT	0.991277	HeLa 24h
NT	1.36326	HeLa 24h
NT	0.897891	HeLa 24h
NT	1.24789	HeLa 24h
NT	0.748318	HeLa 24h
NT	0.898078	HeLa 24h
NT	1.27333	HeLa 24h
NT	1.38123	HeLa 24h
NT	1.32575	HeLa 24h
NT	1.49717	HeLa 24h
NT	1.20526	HeLa 24h
NT	1.2449	HeLa 24h
NT	1.41682	HeLa 24h
NT	1.36539	HeLa 24h
NT	1.42547	HeLa 24h
NT	1.37222	HeLa 24h
NT	1.38834	HeLa 24h
NT	1.23112	HeLa 24h
NT	1.48058	HeLa 24h
NT	1.40659	HeLa 24h
NT	1.34145	HeLa 24h
NT	1.35251	HeLa 24h
NT	1.39517	HeLa 24h
NT	1.34885	HeLa 24h
NT	1.26632	HeLa 24h
NT	1.34587	HeLa 24h
NT	1.55272	HeLa 24h
NT	1.30609	HeLa 24h
NT	1.31587	HeLa 24h
NT	1.28403	HeLa 24h
NT	1.50123	HeLa 24h
NT	1.4904	HeLa 24h
NT	1.44698	HeLa 24h
NT	1.43009	HeLa 24h
NT	1.38959	HeLa 24h
NT	1.43916	HeLa 24h
NT	1.31148	HeLa 24h
NT	1.38471	HeLa 24h
NT	1.17578	HeLa 24h
NT	1.11487	HeLa 24h
NT	1.3562	HeLa 24h
NT	1.19446	HeLa 24h
NT	1.26769	HeLa 24h
NT	1.21593	HeLa 24h
NT	0.842946	HeLa 24h
NT	0.871704	HeLa 24h
NT	1.19404	HeLa 24h
NT	0.898431	HeLa 24h
NT	0.777177	HeLa 24h
NT	0.827559	HeLa 24h
NT	1.03589	HeLa 24h
NT	0.89925	HeLa 24h
NT	0.777803	HeLa 24h
NT	1.01325	HeLa 24h
NT	0.792869	HeLa 24h
NT	0.87113	HeLa 24h
NT	1.18555	HeLa 24h
NT	0.878792	HeLa 24h
NT	0.959119	HeLa 24h
NT	1.35217	HeLa 24h
NT	1.08116	HeLa 24h
NT	1.14103	HeLa 24h
NT	1.30826	HeLa 24h
NT	0.961803	HeLa 24h
NT	1.13486	HeLa 24h
NT	1.19084	HeLa 24h
NT	1.50911	HeLa 24h
NT	1.67305	HeLa 24h
NT	1.38413	HeLa 24h
NT	1.45505	HeLa 24h
NT	1.53144	HeLa 24h
NT	1.18087	HeLa 24h
NT	1.52136	HeLa 24h
NT	1.39731	HeLa 24h
NT	1.49688	HeLa 24h
NT	1.70293	HeLa 24h
NT	1.61239	HeLa 24h
NT	1.69152	HeLa 24h
NT	1.51956	HeLa 24h
NT	1.76325	HeLa 24h
NT	2.04587	HeLa 24h
NT	1.47765	HeLa 24h
NT	1.62171	HeLa 24h
NT	0.569085	HeLa 24h
NT	0.999342	HeLa 24h
NT	1.03052	HeLa 24h
NT	0.955171	HeLa 24h
NT	1.0783	HeLa 24h
NT	0.875133	HeLa 24h
NT	0.834571	HeLa 24h
NT	1.04278	HeLa 24h
NT	1.04979	HeLa 24h
NT	0.903669	HeLa 24h
NT	0.988584	HeLa 24h
NT	1.06982	HeLa 24h
NT	0.87193	HeLa 24h
NT	0.587479	HeLa 24h
NT	0.498033	HeLa 24h
NT	0.78895	HeLa 24h
NT	0.608789	HeLa 24h
NT	0.744703	HeLa 24h
NT	0.580937	HeLa 24h
NT	0.600368	HeLa 24h
NT	0.749583	HeLa 24h
NT	1.21209	HeLa 24h
NT	0.790228	HeLa 24h
NT	1.30708	HeLa 24h
NT	1.17461	HeLa 24h
NT	1.25077	HeLa 24h
NT	1.11578	HeLa 24h
NT	1.23776	HeLa 24h
NT	1.33609	HeLa 24h
NT	1.3243	HeLa 24h
NT	1.49755	HeLa 24h
NT	1.58846	HeLa 24h
NT	0.884698	HeLa 24h
NT	0.900725	HeLa 24h
NT	1.00297	HeLa 24h
NT	1.03999	HeLa 24h
NT	0.885114	HeLa 24h
NT	1.02425	HeLa 24h
NT	1.16801	HeLa 24h
NT	1.05429	HeLa 24h
NT	1.0386	HeLa 24h
NT	0.978473	HeLa 24h
NT	1.21411	HeLa 24h
NT	1.18532	HeLa 24h
NT	1.23189	HeLa 24h
NT	1.02693	HeLa 24h
NT	1.2628	HeLa 24h
NT	1.21885	HeLa 24h
NT	0.965785	HeLa 24h
NT	1.30842	HeLa 24h
NT	1.45234	HeLa 24h
NT	1.28367	HeLa 24h
NT	1.37456	HeLa 24h
NT	1.59765	HeLa 24h
NT	1.6142	HeLa 24h
NT	1.64131	HeLa 24h
NT	1.70368	HeLa 24h
NT	1.56125	HeLa 24h
NT	1.42103	HeLa 24h
NT	1.38146	HeLa 24h
NT	1.4523	HeLa 24h
NT	1.66939	HeLa 24h
NT	0.677773	HeLa 24h
NT	1.5144	HeLa 24h
NT	1.13894	HeLa 24h
NT	1.45217	HeLa 24h
NT	1.28503	HeLa 24h
NT	1.18755	HeLa 24h
NT	1.01952	HeLa 24h
NT	0.957131	HeLa 24h
NT	1.0394	HeLa 24h
NT	0.359641	HeLa 24h
NT	1.13142	HeLa 24h
NT	0.999056	HeLa 24h
NT	1.32414	HeLa 24h
NT	0.400309	HeLa 24h
NT	0.80357	HeLa 24h
NT	0.922617	HeLa 24h
NT	1.1818	HeLa 24h
NT	1.10571	HeLa 24h
NT	1.01271	HeLa 24h
NT	0.703115	HeLa 24h
NT	1.35057	HeLa 24h
NT	1.33703	HeLa 24h
NT	1.03948	HeLa 24h
NT	1.11718	HeLa 24h
NT	1.12991	HeLa 24h
NT	1.15742	HeLa 24h
NT	1.00871	HeLa 24h
NT	1.1522	HeLa 24h
NT	1.08116	HeLa 24h
NT	1.41227	HeLa 24h
NT	1.22316	HeLa 24h
NT	1.10105	HeLa 24h
NT	1.16118	HeLa 24h
NT	1.02882	HeLa 24h
NT	1.37646	HeLa 24h
NT	0.904335	HeLa 24h
NT	0.987971	HeLa 24h
NT	1.28123	HeLa 24h
NT	1.36726	HeLa 24h
NT	1.21466	HeLa 24h
NT	1.27284	HeLa 24h
NT	1.22511	HeLa 24h
NT	1.19883	HeLa 24h
NT	1.27199	HeLa 24h
NT	1.07039	HeLa 24h
NT	1.33704	HeLa 24h
NT	1.23151	HeLa 24h
NT	1.16023	HeLa 24h
NT	1.24777	HeLa 24h
NT	1.32612	HeLa 24h
NT	1.35713	HeLa 24h
NT	1.20536	HeLa 24h
NT	1.25043	HeLa 24h
NT	1.27502	HeLa 24h
NT	1.22089	HeLa 24h
NT	1.28687	HeLa 24h
NT	1.29544	HeLa 24h
NT	1.26407	HeLa 24h
NT	1.32205	HeLa 24h
NT	0.658905	HeLa 24h
NT	1.00922	HeLa 24h
NT	0.0811846	HeLa 24h
NT	0.651151	HeLa 24h
NT	0.592486	HeLa 24h
NT	0.727456	HeLa 24h
NT	1.0645	HeLa 24h
NT	0.760178	HeLa 24h
NT	0.790205	HeLa 24h
NT	0.796573	HeLa 24h
NT	0.790768	HeLa 24h
NT	0.995675	HeLa 24h
NT	0.841825	HeLa 24h
NT	0.782013	HeLa 24h
NT	0.961649	HeLa 24h
NT	1.03026	HeLa 24h
NT	0.70581	HeLa 24h
NT	0.791249	HeLa 24h
NT	0.885593	HeLa 24h
NT	0.776464	HeLa 24h
NT	0.911488	HeLa 24h
NT	0.982936	HeLa 24h
NT	0.619198	HeLa 24h
NT	0.686607	HeLa 24h
NT	0.801483	HeLa 24h
NT	0.70937	HeLa 24h
NT	1.15179	HeLa 24h
NT	0.905431	HeLa 24h
NT	0.632094	HeLa 24h
NT	1.06161	HeLa 24h
NT	1.107	HeLa 24h
NT	1.08223	HeLa 24h
NT	1.19677	HeLa 24h
NT	1.14783	HeLa 24h
NT	1.29696	HeLa 24h
NT	1.09138	HeLa 24h
NT	0.989601	HeLa 24h
NT	1.39211	HeLa 24h
NT	1.21791	HeLa 24h
NT	0.810984	HeLa 24h
NT	0.970655	HeLa 24h
NT	0.781929	HeLa 24h
NT	0.829493	HeLa 24h
NT	1.13268	HeLa 24h
NT	0.73981	HeLa 24h
NT	0.654736	HeLa 24h
NT	0.613442	HeLa 24h
NT	0.648612	HeLa 24h
NT	0.718718	HeLa 24h
NT	0.609997	HeLa 24h
NT	0.627904	HeLa 24h
NT	0.676522	HeLa 24h
NT	0.659965	HeLa 24h
NT	0.654032	HeLa 24h
NT	0.735532	HeLa 24h
NT	0.924584	HeLa 24h
NT	0.949096	HeLa 24h
NT	0.577278	HeLa 24h
NT	0.609954	HeLa 24h
NT	0.801074	HeLa 24h
NT	0.876495	HeLa 24h
NT	0.966785	HeLa 24h
NT	0.9281	HeLa 24h
NT	0.835165	HeLa 24h
NT	0.83998	HeLa 24h
NT	0.881089	HeLa 24h
NT	0.899366	HeLa 24h
NT	0.903974	HeLa 24h
NT	0.706176	HeLa 24h
NT	0.692647	HeLa 24h
NT	0.704701	HeLa 24h
NT	0.982177	HeLa 24h
NT	0.770452	HeLa 24h
NT	0.926707	HeLa 24h
NT	0.698734	HeLa 24h
NT	1.00322	HeLa 24h
NT	0.76825	HeLa 24h
NT	0.765767	HeLa 24h
NT	0.98658	HeLa 24h
NT	0.879933	HeLa 24h
NT	1.03468	HeLa 24h
NT	0.74019	HeLa 24h
NT	0.414742	HeLa 24h
NT	0.819211	HeLa 24h
NT	0.815853	HeLa 24h
NT	0.773125	HeLa 24h
NT	0.784683	HeLa 24h
NT	0.889848	HeLa 24h
NT	0.874539	HeLa 24h
NT	0.876655	HeLa 24h
NT	0.845917	HeLa 24h
NT	0.780326	HeLa 24h
NT	0.774067	HeLa 24h
NT	0.91967	HeLa 24h
NT	0.83201	HeLa 24h
NT	0.770379	HeLa 24h
NT	0.78348	HeLa 24h
NT	0.881725	HeLa 24h
NT	0.831505	HeLa 24h
NT	0.459746	HeLa 24h
NT	0.709254	HeLa 24h
NT	0.679744	HeLa 24h
NT	0.8079	HeLa 24h
NT	0.722446	HeLa 24h
NT	0.786251	HeLa 24h
NT	1.05245	HeLa 24h
NT	0.355039	HeLa 24h
NT	0.914499	HeLa 24h
NT	0.461329	HeLa 24h
NT	0.286707	HeLa 24h
NT	0.781032	HeLa 24h
NT	1.04166	HeLa 24h
NT	0.806863	HeLa 24h
NT	0.868247	HeLa 24h
NT	0.817714	HeLa 24h
NT	0.906464	HeLa 24h
NT	0.479479	HeLa 24h
NT	0.512471	HeLa 24h
NT	0.842624	HeLa 24h
NT	0.769991	HeLa 24h
NT	0.751776	HeLa 24h
NT	0.787674	HeLa 24h
NT	0.770209	HeLa 24h
NT	0.924226	HeLa 24h
NT	0.870536	HeLa 24h
NT	0.764938	HeLa 24h
NT	0.666653	HeLa 24h
NT	0.654431	HeLa 24h
NT	0.654974	HeLa 24h
NT	0.691128	HeLa 24h
NT	0.735568	HeLa 24h
NT	0.620129	HeLa 24h
NT	0.546604	HeLa 24h
NT	0.577186	HeLa 24h
NT	0.687363	HeLa 24h
NT	0.679459	HeLa 24h
NT	0.643964	HeLa 24h
NT	0.688299	HeLa 24h
NT	0.615017	HeLa 24h
NT	0.729082	HeLa 24h
NT	0.5059	HeLa 24h
NT	0.764918	HeLa 24h
NT	0.723979	HeLa 24h
NT	0.677776	HeLa 24h
NT	0.676651	HeLa 24h
NT	0.860865	HeLa 24h
NT	0.599694	HeLa 24h
NT	0.856454	HeLa 24h
NT	0.76671	HeLa 24h
NT	0.906232	HeLa 24h
NT	0.773375	HeLa 24h
NT	0.678845	HeLa 24h
NT	0.811754	HeLa 24h
NT	0.83668	HeLa 24h
NT	0.951291	HeLa 24h
NT	0.630213	HeLa 24h
NT	0.912631	HeLa 24h
NT	0.855351	HeLa 24h
NT	0.777725	HeLa 24h
NT	0.745178	HeLa 24h
NT	0.671986	HeLa 24h
NT	0.600527	HeLa 24h
NT	0.995271	HeLa 24h
NT	0.855446	HeLa 24h
NT	0.60994	HeLa 24h
NT	0.832566	HeLa 24h
NT	0.679621	HeLa 24h
NT	1.05913	HeLa 24h
NT	0.917046	HeLa 24h
NT	0.844768	HeLa 24h
NT	0.918643	HeLa 24h
NT	0.828043	HeLa 24h
NT	0.64042	HeLa 24h
NT	0.876438	HeLa 24h
NT	0.764325	HeLa 24h
NT	0.66307	HeLa 24h
NT	0.598123	HeLa 24h
NT	0.756328	HeLa 24h
NT	0.745597	HeLa 24h
NT	0.878984	HeLa 24h
NT	0.545641	HeLa 24h
NT	0.800961	HeLa 24h
NT	1.04054	HeLa 24h
NT	0.956606	HeLa 24h
NT	0.920135	HeLa 24h
NT	0.834394	HeLa 24h
NT	1.005	HeLa 24h
NT	0.847212	HeLa 24h
NT	0.770576	HeLa 24h
NT	0.686782	HeLa 24h
NT	0.812874	HeLa 24h
NT	0.583939	HeLa 24h
NT	0.717433	HeLa 24h
NT	0.544625	HeLa 24h
NT	0.750681	HeLa 24h
NT	0.805578	HeLa 24h
NT	0.576782	HeLa 24h
NT	0.781947	HeLa 24h
NT	0.811871	HeLa 24h
NT	0.854909	HeLa 24h
NT	0.709637	HeLa 24h
NT	0.924357	HeLa 24h
NT	0.623251	HeLa 24h
NT	0.470826	HeLa 24h
NT	0.619712	HeLa 24h
NT	0.802725	HeLa 24h
NT	0.483999	HeLa 24h
NT	0.633856	HeLa 24h
NT	0.926468	HeLa 24h
NT	0.705526	HeLa 24h
NT	0.893059	HeLa 24h
NT	0.906513	HeLa 24h
NT	0.753102	HeLa 24h
NT	0.838421	HeLa 24h
NT	0.833982	HeLa 24h
NT	0.522029	HeLa 24h
NT	0.543513	HeLa 24h
NT	0.692605	HeLa 24h
NT	0.966058	HeLa 24h
NT	0.819057	HeLa 24h
NT	0.591448	HeLa 24h
NT	0.737273	HeLa 24h
NT	0.442508	HeLa 24h
NT	0.39234	HeLa 24h
NT	0.794302	HeLa 24h
NT	0.489784	HeLa 24h
NT	0.435515	HeLa 24h
NT	0.968075	HeLa 24h
NT	0.576088	HeLa 24h
NT	0.906825	HeLa 24h
NT	0.733488	HeLa 24h
NT	0.903426	HeLa 24h
NT	0.403467	HeLa 24h
NT	1.04707	HeLa 24h
NT	0.814355	HeLa 24h
NT	0.896186	HeLa 24h
NT	0.476128	HeLa 24h
NT	0.540505	HeLa 24h
NT	0.639152	HeLa 24h
NT	0.795207	HeLa 24h
NT	0.596568	HeLa 24h
NT	0.636796	HeLa 24h
NT	0.803077	HeLa 24h
NT	0.533489	HeLa 24h
NT	0.652464	HeLa 24h
NT	0.559588	HeLa 24h
NT	0.654208	HeLa 24h
NT	0.654327	HeLa 24h
NT	0.659146	HeLa 24h
NT	0.595342	HeLa 24h
NT	0.432341	HeLa 24h
NT	0.622785	HeLa 24h
NT	0.677277	HeLa 24h
NT	0.596953	HeLa 24h
NT	0.622007	HeLa 24h
NT	0.698484	HeLa 24h
NT	0.696311	HeLa 24h
NT	0.555037	HeLa 24h
NT	0.586071	HeLa 24h
NT	0.629625	HeLa 24h
NT	0.596275	HeLa 24h
NT	0.655256	HeLa 24h
NT	0.688719	HeLa 24h
NT	0.572323	HeLa 24h
NT	0.445209	HeLa 24h
NT	0.668672	HeLa 24h
NT	0.393689	HeLa 24h
NT	0.457	HeLa 24h
NT	0.60444	HeLa 24h
NT	0.599607	HeLa 24h
NT	0.551798	HeLa 24h
NT	0.574633	HeLa 24h
NT	0.610137	HeLa 24h
NT	0.244587	HeLa 24h
NT	0.352367	HeLa 24h
NT	0.609981	HeLa 24h
NT	0.313698	HeLa 24h
NT	0.177563	HeLa 24h
NT	0.53554	HeLa 24h
NT	0.436363	HeLa 24h
NT	0.454895	HeLa 24h
NT	0.245948	HeLa 24h
NT	0.464727	HeLa 24h
NT	0.4379	HeLa 24h
NT	0.511627	HeLa 24h
NT	0.701352	HeLa 24h
NT	0.68512	HeLa 24h
NT	0.594576	HeLa 24h
NT	0.594285	HeLa 24h
NT	0.53177	HeLa 24h
NT	0.559159	HeLa 24h
NT	0.720345	HeLa 24h
NT	0.63403	HeLa 24h
NT	0.607134	HeLa 24h
NT	0.592814	HeLa 24h
NT	0.882323	HeLa 24h
NT	0.737874	HeLa 24h
NT	0.985842	HeLa 24h
NT	0.702906	HeLa 24h
NT	0.645928	HeLa 24h
NT	0.679774	HeLa 24h
NT	0.912301	HeLa 24h
NT	0.505798	HeLa 24h
NT	0.792621	HeLa 24h
NT	0.891101	HeLa 24h
NT	0.793608	HeLa 24h
NT	1.10017	HeLa 24h
NT	0.974766	HeLa 24h
NT	0.811433	HeLa 24h
NT	0.844949	HeLa 24h
NT	0.850921	HeLa 24h
NT	0.814111	HeLa 24h
NT	1.06529	HeLa 24h
NT	0.950385	HeLa 24h
NT	0.805848	HeLa 24h
NT	0.911171	HeLa 24h
NT	0.918232	HeLa 24h
NT	0.860316	HeLa 24h
NT	1.06639	HeLa 24h
NT	0.677702	HeLa 24h
NT	0.848692	HeLa 24h
NT	0.958675	HeLa 24h
NT	0.856353	HeLa 24h
NT	0.957101	HeLa 24h
NT	0.867478	HeLa 24h
NT	0.824279	HeLa 24h
NT	0.977961	HeLa 24h
NT	0.931625	HeLa 24h
NT	0.783631	HeLa 24h
NT	0.936997	HeLa 24h
NT	0.921838	HeLa 24h
NT	0.918465	HeLa 24h
NT	0.877278	HeLa 24h
NT	0.999036	HeLa 24h
NT	0.879896	HeLa 24h
NT	0.785791	HeLa 24h
NT	0.670675	HeLa 24h
NT	0.550182	HeLa 24h
NT	0.642314	HeLa 24h
NT	0.59072	HeLa 24h
NT	0.447871	HeLa 24h
NT	0.602529	HeLa 24h
NT	0.556337	HeLa 24h
NT	0.470046	HeLa 24h
NT	0.859027	HeLa 24h
NT	0.568567	HeLa 24h
NT	0.888567	HeLa 24h
NT	0.901847	HeLa 24h
NT	0.984241	HeLa 24h
NT	0.943579	HeLa 24h
NT	0.405534	HeLa 24h
NT	0.369825	HeLa 24h
NT	0.599539	HeLa 24h
NT	0.770399	HeLa 24h
NT	0.884897	HeLa 24h
NT	0.710123	HeLa 24h
NT	0.978175	HeLa 24h
NT	0.719917	HeLa 24h
NT	0.76541	HeLa 24h
NT	0.821841	HeLa 24h
NT	0.876681	HeLa 24h
NT	0.741184	HeLa 24h
NT	0.937971	HeLa 24h
NT	0.97211	HeLa 24h
NT	0.842478	HeLa 24h
NT	0.897198	HeLa 24h
NT	0.875774	HeLa 24h
NT	0.759044	HeLa 24h
NT	0.898004	HeLa 24h
NT	0.661105	HeLa 24h
NT	0.864066	HeLa 24h
NT	0.681779	HeLa 24h
NT	0.479148	HeLa 24h
NT	0.956931	HeLa 24h
NT	0.748121	HeLa 24h
NT	0.631137	HeLa 24h
NT	0.845668	HeLa 24h
NT	0.488927	HeLa 24h
NT	0.88213	HeLa 24h
NT	0.90326	HeLa 24h
NT	0.679901	HeLa 24h
NT	0.45013	HeLa 24h
NT	0.588759	HeLa 24h
NT	0.530808	HeLa 24h
NT	0.897829	HeLa 24h
NT	0.42802	HeLa 24h
NT	0.927405	HeLa 24h
NT	0.747361	HeLa 24h
NT	0.721903	HeLa 24h
NT	1.0242	HeLa 24h
NT	0.572107	HeLa 24h
NT	0.494896	HeLa 24h
NT	0.432189	HeLa 24h
NT	1.02203	HeLa 24h
NT	0.65024	HeLa 24h
NT	1.0247	HeLa 24h
NT	1.00917	HeLa 24h
NT	1.07145	HeLa 24h
NT	0.5591	HeLa 24h
NT	0.662367	HeLa 24h
NT	0.917123	HeLa 24h
NT	0.846174	HeLa 24h
NT	0.925211	HeLa 24h
NT	0.610327	HeLa 24h
NT	0.538749	HeLa 24h
NT	0.948977	HeLa 24h
NT	0.733147	HeLa 24h
NT	0.725156	HeLa 24h
NT	0.652242	HeLa 24h
NT	0.728903	HeLa 24h
NT	0.481902	HeLa 24h
NT	0.399169	HeLa 24h
NT	0.675488	HeLa 24h
NT	0.836843	HeLa 24h
NT	0.618374	HeLa 24h
NT	0.368348	HeLa 24h
NT	0.666219	HeLa 24h
NT	0.889346	HeLa 24h
NT	0.388745	HeLa 24h
NT	0.679503	HeLa 24h
NT	0.660926	HeLa 24h
NT	0.625289	HeLa 24h
NT	0.894928	HeLa 24h
NT	0.650773	HeLa 24h
NT	0.685113	HeLa 24h
NT	0.71253	HeLa 24h
NT	0.586066	HeLa 24h
NT	0.649751	HeLa 24h
NT	0.370959	HeLa 24h
NT	0.584473	HeLa 24h
NT	0.528811	HeLa 24h
NT	0.518388	HeLa 24h
NT	0.586471	HeLa 24h
NT	0.462387	HeLa 24h
NT	0.470457	HeLa 24h
NT	0.493199	HeLa 24h
NT	0.41923	HeLa 24h
NT	0.515533	HeLa 24h
NT	0.705611	HeLa 24h
NT	0.723098	HeLa 24h
NT	0.6288	HeLa 24h
NT	0.72508	HeLa 24h
NT	0.962163	HeLa 24h
NT	0.60272	HeLa 24h
NT	0.753176	HeLa 24h
NT	0.692033	HeLa 24h
NT	0.936611	HeLa 24h
NT	0.730705	HeLa 24h
NT	0.605901	HeLa 24h
NT	0.800958	HeLa 24h
NT	0.743137	HeLa 24h
NT	0.430799	HeLa 24h
NT	0.609034	HeLa 24h
NT	0.337378	HeLa 24h
NT	0.26145	HeLa 24h
NT	0.382551	HeLa 24h
NT	0.58933	HeLa 24h
NT	1.17058	HeLa 24h
NT	1.13963	HeLa 24h
NT	1.15509	HeLa 24h
NT	0.751256	HeLa 24h
NT	1.04124	HeLa 24h
NT	0.647232	HeLa 24h
NT	0.395603	HeLa 24h
NT	1.19707	HeLa 24h
NT	1.01914	HeLa 24h
NT	1.08607	HeLa 24h
NT	0.687291	HeLa 24h
NT	0.471398	HeLa 24h
NT	1.1268	HeLa 24h
NT	1.04296	HeLa 24h
NT	0.659621	HeLa 24h
NT	1.28469	HeLa 24h
NT	1.06754	HeLa 24h
NT	1.20265	HeLa 24h
NT	1.29739	HeLa 24h
NT	0.633172	HeLa 24h
NT	1.37209	HeLa 24h
NT	0.870126	HeLa 24h
NT	0.880441	HeLa 24h
NT	1.21585	HeLa 24h
NT	0.974414	HeLa 24h
NT	1.03244	HeLa 24h
NT	0.942743	HeLa 24h
NT	0.925185	HeLa 24h
NT	0.879579	HeLa 24h
NT	0.876071	HeLa 24h
NT	1.02272	HeLa 24h
NT	1.42121	HeLa 24h
NT	1.25012	HeLa 24h
NT	1.25347	HeLa 24h
NT	0.894942	HeLa 24h
NT	0.783049	HeLa 24h
NT	1.30556	HeLa 24h
NT	0.583142	HeLa 24h
NT	1.29454	HeLa 24h
NT	0.772247	HeLa 24h
NT	0.533453	HeLa 24h
NT	1.26931	HeLa 24h
NT	1.13069	HeLa 24h
NT	0.896896	HeLa 24h
NT	0.660196	HeLa 24h
NT	0.581431	HeLa 24h
NT	0.946416	HeLa 24h
NT	0.526401	HeLa 24h
NT	1.03953	HeLa 24h
NT	0.347061	HeLa 24h
NT	0.837297	HeLa 24h
NT	0.553425	HeLa 24h
NT	0.964371	HeLa 24h
NT	0.6281	HeLa 24h
NT	0.16402	HeLa 24h
NT	0.880515	HeLa 24h
NT	0.901587	HeLa 24h
NT	1.00698	HeLa 24h
NT	0.935626	HeLa 24h
NT	0.96588	HeLa 24h
NT	0.504126	HeLa 24h
NT	0.545199	HeLa 24h
NT	0.824149	HeLa 24h
NT	0.805583	HeLa 24h
NT	0.715305	HeLa 24h
NT	1.06212	HeLa 24h
NT	0.941705	HeLa 24h
NT	1.03101	HeLa 24h
NT	0.758251	HeLa 24h
NT	1.11656	HeLa 24h
NT	1.16527	HeLa 24h
NT	0.968556	HeLa 24h
NT	1.08526	HeLa 24h
NT	0.949961	HeLa 24h
NT	1.12504	HeLa 24h
NT	0.913631	HeLa 24h
NT	1.05826	HeLa 24h
NT	1.0607	HeLa 24h
NT	0.542727	HeLa 24h
NT	0.921389	HeLa 24h
NT	0.867935	HeLa 24h
NT	0.5465	HeLa 24h
NT	1.10543	HeLa 24h
NT	1.3689	HeLa 24h
NT	1.31764	HeLa 24h
NT	1.19317	HeLa 24h
NT	1.35941	HeLa 24h
NT	1.48409	HeLa 24h
NT	1.29827	HeLa 24h
NT	1.24032	HeLa 24h
NT	1.16282	HeLa 24h
NT	1.31407	HeLa 24h
NT	1.15567	HeLa 24h
NT	1.14959	HeLa 24h
NT	1.16705	HeLa 24h
NT	1.245	HeLa 24h
NT	1.0863	HeLa 24h
NT	0.856491	HeLa 24h
NT	0.650557	HeLa 24h
NT	0.89318	HeLa 24h
NT	1.2329	HeLa 24h
NT	1.19757	HeLa 24h
NT	1.08142	HeLa 24h
NT	1.09761	HeLa 24h
NT	1.06787	HeLa 24h
NT	1.27597	HeLa 24h
NT	0.496601	HeLa 24h
NT	1.05874	HeLa 24h
NT	0.913314	HeLa 24h
NT	1.1494	HeLa 24h
NT	0.794775	HeLa 24h
NT	0.664281	HeLa 24h
NT	1.12408	HeLa 24h
NT	1.29841	HeLa 24h
NT	1.16447	HeLa 24h
NT	1.16239	HeLa 24h
NT	1.24759	HeLa 24h
NT	0.369824	HeLa 24h
NT	1.2495	HeLa 24h
NT	0.20526	HeLa 24h
NT	0.268816	HeLa 24h
NT	1.24285	HeLa 24h
NT	1.29942	HeLa 24h
NT	0.298263	HeLa 24h
NT	1.22041	HeLa 24h
NT	0.0934388	HeLa 24h
NT	0.0546791	HeLa 24h
NT	1.04158	HeLa 24h
NT	0.935405	HeLa 24h
NT	1.16687	HeLa 24h
NT	0.531375	HeLa 24h
NT	0.0576524	HeLa 24h
NT	1.12333	HeLa 24h
NT	0.978009	HeLa 24h
NT	0.568702	HeLa 24h
NT	0.0573304	HeLa 24h
NT	0.0436837	HeLa 24h
NT	0.0482323	HeLa 24h
NT	0.0388953	HeLa 24h
NT	0.0377124	HeLa 24h
NT	0.816625	HeLa 24h
NT	0.711303	HeLa 24h
NT	0.771549	HeLa 24h
NT	0.574598	HeLa 24h
NT	0.742618	HeLa 24h
NT	0.48092	HeLa 24h
NT	0.805903	HeLa 24h
NT	0.414208	HeLa 24h
NT	0.614272	HeLa 24h
NT	1.08958	HeLa 24h
NT	1.01693	HeLa 24h
NT	0.96901	HeLa 24h
NT	0.838429	HeLa 24h
NT	0.829029	HeLa 24h
NT	0.812339	HeLa 24h
NT	1.03064	HeLa 24h
NT	1.01288	HeLa 24h
NT	1.12683	HeLa 24h
NT	1.26734	HeLa 24h
NT	1.29053	HeLa 24h
NT	1.24494	HeLa 24h
NT	1.21076	HeLa 24h
NT	1.31403	HeLa 24h
NT	1.39437	HeLa 24h
NT	1.40606	HeLa 24h
NT	1.27447	HeLa 24h
NT	1.21101	HeLa 24h
NT	1.28273	HeLa 24h
NT	1.45937	HeLa 24h
NT	1.46625	HeLa 24h
NT	1.34639	HeLa 24h
NT	1.61144	HeLa 24h
NT	1.47156	HeLa 24h
NT	1.72312	HeLa 24h
NT	0.795342	HeLa 24h
NT	1.4055	HeLa 24h
NT	1.57294	HeLa 24h
NT	0.877721	HeLa 24h
NT	0.992749	HeLa 24h
NT	0.880706	HeLa 24h
NT	1.02817	HeLa 24h
NT	1.08705	HeLa 24h
NT	0.632027	HeLa 24h
NT	1.13175	HeLa 24h
NT	1.42378	HeLa 24h
NT	0.776645	HeLa 24h
NT	1.07155	HeLa 24h
NT	1.37409	HeLa 24h
NT	1.5394	HeLa 24h
NT	1.52203	HeLa 24h
NT	1.31932	HeLa 24h
NT	1.63601	HeLa 24h
NT	1.50811	HeLa 24h
NT	1.32495	HeLa 24h
NT	1.53132	HeLa 24h
NT	1.44545	HeLa 24h
NT	1.41466	HeLa 24h
NT	0.76844	HeLa 24h
NT	1.47618	HeLa 24h
NT	0.943448	HeLa 24h
NT	0.918801	HeLa 24h
NT	1.39088	HeLa 24h
NT	1.53709	HeLa 24h
NT	1.11192	HeLa 24h
NT	1.26453	HeLa 24h
NT	1.29439	HeLa 24h
NT	1.39437	HeLa 24h
NT	1.60084	HeLa 24h
NT	1.47336	HeLa 24h
NT	1.57108	HeLa 24h
NT	1.24373	HeLa 24h
NT	1.46775	HeLa 24h
NT	1.31143	HeLa 24h
NT	1.38545	HeLa 24h
NT	1.39219	HeLa 24h
NT	1.46251	HeLa 24h
NT	1.17301	HeLa 24h
NT	1.68942	HeLa 24h
NT	1.6082	HeLa 24h
NT	1.35169	HeLa 24h
NT	1.40556	HeLa 24h
NT	1.50948	HeLa 24h
NT	1.35653	HeLa 24h
NT	1.61334	HeLa 24h
NT	1.11804	HeLa 24h
NT	1.22412	HeLa 24h
NT	1.51517	HeLa 24h
NT	1.53057	HeLa 24h
NT	1.41548	HeLa 24h
NT	1.08397	HeLa 24h
NT	1.51656	HeLa 24h
NT	0.522202	HeLa 24h
NT	1.47749	HeLa 24h
NT	1.63218	HeLa 24h
NT	1.1044	HeLa 24h
NT	1.25237	HeLa 24h
NT	1.25621	HeLa 24h
NT	1.18307	HeLa 24h
NT	1.05469	HeLa 24h
NT	1.03074	HeLa 24h
NT	1.37005	HeLa 24h
NT	1.48965	HeLa 24h
NT	1.5036	HeLa 24h
NT	1.67816	HeLa 24h
NT	1.16417	HeLa 24h
NT	1.13963	HeLa 24h
NT	1.84234	HeLa 24h
NT	1.74863	HeLa 24h
NT	1.65753	HeLa 24h
NT	1.81984	HeLa 24h
NT	0.924348	HeLa 24h
NT	1.31011	HeLa 24h
NT	1.71762	HeLa 24h
NT	1.40347	HeLa 24h
NT	1.65044	HeLa 24h
NT	1.37337	HeLa 24h
NT	1.50447	HeLa 24h
NT	1.56337	HeLa 24h
NT	1.91508	HeLa 24h
NT	1.75163	HeLa 24h
NT	1.6535	HeLa 24h
NT	1.39214	HeLa 24h
NT	1.72228	HeLa 24h
NT	1.58626	HeLa 24h
NT	1.27479	HeLa 24h
NT	1.53456	HeLa 24h
NT	1.49363	HeLa 24h
NT	1.80652	HeLa 24h
NT	1.87564	HeLa 24h
NT	1.79227	HeLa 24h
NT	1.50095	HeLa 24h
NT	1.70933	HeLa 24h
NT	1.83461	HeLa 24h
NT	1.85693	HeLa 24h
NT	1.35857	HeLa 24h
NT	1.48296	HeLa 24h
NT	1.50566	HeLa 24h
NT	1.96432	HeLa 24h
NT	1.65929	HeLa 24h
NT	1.55409	HeLa 24h
NT	1.27707	HeLa 24h
NT	1.22893	HeLa 24h
NT	1.64477	HeLa 24h
NT	1.65245	HeLa 24h
NT	1.71365	HeLa 24h
NT	1.24805	HeLa 24h
NT	0.771895	HeLa 24h
NT	1.49616	HeLa 24h
NT	1.49876	HeLa 24h
NT	1.59082	HeLa 24h
NT	1.55643	HeLa 24h
NT	1.19895	HeLa 24h
NT	1.49029	HeLa 24h
NT	1.64779	HeLa 24h
NT	1.9088	HeLa 24h
NT	1.67137	HeLa 24h
NT	1.58722	HeLa 24h
NT	1.77459	HeLa 24h
NT	1.35487	HeLa 24h
NT	1.22618	HeLa 24h
NT	1.4725	HeLa 24h
NT	0.989232	HeLa 24h
NT	1.31829	HeLa 24h
NT	0.97078	HeLa 24h
NT	0.998271	HeLa 24h
NT	0.936165	HeLa 24h
NT	0.958517	HeLa 24h
NT	0.957154	HeLa 24h
NT	0.974035	HeLa 24h
NT	1.03432	HeLa 24h
NT	1.20096	HeLa 24h
NT	1.09588	HeLa 24h
NT	0.953667	HeLa 24h
NT	1.1119	HeLa 24h
NT	0.930396	HeLa 24h
NT	1.04215	HeLa 24h
NT	1.14688	HeLa 24h
NT	1.20212	HeLa 24h
NT	1.03613	HeLa 24h
NT	0.976118	HeLa 24h
NT	1.38564	HeLa 24h
NT	0.771466	HeLa 24h
NT	1.18685	HeLa 24h
NT	0.92789	HeLa 24h
NT	1.08213	HeLa 24h
NT	1.21074	HeLa 24h
NT	1.29458	HeLa 24h
NT	0.467335	HeLa 24h
NT	0.962688	HeLa 24h
NT	1.06432	HeLa 24h
NT	1.02907	HeLa 24h
NT	0.531723	HeLa 24h
NT	1.06245	HeLa 24h
NT	1.29543	HeLa 24h
NT	0.58023	HeLa 24h
NT	1.16066	HeLa 24h
NT	0.99392	HeLa 24h
NT	0.85541	HeLa 24h
NT	1.11043	HeLa 24h
NT	1.17243	HeLa 24h
NT	1.14803	HeLa 24h
NT	1.11766	HeLa 24h
NT	1.25322	HeLa 24h
NT	0.880174	HeLa 24h
NT	1.04043	HeLa 24h
NT	1.17221	HeLa 24h
NT	1.36128	HeLa 24h
NT	1.63278	HeLa 24h
NT	0.74309	HeLa 24h
NT	1.41542	HeLa 24h
NT	1.45131	HeLa 24h
NT	0.81597	HeLa 24h
NT	0.843381	HeLa 24h
NT	1.12428	HeLa 24h
NT	1.49474	HeLa 24h
NT	1.05018	HeLa 24h
NT	0.723555	HeLa 24h
NT	1.20732	HeLa 24h
NT	1.60843	HeLa 24h
NT	1.42757	HeLa 24h
NT	1.2694	HeLa 24h
NT	1.18	HeLa 24h
NT	1.24775	HeLa 24h
NT	1.61078	HeLa 24h
NT	1.39343	HeLa 24h
NT	1.385	HeLa 24h
NT	1.46085	HeLa 24h
NT	0.998816	HeLa 24h
NT	1.01111	HeLa 24h
NT	1.68885	HeLa 24h
NT	1.61866	HeLa 24h
NT	1.51217	HeLa 24h
NT	1.23803	HeLa 24h
NT	1.48139	HeLa 24h
NT	1.41487	HeLa 24h
NT	1.24846	HeLa 24h
NT	1.07177	HeLa 24h
NT	1.14643	HeLa 24h
NT	0.87596	HeLa 24h
NT	0.947884	HeLa 24h
NT	0.843636	HeLa 24h
NT	0.861575	HeLa 24h
NT	0.816417	HeLa 24h
NT	0.804033	HeLa 24h
NT	0.997006	HeLa 24h
NT	0.0835987	HeLa 24h
NT	1.11265	HeLa 24h
NT	1.11066	HeLa 24h
NT	1.15967	HeLa 24h
NT	1.06618	HeLa 24h
NT	1.01462	HeLa 24h
NT	0.698898	HeLa 24h
NT	0.947068	HeLa 24h
NT	1.2726	HeLa 24h
NT	0.846132	HeLa 24h
NT	0.793558	HeLa 24h
NT	0.810139	HeLa 24h
NT	0.91715	HeLa 24h
NT	0.862418	HeLa 24h
NT	1.0255	HeLa 24h
NT	1.03518	HeLa 24h
NT	0.958822	HeLa 24h
NT	0.606939	HeLa 24h
NT	0.931507	HeLa 24h
NT	1.02724	HeLa 24h
NT	1.07876	HeLa 24h
NT	0.881772	HeLa 24h
NT	1.04055	HeLa 24h
NT	0.829299	HeLa 24h
NT	0.848078	HeLa 24h
NT	0.633706	HeLa 24h
NT	0.866817	HeLa 24h
NT	0.841701	HeLa 24h
NT	0.541929	HeLa 24h
NT	0.697251	HeLa 24h
NT	0.622423	HeLa 24h
NT	0.497952	HeLa 24h
NT	0.597655	HeLa 24h
NT	0.793006	HeLa 24h
NT	0.748465	HeLa 24h
NT	0.575017	HeLa 24h
NT	0.699162	HeLa 24h
NT	0.774619	HeLa 24h
NT	0.81424	HeLa 24h
NT	0.812817	HeLa 24h
NT	0.80126	HeLa 24h
NT	0.749676	HeLa 24h
NT	0.788084	HeLa 24h
NT	1.05603	HeLa 24h
NT	0.590645	HeLa 24h
NT	0.697681	HeLa 24h
NT	0.443286	HeLa 24h
NT	1.0836	HeLa 24h
NT	1.13719	HeLa 24h
NT	1.30419	HeLa 24h
NT	1.2371	HeLa 24h
NT	1.37969	HeLa 24h
NT	1.09589	HeLa 24h
NT	1.44613	HeLa 24h
NT	1.42041	HeLa 24h
NT	1.26786	HeLa 24h
NT	1.37539	HeLa 24h
NT	1.76157	HeLa 24h
NT	1.81386	HeLa 24h
NT	1.41501	HeLa 24h
NT	1.62385	HeLa 24h
NT	1.31748	HeLa 24h
NT	1.59616	HeLa 24h
NT	1.92759	HeLa 24h
NT	1.58379	HeLa 24h
NT	1.30465	HeLa 24h
NT	1.79067	HeLa 24h
NT	1.53292	HeLa 24h
NT	1.97684	HeLa 24h
NT	1.99213	HeLa 24h
NT	0.670105	HeLa 24h
NT	0.780606	HeLa 24h
NT	1.82605	HeLa 24h
NT	0.800846	HeLa 24h
NT	2.07989	HeLa 24h
NT	1.71584	HeLa 24h
NT	1.63567	HeLa 24h
NT	1.97909	HeLa 24h
NT	0.78581	HeLa 24h
NT	2.05515	HeLa 24h
NT	1.44045	HeLa 24h
NT	1.7656	HeLa 24h
NT	2.07895	HeLa 24h
NT	1.80123	HeLa 24h
NT	0.826582	HeLa 24h
NT	1.51375	HeLa 24h
NT	0.760363	HeLa 24h
NT	1.98772	HeLa 24h
NT	0.815261	HeLa 24h
NT	1.38844	HeLa 24h
NT	1.24719	HeLa 24h
NT	1.36545	HeLa 24h
NT	1.12708	HeLa 24h
NT	1.12889	HeLa 24h
NT	0.906884	HeLa 24h
NT	1.02304	HeLa 24h
NT	0.994788	HeLa 24h
NT	1.2366	HeLa 24h
NT	1.22335	HeLa 24h
NT	1.07563	HeLa 24h
NT	1.02859	HeLa 24h
NT	0.867467	HeLa 24h
NT	0.763967	HeLa 24h
NT	0.757554	HeLa 24h
NT	0.705507	HeLa 24h
NT	0.760512	HeLa 24h
NT	0.804637	HeLa 24h
NT	0.764338	HeLa 24h
NT	0.85918	HeLa 24h
NT	0.965453	HeLa 24h
NT	0.834526	HeLa 24h
NT	0.855202	HeLa 24h
NT	0.976451	HeLa 24h
NT	0.893267	HeLa 24h
NT	0.614143	HeLa 24h
NT	0.387794	HeLa 24h
NT	0.674664	HeLa 24h
NT	0.815806	HeLa 24h
NT	0.558832	HeLa 24h
NT	0.866775	HeLa 24h
NT	1.05651	HeLa 24h
NT	1.2167	HeLa 24h
NT	1.02579	HeLa 24h
NT	1.0385	HeLa 24h
NT	0.816991	HeLa 24h
NT	1.07786	HeLa 24h
NT	1.12466	HeLa 24h
NT	1.12142	HeLa 24h
NT	1.24181	HeLa 24h
NT	0.920628	HeLa 24h
NT	0.785502	HeLa 24h
NT	0.407491	HeLa 24h
NT	0.693528	HeLa 24h
NT	0.349203	HeLa 24h
NT	0.681311	HeLa 24h
NT	1.22556	HeLa 24h
NT	1.09119	HeLa 24h
NT	1.44925	HeLa 24h
NT	1.29658	HeLa 24h
NT	1.02576	HeLa 24h
NT	1.07809	HeLa 24h
NT	1.42967	HeLa 24h
NT	1.08865	HeLa 24h
NT	1.03918	HeLa 24h
NT	1.32828	HeLa 24h
NT	1.18908	HeLa 24h
NT	0.663899	HeLa 24h
NT	0.5561	HeLa 24h
NT	1.22336	HeLa 24h
NT	1.09335	HeLa 24h
NT	0.874857	HeLa 24h
NT	0.903239	HeLa 24h
NT	1.05659	HeLa 24h
NT	0.89873	HeLa 24h
NT	0.934234	HeLa 24h
NT	0.943126	HeLa 24h
NT	1.09879	HeLa 24h
NT	0.947516	HeLa 24h
NT	0.788542	HeLa 24h
NT	1.05148	HeLa 24h
NT	1.00484	HeLa 24h
NT	1.17508	HeLa 24h
NT	0.758871	HeLa 24h
NT	0.947885	HeLa 24h
NT	0.997162	HeLa 24h
NT	0.684569	HeLa 24h
NT	0.769403	HeLa 24h
NT	1.43157	HeLa 24h
NT	1.00836	HeLa 24h
NT	1.04475	HeLa 24h
NT	0.929432	HeLa 24h
NT	1.11643	HeLa 24h
NT	0.962883	HeLa 24h
NT	1.12451	HeLa 24h
NT	0.908247	HeLa 24h
NT	1.4203	HeLa 24h
NT	1.51949	HeLa 24h
NT	1.23898	HeLa 24h
NT	1.07245	HeLa 24h
NT	1.44457	HeLa 24h
NT	1.30708	HeLa 24h
NT	0.980207	HeLa 24h
NT	1.05357	HeLa 24h
NT	0.956124	HeLa 24h
NT	1.06413	HeLa 24h
NT	1.0087	HeLa 24h
NT	1.12235	HeLa 24h
NT	1.00151	HeLa 24h
NT	1.00514	HeLa 24h
NT	1.1074	HeLa 24h
NT	1.05273	HeLa 24h
NT	1.08536	HeLa 24h
NT	1.23835	HeLa 24h
NT	1.02622	HeLa 24h
NT	1.14403	HeLa 24h
NT	0.959757	HeLa 24h
NT	1.0095	HeLa 24h
NT	1.13652	HeLa 24h
NT	1.37038	HeLa 24h
NT	1.0451	HeLa 24h
NT	1.13981	HeLa 24h
NT	1.19712	HeLa 24h
NT	1.29405	HeLa 24h
NT	0.963796	HeLa 24h
NT	1.24548	HeLa 24h
NT	1.37461	HeLa 24h
NT	1.37512	HeLa 24h
NT	1.35596	HeLa 24h
NT	1.2299	HeLa 24h
NT	1.12401	HeLa 24h
NT	1.36017	HeLa 24h
NT	1.24681	HeLa 24h
NT	1.23602	HeLa 24h
NT	1.41674	HeLa 24h
NT	1.29698	HeLa 24h
Oligom	0.830903	HeLa 24h
Oligom	0.782944	HeLa 24h
Oligom	0.877831	HeLa 24h
Oligom	0.713483	HeLa 24h
Oligom	0.739347	HeLa 24h
Oligom	1.04998	HeLa 24h
Oligom	0.859012	HeLa 24h
Oligom	0.909667	HeLa 24h
Oligom	0.940317	HeLa 24h
Oligom	0.802861	HeLa 24h
Oligom	0.860271	HeLa 24h
Oligom	0.886254	HeLa 24h
Oligom	1.00352	HeLa 24h
Oligom	0.574935	HeLa 24h
Oligom	0.919625	HeLa 24h
Oligom	0.773964	HeLa 24h
Oligom	0.831802	HeLa 24h
Oligom	0.366978	HeLa 24h
Oligom	0.847897	HeLa 24h
Oligom	0.904922	HeLa 24h
Oligom	0.452911	HeLa 24h
Oligom	0.864494	HeLa 24h
Oligom	0.929226	HeLa 24h
Oligom	0.880315	HeLa 24h
Oligom	0.946583	HeLa 24h
Oligom	0.878179	HeLa 24h
Oligom	1.03286	HeLa 24h
Oligom	0.943753	HeLa 24h
Oligom	0.95798	HeLa 24h
Oligom	1.02517	HeLa 24h
Oligom	1.14664	HeLa 24h
Oligom	0.928226	HeLa 24h
Oligom	0.996268	HeLa 24h
Oligom	1.0351	HeLa 24h
Oligom	1.13839	HeLa 24h
Oligom	1.08114	HeLa 24h
Oligom	1.18355	HeLa 24h
Oligom	0.838508	HeLa 24h
Oligom	1.00937	HeLa 24h
Oligom	1.00463	HeLa 24h
Oligom	1.05474	HeLa 24h
Oligom	0.862039	HeLa 24h
Oligom	0.979726	HeLa 24h
Oligom	0.820677	HeLa 24h
Oligom	1.06311	HeLa 24h
Oligom	0.911875	HeLa 24h
Oligom	0.805916	HeLa 24h
Oligom	0.993458	HeLa 24h
Oligom	0.996847	HeLa 24h
Oligom	0.791639	HeLa 24h
Oligom	0.874764	HeLa 24h
Oligom	0.795557	HeLa 24h
Oligom	0.825713	HeLa 24h
Oligom	0.741274	HeLa 24h
Oligom	0.942029	HeLa 24h
Oligom	0.952642	HeLa 24h
Oligom	0.763412	HeLa 24h
Oligom	0.766818	HeLa 24h
Oligom	0.777205	HeLa 24h
Oligom	0.745433	HeLa 24h
Oligom	0.962215	HeLa 24h
Oligom	1.03084	HeLa 24h
Oligom	0.817744	HeLa 24h
Oligom	0.927739	HeLa 24h
Oligom	0.989406	HeLa 24h
Oligom	0.953964	HeLa 24h
Oligom	0.994279	HeLa 24h
Oligom	1.02405	HeLa 24h
Oligom	0.924722	HeLa 24h
Oligom	0.944689	HeLa 24h
Oligom	0.885728	HeLa 24h
Oligom	1.04544	HeLa 24h
Oligom	1.04279	HeLa 24h
Oligom	0.951874	HeLa 24h
Oligom	1.04656	HeLa 24h
Oligom	0.941011	HeLa 24h
Oligom	0.99849	HeLa 24h
Oligom	1.03131	HeLa 24h
Oligom	1.04562	HeLa 24h
Oligom	0.993635	HeLa 24h
Oligom	1.08984	HeLa 24h
Oligom	1.07066	HeLa 24h
Oligom	0.97222	HeLa 24h
Oligom	0.914403	HeLa 24h
Oligom	0.974476	HeLa 24h
Oligom	0.969283	HeLa 24h
Oligom	0.899294	HeLa 24h
Oligom	0.959648	HeLa 24h
Oligom	1.15713	HeLa 24h
Oligom	1.03166	HeLa 24h
Oligom	1.10131	HeLa 24h
Oligom	1.03743	HeLa 24h
Oligom	1.09467	HeLa 24h
Oligom	1.02743	HeLa 24h
Oligom	1.09082	HeLa 24h
Oligom	1.04075	HeLa 24h
Oligom	1.18513	HeLa 24h
Oligom	1.05292	HeLa 24h
Oligom	0.956579	HeLa 24h
Oligom	1.12515	HeLa 24h
Oligom	1.04406	HeLa 24h
Oligom	1.00649	HeLa 24h
Oligom	1.11296	HeLa 24h
Oligom	0.929367	HeLa 24h
Oligom	1.02849	HeLa 24h
Oligom	1.15584	HeLa 24h
Oligom	0.946897	HeLa 24h
Oligom	1.00609	HeLa 24h
Oligom	1.05077	HeLa 24h
Oligom	1.1701	HeLa 24h
Oligom	1.05472	HeLa 24h
Oligom	0.874319	HeLa 24h
Oligom	1.09358	HeLa 24h
Oligom	0.835717	HeLa 24h
Oligom	1.07457	HeLa 24h
Oligom	0.836232	HeLa 24h
Oligom	1.14129	HeLa 24h
Oligom	1.06555	HeLa 24h
Oligom	1.04838	HeLa 24h
Oligom	0.937465	HeLa 24h
Oligom	0.972789	HeLa 24h
Oligom	0.954586	HeLa 24h
Oligom	1.03196	HeLa 24h
Oligom	1.09891	HeLa 24h
Oligom	1.14645	HeLa 24h
Oligom	1.04916	HeLa 24h
Oligom	0.879447	HeLa 24h
Oligom	1.11853	HeLa 24h
Oligom	1.01095	HeLa 24h
Oligom	1.11301	HeLa 24h
Oligom	1.07512	HeLa 24h
Oligom	0.93771	HeLa 24h
Oligom	1.06104	HeLa 24h
Oligom	1.08496	HeLa 24h
Oligom	1.08909	HeLa 24h
Oligom	1.09394	HeLa 24h
Oligom	1.08202	HeLa 24h
Oligom	1.1606	HeLa 24h
Oligom	1.09959	HeLa 24h
Oligom	0.97163	HeLa 24h
Oligom	1.07111	HeLa 24h
Oligom	0.784492	HeLa 24h
Oligom	0.726411	HeLa 24h
Oligom	0.740677	HeLa 24h
Oligom	0.833473	HeLa 24h
Oligom	0.83518	HeLa 24h
Oligom	0.945116	HeLa 24h
Oligom	0.778959	HeLa 24h
Oligom	0.918205	HeLa 24h
Oligom	1.03351	HeLa 24h
Oligom	0.913562	HeLa 24h
Oligom	0.799683	HeLa 24h
Oligom	0.880724	HeLa 24h
Oligom	1.00744	HeLa 24h
Oligom	1.03668	HeLa 24h
Oligom	0.874602	HeLa 24h
Oligom	1.02173	HeLa 24h
Oligom	0.807518	HeLa 24h
Oligom	0.996039	HeLa 24h
Oligom	0.879984	HeLa 24h
Oligom	0.935396	HeLa 24h
Oligom	0.891646	HeLa 24h
Oligom	0.878059	HeLa 24h
Oligom	0.984963	HeLa 24h
Oligom	1.08209	HeLa 24h
Oligom	1.30155	HeLa 24h
Oligom	1.08687	HeLa 24h
Oligom	1.0507	HeLa 24h
Oligom	1.2072	HeLa 24h
Oligom	1.26479	HeLa 24h
Oligom	0.864422	HeLa 24h
Oligom	1.19756	HeLa 24h
Oligom	1.05338	HeLa 24h
Oligom	1.07776	HeLa 24h
Oligom	1.12139	HeLa 24h
Oligom	0.956934	HeLa 24h
Oligom	1.24511	HeLa 24h
Oligom	1.19609	HeLa 24h
Oligom	1.38098	HeLa 24h
Oligom	0.863637	HeLa 24h
Oligom	1.11274	HeLa 24h
Oligom	1.08016	HeLa 24h
Oligom	0.924068	HeLa 24h
Oligom	0.982869	HeLa 24h
Oligom	1.46672	HeLa 24h
Oligom	1.25828	HeLa 24h
Oligom	1.05046	HeLa 24h
Oligom	1.0147	HeLa 24h
Oligom	1.19423	HeLa 24h
Oligom	1.21029	HeLa 24h
Oligom	1.17214	HeLa 24h
Oligom	1.1731	HeLa 24h
Oligom	1.09682	HeLa 24h
Oligom	1.42607	HeLa 24h
Oligom	1.32585	HeLa 24h
Oligom	1.08563	HeLa 24h
Oligom	1.49968	HeLa 24h
Oligom	1.17248	HeLa 24h
Oligom	1.35823	HeLa 24h
Oligom	1.51118	HeLa 24h
Oligom	1.58861	HeLa 24h
Oligom	1.44093	HeLa 24h
Oligom	1.27845	HeLa 24h
Oligom	1.04876	HeLa 24h
Oligom	1.16928	HeLa 24h
Oligom	1.37719	HeLa 24h
Oligom	1.1817	HeLa 24h
Oligom	0.974029	HeLa 24h
Oligom	0.785607	HeLa 24h
Oligom	0.788882	HeLa 24h
Oligom	0.934346	HeLa 24h
Oligom	0.755797	HeLa 24h
Oligom	0.934165	HeLa 24h
Oligom	1.02195	HeLa 24h
Oligom	0.816582	HeLa 24h
Oligom	1.01645	HeLa 24h
Oligom	1.02947	HeLa 24h
Oligom	0.806422	HeLa 24h
Oligom	0.866201	HeLa 24h
Oligom	0.967538	HeLa 24h
Oligom	0.96185	HeLa 24h
Oligom	0.893893	HeLa 24h
Oligom	1.02589	HeLa 24h
Oligom	0.938495	HeLa 24h
Oligom	0.944491	HeLa 24h
Oligom	0.986393	HeLa 24h
Oligom	1.0597	HeLa 24h
Oligom	0.921736	HeLa 24h
Oligom	0.892141	HeLa 24h
Oligom	1.0324	HeLa 24h
Oligom	1.05728	HeLa 24h
Oligom	0.960986	HeLa 24h
Oligom	0.907232	HeLa 24h
Oligom	0.80753	HeLa 24h
Oligom	0.980646	HeLa 24h
Oligom	0.896236	HeLa 24h
Oligom	0.906769	HeLa 24h
Oligom	0.99515	HeLa 24h
Oligom	0.747098	HeLa 24h
Oligom	0.991262	HeLa 24h
Oligom	0.682703	HeLa 24h
Oligom	0.807141	HeLa 24h
Oligom	0.994136	HeLa 24h
Oligom	0.907222	HeLa 24h
Oligom	1.00427	HeLa 24h
Oligom	0.862137	HeLa 24h
Oligom	0.734481	HeLa 24h
Oligom	1.07209	HeLa 24h
Oligom	0.997306	HeLa 24h
Oligom	0.781203	HeLa 24h
Oligom	0.835034	HeLa 24h
Oligom	1.01327	HeLa 24h
Oligom	0.774304	HeLa 24h
Oligom	0.807992	HeLa 24h
Oligom	0.920189	HeLa 24h
Oligom	1.02492	HeLa 24h
Oligom	0.95204	HeLa 24h
Oligom	0.804012	HeLa 24h
Oligom	0.793264	HeLa 24h
Oligom	0.987416	HeLa 24h
Oligom	0.954003	HeLa 24h
Oligom	1.00049	HeLa 24h
Oligom	0.763904	HeLa 24h
Oligom	1.02751	HeLa 24h
Oligom	0.846878	HeLa 24h
Oligom	1.05936	HeLa 24h
Oligom	0.840368	HeLa 24h
Oligom	0.940887	HeLa 24h
Oligom	0.803939	HeLa 24h
Oligom	0.993917	HeLa 24h
Oligom	0.886285	HeLa 24h
Oligom	1.07722	HeLa 24h
Oligom	0.855595	HeLa 24h
Oligom	0.798935	HeLa 24h
Oligom	0.828095	HeLa 24h
Oligom	0.818476	HeLa 24h
Oligom	1.05454	HeLa 24h
Oligom	0.908485	HeLa 24h
Oligom	0.996672	HeLa 24h
Oligom	1.0307	HeLa 24h
Oligom	0.991277	HeLa 24h
Oligom	1.00459	HeLa 24h
Oligom	0.798121	HeLa 24h
Oligom	0.928972	HeLa 24h
Oligom	0.82108	HeLa 24h
Oligom	0.935305	HeLa 24h
Oligom	0.926366	HeLa 24h
Oligom	1.05181	HeLa 24h
Oligom	0.771015	HeLa 24h
Oligom	0.596442	HeLa 24h
Oligom	1.03216	HeLa 24h
Oligom	0.963241	HeLa 24h
Oligom	1.14926	HeLa 24h
Oligom	1.07314	HeLa 24h
Oligom	1.13965	HeLa 24h
Oligom	0.300121	HeLa 24h
Oligom	1.10652	HeLa 24h
Oligom	0.528396	HeLa 24h
Oligom	1.06892	HeLa 24h
Oligom	1.31339	HeLa 24h
Oligom	1.22162	HeLa 24h
Oligom	0.960068	HeLa 24h
Oligom	1.31653	HeLa 24h
Oligom	1.29253	HeLa 24h
Oligom	1.33397	HeLa 24h
Oligom	1.24007	HeLa 24h
Oligom	0.983824	HeLa 24h
Oligom	1.1182	HeLa 24h
Oligom	1.04189	HeLa 24h
Oligom	1.15148	HeLa 24h
Oligom	1.0986	HeLa 24h
Oligom	0.857068	HeLa 24h
Oligom	1.12099	HeLa 24h
Oligom	1.03706	HeLa 24h
Oligom	0.648474	HeLa 24h
Oligom	1.14699	HeLa 24h
Oligom	0.817901	HeLa 24h
Oligom	0.806398	HeLa 24h
Oligom	0.894485	HeLa 24h
Oligom	1.12897	HeLa 24h
Oligom	0.767273	HeLa 24h
Oligom	0.827979	HeLa 24h
Oligom	0.846828	HeLa 24h
Oligom	0.926895	HeLa 24h
Oligom	0.864023	HeLa 24h
Oligom	0.957916	HeLa 24h
Oligom	1.03202	HeLa 24h
Oligom	0.792828	HeLa 24h
Oligom	0.862518	HeLa 24h
Oligom	0.904758	HeLa 24h
Oligom	1.08496	HeLa 24h
Oligom	1.10423	HeLa 24h
Oligom	1.04719	HeLa 24h
Oligom	1.07884	HeLa 24h
Oligom	0.726115	HeLa 24h
Oligom	1.01852	HeLa 24h
Oligom	1.10392	HeLa 24h
Oligom	1.10209	HeLa 24h
Oligom	0.742807	HeLa 24h
Oligom	0.980964	HeLa 24h
Oligom	1.0543	HeLa 24h
Oligom	1.44844	HeLa 24h
Oligom	0.646216	HeLa 24h
Oligom	1.18016	HeLa 24h
Oligom	1.40686	HeLa 24h
Oligom	0.855643	HeLa 24h
Oligom	1.00476	HeLa 24h
Oligom	1.17106	HeLa 24h
Oligom	1.09047	HeLa 24h
Oligom	0.955987	HeLa 24h
Oligom	1.04171	HeLa 24h
Oligom	1.07833	HeLa 24h
Oligom	1.09153	HeLa 24h
Oligom	1.15956	HeLa 24h
Oligom	0.92322	HeLa 24h
Oligom	1.14149	HeLa 24h
Oligom	1.12533	HeLa 24h
Oligom	0.975524	HeLa 24h
Oligom	1.22375	HeLa 24h
Oligom	1.14163	HeLa 24h
Oligom	1.08893	HeLa 24h
Oligom	1.14589	HeLa 24h
Oligom	1.07053	HeLa 24h
Oligom	1.09544	HeLa 24h
Oligom	0.965252	HeLa 24h
Oligom	1.1673	HeLa 24h
Oligom	1.3632	HeLa 24h
Oligom	1.15991	HeLa 24h
Oligom	1.02086	HeLa 24h
Oligom	1.0337	HeLa 24h
Oligom	0.908605	HeLa 24h
Oligom	1.24839	HeLa 24h
Oligom	1.12658	HeLa 24h
Oligom	1.03189	HeLa 24h
Oligom	1.20978	HeLa 24h
Oligom	1.05755	HeLa 24h
Oligom	1.17171	HeLa 24h
Oligom	0.951376	HeLa 24h
Oligom	1.06042	HeLa 24h
Oligom	1.29836	HeLa 24h
Oligom	1.08966	HeLa 24h
Oligom	1.20543	HeLa 24h
Oligom	1.07605	HeLa 24h
Oligom	1.15336	HeLa 24h
Oligom	0.829912	HeLa 24h
Oligom	1.26751	HeLa 24h
Oligom	1.2301	HeLa 24h
Oligom	1.29008	HeLa 24h
Oligom	1.18224	HeLa 24h
Oligom	0.968183	HeLa 24h
Oligom	1.12615	HeLa 24h
Oligom	1.18378	HeLa 24h
Oligom	1.03548	HeLa 24h
Oligom	1.16792	HeLa 24h
Oligom	1.24555	HeLa 24h
Oligom	1.31191	HeLa 24h
Oligom	1.04968	HeLa 24h
Oligom	1.31172	HeLa 24h
Oligom	1.15633	HeLa 24h
Oligom	1.30621	HeLa 24h
Oligom	0.754878	HeLa 24h
Oligom	0.805419	HeLa 24h
Oligom	0.762113	HeLa 24h
Oligom	0.80016	HeLa 24h
Oligom	0.911291	HeLa 24h
Oligom	0.873156	HeLa 24h
Oligom	1.00163	HeLa 24h
Oligom	0.888742	HeLa 24h
Oligom	1.14663	HeLa 24h
Oligom	1.13134	HeLa 24h
Oligom	0.927114	HeLa 24h
Oligom	0.928472	HeLa 24h
Oligom	1.038	HeLa 24h
Oligom	0.995072	HeLa 24h
Oligom	1.02022	HeLa 24h
Oligom	1.19445	HeLa 24h
Oligom	1.01247	HeLa 24h
Oligom	1.09766	HeLa 24h
Oligom	1.11696	HeLa 24h
Oligom	0.946694	HeLa 24h
Oligom	1.06886	HeLa 24h
Oligom	1.01262	HeLa 24h
Oligom	0.923545	HeLa 24h
Oligom	1.03329	HeLa 24h
Oligom	1.03753	HeLa 24h
Oligom	1.0264	HeLa 24h
Oligom	0.831702	HeLa 24h
Oligom	1.07286	HeLa 24h
Oligom	0.93199	HeLa 24h
[truncated: 9,242 more rows]

## Sheet: Fig 5d
treat	RELATIVE_ratio	Exp
NT	0.726308	U2OS 24h
NT	0.826381	U2OS 24h
NT	0.716668	U2OS 24h
NT	0.705594	U2OS 24h
NT	0.927515	U2OS 24h
NT	1.54152	U2OS 24h
NT	1.08326	U2OS 24h
NT	0.657893	U2OS 24h
NT	1.18101	U2OS 24h
NT	0.98426	U2OS 24h
NT	0.776261	U2OS 24h
NT	0.909228	U2OS 24h
NT	1.04585	U2OS 24h
NT	0.8829	U2OS 24h
NT	0.904501	U2OS 24h
NT	1.10757	U2OS 24h
NT	1.06791	U2OS 24h
NT	1.41824	U2OS 24h
NT	0.976694	U2OS 24h
NT	0.7929	U2OS 24h
NT	0.962149	U2OS 24h
NT	1.40945	U2OS 24h
NT	1.28717	U2OS 24h
NT	0.893764	U2OS 24h
NT	0.975756	U2OS 24h
NT	0.432894	U2OS 24h
NT	1.33799	U2OS 24h
NT	0.912401	U2OS 24h
NT	0.989488	U2OS 24h
NT	0.828971	U2OS 24h
NT	0.664757	U2OS 24h
NT	1.36532	U2OS 24h
NT	0.941371	U2OS 24h
NT	0.971289	U2OS 24h
NT	0.821347	U2OS 24h
NT	0.96208	U2OS 24h
NT	1.05539	U2OS 24h
NT	0.99917	U2OS 24h
NT	0.906191	U2OS 24h
NT	0.56516	U2OS 24h
NT	0.990304	U2OS 24h
NT	0.482409	U2OS 24h
NT	1.04649	U2OS 24h
NT	0.682977	U2OS 24h
NT	0.610616	U2OS 24h
NT	1.0434	U2OS 24h
NT	0.964156	U2OS 24h
NT	0.664177	U2OS 24h
NT	1.00159	U2OS 24h
NT	0.771128	U2OS 24h
NT	0.638224	U2OS 24h
NT	0.850619	U2OS 24h
NT	1.18493	U2OS 24h
NT	0.533412	U2OS 24h
NT	0.556899	U2OS 24h
NT	1.07016	U2OS 24h
NT	1.08245	U2OS 24h
NT	1.0906	U2OS 24h
NT	1.08039	U2OS 24h
NT	1.03485	U2OS 24h
NT	1.19583	U2OS 24h
NT	1.35485	U2OS 24h
NT	0.873405	U2OS 24h
NT	1.67778	U2OS 24h
NT	1.12503	U2OS 24h
NT	1.11882	U2OS 24h
NT	0.695122	U2OS 24h
NT	0.801019	U2OS 24h
NT	0.768959	U2OS 24h
NT	1.25153	U2OS 24h
NT	0.597263	U2OS 24h
NT	0.826696	U2OS 24h
NT	0.930562	U2OS 24h
NT	1.09518	U2OS 24h
NT	1.25407	U2OS 24h
NT	0.772656	U2OS 24h
NT	1.36262	U2OS 24h
NT	1.14748	U2OS 24h
NT	0.816656	U2OS 24h
NT	1.4139	U2OS 24h
NT	0.985504	U2OS 24h
NT	1.05098	U2OS 24h
NT	0.944388	U2OS 24h
NT	1.21623	U2OS 24h
NT	0.945522	U2OS 24h
NT	0.912555	U2OS 24h
NT	1.12395	U2OS 24h
NT	0.841551	U2OS 24h
NT	1.29968	U2OS 24h
NT	0.882565	U2OS 24h
NT	1.08421	U2OS 24h
NT	1.10969	U2OS 24h
NT	1.03384	U2OS 24h
NT	0.85624	U2OS 24h
NT	1.02045	U2OS 24h
NT	0.848351	U2OS 24h
NT	0.924118	U2OS 24h
NT	1.03652	U2OS 24h
NT	0.281344	U2OS 24h
NT	1.10664	U2OS 24h
NT	0.662335	U2OS 24h
NT	1.3724	U2OS 24h
NT	0.710132	U2OS 24h
NT	1.064	U2OS 24h
NT	0.360655	U2OS 24h
NT	1.30453	U2OS 24h
NT	1.20133	U2OS 24h
NT	2.46581	U2OS 24h
NT	1.13787	U2OS 24h
NT	0.960281	U2OS 24h
NT	0.62422	U2OS 24h
NT	0.701788	U2OS 24h
NT	0.951345	U2OS 24h
NT	0.900459	U2OS 24h
NT	1.39166	U2OS 24h
NT	0.674595	U2OS 24h
NT	0.629329	U2OS 24h
NT	1.17465	U2OS 24h
NT	0.784507	U2OS 24h
NT	0.851665	U2OS 24h
NT	0.847914	U2OS 24h
NT	0.755544	U2OS 24h
NT	0.895774	U2OS 24h
NT	0.787698	U2OS 24h
NT	0.556755	U2OS 24h
NT	0.803329	U2OS 24h
NT	0.585703	U2OS 24h
NT	0.697475	U2OS 24h
NT	0.766207	U2OS 24h
NT	0.932836	U2OS 24h
NT	0.844688	U2OS 24h
NT	0.820639	U2OS 24h
NT	0.691466	U2OS 24h
NT	0.764339	U2OS 24h
NT	0.916946	U2OS 24h
NT	0.755241	U2OS 24h
NT	0.947657	U2OS 24h
NT	0.922166	U2OS 24h
NT	0.976795	U2OS 24h
NT	1.36492	U2OS 24h
NT	0.901682	U2OS 24h
NT	1.38471	U2OS 24h
NT	1.11584	U2OS 24h
NT	0.777316	U2OS 24h
NT	0.926306	U2OS 24h
NT	1.03218	U2OS 24h
NT	1.09321	U2OS 24h
NT	0.976957	U2OS 24h
NT	0.929705	U2OS 24h
NT	1.49941	U2OS 24h
NT	0.928931	U2OS 24h
NT	1.13552	U2OS 24h
NT	0.794247	U2OS 24h
NT	0.889774	U2OS 24h
NT	1.12476	U2OS 24h
NT	1.17667	U2OS 24h
NT	0.968223	U2OS 24h
NT	1.08205	U2OS 24h
NT	0.984965	U2OS 24h
NT	1.10302	U2OS 24h
NT	0.932243	U2OS 24h
NT	1.17395	U2OS 24h
NT	1.0907	U2OS 24h
NT	1.11065	U2OS 24h
NT	0.945383	U2OS 24h
NT	1.25069	U2OS 24h
NT	1.20805	U2OS 24h
NT	1.30656	U2OS 24h
NT	1.10855	U2OS 24h
NT	0.951924	U2OS 24h
NT	1.11838	U2OS 24h
NT	1.12801	U2OS 24h
NT	1.1363	U2OS 24h
NT	1.21597	U2OS 24h
NT	1.17342	U2OS 24h
NT	0.809716	U2OS 24h
NT	1.30518	U2OS 24h
NT	1.28528	U2OS 24h
NT	0.400058	U2OS 24h
NT	1.59359	U2OS 24h
NT	1.32987	U2OS 24h
NT	1.39902	U2OS 24h
NT	1.00442	U2OS 24h
NT	1.30814	U2OS 24h
NT	0.865234	U2OS 24h
NT	0.944513	U2OS 24h
NT	1.21809	U2OS 24h
NT	0.915892	U2OS 24h
NT	0.694714	U2OS 24h
NT	0.723951	U2OS 24h
NT	0.784855	U2OS 24h
NT	0.657715	U2OS 24h
NT	0.901797	U2OS 24h
NT	0.773306	U2OS 24h
NT	0.826092	U2OS 24h
NT	0.958895	U2OS 24h
NT	0.891572	U2OS 24h
NT	0.757623	U2OS 24h
NT	0.807747	U2OS 24h
NT	1.08006	U2OS 24h
NT	0.815575	U2OS 24h
NT	0.745376	U2OS 24h
NT	0.668013	U2OS 24h
NT	0.798504	U2OS 24h
NT	0.878832	U2OS 24h
NT	0.961255	U2OS 24h
NT	0.939577	U2OS 24h
NT	1.42217	U2OS 24h
NT	0.922723	U2OS 24h
NT	1.07374	U2OS 24h
NT	0.94288	U2OS 24h
NT	1.05794	U2OS 24h
NT	1.2924	U2OS 24h
NT	1.03383	U2OS 24h
NT	0.928343	U2OS 24h
NT	0.857159	U2OS 24h
NT	0.940762	U2OS 24h
NT	1.02611	U2OS 24h
NT	1.09485	U2OS 24h
NT	0.985976	U2OS 24h
NT	1.02308	U2OS 24h
NT	0.953406	U2OS 24h
NT	1.37422	U2OS 24h
NT	1.00043	U2OS 24h
NT	1.22441	U2OS 24h
NT	0.95238	U2OS 24h
NT	1.07996	U2OS 24h
NT	0.692729	U2OS 24h
NT	1.11234	U2OS 24h
NT	1.23453	U2OS 24h
NT	1.09978	U2OS 24h
NT	1.02949	U2OS 24h
NT	1.16232	U2OS 24h
NT	1.12174	U2OS 24h
NT	1.21477	U2OS 24h
NT	0.959796	U2OS 24h
NT	0.37412	U2OS 24h
NT	0.993375	U2OS 24h
NT	1.09702	U2OS 24h
NT	1.02551	U2OS 24h
NT	1.03377	U2OS 24h
NT	0.899406	U2OS 24h
NT	1.09895	U2OS 24h
NT	1.32002	U2OS 24h
NT	1.16234	U2OS 24h
NT	0.804293	U2OS 24h
NT	1.39096	U2OS 24h
NT	1.16145	U2OS 24h
NT	1.17354	U2OS 24h
NT	0.933042	U2OS 24h
NT	1.02505	U2OS 24h
NT	1.0422	U2OS 24h
NT	0.892696	U2OS 24h
NT	1.00434	U2OS 24h
NT	1.01176	U2OS 24h
NT	0.666363	U2OS 24h
NT	1.17815	U2OS 24h
NT	1.36719	U2OS 24h
NT	0.859228	U2OS 24h
NT	0.567118	U2OS 24h
NT	0.841702	U2OS 24h
NT	0.775215	U2OS 24h
NT	0.756223	U2OS 24h
NT	0.885367	U2OS 24h
NT	0.91721	U2OS 24h
NT	0.871769	U2OS 24h
NT	1.25963	U2OS 24h
NT	1.0721	U2OS 24h
NT	1.02707	U2OS 24h
NT	1.30487	U2OS 24h
NT	1.03442	U2OS 24h
NT	1.15707	U2OS 24h
NT	1.02222	U2OS 24h
NT	0.655769	U2OS 24h
NT	0.944375	U2OS 24h
NT	0.972382	U2OS 24h
NT	0.898244	U2OS 24h
NT	0.988673	U2OS 24h
NT	1.17839	U2OS 24h
NT	1.0391	U2OS 24h
NT	0.970372	U2OS 24h
NT	1.0083	U2OS 24h
NT	1.21472	U2OS 24h
NT	1.07809	U2OS 24h
NT	1.20902	U2OS 24h
NT	1.19703	U2OS 24h
NT	1.2369	U2OS 24h
NT	0.829163	U2OS 24h
NT	0.836052	U2OS 24h
NT	1.18223	U2OS 24h
NT	1.14178	U2OS 24h
NT	1.25965	U2OS 24h
NT	1.05524	U2OS 24h
NT	0.663993	U2OS 24h
NT	0.841819	U2OS 24h
NT	0.946162	U2OS 24h
NT	1.46784	U2OS 24h
NT	0.989033	U2OS 24h
NT	0.82803	U2OS 24h
NT	0.789666	U2OS 24h
NT	0.838602	U2OS 24h
NT	0.757175	U2OS 24h
NT	0.691583	U2OS 24h
NT	1.07036	U2OS 24h
NT	1.02646	U2OS 24h
NT	0.714534	U2OS 24h
NT	0.798494	U2OS 24h
NT	0.652065	U2OS 24h
NT	0.914177	U2OS 24h
NT	1.12538	U2OS 24h
NT	0.851629	U2OS 24h
NT	0.827623	U2OS 24h
NT	0.849198	U2OS 24h
NT	1.01373	U2OS 24h
NT	0.940597	U2OS 24h
NT	0.928647	U2OS 24h
NT	0.717874	U2OS 24h
NT	0.656704	U2OS 24h
NT	0.700587	U2OS 24h
NT	1.11784	U2OS 24h
NT	0.757248	U2OS 24h
NT	0.902059	U2OS 24h
NT	1.27104	U2OS 24h
NT	1.19907	U2OS 24h
NT	1.11362	U2OS 24h
NT	1.50677	U2OS 24h
NT	0.561782	U2OS 24h
NT	0.923187	U2OS 24h
NT	0.974115	U2OS 24h
NT	1.17902	U2OS 24h
NT	1.05808	U2OS 24h
NT	0.800978	U2OS 24h
NT	1.1496	U2OS 24h
NT	0.751929	U2OS 24h
NT	0.738988	U2OS 24h
NT	0.865624	U2OS 24h
NT	1.14512	U2OS 24h
NT	0.871722	U2OS 24h
NT	0.74575	U2OS 24h
NT	0.514803	U2OS 24h
NT	0.783269	U2OS 24h
NT	0.945354	U2OS 24h
NT	0.723297	U2OS 24h
NT	1.43631	U2OS 24h
NT	1.02733	U2OS 24h
NT	0.965278	U2OS 24h
NT	1.16261	U2OS 24h
NT	0.941275	U2OS 24h
NT	1.09858	U2OS 24h
NT	1.16354	U2OS 24h
NT	0.923477	U2OS 24h
NT	1.61623	U2OS 24h
NT	0.943206	U2OS 24h
NT	1.09775	U2OS 24h
NT	1.1603	U2OS 24h
NT	1.16266	U2OS 24h
NT	1.02489	U2OS 24h
NT	0.953549	U2OS 24h
NT	1.18892	U2OS 24h
NT	0.846213	U2OS 24h
NT	0.801118	U2OS 24h
NT	1.33782	U2OS 24h
NT	0.983008	U2OS 24h
NT	1.24883	U2OS 24h
NT	0.83382	U2OS 24h
NT	1.28486	U2OS 24h
NT	1.33931	U2OS 24h
NT	1.4467	U2OS 24h
NT	0.913987	U2OS 24h
NT	0.984019	U2OS 24h
NT	1.30577	U2OS 24h
NT	0.796612	U2OS 24h
NT	0.939678	U2OS 24h
NT	1.16933	U2OS 24h
NT	0.815093	U2OS 24h
NT	1.0731	U2OS 24h
NT	1.20706	U2OS 24h
NT	1.35442	U2OS 24h
NT	1.19147	U2OS 24h
NT	1.39072	U2OS 24h
NT	0.928863	U2OS 24h
NT	1.31027	U2OS 24h
NT	1.11749	U2OS 24h
NT	1.02545	U2OS 24h
NT	0.879348	U2OS 24h
NT	0.721354	U2OS 24h
NT	0.786865	U2OS 24h
NT	1.10162	U2OS 24h
NT	0.665901	U2OS 24h
NT	0.909846	U2OS 24h
NT	1.2661	U2OS 24h
NT	0.835352	U2OS 24h
NT	0.913792	U2OS 24h
NT	0.9834	U2OS 24h
NT	0.658809	U2OS 24h
NT	1.05542	U2OS 24h
NT	0.774888	U2OS 24h
NT	0.82908	U2OS 24h
NT	0.915421	U2OS 24h
NT	0.935265	U2OS 24h
NT	0.954304	U2OS 24h
NT	1.2767	U2OS 24h
NT	1.14981	U2OS 24h
NT	1.29926	U2OS 24h
NT	0.761838	U2OS 24h
NT	0.938765	U2OS 24h
NT	0.897811	U2OS 24h
NT	0.909458	U2OS 24h
NT	0.915042	U2OS 24h
NT	1.0017	U2OS 24h
NT	1.29608	U2OS 24h
NT	1.1969	U2OS 24h
NT	1.09965	U2OS 24h
NT	1.15248	U2OS 24h
NT	1.08728	U2OS 24h
NT	1.12433	U2OS 24h
NT	1.06322	U2OS 24h
NT	1.18481	U2OS 24h
NT	0.930217	U2OS 24h
NT	1.08882	U2OS 24h
NT	1.12197	U2OS 24h
NT	0.648214	U2OS 24h
NT	0.928381	U2OS 24h
NT	0.819837	U2OS 24h
NT	0.817439	U2OS 24h
NT	0.950114	U2OS 24h
NT	1.0624	U2OS 24h
NT	0.88761	U2OS 24h
NT	0.888358	U2OS 24h
NT	1.33571	U2OS 24h
NT	1.15385	U2OS 24h
NT	1.00404	U2OS 24h
NT	1.01363	U2OS 24h
NT	1.13057	U2OS 24h
NT	0.891962	U2OS 24h
NT	0.859646	U2OS 24h
NT	1.02692	U2OS 24h
NT	1.04275	U2OS 24h
NT	1.00814	U2OS 24h
NT	0.776901	U2OS 24h
NT	0.774113	U2OS 24h
NT	0.855357	U2OS 24h
NT	0.671932	U2OS 24h
NT	0.821836	U2OS 24h
NT	0.735099	U2OS 24h
NT	1.03205	U2OS 24h
NT	1.01356	U2OS 24h
NT	0.947501	U2OS 24h
NT	0.885521	U2OS 24h
NT	1.49642	U2OS 24h
NT	0.890193	U2OS 24h
NT	0.963849	U2OS 24h
NT	0.938698	U2OS 24h
NT	0.9896	U2OS 24h
NT	0.822525	U2OS 24h
NT	0.990124	U2OS 24h
NT	0.925619	U2OS 24h
NT	0.824558	U2OS 24h
NT	0.62415	U2OS 24h
NT	0.962619	U2OS 24h
NT	1.0458	U2OS 24h
NT	0.927286	U2OS 24h
NT	1.07124	U2OS 24h
NT	0.915011	U2OS 24h
NT	0.851975	U2OS 24h
NT	0.751797	U2OS 24h
NT	0.894364	U2OS 24h
NT	0.904568	U2OS 24h
NT	0.726539	U2OS 24h
NT	1.00317	U2OS 24h
NT	0.810341	U2OS 24h
NT	1.14633	U2OS 24h
NT	0.814724	U2OS 24h
NT	0.679628	U2OS 24h
NT	1.18722	U2OS 24h
NT	0.822104	U2OS 24h
NT	0.764061	U2OS 24h
NT	1.17687	U2OS 24h
NT	0.819566	U2OS 24h
NT	0.992001	U2OS 24h
NT	0.859655	U2OS 24h
NT	0.98356	U2OS 24h
NT	0.728153	U2OS 24h
NT	0.78401	U2OS 24h
NT	1.0258	U2OS 24h
NT	0.952849	U2OS 24h
NT	0.988698	U2OS 24h
NT	0.935145	U2OS 24h
NT	0.937098	U2OS 24h
NT	0.933025	U2OS 24h
NT	0.853108	U2OS 24h
NT	0.971602	U2OS 24h
NT	0.870898	U2OS 24h
NT	0.897317	U2OS 24h
NT	0.897174	U2OS 24h
NT	0.322124	U2OS 24h
NT	0.873909	U2OS 24h
NT	1.0337	U2OS 24h
NT	1.22092	U2OS 24h
NT	1.12173	U2OS 24h
NT	1.13761	U2OS 24h
NT	1.02007	U2OS 24h
NT	1.25958	U2OS 24h
NT	0.937078	U2OS 24h
NT	0.942699	U2OS 24h
NT	1.14162	U2OS 24h
NT	1.16758	U2OS 24h
NT	0.777688	U2OS 24h
NT	1.02273	U2OS 24h
NT	1.02761	U2OS 24h
NT	1.23626	U2OS 24h
NT	1.06646	U2OS 24h
NT	0.743496	U2OS 24h
NT	1.4771	U2OS 24h
NT	1.55967	U2OS 24h
NT	0.97078	U2OS 24h
NT	0.942608	U2OS 24h
NT	1.33628	U2OS 24h
NT	1.19538	U2OS 24h
NT	1.01603	U2OS 24h
NT	0.944445	U2OS 24h
NT	0.938942	U2OS 24h
NT	1.32334	U2OS 24h
NT	1.0767	U2OS 24h
NT	1.27029	U2OS 24h
NT	1.27998	U2OS 24h
NT	1.19086	U2OS 24h
NT	1.10843	U2OS 24h
NT	0.863572	U2OS 24h
NT	0.977091	U2OS 24h
NT	0.774629	U2OS 24h
NT	0.827384	U2OS 24h
NT	0.990524	U2OS 24h
NT	0.769948	U2OS 24h
NT	0.768592	U2OS 24h
NT	0.704524	U2OS 24h
NT	0.996408	U2OS 24h
NT	0.733773	U2OS 24h
NT	0.790625	U2OS 24h
NT	1.12174	U2OS 24h
NT	0.782883	U2OS 24h
NT	0.643609	U2OS 24h
NT	0.959941	U2OS 24h
NT	1.26765	U2OS 24h
NT	0.981866	U2OS 24h
NT	0.869477	U2OS 24h
NT	1.14501	U2OS 24h
NT	0.946359	U2OS 24h
NT	0.999725	U2OS 24h
NT	0.871398	U2OS 24h
NT	0.81673	U2OS 24h
NT	0.759362	U2OS 24h
NT	1.00802	U2OS 24h
NT	1.13916	U2OS 24h
NT	1.23418	U2OS 24h
NT	0.988707	U2OS 24h
NT	0.947851	U2OS 24h
NT	0.818	U2OS 24h
NT	0.785941	U2OS 24h
NT	0.721284	U2OS 24h
NT	1.00648	U2OS 24h
NT	1.09729	U2OS 24h
NT	0.281718	U2OS 24h
NT	1.03282	U2OS 24h
NT	1.17681	U2OS 24h
NT	0.971948	U2OS 24h
NT	1.06288	U2OS 24h
NT	1.00768	U2OS 24h
NT	0.812881	U2OS 24h
NT	0.882424	U2OS 24h
NT	1.12127	U2OS 24h
NT	0.797516	U2OS 24h
NT	0.798978	U2OS 24h
NT	0.876526	U2OS 24h
NT	1.18608	U2OS 24h
NT	0.808059	U2OS 24h
NT	0.962918	U2OS 24h
NT	0.958878	U2OS 24h
NT	0.937911	U2OS 24h
NT	1.07748	U2OS 24h
NT	0.898156	U2OS 24h
NT	1.24727	U2OS 24h
NT	0.977257	U2OS 24h
NT	1.09952	U2OS 24h
NT	0.836031	U2OS 24h
NT	1.24923	U2OS 24h
NT	0.991097	U2OS 24h
NT	0.971128	U2OS 24h
NT	0.856949	U2OS 24h
NT	1.31939	U2OS 24h
NT	1.11003	U2OS 24h
NT	1.01857	U2OS 24h
NT	0.896356	U2OS 24h
NT	1.22824	U2OS 24h
NT	1.11038	U2OS 24h
NT	1.24774	U2OS 24h
NT	1.05457	U2OS 24h
NT	1.12714	U2OS 24h
NT	1.2807	U2OS 24h
NT	1.59768	U2OS 24h
NT	0.932856	U2OS 24h
NT	1.24849	U2OS 24h
NT	0.893033	U2OS 24h
NT	1.054	U2OS 24h
NT	0.932588	U2OS 24h
NT	0.745176	U2OS 24h
NT	0.979108	U2OS 24h
NT	0.976077	U2OS 24h
NT	0.795481	U2OS 24h
NT	0.899252	U2OS 24h
NT	0.984334	U2OS 24h
NT	0.949004	U2OS 24h
NT	0.829313	U2OS 24h
NT	0.490045	U2OS 24h
NT	0.900813	U2OS 24h
NT	0.768906	U2OS 24h
NT	0.845221	U2OS 24h
NT	0.869441	U2OS 24h
NT	0.900624	U2OS 24h
NT	1.10772	U2OS 24h
NT	1.10109	U2OS 24h
NT	1.01618	U2OS 24h
NT	1.17908	U2OS 24h
NT	0.858037	U2OS 24h
NT	0.937373	U2OS 24h
NT	1.05405	U2OS 24h
NT	0.754448	U2OS 24h
NT	0.985461	U2OS 24h
NT	0.830426	U2OS 24h
NT	0.805716	U2OS 24h
NT	0.811684	U2OS 24h
NT	0.960802	U2OS 24h
NT	1.13938	U2OS 24h
NT	0.925184	U2OS 24h
NT	1.05139	U2OS 24h
NT	1.07101	U2OS 24h
NT	0.880016	U2OS 24h
NT	1.01545	U2OS 24h
NT	1.04033	U2OS 24h
NT	0.872333	U2OS 24h
NT	0.74482	U2OS 24h
NT	0.597358	U2OS 24h
NT	0.810776	U2OS 24h
NT	1.07219	U2OS 24h
NT	1.13959	U2OS 24h
NT	1.5925	U2OS 24h
NT	1.08813	U2OS 24h
NT	1.00591	U2OS 24h
NT	1.31029	U2OS 24h
NT	0.540739	U2OS 24h
NT	1.03461	U2OS 24h
NT	1.15254	U2OS 24h
NT	1.04888	U2OS 24h
NT	0.884314	U2OS 24h
NT	0.887517	U2OS 24h
NT	0.963443	U2OS 24h
NT	1.11206	U2OS 24h
NT	1.27027	U2OS 24h
NT	1.13602	U2OS 24h
NT	1.27394	U2OS 24h
NT	1.05921	U2OS 24h
NT	0.933777	U2OS 24h
NT	1.0229	U2OS 24h
NT	1.12889	U2OS 24h
NT	1.20732	U2OS 24h
NT	0.973261	U2OS 24h
NT	0.88661	U2OS 24h
NT	1.12682	U2OS 24h
NT	1.08575	U2OS 24h
NT	0.821812	U2OS 24h
NT	1.14132	U2OS 24h
NT	1.39698	U2OS 24h
NT	1.45381	U2OS 24h
NT	1.16122	U2OS 24h
NT	0.874974	U2OS 24h
NT	1.01521	U2OS 24h
NT	0.890768	U2OS 24h
NT	0.860222	U2OS 24h
NT	1.00546	U2OS 24h
NT	0.79927	U2OS 24h
NT	0.94848	U2OS 24h
NT	0.902515	U2OS 24h
NT	0.97812	U2OS 24h
NT	1.26078	U2OS 24h
NT	0.807395	U2OS 24h
NT	1.14727	U2OS 24h
NT	0.943594	U2OS 24h
NT	0.958995	U2OS 24h
NT	1.13497	U2OS 24h
NT	1.062	U2OS 24h
NT	1.44212	U2OS 24h
NT	0.884032	U2OS 24h
NT	0.910608	U2OS 24h
NT	0.717556	U2OS 24h
NT	0.861124	U2OS 24h
NT	0.947499	U2OS 24h
NT	0.960385	U2OS 24h
NT	0.899766	U2OS 24h
NT	1.22574	U2OS 24h
NT	0.922892	U2OS 24h
NT	0.715566	U2OS 24h
NT	1.02066	U2OS 24h
NT	1.32273	U2OS 24h
NT	1.0455	U2OS 24h
NT	0.923458	U2OS 24h
NT	0.832556	U2OS 24h
NT	1.1816	U2OS 24h
NT	1.01861	U2OS 24h
NT	1.00704	U2OS 24h
NT	1.05071	U2OS 24h
NT	0.90606	U2OS 24h
NT	0.852966	U2OS 24h
NT	0.96429	U2OS 24h
NT	1.00044	U2OS 24h
NT	1.40753	U2OS 24h
NT	1.26779	U2OS 24h
NT	1.08161	U2OS 24h
NT	0.937181	U2OS 24h
NT	0.902833	U2OS 24h
NT	1.43815	U2OS 24h
NT	1.16035	U2OS 24h
NT	1.1377	U2OS 24h
NT	0.978277	U2OS 24h
NT	1.1908	U2OS 24h
NT	0.998285	U2OS 24h
NT	1.27993	U2OS 24h
NT	1.31682	U2OS 24h
NT	1.06207	U2OS 24h
NT	1.09699	U2OS 24h
NT	1.12706	U2OS 24h
NT	1.19953	U2OS 24h
NT	1.09776	U2OS 24h
NT	0.96819	U2OS 24h
NT	0.982791	U2OS 24h
NT	0.463462	U2OS 24h
NT	1.1391	U2OS 24h
NT	1.14875	U2OS 24h
NT	1.04069	U2OS 24h
NT	0.514476	U2OS 24h
NT	1.00757	U2OS 24h
NT	1.14047	U2OS 24h
NT	1.415	U2OS 24h
NT	1.46692	U2OS 24h
NT	1.2898	U2OS 24h
NT	0.997017	U2OS 24h
NT	1.25727	U2OS 24h
NT	1.42693	U2OS 24h
NT	1.0338	U2OS 24h
NT	1.26626	U2OS 24h
NT	1.75535	U2OS 24h
NT	1.27714	U2OS 24h
NT	1.09863	U2OS 24h
NT	1.09849	U2OS 24h
NT	1.19012	U2OS 24h
NT	1.28662	U2OS 24h
NT	1.15217	U2OS 24h
NT	1.33051	U2OS 24h
NT	1.20744	U2OS 24h
NT	1.05124	U2OS 24h
NT	1.02356	U2OS 24h
NT	1.00538	U2OS 24h
NT	0.996664	U2OS 24h
NT	0.78264	U2OS 24h
NT	1.13014	U2OS 24h
NT	1.06186	U2OS 24h
NT	0.830256	U2OS 24h
NT	0.904838	U2OS 24h
NT	0.861839	U2OS 24h
NT	1.01418	U2OS 24h
NT	0.953702	U2OS 24h
NT	0.995922	U2OS 24h
NT	0.799053	U2OS 24h
NT	1.02533	U2OS 24h
NT	0.935121	U2OS 24h
NT	1.17605	U2OS 24h
NT	1.05745	U2OS 24h
NT	0.854668	U2OS 24h
NT	0.92495	U2OS 24h
NT	0.922601	U2OS 24h
NT	1.10207	U2OS 24h
NT	0.709614	U2OS 24h
NT	0.736259	U2OS 24h
NT	0.977529	U2OS 24h
NT	1.16323	U2OS 24h
NT	1.10209	U2OS 24h
NT	0.988009	U2OS 24h
NT	1.31114	U2OS 24h
NT	0.934541	U2OS 24h
NT	0.967136	U2OS 24h
NT	0.751815	U2OS 24h
NT	0.907268	U2OS 24h
NT	0.965129	U2OS 24h
NT	1.04979	U2OS 24h
NT	0.933555	U2OS 24h
NT	1.06257	U2OS 24h
NT	1.07299	U2OS 24h
NT	1.21807	U2OS 24h
NT	1.02224	U2OS 24h
NT	1.03283	U2OS 24h
NT	1.11427	U2OS 24h
NT	1.11783	U2OS 24h
NT	0.994879	U2OS 24h
NT	1.0029	U2OS 24h
NT	1.1126	U2OS 24h
NT	1.17008	U2OS 24h
NT	1.32107	U2OS 24h
NT	1.10126	U2OS 24h
NT	1.23843	U2OS 24h
NT	1.0075	U2OS 24h
NT	1.08472	U2OS 24h
NT	1.19653	U2OS 24h
NT	1.26288	U2OS 24h
NT	1.42952	U2OS 24h
NT	0.982797	U2OS 24h
NT	1.22215	U2OS 24h
NT	1.18604	U2OS 24h
NT	1.4206	U2OS 24h
NT	0.999988	U2OS 24h
NT	0.948937	U2OS 24h
NT	1.04935	U2OS 24h
NT	1.19332	U2OS 24h
NT	1.18133	U2OS 24h
NT	1.22155	U2OS 24h
NT	1.40531	U2OS 24h
NT	1.65986	U2OS 24h
NT	1.43167	U2OS 24h
NT	1.18689	U2OS 24h
NT	0.983184	U2OS 24h
NT	1.47673	U2OS 24h
NT	0.880559	U2OS 24h
NT	1.07785	U2OS 24h
NT	1.18284	U2OS 24h
NT	1.44496	U2OS 24h
NT	0.499478	U2OS 24h
NT	1.06928	U2OS 24h
NT	1.06138	U2OS 24h
NT	0.852255	U2OS 24h
NT	0.762731	U2OS 24h
NT	0.88853	U2OS 24h
NT	0.979508	U2OS 24h
NT	0.640437	U2OS 24h
NT	1.06812	U2OS 24h
NT	0.739885	U2OS 24h
NT	0.887602	U2OS 24h
NT	0.744786	U2OS 24h
NT	0.830366	U2OS 24h
NT	0.777178	U2OS 24h
NT	1.30714	U2OS 24h
NT	0.864781	U2OS 24h
NT	1.0365	U2OS 24h
NT	1.1183	U2OS 24h
NT	0.870435	U2OS 24h
NT	0.933404	U2OS 24h
NT	1.03636	U2OS 24h
NT	1.02993	U2OS 24h
NT	0.961806	U2OS 24h
NT	0.885634	U2OS 24h
NT	0.963886	U2OS 24h
NT	0.862389	U2OS 24h
NT	0.912964	U2OS 24h
NT	1.19147	U2OS 24h
NT	0.974222	U2OS 24h
NT	1.32949	U2OS 24h
NT	0.972273	U2OS 24h
NT	1.08591	U2OS 24h
NT	0.995654	U2OS 24h
NT	1.12887	U2OS 24h
NT	0.942207	U2OS 24h
NT	0.880242	U2OS 24h
NT	0.845595	U2OS 24h
NT	0.832039	U2OS 24h
NT	1.01393	U2OS 24h
NT	0.981552	U2OS 24h
NT	1.05697	U2OS 24h
NT	0.856807	U2OS 24h
NT	1.02832	U2OS 24h
NT	1.10425	U2OS 24h
NT	1.11346	U2OS 24h
NT	0.957267	U2OS 24h
NT	0.908825	U2OS 24h
NT	1.0392	U2OS 24h
NT	1.22273	U2OS 24h
NT	1.17609	U2OS 24h
NT	1.12663	U2OS 24h
NT	1.18785	U2OS 24h
NT	1.05014	U2OS 24h
NT	1.18671	U2OS 24h
NT	1.05824	U2OS 24h
NT	0.936142	U2OS 24h
NT	1.16045	U2OS 24h
NT	1.28416	U2OS 24h
NT	1.25389	U2OS 24h
NT	1.31433	U2OS 24h
NT	1.20287	U2OS 24h
NT	1.24078	U2OS 24h
NT	1.03971	U2OS 24h
NT	0.992147	U2OS 24h
NT	1.39518	U2OS 24h
NT	1.20287	U2OS 24h
NT	1.08342	U2OS 24h
NT	1.005	U2OS 24h
NT	1.15738	U2OS 24h
NT	0.911404	U2OS 24h
NT	1.11942	U2OS 24h
NT	1.25908	U2OS 24h
NT	0.823185	U2OS 24h
NT	0.864841	U2OS 24h
NT	0.970401	U2OS 24h
NT	0.965969	U2OS 24h
NT	1.00294	U2OS 24h
NT	0.857298	U2OS 24h
NT	0.769913	U2OS 24h
NT	0.951782	U2OS 24h
NT	1.04822	U2OS 24h
NT	0.850344	U2OS 24h
NT	0.825014	U2OS 24h
NT	0.894485	U2OS 24h
NT	1.17349	U2OS 24h
NT	1.0476	U2OS 24h
NT	1.16643	U2OS 24h
NT	0.729543	U2OS 24h
NT	0.854602	U2OS 24h
NT	0.8821	U2OS 24h
NT	0.784502	U2OS 24h
NT	0.747523	U2OS 24h
NT	0.684314	U2OS 24h
NT	1.03297	U2OS 24h
NT	0.728084	U2OS 24h
NT	0.926127	U2OS 24h
NT	0.868906	U2OS 24h
NT	1.04105	U2OS 24h
NT	0.858863	U2OS 24h
NT	0.866691	U2OS 24h
NT	0.801632	U2OS 24h
NT	1.11864	U2OS 24h
NT	0.814938	U2OS 24h
NT	1.03408	U2OS 24h
NT	0.838142	U2OS 24h
NT	0.981674	U2OS 24h
NT	1.1245	U2OS 24h
NT	1.1021	U2OS 24h
NT	1.21402	U2OS 24h
NT	1.03275	U2OS 24h
NT	0.816072	U2OS 24h
NT	1.09257	U2OS 24h
NT	1.02722	U2OS 24h
NT	1.10713	U2OS 24h
NT	1.08648	U2OS 24h
NT	1.00237	U2OS 24h
NT	1.00576	U2OS 24h
NT	1.34072	U2OS 24h
NT	1.13129	U2OS 24h
NT	1.08724	U2OS 24h
NT	0.94251	U2OS 24h
NT	1.13304	U2OS 24h
NT	1.11874	U2OS 24h
NT	1.0613	U2OS 24h
NT	1.32484	U2OS 24h
NT	1.42704	U2OS 24h
NT	1.24679	U2OS 24h
NT	1.38962	U2OS 24h
NT	1.16605	U2OS 24h
NT	1.36881	U2OS 24h
NT	1.46813	U2OS 24h
NT	1.05586	U2OS 24h
NT	1.4411	U2OS 24h
NT	1.37931	U2OS 24h
NT	1.0273	U2OS 24h
NT	1.48265	U2OS 24h
NT	0.838916	U2OS 24h
NT	0.895685	U2OS 24h
NT	1.02738	U2OS 24h
NT	0.88178	U2OS 24h
NT	0.614739	U2OS 24h
NT	0.802664	U2OS 24h
NT	0.977453	U2OS 24h
NT	0.663184	U2OS 24h
NT	0.843786	U2OS 24h
NT	1.01973	U2OS 24h
NT	0.720827	U2OS 24h
NT	1.25188	U2OS 24h
NT	1.27698	U2OS 24h
NT	0.643858	U2OS 24h
NT	0.72696	U2OS 24h
NT	0.826385	U2OS 24h
NT	1.21421	U2OS 24h
NT	0.919137	U2OS 24h
NT	0.747835	U2OS 24h
NT	0.987993	U2OS 24h
NT	1.35972	U2OS 24h
NT	1.09167	U2OS 24h
NT	0.996155	U2OS 24h
NT	1.46155	U2OS 24h
NT	0.774379	U2OS 24h
NT	1.25418	U2OS 24h
NT	0.756455	U2OS 24h
NT	0.739467	U2OS 24h
NT	0.860164	U2OS 24h
NT	0.899228	U2OS 24h
NT	1.07901	U2OS 24h
NT	0.842034	U2OS 24h
NT	0.94651	U2OS 24h
NT	1.17702	U2OS 24h
NT	0.890896	U2OS 24h
NT	0.809666	U2OS 24h
NT	0.838592	U2OS 24h
NT	1.03773	U2OS 24h
NT	1.07353	U2OS 24h
NT	0.859379	U2OS 24h
NT	1.0546	U2OS 24h
NT	0.952169	U2OS 24h
NT	1.27915	U2OS 24h
NT	0.685956	U2OS 24h
NT	0.764599	U2OS 24h
NT	1.10262	U2OS 24h
NT	0.741032	U2OS 24h
NT	0.977029	U2OS 24h
NT	0.881617	U2OS 24h
NT	0.913474	U2OS 24h
NT	1.203	U2OS 24h
NT	1.28414	U2OS 24h
NT	0.894501	U2OS 24h
NT	0.966045	U2OS 24h
NT	1.35574	U2OS 24h
NT	1.04859	U2OS 24h
NT	0.845697	U2OS 24h
NT	1.08507	U2OS 24h
NT	0.790368	U2OS 24h
NT	1.12778	U2OS 24h
NT	0.743347	U2OS 24h
NT	1.00454	U2OS 24h
NT	1.0218	U2OS 24h
NT	0.7691	U2OS 24h
NT	0.917142	U2OS 24h
NT	1.14212	U2OS 24h
NT	1.34404	U2OS 24h
NT	0.939974	U2OS 24h
NT	0.905343	U2OS 24h
NT	0.969736	U2OS 24h
NT	1.10896	U2OS 24h
NT	1.15311	U2OS 24h
NT	1.28092	U2OS 24h
NT	1.18199	U2OS 24h
NT	0.907628	U2OS 24h
NT	1.24818	U2OS 24h
NT	1.4739	U2OS 24h
NT	1.12082	U2OS 24h
NT	1.05323	U2OS 24h
NT	1.05488	U2OS 24h
NT	1.36819	U2OS 24h
NT	1.12377	U2OS 24h
NT	0.855937	U2OS 24h
NT	1.00404	U2OS 24h
NT	1.00189	U2OS 24h
NT	1.08341	U2OS 24h
NT	1.4976	U2OS 24h
NT	1.32753	U2OS 24h
NT	0.925384	U2OS 24h
NT	1.26033	U2OS 24h
NT	0.684897	U2OS 24h
NT	0.892393	U2OS 24h
NT	0.971352	U2OS 24h
NT	0.991922	U2OS 24h
NT	0.934818	U2OS 24h
NT	0.414062	U2OS 24h
NT	0.899226	U2OS 24h
NT	1.05363	U2OS 24h
NT	0.777007	U2OS 24h
NT	0.916891	U2OS 24h
NT	0.689477	U2OS 24h
NT	0.584273	U2OS 24h
NT	1.22218	U2OS 24h
NT	0.931436	U2OS 24h
NT	0.862872	U2OS 24h
NT	0.539221	U2OS 24h
NT	1.06866	U2OS 24h
NT	1.10133	U2OS 24h
NT	1.26256	U2OS 24h
NT	1.27215	U2OS 24h
NT	1.19714	U2OS 24h
NT	1.14473	U2OS 24h
NT	0.994055	U2OS 24h
NT	1.4364	U2OS 24h
NT	1.22207	U2OS 24h
NT	0.974743	U2OS 24h
NT	1.23408	U2OS 24h
NT	1.69486	U2OS 24h
NT	0.737374	U2OS 24h
NT	1.15409	U2OS 24h
NT	1.3796	U2OS 24h
NT	1.00204	U2OS 24h
NT	0.914049	U2OS 24h
NT	0.800904	U2OS 24h
NT	0.722597	U2OS 24h
NT	1.3194	U2OS 24h
NT	0.683603	U2OS 24h
NT	0.723964	U2OS 24h
NT	0.918034	U2OS 24h
NT	1.08935	U2OS 24h
NT	1.22792	U2OS 24h
NT	0.885656	U2OS 24h
NT	1.34506	U2OS 24h
NT	1.02681	U2OS 24h
NT	0.85614	U2OS 24h
NT	1.11625	U2OS 24h
NT	1.11056	U2OS 24h
NT	0.823164	U2OS 24h
NT	0.909268	U2OS 24h
NT	1.07905	U2OS 24h
NT	0.99196	U2OS 24h
NT	1.08919	U2OS 24h
NT	0.941802	U2OS 24h
NT	0.779184	U2OS 24h
NT	0.942466	U2OS 24h
NT	0.690851	U2OS 24h
NT	0.876207	U2OS 24h
NT	0.590756	U2OS 24h
NT	0.952039	U2OS 24h
NT	0.851525	U2OS 24h
NT	0.753545	U2OS 24h
NT	0.586157	U2OS 24h
NT	0.821428	U2OS 24h
NT	0.783406	U2OS 24h
NT	0.551337	U2OS 24h
NT	1.03687	U2OS 24h
NT	0.813809	U2OS 24h
NT	1.02055	U2OS 24h
NT	0.67412	U2OS 24h
NT	0.655244	U2OS 24h
NT	0.600045	U2OS 24h
NT	1.05925	U2OS 24h
NT	1.2452	U2OS 24h
NT	1.41238	U2OS 24h
NT	1.3281	U2OS 24h
NT	1.06972	U2OS 24h
NT	1.5734	U2OS 24h
NT	1.10661	U2OS 24h
NT	1.70257	U2OS 24h
NT	1.58845	U2OS 24h
NT	1.27782	U2OS 24h
NT	1.32256	U2OS 24h
NT	0.93612	U2OS 24h
NT	0.809397	U2OS 24h
NT	0.999736	U2OS 24h
NT	0.9606	U2OS 24h
NT	1.05806	U2OS 24h
NT	1.27819	U2OS 24h
NT	0.942301	U2OS 24h
NT	0.831542	U2OS 24h
NT	0.702744	U2OS 24h
NT	0.832808	U2OS 24h
NT	0.895673	U2OS 24h
NT	1.08919	U2OS 24h
NT	1.03774	U2OS 24h
NT	1.09914	U2OS 24h
NT	0.976262	U2OS 24h
NT	1.08568	U2OS 24h
NT	1.0513	U2OS 24h
NT	1.14958	U2OS 24h
NT	1.00238	U2OS 24h
NT	0.815926	U2OS 24h
NT	0.510682	U2OS 24h
NT	0.699649	U2OS 24h
NT	0.793446	U2OS 24h
NT	0.515709	U2OS 24h
NT	1.05946	U2OS 24h
NT	0.540848	U2OS 24h
NT	0.670203	U2OS 24h
NT	0.550674	U2OS 24h
NT	0.63379	U2OS 24h
NT	0.763923	U2OS 24h
NT	0.693495	U2OS 24h
NT	0.819749	U2OS 24h
NT	0.705632	U2OS 24h
NT	0.723294	U2OS 24h
NT	0.851931	U2OS 24h
NT	0.889784	U2OS 24h
Oligom	0.518805	U2OS 24h
Oligom	0.704689	U2OS 24h
Oligom	0.498613	U2OS 24h
Oligom	0.276825	U2OS 24h
Oligom	0.203449	U2OS 24h
Oligom	0.840955	U2OS 24h
Oligom	0.327892	U2OS 24h
Oligom	0.468206	U2OS 24h
Oligom	0.918938	U2OS 24h
Oligom	0.187597	U2OS 24h
Oligom	0.929883	U2OS 24h
Oligom	0.166046	U2OS 24h
Oligom	0.172322	U2OS 24h
Oligom	0.181284	U2OS 24h
Oligom	0.925134	U2OS 24h
Oligom	0.167734	U2OS 24h
Oligom	0.620111	U2OS 24h
Oligom	0.228078	U2OS 24h
Oligom	0.205347	U2OS 24h
Oligom	0.716902	U2OS 24h
Oligom	1.06375	U2OS 24h
Oligom	0.809009	U2OS 24h
Oligom	0.702819	U2OS 24h
Oligom	1.08205	U2OS 24h
Oligom	1.14534	U2OS 24h
Oligom	0.723323	U2OS 24h
Oligom	0.949381	U2OS 24h
Oligom	0.582252	U2OS 24h
Oligom	0.811496	U2OS 24h
Oligom	0.387769	U2OS 24h
Oligom	0.827891	U2OS 24h
Oligom	1.13497	U2OS 24h
Oligom	0.79247	U2OS 24h
Oligom	1.21221	U2OS 24h
Oligom	0.705431	U2OS 24h
Oligom	0.868473	U2OS 24h
Oligom	0.982343	U2OS 24h
Oligom	0.777413	U2OS 24h
Oligom	0.722866	U2OS 24h
Oligom	0.700843	U2OS 24h
Oligom	0.959446	U2OS 24h
Oligom	1.09956	U2OS 24h
Oligom	0.650404	U2OS 24h
Oligom	0.781616	U2OS 24h
Oligom	0.648477	U2OS 24h
Oligom	0.733708	U2OS 24h
Oligom	0.781396	U2OS 24h
Oligom	0.874453	U2OS 24h
Oligom	0.66385	U2OS 24h
Oligom	0.645136	U2OS 24h
Oligom	0.289909	U2OS 24h
Oligom	0.571059	U2OS 24h
Oligom	0.848048	U2OS 24h
Oligom	0.630432	U2OS 24h
Oligom	0.781488	U2OS 24h
Oligom	0.755925	U2OS 24h
Oligom	0.824647	U2OS 24h
Oligom	0.73967	U2OS 24h
Oligom	0.89149	U2OS 24h
Oligom	0.73058	U2OS 24h
Oligom	0.751247	U2OS 24h
Oligom	0.913001	U2OS 24h
Oligom	1.00026	U2OS 24h
Oligom	0.871554	U2OS 24h
Oligom	1.11377	U2OS 24h
Oligom	0.858383	U2OS 24h
Oligom	1.02945	U2OS 24h
Oligom	1.4961	U2OS 24h
Oligom	0.705588	U2OS 24h
Oligom	0.738727	U2OS 24h
Oligom	0.814036	U2OS 24h
Oligom	0.980107	U2OS 24h
Oligom	0.520604	U2OS 24h
Oligom	0.23767	U2OS 24h
Oligom	0.191169	U2OS 24h
Oligom	0.984066	U2OS 24h
Oligom	0.178548	U2OS 24h
Oligom	0.693254	U2OS 24h
Oligom	0.707021	U2OS 24h
Oligom	0.598709	U2OS 24h
Oligom	0.41334	U2OS 24h
Oligom	0.771978	U2OS 24h
Oligom	0.891177	U2OS 24h
Oligom	0.596009	U2OS 24h
Oligom	1.2233	U2OS 24h
Oligom	0.645451	U2OS 24h
Oligom	0.916603	U2OS 24h
Oligom	0.544302	U2OS 24h
Oligom	0.991662	U2OS 24h
Oligom	0.594369	U2OS 24h
Oligom	1.02801	U2OS 24h
Oligom	0.840575	U2OS 24h
Oligom	1.38146	U2OS 24h
Oligom	0.872793	U2OS 24h
Oligom	1.0764	U2OS 24h
Oligom	1.25107	U2OS 24h
Oligom	1.33072	U2OS 24h
Oligom	0.955744	U2OS 24h
Oligom	0.38214	U2OS 24h
Oligom	0.766367	U2OS 24h
Oligom	0.962116	U2OS 24h
Oligom	0.339176	U2OS 24h
Oligom	0.987842	U2OS 24h
Oligom	0.845052	U2OS 24h
Oligom	0.718934	U2OS 24h
Oligom	0.997885	U2OS 24h
Oligom	0.458567	U2OS 24h
Oligom	0.90105	U2OS 24h
Oligom	0.695779	U2OS 24h
Oligom	0.77038	U2OS 24h
Oligom	0.852032	U2OS 24h
Oligom	0.851089	U2OS 24h
Oligom	0.748767	U2OS 24h
Oligom	0.849508	U2OS 24h
Oligom	0.720872	U2OS 24h
Oligom	1.19413	U2OS 24h
Oligom	0.780876	U2OS 24h
Oligom	0.323389	U2OS 24h
Oligom	0.822827	U2OS 24h
Oligom	0.523098	U2OS 24h
Oligom	0.732217	U2OS 24h
Oligom	0.743137	U2OS 24h
Oligom	0.593236	U2OS 24h
Oligom	0.653101	U2OS 24h
Oligom	1.26624	U2OS 24h
Oligom	1.30844	U2OS 24h
Oligom	1.0653	U2OS 24h
Oligom	1.08437	U2OS 24h
Oligom	0.538545	U2OS 24h
Oligom	1.21792	U2OS 24h
Oligom	1.32157	U2OS 24h
Oligom	0.829514	U2OS 24h
Oligom	1.12555	U2OS 24h
Oligom	1.34656	U2OS 24h
Oligom	1.09774	U2OS 24h
Oligom	1.30187	U2OS 24h
Oligom	0.962078	U2OS 24h
Oligom	1.14845	U2OS 24h
Oligom	1.53936	U2OS 24h
Oligom	1.15259	U2OS 24h
Oligom	0.975839	U2OS 24h
Oligom	1.06418	U2OS 24h
Oligom	0.822137	U2OS 24h
Oligom	0.289199	U2OS 24h
Oligom	1.06948	U2OS 24h
Oligom	0.685785	U2OS 24h
Oligom	0.866219	U2OS 24h
Oligom	0.752945	U2OS 24h
Oligom	0.340901	U2OS 24h
Oligom	0.939859	U2OS 24h
Oligom	0.66951	U2OS 24h
Oligom	0.568514	U2OS 24h
Oligom	0.901974	U2OS 24h
Oligom	0.635433	U2OS 24h
Oligom	0.633248	U2OS 24h
Oligom	0.741267	U2OS 24h
Oligom	0.609858	U2OS 24h
Oligom	0.50048	U2OS 24h
Oligom	0.919927	U2OS 24h
Oligom	0.841457	U2OS 24h
Oligom	0.912874	U2OS 24h
Oligom	0.169531	U2OS 24h
Oligom	0.314315	U2OS 24h
Oligom	0.167883	U2OS 24h
Oligom	0.173525	U2OS 24h
Oligom	0.179867	U2OS 24h
Oligom	1.18261	U2OS 24h
Oligom	1.14265	U2OS 24h
Oligom	0.196475	U2OS 24h
Oligom	1.09194	U2OS 24h
Oligom	1.00436	U2OS 24h
Oligom	0.748618	U2OS 24h
Oligom	0.870582	U2OS 24h
Oligom	1.06606	U2OS 24h
Oligom	1.24914	U2OS 24h
Oligom	0.98738	U2OS 24h
Oligom	1.10571	U2OS 24h
Oligom	0.963793	U2OS 24h
Oligom	1.20503	U2OS 24h
Oligom	0.922333	U2OS 24h
Oligom	1.15499	U2OS 24h
Oligom	0.920289	U2OS 24h
Oligom	0.863441	U2OS 24h
Oligom	0.663742	U2OS 24h
Oligom	1.14181	U2OS 24h
Oligom	0.933081	U2OS 24h
Oligom	1.00854	U2OS 24h
Oligom	1.33335	U2OS 24h
Oligom	0.872637	U2OS 24h
Oligom	0.937013	U2OS 24h
Oligom	0.77292	U2OS 24h
Oligom	0.462072	U2OS 24h
Oligom	0.961571	U2OS 24h
Oligom	1.6516	U2OS 24h
Oligom	0.832244	U2OS 24h
Oligom	1.34686	U2OS 24h
Oligom	1.07254	U2OS 24h
Oligom	0.891303	U2OS 24h
Oligom	0.98102	U2OS 24h
Oligom	0.91206	U2OS 24h
Oligom	0.701942	U2OS 24h
Oligom	0.868546	U2OS 24h
Oligom	0.635187	U2OS 24h
Oligom	0.807554	U2OS 24h
Oligom	1.10018	U2OS 24h
Oligom	0.752144	U2OS 24h
Oligom	0.719389	U2OS 24h
Oligom	0.352107	U2OS 24h
Oligom	0.909177	U2OS 24h
Oligom	0.884354	U2OS 24h
Oligom	0.609368	U2OS 24h
Oligom	0.793617	U2OS 24h
Oligom	1.04198	U2OS 24h
Oligom	0.946121	U2OS 24h
Oligom	0.393595	U2OS 24h
Oligom	0.777492	U2OS 24h
Oligom	0.983953	U2OS 24h
Oligom	0.671524	U2OS 24h
Oligom	0.850845	U2OS 24h
Oligom	1.24332	U2OS 24h
Oligom	1.47514	U2OS 24h
Oligom	1.26323	U2OS 24h
Oligom	0.945932	U2OS 24h
Oligom	1.13845	U2OS 24h
Oligom	1.07422	U2OS 24h
Oligom	1.02139	U2OS 24h
Oligom	1.17526	U2OS 24h
Oligom	0.979158	U2OS 24h
Oligom	1.43363	U2OS 24h
Oligom	0.821737	U2OS 24h
Oligom	1.2223	U2OS 24h
Oligom	0.401302	U2OS 24h
Oligom	0.978309	U2OS 24h
Oligom	0.704644	U2OS 24h
Oligom	0.644326	U2OS 24h
Oligom	0.952138	U2OS 24h
Oligom	0.44369	U2OS 24h
Oligom	0.850015	U2OS 24h
Oligom	1.06665	U2OS 24h
Oligom	0.681899	U2OS 24h
Oligom	0.54347	U2OS 24h
Oligom	0.220939	U2OS 24h
Oligom	1.09511	U2OS 24h
Oligom	0.28388	U2OS 24h
Oligom	0.212766	U2OS 24h
Oligom	0.69905	U2OS 24h
Oligom	1.09099	U2OS 24h
Oligom	1.47099	U2OS 24h
Oligom	1.12896	U2OS 24h
Oligom	1.03369	U2OS 24h
Oligom	0.933993	U2OS 24h
Oligom	1.26218	U2OS 24h
Oligom	1.15325	U2OS 24h
Oligom	1.02244	U2OS 24h
Oligom	1.41991	U2OS 24h
Oligom	1.12192	U2OS 24h
Oligom	1.02761	U2OS 24h
Oligom	1.11559	U2OS 24h
Oligom	0.855366	U2OS 24h
Oligom	1.06606	U2OS 24h
Oligom	0.341066	U2OS 24h
Oligom	0.840626	U2OS 24h
Oligom	1.26536	U2OS 24h
Oligom	0.755614	U2OS 24h
Oligom	0.698497	U2OS 24h
Oligom	0.816387	U2OS 24h
Oligom	0.917866	U2OS 24h
Oligom	0.879778	U2OS 24h
Oligom	0.759245	U2OS 24h
Oligom	0.583709	U2OS 24h
Oligom	0.823028	U2OS 24h
Oligom	0.595702	U2OS 24h
Oligom	0.679394	U2OS 24h
Oligom	0.872946	U2OS 24h
Oligom	0.847053	U2OS 24h
Oligom	0.959159	U2OS 24h
Oligom	0.624433	U2OS 24h
Oligom	1.17815	U2OS 24h
Oligom	1.10524	U2OS 24h
Oligom	0.865095	U2OS 24h
Oligom	1.01862	U2OS 24h
Oligom	1.11333	U2OS 24h
Oligom	0.533745	U2OS 24h
Oligom	0.201319	U2OS 24h
Oligom	0.74408	U2OS 24h
Oligom	0.773477	U2OS 24h
Oligom	0.87618	U2OS 24h
Oligom	0.963215	U2OS 24h
Oligom	0.782974	U2OS 24h
Oligom	1.35171	U2OS 24h
Oligom	1.02797	U2OS 24h
Oligom	1.27267	U2OS 24h
Oligom	1.36406	U2OS 24h
Oligom	1.04556	U2OS 24h
Oligom	1.39049	U2OS 24h
Oligom	0.902252	U2OS 24h
Oligom	1.29052	U2OS 24h
Oligom	0.589961	U2OS 24h
Oligom	0.62454	U2OS 24h
Oligom	0.920688	U2OS 24h
Oligom	0.894352	U2OS 24h
Oligom	0.614708	U2OS 24h
Oligom	0.793264	U2OS 24h
Oligom	0.523036	U2OS 24h
Oligom	0.943453	U2OS 24h
Oligom	0.775081	U2OS 24h
Oligom	0.669094	U2OS 24h
Oligom	0.531064	U2OS 24h
Oligom	0.791295	U2OS 24h
Oligom	0.640052	U2OS 24h
Oligom	0.458766	U2OS 24h
Oligom	1.00938	U2OS 24h
Oligom	0.702272	U2OS 24h
Oligom	0.674977	U2OS 24h
Oligom	0.499758	U2OS 24h
Oligom	0.868373	U2OS 24h
Oligom	0.787171	U2OS 24h
Oligom	1.10884	U2OS 24h
Oligom	0.745956	U2OS 24h
Oligom	0.520627	U2OS 24h
Oligom	0.636362	U2OS 24h
Oligom	0.633598	U2OS 24h
Oligom	0.72665	U2OS 24h
Oligom	0.907789	U2OS 24h
Oligom	0.781723	U2OS 24h
Oligom	0.659068	U2OS 24h
Oligom	0.639493	U2OS 24h
Oligom	0.874603	U2OS 24h
Oligom	0.715137	U2OS 24h
Oligom	0.979647	U2OS 24h
Oligom	0.664663	U2OS 24h
Oligom	0.777136	U2OS 24h
Oligom	0.987969	U2OS 24h
Oligom	0.928269	U2OS 24h
Oligom	1.10988	U2OS 24h
Oligom	0.907953	U2OS 24h
Oligom	0.78749	U2OS 24h
Oligom	0.991853	U2OS 24h
Oligom	1.25244	U2OS 24h
Oligom	0.881206	U2OS 24h
Oligom	0.799661	U2OS 24h
Oligom	0.178447	U2OS 24h
Oligom	0.194407	U2OS 24h
Oligom	0.184155	U2OS 24h
Oligom	0.660351	U2OS 24h
Oligom	1.06852	U2OS 24h
Oligom	1.14774	U2OS 24h
Oligom	0.975204	U2OS 24h
Oligom	0.99468	U2OS 24h
Oligom	0.750527	U2OS 24h
Oligom	1.14571	U2OS 24h
Oligom	0.252809	U2OS 24h
Oligom	0.896012	U2OS 24h
Oligom	0.36157	U2OS 24h
Oligom	0.225718	U2OS 24h
Oligom	0.891352	U2OS 24h
Oligom	0.69938	U2OS 24h
Oligom	0.771744	U2OS 24h
Oligom	0.897982	U2OS 24h
Oligom	1.38627	U2OS 24h
Oligom	1.04406	U2OS 24h
Oligom	0.922728	U2OS 24h
Oligom	1.00201	U2OS 24h
Oligom	1.29619	U2OS 24h
Oligom	0.779035	U2OS 24h
Oligom	0.634475	U2OS 24h
Oligom	0.727438	U2OS 24h
Oligom	0.595709	U2OS 24h
Oligom	0.196637	U2OS 24h
Oligom	0.773585	U2OS 24h
Oligom	0.735388	U2OS 24h
Oligom	0.817247	U2OS 24h
Oligom	0.815177	U2OS 24h
Oligom	0.950558	U2OS 24h
Oligom	0.800069	U2OS 24h
Oligom	0.805829	U2OS 24h
Oligom	0.910127	U2OS 24h
Oligom	0.911132	U2OS 24h
Oligom	0.859423	U2OS 24h
Oligom	0.68557	U2OS 24h
Oligom	0.85089	U2OS 24h
Oligom	0.69942	U2OS 24h
Oligom	0.948682	U2OS 24h
Oligom	0.698928	U2OS 24h
Oligom	0.780457	U2OS 24h
Oligom	1.10887	U2OS 24h
Oligom	0.852163	U2OS 24h
Oligom	1.15232	U2OS 24h
Oligom	0.695523	U2OS 24h
Oligom	0.916506	U2OS 24h
Oligom	0.78346	U2OS 24h
Oligom	1.12365	U2OS 24h
Oligom	1.00314	U2OS 24h
Oligom	0.755314	U2OS 24h
Oligom	0.94423	U2OS 24h
Oligom	0.645518	U2OS 24h
Oligom	1.07552	U2OS 24h
Oligom	0.941811	U2OS 24h
Oligom	0.721211	U2OS 24h
Oligom	1.11843	U2OS 24h
Oligom	0.867795	U2OS 24h
Oligom	0.852303	U2OS 24h
Oligom	0.801812	U2OS 24h
Oligom	0.943243	U2OS 24h
Oligom	1.06056	U2OS 24h
Oligom	0.836587	U2OS 24h
Oligom	1.23594	U2OS 24h
Oligom	1.32387	U2OS 24h
Oligom	0.923996	U2OS 24h
Oligom	0.959615	U2OS 24h
Oligom	0.703702	U2OS 24h
Oligom	0.708525	U2OS 24h
Oligom	0.702715	U2OS 24h
Oligom	0.701827	U2OS 24h
Oligom	0.640216	U2OS 24h
Oligom	0.821318	U2OS 24h
Oligom	0.464081	U2OS 24h
Oligom	0.876271	U2OS 24h
Oligom	1.0783	U2OS 24h
Oligom	0.346255	U2OS 24h
Oligom	0.877802	U2OS 24h
Oligom	0.971557	U2OS 24h
Oligom	0.835601	U2OS 24h
Oligom	0.689323	U2OS 24h
Oligom	0.836064	U2OS 24h
Oligom	0.775533	U2OS 24h
Oligom	0.883231	U2OS 24h
Oligom	0.892358	U2OS 24h
Oligom	1.02341	U2OS 24h
Oligom	0.788278	U2OS 24h
Oligom	0.669409	U2OS 24h
Oligom	0.92795	U2OS 24h
Oligom	0.882484	U2OS 24h
Oligom	0.952516	U2OS 24h
Oligom	0.919025	U2OS 24h
Oligom	1.03412	U2OS 24h
Oligom	0.979596	U2OS 24h
Oligom	0.934589	U2OS 24h
Oligom	1.03476	U2OS 24h
Oligom	0.966791	U2OS 24h
Oligom	0.909148	U2OS 24h
Oligom	0.745663	U2OS 24h
Oligom	1.05803	U2OS 24h
Oligom	1.27045	U2OS 24h
Oligom	0.898371	U2OS 24h
Oligom	0.710958	U2OS 24h
Oligom	0.725225	U2OS 24h
Oligom	0.799824	U2OS 24h
Oligom	0.83676	U2OS 24h
Oligom	0.880963	U2OS 24h
Oligom	0.705698	U2OS 24h
Oligom	0.857544	U2OS 24h
Oligom	0.787016	U2OS 24h
Oligom	0.70201	U2OS 24h
Oligom	0.677291	U2OS 24h
Oligom	1.06719	U2OS 24h
Oligom	0.974435	U2OS 24h
Oligom	1.14964	U2OS 24h
Oligom	1.00041	U2OS 24h
Oligom	1.04418	U2OS 24h
Oligom	0.942936	U2OS 24h
Oligom	1.07673	U2OS 24h
Oligom	1.39794	U2OS 24h
Oligom	0.875381	U2OS 24h
Oligom	0.696921	U2OS 24h
Oligom	1.05978	U2OS 24h
Oligom	0.729735	U2OS 24h
Oligom	0.66311	U2OS 24h
Oligom	0.693387	U2OS 24h
Oligom	0.594934	U2OS 24h
Oligom	0.645224	U2OS 24h
Oligom	0.842238	U2OS 24h
Oligom	0.724002	U2OS 24h
Oligom	0.814408	U2OS 24h
Oligom	0.867252	U2OS 24h
Oligom	0.833284	U2OS 24h
Oligom	0.747946	U2OS 24h
Oligom	0.832242	U2OS 24h
Oligom	0.799505	U2OS 24h
Oligom	0.79754	U2OS 24h
Oligom	0.860753	U2OS 24h
Oligom	0.358718	U2OS 24h
Oligom	1.0835	U2OS 24h
Oligom	0.748617	U2OS 24h
Oligom	1.01031	U2OS 24h
Oligom	1.16298	U2OS 24h
Oligom	1.03682	U2OS 24h
Oligom	1.62303	U2OS 24h
Oligom	0.991358	U2OS 24h
Oligom	1.04469	U2OS 24h
Oligom	0.998545	U2OS 24h
Oligom	0.962199	U2OS 24h
Oligom	0.901469	U2OS 24h
Oligom	0.842071	U2OS 24h
Oligom	0.959008	U2OS 24h
Oligom	0.783293	U2OS 24h
Oligom	0.882129	U2OS 24h
Oligom	0.814458	U2OS 24h
Oligom	0.691135	U2OS 24h
Oligom	1.21724	U2OS 24h
Oligom	1.09008	U2OS 24h
Oligom	1.26693	U2OS 24h
Oligom	0.844727	U2OS 24h
Oligom	0.917534	U2OS 24h
Oligom	0.820038	U2OS 24h
Oligom	0.825429	U2OS 24h
Oligom	0.867196	U2OS 24h
Oligom	0.837039	U2OS 24h
Oligom	0.647882	U2OS 24h
Oligom	1.09994	U2OS 24h
Oligom	1.03745	U2OS 24h
Oligom	0.721211	U2OS 24h
Oligom	0.784936	U2OS 24h
Oligom	0.861129	U2OS 24h
Oligom	0.777236	U2OS 24h
Oligom	0.687084	U2OS 24h
Oligom	0.610168	U2OS 24h
Oligom	0.932498	U2OS 24h
Oligom	0.843508	U2OS 24h
Oligom	0.870007	U2OS 24h
Oligom	0.771592	U2OS 24h
Oligom	0.86444	U2OS 24h
Oligom	0.643759	U2OS 24h
Oligom	0.651905	U2OS 24h
Oligom	0.785942	U2OS 24h
Oligom	0.812432	U2OS 24h
Oligom	0.75698	U2OS 24h
Oligom	0.842656	U2OS 24h
Oligom	0.687506	U2OS 24h
Oligom	1.01253	U2OS 24h
Oligom	0.947545	U2OS 24h
Oligom	0.996711	U2OS 24h
Oligom	1.21744	U2OS 24h
Oligom	0.836927	U2OS 24h
Oligom	0.947385	U2OS 24h
Oligom	1.08529	U2OS 24h
Oligom	1.13848	U2OS 24h
Oligom	1.47655	U2OS 24h
Oligom	1.0636	U2OS 24h
Oligom	1.1074	U2OS 24h
Oligom	0.264717	U2OS 24h
Oligom	0.876106	U2OS 24h
Oligom	0.651115	U2OS 24h
Oligom	0.676051	U2OS 24h
Oligom	0.217534	U2OS 24h
Oligom	1.08752	U2OS 24h
Oligom	0.728204	U2OS 24h
Oligom	0.678303	U2OS 24h
Oligom	0.753176	U2OS 24h
Oligom	0.757675	U2OS 24h
Oligom	0.89765	U2OS 24h
Oligom	0.983228	U2OS 24h
Oligom	0.894691	U2OS 24h
Oligom	0.975373	U2OS 24h
Oligom	0.964336	U2OS 24h
Oligom	0.79369	U2OS 24h
Oligom	0.892466	U2OS 24h
Oligom	0.658994	U2OS 24h
Oligom	1.09491	U2OS 24h
Oligom	0.943017	U2OS 24h
Oligom	0.921223	U2OS 24h
Oligom	0.906305	U2OS 24h
Oligom	0.928647	U2OS 24h
Oligom	1.17958	U2OS 24h
Oligom	1.05316	U2OS 24h
Oligom	0.992767	U2OS 24h
Oligom	1.01925	U2OS 24h
Oligom	1.51603	U2OS 24h
Oligom	0.943913	U2OS 24h
Oligom	1.18828	U2OS 24h
Oligom	0.873574	U2OS 24h
Oligom	1.17326	U2OS 24h
Oligom	1.11357	U2OS 24h
Oligom	0.816312	U2OS 24h
Oligom	0.631828	U2OS 24h
Oligom	0.9185	U2OS 24h
Oligom	0.62926	U2OS 24h
Oligom	0.722183	U2OS 24h
Oligom	0.939243	U2OS 24h
Oligom	0.75968	U2OS 24h
Oligom	0.667455	U2OS 24h
Oligom	0.682394	U2OS 24h
Oligom	0.650401	U2OS 24h
Oligom	0.848923	U2OS 24h
Oligom	0.210101	U2OS 24h
Oligom	0.722776	U2OS 24h
Oligom	0.564355	U2OS 24h
Oligom	0.688311	U2OS 24h
Oligom	0.195563	U2OS 24h
Oligom	0.845162	U2OS 24h
Oligom	0.944263	U2OS 24h
Oligom	0.83464	U2OS 24h
Oligom	0.957042	U2OS 24h
Oligom	0.951498	U2OS 24h
Oligom	0.80469	U2OS 24h
Oligom	1.122	U2OS 24h
Oligom	1.18515	U2OS 24h
Oligom	1.31209	U2OS 24h
Oligom	0.845281	U2OS 24h
Oligom	0.987286	U2OS 24h
Oligom	0.725573	U2OS 24h
Oligom	0.900341	U2OS 24h
Oligom	0.876823	U2OS 24h
Oligom	0.838041	U2OS 24h
Oligom	0.916106	U2OS 24h
Oligom	1.00255	U2OS 24h
Oligom	0.289808	U2OS 24h
Oligom	1.01688	U2OS 24h
Oligom	0.170477	U2OS 24h
Oligom	0.987302	U2OS 24h
Oligom	0.267849	U2OS 24h
Oligom	0.173346	U2OS 24h
Oligom	0.716456	U2OS 24h
Oligom	0.842412	U2OS 24h
Oligom	0.63322	U2OS 24h
Oligom	0.582023	U2OS 24h
Oligom	0.823766	U2OS 24h
Oligom	0.94266	U2OS 24h
Oligom	0.676824	U2OS 24h
Oligom	1.07491	U2OS 24h
Oligom	1.0462	U2OS 24h
Oligom	1.04695	U2OS 24h
Oligom	0.904705	U2OS 24h
Oligom	1.06893	U2OS 24h
Oligom	0.935163	U2OS 24h
Oligom	1.09562	U2OS 24h
Oligom	1.06074	U2OS 24h
Oligom	1.02037	U2OS 24h
Oligom	1.13559	U2OS 24h
Oligom	0.711314	U2OS 24h
Oligom	0.990148	U2OS 24h
Oligom	1.14744	U2OS 24h
Oligom	0.949561	U2OS 24h
Oligom	0.352609	U2OS 24h
Oligom	0.72836	U2OS 24h
Oligom	0.304025	U2OS 24h
Oligom	0.367413	U2OS 24h
Oligom	1.11613	U2OS 24h
Oligom	0.931938	U2OS 24h
Oligom	0.741093	U2OS 24h
Oligom	0.746173	U2OS 24h
Oligom	0.959026	U2OS 24h
Oligom	0.867657	U2OS 24h
Oligom	1.06531	U2OS 24h
Oligom	1.01626	U2OS 24h
Oligom	0.725312	U2OS 24h
Oligom	1.34429	U2OS 24h
Oligom	1.34068	U2OS 24h
Oligom	0.731579	U2OS 24h
Oligom	0.864669	U2OS 24h
Oligom	0.580022	U2OS 24h
Oligom	0.91131	U2OS 24h
Oligom	0.872918	U2OS 24h
Oligom	0.91203	U2OS 24h
Oligom	0.749117	U2OS 24h
Oligom	0.648809	U2OS 24h
Oligom	1.53227	U2OS 24h
Oligom	0.841011	U2OS 24h
Oligom	0.192468	U2OS 24h
Oligom	1.01979	U2OS 24h
Oligom	0.94304	U2OS 24h
Oligom	0.19973	U2OS 24h
Oligom	0.989645	U2OS 24h
Oligom	1.06463	U2OS 24h
Oligom	1.15636	U2OS 24h
Oligom	1.13309	U2OS 24h
Oligom	0.179702	U2OS 24h
Oligom	0.948801	U2OS 24h
Oligom	0.277318	U2OS 24h
Oligom	0.776399	U2OS 24h
Oligom	0.703582	U2OS 24h
Oligom	0.881485	U2OS 24h
Oligom	1.03892	U2OS 24h
Oligom	0.841016	U2OS 24h
Oligom	1.06454	U2OS 24h
Oligom	0.946407	U2OS 24h
Oligom	0.795333	U2OS 24h
Oligom	0.823324	U2OS 24h
Oligom	0.920388	U2OS 24h
Oligom	0.927914	U2OS 24h
Oligom	0.869286	U2OS 24h
Oligom	0.850215	U2OS 24h
Oligom	1.19052	U2OS 24h
Oligom	1.09641	U2OS 24h
Oligom	0.973278	U2OS 24h
Oligom	1.07733	U2OS 24h
Oligom	1.26557	U2OS 24h
Oligom	0.883763	U2OS 24h
Oligom	1.10731	U2OS 24h
Oligom	0.847281	U2OS 24h
Oligom	1.05824	U2OS 24h
Oligom	0.970222	U2OS 24h
Oligom	1.70351	U2OS 24h
Oligom	0.935861	U2OS 24h
Oligom	0.597327	U2OS 24h
Oligom	0.980168	U2OS 24h
Oligom	1.41074	U2OS 24h
Oligom	0.861699	U2OS 24h
Oligom	0.818946	U2OS 24h
Oligom	1.00336	U2OS 24h
Oligom	0.920238	U2OS 24h
Oligom	0.761677	U2OS 24h
Oligom	0.682012	U2OS 24h
Oligom	0.7048	U2OS 24h
Oligom	0.673826	U2OS 24h
Oligom	0.767087	U2OS 24h
Oligom	0.676585	U2OS 24h
Oligom	0.572303	U2OS 24h
Oligom	1.00183	U2OS 24h
Oligom	0.694771	U2OS 24h
Oligom	0.78865	U2OS 24h
Oligom	0.818462	U2OS 24h
Oligom	0.943162	U2OS 24h
Oligom	0.211293	U2OS 24h
Oligom	0.86014	U2OS 24h
Oligom	0.93414	U2OS 24h
Oligom	0.809462	U2OS 24h
Oligom	0.85825	U2OS 24h
Oligom	1.00082	U2OS 24h
Oligom	0.89317	U2OS 24h
Oligom	1.04555	U2OS 24h
Oligom	0.98616	U2OS 24h
Oligom	0.971209	U2OS 24h
Oligom	0.977501	U2OS 24h
Oligom	1.0947	U2OS 24h
Oligom	0.809546	U2OS 24h
Oligom	1.16052	U2OS 24h
Oligom	1.09926	U2OS 24h
Oligom	1.16185	U2OS 24h
Oligom	0.448567	U2OS 24h
Oligom	0.930581	U2OS 24h
Oligom	1.28455	U2OS 24h
Oligom	1.0644	U2OS 24h
Oligom	0.982924	U2OS 24h
Oligom	0.884629	U2OS 24h
Oligom	0.971613	U2OS 24h
Oligom	0.724707	U2OS 24h
Oligom	0.916756	U2OS 24h
Oligom	0.833456	U2OS 24h
Oligom	0.868514	U2OS 24h
Oligom	0.809947	U2OS 24h
Oligom	1.03882	U2OS 24h
Oligom	0.788604	U2OS 24h
Oligom	0.854523	U2OS 24h
Oligom	0.879709	U2OS 24h
Oligom	0.778025	U2OS 24h
Oligom	0.884123	U2OS 24h
Oligom	0.85433	U2OS 24h
Oligom	0.914439	U2OS 24h
Oligom	0.726878	U2OS 24h
Oligom	0.750498	U2OS 24h
Oligom	0.941446	U2OS 24h
Oligom	1.06279	U2OS 24h
Oligom	0.97874	U2OS 24h
Oligom	1.08734	U2OS 24h
Oligom	0.810747	U2OS 24h
Oligom	0.900587	U2OS 24h
Oligom	0.453253	U2OS 24h
Oligom	1.00729	U2OS 24h
Oligom	1.00483	U2OS 24h
Oligom	0.7307	U2OS 24h
Oligom	1.01019	U2OS 24h
Oligom	0.805953	U2OS 24h
Oligom	1.25453	U2OS 24h
Oligom	0.493801	U2OS 24h
Oligom	1.08169	U2OS 24h
Oligom	0.538366	U2OS 24h
Oligom	0.616339	U2OS 24h
Oligom	1.05469	U2OS 24h
Oligom	0.855631	U2OS 24h
Oligom	0.974092	U2OS 24h
Oligom	1.03311	U2OS 24h
Oligom	1.01965	U2OS 24h
Oligom	1.19298	U2OS 24h
Oligom	0.550604	U2OS 24h
Oligom	0.83897	U2OS 24h
Oligom	1.17559	U2OS 24h
Oligom	1.48018	U2OS 24h
Oligom	1.11716	U2OS 24h
Oligom	0.577819	U2OS 24h
Oligom	0.852615	U2OS 24h
Oligom	0.848987	U2OS 24h
Oligom	0.38367	U2OS 24h
Oligom	0.879583	U2OS 24h
Oligom	0.881839	U2OS 24h
Oligom	0.870967	U2OS 24h
Oligom	0.86992	U2OS 24h
Oligom	0.965429	U2OS 24h
Oligom	0.949625	U2OS 24h
Oligom	0.68097	U2OS 24h
Oligom	0.781771	U2OS 24h
Oligom	0.896588	U2OS 24h
Oligom	0.404109	U2OS 24h
Oligom	0.700837	U2OS 24h
Oligom	0.860732	U2OS 24h
Oligom	0.828313	U2OS 24h
Oligom	0.918946	U2OS 24h
Oligom	1.00157	U2OS 24h
Oligom	0.97116	U2OS 24h
Oligom	0.813807	U2OS 24h
Oligom	1.24217	U2OS 24h
Oligom	0.936923	U2OS 24h
Oligom	0.882058	U2OS 24h
Oligom	1.02125	U2OS 24h
Oligom	0.38233	U2OS 24h
Oligom	0.927815	U2OS 24h
Oligom	0.898078	U2OS 24h
Oligom	1.1043	U2OS 24h
Oligom	0.870074	U2OS 24h
Oligom	0.974479	U2OS 24h
Oligom	0.433475	U2OS 24h
Oligom	0.890314	U2OS 24h
Oligom	0.900413	U2OS 24h
Oligom	1.45596	U2OS 24h
Oligom	1.34579	U2OS 24h
Oligom	0.418688	U2OS 24h
Oligom	1.05104	U2OS 24h
Oligom	0.92438	U2OS 24h
Oligom	1.09202	U2OS 24h
Oligom	0.715716	U2OS 24h
Oligom	0.818672	U2OS 24h
NAD	1.06936	U2OS 24h
[truncated: 5,592 more rows]

## Sheet: Fig 5e
1750 cells (rows) per condition per cell line were randomly sampled and plotted in the figure.
total_DAPI	mean_EDU	gH2AX_foci	celltype	condition	sample_id
66080524	5781.3	7	HeLa	NT	26
31680792	177.048	2	HeLa	NT	26
63020860	3566.92	8	HeLa	NT	26
55554708	172.252	3	HeLa	NT	26
60641776	176.1	0	HeLa	NT	26
105576590	180.689	34	HeLa	NT	26
60740124	249.286	1	HeLa	NT	26
106801950	6004.81	25	HeLa	NT	26
72946336	12229.4	20	HeLa	NT	26
92428848	6639.99	25	HeLa	NT	26
60260880	186.754	5	HeLa	NT	26
65292704	491.441	0	HeLa	NT	26
63412952	3433.01	3	HeLa	NT	26
112782540	354.662	44	HeLa	NT	26
64944912	188.099	1	HeLa	NT	26
57443500	734.842	1	HeLa	NT	26
118930640	297.062	39	HeLa	NT	26
68370960	3851.59	2	HeLa	NT	26
106148400	9127.22	24	HeLa	NT	26
61884668	194.999	3	HeLa	NT	26
67613304	234.474	0	HeLa	NT	26
62839356	192.8	3	HeLa	NT	26
150298610	504.564	18	HeLa	NT	26
52533336	221.124	1	HeLa	NT	26
103304090	197.73	38	HeLa	NT	26
122677570	429.234	37	HeLa	NT	26
65370948	3762.21	1	HeLa	NT	26
137164560	6810.73	37	HeLa	NT	26
62478544	200.114	1	HeLa	NT	26
77734960	11684.2	17	HeLa	NT	26
65414468	246.891	2	HeLa	NT	26
67619248	828.398	4	HeLa	NT	26
52666112	197.752	1	HeLa	NT	26
56878904	4074.21	8	HeLa	NT	26
73076392	911.265	6	HeLa	NT	26
57216132	200.516	3	HeLa	NT	26
114842510	9619.34	38	HeLa	NT	26
131343550	393.972	33	HeLa	NT	26
98131120	7814.01	40	HeLa	NT	26
64554292	225.235	1	HeLa	NT	26
57630736	227.456	2	HeLa	NT	26
73938128	362.994	9	HeLa	NT	26
58684144	453.073	1	HeLa	NT	26
54808480	5591.22	6	HeLa	NT	26
68199192	229.397	7	HeLa	NT	26
107699020	216.276	32	HeLa	NT	26
84776672	11297.1	42	HeLa	NT	26
82739456	13013.5	28	HeLa	NT	26
63419904	214.775	1	HeLa	NT	26
108085780	6153.91	49	HeLa	NT	26
69632000	9240.26	19	HeLa	NT	26
141883660	251.78	34	HeLa	NT	26
130928650	210.087	18	HeLa	NT	26
56471964	406.536	1	HeLa	NT	26
54382332	330.178	3	HeLa	NT	26
60097448	295.892	2	HeLa	NT	26
57620196	277.567	6	HeLa	NT	26
105053260	214.506	27	HeLa	NT	26
123077860	268.33	34	HeLa	NT	26
129045860	1093.62	36	HeLa	NT	26
136871700	342.144	25	HeLa	NT	26
64376460	261.348	8	HeLa	NT	26
78726936	12624.3	14	HeLa	NT	26
66777340	9258.59	19	HeLa	NT	26
56983644	227.479	7	HeLa	NT	26
123820650	266.093	24	HeLa	NT	26
75513856	10667.4	28	HeLa	NT	26
131952640	307.9	30	HeLa	NT	26
136378980	1265.03	54	HeLa	NT	26
141816540	1092.54	43	HeLa	NT	26
67660136	321.122	7	HeLa	NT	26
74872064	11258.8	31	HeLa	NT	26
130522590	244.444	20	HeLa	NT	26
134385650	268.803	41	HeLa	NT	26
139817280	287.654	39	HeLa	NT	26
142926460	2002.71	5	HeLa	NT	26
65424668	10450.4	16	HeLa	NT	26
63023480	8382.63	16	HeLa	NT	26
126670110	227.48	28	HeLa	NT	26
61119596	8134.25	18	HeLa	NT	26
72992280	257.963	1	HeLa	NT	26
55255948	210.392	4	HeLa	NT	26
110525200	5534.15	45	HeLa	NT	26
63426972	2854.89	2	HeLa	NT	26
96227176	16952.7	27	HeLa	NT	26
69288936	232.639	2	HeLa	NT	26
48785580	238.842	1	HeLa	NT	26
123021550	248.937	48	HeLa	NT	26
79191120	15690.9	19	HeLa	NT	26
63308556	445.887	4	HeLa	NT	26
84776184	16268	12	HeLa	NT	26
138350380	355.938	26	HeLa	NT	26
65706624	225.372	2	HeLa	NT	26
139504700	234.597	4	HeLa	NT	26
122236890	316.877	27	HeLa	NT	26
59250520	259.505	2	HeLa	NT	26
135133440	235.385	8	HeLa	NT	26
65307308	258.336	3	HeLa	NT	26
60625816	238.221	3	HeLa	NT	26
56753312	219.95	1	HeLa	NT	26
67686480	386.018	2	HeLa	NT	26
64718920	271.814	1	HeLa	NT	26
77359968	240.527	3	HeLa	NT	26
57209968	220.565	3	HeLa	NT	26
59117440	232.592	2	HeLa	NT	26
65709604	241.463	2	HeLa	NT	26
71820928	231.718	0	HeLa	NT	26
119658490	223.455	21	HeLa	NT	26
122122220	233.882	19	HeLa	NT	26
68177960	240.972	1	HeLa	NT	26
71221264	382.749	0	HeLa	NT	26
59181720	258.27	3	HeLa	NT	26
53778716	338.839	2	HeLa	NT	26
62207556	331.905	1	HeLa	NT	26
65140012	237.019	0	HeLa	NT	26
57704296	230.134	2	HeLa	NT	26
57638888	285.932	1	HeLa	NT	26
116620050	272.243	33	HeLa	NT	26
57725956	225.92	4	HeLa	NT	26
73485928	243.603	6	HeLa	NT	26
72656416	9803.38	12	HeLa	NT	26
64365592	239.089	2	HeLa	NT	26
58942332	228.764	3	HeLa	NT	26
63248392	267.282	4	HeLa	NT	26
86834112	9907.59	36	HeLa	NT	26
55301920	236.216	4	HeLa	NT	26
126752950	262.534	8	HeLa	NT	26
91454504	12844.9	32	HeLa	NT	26
77342584	441.553	1	HeLa	NT	26
59643268	340.59	0	HeLa	NT	26
67438616	1639.69	2	HeLa	NT	26
71879880	11105	14	HeLa	NT	26
65478268	257.039	2	HeLa	NT	26
57489672	488.99	2	HeLa	NT	26
82497416	266.438	3	HeLa	NT	26
64704856	261.764	1	HeLa	NT	26
57067692	469.35	1	HeLa	NT	26
59583756	257.006	4	HeLa	NT	26
116179850	316.733	31	HeLa	NT	26
63972120	317.008	2	HeLa	NT	26
60623816	559.33	4	HeLa	NT	26
51347352	272.818	1	HeLa	NT	26
66535508	290.428	1	HeLa	NT	26
63653404	299.117	2	HeLa	NT	26
59831136	249.007	4	HeLa	NT	26
77419904	13368.5	13	HeLa	NT	26
59725700	678.31	1	HeLa	NT	26
111900480	243.288	13	HeLa	NT	26
59469740	388.026	0	HeLa	NT	26
65546184	300.778	3	HeLa	NT	26
47883088	305.77	3	HeLa	NT	26
59791564	347.316	3	HeLa	NT	26
59463396	12525.2	14	HeLa	NT	26
51257968	246.701	0	HeLa	NT	26
63089564	586.295	1	HeLa	NT	26
95447136	12060.5	35	HeLa	NT	26
57531880	591.942	3	HeLa	NT	26
65290036	13513.1	17	HeLa	NT	26
73164656	13148.2	13	HeLa	NT	26
122985440	468.626	5	HeLa	NT	26
50825616	249.972	0	HeLa	NT	26
58115580	253.502	3	HeLa	NT	26
124013160	231.542	12	HeLa	NT	26
72218792	8471.38	24	HeLa	NT	26
62523456	215.748	3	HeLa	NT	26
50683608	210.642	1	HeLa	NT	26
60071976	219.994	2	HeLa	NT	26
69535072	7295.93	19	HeLa	NT	26
67498712	214.465	1	HeLa	NT	26
113237570	820.743	30	HeLa	NT	26
67425104	10376.6	15	HeLa	NT	26
70163824	236.479	2	HeLa	NT	26
77512944	228.735	3	HeLa	NT	26
62001548	214.684	1	HeLa	NT	26
64126340	220.47	2	HeLa	NT	26
84021648	9691.87	19	HeLa	NT	26
143309330	306.313	5	HeLa	NT	26
154514080	225.716	4	HeLa	NT	26
64555864	211.858	0	HeLa	NT	26
60429536	222.274	6	HeLa	NT	26
69948440	237.194	4	HeLa	NT	26
72420520	11905.9	7	HeLa	NT	26
75412704	9861.6	18	HeLa	NT	26
79731632	233.787	2	HeLa	NT	26
80791232	378.589	1	HeLa	NT	26
136070800	2758.86	36	HeLa	NT	26
144901410	245.245	22	HeLa	NT	26
77407000	239.909	8	HeLa	NT	26
77226872	344.479	2	HeLa	NT	26
69503328	239.582	1	HeLa	NT	26
137715820	4896.86	41	HeLa	NT	26
59169904	219.927	0	HeLa	NT	26
59486928	269.029	3	HeLa	NT	26
94063168	9079.86	42	HeLa	NT	26
68613456	10221.3	6	HeLa	NT	26
78378584	11002.2	20	HeLa	NT	26
70675056	267.689	2	HeLa	NT	26
124391160	223.89	18	HeLa	NT	26
64649148	245.358	2	HeLa	NT	26
63436272	5677.11	7	HeLa	NT	26
101227940	6085.97	11	HeLa	NT	26
72325896	12358.7	10	HeLa	NT	26
112755730	6552.84	17	HeLa	NT	26
132141960	525.112	9	HeLa	NT	26
62139608	4333.19	5	HeLa	NT	26
65688316	752.868	2	HeLa	NT	26
142620510	250.072	11	HeLa	NT	26
60579892	445.78	5	HeLa	NT	26
64200180	343.848	0	HeLa	NT	26
69302816	6676.88	5	HeLa	NT	26
59354372	256.612	0	HeLa	NT	26
62410888	384.654	0	HeLa	NT	26
64052180	394.58	3	HeLa	NT	26
69477944	549.914	1	HeLa	NT	26
62620436	294.694	0	HeLa	NT	26
61606852	348.741	2	HeLa	NT	26
57979280	330.918	0	HeLa	NT	26
63101184	3958.48	2	HeLa	NT	26
120638880	249.423	14	HeLa	NT	26
87378664	11921.5	14	HeLa	NT	26
80838000	12066.2	17	HeLa	NT	26
56150536	305.093	1	HeLa	NT	26
65175632	318.241	3	HeLa	NT	26
135397660	2016.37	41	HeLa	NT	26
84202744	9164.61	23	HeLa	NT	26
122655180	417.906	17	HeLa	NT	26
97775856	14541.4	21	HeLa	NT	26
62623676	257.683	1	HeLa	NT	26
65147948	8748.13	9	HeLa	NT	26
59316428	315.281	2	HeLa	NT	26
147151420	992.781	18	HeLa	NT	26
82428808	5847.02	18	HeLa	NT	26
63050008	384.399	1	HeLa	NT	26
73746352	9856.07	15	HeLa	NT	26
61281184	347.434	5	HeLa	NT	26
90416624	12713.1	23	HeLa	NT	26
85504520	10759.1	22	HeLa	NT	26
62015524	1810.54	2	HeLa	NT	26
58689896	264.996	1	HeLa	NT	26
62290792	806.172	7	HeLa	NT	26
96360376	8616.31	37	HeLa	NT	26
141696380	737.32	40	HeLa	NT	26
67752232	678.831	2	HeLa	NT	26
124937920	357.307	36	HeLa	NT	26
63279904	562.194	1	HeLa	NT	26
71848040	12393.2	6	HeLa	NT	26
64045996	769.478	4	HeLa	NT	26
65943500	397.621	7	HeLa	NT	26
61101996	266.571	1	HeLa	NT	26
70774216	443.48	4	HeLa	NT	26
68641192	433.786	2	HeLa	NT	26
65725484	4141.32	6	HeLa	NT	26
78738992	10895.9	16	HeLa	NT	26
63246824	478.252	1	HeLa	NT	26
64054308	286.622	3	HeLa	NT	26
74072624	2484.58	4	HeLa	NT	26
58805152	1739.52	1	HeLa	NT	26
59466112	365.983	5	HeLa	NT	26
95323856	12371.7	20	HeLa	NT	26
69272960	322.295	0	HeLa	NT	26
84317504	5667.2	7	HeLa	NT	26
64591952	580.784	3	HeLa	NT	26
70219960	464.84	2	HeLa	NT	26
73674512	501.623	3	HeLa	NT	26
61047800	445.801	3	HeLa	NT	26
92656072	17136.3	16	HeLa	NT	26
59352540	299.019	0	HeLa	NT	26
76909296	13833.7	4	HeLa	NT	26
65787964	280.534	3	HeLa	NT	26
66650560	491.937	3	HeLa	NT	26
92706824	15514.6	24	HeLa	NT	26
101851330	14652.9	28	HeLa	NT	26
65652980	989.419	1	HeLa	NT	26
112084490	10718.7	29	HeLa	NT	26
63237764	335.086	2	HeLa	NT	26
62750284	817.63	0	HeLa	NT	26
79790488	16154.5	17	HeLa	NT	26
93260480	19595.2	13	HeLa	NT	26
101558550	19824.7	12	HeLa	NT	26
64602488	5247.57	2	HeLa	NT	26
96935600	14551.5	21	HeLa	NT	26
90593704	13506.2	15	HeLa	NT	26
66848564	10960	6	HeLa	NT	26
80275888	17422.2	10	HeLa	NT	26
63716140	6235.84	4	HeLa	NT	26
73999936	10741.9	15	HeLa	NT	26
70199552	13082.7	6	HeLa	NT	26
66624496	732.022	3	HeLa	NT	26
67054192	9362.38	4	HeLa	NT	26
107073060	15970.1	12	HeLa	NT	26
63731580	447.877	1	HeLa	NT	26
63023012	2274.11	6	HeLa	NT	26
81820104	16395.7	15	HeLa	NT	26
61024420	7987.54	7	HeLa	NT	26
116421270	429.529	17	HeLa	NT	26
62655660	1269.82	4	HeLa	NT	26
62729760	2910.25	3	HeLa	NT	26
64250436	3722.02	1	HeLa	NT	26
49438820	663.71	2	HeLa	NT	26
56423372	1038.47	2	HeLa	NT	26
64473580	318.489	1	HeLa	NT	26
64467108	280.394	0	HeLa	NT	26
88182240	8728.96	15	HeLa	NT	26
81585648	13226.7	19	HeLa	NT	26
68769552	444.981	1	HeLa	NT	26
72867168	3555.17	30	HeLa	NT	26
54066460	2063.5	8	HeLa	NT	26
91552112	9256.39	13	HeLa	NT	26
66987416	574.312	0	HeLa	NT	26
68464736	461.465	5	HeLa	NT	26
113234780	7552.52	38	HeLa	NT	26
137392500	294.761	27	HeLa	NT	26
61686312	279.918	2	HeLa	NT	26
118825110	1988.91	28	HeLa	NT	26
70390488	310.356	3	HeLa	NT	26
144985060	258.524	22	HeLa	NT	26
64655300	327.852	1	HeLa	NT	26
68043832	301.112	1	HeLa	NT	26
63041344	352.182	0	HeLa	NT	26
115248860	3547.87	33	HeLa	NT	26
59778732	406.69	9	HeLa	NT	26
63817388	2406.1	1	HeLa	NT	26
60749744	370.96	8	HeLa	NT	26
85203872	5861.85	15	HeLa	NT	26
61675260	3891.79	9	HeLa	NT	26
57446928	2531.28	1	HeLa	NT	26
69184808	653.953	3	HeLa	NT	26
81082040	13034.9	8	HeLa	NT	26
57449828	305.087	4	HeLa	NT	26
59031428	632.59	3	HeLa	NT	26
60025352	421.934	2	HeLa	NT	26
62258916	268.147	3	HeLa	NT	26
64330704	5331.03	11	HeLa	NT	26
61282020	291.45	1	HeLa	NT	26
59225440	912.917	1	HeLa	NT	26
67173040	6583.1	14	HeLa	NT	26
71495784	9708.92	12	HeLa	NT	26
64112260	274.084	4	HeLa	NT	26
68007048	12514.9	4	HeLa	NT	26
67612192	648.959	4	HeLa	NT	26
67209992	2733.87	2	HeLa	NT	26
71386048	269.56	4	HeLa	NT	26
67529528	253.721	4	HeLa	NT	26
66307108	267.774	2	HeLa	NT	26
68119232	262.54	2	HeLa	NT	26
61938444	266.491	2	HeLa	NT	26
57468052	985.469	1	HeLa	NT	26
63749672	744.067	1	HeLa	NT	26
74067128	293.819	2	HeLa	NT	26
73805240	9211.52	3	HeLa	NT	26
74357240	286.439	0	HeLa	NT	26
58397656	244.801	2	HeLa	NT	26
60826616	246.962	2	HeLa	NT	26
63072240	282.803	1	HeLa	NT	26
56790772	355.803	3	HeLa	NT	26
68272960	4149.23	1	HeLa	NT	26
64758032	440.675	0	HeLa	NT	26
76983392	14164.4	6	HeLa	NT	26
59758272	522.071	1	HeLa	NT	26
62570432	752.999	6	HeLa	NT	26
126816820	876.533	10	HeLa	NT	26
60465600	336.982	3	HeLa	NT	26
142407300	336.28	12	HeLa	NT	26
61362076	283.932	5	HeLa	NT	26
59839888	2047.13	0	HeLa	NT	26
122650690	504.657	9	HeLa	NT	26
63907440	341.632	0	HeLa	NT	26
82771712	9511.49	9	HeLa	NT	26
56726680	209.544	1	HeLa	NT	26
104125130	228.866	3	HeLa	NT	26
135417340	248.874	4	HeLa	NT	26
129750880	217.475	4	HeLa	NT	26
59970356	234.295	0	HeLa	NT	26
67066620	299.181	2	HeLa	NT	26
70406792	7644.86	6	HeLa	NT	26
89928960	14614.6	9	HeLa	NT	26
64603420	481.272	1	HeLa	NT	26
65332764	481.756	6	HeLa	NT	26
108924550	11567.5	13	HeLa	NT	26
64516624	3086.51	4	HeLa	NT	26
65964308	468.732	2	HeLa	NT	26
68978432	5597.37	6	HeLa	NT	26
111993330	13150.9	15	HeLa	NT	26
62178104	288.931	6	HeLa	NT	26
63441100	719.471	3	HeLa	NT	26
64087612	521.671	7	HeLa	NT	26
67692064	4685.94	4	HeLa	NT	26
137151680	329.924	2	HeLa	NT	26
72212664	10435.2	11	HeLa	NT	26
127003690	8662.06	17	HeLa	NT	26
86507360	759.86	5	HeLa	NT	26
67995832	4099.82	5	HeLa	NT	26
72123272	8638.07	5	HeLa	NT	26
145317390	696.016	5	HeLa	NT	26
103432780	9979.69	23	HeLa	NT	26
70284576	11667.1	7	HeLa	NT	26
61918360	425.116	2	HeLa	NT	26
114289010	9138.67	19	HeLa	NT	26
57241340	479.57	1	HeLa	NT	26
86880776	18438.5	11	HeLa	NT	26
114421060	4454.63	22	HeLa	NT	26
57046140	269.296	2	HeLa	NT	26
63580636	424.237	1	HeLa	NT	26
47324660	258.783	0	HeLa	NT	26
89508744	17332.5	7	HeLa	NT	26
95813440	17515.3	12	HeLa	NT	26
52931044	257.821	4	HeLa	NT	26
58444208	259.457	4	HeLa	NT	26
93895424	241.06	13	HeLa	NT	26
110354800	262.099	25	HeLa	NT	26
63776396	257.902	3	HeLa	NT	26
62827064	898.841	3	HeLa	NT	26
61334664	6999.14	4	HeLa	NT	26
59189364	245.213	2	HeLa	NT	26
56676164	2530.33	4	HeLa	NT	26
60240192	495.053	6	HeLa	NT	26
98730848	1405.32	22	HeLa	NT	26
52556868	531.813	1	HeLa	NT	26
65464716	8525.2	4	HeLa	NT	26
73195496	386.699	2	HeLa	NT	26
133226180	315.472	14	HeLa	NT	26
70408288	7604.32	9	HeLa	NT	26
61779576	864.094	0	HeLa	NT	26
61851020	1097.88	5	HeLa	NT	26
62166932	595.736	5	HeLa	NT	26
58013544	797.814	1	HeLa	NT	26
60525832	305.382	2	HeLa	NT	26
63620348	12563.1	9	HeLa	NT	26
76181280	9329.66	9	HeLa	NT	26
61508332	1435.47	3	HeLa	NT	26
63283140	9931.33	6	HeLa	NT	26
57087812	770.844	9	HeLa	NT	26
87205592	9469.03	3	HeLa	NT	26
76578368	11945.2	12	HeLa	NT	26
79000896	13833.6	8	HeLa	NT	26
64740104	4035.14	1	HeLa	NT	26
70660680	9308.51	9	HeLa	NT	26
72017328	2020.48	1	HeLa	NT	26
62651208	1123.27	0	HeLa	NT	26
60626408	631.431	9	HeLa	NT	26
90193832	12639.7	14	HeLa	NT	26
98110952	11954.9	7	HeLa	NT	26
65306044	2556.1	2	HeLa	NT	26
78513616	6575.9	4	HeLa	NT	26
98327176	14068	9	HeLa	NT	26
47535736	935.768	3	HeLa	NT	26
130154610	3722.13	21	HeLa	NT	26
62580140	4310.66	4	HeLa	NT	26
121774720	4262.27	24	HeLa	NT	26
128867140	5795	40	HeLa	NT	26
65422400	783.721	3	HeLa	NT	26
117889420	5469.64	19	HeLa	NT	26
66797816	823.137	1	HeLa	NT	26
116549040	8664.32	24	HeLa	NT	26
65794996	418.576	25	HeLa	NT	26
158600640	6850.94	14	HeLa	NT	26
59183692	578.546	2	HeLa	NT	26
132305540	430.936	8	HeLa	NT	26
122568050	9935.01	16	HeLa	NT	26
87906104	11712.2	20	HeLa	NT	26
153557340	4956.94	9	HeLa	NT	26
129254240	8643.07	23	HeLa	NT	26
73125456	5978.05	4	HeLa	NT	26
61245064	413.563	3	HeLa	NT	26
59663568	532.927	8	HeLa	NT	26
57180832	284.221	3	HeLa	NT	26
63571892	570.11	4	HeLa	NT	26
57080436	356.526	3	HeLa	NT	26
64910328	8024.73	13	HeLa	NT	26
127121220	408.41	13	HeLa	NT	26
123644320	896.563	26	HeLa	NT	26
83505200	1399.84	2	HeLa	NT	26
58207456	456.394	8	HeLa	NT	26
53369580	274.467	0	HeLa	NT	26
151223620	540.103	27	HeLa	NT	26
58205460	598.651	6	HeLa	NT	26
66750764	812.775	1	HeLa	NT	26
113715920	296.114	27	HeLa	NT	26
145546050	306.237	1	HeLa	NT	26
73103960	14674.1	11	HeLa	NT	26
68320704	552.185	1	HeLa	NT	26
69708824	12570.8	7	HeLa	NT	26
71254216	320.386	2	HeLa	NT	26
77110688	11879.1	21	HeLa	NT	26
125697340	352.207	4	HeLa	NT	26
74786584	13144.7	16	HeLa	NT	26
114532520	267.054	22	HeLa	NT	26
71890304	9340.51	9	HeLa	NT	26
63609348	465.872	4	HeLa	NT	26
117573970	245.035	18	HeLa	NT	26
60744644	447.876	4	HeLa	NT	26
128022940	811.55	15	HeLa	NT	26
65508616	714.571	0	HeLa	NT	26
56783076	238.313	1	HeLa	NT	26
61273088	486.239	1	HeLa	NT	26
129260790	516.905	22	HeLa	NT	26
67992832	13863.8	7	HeLa	NT	26
51475764	275.024	1	HeLa	NT	26
54121768	231.563	0	HeLa	NT	26
56949456	843.478	1	HeLa	NT	26
56953508	295.201	2	HeLa	NT	26
113842400	307.514	16	HeLa	NT	26
59223624	284.312	1	HeLa	NT	26
79281152	10800.9	20	HeLa	NT	26
76283896	7004.88	19	HeLa	NT	26
40507132	200.368	4	HeLa	NT	26
125700680	420.334	33	HeLa	NT	26
49759984	215.639	1	HeLa	NT	26
57516040	2983.7	5	HeLa	NT	26
63178040	562.792	3	HeLa	NT	26
56659300	318.222	0	HeLa	NT	26
68435672	4662.75	4	HeLa	NT	26
81946832	7983.48	10	HeLa	NT	26
61006608	1865.57	2	HeLa	NT	26
56942400	260.196	3	HeLa	NT	26
97189808	12386.5	22	HeLa	NT	26
67116744	883.403	4	HeLa	NT	26
75448000	8659.21	17	HeLa	NT	26
60705332	260.386	0	HeLa	NT	26
61056636	1320.32	4	HeLa	NT	26
83065480	12758.2	14	HeLa	NT	26
127870850	1684.06	25	HeLa	NT	26
106015970	6828.44	22	HeLa	NT	26
82085016	10088.9	10	HeLa	NT	26
52517996	251.549	5	HeLa	NT	26
93107864	260.024	0	HeLa	NT	26
94483280	11602.7	16	HeLa	NT	26
105539630	8841.26	33	HeLa	NT	26
71443872	7734.6	9	HeLa	NT	26
67366960	6879.13	2	HeLa	NT	26
126540280	3338.08	26	HeLa	NT	26
112542090	10080.5	28	HeLa	NT	26
105909270	8033.94	26	HeLa	NT	26
103781290	239.638	2	HeLa	NT	26
128992740	5247.72	26	HeLa	NT	26
119202630	802.194	30	HeLa	NT	26
60232032	3867.16	3	HeLa	NT	26
139259900	432.944	9	HeLa	NT	26
58060648	378.191	1	HeLa	NT	26
71429616	384.919	1	HeLa	NT	26
130971240	9918.03	27	HeLa	NT	26
59695772	326.903	0	HeLa	NT	26
86942592	719.787	1	HeLa	NT	26
67161904	256.105	2	HeLa	NT	26
69289360	8088.65	12	HeLa	NT	26
106879530	8648.86	26	HeLa	NT	26
61470436	255.077	3	HeLa	NT	26
64055364	238.336	5	HeLa	NT	26
125187240	282.505	7	HeLa	NT	26
105933620	9057.48	11	HeLa	NT	26
69362480	295.808	0	HeLa	NT	26
66059268	279.778	2	HeLa	NT	26
59451760	264.897	6	HeLa	NT	26
97122824	6299.98	22	HeLa	NT	26
70994992	538.795	3	HeLa	NT	26
65765464	6598.25	7	HeLa	NT	26
74658968	811.189	0	HeLa	NT	26
123692280	7123.45	25	HeLa	NT	26
135503940	2713.94	34	HeLa	NT	26
75091728	430.722	3	HeLa	NT	26
137884580	464.417	36	HeLa	NT	26
145291460	872.603	21	HeLa	NT	26
62345260	301.887	1	HeLa	NT	26
69649968	8689.66	10	HeLa	NT	26
145062350	858.066	7	HeLa	NT	26
83377272	14907.9	20	HeLa	NT	26
73239632	639.409	4	HeLa	NT	26
99288456	5014.3	29	HeLa	NT	26
88354320	12321.8	19	HeLa	NT	26
59413928	522.759	2	HeLa	NT	26
127390560	3671.95	36	HeLa	NT	26
129946880	10106.1	33	HeLa	NT	26
111057230	8621.41	24	HeLa	NT	26
136338910	967.307	10	HeLa	NT	26
81540168	11253.7	14	HeLa	NT	26
73080000	10256.3	10	HeLa	NT	26
111282460	4590.31	31	HeLa	NT	26
55139384	362.568	4	HeLa	NT	26
67031808	12703.9	12	HeLa	NT	26
77566280	617.609	1	HeLa	NT	26
115123490	12038.5	25	HeLa	NT	26
55193476	8325.01	8	HeLa	NT	26
131491140	289.006	7	HeLa	NT	26
52395464	469.23	0	HeLa	NT	26
124916690	377.527	22	HeLa	NT	26
129657890	374.653	9	HeLa	NT	26
63068912	498.397	0	HeLa	NT	26
60670620	1246.8	1	HeLa	NT	26
117345700	13045	21	HeLa	NT	26
137344590	1148.06	6	HeLa	NT	26
65824028	1916.19	2	HeLa	NT	26
127364430	12616.9	23	HeLa	NT	26
57094624	328.755	1	HeLa	NT	26
75585176	10971.8	19	HeLa	NT	26
61320140	521.09	0	HeLa	NT	26
82554696	10470.4	16	HeLa	NT	26
91211128	13039.1	14	HeLa	NT	26
62232116	266.89	2	HeLa	NT	26
60012432	299.672	5	HeLa	NT	26
77673432	10688.9	14	HeLa	NT	26
116771550	13347.2	24	HeLa	NT	26
96811064	13164.5	26	HeLa	NT	26
73834704	9173.38	9	HeLa	NT	26
95521312	13936.2	17	HeLa	NT	26
122066670	5431.83	40	HeLa	NT	26
122338820	361.383	25	HeLa	NT	26
125416630	11219.4	27	HeLa	NT	26
59879968	333.738	2	HeLa	NT	26
125936530	421.574	11	HeLa	NT	26
94986224	12854.2	32	HeLa	NT	26
97545360	12458.4	14	HeLa	NT	26
57188964	281.265	0	HeLa	NT	26
127900540	2359.52	37	HeLa	NT	26
82748128	508.204	18	HeLa	NT	26
46342260	1196.92	9	HeLa	NT	26
140776370	356.399	10	HeLa	NT	26
134357760	373.94	2	HeLa	NT	26
68772416	5134.86	3	HeLa	NT	26
70920000	10415.9	16	HeLa	NT	26
57105276	420.258	1	HeLa	NT	26
123782980	288.204	14	HeLa	NT	26
72534248	3640.34	4	HeLa	NT	26
132022690	389.587	8	HeLa	NT	26
112781360	10715.2	43	HeLa	NT	26
56311868	346.706	0	HeLa	NT	26
116197420	8224.04	30	HeLa	NT	26
60095844	279.824	2	HeLa	NT	26
57267304	311.903	1	HeLa	NT	26
139660380	563.956	28	HeLa	NT	26
69295232	1076.49	2	HeLa	NT	26
57642084	549.762	2	HeLa	NT	26
101173320	12095	21	HeLa	NT	26
65421524	348.515	5	HeLa	NT	26
58318608	360.009	0	HeLa	NT	26
123010480	438.023	32	HeLa	NT	26
68471360	16381.2	5	HeLa	NT	26
61226120	10183.5	5	HeLa	NT	26
107209220	9365.46	32	HeLa	NT	26
103426380	10745.2	25	HeLa	NT	26
78219656	12556.1	13	HeLa	NT	26
157942210	10761.4	14	HeLa	NT	26
71445256	14819.8	11	HeLa	NT	26
79179152	11419.4	14	HeLa	NT	26
89345576	14911	18	HeLa	NT	26
66314516	12561.7	10	HeLa	NT	26
101892290	10502.9	50	HeLa	NT	26
54010716	13900.9	19	HeLa	NT	26
47609816	13770.5	9	HeLa	NT	26
58851368	295.446	1	HeLa	NT	26
80751480	14899.8	24	HeLa	NT	26
58830640	4318.02	3	HeLa	NT	26
36282700	11457.5	6	HeLa	NT	26
67875112	12991.5	7	HeLa	NT	26
39938316	10711.5	8	HeLa	NT	26
57673776	4291.87	2	HeLa	NT	26
60140844	762.744	3	HeLa	NT	26
120438850	230.531	26	HeLa	NT	26
83232640	6149.25	16	HeLa	NT	26
63082144	218.025	2	HeLa	NT	26
53466412	263.636	4	HeLa	NT	26
62812680	243.049	2	HeLa	NT	26
58087312	433.125	6	HeLa	NT	26
61950392	227.157	7	HeLa	NT	26
65045932	252.129	1	HeLa	NT	26
59351588	2722.03	7	HeLa	NT	26
62945508	202.926	10	HeLa	NT	26
58477120	243.372	1	HeLa	NT	26
116319090	7352.88	34	HeLa	NT	26
59525220	229.647	2	HeLa	NT	26
59475824	236.392	5	HeLa	NT	26
62070928	219.994	8	HeLa	NT	26
107811740	4568.31	30	HeLa	NT	26
63984312	2979.65	3	HeLa	NT	26
56643664	2905.3	10	HeLa	NT	26
118744480	7298.07	41	HeLa	NT	26
109567430	11096	35	HeLa	NT	26
126709560	233.267	4	HeLa	NT	26
60081636	2470.59	10	HeLa	NT	26
58003556	346.563	12	HeLa	NT	26
127694780	828.912	41	HeLa	NT	26
54156968	206.622	14	HeLa	NT	26
123219060	251.653	27	HeLa	NT	26
53258132	355.191	2	HeLa	NT	26
57022312	3555.23	13	HeLa	NT	26
130808530	278.27	5	HeLa	NT	26
59735100	252.65	2	HeLa	NT	26
83658480	246.359	2	HeLa	NT	26
125647950	223.118	2	HeLa	NT	26
137411220	245.329	7	HeLa	NT	26
57753676	216.914	4	HeLa	NT	26
54510356	238.448	6	HeLa	NT	26
60983520	547.388	0	HeLa	NT	26
89084864	211.657	1	HeLa	NT	26
66683608	224.213	2	HeLa	NT	26
51467620	216.189	0	HeLa	NT	26
51937720	1166.55	9	HeLa	NT	26
65964344	219.017	3	HeLa	NT	26
57214396	5858.72	18	HeLa	NT	26
71887248	1030.06	16	HeLa	NT	26
85317472	294.581	5	HeLa	NT	26
90568080	254.47	3	HeLa	NT	26
27755470	229.715	0	HeLa	NT	26
56121544	239.268	2	HeLa	NT	26
61993016	219.487	2	HeLa	NT	26
65349948	4995.96	13	HeLa	NT	26
58570308	218.308	1	HeLa	NT	26
82647184	209.238	1	HeLa	NT	26
31118440	231.395	2	HeLa	NT	26
86510440	12156.9	19	HeLa	NT	26
62981680	517.6	3	HeLa	NT	26
62659788	247.097	1	HeLa	NT	26
56560100	240.594	0	HeLa	NT	26
139166350	235.785	7	HeLa	NT	26
63445908	341.945	3	HeLa	NT	26
63415380	303.352	3	HeLa	NT	26
81394696	10885.6	14	HeLa	NT	26
147617570	241.682	0	HeLa	NT	26
79559760	8828.33	18	HeLa	NT	26
64862660	901.74	2	HeLa	NT	26
58186948	3188.17	2	HeLa	NT	26
71986744	281.119	1	HeLa	NT	26
57076572	290.115	3	HeLa	NT	26
65249512	256.391	1	HeLa	NT	26
136956370	373.898	22	HeLa	NT	26
83148808	12056.1	27	HeLa	NT	26
57301168	278.851	2	HeLa	NT	26
60965096	283.228	2	HeLa	NT	26
61166572	422.467	5	HeLa	NT	26
95239880	223.432	3	HeLa	NT	26
53051840	225.43	2	HeLa	NT	26
53948816	270.736	4	HeLa	NT	26
53091952	234.444	2	HeLa	NT	26
141886770	837.876	18	HeLa	NT	26
69340984	5285.84	5	HeLa	NT	26
127330770	282.701	9	HeLa	NT	26
63191656	251.554	3	HeLa	NT	26
82510448	10282	18	HeLa	NT	26
75827512	461.871	2	HeLa	NT	26
152454020	819.576	32	HeLa	NT	26
61386132	225.708	5	HeLa	NT	26
119605210	3859.46	34	HeLa	NT	26
61086864	238.359	3	HeLa	NT	26
66938524	267.834	0	HeLa	NT	26
108600440	7959.79	32	HeLa	NT	26
59433904	255.622	4	HeLa	NT	26
61840316	296.036	3	HeLa	NT	26
67507296	232.719	6	HeLa	NT	26
36926264	247.057	0	HeLa	NT	26
62976496	235.001	1	HeLa	NT	26
67102180	276.29	4	HeLa	NT	26
62208500	245.138	1	HeLa	NT	26
85461664	337.112	6	HeLa	NT	26
132000210	269.328	22	HeLa	NT	26
139792900	443.378	15	HeLa	NT	26
63522780	263.925	6	HeLa	NT	26
129248070	239.676	24	HeLa	NT	26
132383260	336.949	14	HeLa	NT	26
66754536	648.719	2	HeLa	NT	26
63752648	246.541	3	HeLa	NT	26
112592630	12202.2	14	HeLa	NT	26
63371292	247.057	2	HeLa	NT	26
63469444	332.496	1	HeLa	NT	26
60334380	273.082	2	HeLa	NT	26
148327980	654.373	0	HeLa	NT	26
62881100	666.521	5	HeLa	NT	26
58699416	284.771	3	HeLa	NT	26
60650236	579.752	1	HeLa	NT	26
63218080	976.56	0	HeLa	NT	26
118957310	276.1	12	HeLa	NT	26
108930800	10140.2	42	HeLa	NT	26
58311736	381.957	2	HeLa	NT	26
46268704	427.516	6	HeLa	NT	26
63187516	400.199	3	HeLa	NT	26
121653840	462.837	14	HeLa	NT	26
62308996	6171.68	2	HeLa	NT	26
48325496	280.559	1	HeLa	NT	26
64901424	4163.18	5	HeLa	NT	26
118727380	330.748	37	HeLa	NT	26
60054224	500.664	0	HeLa	NT	26
129939200	308.691	17	HeLa	NT	26
70250200	6384.46	6	HeLa	NT	26
85555720	13945.8	18	HeLa	NT	26
60593028	3827.94	0	HeLa	NT	26
66864032	12006.1	10	HeLa	NT	26
62161572	433.178	0	HeLa	NT	26
129707680	1037.19	15	HeLa	NT	26
149741040	450.3	27	HeLa	NT	26
118597270	7978.91	21	HeLa	NT	26
71005296	9120.21	12	HeLa	NT	26
67083520	11372.7	5	HeLa	NT	26
82660608	12851.8	26	HeLa	NT	26
65763236	394.802	0	HeLa	NT	26
74842672	13453.8	11	HeLa	NT	26
96341960	15592.2	18	HeLa	NT	26
113214980	9509.03	35	HeLa	NT	26
133596220	508.706	29	HeLa	NT	26
63655060	266.872	2	HeLa	NT	26
123105000	660.185	23	HeLa	NT	26
119996100	264.092	39	HeLa	NT	26
88701728	13470.6	18	HeLa	NT	26
58036888	282.108	1	HeLa	NT	26
43345148	234.735	3	HeLa	NT	26
63977884	5335.91	3	HeLa	NT	26
36291816	284.567	1	HeLa	NT	26
62027872	2906.51	2	HeLa	NT	26
49984696	249.509	1	HeLa	NT	26
51018428	288.755	1	HeLa	NT	26
104201450	6062.64	39	HeLa	NT	26
130909900	349.045	22	HeLa	NT	26
74016040	7853.82	26	HeLa	NT	26
59082276	4793.35	3	HeLa	NT	26
105133460	5032.44	40	HeLa	NT	26
132951130	258.263	18	HeLa	NT	26
49236500	242.577	2	HeLa	NT	26
90323776	6085.29	30	HeLa	NT	26
113830570	3737.74	44	HeLa	NT	26
73114496	7621.03	28	HeLa	NT	26
117112370	306.277	27	HeLa	NT	26
82260008	7865.61	26	HeLa	NT	26
108976620	1537.42	39	HeLa	NT	26
59153500	222.349	7	HeLa	NT	26
54560636	234.948	2	HeLa	NT	26
77558208	8064.85	29	HeLa	NT	26
69368072	8693.77	21	HeLa	NT	26
54396952	338.168	2	HeLa	NT	26
135871150	622.366	17	HeLa	NT	26
115763590	239.813	24	HeLa	NT	26
126410720	234.193	4	HeLa	NT	26
113777660	247.133	28	HeLa	NT	26
54311004	225.497	0	HeLa	NT	26
46218740	280	2	HeLa	NT	26
66606432	7363.21	12	HeLa	NT	26
51497908	217.867	2	HeLa	NT	26
145550220	264.017	4	HeLa	NT	26
54047184	240.104	2	HeLa	NT	26
50749380	228.009	1	HeLa	NT	26
121208740	236.327	10	HeLa	NT	26
62006636	9253.92	13	HeLa	NT	26
101322350	5265.08	45	HeLa	NT	26
129636480	449.986	18	HeLa	NT	26
62715752	459.461	5	HeLa	NT	26
55170084	246.885	2	HeLa	NT	26
59557348	5143.64	8	HeLa	NT	26
59080228	311.277	4	HeLa	NT	26
93909384	11187.4	19	HeLa	NT	26
113126540	362.618	11	HeLa	NT	26
55079164	551.482	3	HeLa	NT	26
103010500	4617.62	43	HeLa	NT	26
57983664	383.058	3	HeLa	NT	26
116824740	243.69	33	HeLa	NT	26
89804856	8228.65	26	HeLa	NT	26
71919840	301.625	3	HeLa	NT	26
92623952	10931.7	25	HeLa	NT	26
85230112	12450.4	16	HeLa	NT	26
74215512	272.825	5	HeLa	NT	26
62140500	7004.62	6	HeLa	NT	26
80123944	14862.1	16	HeLa	NT	26
60325780	251.222	1	HeLa	NT	26
134938780	339.579	11	HeLa	NT	26
84917424	15423.8	27	HeLa	NT	26
59631088	269.851	2	HeLa	NT	26
132782250	367.815	13	HeLa	NT	26
66567112	249.202	2	HeLa	NT	26
69945128	773.34	3	HeLa	NT	26
51214276	311.023	0	HeLa	NT	26
140013040	264.147	5	HeLa	NT	26
56722036	273.702	3	HeLa	NT	26
88162000	10755.6	37	HeLa	NT	26
38604104	700.404	1	HeLa	NT	26
62034276	280.801	1	HeLa	NT	26
149686580	295.892	4	HeLa	NT	26
59766068	508.54	3	HeLa	NT	26
66965784	10664.7	11	HeLa	NT	26
65570548	292.836	2	HeLa	NT	26
106149330	8109.74	35	HeLa	NT	26
74359240	13805.6	15	HeLa	NT	26
59508328	8393.1	7	HeLa	NT	26
60579260	347.507	2	HeLa	NT	26
76122664	9618.04	33	HeLa	NT	26
92520328	9443.04	27	HeLa	NT	26
58255256	552.944	2	HeLa	NT	26
67806424	14978.6	17	HeLa	NT	26
74178208	10867.1	20	HeLa	NT	26
84436912	15629.6	17	HeLa	NT	26
64368232	9026.55	13	HeLa	NT	26
54498192	369.26	4	HeLa	NT	26
66318968	12260.9	12	HeLa	NT	26
74221680	13875.7	16	HeLa	NT	26
82651496	13698.9	22	HeLa	NT	26
59457248	620.845	0	HeLa	NT	26
80521200	14187	23	HeLa	NT	26
52750052	364.543	2	HeLa	NT	26
62989188	840.996	1	HeLa	NT	26
78329208	9597.08	18	HeLa	NT	26
67932432	12310	16	HeLa	NT	26
65213968	10649.1	11	HeLa	NT	26
59234324	7365.21	10	HeLa	NT	26
59612632	466.112	1	HeLa	NT	26
83787352	15310.3	25	HeLa	NT	26
81873816	10293.3	17	HeLa	NT	26
54470796	352.087	0	HeLa	NT	26
127201940	477.913	4	HeLa	NT	26
65309840	333.454	2	HeLa	NT	26
65048980	4712.99	2	HeLa	NT	26
116854730	341.596	23	HeLa	NT	26
60874148	4686.49	4	HeLa	NT	26
63533848	462.83	5	HeLa	NT	26
67494728	14084.5	13	HeLa	NT	26
61371616	747.409	3	HeLa	NT	26
67878752	5615.85	6	HeLa	NT	26
64715180	260.42	1	HeLa	NT	26
62003624	701.192	0	HeLa	NT	26
64028080	605.472	2	HeLa	NT	26
42962332	268.515	2	HeLa	NT	26
127590260	309.577	10	HeLa	NT	26
61211612	290.275	5	HeLa	NT	26
67271952	309.619	5	HeLa	NT	26
69511416	259.553	2	HeLa	NT	26
45919992	408.93	3	HeLa	NT	26
61991232	477.97	0	HeLa	NT	26
81040624	8017.77	19	HeLa	NT	26
123949430	391.862	1	HeLa	NT	26
120730400	443.428	13	HeLa	NT	26
38804188	288.961	5	HeLa	NT	26
70504520	14238.8	10	HeLa	NT	26
42881812	261.833	1	HeLa	NT	26
65898516	269.148	2	HeLa	NT	26
59965444	603.674	2	HeLa	NT	26
58947248	1047.35	2	HeLa	NT	26
59315952	355.539	4	HeLa	NT	26
55213112	253.988	5	HeLa	NT	26
64408176	301.917	0	HeLa	NT	26
63828788	286.62	1	HeLa	NT	26
59596188	525.024	4	HeLa	NT	26
129232120	260.352	19	HeLa	NT	26
85159312	16587.5	16	HeLa	NT	26
73485728	11969.1	21	HeLa	NT	26
78435376	12645.9	10	HeLa	NT	26
60322704	939.66	4	HeLa	NT	26
56872084	419.39	1	HeLa	NT	26
73380536	12071.4	15	HeLa	NT	26
59344276	556.494	3	HeLa	NT	26
52191820	648.636	1	HeLa	NT	26
119504300	6318.72	28	HeLa	NT	26
51266988	7572.89	5	HeLa	NT	26
80078648	9182.51	13	HeLa	NT	26
93350848	9380.87	23	HeLa	NT	26
114656080	5524.98	29	HeLa	NT	26
68102576	262.335	2	HeLa	NT	26
94079744	8427.61	14	HeLa	NT	26
66752648	306.127	2	HeLa	NT	26
75489176	587.088	3	HeLa	NT	26
72729016	408.73	5	HeLa	NT	26
75256488	5376.44	10	HeLa	NT	26
73037600	5922.53	12	HeLa	NT	26
54110532	351.131	2	HeLa	NT	26
82576328	279.084	6	HeLa	NT	26
100431550	9910.13	22	HeLa	NT	26
78255872	421.508	4	HeLa	NT	26
73760008	474.531	2	HeLa	NT	26
78057224	322.59	1	HeLa	NT	26
68012152	375.073	2	HeLa	NT	26
75809368	1090.97	6	HeLa	NT	26
64058840	513.129	1	HeLa	NT	26
72158760	11820.8	14	HeLa	NT	26
59810456	340.611	1	HeLa	NT	26
87136456	9725.99	20	HeLa	NT	26
60406108	392.972	2	HeLa	NT	26
80688856	9747.69	4	HeLa	NT	26
122637460	6248.98	14	HeLa	NT	26
90762272	9093.06	15	HeLa	NT	26
61528808	465.862	2	HeLa	NT	26
101639610	12012.6	17	HeLa	NT	26
144843780	899.133	5	HeLa	NT	26
105288910	5943.86	36	HeLa	NT	26
58460304	4194.86	2	HeLa	NT	26
61864964	642.71	3	HeLa	NT	26
85256480	15085.1	5	HeLa	NT	26
126588940	5935.84	6	HeLa	NT	26
76156056	11405.2	7	HeLa	NT	26
71107040	431.254	5	HeLa	NT	26
76329944	6222.78	3	HeLa	NT	26
101925920	11531.5	26	HeLa	NT	26
54784496	795.806	1	HeLa	NT	26
67441296	482.908	8	HeLa	NT	26
131736210	5719.71	35	HeLa	NT	26
116847100	7263.11	34	HeLa	NT	26
64968100	380.636	1	HeLa	NT	26
55072556	1917.77	2	HeLa	NT	26
85511888	10005.3	26	HeLa	NT	26
117588200	335.109	16	HeLa	NT	26
73050528	5103.09	4	HeLa	NT	26
126364400	7871.86	25	HeLa	NT	26
84371552	9142.65	12	HeLa	NT	26
79651024	384.963	1	HeLa	NT	26
116900330	8605.12	23	HeLa	NT	26
64551708	308.561	2	HeLa	NT	26
59911400	688.053	3	HeLa	NT	26
47541952	678.899	1	HeLa	NT	26
66530588	5576.53	9	HeLa	NT	26
65492068	366.987	2	HeLa	NT	26
58281364	408.636	2	HeLa	NT	26
65675552	9793.26	7	HeLa	NT	26
67419152	9833.78	3	HeLa	NT	26
63319484	3236.72	7	HeLa	NT	26
72938440	12209.6	15	HeLa	NT	26
63584320	4182.37	3	HeLa	NT	26
62042620	1446.12	1	HeLa	NT	26
64143664	5276.7	4	HeLa	NT	26
59781208	539.128	0	HeLa	NT	26
88584480	13836.3	15	HeLa	NT	26
116313450	8545.96	23	HeLa	NT	26
93059336	11322.5	24	HeLa	NT	26
122574540	9236.36	15	HeLa	NT	26
136775440	1452.07	26	HeLa	NT	26
36059248	10301.6	5	HeLa	NT	26
67392648	675.327	1	HeLa	NT	26
54222708	357.682	6	HeLa	NT	26
130701060	5449.38	36	HeLa	NT	26
58027824	445.182	2	HeLa	NT	26
69691848	443.591	2	HeLa	NT	26
105667530	4913.76	31	HeLa	NT	26
94197432	15038	11	HeLa	NT	26
95575928	14232	17	HeLa	NT	26
60557912	312.627	9	HeLa	NT	26
133760450	526.595	11	HeLa	NT	26
132425610	1712.18	29	HeLa	NT	26
119666890	11252.5	17	HeLa	NT	26
66155776	359.486	8	HeLa	NT	26
133048920	3491.17	25	HeLa	NT	26
56255336	422.696	2	HeLa	NT	26
153635680	259.633	6	HeLa	NT	26
136226510	282.435	3	HeLa	NT	26
121690710	8738.91	25	HeLa	NT	26
139105380	342.344	11	HeLa	NT	26
117553450	294.885	24	HeLa	NT	26
110546500	11169	22	HeLa	NT	26
146497650	5009.43	44	HeLa	NT	26
65106252	261.86	3	HeLa	NT	26
102062510	10937.5	26	HeLa	NT	26
61893664	332.552	3	HeLa	NT	26
59187064	254.699	4	HeLa	NT	26
61644304	287.276	6	HeLa	NT	26
101237070	5118.44	26	HeLa	NT	26
57989640	291.281	3	HeLa	NT	26
129702830	337.86	3	HeLa	NT	26
75747448	932.856	11	HeLa	NT	26
152354930	291.665	4	HeLa	NT	26
120528350	9441.67	30	HeLa	NT	26
95861216	536.71	4	HeLa	NT	26
55370588	258.825	5	HeLa	NT	26
61582584	409.224	11	HeLa	NT	26
52399168	258.794	5	HeLa	NT	26
120632380	5436.65	31	HeLa	NT	26
133018620	346.594	36	HeLa	NT	26
127864850	613.321	26	HeLa	NT	26
57780692	393.859	4	HeLa	NT	26
65513336	688.125	2	HeLa	NT	26
122714520	1335.08	35	HeLa	NT	26
125717980	336.728	19	HeLa	NT	26
123444620	274.692	34	HeLa	NT	26
60017116	448.333	1	HeLa	NT	26
73628264	9749	16	HeLa	NT	26
65913500	7250.98	13	HeLa	NT	26
70591304	301.002	0	HeLa	NT	26
44044280	6980.42	10	HeLa	NT	26
55970460	6942.54	6	HeLa	NT	26
54611056	586.301	4	HeLa	NT	26
62219960	268.478	1	HeLa	NT	26
85027056	10132	19	HeLa	NT	26
52704188	240.935	3	HeLa	NT	26
57696472	260.521	4	HeLa	NT	26
50299296	7334.98	21	HeLa	NT	26
61077140	284.752	0	HeLa	NT	26
119554100	358.955	25	HeLa	NT	26
54670236	442.077	4	HeLa	NT	26
57991744	242.194	6	HeLa	NT	26
93117008	9017.1	32	HeLa	NT	26
53774132	263.184	6	HeLa	NT	26
68461088	4133.83	6	HeLa	NT	26
46564316	243.841	1	HeLa	NT	26
31250414	376.155	1	HeLa	NT	26
52189512	749.681	2	HeLa	NT	26
55990604	242.024	2	HeLa	NT	26
79051432	8235.24	6	HeLa	NT	26
52040572	333.871	0	HeLa	NT	26
59014452	312.266	2	HeLa	NT	26
80247904	5683.04	6	HeLa	NT	26
68927064	5432.87	8	HeLa	NT	26
124932720	269.508	13	HeLa	NT	26
70112728	570.494	2	HeLa	NT	26
61495208	396.2	1	HeLa	NT	26
53965212	408.542	2	HeLa	NT	26
57756476	240.124	0	HeLa	NT	26
83223720	8225.12	9	HeLa	NT	26
91467400	10939.7	6	HeLa	NT	26
68649080	356.875	2	HeLa	NT	26
107463580	7675.07	19	HeLa	NT	26
84142560	10043.6	11	HeLa	NT	26
62043012	232.305	2	HeLa	NT	26
59999524	508.098	2	HeLa	NT	26
60506216	227.298	2	HeLa	NT	26
108765040	7958.31	21	HeLa	NT	26
79525088	11105.1	6	HeLa	NT	26
98529080	5403.35	22	HeLa	NT	26
67593816	6391.4	4	HeLa	NT	26
100668280	4527.8	23	HeLa	NT	26
93949832	11870.3	20	HeLa	NT	26
131165960	304.131	22	HeLa	NT	26
124851200	430.095	24	HeLa	NT	26
127479950	249.101	24	HeLa	NT	26
60424472	1201.19	2	HeLa	NT	26
64125880	891.809	0	HeLa	NT	26
68668352	5579.12	11	HeLa	NT	26
58349680	4283.61	2	HeLa	NT	26
111822100	6001.35	31	HeLa	NT	26
64275556	476.314	1	HeLa	NT	26
67933024	11527.6	14	HeLa	NT	26
61735756	517.915	11	HeLa	NT	26
56716640	654.434	1	HeLa	NT	26
140106080	265.322	1	HeLa	NT	26
64657980	2241.95	5	HeLa	NT	26
60761984	303.678	5	HeLa	NT	26
122959980	1876.06	42	HeLa	NT	26
62560988	484.179	2	HeLa	NT	26
65344852	3207.15	4	HeLa	NT	26
56612156	275.532	1	HeLa	NT	26
63104700	10871.4	10	HeLa	NT	26
76904784	282.935	5	HeLa	NT	26
31363094	2111.5	7	HeLa	NT	26
68809576	379.872	3	HeLa	NT	26
57085636	396.659	5	HeLa	NT	26
132443770	300.895	10	HeLa	NT	26
61934436	240.831	0	HeLa	NT	26
95127304	13625.7	13	HeLa	NT	26
110971910	12978.8	17	HeLa	NT	26
61129880	237.312	0	HeLa	NT	26
65248288	235.964	2	HeLa	NT	26
148284220	1591.8	5	HeLa	NT	26
64837152	240.275	5	HeLa	NT	26
66372968	447.481	1	HeLa	NT	26
57746312	238.047	1	HeLa	NT	26
68666528	271.972	2	HeLa	NT	26
70714680	318.06	4	HeLa	NT	26
66679520	512.929	1	HeLa	NT	26
66084360	311.192	0	HeLa	NT	26
59805600	269.723	2	HeLa	NT	26
62209208	289.419	2	HeLa	NT	26
64289352	239.712	3	HeLa	NT	26
73868144	1033.3	5	HeLa	NT	26
144491090	268.631	3	HeLa	NT	26
105720810	10226.5	11	HeLa	NT	26
33789456	244.788	0	HeLa	NT	26
102390790	7664.12	22	HeLa	NT	26
72703136	267.5	2	HeLa	NT	26
61554172	270.421	0	HeLa	NT	26
66538196	248.594	0	HeLa	NT	26
55076360	486.118	1	HeLa	NT	26
52873460	260.105	3	HeLa	NT	26
61787832	249.675	1	HeLa	NT	26
115411080	305.07	11	HeLa	NT	26
60629640	234.07	1	HeLa	NT	26
65247192	11244.2	8	HeLa	NT	26
62253308	412.406	1	HeLa	NT	26
53343324	261.839	2	HeLa	NT	26
46297272	215.091	1	HeLa	NT	26
46732348	213.19	4	HeLa	NT	26
70691568	287.165	2	HeLa	NT	26
64862516	220.992	2	HeLa	NT	26
51955784	259.213	1	HeLa	NT	26
58312508	258.121	4	HeLa	NT	26
138963740	225.629	18	HeLa	NT	26
66892528	442.516	6	HeLa	NT	26
126833070	5195.85	23	HeLa	NT	26
62301672	350.943	2	HeLa	NT	26
59479556	363.822	6	HeLa	NT	26
131971450	250.698	13	HeLa	NT	26
108248270	6428.61	17	HeLa	NT	26
69671328	471.654	2	HeLa	NT	26
68904408	456.707	0	HeLa	NT	26
114301780	6520.11	25	HeLa	NT	26
89993824	12110.9	17	HeLa	NT	26
78601328	6581.66	23	HeLa	NT	26
88140656	10121.6	15	HeLa	NT	26
103777000	13800.7	18	HeLa	NT	26
90603024	6634.91	18	HeLa	NT	26
66064304	301.783	1	HeLa	NT	26
124935060	7462.23	23	HeLa	NT	26
117200200	9226.56	12	HeLa	NT	26
65378864	4704.31	7	HeLa	NT	26
59894392	601.718	3	HeLa	NT	26
63590304	565.82	2	HeLa	NT	26
72542896	3892.1	6	HeLa	NT	26
62490844	567.798	2	HeLa	NT	26
77628944	370.394	4	HeLa	NT	26
69067304	1770.53	1	HeLa	NT	26
132675090	444.175	23	HeLa	NT	26
65218828	632.104	6	HeLa	NT	26
75181072	4556.52	8	HeLa	NT	26
61114628	430.447	0	HeLa	NT	26
62581360	293.428	3	HeLa	NT	26
67332232	283.465	3	HeLa	NT	26
67797472	293.304	2	HeLa	NT	26
131767410	1775.17	31	HeLa	NT	26
63611016	407.63	3	HeLa	NT	26
65418176	597.033	3	HeLa	NT	26
63533644	350.237	3	HeLa	NT	26
67320976	800.028	5	HeLa	NT	26
67674136	551.1	3	HeLa	NT	26
106792610	10035.4	15	HeLa	NT	26
70592856	307.193	6	HeLa	NT	26
65749304	518.383	4	HeLa	NT	26
122686810	7187.81	21	HeLa	NT	26
144047330	750.109	18	HeLa	NT	26
71023208	381.187	2	HeLa	NT	26
68273552	655.026	3	HeLa	NT	26
55350580	442.596	3	HeLa	NT	26
62785332	437.13	4	HeLa	NT	26
125004460	7144.71	14	HeLa	NT	26
63091632	422.611	5	HeLa	NT	26
68202944	8370.7	5	HeLa	NT	26
94354856	11171.1	9	HeLa	NT	26
71272672	5949.48	15	HeLa	NT	26
109770350	8718.47	16	HeLa	NT	26
116674840	8051.68	17	HeLa	NT	26
68532696	5767.55	5	HeLa	NT	26
104157220	10839	12	HeLa	NT	26
132878400	364.514	8	HeLa	NT	26
121441240	9761.88	16	HeLa	NT	26
55735736	436.919	2	HeLa	NT	26
63807136	4839.38	7	HeLa	NT	26
53236684	512.075	1	HeLa	NT	26
89325024	11546	19	HeLa	NT	26
125821340	767.893	14	HeLa	NT	26
118413580	4678.4	4	HeLa	NT	26
69386696	982.51	4	HeLa	NT	26
92617112	11209.2	21	HeLa	NT	26
73285352	383.076	3	HeLa	NT	26
61693044	539.642	2	HeLa	NT	26
69826624	612.53	2	HeLa	NT	26
68442760	266.189	3	HeLa	NT	26
77587552	287.81	1	HeLa	NT	26
131758120	296.791	0	HeLa	NT	26
58902352	4740.01	3	HeLa	NT	26
45464408	302.108	1	HeLa	NT	26
67957416	269.821	0	HeLa	NT	26
61282648	422.058	1	HeLa	NT	26
56529660	560.324	2	HeLa	NT	26
60500308	266.175	2	HeLa	NT	26
111694200	856.621	0	HeLa	NT	26
57237688	645.589	2	HeLa	NT	26
121081060	280.469	12	HeLa	NT	26
144495120	584.184	4	HeLa	NT	26
63198300	416.372	0	HeLa	NT	26
73996448	11735.4	10	HeLa	NT	26
109528350	2993.33	8	HeLa	NT	26
62138956	1459.99	1	HeLa	NT	26
61017664	369.649	2	HeLa	NT	26
45100612	450.906	1	HeLa	NT	26
68466520	282.702	2	HeLa	NT	26
61801192	510.572	1	HeLa	NT	26
65560684	303.521	2	HeLa	NT	26
90655760	9439.45	12	HeLa	NT	26
65642644	9586.66	2	HeLa	NT	26
73329816	292.32	5	HeLa	NT	26
48694772	489.115	2	HeLa	NT	26
64180260	1378.06	1	HeLa	NT	26
57326948	557.321	2	HeLa	NT	26
65358168	473.147	0	HeLa	NT	26
59644764	1256.19	3	HeLa	NT	26
58341504	287.16	6	HeLa	NT	26
60788984	399.117	5	HeLa	NT	26
47864120	4780.28	0	HeLa	NT	26
76960144	848.058	3	HeLa	NT	26
141960020	10313.7	9	HeLa	NT	26
42423228	502.571	2	HeLa	NT	26
61365780	3996.92	10	HeLa	NT	26
64061796	7494.47	10	HeLa	NT	26
84738808	11848.3	17	HeLa	NT	26
65054060	8759.34	13	HeLa	NT	26
52679536	4755.12	7	HeLa	NT	26
51951048	4271.65	4	HeLa	NT	26
48789984	381.573	0	HeLa	NT	26
65326836	11440	6	HeLa	NT	26
47996248	215.93	1	HeLa	NT	26
60459132	272.818	3	HeLa	NT	26
38643808	207.976	0	HeLa	NT	26
109198950	835.595	28	HeLa	NT	26
120226920	208.36	16	HeLa	NT	26
52586332	198.48	0	HeLa	NT	26
65789840	5033.82	6	HeLa	NT	26
112828910	213.353	2	HeLa	NT	26
61588776	5070.44	7	HeLa	NT	26
50875540	203.179	0	HeLa	NT	26
52969300	196.433	6	HeLa	NT	26
74192280	7707.46	12	HeLa	NT	26
88535120	6945.19	24	HeLa	NT	26
127901340	274.579	33	HeLa	NT	26
126082100	281.357	19	HeLa	NT	26
125647330	362.712	42	HeLa	NT	26
129952160	251.595	6	HeLa	NT	26
31671346	226.375	1	HeLa	NT	26
66403512	2107.49	7	HeLa	NT	26
114223610	2233.49	34	HeLa	NT	26
58745632	297.207	1	HeLa	NT	26
154979100	5152.04	21	HeLa	NT	26
78029200	628.168	4	HeLa	NT	26
63218716	250.604	2	HeLa	NT	26
111343780	6704.78	38	HeLa	NT	26
72942656	7667.06	14	HeLa	NT	26
51423404	217.063	6	HeLa	NT	26
78398016	965.357	4	HeLa	NT	26
63831480	240.634	2	HeLa	NT	26
123759380	7919.52	29	HeLa	NT	26
65931336	320.861	4	HeLa	NT	26
93994712	7198.47	29	HeLa	NT	26
84186832	8608.62	11	HeLa	NT	26
57230308	239.31	4	HeLa	NT	26
76751312	8380.14	12	HeLa	NT	26
70569608	426.958	1	HeLa	NT	26
53233064	613.563	6	HeLa	NT	26
120333060	325.757	14	HeLa	NT	26
98530216	6109.37	21	HeLa	NT	26
60204408	7690.4	6	HeLa	NT	26
135498610	856.827	11	HeLa	NT	26
93507776	10762.9	33	HeLa	NT	26
59513228	259.031	4	HeLa	NT	26
64175112	2978.51	1	HeLa	NT	26
132842230	2476.64	32	HeLa	NT	26
120627680	5828.12	37	HeLa	NT	26
95304424	8914.92	37	HeLa	NT	26
54206532	1835.73	1	HeLa	NT	26
56678200	733.128	1	HeLa	NT	26
64559904	334.248	1	HeLa	NT	26
117060860	310.608	12	HeLa	NT	26
129350020	335.429	8	HeLa	NT	26
89586568	7620.28	22	HeLa	NT	26
146205920	752.727	25	HeLa	NT	26
95553672	8603.29	28	HeLa	NT	26
70557432	679.06	3	HeLa	NT	26
66949876	5465.28	11	HeLa	NT	26
58410556	6315	9	HeLa	NT	26
120502330	5822	44	HeLa	NT	26
123835360	252.264	27	HeLa	NT	26
117911050	6509.39	44	HeLa	NT	26
56506748	3823.01	2	HeLa	NT	26
115342430	335.906	21	HeLa	NT	26
62059416	336.466	2	HeLa	NT	26
67685696	333.96	2	HeLa	NT	26
119473750	270.269	13	HeLa	NT	26
59588608	373.594	0	HeLa	NT	26
75298832	7535.04	15	HeLa	NT	26
59366792	908.046	3	HeLa	NT	26
63741812	696.575	3	HeLa	NT	26
73075792	282.224	8	HeLa	NT	26
110929390	4707.49	52	HeLa	NT	26
116349570	290.697	52	HeLa	NT	26
112799970	262.954	11	HeLa	NT	26
57047416	263.324	5	HeLa	NT	26
107554250	6382.11	45	HeLa	NT	26
53435076	253.202	2	HeLa	NT	26
123110960	643.317	31	HeLa	NT	26
79740632	12533.5	14	HeLa	NT	26
100421520	7249.6	30	HeLa	NT	26
53677164	255.766	1	HeLa	NT	26
55720440	301.502	4	HeLa	NT	26
70279168	279.079	0	HeLa	NT	26
58099956	388.834	4	HeLa	NT	26
58353056	340.946	1	HeLa	NT	26
57485332	293.715	0	HeLa	NT	26
138421170	375.984	19	HeLa	NT	26
68416856	606.43	7	HeLa	NT	26
59193256	296.894	0	HeLa	NT	26
54265468	268.089	10	HeLa	NT	26
101926010	8538.17	39	HeLa	NT	26
102853250	9851.87	26	HeLa	NT	26
102410950	11360.4	25	HeLa	NT	26
143504500	894.608	35	HeLa	NT	26
52774472	315.585	6	HeLa	NT	26
64299180	9320.32	14	HeLa	NT	26
108115820	7275.19	22	HeLa	NT	26
64179772	8181.31	13	HeLa	NT	26
72275000	11982.3	18	HeLa	NT	26
112925670	11081.5	24	HeLa	NT	26
121943810	9293.59	19	HeLa	NT	26
122260660	277.807	18	HeLa	NT	26
131009380	696.165	4	HeLa	NT	26
124650890	276.204	14	HeLa	NT	26
144017280	333.762	7	HeLa	NT	26
152636050	417.782	6	HeLa	NT	26
146104900	694.743	13	HeLa	NT	26
104522890	8257.67	22	HeLa	NT	26
70815040	10774.1	21	HeLa	NT	26
125719650	463.725	8	HeLa	NT	26
71787752	4713.85	7	HeLa	NT	26
57438952	4756.71	0	HeLa	NT	26
103884460	7767.69	23	HeLa	NT	26
58274152	4509.58	0	HeLa	NT	26
106151430	10721.1	29	HeLa	NT	26
71776872	601.53	1	HeLa	NT	26
62343224	482.225	0	HeLa	NT	26
103387700	8101.57	37	HeLa	NT	26
30418218	301.526	1	HeLa	NT	26
62148048	425.112	0	HeLa	NT	26
69037840	356.943	2	HeLa	NT	26
53987740	570.101	1	HeLa	NT	26
34191884	310.632	0	HeLa	NT	26
57880820	462.884	4	HeLa	NT	26
123339960	6147.26	28	HeLa	NT	26
59935628	297.077	5	HeLa	NT	26
126879130	473.58	21	HeLa	NT	26
73183112	3490.91	2	HeLa	NT	26
53743300	300.137	0	HeLa	NT	26
128874250	473.325	6	HeLa	NT	26
126660900	9067.56	22	HeLa	NT	26
122694620	384.514	21	HeLa	NT	26
52952592	424.961	2	HeLa	NT	26
65725196	281.092	4	HeLa	NT	26
64288172	1435.96	5	HeLa	NT	26
58551628	854.858	2	HeLa	NT	26
116478090	236.308	22	HeLa	NT	26
120721630	278.596	3	HeLa	NT	26
59188748	380.53	2	HeLa	NT	26
123140770	2043.63	37	HeLa	NT	26
105917340	243.446	23	HeLa	NT	26
77755616	10674.2	12	HeLa	NT	26
113596780	244.31	12	HeLa	NT	26
61175712	284.783	1	HeLa	NT	26
58904068	260.461	2	HeLa	NT	26
57874568	291.141	2	HeLa	NT	26
57315916	234.439	0	HeLa	NT	26
75861920	217.67	0	HeLa	NT	26
33918844	436.138	0	HeLa	NT	26
62638340	1401.27	3	HeLa	NT	26
118523540	5909.56	29	HeLa	NT	26
44587008	333.417	6	HeLa	NT	26
60173816	432.281	3	HeLa	NT	26
60630032	218.622	3	HeLa	NT	26
62625788	400.769	3	HeLa	NT	26
62609792	338.306	2	HeLa	NT	26
59760144	259.469	2	HeLa	NT	26
59755032	1014.77	1	HeLa	NT	26
59362120	317.766	6	HeLa	NT	26
73110992	493.992	3	HeLa	NT	26
101622420	9748.94	19	HeLa	NT	26
55877624	2165.23	1	HeLa	NT	26
65859980	260.083	7	HeLa	NT	26
68630896	327.648	0	HeLa	NT	26
95304128	9218.65	18	HeLa	NT	26
68267704	661.076	7	HeLa	NT	26
65620492	282.787	0	HeLa	NT	26
140785390	258.716	6	HeLa	NT	26
74802848	258.862	6	HeLa	NT	26
146913180	263.659	3	HeLa	NT	26
58464840	235.769	12	HeLa	NT	26
63766104	393.883	2	HeLa	NT	26
77737064	10669	11	HeLa	NT	26
124740580	240.642	17	HeLa	NT	26
102216930	5703.41	18	HeLa	NT	26
62592788	369.894	4	HeLa	NT	26
63332008	265.66	2	HeLa	NT	26
114591610	3652.25	30	HeLa	NT	26
145787340	353.124	1	HeLa	NT	26
61766368	271.842	4	HeLa	NT	26
91083120	8804.21	17	HeLa	NT	26
77714272	246.718	1	HeLa	NT	26
73790048	250.803	0	HeLa	NT	26
71232920	454.705	5	HeLa	NT	26
67741168	379.077	5	HeLa	NT	26
70746784	482.246	1	HeLa	NT	26
78725776	10867.5	11	HeLa	NT	26
61658580	478.106	5	HeLa	NT	26
57048908	242.09	1	HeLa	NT	26
119235770	299.263	17	HeLa	NT	26
69870320	669.995	1	HeLa	NT	26
70052240	360.808	1	HeLa	NT	26
69123376	1943.21	4	HeLa	NT	26
86096520	11039.4	15	HeLa	NT	26
64871436	778.292	1	HeLa	NT	26
98460400	10442	22	HeLa	NT	26
82680472	7344.63	7	HeLa	NT	26
66880488	627.302	2	HeLa	NT	26
51881796	261.233	1	HeLa	NT	26
53601912	474.631	3	HeLa	NT	26
69570840	327.003	3	HeLa	NT	26
70962464	293.115	3	HeLa	NT	26
67312888	300.399	4	HeLa	NT	26
70961360	340.789	6	HeLa	NT	26
85642136	13382.5	17	HeLa	NT	26
77234456	292.95	3	HeLa	NT	26
103048640	11117	18	HeLa	NT	26
80507592	11706.8	16	HeLa	NT	26
62669308	470.155	3	HeLa	NT	26
65441928	620.319	1	HeLa	NT	26
61758492	6039.01	11	HeLa	NT	26
71480112	289.905	3	HeLa	NT	26
78091568	275.708	4	HeLa	NT	26
66501716	667.957	0	HeLa	NT	26
66090984	561.348	2	HeLa	NT	26
68905680	370.214	3	HeLa	NT	26
66405500	286.921	2	HeLa	NT	26
133812780	2588.3	26	HeLa	NT	26
70454280	264.031	5	HeLa	NT	26
69021664	510.686	2	HeLa	NT	26
74313104	271.433	2	HeLa	NT	26
144285700	294.728	20	HeLa	NT	26
56875724	1506.11	4	HeLa	NT	26
59071656	426.122	4	HeLa	NT	26
97808072	14737.4	15	HeLa	NT	26
66098900	333.189	2	HeLa	NT	26
73796680	328.074	5	HeLa	NT	26
79389936	384.204	4	HeLa	NT	26
66109620	292.771	3	HeLa	NT	26
142704670	365.391	4	HeLa	NT	26
72405192	301.383	0	HeLa	NT	26
70003008	13111.7	8	HeLa	NT	26
80083808	365.305	0	HeLa	NT	26
124658950	480.352	28	HeLa	NT	26
70974984	284.184	1	HeLa	NT	26
63886556	726.576	4	HeLa	NT	26
136665120	763.734	6	HeLa	NT	26
54159136	566.905	2	HeLa	NT	26
71390448	345.877	2	HeLa	NT	26
79331168	366.989	4	HeLa	NT	26
63569092	1631.35	6	HeLa	NT	26
66665316	386.226	2	HeLa	NT	26
62710336	9219.86	7	HeLa	NT	26
68680840	4600.64	0	HeLa	NT	26
74923800	545.357	1	HeLa	NT	26
110954040	13680	12	HeLa	NT	26
55687732	6212.05	6	HeLa	NT	26
71951880	6035.94	3	HeLa	NT	26
70412760	4032.55	2	HeLa	NT	26
76988896	13628.4	12	HeLa	NT	26
66285772	6553.38	2	HeLa	NT	26
129484470	718.314	4	HeLa	NT	26
73289360	11976.6	10	HeLa	NT	26
67447704	4310.3	1	HeLa	NT	26
67485472	5950.27	3	HeLa	NT	26
121563370	8546.1	22	HeLa	NT	26
82751216	15870.6	12	HeLa	NT	26
113018920	12628.8	21	HeLa	NT	26
72743520	10014.3	4	HeLa	NT	26
113519070	10625	14	HeLa	NT	26
88300872	16771.6	10	HeLa	NT	26
70041608	1844.16	4	HeLa	NT	26
68866200	772.471	7	HeLa	NT	26
83434552	11950.3	7	HeLa	NT	26
71445480	935.444	1	HeLa	NT	26
119277220	7354.06	29	HeLa	NT	26
68012960	4917.49	1	HeLa	NT	26
74874744	1186.89	1	HeLa	NT	26
83616936	15849.9	13	HeLa	NT	26
67561912	980.844	2	HeLa	NT	26
70313936	896.027	5	HeLa	NT	26
104979050	14154.3	17	HeLa	NT	26
94710712	14253.4	19	HeLa	NT	26
77335712	11302.2	4	HeLa	NT	26
97042456	14386.5	21	HeLa	NT	26
66914644	14265	10	HeLa	NT	26
64968464	976.113	3	HeLa	NT	26
60916676	593.254	10	HeLa	NT	26
66061000	13818.2	15	HeLa	NT	26
77329280	13864	4	HeLa	NT	26
57677112	1636.62	5	HeLa	NT	26
65073980	888.273	1	HeLa	NT	26
93825064	16959.1	5	HeLa	NT	26
80545216	12712	2	HeLa	NT	26
45667964	701.185	12	HeLa	NT	26
153150020	2219.27	23	HeLa	NT	26
68803760	620.922	1	HeLa	NT	26
57122796	333.151	1	HeLa	NT	26
58805024	535.76	2	HeLa	NT	26
122461550	10117.4	15	HeLa	NT	26
83643504	13650.8	20	HeLa	NT	26
58908940	404.613	4	HeLa	NT	26
74144960	15478.5	9	HeLa	NT	26
88992504	15001.7	16	HeLa	NT	26
60783236	352.88	2	HeLa	NT	26
131936670	696.898	29	HeLa	NT	26
101694580	12614.1	19	HeLa	NT	26
70421848	13802.7	12	HeLa	NT	26
55427188	380.678	3	HeLa	NT	26
88206752	13195.9	21	HeLa	NT	26
105749500	8773.33	7	HeLa	NT	26
99307976	9959.11	16	HeLa	NT	26
57347064	452.684	2	HeLa	NT	26
122657670	8182.33	4	HeLa	NT	26
57172060	290.666	5	HeLa	NT	26
108231270	8334.28	20	HeLa	NT	26
60300972	692.742	0	HeLa	NT	26
84297408	10441.4	25	HeLa	NT	26
59816088	3914.37	3	HeLa	NT	26
72233640	15337.2	10	HeLa	NT	26
58109488	2476.53	4	HeLa	NT	26
43749088	326.369	2	HeLa	NT	26
62259976	2554.78	9	HeLa	NT	26
59183436	254.179	1	HeLa	NT	26
65495104	2365.31	4	HeLa	NT	26
127317430	226.328	17	HeLa	NT	26
128710740	270.495	36	HeLa	NT	26
131936220	1360.67	40	HeLa	NT	26
66027764	312.955	5	HeLa	NT	26
50852404	189.264	3	HeLa	NT	26
128311180	4295.19	35	HeLa	NT	26
66279592	301.916	3	HeLa	NT	26
60844280	261.25	4	HeLa	NT	26
47271348	506.359	2	HeLa	NT	26
64674056	440.253	6	HeLa	NT	26
58297232	192.443	4	HeLa	NT	26
47811684	2343.22	1	HeLa	NT	26
58694740	194.378	3	HeLa	NT	26
61520988	191.733	0	HeLa	NT	26
65573568	310.378	2	HeLa	NT	26
58728036	241.251	4	HeLa	NT	26
55777464	198.798	4	HeLa	NT	26
110266080	7588.12	37	HeLa	NT	26
111949370	4453.6	32	HeLa	NT	26
56237532	474.52	1	HeLa	NT	26
116705600	5588.16	45	HeLa	NT	26
58442964	220.884	4	HeLa	NT	26
52964720	185.795	9	HeLa	NT	26
70005048	205.948	3	HeLa	NT	26
60846156	336.89	5	HeLa	NT	26
59555704	197.208	3	HeLa	NT	26
133823670	226.384	14	HeLa	NT	26
148950500	11086.4	22	HeLa	NT	26
78987160	2729.05	25	HeLa	NT	26
48118588	442.546	3	HeLa	NT	26
49440052	192.934	5	HeLa	NT	26
60058692	313.609	2	HeLa	NT	26
60246344	322.082	1	HeLa	NT	26
64925812	239.681	4	HeLa	NT	26
56758892	206.125	4	HeLa	NT	26
57491188	205.429	3	HeLa	NT	26
58803976	247.696	4	HeLa	NT	26
58292084	206.319	2	HeLa	NT	26
57341900	287.717	6	HeLa	NT	26
54359300	233.827	4	HeLa	NT	26
59838920	215.735	1	HeLa	NT	26
54303924	227.509	2	HeLa	NT	26
32564668	208.365	2	HeLa	NT	26
55035976	1515.59	6	HeLa	NT	26
50510296	200.883	6	HeLa	NT	26
60345360	213.391	0	HeLa	NT	26
31363088	203.702	3	HeLa	NT	26
58855780	210.972	3	HeLa	NT	26
60571092	238.721	4	HeLa	NT	26
56014188	3295.17	11	HeLa	NT	26
61283940	233.489	2	HeLa	NT	26
66167072	242.623	8	HeLa	NT	26
133521880	249.041	3	HeLa	NT	26
54964340	212.309	2	HeLa	NT	26
57869924	213.907	9	HeLa	NT	26
130417080	438.276	14	HeLa	NT	26
62797652	256.901	4	HeLa	NT	26
148029870	742.108	4	HeLa	NT	26
67280248	274.927	4	HeLa	NT	26
72358304	237.194	3	HeLa	NT	26
58158676	281.45	2	HeLa	NT	26
56156460	230.493	3	HeLa	NT	26
59848808	212.162	7	HeLa	NT	26
117705010	9138.97	39	HeLa	NT	26
54104488	228.873	2	HeLa	NT	26
41932976	228.41	1	HeLa	NT	26
94082656	236.633	3	HeLa	NT	26
56113080	241.446	2	HeLa	NT	26
51592292	237.153	3	HeLa	NT	26
59181852	219.785	7	HeLa	NT	26
95428720	11039.9	31	HeLa	NT	26
59966024	579.411	4	HeLa	NT	26
59553996	243.486	1	HeLa	NT	26
58232216	240.039	3	HeLa	NT	26
113761790	372.008	2	HeLa	NT	26
128606700	433.397	21	HeLa	NT	26
58002248	334.307	2	HeLa	NT	26
116517140	9705.33	38	HeLa	NT	26
132653350	239.264	14	HeLa	NT	26
106669810	265.242	5	HeLa	NT	26
87746296	12600.9	24	HeLa	NT	26
57052536	243.112	0	HeLa	NT	26
103698300	9167.63	41	HeLa	NT	26
69976448	257.321	2	HeLa	NT	26
58551416	239.615	3	HeLa	NT	26
57783436	287.406	2	HeLa	NT	26
143292590	240.051	8	HeLa	NT	26
67652888	245.464	2	HeLa	NT	26
123026940	236.404	18	HeLa	NT	26
68960448	233.345	4	HeLa	NT	26
114296020	6426.29	39	HeLa	NT	26
131012020	256.434	26	HeLa	NT	26
127863410	242.973	14	HeLa	NT	26
60747660	231.048	2	HeLa	NT	26
61735108	335.312	0	HeLa	NT	26
67001724	11472.5	22	HeLa	NT	26
130219240	232.014	6	HeLa	NT	26
61405384	256.765	7	HeLa	NT	26
59820036	433.111	2	HeLa	NT	26
117915650	2745.1	36	HeLa	NT	26
65012736	240.229	3	HeLa	NT	26
55693200	331.82	1	HeLa	NT	26
60056076	243.334	3	HeLa	NT	26
61438344	2642.08	4	HeLa	NT	26
56213388	224.694	0	HeLa	NT	26
60499632	272.301	1	HeLa	NT	26
57521388	226.101	1	HeLa	NT	26
65421476	248.338	4	HeLa	NT	26
57448436	308.731	1	HeLa	NT	26
121349990	232.701	13	HeLa	NT	26
74564240	14157.6	12	HeLa	NT	26
62572004	1137.8	3	HeLa	NT	26
51731648	270.807	0	HeLa	NT	26
52996956	220.512	1	HeLa	NT	26
55307524	249.084	2	HeLa	NT	26
59621804	848.157	1	HeLa	NT	26
55653848	452.312	1	HeLa	NT	26
61100768	11060.6	9	HeLa	NT	26
97331768	14934.4	22	HeLa	NT	26
130709890	6804.84	29	HeLa	NT	26
120366780	1173.9	2	HeLa	NT	26
70186640	220.854	2	HeLa	NT	26
62967344	12765.8	11	HeLa	NT	26
49063468	242.059	0	HeLa	NT	26
79504728	15609.8	18	HeLa	NT	26
112466910	1226.85	20	HeLa	NT	26
117705980	1806.82	4	HeLa	NT	26
120720370	249.229	1	HeLa	NT	26
53186008	236.422	1	HeLa	NT	26
66445496	286.013	1	HeLa	NT	26
51701264	296.858	3	HeLa	NT	26
113141020	325.067	0	HeLa	NT	26
114727540	262.465	0	HeLa	NT	26
73157848	8621.07	7	HeLa	NT	26
115942620	278.76	10	HeLa	NT	26
66320024	12291.9	10	HeLa	NT	26
52491404	233.583	0	HeLa	NT	26
49390756	295.118	1	HeLa	NT	26
95668296	223.064	4	HeLa	NT	26
131722980	242.609	25	HeLa	NT	26
123962740	2073.39	45	HeLa	NT	26
98789768	255.237	5	HeLa	NT	26
118163140	238.998	24	HeLa	NT	26
92126360	9598.79	26	HeLa	NT	26
56276964	671.063	6	HeLa	NT	26
62681400	6183.28	7	HeLa	NT	26
64339892	358.124	0	HeLa	NT	26
67561096	8154.23	16	HeLa	NT	26
126483850	222.962	28	HeLa	NT	26
62891784	285.153	0	HeLa	NT	26
53774868	709.568	11	HeLa	NT	26
119629020	241.844	21	HeLa	NT	26
66215444	2601.62	4	HeLa	NT	26
122281290	635.045	34	HeLa	NT	26
133891150	245.802	7	HeLa	NT	26
62259980	488.123	1	HeLa	NT	26
60991416	2523.78	2	HeLa	NT	26
132841730	345.513	18	HeLa	NT	26
61095212	4150	3	HeLa	NT	26
63533696	5620.88	10	HeLa	NT	26
125171420	245.458	33	HeLa	NT	26
121036400	238.835	17	HeLa	NT	26
119622330	1004.21	37	HeLa	NT	26
53863224	388.262	3	HeLa	NT	26
138207810	288.776	26	HeLa	NT	26
65607984	244.165	3	HeLa	NT	26
108626110	7854.33	26	HeLa	NT	26
101974090	9560.82	32	HeLa	NT	26
71454152	9541.34	12	HeLa	NT	26
131644380	281.25	12	HeLa	NT	26
54691112	282.579	3	HeLa	NT	26
81177536	11647.1	14	HeLa	NT	26
79529120	13098.6	19	HeLa	NT	26
71322280	10348.7	14	HeLa	NT	26
101119150	10342.6	28	HeLa	NT	26
63972240	276.908	6	HeLa	NT	26
65505672	246.999	2	HeLa	NT	26
64024284	252.802	2	HeLa	NT	26
60322440	379.367	4	HeLa	NT	26
145479730	5765.23	11	HeLa	NT	26
60543668	252.108	2	HeLa	NT	26
62181600	1627.39	0	HeLa	NT	26
140664500	5689.7	16	HeLa	NT	26
63988328	400.871	2	HeLa	NT	26
67078664	639.325	3	HeLa	NT	26
102556930	11029.2	15	HeLa	NT	26
72968600	1468.99	0	HeLa	NT	26
65530016	805.744	3	HeLa	NT	26
126694870	311.872	19	HeLa	NT	26
159540420	8328.31	20	HeLa	NT	26
64000760	423.338	2	HeLa	NT	26
71284096	11334.7	6	HeLa	NT	26
75413832	11490.6	9	HeLa	NT	26
156329280	10871.1	20	HeLa	NT	26
76540064	13230.4	14	HeLa	NT	26
66836476	7012.58	2	HeLa	NT	26
93684208	3087.25	25	HeLa	NT	26
137337780	2513.9	35	HeLa	NT	26
102267050	11582.1	28	HeLa	NT	26
85398616	13266.5	12	HeLa	NT	26
76968296	13894.9	10	HeLa	NT	26
146595620	3338.93	11	HeLa	NT	26
69748616	1926.75	2	HeLa	NT	26
65770624	423.919	1	HeLa	NT	26
69365904	376.42	1	HeLa	NT	26
92313824	11038	25	HeLa	NT	26
90281904	14901.8	17	HeLa	NT	26
73894344	4557.59	7	HeLa	NT	26
54772188	8793.46	15	HeLa	NT	26
70641112	1292.74	3	HeLa	NT	26
71017544	711.751	2	HeLa	NT	26
69383384	4053.2	1	HeLa	NT	26
64708596	313.732	4	HeLa	NT	26
67212880	593.027	0	HeLa	NT	26
73860072	16508.8	10	HeLa	NT	26
130646820	812.002	28	HeLa	NT	26
109317720	9407.16	27	HeLa	NT	26
69041040	406.302	4	HeLa	NT	26
82294928	17264.8	13	HeLa	NT	26
66312384	331.978	4	HeLa	NT	26
59088636	422.265	2	HeLa	NT	26
76332440	407.552	7	HeLa	NT	26
67894800	698.288	3	HeLa	NT	26
68028040	728.882	3	HeLa	NT	26
68703296	1818.61	2	HeLa	NT	26
74576312	303.202	6	HeLa	NT	26
61811140	609.817	3	HeLa	NT	26
136202320	299.408	9	HeLa	NT	26
61073272	616.278	3	HeLa	NT	26
62796096	292.593	2	HeLa	NT	26
62418156	361.964	3	HeLa	NT	26
58515668	503.36	4	HeLa	NT	26
67633288	482.729	6	HeLa	NT	26
57685952	287.547	2	HeLa	NT	26
64021060	2349.19	2	HeLa	NT	26
64144932	351.971	2	HeLa	NT	26
61081632	291.057	3	HeLa	NT	26
63083032	336.002	4	HeLa	NT	26
62000940	968.164	3	HeLa	NT	26
118113760	8107.71	28	HeLa	NT	26
127920490	307.594	3	HeLa	NT	26
77565192	352.185	0	HeLa	NT	26
59155236	720.608	1	HeLa	NT	26
59836404	274.282	4	HeLa	NT	26
55193556	303.483	1	HeLa	NT	26
83590592	11919.7	18	HeLa	NT	26
58267608	279.079	2	HeLa	NT	26
36921304	1143.76	2	HeLa	NT	26
62575244	290.232	0	HeLa	NT	26
116971820	9937.31	21	HeLa	NT	26
107774790	9480.75	26	HeLa	NT	26
63752200	491.675	3	HeLa	NT	26
32277690	1908.95	4	HeLa	NT	26
34437140	1068.04	3	HeLa	NT	26
70361416	15009	5	HeLa	NT	26
62913204	313.34	2	HeLa	NT	26
57933704	347.48	1	HeLa	NT	26
58004632	301.838	2	HeLa	NT	26
71079680	12009.6	16	HeLa	NT	26
96171440	11612.5	23	HeLa	NT	26
121897660	451.963	22	HeLa	NT	26
61851372	391.857	1	HeLa	NT	26
140444110	10507.1	16	HeLa	NT	26
131625950	10012.2	22	HeLa	NT	26
68554880	319.55	7	HeLa	NT	26
63501268	337.071	1	HeLa	NT	26
61371908	457.441	1	HeLa	NT	26
57903932	551.493	2	HeLa	NT	26
118463580	394.828	14	HeLa	NT	26
60377092	599.235	3	HeLa	NT	26
61693552	377.446	5	HeLa	NT	26
119167990	377.851	8	HeLa	NT	26
57236896	2720.17	2	HeLa	NT	26
50526312	284.551	2	HeLa	NT	26
111913040	6397.41	27	HeLa	NT	26
63980600	8991.39	9	HeLa	NT	26
56954720	497.387	3	HeLa	NT	26
115727560	607.087	6	HeLa	NT	26
55816532	746.05	1	HeLa	NT	26
46616476	224.588	0	HeLa	NT	26
59870908	223.397	4	HeLa	NT	26
66639712	5190.98	4	HeLa	NT	26
43079596	283.703	3	HeLa	NT	26
62589016	261.701	4	HeLa	NT	26
53444836	335.907	3	HeLa	NT	26
123277090	2515.3	30	HeLa	NT	26
67001512	4927.52	9	HeLa	NT	26
57795888	219.19	1	HeLa	NT	26
71320800	2716.02	1	HeLa	NT	26
63924912	3607.43	2	HeLa	NT	26
79019992	9893.43	24	HeLa	NT	26
136259340	355.353	20	HeLa	NT	26
139850060	262.428	2	HeLa	NT	26
59139768	314.993	3	HeLa	NT	26
145170510	313.302	25	HeLa	NT	26
152785730	816.2	8	HeLa	NT	26
55790748	266.867	3	HeLa	NT	26
139353790	320.249	4	HeLa	NT	26
154929120	234.184	4	HeLa	NT	26
57016200	649.081	3	HeLa	NT	26
56860944	268.681	0	HeLa	NT	26
68495080	530.294	0	HeLa	NT	26
116695050	4056.85	45	HeLa	NT	26
85532040	260.638	2	HeLa	NT	26
62297440	225.841	2	HeLa	NT	26
121083780	2443.81	34	HeLa	NT	26
52501120	265.873	2	HeLa	NT	26
61272160	302.202	1	HeLa	NT	26
132907500	229.151	6	HeLa	NT	26
114249950	403.865	35	HeLa	NT	26
50622176	231.156	0	HeLa	NT	26
134569060	336.171	35	HeLa	NT	26
116570450	5678.79	31	HeLa	NT	26
64254216	503.834	3	HeLa	NT	26
63330432	231.38	1	HeLa	NT	26
61940316	266.038	4	HeLa	NT	26
65732984	398.11	5	HeLa	NT	26
62958220	296.734	0	HeLa	NT	26
57493176	4306.52	1	HeLa	NT	26
62571860	254.819	2	HeLa	NT	26
136677660	418.05	4	HeLa	NT	26
70408720	332.859	0	HeLa	NT	26
138915520	246.311	7	HeLa	NT	26
65037160	474.299	1	HeLa	NT	26
62767876	270.592	1	HeLa	NT	26
151979700	618.686	22	HeLa	NT	26
64315740	235.082	4	HeLa	NT	26
30947214	282.911	1	HeLa	NT	26
65583924	239.658	6	HeLa	NT	26
66466768	250.68	3	HeLa	NT	26
58234456	299.399	3	HeLa	NT	26
68228488	686.167	7	HeLa	NT	26
30098380	244.792	0	HeLa	NT	26
70845832	423.222	1	HeLa	NT	26
66099100	275.651	8	HeLa	NT	26
88758528	11563.9	22	HeLa	NT	26
68530360	287.275	8	HeLa	NT	26
61505980	238.624	3	HeLa	NT	26
59126932	373.855	2	HeLa	NT	26
57980756	231.765	2	HeLa	NT	26
60068052	253.475	2	HeLa	NT	26
68767864	310.297	5	HeLa	NT	26
138167600	475.93	24	HeLa	NT	26
70507848	364.898	4	HeLa	NT	26
65057060	346.407	1	HeLa	NT	26
65363140	253.191	1	HeLa	NT	26
149608260	645.979	8	HeLa	NT	26
129897340	5535.38	35	HeLa	NT	26
56130536	292.726	1	HeLa	NT	26
66516992	267.028	1	HeLa	NT	26
83027832	12388.8	17	HeLa	NT	26
130543100	7427.08	32	HeLa	NT	26
82052832	11296.8	9	HeLa	NT	26
109208780	11019.9	23	HeLa	NT	26
128710990	656.828	5	HeLa	NT	26
59116812	326.111	3	HeLa	NT	26
58911920	334.856	2	HeLa	NT	26
122246780	351.982	30	HeLa	NT	26
140596980	3337.03	38	HeLa	NT	26
65299508	755.702	2	HeLa	NT	26
71813536	263.041	0	HeLa	NT	26
64005216	283.451	1	HeLa	NT	26
119924560	8618.9	32	HeLa	NT	26
121939260	732.228	54	HeLa	NT	26
72718920	905.56	5	HeLa	NT	26
61321184	276.844	2	HeLa	NT	26
127527390	332.612	9	HeLa	NT	26
92193200	11011.2	26	HeLa	NT	26
151505940	421.584	9	HeLa	NT	26
58880920	258.715	4	HeLa	NT	26
69251648	279.941	6	HeLa	NT	26
104563490	7957.89	51	HeLa	NT	26
55186428	236.612	13	HeLa	NT	26
51719612	236.246	19	HeLa	NT	26
59430424	360.135	0	HeLa	NT	26
60658064	300.448	1	HeLa	NT	26
100034340	10012.3	35	HeLa	NT	26
55004304	245.041	12	HeLa	NT	26
91247280	15478.5	22	HeLa	NT	26
60780856	315.125	1	HeLa	NT	26
59112800	422.544	4	HeLa	NT	26
51188992	371.333	2	HeLa	NT	26
100189990	12789.7	19	HeLa	NT	26
56146456	483.264	3	HeLa	NT	26
61410168	510.024	4	HeLa	NT	26
62096228	583.927	6	HeLa	NT	26
59577184	280.605	3	HeLa	NT	26
27901050	502.249	12	HeLa	NT	26
104782350	14636.4	21	HeLa	NT	26
66294864	332.723	4	HeLa	NT	26
67793888	324.304	3	HeLa	NT	26
60605932	6897.69	6	HeLa	NT	26
57603680	254.536	4	HeLa	NT	26
112596620	10961.9	28	HeLa	NT	26
61108652	8478.63	7	HeLa	NT	26
118087600	9296.26	34	HeLa	NT	26
55846040	266.146	3	HeLa	NT	26
57072832	531.305	0	HeLa	NT	26
56822280	351.443	2	HeLa	NT	26
[truncated: 60,501 more rows]
