# Supplementary material for: NAD+ regulates nucleotide metabolism and genomic DNA replication
Source: Nat Cell Biol. 2023 Nov 13;25(12):1774–86. doi: 10.1038/s41556-023-01280-z (PMC10709141; doi:10.1038/s41556-023-01280-z)
Supplement: Supplementary file 9 — Numerical source data. [file 41556_2023_1280_MOESM9_ESM.xlsx]

## Sheet: Fig 6a
HeLa						U2OS
1750 cells (rows) per condition were randomly sampled and plotted in the figure.						1500 cells (rows) per condition were randomly sampled and plotted in the figure.
total_DAPI	mean_EDU	gH2AX_foci	condition	sample_id		total_DAPI	mean_EDU	gH2AX_foci	condition	sample_id
80745624	153.661	3	NT	1		81812952	2524.99	11	NT	1
160826080	169.518	14	NT	1		194822750	346.782	13	NT	1
80043384	157.962	0	NT	1		168536190	152.756	10	NT	1
79425920	159.402	1	NT	1		67077080	154.302	5	NT	1
78551800	162.135	3	NT	1		167698240	315.512	45	NT	1
100811940	2421.24	45	NT	1		77700560	582.619	7	NT	1
82068496	184.348	6	NT	1		175504880	153.708	22	NT	1
81663888	168.523	4	NT	1		75786816	153.894	1	NT	1
167817200	172.162	21	NT	1		177110210	154.768	32	NT	1
82445240	172.408	1	NT	1		84843200	1019.48	7	NT	1
79528128	179.285	4	NT	1		170409780	150.04	10	NT	1
80548592	177.525	3	NT	1		72081080	180.013	2	NT	1
83774768	172.419	2	NT	1		81247520	155.735	5	NT	1
74569352	180.619	2	NT	1		117220700	3441.9	26	NT	1
84022800	180.308	5	NT	1		87781944	401.703	5	NT	1
84109424	181.809	1	NT	1		162118180	154.044	19	NT	1
84313976	175.831	3	NT	1		83750656	188.242	6	NT	1
174246670	217.911	47	NT	1		163000960	4677.37	52	NT	1
82760392	190.459	2	NT	1		158255760	3081.89	48	NT	1
80278032	695.484	6	NT	1		193348420	151.577	21	NT	1
88230688	179.769	1	NT	1		132980030	6595.81	40	NT	1
85519416	177.499	3	NT	1		127336880	5837	42	NT	1
85034048	214.024	4	NT	1		85669248	174.505	5	NT	1
168808350	4644.04	65	NT	1		121281500	5589.86	35	NT	1
80418232	229.394	1	NT	1		86349216	153.951	3	NT	1
89744872	8979.99	39	NT	1		80934896	159.781	1	NT	1
154682270	4815.25	75	NT	1		133264980	6612.32	42	NT	1
80040392	2634.64	4	NT	1		163046380	152.405	11	NT	1
83455560	200.631	1	NT	1		84314144	4966.98	17	NT	1
174563740	206.573	32	NT	1		181915010	385.226	4	NT	1
80074952	211.582	5	NT	1		177762960	163.743	11	NT	1
168983020	203.455	26	NT	1		85498952	144.228	4	NT	1
94137400	6623.1	23	NT	1		76057504	2901.51	12	NT	1
129818720	402.852	34	NT	1		79895136	188.131	0	NT	1
106254110	12717.1	46	NT	1		80630144	2859.63	12	NT	1
96484272	9487.31	34	NT	1		81248880	173.766	2	NT	1
97639336	10941.9	38	NT	1		90993520	444.243	0	NT	1
144445570	10156.3	80	NT	1		90969768	144.69	0	NT	1
81162232	184.598	1	NT	1		147095100	5200.88	50	NT	1
123625340	12325.3	67	NT	1		94610864	148.023	6	NT	1
82465304	193.412	2	NT	1		178709760	153.885	7	NT	1
83907640	179.404	1	NT	1		72007608	1902.87	9	NT	1
111356320	12064.8	52	NT	1		85449424	153.156	7	NT	1
82267456	182.184	0	NT	1		184064220	1733.23	54	NT	1
132160530	11005.7	73	NT	1		95226712	4551.68	25	NT	1
79829392	186.46	1	NT	1		123528180	5105.71	34	NT	1
79522072	192.065	2	NT	1		84960968	2428.5	6	NT	1
81995712	211.903	2	NT	1		88295312	2211.36	1	NT	1
75596800	1484.99	2	NT	1		91094752	6118.81	26	NT	1
96100104	8276.75	39	NT	1		85787848	212.218	4	NT	1
103111020	9577.4	23	NT	1		83002592	172.9	2	NT	1
79469288	540.609	3	NT	1		95879928	2762.13	9	NT	1
85961144	2843.08	7	NT	1		86891792	7034.81	26	NT	1
95156832	8464.47	28	NT	1		163981900	420.47	44	NT	1
77215696	174.399	2	NT	1		168196400	156.392	28	NT	1
99300928	8084.95	24	NT	1		156514750	156.956	18	NT	1
77190552	267.373	2	NT	1		157395280	4083	47	NT	1
97250152	8993.19	27	NT	1		79038280	152.431	10	NT	1
75742512	175.722	1	NT	1		79743096	154.237	4	NT	1
76083536	183.223	1	NT	1		131349390	8677.48	50	NT	1
75052544	214.531	1	NT	1		83431184	232.901	7	NT	1
162826640	211.942	59	NT	1		80894528	154.163	2	NT	1
118980360	11467	41	NT	1		80130336	1281.83	5	NT	1
87239096	9734.27	30	NT	1		81436168	1626.46	6	NT	1
146818830	5648.46	46	NT	1		122272860	8103.52	60	NT	1
166310770	224.63	62	NT	1		80039960	186.68	12	NT	1
137825330	10637.3	45	NT	1		79252040	158.167	13	NT	1
155740210	3409.53	52	NT	1		94062040	2643.19	9	NT	1
137840160	12632.6	47	NT	1		181047280	362.509	33	NT	1
147543950	7794.09	50	NT	1		76020632	154.902	4	NT	1
94649008	9676.04	15	NT	1		84492976	3494.31	22	NT	1
163476750	3049.79	64	NT	1		76266600	160.027	1	NT	1
89495176	8187.06	10	NT	1		100140930	1779.32	44	NT	1
83383952	3035.99	1	NT	1		104393050	5226.6	33	NT	1
135521040	10684.2	38	NT	1		98875000	4048.71	50	NT	1
81756968	207.556	5	NT	1		106787260	4323.79	47	NT	1
81670040	216.032	9	NT	1		90500296	4836.46	31	NT	1
90272096	9694.11	18	NT	1		169630160	151.1	4	NT	1
83227032	239.995	1	NT	1		179550850	181.15	41	NT	1
80978224	795.226	3	NT	1		158716820	1893.3	29	NT	1
88299144	402.977	1	NT	1		172234780	158.118	13	NT	1
108694780	12369	25	NT	1		80999888	151.701	9	NT	1
106769820	15091.4	30	NT	1		80139624	168.366	5	NT	1
120172330	13142.6	33	NT	1		74302416	150.382	4	NT	1
87065816	198.233	0	NT	1		74589832	150.735	8	NT	1
85727136	6207.91	3	NT	1		88511280	1321.99	12	NT	1
84034440	537.271	1	NT	1		82239256	166.926	5	NT	1
88307440	202.044	3	NT	1		84744648	165.803	3	NT	1
89339720	288.071	5	NT	1		176815360	198.366	14	NT	1
89097456	207.958	4	NT	1		90885072	3250.98	23	NT	1
109320620	12733.4	28	NT	1		125833990	6663.7	43	NT	1
102770620	12006.9	20	NT	1		67067256	1667.82	13	NT	1
96236296	11827.8	21	NT	1		162271170	3795.56	41	NT	1
81825544	9573.5	15	NT	1		70604672	149.214	5	NT	1
82397224	342.038	7	NT	1		73080488	870.447	7	NT	1
91542504	212.721	6	NT	1		169334240	182.084	24	NT	1
90279952	206.638	2	NT	1		82281000	1712.41	12	NT	1
80567120	314.945	1	NT	1		171795650	171.623	11	NT	1
79932984	200.399	0	NT	1		73612552	156.748	1	NT	1
77824816	284.715	5	NT	1		75373312	188.07	2	NT	1
86441184	7311.06	6	NT	1		87010816	1797.31	16	NT	1
80888632	213.825	2	NT	1		113882110	4900.81	30	NT	1
167420620	221.394	41	NT	1		109306020	6352.38	47	NT	1
78357032	276.707	4	NT	1		88300016	2582.13	12	NT	1
89664976	246.224	1	NT	1		121005700	6654.39	39	NT	1
86454392	4186.89	6	NT	1		76592536	156.796	3	NT	1
80388904	204.008	8	NT	1		79625560	156.799	4	NT	1
83766912	267.403	2	NT	1		126363940	6332.48	69	NT	1
79496872	234.992	0	NT	1		79433296	178.951	3	NT	1
79889672	204.954	4	NT	1		172402620	2310.58	43	NT	1
80068208	235.377	0	NT	1		73756960	157.436	8	NT	1
79614440	205.576	2	NT	1		86107440	7221.68	8	NT	1
84360704	3908.54	3	NT	1		181914320	256.849	47	NT	1
101344690	13900.9	22	NT	1		95311568	6551.18	32	NT	1
79682832	246.748	0	NT	1		77368888	180.238	2	NT	1
84424752	1526.77	0	NT	1		80032592	165.975	3	NT	1
87504608	218.426	4	NT	1		78065024	162.15	8	NT	1
111555730	13771.3	29	NT	1		80766112	169.46	4	NT	1
90262840	9854.53	11	NT	1		107029480	6631.76	28	NT	1
113954040	12476.8	46	NT	1		76436456	160.499	4	NT	1
83785216	510.387	0	NT	1		168583760	160.808	19	NT	1
79002456	193.879	2	NT	1		81592592	174.232	3	NT	1
85753992	192.927	1	NT	1		80714632	196.951	5	NT	1
88814904	6603.51	7	NT	1		81632376	4638.35	12	NT	1
130209250	11628.8	50	NT	1		87176800	1992.62	11	NT	1
79844408	210.533	1	NT	1		78980936	153.83	2	NT	1
78712304	3213.76	0	NT	1		81776024	176.9	6	NT	1
84491136	411.585	0	NT	1		77588104	154.252	1	NT	1
84485608	204.008	4	NT	1		79523536	189.625	7	NT	1
78752432	187.302	3	NT	1		167160860	161.971	13	NT	1
74700048	175.264	2	NT	1		108585780	8531.85	27	NT	1
77422928	194.729	0	NT	1		91863688	7304.98	7	NT	1
78067440	182.917	0	NT	1		139498460	4610.55	33	NT	1
144796270	7884.24	55	NT	1		78039528	263.418	5	NT	1
75042432	177.253	2	NT	1		165660080	3400.33	67	NT	1
82996264	2699.12	10	NT	1		86191384	2352.76	1	NT	1
143799810	8889.66	55	NT	1		148981330	7375.44	63	NT	1
82347208	183.838	1	NT	1		136300830	4776.82	24	NT	1
98106584	7123.53	32	NT	1		82594064	285.755	2	NT	1
85077312	952.536	2	NT	1		75750616	146.392	1	NT	1
138529280	7222.21	44	NT	1		77665920	252.736	4	NT	1
129676250	11265.2	44	NT	1		96220264	4232.67	36	NT	1
124442150	12026.3	46	NT	1		170925950	163.061	17	NT	1
165801730	184.687	47	NT	1		107222360	4930.34	23	NT	1
166836620	232.864	25	NT	1		75839240	160.14	4	NT	1
127302020	13137.9	46	NT	1		177941760	381.435	43	NT	1
87799848	2609.78	5	NT	1		86310264	181.358	6	NT	1
100358500	13637.6	23	NT	1		80882856	205.434	4	NT	1
113973620	287.811	4	NT	1		120818080	8912.54	40	NT	1
79536768	279.143	3	NT	1		84892272	4716.34	24	NT	1
95313512	7768.5	28	NT	1		119033260	4229.06	43	NT	1
153598400	5957.92	60	NT	1		72683568	156.038	7	NT	1
191939180	1969.66	66	NT	1		164498160	209.398	34	NT	1
87375040	198.06	1	NT	1		93418040	4139.87	22	NT	1
78990040	201.736	5	NT	1		83726536	256.262	15	NT	1
85994648	8356.92	16	NT	1		87861912	3681.05	17	NT	1
88152688	6431.41	21	NT	1		166346210	161.318	10	NT	1
150462320	6513.57	68	NT	1		80564496	273.725	15	NT	1
80715328	188.973	2	NT	1		76731896	166.162	3	NT	1
142579070	650.575	3	NT	1		79537072	161.247	5	NT	1
110651360	10401.7	44	NT	1		104109140	3845.79	22	NT	1
165300740	436.447	65	NT	1		171096560	1997.42	65	NT	1
86307712	600.399	0	NT	1		76074000	161.844	7	NT	1
179993600	191.995	67	NT	1		156686910	172.992	8	NT	1
86301648	215.459	2	NT	1		116605970	5358.28	29	NT	1
160907010	6073.5	82	NT	1		102256790	3870.83	20	NT	1
108238680	11314.8	45	NT	1		89659808	5460.36	33	NT	1
167399520	3522.82	68	NT	1		109336510	9642.58	35	NT	1
80893768	2503.26	7	NT	1		87197384	4344.49	22	NT	1
85680608	211.894	1	NT	1		165275140	183.047	35	NT	1
183080500	200.049	50	NT	1		99382464	3735.73	32	NT	1
145338980	10724.7	56	NT	1		123227700	7944.52	54	NT	1
176351040	257.606	45	NT	1		91951792	5999.28	40	NT	1
93673008	12991.4	27	NT	1		84492088	172.942	2	NT	1
90675672	214.661	5	NT	1		110205070	4475.94	30	NT	1
90261856	217.921	8	NT	1		95221744	9480.54	31	NT	1
92511200	399.446	6	NT	1		165319010	303.418	43	NT	1
95907656	10317.4	25	NT	1		157138050	3902.37	34	NT	1
87811528	8114.46	18	NT	1		70413256	187.46	2	NT	1
94645792	229.01	3	NT	1		88535632	207.231	1	NT	1
90351024	213.983	14	NT	1		85412624	1885.6	19	NT	1
88026128	492.288	12	NT	1		113960100	7269.76	55	NT	1
181599820	265.963	17	NT	1		179334930	155.352	8	NT	1
94243688	10710.5	23	NT	1		84554352	193.3	2	NT	1
91256400	242.812	8	NT	1		169697460	411.371	36	NT	1
88309920	218.431	6	NT	1		146788110	6064.44	66	NT	1
85166896	298.618	3	NT	1		81352768	1664.6	9	NT	1
127438710	14565.1	41	NT	1		75030320	138.247	3	NT	1
119515170	13858.9	47	NT	1		165819330	146.039	34	NT	1
102425210	14166.5	36	NT	1		102093260	7715.17	42	NT	1
153536180	213.635	13	NT	1		74585960	216.347	2	NT	1
162836640	195.003	18	NT	1		77285304	259.549	4	NT	1
91804680	9017.37	10	NT	1		84444264	151.908	18	NT	1
90740664	10978.6	16	NT	1		88597824	151.923	1	NT	1
127230720	13150.9	50	NT	1		84963152	156.313	27	NT	1
164747010	191.917	39	NT	1		89650656	154.401	1	NT	1
164165970	193.608	16	NT	1		86814992	153.802	5	NT	1
115013700	14493.2	35	NT	1		157673200	1597.76	48	NT	1
75478704	169.953	5	NT	1		86806952	153.303	0	NT	1
84504568	172.461	3	NT	1		84263640	153.068	1	NT	1
77166096	172.536	3	NT	1		85310896	168.612	1	NT	1
77066680	171.033	5	NT	1		78390584	161.266	6	NT	1
72204384	172.38	3	NT	1		149412880	5673.93	45	NT	1
74072240	210.668	3	NT	1		141716130	6173.19	48	NT	1
127055190	9280.31	62	NT	1		84385168	241.07	4	NT	1
119102680	389.087	60	NT	1		161861860	160.065	19	NT	1
135448060	8542.69	59	NT	1		172118770	156.192	11	NT	1
74717536	178.714	5	NT	1		155362020	4394.97	61	NT	1
81960464	8822.38	41	NT	1		117076820	4094.47	51	NT	1
161552260	207.32	28	NT	1		125685580	3641.32	48	NT	1
82686024	184.396	5	NT	1		79543152	203.372	5	NT	1
94821456	6084.08	43	NT	1		132921580	4553.32	50	NT	1
151553420	9128.77	73	NT	1		83241952	155.353	6	NT	1
75817144	179.568	1	NT	1		139565060	5325	66	NT	1
171909380	313.643	19	NT	1		77179136	175.029	3	NT	1
88102640	186.452	5	NT	1		76618632	162.537	2	NT	1
171517900	202.696	3	NT	1		143185760	4661.55	48	NT	1
145104320	10037.4	58	NT	1		110083480	4679.84	42	NT	1
155084670	2989.47	44	NT	1		171178700	166.484	8	NT	1
166453970	226.459	35	NT	1		80382720	156.57	2	NT	1
84553080	797.192	20	NT	1		164371310	165.893	15	NT	1
175740540	289.274	8	NT	1		72528520	1502.34	2	NT	1
173533940	326.003	39	NT	1		83659448	2328.63	15	NT	1
65291648	188.233	1	NT	1		73813144	235.71	5	NT	1
80912440	190.643	3	NT	1		74089488	2037.65	4	NT	1
86514312	178.956	2	NT	1		151176430	6537.47	39	NT	1
90073280	174.48	10	NT	1		164928430	192.483	12	NT	1
85262728	181.71	5	NT	1		74756056	180.192	4	NT	1
89878488	2507.78	6	NT	1		103248210	6225.11	37	NT	1
85010728	176.921	4	NT	1		88710640	4292.12	26	NT	1
79114816	1483.98	3	NT	1		75664944	3081.18	10	NT	1
171503840	216.335	15	NT	1		73757080	182.616	6	NT	1
82306192	293.75	1	NT	1		145012020	6492.26	45	NT	1
85662496	173.85	2	NT	1		70610752	523.497	3	NT	1
78270296	182.783	4	NT	1		75907976	213.815	8	NT	1
84565552	182.109	5	NT	1		70248504	2404.61	23	NT	1
80327080	180.567	4	NT	1		74479704	1489.76	10	NT	1
82389744	187.145	0	NT	1		77707248	2627.35	11	NT	1
82282968	167.805	6	NT	1		112222590	3795.44	55	NT	1
111971540	8971.62	38	NT	1		78354816	157.579	2	NT	1
168341470	245.333	51	NT	1		86942936	3573.61	23	NT	1
87791040	2452.84	5	NT	1		101519710	4977.18	38	NT	1
77532424	3599.08	3	NT	1		84553904	3888.38	18	NT	1
94626704	7509.54	38	NT	1		127211910	6581.31	46	NT	1
77747184	3840.05	10	NT	1		98110608	6738.95	15	NT	1
85356112	6139.29	10	NT	1		168303540	203.708	8	NT	1
76192800	192.766	2	NT	1		171399710	211.516	10	NT	1
92861232	8021.46	38	NT	1		170157280	523.828	57	NT	1
82670352	5936.83	13	NT	1		116175970	7210.53	46	NT	1
77553136	2658.19	9	NT	1		76211968	164.924	6	NT	1
85952488	216.259	2	NT	1		87842088	5565.61	22	NT	1
85252856	262.325	6	NT	1		140304140	4498.31	37	NT	1
86598064	203.608	3	NT	1		110547160	6762.66	35	NT	1
163606500	5125.5	51	NT	1		104962100	6424.55	56	NT	1
175035580	602.131	60	NT	1		173943660	255.964	4	NT	1
85899040	238.928	0	NT	1		90119176	6515.64	24	NT	1
172920400	277.315	54	NT	1		205976830	14309.2	45	NT	1
170460820	186.072	45	NT	1		74894696	215.338	0	NT	1
174276350	332.204	70	NT	1		126688130	3143.28	35	NT	1
159364180	6995.23	65	NT	1		82817376	2766.6	16	NT	1
165017580	159.544	10	NT	1		134946300	6763.26	44	NT	1
153757420	182.846	5	NT	1		167304660	223.116	17	NT	1
150733020	170.243	9	NT	1		152679540	6288.65	38	NT	1
89686768	162.031	5	NT	1		82510968	3276.62	12	NT	1
72853816	169.453	7	NT	1		82311160	4778.8	14	NT	1
80435824	164.429	2	NT	1		79050824	3571.82	9	NT	1
88245424	177.029	2	NT	1		163285300	169.222	10	NT	1
90709816	163.059	0	NT	1		163073360	4721.39	58	NT	1
87289464	164.904	3	NT	1		158919550	2298.54	44	NT	1
87955032	167.872	4	NT	1		162751840	156.625	23	NT	1
79581152	3214.61	14	NT	1		183088640	537.4	56	NT	1
89785584	168.72	2	NT	1		167059470	155.658	11	NT	1
86630536	166.779	3	NT	1		170535360	168.69	33	NT	1
86652880	1884.41	12	NT	1		168243900	3755.66	46	NT	1
95507896	173.209	3	NT	1		128057880	5093.38	54	NT	1
81051192	168.071	3	NT	1		185142320	164.258	41	NT	1
86747952	180.414	4	NT	1		184886930	146.589	9	NT	1
86961384	176.783	3	NT	1		167828770	174.62	11	NT	1
88004080	206.626	0	NT	1		184652110	174.81	18	NT	1
176874580	991.088	6	NT	1		78054208	160.814	2	NT	1
69415048	265.93	4	NT	1		74243952	194.448	1	NT	1
180435310	351.166	3	NT	1		118339780	5705.16	28	NT	1
91430608	180.684	3	NT	1		115951630	4662.48	28	NT	1
83716496	186.779	2	NT	1		174208130	149.387	14	NT	1
131855110	10361.5	69	NT	1		179652690	154.329	20	NT	1
87448832	180.6	1	NT	1		146581700	5310.6	49	NT	1
84879992	219.185	1	NT	1		176908340	275.896	7	NT	1
85920688	274.417	2	NT	1		169546210	152.363	21	NT	1
173193870	5014.88	81	NT	1		158477660	4848.8	54	NT	1
153090580	199.992	0	NT	1		75144368	186.052	7	NT	1
87504424	184.59	5	NT	1		95535664	276.944	7	NT	1
185643810	304.098	32	NT	1		176954820	3823.4	64	NT	1
88331824	772.103	3	NT	1		132630830	5489.1	53	NT	1
83758216	2504.06	4	NT	1		178896050	164.03	18	NT	1
85719288	191.213	1	NT	1		128548260	5711.32	41	NT	1
85589400	183.932	4	NT	1		180568990	164.788	16	NT	1
93614360	239.426	1	NT	1		184854960	156.144	16	NT	1
106042240	11009.6	45	NT	1		123936310	8191.21	44	NT	1
91292520	191.392	7	NT	1		123312500	4903.08	40	NT	1
114742490	199.478	3	NT	1		184641440	177.642	36	NT	1
91131592	193.009	1	NT	1		82811584	202.103	5	NT	1
185133900	471.134	22	NT	1		176035120	160.355	12	NT	1
87773920	204.95	2	NT	1		78534456	187.607	5	NT	1
81214912	194.428	6	NT	1		77160072	160.527	7	NT	1
88649432	192.865	4	NT	1		85753080	161.59	3	NT	1
185240820	192.999	20	NT	1		84985792	161.2	6	NT	1
88864160	251.524	2	NT	1		82420832	158.241	3	NT	1
139556830	10592.5	65	NT	1		121755200	9123.63	46	NT	1
163447500	6957.54	66	NT	1		85268000	164.049	9	NT	1
90075720	197.354	1	NT	1		98044304	8650.38	31	NT	1
91557544	4271.93	11	NT	1		91464240	159.414	6	NT	1
85435072	424.732	1	NT	1		86061664	160.211	7	NT	1
92452008	370.932	11	NT	1		76693232	186.815	0	NT	1
121395260	12874.1	64	NT	1		85278168	298.558	3	NT	1
82393856	4352.27	12	NT	1		84971480	215.116	5	NT	1
144344540	11251.8	62	NT	1		78331200	190	2	NT	1
96131456	205.959	2	NT	1		145774540	5430.8	54	NT	1
101793320	2660.55	5	NT	1		138131220	8154.46	49	NT	1
181814930	9941.99	52	NT	1		139422290	9540.04	48	NT	1
83860024	252.446	4	NT	1		76321928	166.185	5	NT	1
82492704	380.132	1	NT	1		74565720	153.768	6	NT	1
176855780	1068.38	4	NT	1		75128944	174.214	1	NT	1
83012264	247.167	1	NT	1		174256180	165.945	9	NT	1
70878400	2379.35	2	NT	1		165116180	5114.29	49	NT	1
86530928	200.077	2	NT	1		116298840	4637.29	29	NT	1
88757144	208.116	1	NT	1		161967900	150.783	22	NT	1
83222392	226.623	3	NT	1		157640450	3289.88	55	NT	1
86927360	186.469	3	NT	1		140348370	3999	49	NT	1
111205090	10844.1	31	NT	1		88815584	1548.28	3	NT	1
94361368	308.636	17	NT	1		95153032	5796.4	32	NT	1
86978544	675.887	5	NT	1		134114900	4154.71	46	NT	1
79838056	190.309	4	NT	1		81343424	2916.24	11	NT	1
104571070	9879.48	24	NT	1		169720240	3594.05	47	NT	1
85882312	225.534	5	NT	1		91139304	1792.37	7	NT	1
92803480	267.764	3	NT	1		172675650	222.736	20	NT	1
113657120	16832.7	44	NT	1		161049380	5460.28	69	NT	1
92354376	989.97	4	NT	1		79042768	201.25	4	NT	1
84214784	300.285	1	NT	1		94748520	4749.84	31	NT	1
156971340	7469.05	45	NT	1		136124990	5246.94	59	NT	1
79636776	189.964	5	NT	1		100869540	5175.91	31	NT	1
87991152	471.919	0	NT	1		91193256	5375.9	29	NT	1
86620840	197.028	1	NT	1		172139390	178.675	13	NT	1
85300720	356.616	1	NT	1		82465424	251.148	5	NT	1
81335200	184.639	1	NT	1		110086260	4723.39	34	NT	1
83708608	194.054	2	NT	1		96656128	5736.31	41	NT	1
99737304	14828.4	27	NT	1		83156104	168.962	3	NT	1
84716512	194.343	4	NT	1		93284352	5296.03	40	NT	1
81983016	251.785	2	NT	1		169311740	187.131	18	NT	1
80364384	181.653	0	NT	1		83920248	5388.33	25	NT	1
81807192	1379.47	3	NT	1		166815120	232.934	12	NT	1
88596704	4560.97	10	NT	1		169346780	161.58	16	NT	1
83541648	200.389	0	NT	1		132680540	3490.47	47	NT	1
78579624	154.988	12	NT	1		162247820	3633.01	74	NT	1
75052936	174.789	2	NT	1		75199624	4041.74	19	NT	1
81925352	155.591	32	NT	1		74238888	166.704	2	NT	1
80906984	10052.7	26	NT	1		74718408	167.701	3	NT	1
83802384	8327.76	24	NT	1		151786020	3777.2	64	NT	1
143984430	6356.16	62	NT	1		74829224	157.2	1	NT	1
79429808	164.922	1	NT	1		168892480	159.76	17	NT	1
79379776	2812.34	5	NT	1		175694020	170.678	12	NT	1
84079288	173.483	1	NT	1		74666352	156.351	3	NT	1
81174664	565.707	1	NT	1		168463890	154.294	10	NT	1
81266392	172.634	3	NT	1		76452928	322.456	0	NT	1
87080856	4668.68	18	NT	1		170685580	225.231	15	NT	1
79679008	166.774	0	NT	1		175081980	181.205	7	NT	1
76005136	174.102	0	NT	1		130685700	9327.85	47	NT	1
81161072	187.482	1	NT	1		75090768	164.851	3	NT	1
85586824	167.924	8	NT	1		160673840	2823.15	42	NT	1
79209240	171.706	2	NT	1		125039850	9534.94	40	NT	1
77754824	176.863	2	NT	1		158892860	5425.71	53	NT	1
81630680	185.33	3	NT	1		140975410	6182.79	51	NT	1
89782176	10187.9	20	NT	1		164145840	6693.41	42	NT	1
82772240	228.098	2	NT	1		79335120	139.392	4	NT	1
96410856	9002.68	28	NT	1		80358736	141.438	6	NT	1
81324840	177.636	4	NT	1		134689920	3201.75	62	NT	1
82470888	1285.42	3	NT	1		121597300	5157.24	49	NT	1
89283752	10376.9	16	NT	1		73507496	2449.11	7	NT	1
77418312	248.573	1	NT	1		112273780	3850.09	43	NT	1
84039456	172.934	1	NT	1		124782370	4229.93	67	NT	1
80536128	196.621	10	NT	1		155153300	4666.14	58	NT	1
106221310	8900.47	37	NT	1		109812160	6268.05	38	NT	1
85488408	2803.33	8	NT	1		79937344	185.975	0	NT	1
82748744	186.532	3	NT	1		74618968	166.473	4	NT	1
81006704	2745.57	6	NT	1		74431312	482.512	3	NT	1
88543760	187.066	6	NT	1		74385656	171.146	1	NT	1
78862096	190.78	4	NT	1		76153568	716.132	2	NT	1
103212090	14580	42	NT	1		104019100	5548.24	30	NT	1
82254224	193.118	5	NT	1		79598256	279.482	3	NT	1
80481264	255.42	1	NT	1		76343976	154.867	2	NT	1
118507090	14851.9	52	NT	1		79601520	156.063	6	NT	1
102330900	11310.4	25	NT	1		79139320	151.356	6	NT	1
97708280	11793	37	NT	1		77549784	160.813	4	NT	1
140139410	13309.4	80	NT	1		65120748	2022.69	29	NT	1
113306860	12657.1	53	NT	1		169896430	170.76	29	NT	1
78486744	3284.25	20	NT	1		154024700	3094.71	65	NT	1
81795744	150.911	5	NT	1		78612136	257.918	6	NT	1
121962980	156.074	24	NT	1		78829576	161.81	3	NT	1
81044872	176.6	4	NT	1		82540496	2134.04	8	NT	1
79184648	209.585	3	NT	1		83460248	3264.05	5	NT	1
101123420	7040.2	37	NT	1		79921264	2867.99	7	NT	1
171999360	178.522	25	NT	1		97900880	6293.48	10	NT	1
115024960	8641.44	38	NT	1		86165632	3855.03	12	NT	1
83493360	1420.46	2	NT	1		81950408	1761.33	11	NT	1
108176390	9232.3	31	NT	1		78052440	2087.9	6	NT	1
82050224	2036.51	7	NT	1		175020480	157.261	23	NT	1
86487544	8519.62	9	NT	1		78256328	154.516	1	NT	1
83614632	7225.73	14	NT	1		77445280	155.782	3	NT	1
94025512	6915.11	20	NT	1		78130912	158.582	4	NT	1
82950752	6560.95	17	NT	1		75751936	174.373	5	NT	1
161424590	178.292	21	NT	1		101178500	8463.05	30	NT	1
80706896	1508.64	5	NT	1		77794576	151.004	1	NT	1
98404784	8717.08	34	NT	1		81146088	1453.63	14	NT	1
79676360	2979.44	4	NT	1		185458990	204.694	30	NT	1
157443040	4926.4	69	NT	1		156321520	3240.45	42	NT	1
94205376	9785.8	19	NT	1		89214024	4117.1	21	NT	1
164566130	184.525	37	NT	1		87858696	193.507	2	NT	1
89778128	8505.55	10	NT	1		86940816	3034.33	22	NT	1
118487160	197.115	22	NT	1		102518600	2505.09	19	NT	1
84542568	6320.98	13	NT	1		80600928	159.862	16	NT	1
83112352	926.581	2	NT	1		89712608	4327.08	20	NT	1
185559330	11964.1	35	NT	1		167189630	174.097	16	NT	1
157537300	222.101	12	NT	1		79843920	1895.1	16	NT	1
88656128	9421.14	21	NT	1		136341380	4419	49	NT	1
172031140	3468.21	13	NT	1		178061220	1863.54	63	NT	1
193682940	9885.17	34	NT	1		92462584	6399.6	27	NT	1
170087460	2961.13	6	NT	1		112695240	3657.69	23	NT	1
178479250	11197.9	67	NT	1		175447250	165.835	18	NT	1
169436020	225.264	3	NT	1		173962220	2268.71	66	NT	1
164429790	293.506	9	NT	1		111253040	7032.91	32	NT	1
80351968	195.68	7	NT	1		97355728	4096.74	15	NT	1
168663940	282.848	71	NT	1		172336740	204.255	30	NT	1
105526150	9006.63	58	NT	1		168607580	172.099	15	NT	1
89931552	896.143	76	NT	1		95603376	7636.21	26	NT	1
83662880	1679.73	5	NT	1		176277440	188.453	34	NT	1
159890930	8023.98	51	NT	1		102676940	5409.79	30	NT	1
81736392	1247.27	7	NT	1		91354040	7327.61	17	NT	1
155884900	9237.27	66	NT	1		170947140	221.668	29	NT	1
162759710	6280.92	63	NT	1		189208180	182.082	9	NT	1
163244930	214.057	39	NT	1		191901820	163.479	21	NT	1
161725600	218.937	38	NT	1		158388050	5188.43	44	NT	1
81271176	3774.39	11	NT	1		115089810	2352.47	29	NT	1
157878340	201.531	13	NT	1		80745928	168.532	13	NT	1
83417872	5387.76	20	NT	1		173554430	258.155	12	NT	1
144173890	9853.43	60	NT	1		159025310	2930.98	76	NT	1
82868368	4168.07	18	NT	1		171905950	172.365	23	NT	1
124938060	8978.12	25	NT	1		160825440	460.097	49	NT	1
168642990	164.792	44	NT	1		79797848	153.291	9	NT	1
109352620	8681.04	31	NT	1		180752590	234.356	12	NT	1
166548260	161.813	47	NT	1		79285552	185.38	4	NT	1
79911264	208.047	2	NT	1		166702530	143.98	9	NT	1
172129360	327.337	34	NT	1		69187216	191.139	4	NT	1
166857810	6182.84	73	NT	1		153430980	1724.6	33	NT	1
82767384	195.672	11	NT	1		117289710	4335.59	36	NT	1
82487888	212.903	4	NT	1		169895520	169.937	35	NT	1
81674832	188.473	4	NT	1		178309440	194.706	36	NT	1
78832768	193.261	7	NT	1		168197680	148.951	26	NT	1
90719232	237.646	6	NT	1		136977740	3868.31	53	NT	1
83735368	268.072	14	NT	1		166320210	153.884	36	NT	1
79850104	194.349	6	NT	1		160193090	287.014	44	NT	1
78465320	206.191	7	NT	1		167032080	148.058	22	NT	1
79764872	205.878	12	NT	1		137491980	4769.96	54	NT	1
78310760	875.956	11	NT	1		154126510	377.514	34	NT	1
167787100	11394.7	67	NT	1		171453600	1598.26	53	NT	1
116598970	2601.56	59	NT	1		166667580	154.917	48	NT	1
114576700	203.929	6	NT	1		81399976	161.306	2	NT	1
104457820	10791.5	44	NT	1		79437424	160.519	0	NT	1
67618944	348.695	2	NT	1		181134850	159.911	38	NT	1
69701880	188.627	4	NT	1		173431790	1559.42	44	NT	1
120208870	2254.44	64	NT	1		79359344	181.135	2	NT	1
104198130	201.472	7	NT	1		80675344	185.111	1	NT	1
135483340	187.882	1	NT	1		179291490	170.22	11	NT	1
176820480	7483.99	37	NT	1		175044900	159.979	17	NT	1
96744664	3645.77	60	NT	1		74106784	165.734	2	NT	1
100541920	3343.43	52	NT	1		73883744	163.473	6	NT	1
79381168	216.844	5	NT	1		161203310	1853.22	27	NT	1
87206664	7110.19	15	NT	1		191208500	8294.11	54	NT	1
78397424	206.5	3	NT	1		75802056	169.478	2	NT	1
83148704	4888.39	12	NT	1		74386560	168.764	3	NT	1
78330704	185.84	2	NT	1		170488430	192.186	21	NT	1
79771984	3157.38	2	NT	1		157685300	152.725	11	NT	1
79121608	189.472	1	NT	1		157931490	165.235	15	NT	1
77771232	2804.45	4	NT	1		83315992	138.959	10	NT	1
78062864	741.324	2	NT	1		82645400	140.737	8	NT	1
77708624	327.969	0	NT	1		79654400	144.126	10	NT	1
77431832	252.21	3	NT	1		74429952	144.443	2	NT	1
78377720	1479.92	5	NT	1		79392080	147.463	3	NT	1
76309072	191.742	2	NT	1		77880160	151.011	1	NT	1
78780360	772.412	8	NT	1		148539760	5021.1	39	NT	1
75277952	197.278	3	NT	1		164592480	145.867	18	NT	1
167676660	166.256	16	NT	1		168865390	179.941	5	NT	1
71984256	291.669	4	NT	1		98708720	6273.6	19	NT	1
80344864	4037.53	5	NT	1		171150500	166.373	5	NT	1
125913470	5888.38	19	NT	1		111292090	5465.02	33	NT	1
76569112	4506.1	22	NT	1		76168648	154.48	6	NT	1
83282328	165.799	0	NT	1		76643592	153.482	3	NT	1
161808110	183.974	45	NT	1		177310850	1469.36	35	NT	1
174199040	171.049	30	NT	1		102040950	5979.4	14	NT	1
82916624	165.548	0	NT	1		142488140	3414.96	56	NT	1
75065072	171.903	3	NT	1		87652952	278.905	4	NT	1
75188112	173.103	4	NT	1		162745630	6254.51	61	NT	1
77982680	189.033	5	NT	1		67678456	195.444	6	NT	1
162199380	177.754	17	NT	1		82372360	162.51	4	NT	1
73882864	184.273	3	NT	1		84325832	159.433	6	NT	1
79690160	176.648	3	NT	1		73218288	151.014	8	NT	1
78346096	190.351	7	NT	1		172411340	179.471	8	NT	1
119155250	11282.1	62	NT	1		79034992	329.25	7	NT	1
86061824	180.716	2	NT	1		108934470	7824.33	29	NT	1
162228460	179.473	33	NT	1		174307060	162.056	14	NT	1
183734910	195.233	34	NT	1		65210972	7156.29	14	NT	1
156118000	222.525	15	NT	1		170265710	365.2	33	NT	1
75945392	185.34	1	NT	1		80899648	236.732	5	NT	1
75988928	214.295	7	NT	1		143886860	5666.04	44	NT	1
160448080	182.532	40	NT	1		74056728	143.576	3	NT	1
79144144	273.196	5	NT	1		111004340	3219.16	48	NT	1
82946008	177.436	2	NT	1		165583780	149.238	17	NT	1
81609504	200.72	3	NT	1		166120290	158.549	12	NT	1
129447820	13173.8	47	NT	1		75522096	158.043	0	NT	1
80947880	185.691	5	NT	1		74250600	160.593	1	NT	1
91526888	7575.98	24	NT	1		174888880	173.901	10	NT	1
184601700	195.12	60	NT	1		115035630	3950.21	21	NT	1
123509070	12921.8	40	NT	1		80081440	2073.62	8	NT	1
72622624	231.166	6	NT	1		132091060	4502.3	48	NT	1
87454000	6372.04	26	NT	1		105636530	5740.75	44	NT	1
84046688	192.684	3	NT	1		100809540	6743.64	40	NT	1
93417712	4455.1	16	NT	1		76497408	298.337	5	NT	1
80807488	238.292	5	NT	1		110967990	7427.13	46	NT	1
84298128	186.762	3	NT	1		82429112	1437.12	4	NT	1
156640380	6666.64	61	NT	1		165026210	162.368	13	NT	1
82338520	3191.15	3	NT	1		167474800	158.957	14	NT	1
81192848	395.456	2	NT	1		74735888	164.46	9	NT	1
86434624	195.462	1	NT	1		166600420	1626.85	55	NT	1
84722448	232.825	7	NT	1		77249840	2645.87	8	NT	1
83168664	192.769	5	NT	1		167065220	2787.19	59	NT	1
75226456	201.472	3	NT	1		81145760	1735.74	8	NT	1
91583808	4328.63	7	NT	1		92703872	6741.41	19	NT	1
171152500	454.47	11	NT	1		80082576	1656.78	8	NT	1
87884216	206.404	2	NT	1		100881180	7656.8	36	NT	1
84004648	192.289	2	NT	1		85232888	4330.79	13	NT	1
158296130	7521.01	59	NT	1		76218088	351.683	5	NT	1
82550160	192.98	2	NT	1		74611912	766.924	2	NT	1
174693010	320.937	10	NT	1		83152256	158.035	4	NT	1
87144216	228.309	13	NT	1		74814792	181.49	11	NT	1
85728808	208.924	2	NT	1		73547888	153.421	2	NT	1
88379912	197.517	0	NT	1		94273336	7487.11	29	NT	1
189387100	244.993	14	NT	1		111348720	6972.92	32	NT	1
94055008	3675.33	5	NT	1		79016856	321.831	9	NT	1
85183216	262.357	2	NT	1		90436512	2332.54	7	NT	1
83627136	187.169	0	NT	1		74969680	3543.96	6	NT	1
182378700	201.15	2	NT	1		74811616	259.403	7	NT	1
84106456	770.185	3	NT	1		131600860	3103.94	42	NT	1
186145140	238.225	5	NT	1		166359490	3010.44	51	NT	1
92480440	9927.8	18	NT	1		102164420	3798.61	30	NT	1
187996220	252.852	2	NT	1		166247710	157.826	3	NT	1
187106820	270.684	6	NT	1		139708900	3763.37	64	NT	1
82270912	188.95	1	NT	1		74867752	199.666	3	NT	1
91471808	11071.7	18	NT	1		181691760	183.838	5	NT	1
78417712	183.292	4	NT	1		75479000	153.128	6	NT	1
83099600	186.727	4	NT	1		165098080	3560.25	67	NT	1
120743100	199.731	4	NT	1		98672576	3344	22	NT	1
133113960	10587.4	50	NT	1		184028580	157.398	6	NT	1
79514584	190.254	2	NT	1		74309904	150.693	1	NT	1
115114810	199.6	2	NT	1		75830776	165.654	2	NT	1
174287600	911.104	31	NT	1		76273752	187.1	4	NT	1
76436280	456.981	5	NT	1		106833790	4509.24	45	NT	1
120943580	204.127	4	NT	1		161637840	187.204	25	NT	1
80247352	315.942	4	NT	1		76187440	160.107	4	NT	1
95150952	4539.88	11	NT	1		143038480	4455.25	70	NT	1
81896096	189.657	3	NT	1		159244460	5244.06	56	NT	1
83021104	212.187	1	NT	1		163309090	170.637	6	NT	1
79400552	5000.23	12	NT	1		182170190	176.407	11	NT	1
87957776	6820.34	18	NT	1		179848510	170.838	26	NT	1
90036456	205.249	4	NT	1		169593900	166.663	10	NT	1
85404376	532.505	2	NT	1		185153500	151.396	12	NT	1
107798550	225.818	4	NT	1		161807200	1784.37	6	NT	1
86603016	7180.8	10	NT	1		77935104	160.354	4	NT	1
143126480	218.501	7	NT	1		161031710	888.753	8	NT	1
81138056	184.174	2	NT	1		79976856	171.812	3	NT	1
78663776	183.716	2	NT	1		143738850	4233.07	59	NT	1
101493620	6375.23	18	NT	1		80987568	1082.58	5	NT	1
92695648	6668.47	18	NT	1		85407736	6754.18	16	NT	1
77826696	198.218	5	NT	1		173034100	152.923	10	NT	1
135460140	4729.31	54	NT	1		82331504	163.908	2	NT	1
137451700	6191.22	60	NT	1		81752832	176.574	4	NT	1
145368880	3531.29	59	NT	1		172246270	163.533	8	NT	1
95182120	6788.69	20	NT	1		76457064	501.494	3	NT	1
131387330	9196.09	48	NT	1		184043820	153.602	9	NT	1
84345152	9708.2	24	NT	1		72516256	183.91	5	NT	1
82808032	254.244	2	NT	1		77813840	1545.24	4	NT	1
174207500	268.472	49	NT	1		87523336	4494.46	23	NT	1
145733860	7096.35	34	NT	1		94068128	5393.05	19	NT	1
163761780	4095.96	42	NT	1		93716672	6149.9	19	NT	1
173713940	269.612	28	NT	1		77101064	1150.57	14	NT	1
123011410	9270.49	46	NT	1		118645250	7426.56	38	NT	1
151347970	5521.44	70	NT	1		80178432	143.386	2	NT	1
85358320	252.028	4	NT	1		88235568	2104.54	8	NT	1
109419260	8689.73	43	NT	1		81869680	139.064	5	NT	1
88602168	645.399	1	NT	1		74503176	143.685	5	NT	1
186103490	260.011	28	NT	1		80224608	140.491	4	NT	1
80551168	240.666	7	NT	1		85018920	3336.15	16	NT	1
80951600	226.112	8	NT	1		77596672	148.972	4	NT	1
125066770	11220.6	51	NT	1		178076030	143.993	16	NT	1
116239620	10712.3	39	NT	1		74951712	156.137	5	NT	1
168491620	2168.7	69	NT	1		184702910	146.195	30	NT	1
163744180	259.601	11	NT	1		79087880	2749.22	19	NT	1
170030260	4845.7	60	NT	1		155989180	4029.08	48	NT	1
139051820	8859.05	72	NT	1		138288370	4106.83	74	NT	1
81079160	209.613	10	NT	1		169370160	159.733	17	NT	1
87253552	1002.19	4	NT	1		173963520	159.689	39	NT	1
80765568	189.646	9	NT	1		77922344	2214.5	5	NT	1
77766200	195.064	0	NT	1		74438840	152.11	2	NT	1
173194450	337.961	23	NT	1		73387008	1356.98	11	NT	1
172474670	262.894	53	NT	1		84725240	4437.73	18	NT	1
138347260	7663.55	50	NT	1		157233550	4322.77	57	NT	1
79267168	205.552	10	NT	1		84249720	3119.13	10	NT	1
122403700	9356.75	42	NT	1		161655780	199.429	11	NT	1
79911856	200.127	10	NT	1		85880632	4083.55	27	NT	1
171403810	277.058	7	NT	1		76701696	153.852	7	NT	1
172498110	251.405	23	NT	1		166713460	205.965	8	NT	1
83505968	252.427	1	NT	1		175817890	156.211	13	NT	1
115694790	10582.7	45	NT	1		152853260	6635.18	60	NT	1
77096704	283.187	7	NT	1		130778260	6433.32	50	NT	1
168203220	260.461	19	NT	1		162547710	157.023	10	NT	1
90308096	266.693	0	NT	1		82437696	157.851	11	NT	1
80797424	198.987	3	NT	1		101352360	4761.71	33	NT	1
82882760	697.125	12	NT	1		163160980	162.046	24	NT	1
143822500	4959.48	50	NT	1		83557224	190.458	12	NT	1
86049752	419.439	2	NT	1		161716400	3015.49	63	NT	1
112271860	12960.7	44	NT	1		115832360	5774.65	45	NT	1
178320370	416.294	39	NT	1		79946456	164.411	1	NT	1
128874400	9948.92	56	NT	1		99533288	4823.18	30	NT	1
149711280	5447.99	72	NT	1		85839624	5295.06	34	NT	1
81454104	295.552	4	NT	1		157902430	4725.85	45	NT	1
86309256	216.982	4	NT	1		160437390	4295.52	64	NT	1
144378500	8729.3	63	NT	1		75508360	161.715	3	NT	1
88995232	216.773	6	NT	1		163412880	1588.59	33	NT	1
87608072	5160.41	2	NT	1		80768976	157.291	4	NT	1
148815010	9023.47	55	NT	1		164782820	179.301	24	NT	1
85575608	222.372	6	NT	1		81783848	159.809	3	NT	1
85824192	346.057	3	NT	1		166146220	548.742	45	NT	1
136976050	8685.18	72	NT	1		73556920	144.574	21	NT	1
123262250	12748.5	42	NT	1		159423090	2170.06	40	NT	1
84438192	576.554	4	NT	1		142785020	5453.39	38	NT	1
162017520	5108.01	77	NT	1		108224820	5123.43	49	NT	1
84366528	337.491	11	NT	1		132809540	4690.56	42	NT	1
93970744	9442.11	23	NT	1		162222160	185.744	10	NT	1
172194180	294.956	52	NT	1		176374050	391.811	18	NT	1
80812080	612.644	4	NT	1		76243880	151.167	7	NT	1
101167310	10119.8	23	NT	1		119191830	5529.46	35	NT	1
120396090	12741.2	54	NT	1		86086704	153.246	6	NT	1
105535160	13536.4	35	NT	1		139080720	4673.69	49	NT	1
107505530	12981.8	42	NT	1		170306050	156.436	8	NT	1
124737100	10259.8	46	NT	1		108170280	5691.39	41	NT	1
84320256	228.006	2	NT	1		73805192	157.375	3	NT	1
82456400	644.741	5	NT	1		73265408	678.585	3	NT	1
102311430	11368.6	28	NT	1		146014180	4569.94	51	NT	1
87305616	240.412	7	NT	1		107404420	8052.6	38	NT	1
172734780	217.084	41	NT	1		74283072	156.674	4	NT	1
94852280	9519.6	18	NT	1		125931240	5265.5	65	NT	1
87474712	210.278	4	NT	1		159677300	152.851	13	NT	1
116171470	12994.2	41	NT	1		96334464	4344.74	44	NT	1
86058320	215.864	6	NT	1		73220496	157.828	5	NT	1
124634440	13698.1	50	NT	1		86808184	6366.63	28	NT	1
82320288	6943.13	4	NT	1		77582440	6200.18	22	NT	1
103429870	11232.6	31	NT	1		135974160	5512.23	54	NT	1
87640264	379.558	1	NT	1		123775270	5407.87	43	NT	1
83604040	199.448	4	NT	1		159940080	2671.75	42	NT	1
81066744	241.468	2	NT	1		134310850	6893.42	56	NT	1
83115632	225.675	1	NT	1		85806584	2924.04	22	NT	1
106589120	14328.9	27	NT	1		87222296	145.751	2	NT	1
79060264	554.434	5	NT	1		78558392	158.062	8	NT	1
88263816	200.155	5	NT	1		145874260	4186.24	56	NT	1
85621248	221.898	3	NT	1		107023180	5284.34	27	NT	1
75013464	219.786	6	NT	1		89420048	158.35	7	NT	1
81116896	2536.02	1	NT	1		118365340	2946.12	38	NT	1
117101660	14742.4	38	NT	1		86058560	149.032	3	NT	1
85369048	193.478	6	NT	1		80163760	213.83	4	NT	1
80394056	213.117	2	NT	1		84547264	3598.19	26	NT	1
75158144	222.158	3	NT	1		79262888	177.999	6	NT	1
159283460	213.437	23	NT	1		85134600	149.489	5	NT	1
98966440	13984.7	32	NT	1		80816616	157.969	7	NT	1
80216464	191.209	3	NT	1		100885610	5732.47	34	NT	1
83509720	5494.36	13	NT	1		164370030	3359.01	60	NT	1
76480576	5940.16	17	NT	1		79627968	218.537	3	NT	1
84619288	6318.7	29	NT	1		78393888	166.662	4	NT	1
80652472	159.895	2	NT	1		69336912	2890.06	11	NT	1
77108376	162.841	2	NT	1		106101140	6298.47	35	NT	1
74442576	167.836	3	NT	1		161684240	161.597	21	NT	1
161232660	5500.09	69	NT	1		108315480	6523.66	35	NT	1
89649016	7706.47	14	NT	1		168100960	172.371	13	NT	1
144097730	6635.32	71	NT	1		64497116	155.73	1	NT	1
80152336	3203.26	11	NT	1		162343860	4019.11	56	NT	1
132953040	8015.54	56	NT	1		77605592	3173.29	18	NT	1
84933320	5994.63	11	NT	1		147965040	4469.34	63	NT	1
176165310	198.254	20	NT	1		129722300	5216.47	49	NT	1
84178096	175.341	6	NT	1		84090272	267.087	2	NT	1
76939464	5340.87	16	NT	1		146265970	4722.87	45	NT	1
101499880	10388.3	28	NT	1		77828128	190.422	6	NT	1
87446296	184.761	2	NT	1		166889100	4185.5	38	NT	1
118299250	11981.2	24	NT	1		96848736	6953	22	NT	1
155576560	7940.82	81	NT	1		79534008	1964.12	8	NT	1
100485860	7140.21	31	NT	1		72539584	152.378	0	NT	1
125110120	9912.89	50	NT	1		76749768	162.864	3	NT	1
96856528	11815.1	31	NT	1		159083360	5070.73	49	NT	1
81978016	214.475	2	NT	1		147608610	6105.7	60	NT	1
84232040	374.683	5	NT	1		78283976	153.506	0	NT	1
79822440	197.052	3	NT	1		74453088	2072.82	6	NT	1
131814740	13244	54	NT	1		163461300	6531.81	70	NT	1
74040392	200.412	2	NT	1		162716540	145.953	18	NT	1
82626864	182.919	2	NT	1		78042656	152.989	3	NT	1
72743416	194.319	3	NT	1		84585264	1652.5	7	NT	1
76681736	183.292	8	NT	1		84005176	1831.15	0	NT	1
94732368	12365	31	NT	1		80604160	154.63	3	NT	1
77941232	240.802	3	NT	1		80763400	153.856	5	NT	1
75399120	178.163	2	NT	1		162902740	3218.13	51	NT	1
76072032	175.766	2	NT	1		142397520	3391.27	48	NT	1
75007032	180.845	5	NT	1		168941440	169.127	33	NT	1
164941760	2941.05	97	NT	1		180279170	176.093	22	NT	1
162147870	194.982	57	NT	1		168991570	146.844	23	NT	1
162752030	195.367	39	NT	1		191110530	156.342	11	NT	1
78540072	182.652	5	NT	1		164070590	151.315	17	NT	1
76972976	177.787	3	NT	1		82929968	162.342	2	NT	1
158265580	188.116	58	NT	1		147804500	3741.27	54	NT	1
83303232	183.564	2	NT	1		78541728	153.292	3	NT	1
79996024	192.446	6	NT	1		165112270	148.171	14	NT	1
81053904	5820.39	19	NT	1		75134600	155.816	0	NT	1
80833904	191.297	9	NT	1		74906936	157.399	2	NT	1
75983432	369.224	3	NT	1		171667460	150.797	11	NT	1
80293416	186.566	4	NT	1		79603952	151.013	0	NT	1
125567300	196.557	15	NT	1		76483808	168.598	1	NT	1
75706008	181.595	4	NT	1		159422900	4916	71	NT	1
76495232	187.358	5	NT	1		164061150	224.277	29	NT	1
97720152	11051.1	34	NT	1		172670830	2240.45	51	NT	1
80929432	493.285	2	NT	1		131286520	4583.12	52	NT	1
77617696	1908.63	0	NT	1		70647104	2601.1	15	NT	1
86337264	9135.13	24	NT	1		78557976	4174.51	23	NT	1
78181968	170.896	4	NT	1		169206130	217.122	36	NT	1
85792600	7515.76	23	NT	1		65939064	2694.63	10	NT	1
90070888	6809.43	15	NT	1		143589010	7219.48	55	NT	1
79644264	7368.29	18	NT	1		148684960	6109.31	50	NT	1
84445208	183.688	3	NT	1		173574880	145.24	35	NT	1
91729216	7934.08	25	NT	1		84590984	152.122	2	NT	1
101529820	11442.6	48	NT	1		82785648	155.039	2	NT	1
88414528	515.822	1	NT	1		173673700	148.639	25	NT	1
147846060	9068.46	73	NT	1		151343580	3118.95	59	NT	1
89394432	8784.75	31	NT	1		157476450	162.221	2	NT	1
78102656	199.567	3	NT	1		169519980	159.607	22	NT	1
164851950	3909.31	82	NT	1		152659780	2917.42	55	NT	1
90378944	3271.14	12	NT	1		144327150	4090.33	57	NT	1
81738840	168.966	2	NT	1		159200100	168.132	10	NT	1
122114340	12570	51	NT	1		112117980	4532.47	44	NT	1
81911072	4451.98	16	NT	1		154104450	3663.14	54	NT	1
157922940	309.022	45	NT	1		75225744	2383.43	6	NT	1
78895904	175.294	1	NT	1		170186260	177.94	22	NT	1
111376360	7330.53	57	NT	1		122851560	4703.9	53	NT	1
80142568	3987.63	11	NT	1		86733600	2769.59	28	NT	1
80093072	173.206	2	NT	1		105592830	5397.48	58	NT	1
87286000	7195.12	24	NT	1		210912850	6569.71	66	NT	1
130097660	10866	59	NT	1		135636580	7709.75	48	NT	1
82772744	178.839	3	NT	1		134274100	6606.14	41	NT	1
78010352	199.918	0	NT	1		127495510	6706.51	42	NT	1
143427780	7822.35	66	NT	1		78569552	153.672	4	NT	1
76798496	950.136	5	NT	1		175141260	153.558	13	NT	1
103858980	11601.7	42	NT	1		137693550	6051.72	44	NT	1
81846400	188.159	6	NT	1		77376216	169.683	11	NT	1
78340440	173.408	2	NT	1		75641952	145.693	3	NT	1
74670208	191.121	2	NT	1		80256616	2882.07	14	NT	1
116898910	12981.5	61	NT	1		78142200	1838.27	9	NT	1
76259448	177.289	2	NT	1		91162248	1278.21	17	NT	1
158931310	208.25	6	NT	1		182937940	190.477	26	NT	1
90113512	8642.21	32	NT	1		81521360	143.21	1	NT	1
123959580	11280.6	57	NT	1		85962896	152.141	7	NT	1
158572050	395.324	16	NT	1		182450510	147.569	8	NT	1
157231100	244.645	68	NT	1		80854120	146.915	4	NT	1
111316170	13537.4	66	NT	1		67632984	2944.53	18	NT	1
77209704	7982.95	30	NT	1		176280610	153.651	7	NT	1
83573080	11010	24	NT	1		177648560	148.699	17	NT	1
78771488	9760.61	19	NT	1		175392350	154.757	11	NT	1
108527610	12917.1	43	NT	1		91305744	295.971	4	NT	1
78324568	183.327	1	NT	1		85285832	153.787	10	NT	1
77553648	164.701	2	NT	1		70363688	153.039	11	NT	1
72130512	187.587	3	NT	1		109859940	158.545	7	NT	1
76394280	173.044	1	NT	1		77934232	2032.78	20	NT	1
76979944	169.935	3	NT	1		147539100	3279.84	50	NT	1
71699240	2614.25	7	NT	1		83259496	276.917	3	NT	1
75489040	174.644	1	NT	1		175190690	276.156	16	NT	1
74669576	1916.66	6	NT	1		116747680	167.8	7	NT	1
74521496	170.758	3	NT	1		135625180	3014.54	45	NT	1
73944232	1852.53	5	NT	1		76136848	170.348	6	NT	1
77926728	3633.6	9	NT	1		89764816	360.927	16	NT	1
79051280	199.561	5	NT	1		121390780	4969.53	48	NT	1
79898432	191.23	1	NT	1		111451210	4416.81	34	NT	1
78739432	307.177	4	NT	1		75212984	209.106	7	NT	1
165601540	214.015	44	NT	1		75605984	191.614	1	NT	1
79912856	1047.81	2	NT	1		117893620	6532.58	39	NT	1
166262750	288.041	84	NT	1		133172820	6398.64	45	NT	1
88689176	241.62	6	NT	1		72273560	417.258	6	NT	1
169347700	238.572	70	NT	1		122611340	6593.06	40	NT	1
159203380	197.518	45	NT	1		128576280	6382.43	50	NT	1
158758190	6166.86	92	NT	1		153504670	6747.24	51	NT	1
164363620	934.042	95	NT	1		104821410	5436.76	34	NT	1
101997150	13483.1	20	NT	1		97743928	5175.43	60	NT	1
84755544	4687.72	14	NT	1		163893820	179.904	8	NT	1
144728720	8553.82	80	NT	1		163282000	152.938	24	NT	1
157544460	3927.83	68	NT	1		164606900	8216.51	53	NT	1
85219344	7616.45	23	NT	1		84401168	172.091	5	NT	1
94091456	11217	32	NT	1		79252576	166.843	4	NT	1
80888568	3477.28	8	NT	1		156790270	208.201	26	NT	1
102209440	10739	49	NT	1		84737528	209.144	4	NT	1
87413192	227.116	6	NT	1		189655070	199.744	9	NT	1
78891968	352.204	3	NT	1		77729336	2387.27	22	NT	1
96964504	9621.47	32	NT	1		136043280	5372.29	49	NT	1
82357104	186.401	6	NT	1		130111980	3174.77	43	NT	1
85441880	8129.13	12	NT	1		126219360	6533.33	58	NT	1
82129840	6125.66	13	NT	1		149237820	151.915	13	NT	1
84924384	183.954	2	NT	1		136903860	5503.8	44	NT	1
79009960	177.863	2	NT	1		127173500	5456.61	31	NT	1
78066368	249.05	3	NT	1		174597500	171.205	30	NT	1
78407456	178.443	3	NT	1		184012020	202.385	24	NT	1
79946176	2776.79	13	NT	1		175908380	161.746	14	NT	1
70355496	166.74	4	NT	1		148112860	3749.35	49	NT	1
83901928	192.486	2	NT	1		116914580	7521.72	29	NT	1
100900380	3301.34	8	NT	1		186652210	206.435	21	NT	1
83060480	445.937	3	NT	1		180848900	271.714	38	NT	1
83083640	264.77	2	NT	1		185518370	1283.06	52	NT	1
88719608	3761.81	14	NT	1		73047648	3760.15	9	NT	1
104254740	5927.29	24	NT	1		77822952	3799.15	10	NT	1
79793352	305.746	11	NT	1		117647310	5601.99	33	NT	1
77583672	161.074	3	NT	1		173320540	166.951	31	NT	1
73059520	174.43	3	NT	1		103745660	6466.29	38	NT	1
100480340	8445.68	40	NT	1		164965260	204.581	27	NT	1
141130030	4488.66	35	NT	1		170846700	182.888	33	NT	1
80443680	178.763	14	NT	1		171764980	153.984	8	NT	1
182077070	233.809	57	NT	1		100242990	5862.15	36	NT	1
87332560	6607.44	21	NT	1		88926024	6159.75	27	NT	1
76785736	165.09	7	NT	1		82256672	172.383	9	NT	1
166549700	233.143	75	NT	1		174555860	272.098	53	NT	1
75823544	164.527	0	NT	1		83058216	164.642	8	NT	1
75941152	170.555	2	NT	1		123381440	6325.36	49	NT	1
76580312	169.269	4	NT	1		101643160	7354.21	39	NT	1
75794960	171.357	3	NT	1		159693900	2623.69	27	NT	1
77734584	168.773	4	NT	1		88701264	4915.39	25	NT	1
79303632	172.046	2	NT	1		110485660	4980.2	54	NT	1
78157000	179.596	6	NT	1		175568300	389.942	14	NT	1
165634640	191.502	20	NT	1		106765830	5172.43	44	NT	1
80266352	173.242	7	NT	1		112396110	6274.98	32	NT	1
82934136	191.409	7	NT	1		160080750	4140.37	62	NT	1
75379456	172.323	9	NT	1		81035016	310.589	4	NT	1
85926928	190.501	9	NT	1		81053136	5518.42	48	NT	1
79882232	180.108	7	NT	1		76415792	181.035	4	NT	1
83476120	177.396	8	NT	1		70538280	2225.81	18	NT	1
77473856	183.41	6	NT	1		136015870	5099.92	47	NT	1
80283112	181.346	3	NT	1		98966688	4729.28	33	NT	1
76777344	177.42	0	NT	1		71174352	2251.9	16	NT	1
73502208	172.432	7	NT	1		72453872	150.719	1	NT	1
79210672	181.984	4	NT	1		86192528	6210.55	43	NT	1
92549352	173.048	6	NT	1		68566872	149.664	8	NT	1
116522420	171.049	15	NT	1		72575024	155.594	4	NT	1
73790928	172.653	10	NT	1		78075048	191.238	2	NT	1
157701120	4968.59	71	NT	1		103614550	6872.4	32	NT	1
79363752	8571.46	15	NT	1		78887344	174.745	3	NT	1
135164210	13639.9	47	NT	1		88093504	7351.97	27	NT	1
126922370	12735.7	58	NT	1		146411440	5714.07	59	NT	1
113279870	11698.8	43	NT	1		85595896	6449.52	27	NT	1
137612340	12000.8	49	NT	1		121282690	6571.75	41	NT	1
70302208	784.706	1	NT	1		75636760	148.087	5	NT	1
139404050	9916.27	67	NT	1		67291136	3064.41	7	NT	1
147417090	11907.6	64	NT	1		86926960	6260.44	30	NT	1
159557520	7460.96	80	NT	1		159100400	158.136	21	NT	1
120766950	12553.7	39	NT	1		167809630	156.198	11	NT	1
86702576	362.446	3	NT	1		74344736	2607.3	4	NT	1
161915780	7552.12	66	NT	1		78556376	145.093	3	NT	1
84747264	235.72	2	NT	1		179552430	2945.14	46	NT	1
86424920	203.115	2	NT	1		176761900	295.225	16	NT	1
168376020	916.581	40	NT	1		181504640	160.975	14	NT	1
83610488	225.128	7	NT	1		128072060	2631.77	41	NT	1
87864480	195.633	1	NT	1		171137310	207.789	13	NT	1
83612968	204.855	1	NT	1		80796088	146.839	8	NT	1
87168272	246.34	5	NT	1		146388460	4139.56	53	NT	1
88854200	191.18	5	NT	1		78608192	149.226	3	NT	1
83085888	221.611	6	NT	1		188524740	150.764	25	NT	1
83164160	185.209	0	NT	1		93719296	6713.02	24	NT	1
83395824	220.995	8	NT	1		167677780	157.102	6	NT	1
89679376	9875.26	11	NT	1		80469320	149.305	5	NT	1
80710264	187.946	1	NT	1		73505848	171.887	8	NT	1
86889984	9327.06	11	NT	1		79875296	148.189	13	NT	1
106561390	9563.76	32	NT	1		72758648	153.136	3	NT	1
81866600	172.183	2	NT	1		163599250	3500.65	54	NT	1
83530488	172.899	3	NT	1		163039220	160.82	19	NT	1
86967656	10655.3	28	NT	1		161065540	2557.04	70	NT	1
165925820	196.728	31	NT	1		114683940	5718.1	25	NT	1
166608930	247.321	17	NT	1		78246312	159.596	2	NT	1
80882856	185.505	6	NT	1		164266380	169.112	5	NT	1
68888536	4342.58	14	NT	1		150656140	6117.66	61	NT	1
74817320	429.631	12	NT	1		98448184	7667.17	25	NT	1
85257136	365.925	4	NT	1		76443912	159.86	6	NT	1
101045890	8388.74	45	NT	1		165749550	1175.05	75	NT	1
170966640	538.856	38	NT	1		74952576	182.27	3	NT	1
120279380	12812.6	55	NT	1		86646616	3771.54	25	NT	1
122281770	10780.3	56	NT	1		160957940	934.582	38	NT	1
113979500	12132.5	43	NT	1		158247730	5061.7	35	NT	1
113804370	14000.9	41	NT	1		100735230	5863.69	29	NT	1
174434270	904.144	55	NT	1		166798860	290.784	46	NT	1
178931220	352.33	51	NT	1		77684240	172.58	1	NT	1
174223470	5300.24	72	NT	1		76733560	159.729	1	NT	1
185381620	197.26	42	NT	1		75052088	281.258	5	NT	1
194788480	230.123	32	NT	1		77574240	157.435	3	NT	1
176102700	216.928	22	NT	1		76912200	173.33	2	NT	1
83273184	8017.78	16	NT	1		104993410	3807.5	55	NT	1
171016060	213.94	34	NT	1		70240288	636.408	7	NT	1
179869760	204.331	37	NT	1		95341800	8896.44	31	NT	1
79383984	3680.12	4	NT	1		74219824	148.111	2	NT	1
180654340	234.022	46	NT	1		75783304	168.752	4	NT	1
84134552	4650.76	3	NT	1		74923768	157.365	3	NT	1
77362600	160.965	3	NT	1		191113820	146.5	11	NT	1
80434120	160.957	3	NT	1		76802728	145.337	6	NT	1
81070944	163.375	0	NT	1		161252290	198.056	32	NT	1
175457230	2622.71	81	NT	1		80682968	158.657	5	NT	1
107615600	4636.59	45	NT	1		74785752	160.512	3	NT	1
160612660	4882.51	64	NT	1		79938032	147.123	9	NT	1
99900112	9708.89	36	NT	1		130096420	2704.91	41	NT	1
179764020	3831.53	61	NT	1		170556000	147.252	20	NT	1
165344160	4683.62	58	NT	1		81523376	144.374	4	NT	1
145008320	13752.5	53	NT	1		82274312	147.069	6	NT	1
150522820	8123.39	67	NT	1		160230770	149.26	17	NT	1
127592640	205.528	5	NT	1		177366430	147.415	13	NT	1
154331360	8792.43	67	NT	1		172861060	204.34	43	NT	1
169870220	218.508	13	NT	1		155019950	154.218	7	NT	1
87077752	714.118	1	NT	1		78310936	148.617	7	NT	1
87876544	312.689	2	NT	1		170657730	154.749	16	NT	1
132519730	11159.7	69	NT	1		74849040	148.389	6	NT	1
88721136	1018.72	3	NT	1		72405184	167.903	3	NT	1
84792112	387.864	4	NT	1		172215730	153.961	17	NT	1
166035630	2685.8	74	NT	1		73452712	164.971	9	NT	1
76794792	205.815	0	NT	1		80864864	151.58	3	NT	1
77469176	192.407	18	NT	1		81875240	148.785	4	NT	1
100460240	8650.61	16	NT	1		81205792	149.045	1	NT	1
90504136	436.532	1	NT	1		78271128	1266.39	3	NT	1
94764616	1408.22	5	NT	1		151253710	169.072	11	NT	1
77311792	532.484	1	NT	1		176505460	161.483	25	NT	1
88121504	351.084	4	NT	1		159219330	179.776	5	NT	1
146833700	205.421	27	NT	1		167734850	147.835	18	NT	1
99181496	9729.8	26	NT	1		165780990	156.199	20	NT	1
110675300	14813.8	39	NT	1		76870432	1211.04	1	NT	1
109392160	15061.6	33	NT	1		92476944	2239.24	9	NT	1
88987608	585.618	5	NT	1		86390336	154.057	4	NT	1
79904528	1954.05	2	NT	1		85922488	157.679	7	NT	1
167304660	7491.84	61	NT	1		84479840	151.903	5	NT	1
102695960	11372.1	35	NT	1		83995568	152.023	2	NT	1
88183720	466.966	2	NT	1		165959950	153.102	13	NT	1
87734368	241.953	2	NT	1		105339340	4133.09	27	NT	1
92405416	916.082	1	NT	1		87834248	2498.58	16	NT	1
120555840	15879.8	35	NT	1		101466080	4306.53	31	NT	1
126425620	15783.2	47	NT	1		168120700	157.244	11	NT	1
96782280	1280.47	9	NT	1		104530110	5095.27	39	NT	1
103198540	10690.1	26	NT	1		105087110	5267.38	31	NT	1
89110224	432.659	2	NT	1		93774168	4237.92	25	NT	1
146620320	11658.3	63	NT	1		74344744	169.863	9	NT	1
109211790	12787.9	32	NT	1		152566900	4329.24	62	NT	1
186624850	470.8	60	NT	1		72980216	3622.14	29	NT	1
88243896	200.508	2	NT	1		162239200	243.449	21	NT	1
184587550	753.17	59	NT	1		95011536	3647.05	27	NT	1
103454170	8404.54	19	NT	1		81498648	5312	14	NT	1
164511120	9042.37	52	NT	1		113340040	4329.5	51	NT	1
180298370	6133.89	74	NT	1		166002290	282.546	44	NT	1
174438770	313.036	25	NT	1		80992832	185.777	4	NT	1
87665616	217.511	1	NT	1		149621600	5556.99	41	NT	1
152817460	8240.34	54	NT	1		156610580	5274.32	49	NT	1
89548400	195.405	4	NT	1		80676312	209.036	5	NT	1
90506824	584.595	7	NT	1		79981840	1489	10	NT	1
85528632	344.054	0	NT	1		132920020	5751.78	46	NT	1
95912480	750.419	5	NT	1		71662528	1521.37	5	NT	1
88748104	285.422	6	NT	1		119913750	5028.65	45	NT	1
91041480	298.497	2	NT	1		163417680	172.918	29	NT	1
90365200	212.22	1	NT	1		94306216	6068.93	22	NT	1
182214820	380.628	24	NT	1		83821624	327.122	3	NT	1
126341540	11844.1	54	NT	1		168471980	2500.21	43	NT	1
87058168	242.891	0	NT	1		75036392	2760.52	12	NT	1
91299848	184.416	9	NT	1		80296944	4617.12	13	NT	1
90788656	177.667	6	NT	1		87741496	4664.68	28	NT	1
94148976	431.081	5	NT	1		148409970	6865.58	44	NT	1
82730544	221.287	0	NT	1		81128936	2880.03	10	NT	1
95041512	189.65	5	NT	1		115135220	4432.89	31	NT	1
85727392	194.03	3	NT	1		73019752	161.781	7	NT	1
90667808	695.635	1	NT	1		87956928	3323.53	33	NT	1
91624952	436.155	1	NT	1		74004504	199.927	7	NT	1
98694368	4565	4	NT	1		166962740	231.11	40	NT	1
129991730	11817.7	38	NT	1		64882584	5684.86	20	NT	1
94641608	2296.27	0	NT	1		81695480	7337.56	34	NT	1
89932400	278.761	1	NT	1		165697790	149.99	14	NT	1
92973144	196.082	3	NT	1		77345840	1288.64	8	NT	1
179686400	2683.06	44	NT	1		168488660	151.111	18	NT	1
87848400	366.88	2	NT	1		179772690	144.758	11	NT	1
99848192	7265.6	8	NT	1		103734210	3336.1	29	NT	1
91196328	2946.48	4	NT	1		118310790	4516.94	21	NT	1
194499920	212.14	25	NT	1		171781440	148.48	24	NT	1
89886424	289.936	4	NT	1		96924224	4281.66	60	NT	1
90703768	486.695	4	NT	1		176550880	153.475	23	NT	1
77888168	194.47	8	NT	1		110144320	2112.49	32	NT	1
85962856	325.234	2	NT	1		81703600	241.448	5	NT	1
95894688	527.86	3	NT	1		71487352	156.636	6	NT	1
88003768	454.691	2	NT	1		171051860	150.061	25	NT	1
67680400	200.898	1	NT	1		168186220	2044.86	57	NT	1
184977630	216.159	36	NT	1		71856304	152.542	5	NT	1
188751890	187.232	21	NT	1		164193710	152.077	21	NT	1
97240248	5228.82	12	NT	1		176515760	150.443	9	NT	1
95550672	6282.02	5	NT	1		180342190	201.873	22	NT	1
70986216	385.988	7	NT	1		165958130	144.023	14	NT	1
96689296	194.096	0	NT	1		85909952	157.143	3	NT	1
88597200	193.553	2	NT	1		167156110	695.839	44	NT	1
92224976	663.38	0	NT	1		86227064	160.673	3	NT	1
88429728	7145.04	27	NT	1		76745120	162.433	2	NT	1
90848200	233.908	4	NT	1		183223280	148.185	15	NT	1
107232520	14067	21	NT	1		77802400	164.715	6	NT	1
81014248	206.828	18	NT	1		81794744	2012.21	11	NT	1
87264208	193.556	2	NT	1		170274720	165.796	12	NT	1
91723464	215.327	2	NT	1		82122632	169.007	8	NT	1
84166392	215.079	2	NT	1		110201220	3247.22	31	NT	1
90096528	185.368	0	NT	1		180642740	148.089	21	NT	1
178319660	5735.18	20	NT	1		81716176	1875.23	4	NT	1
169712610	173.358	20	NT	1		135670140	3589.91	46	NT	1
170797820	878.893	14	NT	1		79795952	2462.43	5	NT	1
81931080	185.67	0	NT	1		74520560	156.447	2	NT	1
86046976	204.219	4	NT	1		183219200	154.815	13	NT	1
79482224	187.702	4	NT	1		180638020	177.519	6	NT	1
64665088	177.122	3	NT	1		73813568	155.382	5	NT	1
165627120	175.526	26	NT	1		78604696	401.174	0	NT	1
171073200	166.034	15	NT	1		115378420	6900.76	22	NT	1
173451630	187.742	35	NT	1		77470392	161.033	3	NT	1
161639040	162.893	10	NT	1		82793848	2789.43	19	NT	1
180957860	3600.97	41	NT	1		80177640	166.367	4	NT	1
79248264	174.681	1	NT	1		138024020	6645.09	48	NT	1
77941776	170.717	3	NT	1		77966776	169.427	5	NT	1
171475650	165.891	26	NT	1		81868760	166.37	6	NT	1
168849390	164.106	12	NT	1		168271570	164.212	12	NT	1
180259660	3877.43	38	NT	1		139969440	5426.72	40	NT	1
79761576	176.626	3	NT	1		143243330	7705.89	37	NT	1
78559912	174.041	4	NT	1		80254304	185.722	4	NT	1
82904272	175.824	1	NT	1		76424680	167.27	6	NT	1
79038664	181.175	1	NT	1		162091300	176.412	7	NT	1
84216280	175.806	7	NT	1		175171100	182.373	17	NT	1
84833648	212.49	5	NT	1		78954568	184.043	3	NT	1
79559424	174.059	7	NT	1		91822832	7609.17	20	NT	1
84704896	2179.17	3	NT	1		92109104	7913.92	19	NT	1
92680152	4527.35	17	NT	1		80295760	3764.81	15	NT	1
87044784	300.515	3	NT	1		80098088	172.312	5	NT	1
80619728	179.549	5	NT	1		77823952	179.949	3	NT	1
83529824	3349.4	8	NT	1		73801712	190.502	6	NT	1
165642750	186.607	52	NT	1		163872380	162.405	15	NT	1
160451090	177.879	27	NT	1		77982416	208.061	4	NT	1
83389256	171.17	4	NT	1		77027040	192.243	19	NT	1
169680270	201.077	54	NT	1		173150380	164.84	9	NT	1
144579170	3869.61	28	NT	1		142664720	4520.47	48	NT	1
81523936	171.485	2	NT	1		72874456	165.13	2	NT	1
123380930	186.759	5	NT	1		74509776	182.067	5	NT	1
78915912	175.218	9	NT	1		139630670	6122.39	34	NT	1
78844936	178.91	8	NT	1		152643820	2566.58	37	NT	1
135788510	4318.37	23	NT	1		76166672	163.806	3	NT	1
78355880	195.763	18	NT	1		161368370	6172.96	84	NT	1
77595392	230.879	23	NT	1		85856080	5340.98	16	NT	1
100333500	12495.5	33	NT	1		77645608	203.906	7	NT	1
77910168	1682.37	19	NT	1		165358690	202.87	12	NT	1
75519760	176.987	20	NT	1		156886050	3204.16	44	NT	1
81939240	164.381	4	NT	1		164750740	1529.83	42	NT	1
72852792	199.42	3	NT	1		127058250	4543.85	53	NT	1
152745440	175.73	4	NT	1		159052560	160.045	7	NT	1
93127736	161.906	6	NT	1		76821296	165.291	5	NT	1
79925120	167.08	3	NT	1		165078400	162.986	57	NT	1
86785352	177.565	5	NT	1		95340024	3577.32	31	NT	1
83059368	166.289	3	NT	1		100327540	3877.28	17	NT	1
157603840	172.171	14	NT	1		74806224	154.623	5	NT	1
91185976	277.071	4	NT	1		72255560	165.532	9	NT	1
95988712	166.44	8	NT	1		157714320	172.656	18	NT	1
140087020	10877.7	48	NT	1		75341528	156.47	5	NT	1
93679312	188.199	6	NT	1		75534304	726.622	3	NT	1
173317220	169.006	46	NT	1		136777260	2357.83	51	NT	1
86068136	164.426	0	NT	1		76065344	160.705	5	NT	1
89132448	211.146	3	NT	1		120914090	4735.03	62	NT	1
86630648	179.06	3	NT	1		80362776	165.247	2	NT	1
153822750	182.387	15	NT	1		80090648	159.847	0	NT	1
87734016	165.757	3	NT	1		71294888	164.386	6	NT	1
76072528	178.224	7	NT	1		68211880	161.257	8	NT	1
86455256	247.478	3	NT	1		117603630	5100.1	48	NT	1
76112608	185.342	9	NT	1		83940208	4319.57	18	NT	1
132125980	12082.3	47	NT	1		78201552	163.489	6	NT	1
93906704	182.883	1	NT	1		85297224	147.933	3	NT	1
179758960	222.145	6	NT	1		81135168	199.09	9	NT	1
172471060	175.854	26	NT	1		82031808	160.738	4	NT	1
191260180	199.966	27	NT	1		85312080	156.545	6	NT	1
169545470	185.184	49	NT	1		173787340	175.288	21	NT	1
84953672	269.557	0	NT	1		161685230	166.836	7	NT	1
146457710	3199.67	53	NT	1		169527340	159.168	12	NT	1
115600560	13393.4	33	NT	1		179705390	151.429	16	NT	1
87961920	1172.54	1	NT	1		82800920	152.404	8	NT	1
182705980	278.538	27	NT	1		76542648	322.014	2	NT	1
174061730	180.462	43	NT	1		83333592	207.878	11	NT	1
172071950	282.065	13	NT	1		64619552	156.651	6	NT	1
92553352	190.535	0	NT	1		100125790	3656	34	NT	1
175930820	649.428	55	NT	1		88924120	5902.56	21	NT	1
105386600	9471.88	33	NT	1		77473208	164.463	1	NT	1
106779740	12906.4	27	NT	1		155551760	3926	56	NT	1
88425944	266.282	2	NT	1		169072560	151.684	9	NT	1
90718112	182.128	4	NT	1		154505540	4798.66	64	NT	1
70769920	183.024	4	NT	1		120312780	5685.77	37	NT	1
122815620	187.311	16	NT	1		175535860	217.491	22	NT	1
96612696	916.938	6	NT	1		125310750	3679.54	47	NT	1
89215432	291.039	3	NT	1		170048980	159.156	12	NT	1
173972640	506.809	63	NT	1		104712490	6218.84	32	NT	1
179812190	681.51	29	NT	1		147148030	4241.28	46	NT	1
90369448	206.013	0	NT	1		178050110	4560.34	58	NT	1
77360200	177.931	3	NT	1		115481620	4255.08	57	NT	1
179775740	5729.75	49	NT	1		169650020	4189.66	8	NT	1
162582480	179.747	40	NT	1		173604580	4244.02	54	NT	1
189881920	6160.92	51	NT	1		87109384	240.426	3	NT	1
74621440	178.926	8	NT	1		82193448	216.059	1	NT	1
182840130	4143.58	58	NT	1		73086520	168.597	6	NT	1
94093392	568.778	1	NT	1		167211900	191.522	22	NT	1
89642504	188.682	4	NT	1		177231100	163.802	6	NT	1
92889016	201.988	0	NT	1		117226930	7033.83	28	NT	1
86651424	182.604	1	NT	1		74022960	186.926	11	NT	1
169016690	11565.1	33	NT	1		170519970	276.678	30	NT	1
75146224	181.7	5	NT	1		119583970	1838.02	9	NT	1
175627540	331.346	4	NT	1		108349040	5553.68	44	NT	1
92395456	228.866	3	NT	1		74185528	157.142	4	NT	1
161011780	186.068	28	NT	1		73261680	155.08	6	NT	1
81198816	184.608	9	NT	1		77060896	163.604	10	NT	1
94062632	994.369	3	NT	1		75626128	159.818	3	NT	1
80348960	185.279	9	NT	1		174396110	196.53	20	NT	1
157524190	203.292	35	NT	1		74514552	4236.8	14	NT	1
163079520	11142.5	49	NT	1		151673070	4543.46	46	NT	1
79982776	186.688	5	NT	1		133431250	5195.4	37	NT	1
108160890	1842.74	3	NT	1		73849704	152.481	10	NT	1
91372488	351.147	5	NT	1		161150750	1978.09	37	NT	1
75911024	231.578	2	NT	1		166188060	1677.47	28	NT	1
96020320	1451.98	5	NT	1		169763280	171.956	33	NT	1
63271068	201.891	1	NT	1		163452220	149.138	13	NT	1
163430510	13461.7	38	NT	1		73816592	157.841	3	NT	1
151717810	15851.8	41	NT	1		121319730	4677.14	41	NT	1
75402744	187.225	5	NT	1		91576640	4144.7	14	NT	1
86859032	190.982	0	NT	1		86748272	3727.3	11	NT	1
121009670	1308.74	4	NT	1		87023144	6324.47	16	NT	1
184668320	474.646	28	NT	1		143353680	5764.75	28	NT	1
78012592	232.728	3	NT	1		131265660	5729.76	46	NT	1
191839340	361.837	34	NT	1		86855616	5596.34	14	NT	1
99576560	1796.03	4	NT	1		115883540	5754.85	34	NT	1
97408920	560.188	6	NT	1		88627272	8126.76	20	NT	1
135448000	15902	43	NT	1		165861340	266.911	28	NT	1
95508000	259.813	2	NT	1		112239500	8878.49	23	NT	1
88714672	189.538	2	NT	1		117344020	6603.5	30	NT	1
107581030	331.992	4	NT	1		65508256	181.775	4	NT	1
95620816	726.753	2	NT	1		75429960	2626.1	19	NT	1
84456040	196.328	2	NT	1		170601180	196.668	20	NT	1
100135100	696.888	2	NT	1		126483500	6105.51	37	NT	1
192268740	1741.84	4	NT	1		105988350	5671.78	25	NT	1
90340488	311.312	1	NT	1		84993632	2596.37	1	NT	1
102092510	259.553	3	NT	1		86313600	201.796	5	NT	1
84562552	224.213	0	NT	1		134178280	6364.95	35	NT	1
94134160	1315.76	5	NT	1		93062600	1377.69	6	NT	1
93952640	497.636	2	NT	1		86983728	1021.05	15	NT	1
96838440	441.496	3	NT	1		78793800	155.27	4	NT	1
107114720	6587.87	3	NT	1		93015416	1160.27	2	NT	1
87435608	6494.61	7	NT	1		86199520	162.723	5	NT	1
180651330	319.089	1	NT	1		83389480	169.161	4	NT	1
176779250	425.063	2	NT	1		81224000	190.715	3	NT	1
174046720	213.465	53	NT	1		164727500	299.881	42	NT	1
97487760	260.222	0	NT	1		204943860	420.224	14	NT	1
170669540	240.674	79	NT	1		154766110	4116.46	31	NT	1
96018928	360.772	2	NT	1		86962288	2423.84	18	NT	1
90405760	232.691	15	NT	1		167388430	181.803	16	NT	1
157002340	3688.4	45	NT	1		86543024	225.038	4	NT	1
162946980	4341.25	58	NT	1		137199490	4435.05	36	NT	1
87395480	164.232	0	NT	1		85187592	1178.24	4	NT	1
80254672	158.625	7	NT	1		129588640	4600.08	27	NT	1
80998024	157.524	2	NT	1		79177096	152.597	3	NT	1
84575176	163.582	1	NT	1		164695580	202.715	25	NT	1
76167600	168.577	4	NT	1		77277632	164.769	4	NT	1
168163100	166.445	7	NT	1		171459100	161.038	9	NT	1
108597150	165.554	0	NT	1		171217890	191.405	22	NT	1
84078592	182.826	3	NT	1		169023730	173.267	19	NT	1
85400504	169.412	4	NT	1		86208824	4569.52	16	NT	1
86716528	170.62	3	NT	1		173870370	2928.49	54	NT	1
82066744	338.121	1	NT	1		179963490	160.873	5	NT	1
75398264	173.326	2	NT	1		90392680	1437.83	51	NT	1
78752096	177.924	9	NT	1		80528328	167.127	3	NT	1
79789272	179.234	3	NT	1		83416696	226.926	7	NT	1
84629040	185.859	2	NT	1		187316940	1724.58	46	NT	1
78989912	4877.78	6	NT	1		157694370	184.349	24	NT	1
78595752	193.974	7	NT	1		171630750	1031.38	55	NT	1
79058432	181.982	3	NT	1		87706520	3060.81	11	NT	1
80568992	187.145	2	NT	1		89765096	3565.75	2	NT	1
89058408	9811.67	24	NT	1		173124450	5235.5	19	NT	1
86548576	6791.26	25	NT	1		156254660	5179.41	18	NT	1
85457704	4038.25	9	NT	1		120493980	7474.67	16	NT	1
84130864	737.198	2	NT	1		83522056	157.562	2	NT	1
116858280	11271.2	33	NT	1		76266432	174.835	7	NT	1
82683984	383.275	3	NT	1		90377232	156.234	3	NT	1
84282064	6685.27	30	NT	1		102232460	176.194	8	NT	1
83928216	3660.88	10	NT	1		86078288	165.807	5	NT	1
84409048	1038.48	6	NT	1		83803464	170.357	6	NT	1
161281710	175.242	50	NT	1		82124840	165.607	2	NT	1
96689360	8832.87	32	NT	1		79553360	152.999	1	NT	1
121211500	11438.2	48	NT	1		94961448	160.835	4	NT	1
83162512	185.266	7	NT	1		78556160	168.707	4	NT	1
81816472	269.872	4	NT	1		179276980	157.686	2	NT	1
85369624	227.667	2	NT	1		79091488	168.958	4	NT	1
84655600	531.601	6	NT	1		81889512	154.603	1	NT	1
83366184	1916.37	9	NT	1		96694976	157.491	8	NT	1
86455864	5683.66	17	NT	1		179576020	173.829	2	NT	1
82145112	666.541	6	NT	1		91550864	1991.33	13	NT	1
92192960	6417.73	17	NT	1		103359750	5808.83	38	NT	1
88442128	9011.52	14	NT	1		124405670	4689.86	35	NT	1
84734744	3128.53	8	NT	1		75890608	202.721	3	NT	1
91163440	9836.47	23	NT	1		84704448	183.189	1	NT	1
82952104	282.75	0	NT	1		78552520	152.184	4	NT	1
166552460	186.432	58	NT	1		67690056	184.47	2	NT	1
86165064	8053.47	23	NT	1		77669768	150.665	4	NT	1
79471056	4665.46	10	NT	1		158128720	153.489	10	NT	1
65818252	8656.91	10	NT	1		76280336	152.623	3	NT	1
126702300	8555.43	23	NT	1		134278990	8501.06	51	NT	1
192163580	2256.09	7	NT	1		102990160	4826.59	30	NT	1
184921950	10090.1	35	NT	1		100098370	3816.56	23	NT	1
177018660	168.605	40	NT	1		78427592	2891.9	5	NT	1
82965864	166.426	7	NT	1		76710200	169.336	1	NT	1
176869620	166.779	41	NT	1		167704210	159.269	7	NT	1
81185048	205.507	5	NT	1		80075888	238.815	0	NT	1
165075260	6192.12	63	NT	1		167313950	180.937	33	NT	1
86095416	248.354	8	NT	1		171204050	162.24	13	NT	1
81747912	172.023	6	NT	1		92380624	354.399	1	NT	1
133321980	9461.52	47	NT	1		77750104	165.262	0	NT	1
139114420	9572.41	61	NT	1		166684430	163.904	28	NT	1
84257240	254.159	7	NT	1		175765600	239.56	19	NT	1
78414832	169.059	2	NT	1		81468176	160.357	4	NT	1
80523568	443.884	3	NT	1		160931890	3665.41	65	NT	1
104016160	10304.3	25	NT	1		151467620	5585.2	73	NT	1
84174640	233.754	2	NT	1		153026670	5539.89	45	NT	1
86513304	177.938	6	NT	1		81678640	160.449	5	NT	1
111567300	8288.54	45	NT	1		157532370	3975.31	60	NT	1
81676856	291.058	8	NT	1		82710496	2315.18	3	NT	1
95051008	9297.73	15	NT	1		165649980	146.29	9	NT	1
102717790	9186.16	24	NT	1		77788144	3170.88	20	NT	1
78249816	212.574	3	NT	1		70865920	151.934	8	NT	1
86698000	176.829	3	NT	1		180595200	146.292	7	NT	1
82972024	185.54	2	NT	1		197844270	161.296	19	NT	1
92693800	7813.45	22	NT	1		182456800	147.484	13	NT	1
81998632	179.976	5	NT	1		81341320	1959.1	10	NT	1
103796680	9647.29	37	NT	1		182536660	150.178	14	NT	1
138242800	11051.8	56	NT	1		190840540	154.629	12	NT	1
78856888	221.401	5	NT	1		162979260	182.189	10	NT	1
79448176	181.086	1	NT	1		174257550	159.4	23	NT	1
89060288	181.936	7	NT	1		173027440	154.423	14	NT	1
176817360	185.393	50	NT	1		96255488	2871.89	41	NT	1
84298600	7572.79	30	NT	1		187338720	657.836	45	NT	1
100262230	10134.1	42	NT	1		189477700	169.845	37	NT	1
76920560	196.08	2	NT	1		80700920	149.041	5	NT	1
175547420	184.672	56	NT	1		79179120	1716.03	14	NT	1
79562216	1738.15	20	NT	1		76883688	151.978	3	NT	1
181146240	379.599	57	NT	1		171380290	203.104	28	NT	1
173018020	4664.41	60	NT	1		77408784	783.298	12	NT	1
74689032	11814	32	NT	1		165118130	185.621	15	NT	1
84425248	10860.2	37	NT	1		172133680	154.156	11	NT	1
103871530	8918.11	27	NT	1		67432712	1880.83	14	NT	1
79608704	176.285	3	NT	1		123028230	3837.77	58	NT	1
78196632	174.034	5	NT	1		80612504	160.425	5	NT	1
99120584	3259.69	25	NT	1		85164512	1809.86	6	NT	1
89083672	7151.51	11	NT	1		99134208	3073.51	20	NT	1
76769080	176.957	6	NT	1		81187504	161.243	3	NT	1
114011280	12004.8	38	NT	1		87667152	1983.63	5	NT	1
80307960	176.633	6	NT	1		81344144	276.055	5	NT	1
82872376	183.538	4	NT	1		78619400	173.123	3	NT	1
77448760	173.281	3	NT	1		85670832	163.903	8	NT	1
85621160	176.608	6	NT	1		121253980	4222.19	58	NT	1
77873192	174.399	4	NT	1		173462700	2478.82	55	NT	1
83969584	174.608	7	NT	1		78836592	187.708	10	NT	1
81656512	174.341	6	NT	1		79160928	158.433	0	NT	1
82766576	185.033	10	NT	1		167493220	4558.05	61	NT	1
88138904	179.022	4	NT	1		78682344	155.794	2	NT	1
86164832	178.983	3	NT	1		79599032	184.983	4	NT	1
86751640	173.581	1	NT	1		80178440	188.273	5	NT	1
79940576	157.9	4	NT	1		108453830	5943.74	31	NT	1
79897416	167.574	2	NT	1		169075550	399.835	37	NT	1
73702432	561.998	18	NT	1		161293570	193.361	36	NT	1
80318408	161.281	1	NT	1		85271288	346.1	4	NT	1
77193824	172.524	5	NT	1		82540104	227.256	4	NT	1
78458800	175.523	7	NT	1		131065140	6931.32	36	NT	1
77380432	162.831	1	NT	1		96320424	5210.13	29	NT	1
81147000	174.185	3	NT	1		82036448	167.669	4	NT	1
160659010	4062.9	68	NT	1		80564048	243.694	6	NT	1
85712832	177.972	4	NT	1		87923720	165.037	2	NT	1
79628008	161.658	4	NT	1		89453216	194.748	2	NT	1
78564304	166.572	12	NT	1		171644800	169.946	22	NT	1
89125624	9854.21	33	NT	1		85626480	159.8	7	NT	1
80644360	167.442	9	NT	1		82402504	5254.03	22	NT	1
166673660	205.825	62	NT	1		77854000	208.604	0	NT	1
170302860	185.646	18	NT	1		116147010	7954.08	29	NT	1
79250048	180.865	4	NT	1		90939936	160.766	9	NT	1
169961860	182.627	34	NT	1		167677010	266.731	9	NT	1
80822576	190.074	10	NT	1		81441472	929.118	4	NT	1
166542420	3212.29	77	NT	1		179582240	151.853	21	NT	1
80690104	179.793	5	NT	1		176135150	146.511	26	NT	1
163547150	3222.58	59	NT	1		84272576	1407.79	23	NT	1
169648900	4492.44	76	NT	1		91449112	2099.42	33	NT	1
81645032	186.965	3	NT	1		83338704	2802.56	31	NT	1
170585810	397.776	71	NT	1		110137660	3945.32	60	NT	1
87392400	180.723	3	NT	1		106744420	4520.76	42	NT	1
158171870	6620.15	54	NT	1		75630912	153.205	4	NT	1
79915456	188.373	6	NT	1		78394064	169.821	7	NT	1
141174130	11113.7	53	NT	1		162056660	186.799	10	NT	1
84877384	182.372	5	NT	1		89227264	1240.4	5	NT	1
83280616	176.659	2	NT	1		165436620	960.9	48	NT	1
79142800	169.441	4	NT	1		114206170	6224.78	52	NT	1
76838496	172.965	2	NT	1		76707752	188.609	5	NT	1
161267440	172.191	11	NT	1		108659260	4618.08	29	NT	1
164149180	179.401	9	NT	1		98389232	3559.57	15	NT	1
81775712	169.22	5	NT	1		76238824	162.847	5	NT	1
163854660	175.245	8	NT	1		114383320	6358.26	49	NT	1
162563920	180.094	8	NT	1		173831840	200.209	11	NT	1
174940670	173.022	5	NT	1		101539040	4482	12	NT	1
77607512	2084.52	7	NT	1		114050020	5371.8	20	NT	1
165422400	175.156	8	NT	1		96605152	7681.02	42	NT	1
83170448	175.38	4	NT	1		159956610	5121.98	45	NT	1
80374464	180.705	3	NT	1		104857830	7099.09	28	NT	1
80417344	183.394	5	NT	1		162574830	5669.93	34	NT	1
82182080	173.614	1	NT	1		86092104	340.083	4	NT	1
76355536	180.85	4	NT	1		107665700	7048.81	17	NT	1
78304568	197.224	6	NT	1		68930184	162.149	1	NT	1
81236992	181.553	2	NT	1		108588900	7785.09	38	NT	1
81037952	197.472	11	NT	1		102446970	157.347	13	NT	1
87300688	184.283	5	NT	1		178790290	185.554	20	NT	1
77682400	181.304	2	NT	1		79000520	166.925	6	NT	1
77613008	175.06	6	NT	1		160079860	171.622	24	NT	1
80821528	184.4	1	NT	1		96767080	5009.67	37	NT	1
77622072	223.659	0	NT	1		168776700	1639.56	69	NT	1
78653400	178.737	2	NT	1		100715180	4309.04	43	NT	1
82883480	180.852	5	NT	1		167521570	219.178	33	NT	1
82743024	172.265	3	NT	1		75154328	166.519	2	NT	1
157838540	215.746	68	NT	1		148739010	6463.91	54	NT	1
80065280	184.664	5	NT	1		72073976	177.548	5	NT	1
80365608	174.035	4	NT	1		133908930	6407.74	46	NT	1
77554872	190.801	3	NT	1		81193904	270.135	6	NT	1
75470112	183.214	0	NT	1		136898420	5760.78	30	NT	1
148760670	4449.32	65	NT	1		78795736	226.221	5	NT	1
77350512	193.07	3	NT	1		170872560	321.729	31	NT	1
76579832	192.876	6	NT	1		89480008	175.64	6	NT	1
81092472	188.871	1	NT	1		88874296	169.9	3	NT	1
169387420	198.853	6	NT	1		130026400	9471.96	31	NT	1
79907200	203.817	6	NT	1		74465376	164.863	2	NT	1
77809808	227.193	0	NT	1		77259240	184.708	1	NT	1
83506056	194.296	1	NT	1		77070816	210.449	5	NT	1
172849170	221.726	9	NT	1		129460640	5465.52	41	NT	1
147661390	4248.19	68	NT	1		76809944	168.32	4	NT	1
156406690	4374.49	55	NT	1		79287624	172.966	1	NT	1
84408784	174.966	0	NT	1		129316700	6280.45	47	NT	1
78981472	189.382	1	NT	1		121060030	4104.73	35	NT	1
81669184	179.104	3	NT	1		75691104	191.352	3	NT	1
75742512	204.491	4	NT	1		78702584	176.176	5	NT	1
79966168	183.463	1	NT	1		171420990	309.228	45	NT	1
80209408	183.138	2	NT	1		172228450	159.225	11	NT	1
82642720	179.058	0	NT	1		90183352	3110.54	25	NT	1
163417680	5101.04	55	NT	1		92393312	3888.11	13	NT	1
88767720	191.017	4	NT	1		148064930	5480.11	53	NT	1
159447540	190.526	65	NT	1		75388480	3115.44	22	NT	1
144826400	11734.7	45	NT	1		173610910	157.805	18	NT	1
163819010	286.156	61	NT	1		69238104	2397.42	5	NT	1
77977264	183.891	1	NT	1		79648576	151.978	7	NT	1
92071880	200.559	4	NT	1		172421600	153.795	30	NT	1
78837632	178.622	0	NT	1		123963220	4600.67	56	NT	1
78494056	182.332	3	NT	1		159712820	247.151	36	NT	1
76050328	188.373	2	NT	1		150778960	592.283	93	NT	1
72337120	210.227	1	NT	1		110125300	4530.61	45	NT	1
79723680	170.647	5	NT	1		81279384	150.52	4	NT	1
145077870	188.37	16	NT	1		169757390	169.398	21	NT	1
68088608	196.206	1	NT	1		180436340	315.929	28	NT	1
120783300	9412.92	44	NT	1		93592480	2637.29	18	NT	1
76316856	190.88	1	NT	1		85027904	2828.84	7	NT	1
79327872	174.714	3	NT	1		106423620	4601.4	32	NT	1
80827152	177.898	5	NT	1		101755110	5664.51	42	NT	1
99207344	8954.95	30	NT	1		149429630	2769.61	69	NT	1
104424930	10030.3	37	NT	1		75772944	205.659	7	NT	1
148156860	6364.07	68	NT	1		79141880	193.678	6	NT	1
80328664	261.402	2	NT	1		177839580	1438.28	64	NT	1
74024560	165.287	2	NT	1		81694496	240.699	11	NT	1
80623544	177.28	1	NT	1		75617256	2167.41	5	NT	1
77863976	175.258	2	NT	1		99642832	7105.05	32	NT	1
130236450	8986.39	59	NT	1		103591440	5296.3	51	NT	1
106052620	8605.55	33	NT	1		79297424	1861.06	3	NT	1
79532400	172.731	0	NT	1		76994880	798.127	2	NT	1
122567030	12074.2	47	NT	1		81029848	212.099	3	NT	1
76367864	182.257	1	NT	1		103808430	4288.81	45	NT	1
76034952	964.397	0	NT	1		116369340	7049.59	44	NT	1
75805352	184.159	14	NT	1		176011310	164.482	11	NT	1
80660520	400.998	6	NT	1		85397576	5858.55	20	NT	1
74956632	185.536	6	NT	1		77079296	1208.42	4	NT	1
128178370	9015.77	54	NT	1		174689700	2430.81	63	NT	1
77390496	258.114	12	NT	1		84900072	294.276	5	NT	1
84815344	3985.1	8	NT	1		120727300	5477.91	38	NT	1
77119656	192.35	20	NT	1		128334750	5870.78	41	NT	1
91006536	6585.07	11	NT	1		87074312	284.331	8	NT	1
74700904	181.084	7	NT	1		85717656	5984.73	17	NT	1
78700728	219.279	16	NT	1		171098110	178.002	14	NT	1
156706540	202.08	18	NT	1		181648320	154.146	32	NT	1
104551260	8087.02	26	NT	1		184567300	153.093	14	NT	1
77353632	217.343	7	NT	1		74679120	169.345	2	NT	1
80484512	233.056	5	NT	1		72629192	180.217	3	NT	1
84509904	2193.35	3	NT	1		79057880	171.674	2	NT	1
112424360	10125.9	52	NT	1		94910200	5523.36	24	NT	1
168683620	249.912	53	NT	1		78441288	162.168	4	NT	1
81462296	295.6	11	NT	1		170050300	170.311	7	NT	1
80297680	2632.71	13	NT	1		167405020	149.954	18	NT	1
166346080	214.471	49	NT	1		93903552	8747.09	24	NT	1
72922176	200.037	4	NT	1		160136290	3205.24	53	NT	1
152028300	9141.83	72	NT	1		174799780	144.048	19	NT	1
102623300	8082.38	39	NT	1		72697840	2883.12	11	NT	1
124228360	9926.2	49	NT	1		167746450	144.185	23	NT	1
116617120	12249.6	34	NT	1		87755856	5906.98	20	NT	1
76495536	202.898	2	NT	1		73945968	2551.43	6	NT	1
82268568	1827.23	18	NT	1		74112840	156.325	1	NT	1
69903896	1338.56	13	NT	1		86241680	3584.65	16	NT	1
155996060	5321.57	62	NT	1		87613760	6044.01	27	NT	1
165495460	195.085	37	NT	1		75008608	160.626	0	NT	1
81744608	2686.92	9	NT	1		162620990	156.979	35	NT	1
86542344	4839.82	13	NT	1		169075840	200.536	9	NT	1
146244130	7349.22	62	NT	1		148359460	4778.51	56	NT	1
81309776	285.288	7	NT	1		88116808	3480.88	18	NT	1
77672296	229.745	8	NT	1		159324450	5280.28	84	NT	1
141016320	11052.6	54	NT	1		79506336	1270.04	6	NT	1
148945540	8867.02	53	NT	1		135584050	4858.59	57	NT	1
158496800	254.493	53	NT	1		175267700	179.377	29	NT	1
85199760	5600	11	NT	1		77760856	162.851	10	NT	1
73856496	5070.28	20	NT	1		95217128	2777.34	15	NT	1
90927152	9296.08	26	NT	1		85297376	6604.17	17	NT	1
84354576	6005.78	4	NT	1		175907390	164.085	29	NT	1
95818704	10068.9	24	NT	1		85280056	6802.24	23	NT	1
81426792	201.15	6	NT	1		173102590	224.921	19	NT	1
77173504	162.293	18	NT	1		115698740	5036.83	53	NT	1
72792216	168.747	14	NT	1		179030160	156.313	11	NT	1
165674990	168.849	22	NT	1		78000864	160.119	8	NT	1
187891070	4995.68	47	NT	1		86293576	153.089	4	NT	1
80388448	167.055	7	NT	1		137561360	6002.5	48	NT	1
85220968	171.241	21	NT	1		85845288	165.221	4	NT	1
184115180	6201.77	47	NT	1		174599980	206.21	15	NT	1
187432780	5581.78	48	NT	1		175722030	172.334	39	NT	1
190731600	6696.39	55	NT	1		100194590	3975.98	21	NT	1
87131312	166.111	14	NT	1		130963120	5868.49	34	NT	1
83356080	185.996	16	NT	1		76485592	170.197	3	NT	1
108877760	6078.13	45	NT	1		156325740	5914.82	62	NT	1
111941250	5340.7	51	NT	1		81036016	153.513	5	NT	1
164578800	170.767	22	NT	1		76996104	164.701	4	NT	1
100122790	7070.21	41	NT	1		72857400	157.305	3	NT	1
161924380	189.277	22	NT	1		140327870	3572.86	57	NT	1
78926840	249.157	11	NT	1		73475704	156.141	4	NT	1
92982696	6922.81	33	NT	1		74199240	155.105	4	NT	1
160540910	186.427	36	NT	1		98293272	4277.93	25	NT	1
153076850	3642.35	71	NT	1		83055736	2733.41	14	NT	1
164341680	182.158	33	NT	1		102864830	5321.05	29	NT	1
76412968	192.165	9	NT	1		136964640	4125.74	45	NT	1
169304590	238.104	28	NT	1		87594744	4816.64	19	NT	1
163995660	999.969	56	NT	1		101195550	4332.95	16	NT	1
156843410	200.818	3	NT	1		171063140	205.416	10	NT	1
86682456	186.064	3	NT	1		106189750	6350.65	26	NT	1
141651840	5908.66	57	NT	1		97463360	5278.6	32	NT	1
79174528	225.729	1	NT	1		117828680	6219.02	36	NT	1
79942464	184.805	4	NT	1		92004392	6357.53	25	NT	1
83600728	179.815	3	NT	1		72721888	195.904	9	NT	1
85169160	183.874	3	NT	1		94698664	5125.74	29	NT	1
78788488	195.419	1	NT	1		78123328	176.155	1	NT	1
75558840	4389.88	6	NT	1		127647630	4543.82	50	NT	1
87489560	7364	27	NT	1		73633168	167.772	3	NT	1
82024472	184.131	6	NT	1		89946640	5040.03	17	NT	1
80889640	220.728	7	NT	1		162385390	163.351	11	NT	1
162234140	189.233	19	NT	1		142766020	7559.8	58	NT	1
104410420	8879.37	34	NT	1		93852352	5299.12	22	NT	1
78700744	1937.04	7	NT	1		156579970	163.482	9	NT	1
161732530	543.67	44	NT	1		77441408	158.649	5	NT	1
83549528	183.358	5	NT	1		156173360	159.359	14	NT	1
102927660	9414.08	32	NT	1		165391790	202.884	21	NT	1
82885696	182.78	5	NT	1		146584990	6614.56	58	NT	1
94418440	7839.16	27	NT	1		163216030	227.641	24	NT	1
76824392	180.796	4	NT	1		135533620	5286.83	49	NT	1
77985040	199.66	4	NT	1		83166904	312.692	3	NT	1
78429320	187.115	1	NT	1		166634020	159.006	18	NT	1
82594496	205.359	5	NT	1		79786704	189.67	3	NT	1
165418830	400.748	63	NT	1		73514648	1614.2	6	NT	1
79690704	237.83	4	NT	1		71425448	184.401	4	NT	1
77528192	3788.36	6	NT	1		122920460	5416.79	50	NT	1
127615970	8541.15	46	NT	1		94215632	183.885	5	NT	1
75950288	221.557	2	NT	1		170719630	176.027	8	NT	1
76352000	213.311	8	NT	1		74321952	325.47	4	NT	1
158130880	3590.24	67	NT	1		128648780	3356.97	70	NT	1
124794910	10663	45	NT	1		153796030	5253.31	41	NT	1
77834624	197.415	16	NT	1		75220536	143.832	7	NT	1
158628510	206.165	31	NT	1		75822560	148.016	11	NT	1
71847296	184.641	2	NT	1		164847570	216.971	22	NT	1
75589072	196.614	12	NT	1		80022696	143.702	10	NT	1
79724120	184.676	2	NT	1		163891600	257.357	22	NT	1
150838210	182.122	6	NT	1		75264632	1766.67	2	NT	1
157456060	177.21	7	NT	1		157690220	3443.6	44	NT	1
77052864	186.828	0	NT	1		162396340	203.203	36	NT	1
86515640	351.117	1	NT	1		110488360	5931.95	39	NT	1
129933900	8981.03	53	NT	1		163123150	4251.88	59	NT	1
137806130	7659.26	59	NT	1		79498384	150.314	5	NT	1
162700560	6311.39	51	NT	1		148988820	5142.64	49	NT	1
168014300	346.555	26	NT	1		78417744	150.42	4	NT	1
130491800	7887.71	52	NT	1		172845220	160.687	5	NT	1
170290640	5161.95	67	NT	1		76759632	1273.21	4	NT	1
169145730	2085.84	71	NT	1		97401384	6384.78	34	NT	1
176613600	507.464	61	NT	1		177944220	168.216	14	NT	1
146934220	6866.87	68	NT	1		119876060	5808.16	44	NT	1
103308060	9341.95	24	NT	1		152001760	5834.32	47	NT	1
104481620	8699.63	28	NT	1		172488340	391.013	9	NT	1
147746880	6314.19	63	NT	1		105355360	5992.09	33	NT	1
173569010	3457.74	76	NT	1		171811970	155.124	10	NT	1
92862144	4463.03	17	NT	1		171957360	157.938	16	NT	1
79075592	200.414	3	NT	1		130041200	5563.45	54	NT	1
112060430	7633.09	37	NT	1		77504456	597.955	4	NT	1
99781840	7163.7	22	NT	1		167669680	199.949	9	NT	1
110884430	9532.38	38	NT	1		141029660	7519.9	30	NT	1
81804880	864.208	3	NT	1		100272980	4481.75	19	NT	1
137468370	8498.56	64	NT	1		174593090	168.781	8	NT	1
76697832	199.838	1	NT	1		89425288	3187.26	8	NT	1
105234020	8027.26	32	NT	1		104209900	5945.15	23	NT	1
102025170	6964.59	18	NT	1		120511180	5654.21	26	NT	1
113273710	7954.67	44	NT	1		105743830	4126.84	25	NT	1
102334250	9516.83	25	NT	1		137282830	6534.92	52	NT	1
82579360	226.188	7	NT	1		100305320	6568.93	23	NT	1
82965176	391.14	4	NT	1		132912950	6631.82	50	NT	1
82844320	390.76	4	NT	1		173223300	163.312	33	NT	1
80814936	200.681	2	NT	1		72722960	247.93	4	NT	1
83422312	220.427	4	NT	1		175312400	239.057	49	NT	1
89033168	219.323	5	NT	1		97110696	1249.44	6	NT	1
126900660	9772.12	55	NT	1		146057410	2432.96	72	NT	1
84045648	853.289	5	NT	1		135266990	2681.67	53	NT	1
83708616	8906.79	33	NT	1		177098640	151.6	12	NT	1
127937830	7728.2	45	NT	1		168382110	166.418	18	NT	1
140856130	9258.73	51	NT	1		82284672	683.003	2	NT	1
80221248	226.932	5	NT	1		170172020	156.245	18	NT	1
104677670	8449	34	NT	1		86557008	3711.69	9	NT	1
102176810	11831.6	27	NT	1		76378256	254.288	4	NT	1
124949890	12066.5	38	NT	1		165448180	172.175	35	NT	1
91742920	2789.06	5	NT	1		114013720	5681.52	46	NT	1
79085816	279.386	6	NT	1		167957650	238.348	11	NT	1
78602608	246.165	0	NT	1		160732460	170.321	4	NT	1
94814744	8805.53	20	NT	1		154043310	244.14	43	NT	1
72752456	10281.2	36	NT	1		109901900	5859.74	50	NT	1
94076072	5888.8	15	NT	1		159408930	3093.4	52	NT	1
177066380	6513.37	66	NT	1		162044380	158.854	30	NT	1
101201940	11172.6	29	NT	1		166962500	240.028	26	NT	1
83928520	515.945	0	NT	1		82301488	212.902	2	NT	1
173915840	3486.93	70	NT	1		80271000	159.522	6	NT	1
83264480	477.175	5	NT	1		79303416	2576.16	13	NT	1
84044160	2876.36	6	NT	1		80931592	159.029	7	NT	1
87962032	541.332	1	NT	1		78718592	161.565	5	NT	1
165315300	4903.65	51	NT	1		86268336	160.18	9	NT	1
79456560	448.097	4	NT	1		79605016	158.877	7	NT	1
82117448	537.687	11	NT	1		162590240	169.585	19	NT	1
183388160	3137.2	75	NT	1		155282560	5680.34	53	NT	1
81975256	238.906	6	NT	1		164827120	168.674	13	NT	1
79159648	217.752	6	NT	1		160044510	168.194	16	NT	1
109607060	12519.3	44	NT	1		78810024	170.986	2	NT	1
87031272	218.426	1	NT	1		78645848	169.758	6	NT	1
159859120	6518.83	86	NT	1		84007904	163.481	6	NT	1
91638288	11396	27	NT	1		83432488	175.48	1	NT	1
87221888	218.592	2	NT	1		70538208	181.653	8	NT	1
83961888	3423.6	10	NT	1		157381870	4472.65	47	NT	1
157389280	227.844	43	NT	1		177235300	208.359	24	NT	1
86400016	214.068	0	NT	1		163125280	186.416	9	NT	1
165767230	5058.87	55	NT	1		169246780	223.649	33	NT	1
80984512	237.135	10	NT	1		172577790	2361.2	56	NT	1
76308608	208.368	4	NT	1		73037352	267.797	8	NT	1
98225264	8320.74	14	NT	1		105317520	10486.5	36	NT	1
81597600	233.429	6	NT	1		168662030	289.208	22	NT	1
77579160	254.064	2	NT	1		106808580	6759.72	46	NT	1
80059248	211.441	1	NT	1		156250300	169.271	6	NT	1
89487880	202.975	2	NT	1		72458080	175.292	1	NT	1
168421040	350.082	51	NT	1		164947500	250.328	39	NT	1
75494872	202.719	4	NT	1		145403250	8653.84	34	NT	1
87372184	8055.13	17	NT	1		71138240	169.397	2	NT	1
74776720	215.209	3	NT	1		174205440	164.253	10	NT	1
131690620	311.426	5	NT	1		139512140	6130.77	47	NT	2
76642200	204.05	7	NT	1		82964120	157.014	3	NT	2
66785488	222.952	2	NT	1		162956320	160.14	33	NT	2
157578850	7218.13	60	NT	1		128821480	4905.29	43	NT	2
81761648	202.106	1	NT	1		130214510	5433.16	32	NT	2
76317328	212.297	0	NT	1		140521200	4822.14	43	NT	2
75238680	209.859	4	NT	1		163013700	181.324	23	NT	2
159036770	3658.29	14	NT	1		148825860	3199.03	43	NT	2
81835872	203.532	3	NT	1		144875150	5101.55	62	NT	2
82010080	1136.37	4	NT	1		164755090	161.51	27	NT	2
78032608	212.365	0	NT	1		164353060	214.378	27	NT	2
80663992	219.813	5	NT	1		141950460	4931.15	57	NT	2
167406340	380.23	67	NT	1		166125710	170.673	16	NT	2
81342776	203.063	0	NT	1		163545340	159.498	16	NT	2
81877368	213.436	1	NT	1		80650984	158.15	10	NT	2
82949752	471.62	0	NT	1		149970480	5385.19	60	NT	2
83163752	251.566	3	NT	1		154273520	4487.8	37	NT	2
166597250	3085.63	75	NT	1		79685432	168.877	7	NT	2
87413336	751.727	1	NT	1		81801304	277.375	10	NT	2
169033860	227.344	27	NT	1		159251540	5859.77	41	NT	2
139708910	10745	66	NT	1		99858496	8235.61	27	NT	2
90302560	9760.56	22	NT	1		97149872	4144.38	27	NT	2
174503780	243.775	42	NT	1		146262480	4107.95	34	NT	2
89938248	8903.54	24	NT	1		170137870	182.546	10	NT	2
173408800	274.88	29	NT	1		81615976	346.491	3	NT	2
145052300	11144	57	NT	1		105592030	4621.1	19	NT	2
139914990	10630	47	NT	1		156827550	5119.45	49	NT	2
170403100	2813.63	62	NT	1		99254872	7609.43	26	NT	2
132170870	14284.3	39	NT	1		89819504	4175.24	17	NT	2
77011680	196.281	4	NT	1		178948930	183.472	4	NT	2
155532560	6849.31	59	NT	1		82989704	223.012	6	NT	2
148156080	11093.7	67	NT	1		80937472	300.148	4	NT	2
141270050	11897.5	67	NT	1		80293928	3916.35	5	NT	2
79732944	203.94	4	NT	1		88040448	2647.03	15	NT	2
137572860	13167.8	46	NT	1		82419136	2518.89	4	NT	2
150631580	9723.91	58	NT	1		80118304	172.567	8	NT	2
139948480	13479.9	60	NT	1		168763860	223.512	26	NT	2
145295870	8314.02	63	NT	1		131095570	6379.17	42	NT	2
78594024	197.268	1	NT	1		74855520	177.586	2	NT	2
72250056	163.558	12	NT	1		162832610	182.104	18	NT	2
73161352	165.28	2	NT	1		147584400	7508.87	49	NT	2
72534608	166.822	21	NT	1		120865910	9257.99	40	NT	2
74175824	163.18	10	NT	1		73934920	191.997	5	NT	2
72836440	169.421	22	NT	1		77040112	212.049	4	NT	2
77469312	171.099	3	NT	1		78637056	176.618	5	NT	2
72609112	167.167	15	NT	1		166735360	235.138	20	NT	2
91498400	9349.88	47	NT	1		133930700	9720.08	42	NT	2
77525064	170.773	5	NT	1		76204320	185.837	1	NT	2
70873808	174.134	10	NT	1		80991000	155.755	4	NT	2
85365352	7827.05	29	NT	1		144806850	6912.85	54	NT	2
70636520	174.625	8	NT	1		74396624	158.959	4	NT	2
118531970	9982.37	69	NT	1		83284520	1976.46	18	NT	2
73072752	177.724	19	NT	1		73451632	781.454	3	NT	2
74501616	175.881	11	NT	1		78613768	1673.63	16	NT	2
74500648	176.078	6	NT	1		89176824	2118.58	16	NT	2
74925240	542.822	6	NT	1		74780704	179.951	5	NT	2
75032072	174.324	20	NT	1		90577712	5014.67	19	NT	2
78116936	3162.56	29	NT	1		157043650	176.4	0	NT	2
111473820	11502.4	51	NT	1		116240190	6441.43	27	NT	2
71261200	176.194	12	NT	1		90860360	5016.38	18	NT	2
73885744	177.651	15	NT	1		85045496	161.302	4	NT	2
143296750	5750.65	75	NT	1		74374896	177.985	8	NT	2
158087360	369.109	36	NT	1		86069912	1120.15	15	NT	2
112788670	7827.49	55	NT	1		117168060	4987.77	26	NT	2
157522300	238.928	31	NT	1		76464024	737.245	4	NT	2
126625160	12790	53	NT	1		74337392	159.317	2	NT	2
77155576	210.795	6	NT	1		106357760	4192.51	45	NT	2
80452384	209.325	10	NT	1		79796536	2096.3	14	NT	2
164949410	218.987	36	NT	1		79036160	483.914	6	NT	2
133928160	9928.61	66	NT	1		78434992	5524.68	9	NT	2
164357620	204.769	62	NT	1		77352584	157.942	5	NT	2
81409696	215.255	6	NT	1		74088912	164.203	3	NT	2
164190400	188.418	33	NT	1		120137320	7188.63	40	NT	2
78992104	239.871	9	NT	1		76571144	192.839	6	NT	2
66105240	205.549	21	NT	1		122505370	8308.38	30	NT	2
77929544	218.826	10	NT	1		160783940	250.337	44	NT	2
80052536	3869.01	2	NT	1		160141150	207.615	27	NT	2
97444136	201.548	33	NT	1		64332272	160.334	3	NT	2
75856704	237.531	12	NT	1		95027440	6841.75	24	NT	2
155857700	5101.37	63	NT	1		82438976	271.833	15	NT	2
76472464	183.756	3	NT	1		179111760	177.003	23	NT	2
77959192	159.25	2	NT	1		87904744	3679.84	34	NT	2
78751720	170.251	3	NT	1		103540980	6226.46	32	NT	2
172630270	177.685	25	NT	1		126444740	7273.69	34	NT	2
81357120	166.014	6	NT	1		175697580	227.121	27	NT	2
78888024	156.847	1	NT	1		174725140	3979.9	31	NT	2
78783656	169.115	2	NT	1		165256000	1735.58	6	NT	2
74709784	164.935	3	NT	1		162992340	188.761	4	NT	2
158606850	171.341	18	NT	1		122620580	6799.46	38	NT	2
77555936	163.366	0	NT	1		128668120	5861.13	34	NT	2
70781192	169.687	6	NT	1		77587320	184.538	16	NT	2
81422424	172.615	5	NT	1		85698608	3728.03	31	NT	2
74211696	166.946	8	NT	1		71840472	188.864	5	NT	2
71061296	174.057	6	NT	1		137298180	6524.42	32	NT	2
73044288	189.978	0	NT	1		76497072	187.331	3	NT	2
73332896	188.224	1	NT	1		74894320	181.006	9	NT	2
75425272	206.704	8	NT	1		84307648	583.164	5	NT	2
79823496	190.966	2	NT	1		73671632	179.894	13	NT	2
81498504	194.188	4	NT	1		150003090	4041.39	45	NT	2
77751984	237.919	10	NT	1		74977520	215.064	1	NT	2
82495072	195.999	4	NT	1		78355712	168.881	5	NT	2
82784472	196.485	9	NT	1		167735660	257.493	19	NT	2
115917040	11309.5	49	NT	1		94368888	8631.96	35	NT	2
78484720	206.555	4	NT	1		144565890	6628.87	45	NT	2
82605984	204.3	3	NT	1		77364544	145.51	4	NT	2
80458472	236.015	6	NT	1		168155970	170.906	20	NT	2
77987872	3057.37	2	NT	1		163637020	2054.63	41	NT	2
99677440	11925.9	37	NT	1		160162100	155.724	13	NT	2
121681050	8304.95	60	NT	1		69759432	2327.04	2	NT	2
89465528	3614.07	22	NT	1		157015460	3649.14	38	NT	2
87491128	9731.34	25	NT	1		129454200	5114.06	31	NT	2
81926072	7769.64	13	NT	1		71857680	151.504	3	NT	2
74833848	1190.52	1	NT	1		156334880	4455.57	49	NT	2
79833064	372.839	3	NT	1		164406030	337.155	28	NT	2
78713000	204.302	4	NT	1		160188420	237.025	32	NT	2
70717488	5929.66	8	NT	1		124912600	7654.81	46	NT	2
83875368	6892.57	17	NT	1		72737136	2049.13	7	NT	2
70794520	181.337	1	NT	1		163306990	202.428	12	NT	2
87134992	6246.31	14	NT	1		158700960	161.298	9	NT	2
90357816	6224.22	18	NT	1		120464890	5859.63	30	NT	2
101550750	8513.65	38	NT	1		174736380	180.544	5	NT	2
103713220	9960.95	38	NT	1		162681490	169.869	8	NT	2
73427704	187.704	8	NT	1		147699420	7425.72	53	NT	2
72572184	195.161	4	NT	1		170164910	161.223	14	NT	2
96555216	9408.24	27	NT	1		84216904	155.766	3	NT	2
87418744	7585.26	24	NT	1		155299010	1548.11	37	NT	2
78786008	282.992	1	NT	1		77173104	291.031	6	NT	2
165017660	186.956	34	NT	1		141891410	6270.27	46	NT	2
105856300	10911.5	39	NT	1		79275624	234.545	4	NT	2
78908520	301.99	4	NT	1		134514030	4862.8	48	NT	2
72968776	174.64	3	NT	1		77326224	237.727	4	NT	2
82703984	6065.19	13	NT	1		80494224	1928.01	9	NT	2
76613056	3014.63	3	NT	1		74262208	176.529	3	NT	2
74794400	371.685	3	NT	1		153250300	5806.7	36	NT	2
158089980	192.832	37	NT	1		150482930	6300.79	26	NT	2
79948928	2785.53	6	NT	1		79328592	156.844	6	NT	2
80066576	211.87	5	NT	1		128488170	7149.61	52	NT	2
80987392	231.685	4	NT	1		84518336	170.372	5	NT	2
77839736	185.961	2	NT	1		84384280	159.127	9	NT	2
102579980	11127.1	42	NT	1		84959176	169.847	3	NT	2
162407120	205.471	69	NT	1		177384830	175.46	31	NT	2
95172624	9646.67	40	NT	1		118244510	6616.36	34	NT	2
127459890	9348.22	60	NT	1		170861820	157.042	10	NT	2
160698500	211.123	2	NT	1		169366780	152.02	6	NT	2
81167232	183.373	3	NT	1		72903152	154.315	3	NT	2
163635620	193.514	6	NT	1		72566416	147.714	5	NT	2
78643592	191.297	1	NT	1		78147592	453.288	8	NT	2
159871010	202.428	2	NT	1		76335584	157.06	2	NT	2
158984080	238.298	29	NT	1		81232344	148.158	7	NT	2
79357328	174.247	2	NT	1		81654768	151.36	5	NT	2
76955768	179.793	6	NT	1		154831170	164.361	8	NT	2
83058016	172.336	3	NT	1		165343340	1225.35	43	NT	2
168352640	183.931	25	NT	1		166677660	163.197	20	NT	2
79456768	160.666	1	NT	1		177669100	157.909	10	NT	2
91785264	6734.98	30	NT	1		104807170	5925.77	50	NT	2
85036248	238.128	2	NT	1		82563392	4355.5	11	NT	2
82328448	174.525	2	NT	1		80407944	164.175	1	NT	2
172115310	700.096	55	NT	1		84858160	169.924	3	NT	2
85506384	171.443	0	NT	1		83972008	6261.82	25	NT	2
81197680	161.402	4	NT	1		85294840	4484.03	13	NT	2
86324032	178.06	6	NT	1		161594940	190.313	11	NT	2
81530488	188.447	5	NT	1		168785020	187.262	34	NT	2
82386016	185.428	3	NT	1		73032984	156.718	5	NT	2
85083384	208.755	1	NT	1		77308024	154.514	8	NT	2
79240840	174.799	2	NT	1		121151420	5670.4	42	NT	2
82562304	2459.91	5	NT	1		168440220	2420.77	37	NT	2
79815832	191.35	5	NT	1		81090264	5642.52	28	NT	2
79032200	168.973	2	NT	1		82473176	1063.28	2	NT	2
79493688	174.934	1	NT	1		85619192	158.698	6	NT	2
78499952	167.841	4	NT	1		125694770	167.51	19	NT	2
82400840	176.929	1	NT	1		73514472	156.356	10	NT	2
76499568	172.768	7	NT	1		80134328	155.024	7	NT	2
85023640	9242.98	25	NT	1		144754930	5913.52	40	NT	2
80415072	190.673	11	NT	1		121102740	3628.72	42	NT	2
74242520	167.621	6	NT	1		77530832	173.679	1	NT	2
81572104	244.098	3	NT	1		78173032	167.579	7	NT	2
82330040	176.758	5	NT	1		103210480	5715.2	47	NT	2
75940960	190.202	6	NT	1		171322530	2833.22	32	NT	2
82849136	177.044	4	NT	1		84955856	163.401	1	NT	2
82907632	190.653	4	NT	1		76523728	157.125	5	NT	2
81788048	187.666	5	NT	1		75700536	170.834	3	NT	2
83892056	640.65	17	NT	1		174727420	1073.84	35	NT	2
79744480	6227.95	12	NT	1		81720288	159.783	5	NT	2
149550350	7477.56	77	NT	1		175065460	2086.43	46	NT	2
72315792	170.358	8	NT	1		80628152	1978.72	20	NT	2
78856656	185.413	5	NT	1		161001410	162.745	16	NT	2
78946952	185.608	1	NT	1		81529152	2444.85	12	NT	2
79453144	176.829	9	NT	1		82123680	2675.69	21	NT	2
144229540	9778.91	62	NT	1		101801540	6135.38	28	NT	2
82320496	8422.77	25	NT	1		77046400	1324.7	3	NT	2
78888688	596.012	7	NT	1		79606352	1967.54	4	NT	2
73266136	173.246	9	NT	1		117628020	6369.35	64	NT	2
144477840	7774.64	57	NT	1		105658070	5393.2	38	NT	2
75716704	199.832	3	NT	1		182083460	166.226	12	NT	2
168727660	3205.55	10	NT	1		136763380	6296.9	45	NT	2
93028312	10847	39	NT	1		167684940	169.588	16	NT	2
80526160	189.208	3	NT	1		173193310	158.586	8	NT	2
94820968	11752.2	53	NT	1		164677090	198.37	9	NT	2
75052056	181.232	3	NT	1		161936700	167.047	12	NT	2
142015940	12258.1	65	NT	1		122891570	6744.62	37	NT	2
103003580	11649	63	NT	1		129799020	8529.77	50	NT	2
78332168	476.021	0	NT	1		118674550	6911.81	38	NT	2
72503248	177.859	5	NT	1		152439470	6000.84	44	NT	2
161204860	3300.67	9	NT	1		102010920	7157.2	26	NT	2
70157136	197.996	8	NT	1		173002270	188.978	4	NT	2
90751320	10132.6	26	NT	1		110726490	8535.52	35	NT	2
77489776	538.082	7	NT	1		163927490	169.573	12	NT	2
74064424	259.075	6	NT	1		118997500	9119.52	36	NT	2
76782440	192.23	3	NT	1		79493304	554.592	4	NT	2
72554464	259.268	9	NT	1		99624712	5617.39	37	NT	2
76751008	191.662	4	NT	1		172905460	150.606	11	NT	2
157965620	204.358	43	NT	1		175084350	164.207	7	NT	2
158490450	201.543	53	NT	1		81670512	156.698	5	NT	2
77668800	200.46	13	NT	1		87843072	430.313	6	NT	2
78853872	217.186	3	NT	1		166234030	168.9	13	NT	2
156699070	272.795	14	NT	1		77528784	2224.55	9	NT	2
161487180	216.734	45	NT	1		111052640	6503.28	17	NT	2
77238800	9173.18	40	NT	1		123954970	6370.86	46	NT	2
169382420	287.638	37	NT	1		82712440	189.25	2	NT	2
165465390	220.071	31	NT	1		77299080	167.58	7	NT	2
103334980	14002.1	41	NT	1		142250450	6194.42	56	NT	2
150301820	457.63	67	NT	1		142441890	7786.53	53	NT	2
97422624	15067.6	34	NT	1		166968380	159.151	12	NT	2
71001544	187.278	0	NT	1		139884030	5828.31	60	NT	2
73387168	191.806	2	NT	1		102258080	8051.4	20	NT	2
73227280	2570.88	6	NT	1		101337120	9479.69	24	NT	2
154992030	3361.56	64	NT	1		97075016	169.085	12	NT	2
77546672	187.992	3	NT	1		78026384	176.475	4	NT	2
73633576	2326.44	7	NT	1		161427020	166.03	15	NT	2
82017184	3204.06	5	NT	1		119416500	6768.65	47	NT	2
76046312	183.813	0	NT	1		77691472	889.336	5	NT	2
81420496	272.084	1	NT	1		177814540	207.171	19	NT	2
75901600	179.877	5	NT	1		77062008	170.083	3	NT	2
80776384	4315.49	12	NT	1		159058270	250.724	21	NT	2
78329840	182.718	5	NT	1		171690590	602.155	34	NT	2
72771728	417.439	2	NT	1		176257100	167.832	14	NT	2
168110480	194.202	12	NT	1		121138570	11598.9	19	NT	2
158388220	333.142	71	NT	1		75323704	167.742	1	NT	2
80189248	5504.06	6	NT	1		76105152	304.193	5	NT	2
109033620	11272.6	43	NT	1		76845136	185.181	4	NT	2
71540832	185.418	4	NT	1		132775040	5371.1	52	NT	2
137871810	220.457	10	NT	1		163238980	2150.66	32	NT	2
169683680	9952.87	51	NT	1		166620180	167.505	9	NT	2
116617560	10618.2	52	NT	1		97238712	3422.71	17	NT	2
76110376	843.627	0	NT	1		143945940	6716.23	54	NT	2
163859970	485.498	74	NT	1		77199448	1217.93	5	NT	2
110679660	10860.4	45	NT	1		108466670	3854.01	21	NT	2
107964070	11027.5	42	NT	1		158499650	4901.96	60	NT	2
145862500	14735.5	57	NT	1		75161776	167.729	8	NT	2
93605432	8852.71	40	NT	1		71957560	180.108	13	NT	2
178679250	13990.6	77	NT	1		164625260	239.941	25	NT	2
90650240	8995.49	37	NT	1		116712600	7474.08	34	NT	2
80164104	203.611	4	NT	1		172622100	1935.63	23	NT	2
79145512	470.61	4	NT	1		168140500	174.755	6	NT	2
82474520	3706.66	5	NT	1		170747040	2083.32	7	NT	2
93679992	11186.3	34	NT	1		168092480	427.944	52	NT	2
96474464	9696.08	33	NT	1		128403460	4776.2	57	NT	2
84269136	4069.22	14	NT	1		152945100	5582.6	39	NT	2
108203540	11870.4	56	NT	1		76509952	2428.88	13	NT	2
100489270	10019.8	26	NT	1		88095352	5365.46	19	NT	2
82152944	697.669	2	NT	1		128167980	5303.89	65	NT	2
116442630	11789	60	NT	1		95513984	5722.96	20	NT	2
98192312	12705.1	46	NT	1		174855070	163.671	35	NT	2
84641008	222.596	1	NT	1		161792930	150.018	17	NT	2
82253176	214.531	4	NT	1		167770910	152.196	12	NT	2
70530416	203.076	1	NT	1		69804704	167.14	5	NT	2
97415336	5455.6	24	NT	1		70788680	217.098	2	NT	2
118567210	8483.38	45	NT	1		78273504	3394.73	3	NT	2
104561750	9471.44	34	NT	1		67473536	167.975	4	NT	2
78995752	180.11	4	NT	1		79574272	3137.12	2	NT	2
96705080	5956.74	23	NT	1		69646464	163.409	6	NT	2
83155968	175.971	1	NT	1		79083416	6499.4	21	NT	2
84544752	202.314	2	NT	1		92152856	8133.32	24	NT	2
87531968	283.114	4	NT	1		143541300	5260	55	NT	2
81892152	174.041	1	NT	1		100117620	4510.45	70	NT	2
86249992	176.259	2	NT	1		149417300	4863.6	48	NT	2
84316256	228.576	7	NT	1		118961630	6564.82	66	NT	2
92847392	190.651	3	NT	1		107621110	575.805	36	NT	2
176895780	199.555	12	NT	1		156785410	5414.87	54	NT	2
84572624	200.678	1	NT	1		151897460	1283.42	39	NT	2
86101976	175.733	4	NT	1		136008960	6655.36	35	NT	2
91265456	181.369	0	NT	1		164185920	208.447	41	NT	2
91620208	182.285	0	NT	1		163575940	3345.22	63	NT	2
88349152	184.131	0	NT	1		78728568	162.835	17	NT	2
82217528	181.619	3	NT	1		134170620	9363.12	39	NT	2
80722384	186.919	3	NT	1		85427008	3995.6	12	NT	2
81220704	179.29	2	NT	1		123508620	7948.55	51	NT	2
78948256	185.189	1	NT	1		101649340	9202.25	36	NT	2
81091168	184.894	0	NT	1		79704760	2007.83	5	NT	2
79066040	182.439	1	NT	1		78795512	142.083	0	NT	2
78851048	184.16	3	NT	1		73834480	2333.97	4	NT	2
78309328	190.77	4	NT	1		147920770	3982.56	27	NT	2
103069620	9919.97	47	NT	1		77676664	157.159	3	NT	2
89372456	9508.76	31	NT	1		77394680	3560.92	8	NT	2
78013480	1891.2	4	NT	1		75514072	164.81	5	NT	2
78737056	3839.24	3	NT	1		140310500	4885.59	25	NT	2
166512340	204.743	64	NT	1		79583504	310.376	7	NT	2
79995872	1145.35	1	NT	1		159054930	162.141	12	NT	2
80316784	419.179	3	NT	1		88859176	4986.07	23	NT	2
166874110	192.902	46	NT	1		66195172	1983.92	5	NT	2
79877760	217.926	0	NT	1		99485096	4944.39	30	NT	2
164898590	4443.12	63	NT	1		164112380	157.017	21	NT	2
113715420	13772.7	65	NT	1		171141950	159.333	4	NT	2
167029410	290.772	45	NT	1		160552500	266.341	32	NT	2
81067312	229.023	3	NT	1		66437872	464.636	4	NT	2
167802100	480.528	15	NT	1		119135420	4689.87	48	NT	2
78582656	327.685	8	NT	1		130087040	5929.84	51	NT	2
82100592	244.569	5	NT	1		80634232	159.05	2	NT	2
84659528	522.321	5	NT	1		82627632	166.053	4	NT	2
79104768	213.352	4	NT	1		92673392	3577.65	13	NT	2
105705180	13409.2	52	NT	1		125592160	6770.4	43	NT	2
92656960	12209	33	NT	1		85699504	3083.38	18	NT	2
85501704	738.107	4	NT	1		161594990	453.35	43	NT	2
120999430	15426.5	57	NT	1		93342888	3597.33	21	NT	2
84448920	275.021	5	NT	1		93133096	3660.49	23	NT	2
84572128	5251.93	7	NT	1		159905980	446.881	42	NT	2
113414420	11966.6	39	NT	1		141373180	7936.16	52	NT	2
86125976	267.833	7	NT	1		120744570	3505.61	41	NT	2
78319864	221.485	5	NT	1		140466860	7481.45	55	NT	2
97298960	13557.9	39	NT	1		139990140	6295.34	58	NT	2
81750928	3085.07	3	NT	1		134607730	8399.38	44	NT	2
90785600	12651	14	NT	1		93932792	3285.38	27	NT	2
87175600	9507.04	21	NT	1		95552208	6047.66	48	NT	2
80029008	217.474	8	NT	1		147985950	7587.31	59	NT	2
83565936	520.256	5	NT	1		108776400	4244.96	34	NT	2
77880752	336.33	4	NT	1		78943424	2048.19	19	NT	2
149562500	6857.16	58	NT	1		134834140	2184.94	49	NT	2
79186368	347.38	0	NT	1		143014610	4177.36	53	NT	2
108651430	13452.4	50	NT	1		181032180	255.234	44	NT	2
127623280	14742.9	54	NT	1		81680192	158.822	2	NT	2
83873904	3114.78	2	NT	1		141325330	2607.96	56	NT	2
134471680	13332.3	62	NT	1		180814340	154.118	15	NT	2
82557328	236.754	3	NT	1		81291608	162.074	0	NT	2
114792160	12677	65	NT	1		80131616	169.782	1	NT	2
81930704	427.164	1	NT	1		177361790	199.741	19	NT	2
75790432	219.142	3	NT	1		77140936	1540.75	0	NT	2
77527024	194.966	3	NT	1		88578920	668.3	3	NT	2
149721230	10059.5	62	NT	1		80224416	187.078	8	NT	2
78199336	199.096	3	NT	1		149733390	5009.4	58	NT	2
76882248	170.272	1	NT	1		82680512	1491.42	14	NT	2
75014408	216.035	3	NT	1		74458656	1196.42	6	NT	2
78358152	188.952	0	NT	1		158964670	2018.56	12	NT	2
76837624	2473.62	3	NT	1		75039744	3000.88	11	NT	2
75900568	515.952	6	NT	1		138812400	7209.01	62	NT	2
76196000	4632.15	9	NT	1		75922280	2853.25	6	NT	2
152605090	182.641	28	NT	1		163453300	163.966	9	NT	2
72744952	179.314	2	NT	1		109242220	8494.69	28	NT	2
78770016	192.53	3	NT	1		173908510	758.163	41	NT	2
77920656	201.568	2	NT	1		109361020	9351.38	33	NT	2
82269624	10982	18	NT	1		101736620	7813.74	23	NT	2
153306020	180.486	29	NT	1		150086690	4873.43	47	NT	2
151988910	587.395	79	NT	1		102188030	6219.34	29	NT	2
150284800	185.889	31	NT	1		67501696	147.285	4	NT	2
125093990	12156.3	50	NT	1		95825536	4038.92	29	NT	2
121370720	11580.5	73	NT	1		74634472	1405.54	2	NT	2
125996940	11213	72	NT	1		75289504	155.042	1	NT	2
112562410	12628.6	39	NT	1		97227888	4087.94	30	NT	2
102067680	12708.4	36	NT	1		74317656	165.119	4	NT	2
131661140	12977	63	NT	1		87162664	4430.09	15	NT	2
94107128	17023.5	37	NT	1		73425224	1710.5	1	NT	2
75110208	211.322	12	NT	1		82641504	4477.05	20	NT	2
103619380	9195.34	24	NT	1		75019048	157.468	4	NT	2
86111904	199.727	1	NT	1		74129720	195.972	4	NT	2
79541816	274.482	2	NT	1		84669720	3494.85	13	NT	2
115037070	9266.25	33	NT	1		152730050	185.538	24	NT	2
75372168	171.734	1	NT	1		123940200	4923.11	59	NT	2
82398152	188.232	5	NT	1		112758850	6181.72	53	NT	2
78506336	170.16	1	NT	1		159530720	171.312	10	NT	2
80310456	174.652	2	NT	1		118863590	7973.96	32	NT	2
176124670	187.288	30	NT	1		111443390	5600.7	36	NT	2
93240472	382.75	4	NT	1		76635136	3759.19	19	NT	2
83975760	184.044	3	NT	1		121402670	6767.43	40	NT	2
170683950	181.733	31	NT	1		125484050	7081.99	52	NT	2
75305904	172.029	1	NT	1		79145000	2352.41	12	NT	2
77803752	166.494	1	NT	1		166007420	376.927	9	NT	2
170877900	177.902	44	NT	1		157121900	2284.58	55	NT	2
82780392	173.868	4	NT	1		114444540	5960.35	30	NT	2
84005112	174.019	2	NT	1		91540552	6666.01	45	NT	2
79119200	175.406	2	NT	1		120521280	8677.43	35	NT	2
80830984	176.457	2	NT	1		165140420	237.791	17	NT	2
81225128	181.358	1	NT	1		155999060	6461.36	87	NT	2
163655650	187.871	56	NT	1		176566400	255.169	56	NT	2
82042352	174.974	2	NT	1		124071010	9056.42	45	NT	2
81908496	175.721	6	NT	1		167546940	233.002	4	NT	2
75759416	179.733	3	NT	1		126556960	9586.81	46	NT	2
164578450	185.631	29	NT	1		167574420	175.269	12	NT	2
166443410	1062.28	81	NT	1		79258896	3899.93	8	NT	2
167860450	187.476	56	NT	1		87192736	3393.97	25	NT	2
119366730	188.587	7	NT	1		84486256	4490.81	22	NT	2
98870472	7977.37	40	NT	1		74740456	150.234	8	NT	2
86877384	8334.88	29	NT	1		102398160	3704.96	42	NT	2
122346230	204.798	9	NT	1		135310610	3208.08	42	NT	2
96625296	8025.59	33	NT	1		81105232	200.423	6	NT	2
91644912	8161.35	16	NT	1		164501820	169.227	11	NT	2
105734220	9734.15	39	NT	1		81053760	5236.98	10	NT	2
98092704	9681.03	26	NT	1		172526610	378.085	41	NT	2
82653880	298.562	6	NT	1		177632850	1468.43	31	NT	2
81392376	2721.4	0	NT	1		81526008	2121.7	9	NT	2
86644552	285.285	1	NT	1		72120568	1476.93	7	NT	2
79873288	205.177	5	NT	1		152451060	307.569	31	NT	2
82583272	197.317	2	NT	1		79333336	819.448	12	NT	2
168617280	192.122	26	NT	1		87368928	3974.9	16	NT	2
108614830	8932.52	35	NT	1		81770680	723.991	5	NT	2
110868940	10064.9	37	NT	1		102398930	5812.92	39	NT	2
102784310	8424.72	23	NT	1		170299070	173.951	20	NT	2
116493520	9646.26	40	NT	1		125604570	4492.22	41	NT	2
109732890	11715.4	37	NT	1		76874768	1086.79	11	NT	2
131794400	7882.22	48	NT	1		82542544	1309.93	10	NT	2
76163192	217.666	0	NT	1		161315710	235.243	46	NT	2
105689580	8072.25	34	NT	1		81679720	168.936	8	NT	2
123793590	9864.41	49	NT	1		78009968	215.027	9	NT	2
93225432	7527.88	22	NT	1		94040688	3724.55	24	NT	2
133469700	8574.81	51	NT	1		95283472	3624.54	15	NT	2
99068824	11488.2	26	NT	1		78699200	159.108	3	NT	2
99532752	8589.07	31	NT	1		74844336	152.786	9	NT	2
116163420	9473.43	25	NT	1		136243700	6101.47	37	NT	2
116931900	8669.36	23	NT	1		77048200	2614.73	19	NT	2
80762200	184.655	3	NT	1		166913490	170.563	12	NT	2
80876984	175.419	1	NT	1		79872752	161.262	3	NT	2
79386520	181.54	5	NT	1		159948130	182.071	8	NT	2
80726504	188.988	3	NT	1		79743256	171.591	11	NT	2
[truncated: 23,416 more rows]

## Sheet: Fig 6b
1500 cells (rows) per condition per cell line were randomly sampled and plotted in the figure.
HeLa						U2OS
total_DAPI	mean_EDU	gH2AX_foci	condition	sample_id		total_DAPI	mean_EDU	gH2AX_foci	condition	sample_id
60283120	410.467	1	NT	1		128318670	5202.19	33	NT	4
63986080	4111.82	1	NT	1		201706670	158.894	14	NT	4
122938060	9153.04	23	NT	1		169980750	1676.5	42	NT	4
62898480	4182.55	1	NT	1		94783352	151.804	10	NT	4
155187780	296.219	12	NT	1		95353712	158.471	4	NT	4
92431544	11079.5	11	NT	1		186419090	241.377	53	NT	4
104813170	11390.3	22	NT	1		204389140	162.586	11	NT	4
158954400	378.547	13	NT	1		86400672	1773.2	12	NT	4
153274260	187.946	29	NT	1		191437420	2912.46	51	NT	4
61321396	171.208	2	NT	1		91989472	157.077	11	NT	4
149331180	259.464	31	NT	1		97283824	159.611	4	NT	4
98529472	12183.8	17	NT	1		166059860	5676.19	64	NT	4
78250408	5088.92	2	NT	1		93244624	242.026	7	NT	4
82949720	208.998	0	NT	1		89812656	191.092	4	NT	4
81368448	332.693	0	NT	1		96973536	252.739	7	NT	4
59305936	172.203	2	NT	1		169591820	4530.92	57	NT	4
148120210	173.748	1	NT	1		93548760	284.561	11	NT	4
65927056	175.933	1	NT	1		171366510	161.004	18	NT	4
153326500	315.279	22	NT	1		91086560	1270.54	7	NT	4
53922268	172.079	1	NT	1		192685520	2231.37	54	NT	4
81361808	5643.72	1	NT	1		183760420	2336.65	43	NT	4
153326620	402.387	5	NT	1		93225792	200.267	13	NT	4
152097780	184.048	0	NT	1		88155128	161.837	2	NT	4
107231660	1997.61	0	NT	1		103150140	353.657	12	NT	4
131082740	11305.4	24	NT	1		96042128	1560.35	16	NT	4
73679776	372.967	0	NT	1		84837320	162.581	12	NT	4
156744160	6179.37	41	NT	1		98873552	164.85	9	NT	4
79131112	1089.34	2	NT	1		89235984	206.519	10	NT	4
77449544	298.122	1	NT	1		104205460	172.995	13	NT	4
80801272	3262.51	2	NT	1		113450000	5525.54	27	NT	4
65700340	3049.4	1	NT	1		191087570	235.286	40	NT	4
67901176	649.526	1	NT	1		93672688	744.095	5	NT	4
90277568	6492.63	4	NT	1		84597912	165.587	9	NT	4
184379340	6970.71	45	NT	1		98028640	165.779	7	NT	4
143915490	185.333	1	NT	1		192210910	172.516	21	NT	4
154949980	6893.66	4	NT	1		180506130	3323.8	49	NT	4
149601340	13269.7	22	NT	1		162893860	4222.38	56	NT	4
73938184	403.356	3	NT	1		182130620	4417.77	46	NT	4
84237904	11974	9	NT	1		95064840	2237.06	17	NT	4
131755810	14312.4	13	NT	1		157805070	3717.96	49	NT	4
135348750	13493.1	6	NT	1		99177568	2563.23	18	NT	4
159065460	328.049	1	NT	1		76369840	255.797	9	NT	4
146519970	196.094	1	NT	1		130139910	202.671	16	NT	4
78938912	9734.32	10	NT	1		91172728	424.65	7	NT	4
108989350	12912.2	8	NT	1		98166088	1778.52	10	NT	4
86603768	1072.44	0	NT	1		177660130	1476.05	62	NT	4
150945890	189.137	0	NT	1		95112296	179.482	8	NT	4
81080256	6569.23	0	NT	1		95130880	1915.54	12	NT	4
92356856	8631.87	5	NT	1		94110544	2128.87	10	NT	4
94389544	1680.42	0	NT	1		185460660	4149.19	70	NT	4
78144296	4990.05	1	NT	1		94638512	171.179	8	NT	4
155179230	304.364	1	NT	1		185370500	177.465	24	NT	4
77085776	226.688	1	NT	1		88205288	184.279	7	NT	4
152188240	364.952	28	NT	1		179926850	168.325	20	NT	4
159238260	1046.12	9	NT	1		92601560	173.774	10	NT	4
173401440	530.542	23	NT	1		78994000	167.903	8	NT	4
159040140	189.081	9	NT	1		92966104	188.826	18	NT	4
71691360	221.016	0	NT	1		85151056	189.277	8	NT	4
78880576	414.447	0	NT	1		93518112	485.566	7	NT	4
111228420	378.834	0	NT	1		91262872	161.417	9	NT	4
73790560	198.283	1	NT	1		93586112	179.66	12	NT	4
81405080	1648.41	0	NT	1		103765340	3470.18	19	NT	4
75596984	238.715	1	NT	1		97312528	2315.21	13	NT	4
141764590	7202.85	31	NT	1		97978848	2066.56	15	NT	4
185493520	16476.9	7	NT	1		67615760	272.531	5	NT	4
84777840	4957.08	1	NT	1		135991760	5161.93	43	NT	4
150678590	510.392	29	NT	1		149173200	5055	75	NT	4
91715864	9841.91	2	NT	1		85722080	196.976	5	NT	4
80810992	7076.82	3	NT	1		126049790	5746.87	30	NT	4
154805100	253.381	13	NT	1		183028910	2480.46	48	NT	4
74998912	191.119	2	NT	1		142557440	4487.2	45	NT	4
86935056	7716.05	2	NT	1		99689720	183.193	10	NT	4
74583720	206.318	0	NT	1		95256608	1258.62	4	NT	4
75463472	230.497	0	NT	1		100928850	171.943	14	NT	4
76262536	198.943	3	NT	1		113697500	3634.02	32	NT	4
73177536	229.713	0	NT	1		86809320	179.385	8	NT	4
109539290	12624.9	5	NT	1		194659950	172.412	14	NT	4
160898060	519.295	20	NT	1		87203824	161.716	5	NT	4
161198500	4960.72	41	NT	1		109587620	3488.18	33	NT	4
85142904	268.164	0	NT	1		89058808	163.845	14	NT	4
134289440	11903.2	16	NT	1		183374260	187.687	26	NT	4
131693030	12389.9	13	NT	1		130697530	5983.78	27	NT	4
95761256	672.253	1	NT	1		120109520	7097.51	24	NT	4
69726408	207.5	0	NT	1		168890830	6275.42	53	NT	4
81592432	1711.89	2	NT	1		136355580	4876.88	42	NT	4
70985552	305.801	2	NT	1		93553680	295.279	9	NT	4
63223592	207.033	0	NT	1		181988270	394.824	21	NT	4
82090912	232.734	0	NT	1		175372670	5936.16	79	NT	4
127887900	11981.4	14	NT	1		143336180	5608.54	74	NT	4
143238750	13046.5	18	NT	1		93865208	278.347	12	NT	4
161569520	430.323	40	NT	1		93051048	242.003	14	NT	4
56017480	551.585	0	NT	1		169619330	5642.89	56	NT	4
123063820	212.91	31	NT	1		162385920	7398.15	54	NT	4
144288690	9153.77	29	NT	1		92608776	208.756	18	NT	4
142319250	9287.5	24	NT	1		94225288	243.229	13	NT	4
78951728	3982.68	1	NT	1		119220410	6210.3	32	NT	4
122755970	9746.49	25	NT	1		101051440	4250.09	35	NT	4
75148272	400.947	0	NT	1		106567480	5321.79	32	NT	4
151818780	403.378	33	NT	1		156000160	6913.75	48	NT	4
72893456	5481.46	0	NT	1		119677860	5895.17	27	NT	4
90677248	9654.53	15	NT	1		123269310	5293.73	29	NT	4
117299180	6775.09	40	NT	1		124882880	7629.33	24	NT	4
98995784	10483.1	11	NT	1		138605300	3893.36	53	NT	4
124533060	6179.26	40	NT	1		122442410	6462.51	24	NT	4
139162580	345.293	10	NT	1		99926352	430.824	13	NT	4
76174656	613.884	0	NT	1		93113224	166.797	13	NT	4
96947344	6922.81	16	NT	1		96696608	614.584	14	NT	4
78600840	257.5	0	NT	1		92722616	167.892	8	NT	4
75063728	217.741	1	NT	1		93827400	160.741	10	NT	4
123612190	5640.03	26	NT	1		88998408	191.5	7	NT	4
185814450	188.617	4	NT	1		124733710	7455.41	22	NT	4
165332590	201.254	2	NT	1		92821344	1839.89	9	NT	4
105596260	8844.89	25	NT	1		133636090	7405.38	35	NT	4
82395928	182.172	0	NT	1		92489320	162.534	7	NT	4
87229968	178.853	3	NT	1		93784864	163.124	3	NT	4
117320460	7366.34	32	NT	1		94065080	161.877	6	NT	4
164332700	179.834	8	NT	1		182476640	167.666	24	NT	4
125080300	5764.73	24	NT	1		181449790	185.831	12	NT	4
64769472	181.151	3	NT	1		90142680	165.198	3	NT	4
69023496	172.772	1	NT	1		196015340	176.031	21	NT	4
70856864	175.038	0	NT	1		88633984	194.657	7	NT	4
70055592	5966.06	5	NT	1		81282688	190.711	3	NT	4
73923160	174.699	0	NT	1		194586780	351.149	35	NT	4
103383930	8578.78	8	NT	1		98948264	269.2	11	NT	4
129764120	9260.36	20	NT	1		109798300	4097.96	33	NT	4
96965008	10985.6	17	NT	1		135714260	3721.65	52	NT	4
69648656	172.015	0	NT	1		156430530	4013.51	74	NT	4
69923128	176.767	1	NT	1		138199650	5299.21	48	NT	4
71262480	176.356	0	NT	1		151380500	5162.05	57	NT	4
65239864	9462.54	6	NT	1		92063184	213.476	16	NT	4
64083616	175.15	2	NT	1		115314240	3728.29	29	NT	4
67739360	171.806	1	NT	1		185910690	4681.87	67	NT	4
62204116	176.615	0	NT	1		190909900	279.986	20	NT	4
84125456	9551.25	8	NT	1		178200430	176.641	20	NT	4
119806020	9931.11	20	NT	1		108473800	4251.5	37	NT	4
63957488	176.119	1	NT	1		100259390	230.372	13	NT	4
76026440	213.994	0	NT	1		128365780	4938.47	55	NT	4
68401144	223.344	0	NT	1		107073090	315.085	12	NT	4
59979060	187.198	3	NT	1		122365970	4373.92	28	NT	4
117010580	9553.55	13	NT	1		142520540	4639.68	71	NT	4
157350860	292.456	4	NT	1		99998200	569.219	15	NT	4
64969504	185.064	0	NT	1		92011472	3340.34	27	NT	4
151969490	2054.4	32	NT	1		98400272	314.602	9	NT	4
150977100	274.415	26	NT	1		154514180	5990.13	55	NT	4
56601728	4449.02	1	NT	1		113944700	7064.98	19	NT	4
189233630	20138.7	12	NT	1		178832270	4362.09	72	NT	4
60615832	198.403	0	NT	1		120556270	5838.06	44	NT	4
142567260	6810.65	35	NT	1		85340560	199.668	5	NT	4
154370530	7397.5	25	NT	1		84581096	217.649	7	NT	4
155627220	16315.5	14	NT	1		108719920	4904.34	38	NT	4
64962492	512.141	1	NT	1		149885040	5969.92	59	NT	4
74291600	405.421	0	NT	1		166794660	5499.83	72	NT	4
72312840	274.56	3	NT	1		94853432	302.767	7	NT	4
71615872	195.411	1	NT	1		116277830	4836.9	45	NT	4
99532816	10074.9	20	NT	1		88876720	173.365	16	NT	4
65020396	189.204	3	NT	1		99494024	4751.96	24	NT	4
75807416	250.518	2	NT	1		94632928	4906.53	23	NT	4
83256768	743.65	2	NT	1		94598992	5551.36	22	NT	4
85434864	833.037	0	NT	1		87514528	187.022	12	NT	4
90315016	2044.34	0	NT	1		96496328	166.844	18	NT	4
78543360	370.527	2	NT	1		95169664	165.159	17	NT	4
80156384	6726.02	9	NT	1		98892368	160.173	3	NT	4
69048368	454.673	1	NT	1		88995744	162.186	20	NT	4
80681376	293.838	0	NT	1		103016230	7627.38	33	NT	4
70398448	295.26	2	NT	1		99558728	163.47	4	NT	4
92682344	324.204	1	NT	1		85837376	162.717	8	NT	4
103057050	10832.9	13	NT	1		85582552	162.348	8	NT	4
134047040	10493.6	26	NT	1		110202210	7098.86	16	NT	4
83747904	328.704	0	NT	1		91559968	158.587	14	NT	4
80216600	2915.42	0	NT	1		111543650	6885.6	12	NT	4
139350450	9006.57	22	NT	1		90462864	156.311	15	NT	4
79927856	651.854	1	NT	1		168263230	187.871	23	NT	4
86592400	276.783	1	NT	1		156734180	2971.21	58	NT	4
67780072	299.596	0	NT	1		103559820	149.453	9	NT	4
90726848	8440.96	15	NT	1		95737192	150.613	14	NT	4
73832288	692.438	0	NT	1		97006960	149.66	13	NT	4
86914008	476.273	0	NT	1		82160248	149.25	5	NT	4
89121384	241.18	0	NT	1		144743500	4622.74	60	NT	4
138634690	11770.9	19	NT	1		80485432	194.046	6	NT	4
139827950	11418.9	29	NT	1		179006670	161.201	24	NT	4
89523968	11213.5	11	NT	1		144524160	6040.88	57	NT	4
92310432	7622.08	7	NT	1		133562120	7019.52	42	NT	4
89802768	661.32	0	NT	1		181537890	179.7	13	NT	4
76914056	3988.43	1	NT	1		148193390	5095.72	43	NT	4
94548952	17816.4	9	NT	1		101903140	2093.46	37	NT	4
150398020	410.738	3	NT	1		99867168	1678.14	27	NT	4
82009632	400.869	1	NT	1		95917936	1564.98	27	NT	4
85508008	273.724	0	NT	1		103998700	2387.13	43	NT	4
71464432	6808.6	2	NT	1		112705580	5400.72	37	NT	4
103732230	15964.9	11	NT	1		117923970	8002.9	48	NT	4
73929704	457.705	1	NT	1		136745620	7941.78	48	NT	4
72570520	543.023	2	NT	1		95064816	158.02	20	NT	4
104558500	17688.3	10	NT	1		177066220	169.399	54	NT	4
91947424	17503.4	9	NT	1		93474048	154.666	9	NT	4
89990216	10615.6	10	NT	1		111180120	6519.54	54	NT	4
71262080	417.384	2	NT	1		104667880	5701.68	68	NT	4
92964448	17622.6	9	NT	1		79907128	170.35	4	NT	4
89316072	9054.18	10	NT	1		201162160	163.365	31	NT	4
96283568	17225.5	14	NT	1		194090780	158.864	42	NT	4
102230030	11695.6	12	NT	1		87668152	151.486	30	NT	4
123172190	10262.6	26	NT	1		166704100	2992.89	33	NT	4
86853320	9078.79	8	NT	1		174437540	156.251	28	NT	4
71924632	489.653	1	NT	1		92836024	153.178	35	NT	4
82887744	5050.98	2	NT	1		105160180	3845.9	43	NT	4
69012632	396.809	4	NT	1		100104330	146.908	11	NT	4
73136848	1379.88	0	NT	1		195213140	228.285	37	NT	4
69183720	10411.7	9	NT	1		103959040	146.739	8	NT	4
114165980	10453	19	NT	1		92449448	147.539	4	NT	4
70663648	363.09	0	NT	1		104722720	4527.11	29	NT	4
64300456	164.801	1	NT	1		185450240	217.615	42	NT	4
102649200	8222.03	13	NT	1		88358640	149.141	11	NT	4
82221128	9280.16	10	NT	1		184082260	247.768	51	NT	4
131559660	9839.39	32	NT	1		144357870	6521.4	38	NT	4
120003420	11940.9	15	NT	1		203528580	193.476	55	NT	4
126528610	10339.4	25	NT	1		92038864	150.631	10	NT	4
87235896	10491.7	7	NT	1		91872864	150.915	3	NT	4
133868080	9950.79	20	NT	1		125391510	5776.77	39	NT	4
90183816	10584.5	7	NT	1		200829780	159.936	40	NT	4
162062700	959.863	8	NT	1		91659856	167.466	8	NT	4
61116512	7008.9	2	NT	1		179798530	160.949	16	NT	4
160121900	344.242	3	NT	1		93675352	454.365	15	NT	4
154996030	3955.96	31	NT	1		93250840	157.69	9	NT	4
70729440	4829.6	0	NT	1		94187712	162.893	16	NT	4
62456544	4607	1	NT	1		94130512	155.64	8	NT	4
77010048	285.915	0	NT	1		96360152	157.962	6	NT	4
166630020	1566.61	33	NT	1		97309080	158.875	12	NT	4
72955232	4366.24	1	NT	1		92326496	158.121	16	NT	4
75603136	346.231	1	NT	1		183881760	166.484	25	NT	4
67074056	9290.1	1	NT	1		191985120	156.645	18	NT	4
68069752	4807.49	0	NT	1		80518536	204.109	12	NT	4
164239580	290.514	21	NT	1		198765460	166.429	44	NT	4
53872616	648.78	33	NT	1		202162690	200.075	35	NT	4
93682504	8128.34	8	NT	1		178056140	168.342	22	NT	4
70759088	347.12	1	NT	1		103199170	1531.01	12	NT	4
91318920	14683.9	19	NT	1		85720864	169.198	7	NT	4
155819700	546.721	16	NT	1		97840136	156.745	10	NT	4
121371670	11833.3	16	NT	1		183250450	1752.14	51	NT	4
180145660	198.429	1	NT	1		102468740	152.742	8	NT	4
70171200	206.865	0	NT	1		96557680	161.864	8	NT	4
73529792	199.031	0	NT	1		200526290	191.617	25	NT	4
101437170	12451.4	11	NT	1		182917220	5008.04	50	NT	4
103039980	7551.47	17	NT	1		95449568	158.504	7	NT	4
92247096	335.97	0	NT	1		99140944	150.472	10	NT	4
167331550	221.549	4	NT	1		61022492	163.344	4	NT	4
74110064	279.822	0	NT	1		99145352	179.473	5	NT	4
92487000	11861.8	12	NT	1		92396256	240.731	6	NT	4
164676320	336.241	3	NT	1		124475800	158.989	13	NT	4
97702992	13807.3	9	NT	1		116121980	4974.43	42	NT	4
69629816	7997.72	4	NT	1		99767160	299.13	4	NT	4
80889240	12108.9	14	NT	1		186559230	3604.95	58	NT	4
77383392	2064.51	0	NT	1		114457220	2977.29	34	NT	4
86103704	245.769	1	NT	1		103345710	1990.51	11	NT	4
72843048	4525.77	0	NT	1		95544872	172.884	6	NT	4
81181184	774.155	0	NT	1		110906640	3334.75	31	NT	4
86065752	11242.7	5	NT	1		119484550	4125.02	28	NT	4
68934464	184.987	0	NT	1		175219490	4482.04	69	NT	4
84714096	14386.6	5	NT	1		111490750	6523.69	27	NT	4
77983448	9890.76	2	NT	1		91862624	178.438	2	NT	4
80023280	2244.84	0	NT	1		108285340	2143.1	15	NT	4
86706992	12413.8	9	NT	1		94916912	2554.96	12	NT	4
87021104	14577.4	1	NT	1		91304592	2666.64	28	NT	4
70308216	230.926	0	NT	1		100466230	1662.49	18	NT	4
80871176	1221.72	0	NT	1		99662160	244.896	7	NT	4
73089504	197.617	2	NT	1		91393016	304.288	16	NT	4
77175112	462.588	1	NT	1		86438352	254.655	3	NT	4
91551384	14655.4	7	NT	1		178805230	186.543	21	NT	4
102220300	18947.5	11	NT	1		99576928	201.59	4	NT	4
68350976	188.812	0	NT	1		134633580	6077.3	41	NT	4
73348888	293.877	1	NT	1		154086420	6252.15	55	NT	4
126031070	15743.4	19	NT	1		85110496	167.417	1	NT	4
65264796	229.638	0	NT	1		97075976	188.557	4	NT	4
79963024	8590.04	9	NT	1		99364600	207.889	12	NT	4
67600224	9818.08	13	NT	1		100612370	170.576	15	NT	4
86363176	14594	7	NT	1		107537040	5901.14	40	NT	4
123905530	14798.7	17	NT	1		166590800	5445.2	60	NT	4
63935956	249.221	0	NT	1		102987280	166.711	12	NT	4
65106988	4905.83	0	NT	1		86440808	166.584	12	NT	4
107267950	18063	13	NT	1		188575570	1546.69	58	NT	4
76813144	8387.12	1	NT	1		193010270	1532.74	35	NT	4
144074160	8472.13	14	NT	1		183497010	184.195	30	NT	4
76782816	956.349	0	NT	1		202646210	315.241	54	NT	4
92075176	11842.5	19	NT	1		114951000	5604.68	45	NT	4
72871160	10622.8	2	NT	1		82765856	160.183	10	NT	4
114272060	14035.9	13	NT	1		99677880	213.164	10	NT	4
68446896	4816.48	2	NT	1		106224160	5027.08	24	NT	4
55824120	11760.3	9	NT	1		189966590	260.53	43	NT	4
78723568	11891.2	1	NT	1		98183528	186.34	16	NT	4
73182544	7219.49	2	NT	1		158717100	6821.97	47	NT	4
77207832	370.823	0	NT	1		83393816	164.933	7	NT	4
137917250	8313.36	28	NT	1		87288328	176.834	13	NT	4
70194080	441.405	1	NT	1		91467152	165.081	10	NT	4
93001264	14130.1	5	NT	1		111361110	5043.96	21	NT	4
89785520	14343.7	18	NT	1		203567060	184.011	27	NT	4
70738320	590.182	0	NT	1		114183510	4732.07	27	NT	4
72345640	625.36	1	NT	1		89890200	202.176	6	NT	4
74473776	282.155	1	NT	1		88926272	1556.09	10	NT	4
83926960	9158.51	8	NT	1		188426930	1235.25	46	NT	4
81107816	7708.83	1	NT	1		175465490	4861.24	47	NT	4
69727488	346.014	0	NT	1		99781344	169.854	12	NT	4
71937440	172.413	0	NT	1		190607900	201.48	33	NT	4
64869968	367.373	0	NT	1		99243432	174.552	15	NT	4
81903120	9369.19	7	NT	1		87364240	190.563	5	NT	4
66876276	4195.65	2	NT	1		190266850	166.612	25	NT	4
98762664	8601.97	18	NT	1		88454256	186.708	7	NT	4
66650644	9472.03	9	NT	1		87818856	173.9	25	NT	4
157109300	688.671	11	NT	1		150647330	4842.19	70	NT	4
67825664	7819.67	8	NT	1		209316110	180.704	30	NT	4
105479900	10234.2	13	NT	1		136110830	4200.93	51	NT	4
95872336	8939.11	15	NT	1		94904200	174.14	7	NT	4
151924140	1683.51	33	NT	1		166271520	4480.91	46	NT	4
87346320	11247	15	NT	1		120887690	3793.1	47	NT	4
68302496	313.064	0	NT	1		93317712	3594.85	20	NT	4
86370792	9489.79	18	NT	1		94703248	204.919	12	NT	4
74261776	4815.79	2	NT	1		110570060	3047.31	22	NT	4
81885584	11338.5	16	NT	1		97385696	2249.79	17	NT	4
74124496	319.08	0	NT	1		105105840	3287.5	32	NT	4
106060070	6759.67	25	NT	1		117709040	4381.6	25	NT	4
111540880	10509.5	29	NT	1		125386830	3525.68	30	NT	4
67429816	538.708	0	NT	1		129308280	3903.87	42	NT	4
73124576	240.726	0	NT	1		100803720	1620.22	15	NT	4
68477080	294.593	1	NT	1		93179648	2243.99	13	NT	4
64234492	293.112	0	NT	1		161908300	3577.27	55	NT	4
126537930	8881.77	31	NT	1		96797624	160.756	5	NT	4
111033350	11654.4	21	NT	1		200654000	164.804	28	NT	4
75144752	318.88	1	NT	1		189695300	4304.49	54	NT	4
74512552	219.64	1	NT	1		101411750	5545.05	37	NT	4
74796504	524.244	2	NT	1		88666864	196.139	5	NT	4
69004304	226.779	3	NT	1		88409160	196.104	10	NT	4
107533440	9564.43	29	NT	1		102149000	159.827	8	NT	4
114581580	277.71	7	NT	1		147582980	3164.03	51	NT	4
101173570	11504.6	15	NT	1		185900340	2019.85	80	NT	4
73417928	225.249	0	NT	1		95894728	246.24	9	NT	4
116202640	9547.03	38	NT	1		98286352	2399.68	17	NT	4
67435128	283.091	0	NT	1		188810640	172.072	27	NT	4
74663840	233.755	1	NT	1		178928140	4922.82	52	NT	4
123128060	7948.24	38	NT	1		96424392	2823.37	8	NT	4
68409224	246.223	2	NT	1		98245352	435.792	3	NT	4
67434320	219.823	2	NT	1		179108320	342.086	41	NT	4
64835144	184.857	0	NT	1		175757980	178.588	15	NT	4
56453312	3407.51	0	NT	1		173101070	3101.2	40	NT	4
76815272	11184.8	3	NT	1		97098376	1282.31	23	NT	4
61911424	5597.05	2	NT	1		95481384	1280.96	14	NT	4
62914892	2391.13	1	NT	1		89038248	181.693	5	NT	4
69670176	8636.58	2	NT	1		98309240	180.9	9	NT	4
64596004	5744.94	1	NT	1		95423432	2952.69	7	NT	4
59223924	190.78	0	NT	1		96787936	1023.67	5	NT	4
91486440	12636.6	20	NT	1		196659540	196.604	24	NT	4
145303460	7023.89	26	NT	1		92225560	215.149	3	NT	4
69246040	4886.83	2	NT	1		93541320	172.178	9	NT	4
80210184	10966.9	8	NT	1		92859264	178.439	4	NT	4
154029070	5898.78	32	NT	1		126519220	6620.62	46	NT	4
70857024	279.245	0	NT	1		89451280	1052.54	12	NT	4
96398992	14485.4	19	NT	1		100179320	184.349	11	NT	4
124891300	10963.7	19	NT	1		188100060	171.204	32	NT	4
66841588	1978.66	0	NT	1		197014160	178.205	22	NT	4
68240864	188.592	0	NT	1		93194376	182.845	7	NT	4
85830960	12339.6	11	NT	1		93857240	189.535	7	NT	4
78336944	659.352	0	NT	1		69352152	186.983	5	NT	4
85685312	11124	3	NT	1		145346350	6856.37	24	NT	4
67804560	5806.87	0	NT	1		182523620	171.308	19	NT	4
108832410	13664.7	12	NT	1		91722120	233.667	6	NT	4
140828240	5055.95	44	NT	1		86847968	329.976	9	NT	4
73113528	198.895	0	NT	1		87481376	1356.58	10	NT	4
111911540	11489.6	32	NT	1		153115740	4959.14	47	NT	4
78132592	7888.44	6	NT	1		199898190	168.375	15	NT	4
72364952	196.742	0	NT	1		182968510	165.264	10	NT	4
57729492	209.429	0	NT	1		178221090	5018.12	70	NT	4
122466630	8199.82	22	NT	1		173150060	4731.43	66	NT	4
169808030	255.469	31	NT	1		87637256	182.631	9	NT	4
150685010	4875.99	36	NT	1		63545756	301.321	17	NT	4
68095888	199.97	1	NT	1		101356280	1726.99	20	NT	4
83579488	171.592	1	NT	1		87738680	170.013	19	NT	4
90684608	8271.42	7	NT	1		117292290	3632.25	42	NT	4
110646320	10672.3	14	NT	1		188020560	199.573	15	NT	4
68696608	788.688	0	NT	1		190280820	207.291	32	NT	4
155681870	3817.99	27	NT	1		179836990	186.948	14	NT	4
83678792	168.756	0	NT	1		198773460	161.615	30	NT	4
98599392	6850.82	9	NT	1		178690080	5876.08	70	NT	4
68357384	195.358	0	NT	1		191379170	193.156	25	NT	4
159954540	214.881	6	NT	1		128161680	3227.94	34	NT	4
173363100	167.966	23	NT	1		164638140	165.454	27	NT	4
83376912	199.076	4	NT	1		83717456	169.866	4	NT	4
72544856	240.55	0	NT	1		199971420	321.87	27	NT	4
89741856	172.717	0	NT	1		165701940	5745.88	35	NT	4
107166680	11772	22	NT	1		139899090	4436.57	54	NT	4
86463032	210.321	3	NT	1		142936210	6737.59	17	NT	4
112780930	9948.85	23	NT	1		126435370	4609.94	45	NT	4
91692352	7401.07	5	NT	1		179586940	359.482	15	NT	4
172689100	221.274	7	NT	1		185536690	199.983	20	NT	4
144559890	8986.99	26	NT	1		147478420	4397.44	46	NT	4
78062632	531.201	0	NT	1		159875490	183.106	13	NT	4
73420784	687.684	0	NT	1		91600240	178.639	17	NT	4
169565170	184.319	13	NT	1		169918530	4015.68	47	NT	4
84351192	174.456	2	NT	1		85057408	474.061	9	NT	4
88423632	286.937	1	NT	1		77955080	356.939	9	NT	4
86167936	7725.25	0	NT	1		172872420	180.928	22	NT	4
85177640	179.042	2	NT	1		195224210	207.115	21	NT	4
83884272	323.534	1	NT	1		116112760	4820.24	32	NT	4
159519010	240.096	35	NT	1		95964520	420.717	10	NT	4
86601288	291.048	0	NT	1		179337010	179.079	14	NT	4
124067740	10402.6	14	NT	1		202739680	1331.72	18	NT	4
86308224	180.74	2	NT	1		164687470	6160.5	55	NT	4
74598752	3804.38	0	NT	1		188515580	173.988	29	NT	4
80754344	189.353	1	NT	1		162516420	261.484	14	NT	4
81294464	838.743	3	NT	1		123626430	6333.74	44	NT	4
85311032	991.227	0	NT	1		191622340	2716.38	71	NT	4
80598232	233.447	1	NT	1		90757408	178.705	11	NT	4
77371608	183.763	0	NT	1		196284370	976.55	65	NT	4
72787952	196.57	2	NT	1		90967528	1246.16	10	NT	4
75700712	460.749	1	NT	1		157420960	4749.04	43	NT	4
71489832	663.991	0	NT	1		131891500	8151.96	39	NT	4
67236120	172.201	1	NT	1		183455280	571.804	54	NT	4
72159584	165.555	1	NT	1		160464540	6412.99	63	NT	4
73256784	370.749	0	NT	1		89313888	154.145	11	NT	4
69127928	180.25	0	NT	1		87800320	151.78	10	NT	4
64865480	180.459	0	NT	1		172967810	192.971	33	NT	4
73113008	165.637	0	NT	1		196806430	2980.1	68	NT	4
81121240	386.492	0	NT	1		194907170	266.915	7	NT	4
70999672	164.969	1	NT	1		96603320	198.7	4	NT	4
146599870	187.042	4	NT	1		95566448	158.446	48	NT	4
70254336	170.319	0	NT	1		87231912	154.934	11	NT	4
146266930	336.618	17	NT	1		90837640	165.667	6	NT	4
79858552	976.208	1	NT	1		169887060	4674	45	NT	4
73554800	553.367	2	NT	1		181446080	1599.29	55	NT	4
70807344	6843.92	4	NT	1		90426408	3091.54	15	NT	4
62296888	6811.68	5	NT	1		59201516	4667.96	23	NT	4
72440104	8716.5	1	NT	1		96424208	161.595	15	NT	4
66083180	8177.01	2	NT	1		110010070	4739.49	41	NT	4
70875368	9380.94	1	NT	1		91633608	212.45	8	NT	4
66859248	10213.7	3	NT	1		144418270	546.838	39	NT	4
104986740	12942.9	2	NT	1		92126304	160.302	18	NT	4
52500032	11607.5	5	NT	1		110933040	3295.15	21	NT	4
59550468	13299.4	1	NT	1		91405552	164.298	7	NT	4
59577160	587.277	2	NT	1		90855456	900.496	13	NT	4
98865176	255.773	8	NT	1		95315936	329.732	11	NT	4
85449016	183.902	1	NT	1		92274120	232.763	5	NT	4
161400500	2851.18	40	NT	1		94249496	207.227	5	NT	4
80483824	674.669	15	NT	1		96711688	2830.93	22	NT	4
152219820	210.767	4	NT	1		183222930	169.563	24	NT	4
77620032	167.895	0	NT	1		151311570	381.07	55	NT	4
78811120	176.655	3	NT	1		94028464	221.35	10	NT	4
77903672	373.481	0	NT	1		117632890	3031.63	35	NT	4
78046760	357.465	17	NT	1		91755400	179.624	4	NT	4
58244284	181.157	1	NT	1		132321300	5502.82	43	NT	4
53017220	168.103	1	NT	1		115951420	4444.57	32	NT	4
75576696	177.701	1	NT	1		93739856	210.72	4	NT	4
89969888	171.494	0	NT	1		93069240	180.109	10	NT	4
54806644	182.067	0	NT	1		145596940	7325.75	56	NT	4
150897100	169.273	0	NT	1		110554500	6241.49	51	NT	4
152621760	184.359	11	NT	1		83595672	194.843	2	NT	4
79139784	194.562	0	NT	1		189375390	205.44	15	NT	4
136982300	239.428	2	NT	1		109619820	3684.85	19	NT	4
125014640	286.614	1	NT	1		107861870	4725.82	35	NT	4
157292740	242.336	10	NT	1		127036280	4603.39	29	NT	4
145242190	4202.18	8	NT	1		99925976	3960.6	19	NT	4
159518100	6499.8	31	NT	1		178850060	468.141	40	NT	4
67531040	175.935	2	NT	1		137149650	7439.03	42	NT	4
127383440	545.912	1	NT	1		104435550	6582.83	29	NT	4
148971040	7520.7	22	NT	1		107182240	3961.64	44	NT	4
167223680	284.639	34	NT	1		148110910	7996	43	NT	4
151115940	7989.87	21	NT	1		112773420	7506.66	34	NT	4
73860872	179.693	2	NT	1		94404096	174.047	8	NT	4
136772050	9588.24	15	NT	1		95990904	180.059	12	NT	4
77212736	300.387	0	NT	1		197592180	180.866	22	NT	4
130710520	10684.6	15	NT	1		114211500	4541.8	46	NT	4
133834270	10695	13	NT	1		94084704	173.186	9	NT	4
74836296	186.639	3	NT	1		143841300	6680.73	43	NT	4
83309152	259.756	0	NT	1		182304400	232.56	25	NT	4
75060480	606.491	1	NT	1		189026780	389.357	38	NT	4
73606192	170.343	0	NT	1		88539104	170.992	8	NT	4
76773024	173.186	0	NT	1		180295310	173.959	21	NT	4
150622510	502.718	10	NT	1		181221340	339.407	37	NT	4
164377470	298.665	4	NT	1		91919840	1283.41	17	NT	4
81037768	174.615	2	NT	1		91735936	159.681	10	NT	4
74622224	184.828	2	NT	1		134664430	4708.13	91	NT	4
76707576	4148.91	3	NT	1		106891660	4332.63	42	NT	4
153897760	1533.11	22	NT	1		91255112	569.061	7	NT	4
147145280	190.477	2	NT	1		106800860	4829.07	37	NT	4
72850904	2803.24	2	NT	1		175570320	172.203	23	NT	4
77204560	173.903	1	NT	1		119056260	5255.25	44	NT	4
149282500	253.93	33	NT	1		91310136	155.385	17	NT	4
154308540	199.941	9	NT	1		93773480	3868.98	34	NT	4
83233992	1156.13	0	NT	1		166097020	209.665	29	NT	4
126773780	10866.6	20	NT	1		88891224	157.248	12	NT	4
79314048	243.268	0	NT	1		123406520	5010.69	60	NT	4
142716530	6615.71	32	NT	1		188369540	162.835	30	NT	4
169899940	543.008	19	NT	1		92941104	186.178	7	NT	4
71122296	10501	4	NT	1		163128290	4677.1	66	NT	4
82029560	216.4	0	NT	1		92353912	273.6	11	NT	4
60478756	260.929	1	NT	1		128709620	7040.95	51	NT	4
164188510	1414.23	24	NT	1		95087184	186.874	13	NT	4
84239072	288.407	1	NT	1		161153730	178.918	29	NT	4
126569410	6717.67	17	NT	1		159951150	5088.11	69	NT	4
84411712	246.5	0	NT	1		98561888	4583.09	23	NT	4
72823336	192.626	0	NT	1		92969744	192.723	8	NT	4
162561100	1302.53	33	NT	1		91060576	2552.89	23	NT	4
83039696	12227.3	8	NT	1		92489168	2291.34	18	NT	4
76670736	227.907	0	NT	1		103012660	4400.38	28	NT	4
74019176	209.78	0	NT	1		147131870	5875.29	60	NT	4
72525792	196.997	2	NT	1		155505390	6214.79	67	NT	4
97326064	14546.7	13	NT	1		87506048	194.635	10	NT	4
74643720	8555.19	1	NT	1		184310610	232.032	15	NT	4
61800520	174.206	0	NT	1		97969424	2473.2	22	NT	4
71660096	730.918	1	NT	1		77309520	208.829	9	NT	4
68567776	4458.19	1	NT	1		77949656	203.763	5	NT	4
92828160	14263.7	12	NT	1		141858960	5472.15	48	NT	4
123123030	10546.9	27	NT	1		186486940	173.036	36	NT	4
68627536	8512.72	1	NT	1		84670168	1440.1	18	NT	4
145481020	395.852	35	NT	1		164123140	5090.79	73	NT	4
141303340	178.936	3	NT	1		184076990	169.99	16	NT	4
70324544	7671.9	0	NT	1		87407328	734.397	15	NT	4
71299488	309.031	1	NT	1		85282912	2371.11	13	NT	4
137617010	6739.41	29	NT	1		89966040	207.718	10	NT	4
151502910	186.353	15	NT	1		198145870	180.76	56	NT	4
143975140	684.06	24	NT	1		175944320	3958.14	70	NT	4
76457496	11357.6	0	NT	1		94774280	2432.99	16	NT	4
57279996	5835.32	0	NT	1		90511000	250.872	11	NT	4
71751696	1365.9	6	NT	1		94854376	2641.05	19	NT	4
76344096	741.613	14	NT	1		91824632	149.588	7	NT	4
126958720	166.468	1	NT	1		185961700	950.751	72	NT	4
60687552	173.245	1	NT	1		93395648	184.574	9	NT	4
139434530	179.029	0	NT	1		94675008	1772.16	11	NT	4
57036592	168.562	3	NT	1		91163168	162.829	8	NT	4
71394936	163.719	0	NT	1		147561330	5157.21	48	NT	4
154818740	169.335	5	NT	1		116155210	3685.59	40	NT	4
101748970	10996	11	NT	1		93039568	162.282	8	NT	4
98673152	9879.11	11	NT	1		90585464	215.432	4	NT	4
75566368	303.079	1	NT	1		93296392	186.034	8	NT	4
68339832	184.712	1	NT	1		89577240	2436.91	6	NT	4
82665232	818.453	0	NT	1		182083700	4325.55	82	NT	4
70065056	319.632	3	NT	1		102642780	3300.86	25	NT	4
89007216	8988.18	5	NT	1		122720910	4700.59	41	NT	4
69956416	177.737	4	NT	1		181865020	162.753	29	NT	4
90148328	10491.2	3	NT	1		135014160	4865.9	52	NT	4
75373584	207.264	2	NT	1		90866440	217.692	5	NT	4
115036640	9613.27	10	NT	1		120070620	6843.82	43	NT	4
111354220	11728.7	6	NT	1		181726660	171.217	17	NT	4
151879730	348.772	1	NT	1		174421220	174.769	37	NT	4
143429380	231.002	14	NT	1		134369280	6555.91	40	NT	4
155712140	229.154	1	NT	1		177659540	169.346	19	NT	4
125858660	12563.7	11	NT	1		116616190	5555.44	34	NT	4
145399330	169.039	3	NT	1		126729090	6477.82	38	NT	4
157808780	174.821	2	NT	1		90662896	1204.08	10	NT	4
108614630	12370.1	7	NT	1		86574032	192.203	3	NT	4
153911150	175.599	0	NT	1		87179272	181.292	9	NT	4
58970760	181.375	1	NT	1		160806850	8331.11	63	NT	4
69912792	255.909	0	NT	1		130705480	7293.8	78	NT	4
149854100	170.608	2	NT	1		126647940	4456.3	38	NT	4
73363160	249.305	2	NT	1		182971420	182.163	29	NT	4
69889752	184.391	0	NT	1		91905488	187.661	14	NT	4
73976760	174.564	1	NT	1		155499630	6993.32	61	NT	4
72740688	195.294	0	NT	1		90233232	172.289	6	NT	4
73146536	359.19	1	NT	1		92543864	973.778	23	NT	4
63230376	177.563	0	NT	1		92458488	183.943	12	NT	4
72777824	197.405	1	NT	1		94124784	178.011	10	NT	4
106919740	169.319	3	NT	1		122084980	6619.77	74	NT	4
129218220	170.955	1	NT	1		92061664	1124.03	8	NT	4
88864144	223.858	2	NT	1		175285360	2731.62	39	NT	4
69379360	292.705	0	NT	1		93989504	201.237	16	NT	4
73756816	203.033	1	NT	1		124060820	7910.61	62	NT	4
74778304	187.821	2	NT	1		97266064	158.513	8	NT	4
70724112	220.605	2	NT	1		103904620	5566.45	33	NT	4
79037816	177.483	1	NT	1		190336100	168.134	21	NT	4
72154488	188.89	3	NT	1		91180160	188.067	10	NT	4
130686200	195.222	1	NT	1		91769000	182.401	10	NT	4
97800568	167.261	1	NT	1		89710664	297.214	7	NT	4
69119480	8265.23	7	NT	1		86031376	227.57	4	NT	4
77785192	260.886	4	NT	1		92116544	1908.61	7	NT	4
61534412	7935.81	5	NT	1		104357780	6879.91	46	NT	4
62272272	10595.1	8	NT	1		88160936	188.897	9	NT	4
64126724	234.374	0	NT	1		129430820	9681.59	62	NT	4
169268750	7545.65	10	NT	1		195239230	182.942	11	NT	4
161563300	4543.2	10	NT	1		88118008	171.215	7	NT	4
136452900	166.212	13	NT	1		98886856	176.677	7	NT	4
61264604	164.456	0	NT	1		92666184	178.11	11	NT	4
70079440	179.636	0	NT	1		93522824	255.287	8	NT	4
74898432	187.807	0	NT	1		92310792	176.451	11	NT	4
63522084	171.53	0	NT	1		96900776	259.709	7	NT	4
142164530	216.104	21	NT	1		155900590	7602.58	53	NT	4
159732320	6236.08	32	NT	1		84926352	182.403	8	NT	4
165436400	5919.15	39	NT	1		93296928	176.469	9	NT	4
71190984	219.202	3	NT	1		97254032	167.505	7	NT	4
164714640	4016.13	24	NT	1		91728600	3948.55	16	NT	4
131860300	7583.84	15	NT	1		91983984	185.69	8	NT	4
142837550	6871.49	28	NT	1		91594136	3264.94	26	NT	4
74158464	182.072	1	NT	1		88047224	195.907	6	NT	4
111896240	8676.36	15	NT	1		91941400	836.09	7	NT	4
73290000	202.643	0	NT	1		163831170	4818.79	53	NT	4
169706880	306.14	9	NT	1		91407744	2045.55	24	NT	4
105583750	10209.7	16	NT	1		92426640	169.475	8	NT	4
71506704	4680.94	1	NT	1		92271656	183.155	15	NT	4
75431216	232.206	2	NT	1		91185112	191.561	11	NT	4
82977856	510.74	1	NT	1		113887680	4135.74	37	NT	4
71410800	278.574	2	NT	1		141428290	6135.45	48	NT	4
150513710	219.665	8	NT	1		129013540	3954.2	61	NT	4
82579104	293.648	2	NT	1		170533570	5160.14	53	NT	4
77304264	273.032	0	NT	1		146126420	4819.34	41	NT	4
86292520	239.169	0	NT	1		177606430	163.784	24	NT	4
108754570	8980.2	11	NT	1		177913650	177.293	33	NT	4
142205680	8993.12	15	NT	1		81784336	167.711	10	NT	4
112899060	10787.5	20	NT	1		85786240	168.694	6	NT	4
78458968	410.671	0	NT	1		181196540	160.67	25	NT	4
85791536	631.627	1	NT	1		92874400	155.168	10	NT	4
76175856	215.052	1	NT	1		95792200	158.087	10	NT	4
112389760	9392.04	17	NT	1		189444240	163.174	28	NT	4
80842640	564.952	2	NT	1		98379632	163.747	7	NT	4
60696844	4082.04	0	NT	1		98569840	163.427	6	NT	4
130398300	10960.6	10	NT	1		84012040	263.215	13	NT	4
74845360	726.62	0	NT	1		187221840	160.638	27	NT	4
105989260	7883.89	8	NT	1		85746664	169.698	10	NT	4
72107744	353.873	1	NT	1		82682336	174.939	9	NT	4
124744010	10777.6	9	NT	1		154390030	7647.57	63	NT	4
82070464	10091.2	8	NT	1		199077360	433.51	48	NT	4
89632856	12450.3	12	NT	1		151346340	3895.7	47	NT	4
131255420	10289.8	28	NT	1		172267520	5840.86	74	NT	4
90351288	6332.13	1	NT	1		188580180	230.352	31	NT	4
143840140	11009.9	21	NT	1		187012670	342.895	61	NT	4
81373536	11793.3	5	NT	1		180124620	4045.74	52	NT	4
89361120	9011.1	9	NT	1		186579890	177.368	38	NT	4
142876080	9234.63	22	NT	1		151235840	5902.91	59	NT	4
80887040	7294.83	2	NT	1		185920740	223.701	11	NT	4
151022590	8845.31	22	NT	1		95837256	1371.9	10	NT	4
126075820	9780.01	18	NT	1		88993624	153.681	13	NT	4
84482512	1407.51	0	NT	1		93905632	154.291	17	NT	4
95443560	10167.6	5	NT	1		91167136	165.866	9	NT	4
86861104	503.579	1	NT	1		140163700	3310.22	33	NT	4
91963480	778.344	1	NT	1		99754488	674.473	4	NT	4
65692704	263.565	0	NT	1		195091550	166.994	26	NT	4
92208016	940.284	0	NT	1		92270992	666.784	8	NT	4
84469632	9547.74	6	NT	1		89715368	167.712	6	NT	4
77959320	449.047	0	NT	1		150268980	4599.94	50	NT	4
76555008	1346.4	0	NT	1		94259776	161.344	9	NT	4
129094350	12523.1	25	NT	1		102223620	353.329	14	NT	4
83391016	1120.95	0	NT	1		92241808	176.189	7	NT	4
76274504	488.128	1	NT	1		101083770	334.37	14	NT	4
103082750	12443.8	14	NT	1		193712180	2413.62	25	NT	4
142165520	8900.4	34	NT	1		92792144	673.185	16	NT	4
82652800	243.468	0	NT	1		184354700	242.431	20	NT	4
76331808	9127.82	4	NT	1		190509120	183.94	34	NT	4
146148610	5195.71	28	NT	1		103227250	2749.42	20	NT	4
85713256	8255.1	3	NT	1		172398560	5132.12	37	NT	4
83115504	582.93	0	NT	1		90879720	154.701	6	NT	4
136496800	8564.13	28	NT	1		99370040	162.367	20	NT	4
98546624	14115.3	12	NT	1		91659592	157.943	8	NT	4
83874616	6157.06	0	NT	1		181560110	169.001	25	NT	4
81318352	9800.32	9	NT	1		163455470	4592.65	37	NT	4
157380620	2560.2	33	NT	1		69038136	204.173	12	NT	4
138747870	8130.42	21	NT	1		110499730	4343.02	25	NT	4
78268432	8798.06	1	NT	1		60183928	211.481	8	NT	4
79062728	429.931	0	NT	1		190386800	172.193	23	NT	4
152972340	4390.74	30	NT	1		196392510	209.686	32	NT	4
112381080	11784.5	36	NT	1		189344320	1371.05	42	NT	4
164309140	10976.6	19	NT	1		103351060	204.317	6	NT	4
82259432	500.474	0	NT	1		171434370	184.273	23	NT	4
82682392	10175.2	6	NT	1		90957824	186.259	6	NT	4
122333020	11569	21	NT	1		68317704	398.847	9	NT	4
145719440	7762.07	26	NT	1		112165870	2852.03	35	NT	4
87336248	403.537	2	NT	1		153926420	3372.25	55	NT	4
132666140	11133	4	NT	1		169674830	4315.86	63	NT	4
71168912	5795.25	2	NT	1		113866240	3100.09	16	NT	4
110198540	10721	6	NT	1		187857260	193.626	19	NT	4
128043860	9818.3	36	NT	1		94297320	259.935	5	NT	4
117905680	11576.8	23	NT	1		98090072	276.338	10	NT	4
82308104	355.156	0	NT	1		183335620	4743.25	38	NT	4
82658008	219.034	0	NT	1		191995060	2495.12	45	NT	4
68678608	380.467	1	NT	1		128017180	8437.53	37	NT	4
82532232	292.94	1	NT	1		116529140	4274.96	26	NT	4
86582928	211.197	0	NT	1		87290104	178.838	3	NT	4
153293440	222.257	8	NT	1		179077340	5428.19	65	NT	4
79290912	231.193	0	NT	1		144905140	8819.62	41	NT	4
71791200	12260.6	9	NT	1		191834620	3728.5	49	NT	4
67614920	245.401	0	NT	1		155352800	4172.32	33	NT	4
72411672	336.884	3	NT	1		178226590	404.081	36	NT	4
145130160	258.165	12	NT	1		183473710	4556.38	52	NT	4
71315968	214.621	2	NT	1		194036220	3450	33	NT	4
72468464	205.086	3	NT	1		94706600	208.63	2	NT	4
179832540	3861.87	25	NT	1		194631500	168.082	16	NT	4
87274232	3120.39	1	NT	1		154220240	6660.17	42	NT	4
74595144	209.906	0	NT	1		115629100	5534.25	48	NT	4
98795208	382.856	2	NT	1		122167340	5615.94	48	NT	4
79124480	700.32	0	NT	1		116063260	5827.33	26	NT	4
167828620	421.027	36	NT	1		184861600	154.192	15	NT	4
93448664	728.992	3	NT	1		142261070	3494.51	43	NT	4
99103184	6578.22	1	NT	1		88900768	171.697	4	NT	4
95043008	491.389	0	NT	1		96936688	3668.54	25	NT	4
80389816	1604.3	1	NT	1		197141780	149.42	14	NT	4
74263688	288.722	0	NT	1		190276910	213.156	34	NT	4
150078370	5524.75	19	NT	1		195656300	161.101	41	NT	4
75370448	270.92	0	NT	1		97833040	1523.5	17	NT	4
140992500	9484.6	15	NT	1		113259260	4950.57	28	NT	4
92463864	227.804	0	NT	1		179983340	186.135	47	NT	4
90904896	309.95	0	NT	1		94991656	253.069	4	NT	4
140985020	6395.62	15	NT	1		100931130	3883.17	17	NT	4
113031670	10696.8	14	NT	1		95564576	163.849	15	NT	4
75894968	1701.49	3	NT	1		102243130	4333.04	33	NT	4
74232448	312.365	0	NT	1		100583580	4445.14	20	NT	4
75915472	4375.02	4	NT	1		133663930	6349.05	35	NT	4
75861296	728.91	2	NT	1		89862912	293.742	5	NT	4
94469864	193.646	2	NT	1		126031460	2954.49	61	NT	4
111884500	10657.5	7	NT	1		199223840	306.818	22	NT	4
81546112	369.026	5	NT	1		83754672	156.646	51	NT	4
161952020	5014.5	29	NT	1		186991950	194.582	30	NT	4
174933920	199.285	28	NT	1		107753440	4704.04	27	NT	4
108167170	189.671	2	NT	1		106476750	160.335	23	NT	4
157151100	2144.65	30	NT	1		96171352	2274.95	7	NT	4
89643064	189.324	5	NT	1		177666930	218.684	23	NT	4
78899816	685.309	0	NT	1		99281416	3467.99	12	NT	4
77460144	261.432	4	NT	1		99653904	176.313	13	NT	4
174515580	645.321	39	NT	1		107737880	180.146	21	NT	4
66538920	7114.36	3	NT	1		188060590	195.241	19	NT	4
95749792	9921.78	18	NT	1		186688820	528.527	62	NT	4
84573768	189.125	2	NT	1		180760720	1559.93	69	NT	4
83615776	201.42	3	NT	1		104751080	3266.42	16	NT	4
96157384	195.374	2	NT	1		176625280	168.441	36	NT	4
185363520	434.401	11	NT	1		183859900	2779.78	44	NT	4
79911248	228.592	3	NT	1		151462880	3851.69	41	NT	4
78557408	218.032	1	NT	1		113307200	4829.47	46	NT	4
80374296	270.789	1	NT	1		187532220	168.81	23	NT	4
79412104	333.344	14	NT	1		83791944	182.84	4	NT	4
79076544	376.975	0	NT	1		121631340	7820.42	39	NT	4
84964504	244.851	2	NT	1		86675856	183.751	7	NT	4
85378744	222.031	1	NT	1		140096160	5235.76	42	NT	4
86358472	378.173	1	NT	1		192077570	345.879	18	NT	4
80099392	275.51	1	NT	1		115274480	5109.98	30	NT	4
84709144	1951.55	3	NT	1		105635560	4624.29	28	NT	4
72423064	230.43	1	NT	1		98223888	5793.95	36	NT	4
77648720	367.742	1	NT	1		87830000	167.202	12	NT	4
114248340	9199.83	8	NT	1		120806220	5417.98	34	NT	4
71054992	214.524	0	NT	1		93081720	175.35	15	NT	4
75553880	251.106	0	NT	1		87865944	297.457	7	NT	4
135267650	9382.36	10	NT	1		115757600	5254.54	34	NT	4
137765760	12965.1	10	NT	1		95648576	4660.22	24	NT	4
153318800	11871	10	NT	1		96594840	4618.32	22	NT	4
78710816	252.399	1	NT	1		186631220	230.113	38	NT	4
134181790	11431.1	20	NT	1		93754352	231.135	9	NT	4
179949280	1691.22	18	NT	1		105945570	2476.71	33	NT	4
82541840	247.218	0	NT	1		106990290	3035.13	30	NT	4
115591340	9424.19	16	NT	1		90800760	165.378	11	NT	4
67824592	192.769	0	NT	1		196107870	159.389	23	NT	4
87586064	821.478	1	NT	1		183503260	166.461	21	NT	4
89061080	2116.73	3	NT	1		88525072	183.446	7	NT	4
83804400	1255.36	0	NT	1		95072128	278.404	7	NT	4
161188380	9219.78	11	NT	1		103292700	174.031	4	NT	4
82299376	199.511	1	NT	1		105559260	167.957	14	NT	4
102435330	10269	9	NT	1		119500360	6715.44	37	NT	4
103730760	9746.03	5	NT	1		95132960	1920.21	12	NT	4
75593296	362.167	2	NT	1		100613540	299.097	4	NT	4
80724616	211.897	0	NT	1		100247100	168.856	9	NT	4
82358920	253.919	1	NT	1		118195630	4354.32	37	NT	4
81375720	408.333	0	NT	1		129009740	5395.77	34	NT	4
88622528	3688.23	3	NT	1		101261390	191.534	3	NT	4
94355448	10668.8	5	NT	1		152272800	4071.83	43	NT	4
75958600	13002.3	5	NT	1		196954030	187.7	34	NT	4
180342670	8794.75	20	NT	1		100714730	2279.76	11	NT	4
81379360	3528.9	1	NT	1		100196980	1808.34	8	NT	4
94925280	909.285	2	NT	1		103890610	2290.41	15	NT	4
124373570	13467.8	7	NT	1		104108390	2370.42	9	NT	4
128168870	14201.7	12	NT	1		106137740	5245.93	34	NT	4
79900368	286.318	1	NT	1		196582640	4166.39	56	NT	4
64133088	298.805	0	NT	1		94444984	176.866	5	NT	4
82131400	6487.3	1	NT	1		121108580	5899.18	47	NT	4
84591816	259.189	0	NT	1		91071480	181.693	11	NT	4
97690464	869.051	0	NT	1		113161710	3027.47	25	NT	4
65066888	4805.51	5	NT	1		191838190	2247.14	43	NT	4
80030968	210.411	0	NT	1		164088830	3616.7	41	NT	4
157892880	310.719	1	NT	1		104229350	4193.94	33	NT	4
173654850	567.221	1	NT	1		96985944	5247.62	23	NT	4
88144608	4749.45	0	NT	1		115084520	5368.72	32	NT	4
75997160	192.57	0	NT	1		121318820	6268.19	40	NT	4
80319624	195.176	0	NT	1		189873090	219.95	10	NT	4
76593632	286.817	1	NT	1		199494940	390.991	34	NT	4
76474728	4358.86	1	NT	1		139388210	6190.42	53	NT	4
82808400	214.205	0	NT	1		183404560	191.076	25	NT	4
84169136	256.788	0	NT	1		172646450	4379.66	60	NT	4
78918264	208.54	0	NT	1		193196580	4938.86	46	NT	4
165304260	315.989	16	NT	1		113409300	6651.31	38	NT	4
70111936	185.279	2	NT	1		209165860	382.556	53	NT	4
161895300	4813.35	17	NT	1		98552320	440.731	7	NT	4
82124552	265.315	0	NT	1		120310420	5115.27	45	NT	4
70907648	188.462	0	NT	1		114539770	4365.64	19	NT	4
158575940	568.804	25	NT	1		174805020	5699.06	65	NT	4
85441528	6617.89	0	NT	1		88026792	177.811	6	NT	4
173705010	414.367	7	NT	1		100874150	221.603	8	NT	4
72898520	191.375	2	NT	1		86144136	174.232	7	NT	4
134744780	14046.4	20	NT	1		99546632	174.957	4	NT	4
164446030	221.068	10	NT	1		55206532	185.352	5	NT	4
164085230	200.593	12	NT	1		89173200	265.447	7	NT	4
82913680	184.628	1	NT	1		93483856	708.311	6	NT	4
79478312	7238.03	3	NT	1		89285680	303.305	8	NT	4
121864270	15084.2	6	NT	1		171741680	6926.73	70	NT	4
68892560	565.503	0	NT	1		165867500	7110.72	54	NT	4
159954960	240.403	3	NT	1		134498290	174.53	4	NT	4
71350912	228.201	1	NT	1		64907672	666.041	7	NT	4
72816952	4823.73	0	NT	1		181683460	5245.32	50	NT	4
157358620	193.784	5	NT	1		150811790	8469.5	48	NT	4
76564192	196.906	0	NT	1		100556200	223.753	7	NT	4
83846160	171.183	0	NT	1		174884300	6331.6	71	NT	4
129950060	6778.99	20	NT	1		92009376	177.029	9	NT	4
80174560	7037.72	14	NT	1		82546312	172.897	13	NT	4
75603488	214.297	0	NT	1		96538024	155.008	7	NT	4
79718704	387.91	2	NT	1		203167920	152.938	21	NT	4
167228000	718.989	18	NT	1		105700540	148.481	7	NT	4
72753208	5468.56	9	NT	1		90169568	150.571	7	NT	4
136988940	7718	19	NT	1		167616990	2703	55	NT	4
80711912	856.873	1	NT	1		198695150	166.03	36	NT	4
134801060	8362.74	27	NT	1		94114856	175.278	5	NT	4
64303976	155.485	0	NT	1		104589180	186.753	12	NT	4
70463072	157.37	0	NT	1		102208260	159.111	13	NT	4
73339344	192.757	1	NT	1		92116184	230.143	9	NT	4
69297008	9206.37	10	NT	1		104537870	177.63	6	NT	4
85562672	578.395	0	NT	1		103479040	172.688	6	NT	4
74858672	167.79	2	NT	1		173657310	5449.94	57	NT	4
82907472	229.958	0	NT	1		198375710	187.99	19	NT	4
109592470	8360.68	8	NT	1		119925250	3808.61	34	NT	4
68638816	157.588	0	NT	1		99179136	1780.82	12	NT	4
82434656	418.621	1	NT	1		100277590	3036.3	24	NT	4
84939752	543.959	3	NT	1		99142904	876.044	7	NT	4
152928450	3781.27	23	NT	1		169112560	187.547	22	NT	4
79931192	350.824	1	NT	1		101219100	2241.39	10	NT	4
69620032	156.433	0	NT	1		120528010	2561.13	31	NT	4
66284884	161.732	0	NT	1		97731760	215.922	11	NT	4
70881208	365.847	0	NT	1		112831150	2859.95	20	NT	4
66065236	164.182	2	NT	1		183527920	178.492	17	NT	4
152428260	5393.94	22	NT	1		95627496	192.668	7	NT	4
70541112	163.651	0	NT	1		101413470	3468.7	18	NT	4
68671040	1113.96	2	NT	1		131792480	5809.87	37	NT	4
74242848	188.363	2	NT	1		112300650	2640.04	33	NT	4
80860552	335.663	1	NT	1		138634560	5456.26	43	NT	4
70691760	201.604	1	NT	1		99110536	198.679	8	NT	4
59630580	2964.43	2	NT	1		187494460	3065.45	60	NT	4
143546690	167.58	8	NT	1		176877380	5714.62	63	NT	4
106349980	11922.1	14	NT	1		190346400	4153.85	63	NT	4
77593904	232.067	0	NT	1		162392400	4657.78	62	NT	4
72091416	230.83	2	NT	1		191950030	298.267	54	NT	4
138970100	4877.83	31	NT	1		98791200	197.479	3	NT	4
73921184	182.327	1	NT	1		114268030	2591.87	21	NT	4
77848504	361.826	0	NT	1		94858312	362.307	22	NT	4
74637624	177.899	0	NT	1		204505570	1373.45	61	NT	4
73905088	186.673	1	NT	1		128043540	4542.98	31	NT	4
108572920	11814.9	9	NT	1		106205120	3101.69	32	NT	4
78031744	181.357	0	NT	1		102651720	1992.45	19	NT	4
69687376	191.705	0	NT	1		95942152	245.163	18	NT	4
139138750	188.527	13	NT	1		194623890	208.674	17	NT	4
83624600	919.736	0	NT	1		102871180	190.906	10	NT	4
139681730	4537.59	26	NT	1		102378420	4227.56	17	NT	4
144457170	8473.55	37	NT	1		97894280	169.356	5	NT	4
74674832	327.26	0	NT	1		98864736	2525.75	13	NT	4
83161872	917.467	0	NT	1		151069920	5059.67	44	NT	4
71751224	307.007	0	NT	1		104410850	196.976	12	NT	4
69964800	175.758	1	NT	1		95711640	4976.5	21	NT	4
79993968	267.549	0	NT	1		197735700	181.566	14	NT	4
149841280	230.123	15	NT	1		98423816	188.835	11	NT	4
67672600	176.787	1	NT	1		120850320	5685.65	26	NT	4
75469120	215.964	0	NT	1		197553980	5512.26	71	NT	4
77918472	187.602	1	NT	1		101798030	208.197	8	NT	4
78777264	8433.45	5	NT	1		111363590	6082.51	28	NT	4
72094560	175.977	1	NT	1		95520472	168.018	5	NT	4
92191456	13253.9	13	NT	1		93254216	170.268	5	NT	4
74998320	197.446	0	NT	1		100959020	4690.15	16	NT	4
71149144	9441.68	3	NT	1		97822120	211.703	10	NT	4
75989888	581.958	0	NT	1		100709300	194.717	4	NT	4
77937344	219.03	0	NT	1		107905380	2390.35	10	NT	4
72827344	189.46	3	NT	1		104825620	255.573	10	NT	4
95829536	8593.1	7	NT	1		88323048	157.609	11	NT	4
80088096	422.197	1	NT	1		111346040	2962.68	17	NT	4
64586700	183.974	1	NT	1		71493288	176.783	3	NT	4
85670360	1868.05	5	NT	1		93260000	162.828	13	NT	4
71846248	342.261	0	NT	1		194653550	203.851	20	NT	4
56627152	180.611	0	NT	1		96879432	240.188	7	NT	4
83142496	7605.98	7	NT	1		202263680	160.366	14	NT	4
148809970	2770.09	29	NT	1		106772220	2084.89	11	NT	4
95381872	13429.6	11	NT	1		100007800	160.192	13	NT	4
59492548	5315.69	1	NT	1		97627472	163.735	12	NT	4
82789472	8800.66	10	NT	1		105597530	3581.84	35	NT	4
66232876	198.183	2	NT	1		126222490	3644.03	33	NT	4
59051124	177.02	0	NT	1		110073810	3472.28	20	NT	4
62950424	169.133	0	NT	1		205467520	186.361	26	NT	4
63605768	177.139	1	NT	1		98564320	162.797	10	NT	4
148228930	184	30	NT	1		62395020	245.603	7	NT	4
154311680	199.774	23	NT	1		113326710	2691.15	16	NT	4
156447620	277.419	12	NT	1		98004520	170.879	5	NT	4
66772720	170.868	0	NT	1		183050670	3304.84	71	NT	4
142016590	194.062	3	NT	1		91450896	190.374	16	NT	4
77779760	334.855	2	NT	1		89586808	4306.25	12	NT	4
75716408	202.966	3	NT	1		191300140	196.64	35	NT	4
72164504	166.002	2	NT	1		189799250	182.323	24	NT	4
146599920	184.512	27	NT	1		185867620	193.996	26	NT	4
152779950	173.997	17	NT	1		157101090	5032.92	41	NT	4
75186496	169.502	1	NT	1		154260240	3540.83	68	NT	4
151791740	173.464	13	NT	1		179800400	5077.59	62	NT	4
76254920	168.469	0	NT	1		91735592	882.051	26	NT	4
152875920	249.554	17	NT	1		195198930	199.293	29	NT	4
119556700	7103.84	32	NT	1		198224720	1763.24	75	NT	4
150358770	179.686	18	NT	1		198473460	527.547	67	NT	4
75161992	6743.76	2	NT	1		94060048	297.607	9	NT	4
147494060	2829.41	45	NT	1		196277200	209.775	20	NT	4
131235620	5799.3	32	NT	1		119393240	2384.51	40	NT	4
73877896	175.924	4	NT	1		97846224	194.576	5	NT	4
68233832	162.687	1	NT	1		185456510	5731.95	54	NT	4
147048660	222.927	34	NT	1		186727890	3410.39	80	NT	4
69359528	163.546	0	NT	1		124111550	188.868	11	NT	4
73232912	182.062	3	NT	1		192250050	408.187	70	NT	4
71961840	169.266	0	NT	1		93399456	196.475	6	NT	4
71605224	173.609	1	NT	1		186806610	211.844	20	NT	4
64196316	172.61	0	NT	1		189680130	200.644	8	NT	4
74839736	208.399	0	NT	1		91093536	193.949	2	NT	4
75438664	183.381	0	NT	1		92934200	175.86	5	NT	4
57270096	174.945	0	NT	1		190945630	174.894	11	NT	4
76517728	508.988	1	NT	1		191877180	591.46	56	NT	4
84634648	232.607	0	NT	1		94291928	168.863	11	NT	4
79727240	720.166	0	NT	1		95321144	163.374	7	NT	4
76346608	227.194	0	NT	1		90561888	195.174	4	NT	4
77382472	4525.77	0	NT	1		191937540	179.027	11	NT	4
57227140	3066.31	1	NT	1		93169376	261.772	6	NT	4
75792448	8476.72	1	NT	1		80909352	168.826	6	NT	4
126552240	7774.3	23	NT	1		94920952	179.788	12	NT	4
78124392	10624.8	15	NT	1		97016000	160.945	12	NT	4
138893820	379.113	22	NT	1		97666208	198.185	11	NT	4
75676008	9182.97	1	NT	1		100451460	191.09	12	NT	4
142663070	4446.06	19	NT	1		189515810	199.973	15	NT	4
74638752	8939.14	12	NT	1		109850210	4678.24	16	NT	4
122163000	9262.34	15	NT	1		114573720	6498.78	27	NT	4
73472240	8189.07	15	NT	1		101505350	202.83	8	NT	4
75370992	10873	15	NT	1		94761856	196.4	1	NT	4
75546112	10535.5	11	NT	1		106407970	164.856	7	NT	4
108114410	8891.86	11	NT	1		100709340	1782.73	20	NT	4
65767608	4623.28	4	NT	1		101811480	3291.44	14	NT	4
92306376	11334.8	16	NT	1		157937940	7104.01	39	NT	4
84758024	7870.27	13	NT	1		99800792	1433.77	12	NT	4
74996792	265.132	0	NT	1		94940304	279.823	11	NT	4
61986348	195.286	0	NT	1		100435880	4911.63	18	NT	4
130793750	9900.65	20	NT	1		152725330	6303.2	52	NT	4
99050168	16362.9	13	NT	1		92242720	269.817	16	NT	4
89542224	11132	6	NT	1		90541752	512.926	7	NT	4
149649380	188.647	16	NT	1		132423950	5348.7	33	NT	4
123648830	7671.58	19	NT	1		104044810	1632.85	17	NT	4
52809620	151.494	0	NT	1		92315496	159.57	9	NT	4
73943936	155.425	1	NT	1		96219344	1460.18	11	NT	4
75238368	158.306	1	NT	1		103737400	3307.94	22	NT	4
63581652	158.817	0	NT	1		109398830	1636.87	21	NT	4
73822360	155.585	2	NT	1		98379864	1413.59	5	NT	4
70885520	4805.8	5	NT	1		91885376	166.958	10	NT	4
63549440	3876.92	2	NT	1		108312480	199.557	10	NT	4
68697712	160.665	3	NT	1		104345450	237.249	8	NT	4
64340416	2595.22	1	NT	1		97333328	179.432	10	NT	4
56548992	549.698	2	NT	1		194886510	180.846	58	NT	4
60258476	163.761	2	NT	1		152408610	4888.51	46	NT	4
58094332	161.663	2	NT	1		99924184	159.12	8	NT	4
63726620	170.347	1	NT	1		100393990	176.946	8	NT	4
142627870	164.868	12	NT	1		99051688	152.629	8	NT	4
67635792	164.736	1	NT	1		107847930	156.747	8	NT	4
58830800	161.61	1	NT	1		91798368	171.333	11	NT	4
62201848	161.904	1	NT	1		115920130	4007.32	36	NT	4
66960800	172.566	6	NT	1		92100144	162.094	6	NT	4
154926880	186.728	13	NT	1		107417940	4180.15	28	NT	4
73350136	169.051	0	NT	1		191486460	161	34	NT	4
58653756	165.93	1	NT	1		207030140	171.303	18	NT	4
68142400	168.911	1	NT	1		198156290	179.631	32	NT	4
151377340	196.248	24	NT	1		154917490	171.075	8	NT	4
65915808	175.526	5	NT	1		178973540	4954.24	52	NT	4
75948272	177.738	5	NT	1		202102030	175.503	26	NT	4
75499680	175.771	3	NT	1		106291960	4248.93	20	NT	4
76761112	183.822	4	NT	1		204228140	307.813	27	NT	4
159952140	355.884	11	NT	1		193407090	204.271	46	NT	4
69737416	173.719	0	NT	1		128686740	5631.24	43	NT	4
149168270	999.025	41	NT	1		149375150	6992.54	47	NT	4
132732300	7747.94	34	NT	1		118242430	2575.03	51	NT	4
73378512	236.605	0	NT	1		195248980	289.655	55	NT	4
150709710	768.93	27	NT	1		94996592	182.717	3	NT	4
144689630	7209.54	29	NT	1		105642510	5664.32	29	NT	4
150393390	369.858	5	NT	1		120377160	7529.14	44	NT	4
70783864	202.265	1	NT	1		199560670	170.796	19	NT	4
149399020	7972.99	31	NT	1		143199680	7444.13	45	NT	4
70805304	279.785	2	NT	1		135550190	6312.53	54	NT	4
77356280	497.715	1	NT	1		110893580	5766.73	32	NT	4
167685140	3679.89	44	NT	1		199565490	262.952	33	NT	4
150629520	6416.6	31	NT	1		135916690	7506.81	41	NT	4
75574976	192.625	1	NT	1		194606900	297.154	30	NT	4
86429352	645.388	1	NT	1		196602420	163.769	23	NT	4
75965584	523.74	3	NT	1		195796750	197.481	38	NT	4
73123776	206.466	0	NT	1		123649140	6913.51	35	NT	4
107905460	14053.5	18	NT	1		195253630	187.387	26	NT	4
94141296	16770.7	9	NT	1		112387340	5453.78	34	NT	4
69731784	179.543	0	NT	1		184472560	4983.48	42	NT	4
67470728	183.475	1	NT	1		86915992	183.236	8	NT	4
99785760	12172.1	18	NT	1		85226672	181.173	4	NT	4
96585224	15847	15	NT	1		88408352	186.374	11	NT	4
78219368	201.64	3	NT	1		67388344	159.764	9	NT	4
78207376	198.289	0	NT	1		95392976	161.129	9	NT	4
111544350	17607.6	25	NT	1		115870360	4743.78	32	NT	4
72645000	211.983	1	NT	1		182153020	188.292	4	NT	4
74449488	182.594	1	NT	1		94321448	159.64	7	NT	4
75194280	220.924	0	NT	1		89265328	168.982	7	NT	4
156140610	4973.48	35	NT	1		96012648	247.227	4	NT	4
99192008	2837.64	0	NT	1		99542640	160.132	8	NT	4
108623580	15316.7	15	NT	1		186541280	3745.79	39	NT	4
85993592	12975.7	8	NT	1		180517470	3418.04	31	NT	4
154685410	1003.31	16	NT	1		119552510	2724.16	16	NT	4
73614704	204.403	1	NT	1		94515384	2247.37	24	NT	4
91467792	1645.05	0	NT	1		103669500	175.045	3	NT	4
162161740	450.251	6	NT	1		130918940	4155.8	39	NT	4
179239070	9695.42	14	NT	1		105011420	397.29	19	NT	4
154885550	467.49	36	NT	1		98879344	1970.61	14	NT	4
84652728	11974.9	4	NT	1		105214940	389.345	14	NT	4
82657096	290.627	1	NT	1		99942584	167.594	15	NT	4
118606290	13579.9	9	NT	1		102074980	3535.42	16	NT	4
175932980	271.92	4	NT	1		90699656	338.57	7	NT	4
161843680	362.904	1	NT	1		147541040	4449.51	46	NT	4
165160220	6796.48	10	NT	1		168865150	3886.41	48	NT	4
79095760	203.797	0	NT	1		176019900	3584.63	57	NT	4
93619080	7113.01	1	NT	1		88550800	266.547	6	NT	4
66975384	618.882	0	NT	1		100780940	214.775	14	NT	4
98745768	260.025	2	NT	1		189779120	284.898	42	NT	4
85014680	206.008	2	NT	1		91298992	1888.62	29	NT	4
88022696	668.49	0	NT	1		111064160	4686.26	25	NT	4
163338580	370.41	2	NT	1		185418590	2258.51	64	NT	4
81549712	199.933	1	NT	1		205271380	200.83	17	NT	4
81079464	243.431	1	NT	1		73925608	205.137	1	NT	4
71357288	186.147	0	NT	1		118978980	4662.52	31	NT	4
90541544	1012.52	0	NT	1		183986720	199.721	26	NT	4
104306870	228.273	0	NT	1		171596590	3260.02	60	NT	4
54604260	197.019	0	NT	1		121322410	6555.27	54	NT	4
172525140	283.348	1	NT	1		96953376	197.268	22	NT	4
85836008	219.691	1	NT	1		91146528	176.24	7	NT	4
170692580	7215.19	13	NT	1		92805248	170.643	5	NT	4
135948820	1730.54	1	NT	1		94660584	169.546	6	NT	4
86041240	209.075	0	NT	1		97179640	462.213	9	NT	4
82144488	199.145	0	NT	1		199884210	2920.43	71	NT	4
110809220	9665.04	12	NT	1		94067176	175.194	7	NT	4
63981020	265.469	0	NT	1		198145020	508.181	51	NT	4
70142728	167.377	1	NT	1		93694448	185.416	7	NT	4
73168112	160.371	0	NT	1		93163304	196.187	20	NT	4
59669928	182.18	0	NT	1		145507550	7417.33	40	NT	4
66696476	206.076	0	NT	1		101148020	182.198	9	NT	4
139132640	936.503	49	NT	1		95831888	379.042	5	NT	4
89420280	9704.32	1	NT	1		93027416	186.907	6	NT	4
76629264	619.257	1	NT	1		94124368	4473.62	12	NT	4
140987940	3122.07	37	NT	1		88510720	172.863	5	NT	4
148110990	250.685	11	NT	1		198584430	1155.59	34	NT	4
113309980	9791.07	10	NT	1		94586744	187.117	6	NT	4
141344930	2538.29	37	NT	1		100120550	173.994	6	NT	4
97019024	10707.8	6	NT	1		143562370	4928.38	41	NT	4
78745352	746.613	1	NT	1		199270620	256.308	19	NT	4
76771872	501.875	1	NT	1		90956384	781.425	10	NT	4
95046888	11402.4	8	NT	1		94479280	174.877	10	NT	4
119919450	8690.98	18	NT	1		184756350	196.928	27	NT	4
128125620	5355.41	40	NT	1		89396040	987.591	6	NT	4
66203848	426.816	1	NT	1		91600960	377.742	3	NT	4
71300832	460.891	2	NT	1		127590700	1340.98	133	NT	4
91981464	12269.8	6	NT	1		90856128	207.645	7	NT	4
116137090	9679.58	12	NT	1		176193780	5933.43	50	NT	4
65213816	164.721	1	NT	1		185972930	224.847	41	NT	4
60565016	166.381	0	NT	1		97442768	2820.41	12	NT	4
67131632	162.815	1	NT	1		199830690	2876.29	50	NT	4
141878930	247.531	5	NT	1		92198200	223.996	4	NT	4
72382888	163.699	1	NT	1		189090900	4648.91	62	NT	4
70646272	164.467	1	NT	1		108206830	339.991	26	NT	4
66589332	160.835	0	NT	1		98646480	205.049	15	NT	4
60563760	170.106	0	NT	1		91884360	1489.39	8	NT	4
128290700	9309.08	22	NT	1		90478608	221.075	13	NT	4
68118912	164.105	1	NT	1		203221630	221.928	33	NT	4
144050080	216.509	6	NT	1		206162240	178.256	41	NT	4
60045464	163.084	0	NT	1		90619912	3290.08	8	NT	4
142250450	253.908	19	NT	1		160682940	6495.34	45	NT	4
77661072	11037.6	3	NT	1		89156320	2273.9	8	NT	4
66642208	177.312	1	NT	1		191963580	4278.51	50	NT	4
67015236	172.397	2	NT	1		180186220	151.812	12	NT	4
62831676	162.225	0	NT	1		98109320	2725.23	27	NT	4
147945060	246.585	31	NT	1		115331150	3744.97	31	NT	4
108611420	12846.2	11	NT	1		115410210	2697.8	19	NT	4
58623516	164.278	0	NT	1		94179000	161.891	9	NT	4
65795392	168.856	0	NT	1		134392180	4037.77	37	NT	4
93844528	14551.8	13	NT	1		107320510	2763.67	28	NT	4
151255580	491.974	8	NT	1		91723616	163.493	9	NT	4
71076088	176.678	1	NT	1		137574500	4064.73	47	NT	4
72626648	159.566	2	NT	1		128575220	3927.12	33	NT	4
65060208	4862.98	2	NT	1		197930820	176.247	18	NT	4
72194024	160.504	0	NT	1		93036736	159.444	8	NT	4
99637504	6342.68	9	NT	1		110798900	2705.3	40	NT	4
75515048	193.802	6	NT	1		93592736	176.732	5	NT	4
112951210	11018.1	15	NT	1		106122800	2101.27	18	NT	4
77466160	157.271	0	NT	1		93064744	187.015	10	NT	4
65738504	157.94	2	NT	1		89601384	169.707	4	NT	4
58702804	161.373	0	NT	1		195404380	167.105	16	NT	4
72695752	157.146	1	NT	1		189809630	302.635	41	NT	4
76559640	9836.94	13	NT	1		164913520	4127.41	50	NT	4
62293848	160.403	2	NT	1		176218260	160.39	19	NT	4
63596944	158.779	0	NT	1		191867220	175.158	18	NT	4
58861060	5190.79	3	NT	1		88860784	1984.02	11	NT	4
62338504	6225.8	1	NT	1		85257696	153.283	7	NT	4
63871740	159.032	1	NT	1		178788880	160.337	12	NT	4
64181352	160.309	4	NT	1		177183730	155.849	18	NT	4
63774604	162.193	3	NT	1		96074544	2447.99	19	NT	4
58235104	7006.44	7	NT	1		102144380	2646.75	21	NT	4
65445416	161.301	2	NT	1		102183180	266.623	22	NT	4
64300544	166.421	1	NT	1		174112990	165.891	22	NT	4
68493512	267.547	1	NT	1		99508184	349.679	17	NT	4
134121670	6123.36	35	NT	1		155960050	4448.31	42	NT	4
141806830	242.162	17	NT	1		194554910	185.907	40	NT	4
59525680	169.339	1	NT	1		193503680	170.272	34	NT	4
77178464	321.972	2	NT	1		188801600	243.69	22	NT	4
68822384	183.008	0	NT	1		89781256	181.224	1	NT	4
65602380	178.805	1	NT	1		184672140	172.975	18	NT	4
70259720	248.353	2	NT	1		190855870	162.415	23	NT	4
91455416	13819.7	23	NT	1		185356620	4735.09	49	NT	4
144312750	256.824	5	NT	1		87924448	183.455	6	NT	4
72880208	283.526	3	NT	1		179409340	184.434	31	NT	4
71780296	226.059	3	NT	1		98535296	301.982	8	NT	4
160787920	205.078	2	NT	1		103700700	172.112	9	NT	4
149937730	1337.73	37	NT	1		96722264	157.553	8	NT	4
100005050	13233.2	14	NT	1		99602816	165.375	7	NT	4
138055740	8723.54	39	NT	1		93390864	162.027	12	NT	4
61976624	284.563	1	NT	1		201548270	3019.59	65	NT	4
164330450	218.356	1	NT	1		101559390	397.071	9	NT	4
79649208	13244.7	9	NT	1		114698350	6531.59	40	NT	4
75240288	486.784	3	NT	1		200496460	181.894	19	NT	4
169795060	378.663	3	NT	1		90453688	167.218	9	NT	4
152929220	204.19	20	NT	1		89807368	160.644	11	NT	4
63469912	170.117	1	NT	1		93692096	187.219	3	NT	4
72180072	195.537	1	NT	1		107618720	3817.45	29	NT	4
81749896	13020.4	9	NT	1		99447000	246.625	15	NT	4
166181010	196.825	6	NT	1		93174024	160.716	13	NT	4
57013952	178.905	1	NT	1		93829568	162.476	2	NT	4
73584168	170.685	0	NT	1		95327824	2194.68	17	NT	4
148259300	175.051	40	NT	1		95405616	2457.31	13	NT	4
163935140	188.257	4	NT	1		93843752	2084.16	15	NT	4
154726110	351.02	5	NT	1		186957650	281.856	44	NT	4
67952680	174.322	2	NT	1		93366112	178.657	9	NT	4
168708160	188.163	3	NT	1		97277584	2068.08	17	NT	4
168315460	184.985	4	NT	1		91665600	175.317	8	NT	4
61278328	166.033	1	NT	1		91800392	1571.88	8	NT	4
144295600	179.184	11	NT	1		92368832	168.717	6	NT	4
162463070	167.98	3	NT	1		188048960	170.749	13	NT	4
155662620	168.122	1	NT	1		150524130	4156.34	39	NT	4
71777544	161.761	0	NT	1		93039536	1353.45	7	NT	4
73068112	248.793	0	NT	1		94711936	2553.99	10	NT	4
82697720	167.924	0	NT	1		96270376	2317.36	25	NT	4
144183620	192.194	7	NT	1		89652072	179.98	6	NT	4
85640208	164.496	1	NT	1		90040528	1306.57	5	NT	4
83151864	9019.62	9	NT	1		88990320	1654.52	4	NT	4
81921776	174.69	0	NT	1		84116088	162.199	5	NT	4
84455672	167.628	0	NT	1		181478750	1156.56	76	NT	4
79748256	161.241	0	NT	1		88253776	158.06	11	NT	4
85166712	165.575	0	NT	1		117292440	5023.33	24	NT	4
81402328	479.269	2	NT	1		101352870	159.946	9	NT	4
79634264	237.613	0	NT	1		184230880	163.466	37	NT	4
61200740	5497.5	1	NT	1		183434300	164.396	20	NT	4
166147940	210.37	11	NT	1		111147690	4748.74	19	NT	4
91178368	10221.6	19	NT	1		124770780	6214.38	42	NT	4
75472864	173.999	1	NT	1		189375410	168.185	22	NT	4
84741192	10453.2	17	NT	1		148886660	5419.51	60	NT	4
134719650	7223.12	30	NT	1		87106128	162.413	10	NT	4
137665150	8532.4	22	NT	1		188050580	214.221	18	NT	4
157828240	407.52	13	NT	1		99264808	1707.09	18	NT	4
133407790	7875.03	37	NT	1		161005420	6956.97	23	NT	4
87184256	10566.3	3	NT	1		85453152	176.545	6	NT	4
65400184	3588.74	0	NT	1		121232990	8420.91	29	NT	4
133715220	7053.99	44	NT	1		102516300	4961.62	20	NT	4
140979920	7654.01	26	NT	1		94594968	887.777	12	NT	4
139278990	4798.98	34	NT	1		97362112	800.197	12	NT	4
68684256	1834.46	1	NT	1		93985520	239.462	11	NT	4
65151652	5609.28	0	NT	1		98257696	365.095	5	NT	4
145070590	4608.08	53	NT	1		119495120	5830.51	31	NT	4
95593064	12047.8	8	NT	1		96141632	199.377	4	NT	4
104120160	12836.8	13	NT	1		91136648	329.15	9	NT	4
73038616	8582.13	3	NT	1		100859290	4447.37	29	NT	4
146957840	421.418	23	NT	1		94762264	172.418	7	NT	4
84477048	11569.4	5	NT	1		109709300	3820.55	13	NT	4
76475504	9313.43	12	NT	1		99307560	372.206	6	NT	4
88031880	11655	16	NT	1		90405024	273.573	8	NT	4
67473424	5956.04	5	NT	1		145519630	6773.3	48	NT	4
151690180	1135.82	27	NT	1		95793384	583.756	18	NT	4
109623960	12415.6	17	NT	1		104678660	1548.28	7	NT	4
103393870	13428.3	6	NT	1		91559560	173.108	13	NT	4
84000920	13820.4	6	NT	1		102734950	235.07	8	NT	4
91513208	12139.2	5	NT	1		115905220	6170.78	28	NT	4
119639030	11841.4	11	NT	1		90638480	1442.76	13	NT	4
101883910	11409.9	12	NT	1		84045024	236.794	6	NT	4
83961136	12419.9	3	NT	1		172600670	4210.74	62	NT	4
79293080	7998.08	7	NT	1		193610160	329.871	38	NT	4
68255160	1565.87	6	NT	1		141227520	3445.21	46	NT	4
66737840	4322.19	1	NT	1		110237210	150.181	16	NT	4
115999520	12477.5	20	NT	1		194730770	235.991	56	NT	4
93671096	13433.3	6	NT	1		199165360	154.866	19	NT	4
100903260	13597.5	5	NT	1		176271100	166.238	17	NT	4
65764112	208.912	0	NT	1		190365200	248.18	59	NT	4
70121144	3616.5	2	NT	1		85766600	155.689	15	NT	4
64247808	280.993	0	NT	1		134260980	4316.66	35	NT	4
89391456	15339.4	11	NT	1		95700688	152.676	4	NT	4
65972284	293.997	0	NT	1		64361368	154.454	12	NT	4
69715840	4458.37	2	NT	1		170110030	174.624	15	NT	4
65083984	182.418	1	NT	1		96257208	255.579	14	NT	4
151715500	2436.29	19	NT	1		87317704	157.986	14	NT	4
92283344	14728.3	10	NT	1		141912500	5502.15	31	NT	4
141478400	203.997	4	NT	1		90145440	154.634	8	NT	4
68832968	196.067	0	NT	1		98122528	164.704	9	NT	4
70544720	3502.77	0	NT	1		81427808	166.384	11	NT	4
62485732	274.993	0	NT	1		97298112	156.911	13	NT	4
60070708	187.911	1	NT	1		84589576	161.163	14	NT	4
65966220	183.32	0	NT	1		197026300	185.144	38	NT	4
70595960	277.779	1	NT	1		97462976	162.139	5	NT	4
66726172	191.199	0	NT	1		91151728	167.792	6	NT	4
63422904	178.517	0	NT	1		81372864	214.681	10	NT	4
69016192	12743.5	12	NT	1		92655224	167.926	5	NT	4
63687040	174.432	0	NT	1		191217620	174.625	25	NT	4
83205512	14244.1	9	NT	1		97037944	165.148	5	NT	4
65861688	947.492	2	NT	1		173830190	4239.35	59	NT	4
90663944	13938.5	16	NT	1		97282496	169.684	5	NT	4
70854600	397.637	1	NT	1		92373880	810.454	2	NT	4
85814176	322.997	2	NT	1		94848488	166.456	12	NT	4
93712776	465.154	1	NT	1		64145008	185.748	6	NT	4
54849300	259.496	0	NT	1		101400540	2097.14	18	NT	4
89744632	3903.31	2	NT	1		89314392	168.437	12	NT	4
162119620	179.044	11	NT	1		179714540	216.709	15	NT	4
82293704	468.558	1	NT	1		99343728	166.82	17	NT	4
130881020	7188.75	12	NT	1		65935408	171.571	5	NT	4
83141632	191.264	0	NT	1		98879368	465.431	10	NT	4
183652770	713.096	2	NT	1		143569440	5031.29	40	NT	4
94510384	3614.98	0	NT	1		94930536	189.024	5	NT	4
80928824	179.431	0	NT	1		87153536	826.573	8	NT	4
89632120	937.072	1	NT	1		90316664	174.38	11	NT	4
78176936	229.902	0	NT	1		92524912	186.554	8	NT	4
88013760	433.548	0	NT	1		173635280	2638.46	72	NT	4
97811576	10485	6	NT	1		192784800	213.655	33	NT	4
81151008	207.452	1	NT	1		83832352	192.446	3	NT	4
84996824	178.586	0	NT	1		91662392	198.344	7	NT	4
126622920	5071.73	5	NT	1		95681144	1722.06	12	NT	4
83876848	218.162	1	NT	1		86037152	188.418	3	NT	4
90487400	1794.26	0	NT	1		195102830	1870.83	25	NT	4
74982080	174.565	0	NT	1		95657928	221.652	10	NT	4
66224960	4105.18	2	NT	1		177428910	4051.07	61	NT	4
70271048	245.372	1	NT	1		189482500	170.792	21	NT	4
77465784	179.992	0	NT	1		93668072	218.867	9	NT	4
164786060	7043.69	15	NT	1		188092990	234.576	25	NT	4
157089660	6790.19	23	NT	1		138925100	5748.71	46	NT	4
76778936	185.245	8	NT	1		103705410	3783.09	30	NT	4
145394560	229.588	9	NT	1		178232100	225.008	51	NT	4
79594224	4323.42	2	NT	1		86892480	169.308	8	NT	4
170187740	5654.28	33	NT	1		116854650	7245.83	34	NT	4
84708376	434.814	3	NT	1		90826608	276.144	6	NT	4
76286872	176.679	0	NT	1		184971540	4483.82	56	NT	4
89913272	488.484	1	NT	1		173698960	190.209	22	NT	4
77757824	189.248	9	NT	1		95418920	162.989	8	NT	4
75729680	182.142	7	NT	1		80128472	212.719	3	NT	4
172658260	535.058	22	NT	1		93487480	169.615	9	NT	4
160841950	186.39	6	NT	1		93687040	193.262	6	NT	4
87423152	236.815	0	NT	1		108049110	662.341	10	NT	4
80448768	187.828	10	NT	1		120739760	7022.33	39	NT	4
82293552	231.782	0	NT	1		93383240	207.189	8	NT	4
162141140	232.255	9	NT	1		96045424	161.885	18	NT	4
78788696	188.502	0	NT	1		91156384	188.602	7	NT	4
163813420	279.882	8	NT	1		95093256	185.691	12	NT	4
157867680	211.249	5	NT	1		82781592	178.001	3	NT	4
160077570	255.342	16	NT	1		91667312	169.931	7	NT	4
83325464	437.298	2	NT	1		90110416	186.625	18	NT	4
159881500	336.94	16	NT	1		102316250	3595.36	17	NT	4
75971088	270.324	2	NT	1		90493800	166.074	4	NT	4
121954450	12161.9	4	NT	1		116636760	3855.43	30	NT	4
131791830	11455.2	17	NT	1		89253072	180.993	6	NT	4
121493770	13369	15	NT	1		102868140	2112.69	48	NT	4
89666944	5871.63	3	NT	1		163577440	3056.27	62	NT	4
130218800	12493.7	17	NT	1		89560976	179.367	11	NT	4
111209090	12175.3	17	NT	1		128154380	4611.44	47	NT	4
95283832	10921.6	2	NT	1		84995960	1237.04	4	NT	4
54760220	751.548	0	NT	1		88747584	1780.54	9	NT	4
72381824	278.093	2	NT	1		158117970	4470.04	70	NT	4
98858160	13995.5	11	NT	1		94793792	358.693	18	NT	4
82209744	5704.84	1	NT	1		110595550	3841.32	29	NT	4
127305330	12811.5	20	NT	1		192177330	175.707	49	NT	4
82116408	4219.2	2	NT	1		129782470	4750.85	42	NT	4
68683840	5010.11	3	NT	1		182638720	2957.28	50	NT	4
70668104	221.122	2	NT	1		160999970	3523.06	44	NT	4
84373440	9199.02	6	NT	1		100291000	378.612	17	NT	4
97070584	13207.2	9	NT	1		96426832	4615.77	15	NT	4
101185540	13889.4	12	NT	1		96393736	180.199	11	NT	4
84112784	3333.72	1	NT	1		92939872	190.63	2	NT	4
84707040	11081.2	7	NT	1		143945010	5397.07	55	NT	4
108276150	13623.5	8	NT	1		92086616	4789.22	13	NT	4
73131200	191.852	0	NT	1		91886784	230.763	3	NT	4
85604184	5131.35	0	NT	1		88708936	2478.77	14	NT	4
67846288	185.551	0	NT	1		179049520	202.791	25	NT	4
89319736	7367.79	3	NT	1		83240528	209.969	4	NT	4
99290016	11282.6	8	NT	1		120059060	6785.3	36	NT	4
87889808	11653	1	NT	1		193358030	1346.87	61	NT	4
84955064	3558.91	0	NT	1		97966224	2561.45	11	NT	4
54972904	1148.99	1	NT	1		95354256	358.628	13	NT	4
90933008	9844.53	1	NT	1		90127992	224.575	13	NT	4
78085504	1019.99	0	NT	1		92459792	238.887	10	NT	4
85628184	7996.67	1	NT	1		183365500	3216.32	60	NT	4
66979280	2432.36	0	NT	1		142116660	4435.86	30	NT	4
102721100	1361.31	1	NT	1		186050560	5370.22	59	NT	4
96637696	10325.1	6	NT	1		88900696	216.043	6	NT	4
85537592	207.893	0	NT	1		112641020	7047.93	29	NT	4
84249512	248.675	1	NT	1		136700400	4169	73	NT	4
56057588	6714.06	0	NT	1		135146130	6089.28	40	NT	4
55804844	11440.9	1	NT	1		139861170	6030.08	53	NT	4
88924112	10410.7	1	NT	1		97161048	811.374	16	NT	4
118234010	12766.9	7	NT	1		99469296	557.565	14	NT	4
77790776	1537.39	0	NT	1		188762560	241.602	26	NT	4
100006460	2647.95	1	NT	1		56841764	404.908	6	NT	4
73254464	182.261	0	NT	1		140314270	6699.35	53	NT	4
81866328	497.765	0	NT	1		97516520	275.527	20	NT	4
82418904	497.937	1	NT	1		89489128	305.291	7	NT	4
80697232	295.858	0	NT	1		126604270	3897.94	33	NT	4
147004190	169.034	1	NT	1		95859288	3184.92	15	NT	4
78570960	208.554	0	NT	1		183415940	4250	43	NT	4
66699720	166.433	0	NT	1		146438270	6828.29	54	NT	4
76552792	167.91	2	NT	1		137820130	7596.87	49	NT	4
85450688	157.482	1	NT	1		92594280	289.608	3	NT	4
53512168	1135.55	2	NT	1		96285416	540.25	5	NT	4
92646472	189.815	2	NT	1		176417860	265.348	27	NT	4
75966832	162.696	1	NT	1		78955072	198.472	3	NT	4
82510544	184.171	0	NT	1		94194720	308.592	8	NT	4
95298760	188.697	4	NT	1		191500930	170.151	12	NT	4
92243008	166.316	0	NT	1		176455840	6459.96	72	NT	4
83902232	4350.83	2	NT	1		81492664	184.366	6	NT	4
88452064	345.4	4	NT	1		97189440	5184.85	28	NT	4
74919272	4455.57	0	NT	1		136012420	6397.13	54	NT	4
80865448	175.054	0	NT	1		190547940	181.616	50	NT	4
89053672	183.302	3	NT	1		93599528	1391.44	9	NT	4
103634350	172.976	0	NT	1		136554830	6132.04	51	NT	4
55475248	181.443	0	NT	1		86070744	2374.72	8	NT	4
85148136	262.478	1	NT	1		109039290	5827.07	28	NT	4
72000240	271.95	0	NT	1		126046180	4168.17	46	NT	4
78755736	193.599	0	NT	1		96072824	198.07	6	NT	4
81930448	218.016	1	NT	1		103921610	3120.86	29	NT	4
80538584	201.241	5	NT	1		83465320	2853.06	32	NT	4
84195912	282.677	1	NT	1		92223080	152.106	10	NT	4
76692680	178.693	1	NT	1		208875710	192.104	37	NT	4
117141380	10915.2	14	NT	1		97674840	158.972	6	NT	4
77932216	600.216	1	NT	1		182862000	190.036	41	NT	4
65325188	162.022	1	NT	1		102367500	2797.3	17	NT	4
94736736	11225.3	7	NT	1		173688990	160.158	15	NT	4
69977528	262.326	2	NT	1		157295380	3984.97	73	NT	4
78311752	6658.34	6	NT	1		195112450	283.723	12	NT	4
76747584	889.169	4	NT	1		91952336	162.806	3	NT	4
72699832	171.017	1	NT	1		109577180	3525.05	35	NT	4
74771848	3809.41	8	NT	1		193458100	178.529	16	NT	4
74776112	6388.27	4	NT	1		93061880	166.738	6	NT	4
71398744	227.606	5	NT	1		93066984	177.896	11	NT	4
124232100	12505.1	17	NT	1		155594320	6034.43	92	NT	4
162683780	245.491	5	NT	1		95183560	154.368	9	NT	4
68204496	205.644	0	NT	1		181248270	879.91	37	NT	4
77332456	765.076	5	NT	1		89782032	1969.54	19	NT	4
70755216	6290.53	1	NT	1		179667710	1812.86	30	NT	4
107397180	11654.8	17	NT	1		116698620	242.425	13	NT	4
70631360	190.737	2	NT	1		118160380	3927.75	33	NT	4
124980810	11682.8	22	NT	1		95739656	307.549	17	NT	4
82358432	185.044	1	NT	1		87203480	171.787	8	NT	4
77513864	176.73	0	NT	1		94116800	162.263	13	NT	4
68284344	176.072	2	NT	1		99352384	3797.81	22	NT	4
128713660	9884.55	21	NT	1		117185030	4045.54	31	NT	4
78715880	180.586	3	NT	1		88375208	164.72	20	NT	4
75828360	175.897	0	NT	1		93608944	157.433	4	NT	4
110888140	11861.9	5	NT	1		143802510	6041.94	48	NT	4
74164928	182.803	0	NT	1		91748272	171.539	29	NT	4
63916156	170.474	0	NT	1		100349260	197.43	42	NT	4
118709800	12719.5	17	NT	1		186306080	200.351	21	NT	4
139335200	9097.33	25	NT	1		183566290	172.704	25	NT	4
78903792	450.237	0	NT	1		95350232	161.692	8	NT	4
106670100	9387.32	14	NT	1		92287360	181.869	6	NT	4
72972016	234.105	0	NT	1		94247720	327.062	6	NT	4
75396672	330.343	0	NT	1		180719470	179.645	6	NT	4
69894248	309.363	1	NT	1		142753310	5751.07	38	NT	4
72290208	431.913	1	NT	1		175538530	5023.74	49	NT	4
71039216	301.819	0	NT	1		132920060	6812.1	39	NT	4
79068448	5889.83	0	NT	1		185009700	5834.96	61	NT	4
121176770	13810.2	18	NT	1		186716850	179.257	17	NT	4
87015112	10357	2	NT	1		171922500	191.516	18	NT	4
72093784	332.404	0	NT	1		178082210	4367.02	80	NT	4
130015010	13238.9	11	NT	1		196119550	225.269	17	NT	4
107931320	14019.4	12	NT	1		95944904	598.409	10	NT	4
75239512	595.436	1	NT	1		146144260	7137.67	36	NT	4
82521856	432.686	0	NT	1		176061150	3978.55	52	NT	4
90535280	11709.8	6	NT	1		88309336	180.394	10	NT	4
74574688	429.115	0	NT	1		183050580	472.363	11	NT	4
72958480	238.831	1	NT	1		88604072	225.785	8	NT	4
82756976	357.754	1	NT	1		91630296	187.889	7	NT	4
111276280	10444.5	21	NT	1		113424860	4986.13	33	NT	4
59820260	13531.5	10	NT	1		85817040	201.993	8	NT	4
76484760	238.055	2	NT	1		145630580	5773.25	55	NT	4
125755860	10343.5	21	NT	1		92307776	225.194	3	NT	4
78078240	350.623	0	NT	1		180133550	180.9	37	NT	4
131714520	10825.4	17	NT	1		107947380	1219.64	17	NT	4
85329600	242.287	0	NT	1		98934232	187.733	12	NT	4
94976808	13609.1	1	NT	1		96497248	176.771	4	NT	4
79536264	270.819	0	NT	1		180622460	3456.39	81	NT	4
86752728	10055.3	1	NT	1		195004540	156.601	24	NT	4
67465576	363.225	1	NT	1		96267352	178.424	14	NT	4
101991660	12678.6	9	NT	1		91736832	200.532	7	NT	4
86312264	306.464	0	NT	1		195151070	279.186	37	NT	4
94361592	14277.3	6	NT	1		106664710	1087.51	13	NT	4
84353120	276.456	0	NT	1		182990990	164.092	19	NT	4
164172270	169.082	40	NT	1		176870930	3132.86	42	NT	4
77931936	9551.37	2	NT	1		89195720	160.406	18	NT	4
84332016	166.086	0	NT	1		125536220	3459.14	52	NT	4
139270260	7316.3	36	NT	1		107780900	4211.71	52	NT	4
88742144	171.749	2	NT	1		90540000	231.273	13	NT	4
90148384	168.482	1	NT	1		94985800	247.008	11	NT	4
83631416	6259.23	5	NT	1		142497470	5556.49	56	NT	4
155477040	200.479	13	NT	1		119457180	5331.92	36	NT	4
157972980	171.917	26	NT	1		117611720	5272.63	55	NT	4
80535280	171.713	1	NT	1		182514500	1829.81	61	NT	4
75246400	5691.65	3	NT	1		61686892	3957.16	16	NT	4
117618050	11170.8	8	NT	1		88105560	173.358	4	NT	4
158449500	224.87	32	NT	1		200324160	196.432	37	NT	4
78963712	4470.17	3	NT	1		185123460	197.872	35	NT	4
70340936	199.465	0	NT	1		103156540	518.305	32	NT	4
152234910	923.179	49	NT	1		181256180	171.317	53	NT	4
159406370	221.201	46	NT	1		145141810	6460.17	44	NT	4
104353420	8970.59	17	NT	1		90960288	162.781	14	NT	4
98933432	9022.74	7	NT	1		94875192	160.448	9	NT	4
75380080	453.468	1	NT	1		187607500	159.86	41	NT	4
136947020	3602.89	39	NT	1		90578488	211.388	7	NT	4
77180592	713.301	1	NT	1		92576808	159.998	10	NT	4
67580120	212.058	1	NT	1		133440140	5038.41	40	NT	4
68994112	274.063	1	NT	1		86901120	169.245	6	NT	4
140476860	5156.38	36	NT	1		175412160	171.422	9	NT	4
123533880	9335.83	23	NT	1		95443776	162.327	5	NT	4
113575490	9607.69	20	NT	1		196780370	167.58	31	NT	4
125327180	10896.8	22	NT	1		192025260	169.694	12	NT	4
64155440	182.322	3	NT	1		90291480	166.275	12	NT	4
87702552	13996.9	10	NT	1		94760312	162.808	9	NT	4
63217468	184.262	2	NT	1		89276760	161.319	12	NT	4
129211670	9467.43	35	NT	1		206971060	164.404	34	NT	4
85019536	12289.2	7	NT	1		87343560	168.423	8	NT	4
65614892	184.027	0	NT	1		94468856	159.438	9	NT	4
89298976	13179.2	8	NT	1		89100624	168.897	5	NT	4
105078950	13156.2	5	NT	1		85008344	166.7	18	NT	4
62788468	176.638	1	NT	1		83853376	163.195	9	NT	4
81116008	10460.1	9	NT	1		196150160	162.095	28	NT	4
68758816	188.554	0	NT	1		91589592	170.955	7	NT	4
80642088	375.333	0	NT	1		177042610	173.962	18	NT	4
139776130	4801.36	37	NT	1		175878030	166.262	19	NT	4
80598216	235.862	0	NT	1		109876690	3919.27	41	NT	4
135807340	4505.16	41	NT	1		132154710	4074.84	47	NT	4
158272300	978.14	19	NT	1		92991872	295.111	11	NT	4
141903780	381.236	3	NT	1		77996248	826.691	8	NT	4
65976284	9050.39	11	NT	1		85684952	225.976	7	NT	4
76402368	550.505	0	NT	1		180415180	3282.27	60	NT	4
92114560	13746.8	4	NT	1		85475608	173.533	9	NT	4
115655200	11132.8	32	NT	1		89760760	177.74	11	NT	4
79592144	7341.07	14	NT	1		139130060	4123.52	60	NT	4
116509300	9346.44	24	NT	1		156462610	4528.06	53	NT	4
92709280	15275.4	6	NT	1		90057760	165.864	9	NT	4
81645672	329.199	1	NT	1		85467640	163.431	10	NT	4
132515700	7649.1	22	NT	1		102031700	196.114	8	NT	4
65799976	323.481	0	NT	1		98522432	185.498	9	NT	4
177430370	259.835	2	NT	1		151080530	4284.56	59	NT	4
74773056	559.081	1	NT	1		150349490	2115.49	41	NT	4
79261000	212.244	0	NT	1		87147760	210.774	7	NT	4
71131896	229.114	1	NT	1		85519176	197.298	10	NT	4
137451140	9481.37	11	NT	1		82137816	233.96	7	NT	4
70156824	189.076	1	NT	1		150051390	4029.21	42	NT	4
59765644	149.764	0	NT	1		109353890	5116.25	28	NT	4
72009072	154.465	0	NT	1		128266980	4750.41	43	NT	4
70296168	154.997	0	NT	1		85088624	196.964	5	NT	4
83399696	159.424	0	NT	1		85020200	2588.93	19	NT	4
152302660	152.788	7	NT	1		178292350	461.067	59	NT	4
75095520	150.594	0	NT	1		89044080	3758.66	23	NT	4
83099680	158.239	1	NT	1		189479360	199.937	29	NT	4
73477176	155.77	1	NT	1		104076180	4857.92	31	NT	4
147571410	162.235	15	NT	1		84567920	214.044	6	NT	4
161040660	167.83	21	NT	1		93008064	185.159	7	NT	4
60050912	166.334	0	NT	1		173339570	182.455	22	NT	4
71290368	156.688	0	NT	1		87350144	176.088	7	NT	4
63007204	156.371	0	NT	1		108313950	4424.5	38	NT	4
72803816	234.337	0	NT	1		128279170	5259.57	42	NT	4
77341024	157.727	2	NT	1		81719024	183.365	7	NT	4
159243070	161.605	6	NT	1		168080750	167.572	25	NT	4
120384860	185.446	6	NT	1		79909712	191.685	4	NT	4
81407176	174.678	1	NT	1		172218770	194.757	13	NT	4
74422296	159.113	3	NT	1		187324340	182.079	13	NT	4
63341580	158.191	0	NT	1		114938430	5573.89	42	NT	4
82433344	232.069	0	NT	1		84231656	248.847	7	NT	4
79305104	164.185	1	NT	1		118983710	5780.92	40	NT	4
75575296	11231.2	14	NT	1		86929880	182.777	11	NT	4
73654024	160.35	0	NT	1		89408296	1926.75	16	NT	4
75929512	167.74	1	NT	1		173430980	186.978	34	NT	4
80295000	168.873	1	NT	1		178890110	217.915	30	NT	4
65178224	159.392	1	NT	1		146750190	5374.14	53	NT	4
84175592	191.025	1	NT	1		88481960	2776.62	15	NT	4
120184640	11635.6	24	NT	1		176913870	4034.08	61	NT	4
69203712	170.991	0	NT	1		93667816	4586.59	22	NT	4
75513936	243.803	1	NT	1		119561300	5103.6	48	NT	4
75507552	264.049	1	NT	1		96147584	4458.73	22	NT	4
78906408	9275.82	6	NT	1		176289310	244.067	32	NT	4
154238860	194.722	8	NT	1		189698510	2443.19	55	NT	4
69930328	170.914	1	NT	1		88737168	168.323	10	NT	4
69354704	163.039	0	NT	1		166564050	3346.81	61	NT	4
62402380	159.055	0	NT	1		185523100	3850.27	67	NT	4
69480616	177.489	0	NT	1		89591128	179.882	7	NT	4
65945220	163.366	1	NT	1		179404980	3177.92	67	NT	4
77409416	284.926	1	NT	1		87693976	160.057	11	NT	4
79811104	11800.9	8	NT	1		102925500	248.985	16	NT	4
156398460	310.609	22	NT	1		73398344	578.642	31	NT	4
84421032	254.943	1	NT	1		90688008	262.095	11	NT	4
77159360	9016.03	9	NT	1		132957700	3543.57	57	NT	4
68169528	181.401	0	NT	1		93505864	185.389	12	NT	4
78918400	12363.9	11	NT	1		109704340	466.252	16	NT	4
78543800	706.342	0	NT	1		100508710	2946.64	26	NT	4
139932050	167.342	14	NT	1		135250820	4260.99	49	NT	4
156731180	388.297	18	NT	1		174306690	6124.24	68	NT	4
70753400	181.388	3	NT	1		132479280	6290.94	38	NT	4
154809790	9967.29	19	NT	1		136050980	3731.86	44	NT	4
66824908	6003.58	3	NT	1		194215260	212.308	36	NT	4
81712456	11833	2	NT	1		175298700	175.747	11	NT	4
142900800	167.983	7	NT	1		121981210	3767.3	37	NT	4
69129272	199.164	9	NT	1		91636776	2911.51	18	NT	4
170994720	1170.4	5	NT	1		184414380	253.101	15	NT	4
98660200	11448.7	2	NT	1		96316864	205.97	8	NT	4
89481104	13837.4	11	NT	1		71155616	323.982	14	NT	4
104833150	180.106	1	NT	1		93617512	176.841	17	NT	4
83007520	5691.4	1	NT	1		175118610	6124.47	59	NT	4
58554152	165.635	1	NT	1		198631660	617.481	62	NT	4
84831856	14116.7	9	NT	1		73893440	251.513	17	NT	4
89056272	13741	5	NT	1		97654960	315.831	14	NT	4
67176080	693.752	0	NT	1		201650940	254.343	47	NT	4
59740244	172.407	6	NT	1		194639920	1357.19	57	NT	4
63813716	7080.88	2	NT	1		98896656	2738.72	25	NT	4
105872940	15488	2	NT	1		91651888	235.816	17	NT	4
69653840	6091.73	1	NT	1		99331984	4267.48	24	NT	4
66189852	1877.96	6	NT	1		91759520	175.857	12	NT	4
68411680	1007.81	14	NT	1		95310624	169.524	14	NT	4
110239780	15988.7	8	NT	1		189229170	316.668	60	NT	4
112072860	170.772	0	NT	1		195159170	3139.73	53	NT	4
121145180	199.256	0	NT	1		89602152	162.908	9	NT	4
95092424	15739.3	4	NT	1		94823376	169.509	4	NT	4
88245336	14992	10	NT	1		96363752	879.181	37	NT	4
88639784	13147.1	6	NT	1		176284580	3974.73	57	NT	4
68748568	288.763	0	NT	1		181129250	183.585	35	NT	4
85169520	362.163	0	NT	1		194995630	1760.79	37	NT	4
77807984	4295.64	0	NT	1		147910240	4959.95	66	NT	4
85432392	251.537	1	NT	1		144723620	6787.91	46	NT	4
120715280	12523.2	12	NT	1		91207896	176.107	8	NT	4
182107710	11627.3	19	NT	1		102042880	163.225	23	NT	4
84762560	377.225	0	NT	1		96048752	163.318	6	NT	4
120788720	9489.68	5	NT	1		96099744	189.052	15	NT	4
79364848	2810.4	0	NT	1		191747420	435.466	42	NT	4
102970890	9992.81	3	NT	1		137095070	4736.13	46	NT	4
84618192	3070.07	0	NT	1		120476680	273.215	28	NT	4
111610810	8995.26	7	NT	1		183466560	492.917	46	NT	4
113958100	8911	7	NT	1		86111608	177.83	11	NT	4
64770460	7578.97	1	NT	1		139343570	5259.79	41	NT	4
143345760	250.573	6	NT	1		188602830	198.864	21	NT	4
53664384	6630.73	1	NT	1		60817216	302.475	15	NT	4
158563870	2737.83	15	NT	1		92762296	167.967	34	NT	4
146325380	2906.74	0	NT	1		140114190	5409.58	49	NT	4
106935360	11167.7	1	NT	1		182684380	2249.24	53	NT	4
127925010	9602.71	7	NT	1		96415184	164.303	46	NT	4
148804320	218.076	5	NT	1		107603410	3449.35	34	NT	4
145642640	6524.84	23	NT	1		100084760	478.455	12	NT	4
123499380	13450.5	13	NT	1		97516848	167.097	9	NT	4
157550590	366.089	6	NT	1		90508840	172.734	8	NT	4
136415300	14193.2	12	NT	1		89074024	180.104	9	NT	4
86616696	568.953	0	NT	1		119252520	4215.37	46	NT	4
81347456	624.622	0	NT	1		118102650	5540.61	40	NT	4
138916450	10749	21	NT	1		96569184	188.141	8	NT	4
143090220	8945.06	16	NT	1		187843500	3082.38	64	NT	4
85073904	1101.74	0	NT	1		102671220	5190.07	30	NT	4
74405432	5034.88	2	NT	1		96509976	4135.23	28	NT	4
139772000	4812.48	18	NT	1		179457260	5786.68	47	NT	4
116898500	10620.9	3	NT	1		194801180	180.791	23	NT	4
132085920	5629.13	14	NT	1		175383330	173.038	17	NT	4
119806180	13267.9	0	NT	1		93330688	345.068	12	NT	4
93573856	7330.99	3	NT	1		155025580	6291.23	72	NT	4
78364168	265.319	0	NT	1		189481790	165.403	48	NT	4
75563528	185.667	0	NT	1		96932480	176.724	10	NT	4
153390030	9192.19	18	NT	1		95563672	152.562	5	NT	4
52738532	191.868	0	NT	1		94889728	148.561	2	NT	4
166090270	4528.46	16	NT	1		90757848	165.379	6	NT	4
167389950	1177.26	7	NT	1		187433150	158.712	14	NT	4
139474620	3373.78	17	NT	1		181617340	168.626	34	NT	4
78112688	194.638	0	NT	1		100554350	153.379	10	NT	4
115963520	10517.5	2	NT	1		111253580	2206.09	23	NT	4
75364416	199.137	1	NT	1		94570264	161.106	6	NT	4
81999928	606.173	0	NT	1		106363160	3265.75	27	NT	4
81087928	194.978	1	NT	1		99638120	190.678	10	NT	4
74514808	185.743	0	NT	1		89702576	158.397	12	NT	4
75478216	187.819	0	NT	1		100631410	168.616	6	NT	4
165283340	192.479	0	NT	1		99751720	164.144	8	NT	4
78760152	188.129	0	NT	1		80859640	171.324	6	NT	4
81813712	461.873	1	NT	1		90749224	158.846	10	NT	4
81773448	803.565	0	NT	1		92287488	2161.64	15	NT	4
73060192	252.16	0	NT	1		86174704	193.012	5	NT	4
75765112	189.363	0	NT	1		103071280	1135.54	7	NT	4
69176672	190.998	0	NT	1		111442540	5504.09	37	NT	4
75465616	192.394	0	NT	1		95287880	184.585	7	NT	4
157516350	311.881	5	NT	1		79873568	172.374	5	NT	4
71522568	214.598	0	NT	1		78992240	165.85	7	NT	4
76842640	193.908	0	NT	1		80386120	182.786	10	NT	4
80017224	280.582	0	NT	1		93000672	163.392	9	NT	4
79754544	787.632	0	NT	1		185889060	159.153	34	NT	4
97203904	14267.7	0	NT	1		182662990	174.796	36	NT	4
77215888	196.889	0	NT	1		185840910	170.124	28	NT	4
77057680	452.978	1	NT	1		103188860	5333.63	37	NT	4
77448648	236.251	0	NT	1		96038832	157.527	12	NT	4
75894048	334.232	2	NT	1		83115216	169.307	5	NT	4
80839256	213.769	0	NT	1		96512592	156.998	11	NT	4
88128200	14142.1	1	NT	1		187183250	204.725	43	NT	4
78025824	226.491	0	NT	1		180498980	505.448	47	NT	4
95946760	12217.1	3	NT	1		83286920	180.304	4	NT	4
74092672	358.354	0	NT	1		86342384	168.317	11	NT	4
80724280	210.419	0	NT	1		178477170	164.753	11	NT	4
82547920	388.146	1	NT	1		133187110	4107.71	75	NT	4
96283888	396.42	1	NT	1		86184928	168.547	8	NT	4
89368072	4999.02	1	NT	1		119782540	5306.24	41	NT	4
90250752	196.087	0	NT	1		171079150	3561.58	73	NT	4
72584168	181.92	1	NT	1		86262256	3094.43	15	NT	4
74493912	164.379	0	NT	1		97607288	171.092	7	NT	4
65576576	174.119	0	NT	1		87444096	169.572	8	NT	4
72459064	175.207	1	NT	1		88628304	170.376	4	NT	4
96367128	8106.06	5	NT	1		95963336	3917.72	27	NT	4
99977808	366.9	0	NT	1		191517040	161.292	25	NT	4
165055230	1281.73	26	NT	1		91247264	165.964	6	NT	4
79767320	174.661	0	NT	1		102407210	3779.9	12	NT	4
68106744	187.592	0	NT	1		89496800	170.302	17	NT	4
83732560	3872.47	3	NT	1		91895568	167.944	9	NT	4
166793760	5844.88	20	NT	1		91865936	214.094	16	NT	4
84351424	184.079	1	NT	1		112711490	3809.54	42	NT	4
81291400	221.678	1	NT	1		90486464	159.405	11	NT	4
83784640	231.179	2	NT	1		187217070	312.49	51	NT	4
145557220	5951.91	21	NT	1		89316472	2772.4	7	NT	4
183154750	189.238	3	NT	1		89341912	158.025	7	NT	4
90148376	393.95	1	NT	1		89755136	2529.01	12	NT	4
69375976	173.225	0	NT	1		97528864	3519.26	24	NT	4
82065016	185.514	3	NT	1		85314480	174.574	13	NT	4
86082048	363.504	1	NT	1		92588224	174.414	10	NT	4
104345380	11263.2	9	NT	1		89035072	312.567	6	NT	4
86634440	1385.64	0	NT	1		96701488	3401.15	18	NT	4
80601136	190.558	3	NT	1		146081040	6600.27	63	NT	4
92625448	231.609	6	NT	1		87867240	162.086	11	NT	4
78829432	408.402	0	NT	1		87309592	160.742	10	NT	4
90034376	335.116	3	NT	1		83229352	179.637	4	NT	4
93939376	424.186	1	NT	1		98827936	149	9	NT	4
93447752	1155.99	0	NT	1		98403432	2272.87	39	NT	4
77751968	339.003	5	NT	1		60823096	195.967	6	NT	4
79918856	378.985	0	NT	1		122834190	4519.59	38	NT	4
85248960	482.988	1	NT	1		128433600	5248.45	41	NT	4
149721410	5427.7	23	NT	1		93780920	163.685	8	NT	4
66893824	172.739	1	NT	1		182838060	153.215	29	NT	4
108577580	10667.6	7	NT	1		111859540	4249.5	20	NT	4
142186300	7512.23	17	NT	1		87040096	1879.57	15	NT	4
88859576	408.43	0	NT	1		92371416	209.883	6	NT	4
85387008	5094.2	3	NT	1		96221192	293.57	16	NT	4
83336760	6654	8	NT	1		148023440	6211.8	53	NT	4
116134180	12353.5	18	NT	1		102865530	3302.97	20	NT	4
70544920	5458.36	5	NT	1		97028808	2539.13	14	NT	4
86042112	943.787	1	NT	1		176483440	167.273	18	NT	4
131689570	9663.21	23	NT	1		89317272	1997.71	15	NT	4
80751504	330.631	0	NT	1		189089970	169.623	18	NT	4
120459650	12270.4	30	NT	1		92148584	207.458	10	NT	4
101671540	10972	9	NT	1		91724184	166.67	9	NT	4
94334784	11277.6	11	NT	1		94297704	153.383	6	NT	4
101006060	8152.26	11	NT	1		191431920	174.611	23	NT	4
106127510	11120.1	10	NT	1		85800536	153.381	9	NT	4
83910216	5939.51	1	NT	1		134538560	2241.1	67	NT	4
119808710	10536.3	12	NT	1		94117144	155.307	9	NT	4
90592336	9720.1	5	NT	1		93516504	153.873	11	NT	4
81259672	636.97	0	NT	1		172538820	168.468	30	NT	4
74542880	238.346	0	NT	1		116265780	3960.55	22	NT	4
132390910	8506.02	30	NT	1		121037140	3548.46	31	NT	4
107840120	11821.6	10	NT	1		91492296	1842.61	9	NT	4
78001296	266.998	4	NT	1		91713976	192.739	22	NT	4
101608040	12290.4	5	NT	1		154044670	3220.1	63	NT	4
72482304	195.985	0	NT	1		96335720	2728.85	21	NT	4
75428704	505.829	2	NT	1		94163352	2900.78	22	NT	4
152084620	7463.98	16	NT	1		104927820	3167.82	29	NT	4
71874176	217.743	1	NT	1		89012080	197.357	21	NT	4
143609340	203.361	3	NT	1		90636136	250.246	11	NT	4
70782616	187.933	0	NT	1		182101840	161.166	20	NT	4
76963432	5693.48	2	NT	1		82885184	169.718	5	NT	4
146579660	10307.5	12	NT	1		90195936	159.701	17	NT	4
100494280	11532.9	13	NT	1		155841680	7026.84	92	NT	4
133282310	8975.51	17	NT	1		91793304	1397.26	24	NT	4
122165180	10825.5	11	NT	1		93189064	152.769	4	NT	4
77861840	1490.19	1	NT	1		170287310	3196.81	64	NT	4
73002080	200.352	1	NT	1		179777310	153.571	23	NT	4
80814456	226.985	1	NT	1		88191200	177.512	7	NT	4
83171824	242.002	0	NT	1		116594150	5360.89	45	NT	4
70786264	189.454	0	NT	1		86924528	171.834	8	NT	4
83420464	881.018	1	NT	1		93515328	3077.91	25	NT	4
77355080	319.094	0	NT	1		91320408	1320.21	8	NT	4
79655776	254.596	0	NT	1		122019540	4752.75	31	NT	4
79699304	278.65	0	NT	1		93979032	198.202	4	NT	4
82485816	4584.42	0	NT	1		132070260	5343.24	43	NT	4
81533488	443.379	0	NT	1		92782216	169.529	12	NT	4
82952760	222.854	0	NT	1		99463880	161.43	14	NT	4
71246104	183.111	0	NT	1		99870672	194.304	10	NT	4
81204768	248.078	1	NT	1		118532190	5078.33	34	NT	4
77069352	213.139	0	NT	1		183275810	193.677	13	NT	4
77972472	514.432	0	NT	1		188800530	187.403	27	NT	4
78530936	395.257	1	NT	1		152440510	3990.78	74	NT	4
79446136	301.327	0	NT	1		178381730	946.275	47	NT	4
76290800	189.791	1	NT	1		127395060	5881.33	38	NT	4
73352640	243.926	1	NT	1		154541920	5096.53	59	NT	4
80627840	263.697	0	NT	1		144688580	3943.09	58	NT	4
171474940	12507.2	11	NT	1		124662190	5965.44	54	NT	4
76261656	191.662	1	NT	1		97634296	1752.25	20	NT	4
81052720	684.578	0	NT	1		91842392	2295.25	15	NT	4
79124072	1192.03	0	NT	1		182552130	175.155	21	NT	4
157311100	722.012	0	NT	1		136850540	7015.27	28	NT	4
189507890	10394	5	NT	1		93136544	1369.04	10	NT	4
158929010	1619.73	29	NT	1		140274420	6949.86	54	NT	4
177769760	9452.47	1	NT	1		105787070	2049.26	13	NT	4
158026210	542.589	22	NT	1		180881040	252.569	21	NT	4
147001550	183.438	0	NT	1		200735260	2044.72	80	NT	4
148402620	8702.46	26	NT	1		179245090	174.416	31	NT	4
138963660	11720.1	13	NT	1		128129740	4388.73	38	NT	4
72746624	319.977	0	NT	1		183371970	231.868	10	NT	4
163985120	226.791	13	NT	1		184144930	1343.43	59	NT	4
78137152	570.535	1	NT	1		88733712	239.218	7	NT	4
143337570	213.797	0	NT	1		93271424	482.289	9	NT	4
79993000	228.67	0	NT	1		194997520	3900.63	87	NT	4
98422552	7844.4	5	NT	1		170216690	5245.44	60	NT	4
172850880	403.944	1	NT	1		178032560	185.256	8	NT	4
72747816	322.143	0	NT	1		124521000	5100.05	34	NT	4
82326480	1927.68	2	NT	1		162119360	4840.17	33	NT	4
84211824	208.909	1	NT	1		173239300	180.218	32	NT	4
102810820	9346.99	4	NT	1		179869390	174.966	11	NT	4
105893130	317.277	1	NT	1		181476110	164.126	8	NT	4
82199272	620.631	0	NT	1		179793310	204.364	21	NT	4
78630120	410.618	3	NT	1		73390280	279.93	17	NT	4
83248408	219.019	1	NT	1		95263464	3816.03	16	NT	4
90397072	249.139	0	NT	1		179161900	179.459	33	NT	4
113708340	9978.65	14	NT	1		191123260	199.749	33	NT	4
136267380	10021.9	4	NT	1		136923840	4612.82	48	NT	4
112094290	11216.8	13	NT	1		87006080	161.812	12	NT	4
95971240	1051.72	1	NT	1		92300160	189.859	8	NT	4
103399600	10076.6	3	NT	1		98316792	1510.77	10	NT	4
94143864	278.745	0	NT	1		179542670	2948.35	60	NT	4
89678064	8346.25	6	NT	1		199005620	163.483	14	NT	4
58917036	327.951	1	NT	1		186825900	580.91	62	NT	4
103415000	10147.1	4	NT	1		161569360	5251.2	41	NT	4
128316460	9900.42	15	NT	1		107393910	274.88	12	NT	4
108510360	784.8	1	NT	1		196785310	166.189	17	NT	4
98249632	10169.3	7	NT	1		98160760	201.462	6	NT	4
89339688	11872.3	2	NT	1		116918790	3895.04	26	NT	4
77745608	238.794	1	NT	1		199837380	190.632	37	NT	4
140450640	9250.71	16	NT	1		96152704	155.726	6	NT	4
170914430	431.737	1	NT	1		193532610	168.829	13	NT	4
91704392	7646.5	3	NT	1		178455180	4594.69	68	NT	4
117628380	14417.1	5	NT	1		146101490	3611.37	56	NT	4
81744240	225.149	2	NT	1		92867224	166.554	12	NT	4
91180376	8080.97	4	NT	1		175280770	161.028	7	NT	4
130750220	11222.4	8	NT	1		192155410	178.965	5	NT	4
124880520	12871.8	5	NT	1		154854860	2960.59	80	NT	4
119534220	337.54	1	NT	1		192562860	164.935	16	NT	4
159452510	949.846	7	NT	1		206808480	162.415	23	NT	4
74999256	505.339	2	NT	1		207272720	359.788	53	NT	4
79583528	593.772	0	NT	1		177087170	4476.14	58	NT	4
90795896	1093.15	0	NT	1		176077860	4849.79	64	NT	4
106613810	12010	5	NT	1		94359872	1575.99	8	NT	4
63072156	263.91	0	NT	1		140152350	4523.35	47	NT	4
139898020	9334	20	NT	1		100309410	171.049	11	NT	4
184940740	885.36	1	NT	1		101990530	161.954	15	NT	4
147693790	314.996	6	NT	1		185138850	331.415	61	NT	4
96703432	8403.83	2	NT	1		93300752	165.378	8	NT	4
180547740	305.252	3	NT	1		160434420	5806.72	58	NT	4
132541560	12333.8	9	NT	1		94250976	162.615	3	NT	4
104244240	11718.6	8	NT	1		96624600	441.504	12	NT	4
98480056	14264.3	10	NT	1		94476088	2268.09	15	NT	4
92438288	3251.72	1	NT	1		90755928	171.193	7	NT	4
101334990	348.658	0	NT	1		97996344	1179.62	7	NT	4
89843024	364.851	1	NT	1		89585264	170.33	10	NT	4
89243928	551.19	0	NT	1		182040160	3011.84	67	NT	4
97079584	13508.6	16	NT	1		161720400	5626.14	40	NT	4
82033808	313.506	0	NT	1		106748750	4095.4	19	NT	4
79582832	577.947	1	NT	1		115010320	5072.92	29	NT	4
87872760	2402.6	1	NT	1		180204960	164.938	22	NT	4
92244184	720.274	0	NT	1		103402780	3294.48	18	NT	4
62334704	798.925	0	NT	1		182543630	955.275	43	NT	4
111948730	13556.7	14	NT	1		93686856	1335.73	8	NT	4
130956740	3236.97	1	NT	1		197884110	247.614	27	NT	4
120455860	14546.8	14	NT	1		96078744	209.456	12	NT	4
87500160	428.59	1	NT	1		105508420	3609.32	26	NT	4
173225700	7650.08	24	NT	1		202887970	2437.8	51	NT	4
110681990	13642.3	10	NT	1		92911592	1078.91	9	NT	4
87847472	692.111	0	NT	1		186846620	161.916	13	NT	4
154942180	8838.61	26	NT	1		186827300	184.782	22	NT	4
94826064	1221.68	1	NT	1		184334270	204.815	25	NT	4
84453032	769.188	0	NT	1		200340060	200.087	20	NT	4
109794810	14753.8	4	NT	1		87644512	169.036	3	NT	4
83700920	841.66	1	NT	1		94572304	1840.66	13	NT	4
141785360	17311	11	NT	1		112094560	2551.5	27	NT	4
133343100	13279.7	26	NT	1		106199730	2260.1	26	NT	4
99293944	386.135	1	NT	1		97577440	160.778	2	NT	4
160862160	696.752	27	NT	1		93912168	1426.03	7	NT	4
94462184	11349.1	2	NT	1		96663912	149.434	7	NT	4
151409470	7561.78	21	NT	1		129876050	6215.91	25	NT	4
86812024	501.126	0	NT	1		120563700	5240.55	18	NT	4
120534930	14621.7	14	NT	1		95704696	153.976	8	NT	4
124916730	10690.2	7	NT	1		93260512	565.993	5	NT	4
88732328	331.93	1	NT	1		156215550	6175.73	34	NT	4
89630648	763.114	0	NT	1		100358750	199.332	6	NT	4
143092940	13500.3	12	NT	1		96606352	2182.9	12	NT	4
144378100	11842.4	17	NT	1		154667100	3913.81	69	NT	4
92529640	1196.28	0	NT	1		154205950	3695.36	58	NT	4
92802424	525.904	0	NT	1		99470960	3035.79	19	NT	4
89567000	284.659	0	NT	1		165024020	3600.62	54	NT	4
124572210	6482.98	25	NT	1		100594540	581.894	8	NT	4
96879896	506.072	0	NT	1		193565840	201.209	6	NT	4
140124860	13410	14	NT	1		109926590	7810.38	17	NT	4
109724790	15974.2	9	NT	1		98474064	242.737	7	NT	4
87720904	271.572	1	NT	1		98358144	2870.2	23	NT	4
115525160	15290.8	12	NT	1		98694264	208.4	8	NT	4
104946900	13930.7	10	NT	1		158226780	3404.44	49	NT	4
98056984	275.683	0	NT	1		105003740	3027.16	24	NT	4
92632784	361.545	0	NT	1		100278220	3877.64	18	NT	4
98426808	13493.5	4	NT	1		126572330	3916.87	33	NT	4
145500240	10162.1	22	NT	1		137277790	6374.4	36	NT	4
149681380	10932.3	21	NT	1		187603900	214.975	10	NT	4
93566608	1007.29	0	NT	1		176770430	3415.69	45	NT	4
92578272	421.255	0	NT	1		181816240	202.83	9	NT	4
87784464	286.954	0	NT	1		145571020	6131.19	48	NT	4
132319970	14279.9	7	NT	1		200078240	164.057	25	NT	4
127001990	15641.2	6	NT	1		148909500	4127.57	55	NT	4
93613896	249.607	0	NT	1		181374190	207.078	35	NT	4
153738910	13673.1	20	NT	1		184311630	206.357	21	NT	4
91474136	675.95	1	NT	1		162555580	6963.89	41	NT	4
91914160	378.324	1	NT	1		150657970	6336.42	38	NT	4
94163616	443.708	1	NT	1		195754620	163.041	30	NT	4
112560580	14517.5	7	NT	1		157144900	6996.15	65	NT	4
152269600	13539	27	NT	1		188287220	170.253	7	NT	4
90094200	986.942	0	NT	1		91422496	1913.22	8	NT	4
149089870	7957.29	23	NT	1		96651488	159.459	8	NT	4
87994960	579.025	1	NT	1		96881360	2447.18	6	NT	4
178106510	997.591	8	NT	1		96489224	2719.25	10	NT	4
117530880	14150.3	2	NT	1		102712610	4278.17	34	NT	4
89648176	261.567	0	NT	1		194813780	221.065	37	NT	4
90839000	402.877	0	NT	1		95923000	159.809	12	NT	4
184059900	625.891	7	NT	1		91876136	175.663	16	NT	4
88755440	249.144	0	NT	1		109404700	2850.18	41	NT	4
111478440	5797.51	6	NT	1		142551470	5512.13	44	NT	4
87909344	280.832	0	NT	1		115616940	3664.41	50	NT	4
111872130	14938.6	8	NT	1		88494032	183.749	7	NT	4
143679220	4758.48	27	NT	1		96878056	231.413	3	NT	4
80210416	581.923	0	NT	1		89807648	178.594	4	NT	4
89266688	388.293	1	NT	1		93014240	167.797	24	NT	4
101685340	13222.3	2	NT	1		146398510	4598.85	40	NT	4
78540520	282.226	0	NT	1		99744472	344.863	5	NT	4
88395576	268.996	2	NT	1		157602740	4491.89	69	NT	4
79475920	228.043	0	NT	1		135349150	4750.26	42	NT	4
90151920	616.519	0	NT	1		95821984	199.595	8	NT	4
84316848	309.078	0	NT	1		94713496	183.106	8	NT	4
90138512	412.474	0	NT	1		93672688	1658.44	14	NT	4
74479064	628.365	0	NT	1		100286810	2862.11	27	NT	4
94762376	362.208	0	NT	1		174862540	166.161	16	NT	4
77643696	205.972	0	NT	1		167144660	4792.7	48	NT	4
79730000	206.358	2	NT	1		123597340	4184.7	41	NT	4
94891064	6631.23	2	NT	1		155324670	5865.47	58	NT	4
102749890	14005	2	NT	1		62451416	4561.13	21	NT	4
96896344	469.747	0	NT	1		122371950	5065.87	51	NT	4
87059720	582.388	0	NT	1		95137912	196.06	8	NT	4
91415696	701.005	0	NT	1		86509664	1462.68	11	NT	4
73155096	212.567	0	NT	1		97390208	163.894	10	NT	4
76209288	204.738	1	NT	1		91113464	165.664	10	NT	4
96627768	362.308	0	NT	1		93382552	181.875	3	NT	4
72056648	205.285	2	NT	1		97079304	181.912	8	NT	4
89414168	481.033	0	NT	1		92928320	164.199	9	NT	4
96925992	726.249	0	NT	1		57040144	179.334	3	NT	4
90624512	9201.18	2	NT	1		99257104	154.232	9	NT	4
158879570	9487.44	23	NT	1		188468860	179.419	28	NT	4
133701870	13611.3	7	NT	1		91685912	159.004	6	NT	4
67738904	238.389	1	NT	1		116900020	2687.6	32	NT	4
72492928	249.777	1	NT	1		127685140	3146.33	36	NT	4
68543776	203.137	0	NT	1		187557090	173.107	23	NT	4
80046256	850.932	0	NT	1		93181504	164.059	7	NT	4
77790768	157.583	1	NT	1		90084400	165.678	10	NT	4
80190640	166.886	1	NT	1		186510030	176.425	12	NT	4
86553776	218.836	2	NT	1		100533260	2718.15	14	NT	4
84128216	160.374	0	NT	1		114811380	4833.74	37	NT	4
89687904	453.265	0	NT	1		179262900	4055.93	55	NT	4
87243712	196.045	0	NT	1		186164500	167.684	14	NT	4
78348432	156.721	1	NT	1		195964130	261.971	56	NT	4
80254600	156.356	0	NT	1		179520620	206.03	31	NT	4
84486432	169.536	0	NT	1		100725770	203.032	12	NT	4
80319472	161.92	0	NT	1		160083060	5875.82	61	NT	4
84173832	179.111	0	NT	1		141784480	6399.93	49	NT	4
79676944	168.001	0	NT	1		177833940	6750.1	55	NT	4
80207776	170.737	0	NT	1		98098904	267.137	8	NT	4
78741688	159.685	0	NT	1		99394920	4329.48	27	NT	4
89282464	185.883	2	NT	1		189412190	434.459	43	NT	4
84108480	163.156	0	NT	1		145658320	6441.86	53	NT	4
162971380	217.71	0	NT	1		117993100	5291.67	42	NT	4
147204930	187.541	4	NT	1		118469900	4770.3	31	NT	4
163349100	179.468	28	NT	1		88714328	3891.48	21	NT	4
153374370	168.854	8	NT	1		130389210	6705.59	23	NT	4
76278296	169.95	1	NT	1		182285380	2737.33	75	NT	4
83182744	164.985	0	NT	1		96223880	4137.66	23	NT	4
82354504	191.188	3	NT	1		140001340	7170.12	48	NT	4
81207984	172.262	0	NT	1		143508620	8397.62	36	NT	4
84323688	200.353	6	NT	1		178457250	5144.09	50	NT	4
179766480	284.551	6	NT	1		84581688	4633.59	7	NT	4
156250260	720.871	35	NT	1		96738960	7990.46	22	NT	4
171043380	451.911	36	NT	1		108780660	2004.77	12	NT	4
165292830	202.468	24	NT	1		96116016	176.689	10	NT	4
79549352	178.519	1	NT	1		195892300	189.288	48	NT	4
70668848	164.46	0	NT	1		96367664	174.41	8	NT	4
163318820	1749	41	NT	1		96785256	176.799	9	NT	4
88727824	7448.01	1	NT	1		107914420	3942.23	12	NT	4
76282336	1864.65	0	NT	1		68104952	185.427	7	NT	4
81952776	237.591	0	NT	1		109870870	167.982	10	NT	4
82648480	175.112	1	NT	1		145868000	170.979	21	NT	4
85147480	186.28	1	NT	1		194991140	2291.07	80	NT	4
87353464	10512.3	4	NT	1		101994790	156.289	15	NT	4
166341010	5233.52	25	NT	1		102569860	193.063	8	NT	4
79017336	375.028	0	NT	1		120756270	4064.04	31	NT	4
68977464	1235.52	1	NT	1		105292940	248.896	16	NT	4
77720304	8251.67	0	NT	1		94313360	2075.13	8	NT	4
74843776	244.011	1	NT	1		94057272	220.818	4	NT	4
66713332	171.329	1	NT	1		202840580	154.581	17	NT	4
169082770	5474.01	26	NT	1		181035580	4385.02	34	NT	4
83108032	10216.4	13	NT	1		101174000	246.138	6	NT	4
66240096	2144.46	1	NT	1		115912440	1782.56	29	NT	4
83593176	6224.57	3	NT	1		86393456	221.427	7	NT	4
72480272	1906.79	0	NT	1		100782940	157.838	10	NT	4
80464960	5100.51	0	NT	1		91482888	167.858	10	NT	4
135299700	9747.1	29	NT	1		176055550	181.406	25	NT	4
75547176	2978.25	0	NT	1		198148370	182.695	16	NT	4
76913224	4119.12	0	NT	1		110963640	4691.4	32	NT	4
134271950	9352.97	28	NT	1		189166110	161.613	19	NT	4
80866824	8452.91	5	NT	1		100662020	162.106	5	NT	4
74840600	320.174	1	NT	1		87693240	225.509	3	NT	4
95137744	13095.8	15	NT	1		96543888	160.893	5	NT	4
73066192	3672.61	2	NT	1		94633656	161.904	5	NT	4
81758856	9800.85	0	NT	1		198940620	169.106	20	NT	4
72836264	3535.59	0	NT	1		93906408	158.516	12	NT	4
83194432	11437.3	8	NT	1		92443712	160.317	7	NT	4
81248568	5887.9	2	NT	1		101392170	167.809	9	NT	4
114587900	8363.6	8	NT	1		186725200	340.753	37	NT	4
89820904	8163.12	9	NT	1		93044624	169.199	7	NT	4
162269780	371.173	14	NT	1		102290580	157.619	4	NT	4
83100008	225.18	2	NT	1		197953520	309.009	41	NT	4
90942744	10590.4	9	NT	1		96632792	161.613	10	NT	4
153866000	3493.62	25	NT	1		104896190	191.376	12	NT	4
85322624	2248.47	4	NT	1		99721632	157.13	8	NT	4
82992568	218.069	0	NT	1		99109392	157.275	4	NT	4
85806392	200.798	4	NT	1		105350620	160.216	3	NT	4
85171896	7056.83	4	NT	1		109853440	4316.66	30	NT	4
83680032	191.97	2	NT	1		180819730	182.772	12	NT	4
81592472	206.875	0	NT	1		100873260	851.98	11	NT	4
83102048	202.444	2	NT	1		194224060	3658.87	58	NT	4
94581568	10678.5	10	NT	1		173154940	4524.6	53	NT	4
92081328	9587.15	6	NT	1		98348864	1772.25	8	NT	4
82320912	187.192	0	NT	1		185708460	303.823	23	NT	4
84791168	1052.04	2	NT	1		85740072	196.223	1	NT	4
160705150	4259.35	21	NT	1		179640290	2161.73	52	NT	4
73143480	203.4	2	NT	1		103904660	4253.89	15	NT	4
99640976	10096	9	NT	1		87317592	219.862	6	NT	4
79242352	181.528	0	NT	1		101756470	3677.01	29	NT	4
80864000	495.903	0	NT	1		99648648	184.913	15	NT	4
79336824	191.7	0	NT	1		99659544	3456.57	18	NT	4
137113790	8594.88	33	NT	1		64906800	162.006	14	NT	4
157699220	4299.16	30	NT	1		93586672	232.706	17	NT	4
72712960	186.089	0	NT	1		61272448	298.037	8	NT	4
97659776	10293.9	1	NT	1		102325260	3136.01	25	NT	4
103119390	10152.1	9	NT	1		92370952	173.495	14	NT	4
75628536	187.198	0	NT	1		196421070	172.935	34	NT	4
83570808	319.779	1	NT	1		92392456	160.464	4	NT	4
125732670	10677.6	15	NT	1		104214980	164.184	17	NT	4
113343610	12440.1	10	NT	1		94002840	169.434	9	NT	4
123892290	9292.88	15	NT	1		70540512	167.133	7	NT	4
120568500	10340	16	NT	1		93876936	155.724	3	NT	4
85121360	273.529	1	NT	1		94726264	161.264	6	NT	4
85835536	7120.85	1	NT	1		192554300	218.645	32	NT	4
164154260	384.737	21	NT	1		98780160	155.41	2	NT	4
85443488	847.817	0	NT	1		173859840	3163.55	41	NT	4
141867700	9251.94	13	NT	1		192486180	160.216	12	NT	4
142886160	8225.52	20	NT	1		125742810	5903.46	57	NT	4
87691664	9591.59	3	NT	1		163825810	2733.94	52	NT	4
140593730	10326.4	14	NT	1		169885840	3561.8	46	NT	4
168504820	2479.79	30	NT	1		206344700	3701.36	46	NT	4
86443016	430.82	0	NT	1		56551268	2187.6	4	NT	4
82531184	376.134	0	NT	1		108264830	368.192	12	NT	4
81210296	3577.87	2	NT	1		57281080	2662.2	9	NT	4
86007152	718.084	0	NT	1		199249340	244.698	47	NT	4
137352830	6725.88	29	NT	1		96863480	166.234	10	NT	4
103821050	12132.5	5	NT	1		152000030	4715.42	45	NT	4
131019920	12544.8	12	NT	1		102227250	217.86	6	NT	4
104772990	12074.1	8	NT	1		185706370	3093.58	51	NT	4
128124010	12782.2	11	NT	1		99831688	228.967	11	NT	4
127296060	9406.46	17	NT	1		117133280	5428.85	42	NT	4
141187500	8544.55	39	NT	1		131415180	4799.8	45	NT	4
88781752	441.275	1	NT	1		165683470	2646	52	NT	4
104915030	8825.96	14	NT	1		205099680	190.457	14	NT	4
94462608	7330.2	1	NT	1		209290820	166.928	30	NT	4
77701656	214.142	0	NT	1		209030380	170.32	35	NT	4
101174990	708.211	0	NT	1		92569944	170.072	5	NT	4
86314952	240.593	1	NT	1		99411088	211.36	10	NT	4
99798920	761.933	0	NT	1		136571500	5828.28	56	NT	4
151668670	2069.55	16	NT	1		95800408	176.911	8	NT	4
173351520	455.817	23	NT	1		94771024	166.885	6	NT	4
81687224	239.393	1	NT	1		107841940	182.281	4	NT	4
91845128	257.605	1	NT	1		94789104	185.363	10	NT	4
74742608	202.857	1	NT	1		95597288	210.241	7	NT	4
97011216	13689.9	17	NT	1		95840696	174.71	8	NT	4
[truncated: 29,247 more rows]

## Sheet: Fig 6c
1750 cells (rows) per condition per cell line were randomly sampled and plotted in the figure.
total_DAPI	mean_EDU	gH2AX_foci	celltype	condition	sample_id
57404564	243.472	1	HeLa	NT	14
57910328	197.841	4	HeLa	NT	14
124225140	216.237	17	HeLa	NT	14
59649140	227.953	2	HeLa	NT	14
58793084	199.043	5	HeLa	NT	14
105160450	8555.18	26	HeLa	NT	14
58944576	206.007	2	HeLa	NT	14
76439976	10069.7	16	HeLa	NT	14
60322088	203.675	3	HeLa	NT	14
62143836	215.523	1	HeLa	NT	14
99271872	8004	37	HeLa	NT	14
57355100	205.977	3	HeLa	NT	14
126157220	209.74	21	HeLa	NT	14
64266620	274.417	0	HeLa	NT	14
86253088	12817.3	25	HeLa	NT	14
116030650	3266.77	37	HeLa	NT	14
136701420	233.452	24	HeLa	NT	14
72236784	421.02	2	HeLa	NT	14
97884024	3875.91	38	HeLa	NT	14
62251064	290.905	0	HeLa	NT	14
111345840	470.149	33	HeLa	NT	14
67392248	237.617	0	HeLa	NT	14
59916592	265.46	0	HeLa	NT	14
103278090	6118.2	46	HeLa	NT	14
60497848	218.606	4	HeLa	NT	14
79639608	212.248	2	HeLa	NT	14
57037912	451.108	2	HeLa	NT	14
61704500	252.711	2	HeLa	NT	14
74715880	212.587	1	HeLa	NT	14
69435168	205.819	2	HeLa	NT	14
57741380	259.353	1	HeLa	NT	14
72611224	11253.6	21	HeLa	NT	14
77815736	10658.6	10	HeLa	NT	14
55210756	316.759	1	HeLa	NT	14
62079340	1670.01	1	HeLa	NT	14
69076000	209.086	2	HeLa	NT	14
62832452	228.572	3	HeLa	NT	14
120942090	10589.4	31	HeLa	NT	14
64267588	1138.51	1	HeLa	NT	14
65772316	215.026	4	HeLa	NT	14
83512224	10356.7	41	HeLa	NT	14
65081008	209.178	0	HeLa	NT	14
64295860	336.551	2	HeLa	NT	14
131661220	215.23	9	HeLa	NT	14
50854716	268.607	0	HeLa	NT	14
71807336	505.673	5	HeLa	NT	14
66623440	278.116	1	HeLa	NT	14
71303360	242.092	3	HeLa	NT	14
74863848	248.104	5	HeLa	NT	14
70826776	258.159	0	HeLa	NT	14
127460110	404.687	44	HeLa	NT	14
66881324	8538.64	7	HeLa	NT	14
59337380	211.424	0	HeLa	NT	14
53641928	330.773	2	HeLa	NT	14
66835312	8155.35	0	HeLa	NT	14
71460896	221.534	7	HeLa	NT	14
139654770	240.491	2	HeLa	NT	14
58395508	221.989	7	HeLa	NT	14
61881080	387.74	1	HeLa	NT	14
135651410	266.951	12	HeLa	NT	14
62383900	318.866	4	HeLa	NT	14
72162976	232.71	2	HeLa	NT	14
58145344	251.146	1	HeLa	NT	14
67296800	5275.1	2	HeLa	NT	14
76281616	235.619	0	HeLa	NT	14
64999848	240.788	1	HeLa	NT	14
71650336	251.891	0	HeLa	NT	14
72169064	10109.9	11	HeLa	NT	14
67686200	277.054	3	HeLa	NT	14
62008268	11411.2	9	HeLa	NT	14
151136460	435.441	6	HeLa	NT	14
60129912	257.885	0	HeLa	NT	14
69313440	240.019	0	HeLa	NT	14
110857450	7273.77	33	HeLa	NT	14
151242580	318.767	14	HeLa	NT	14
60393920	530.586	7	HeLa	NT	14
143262370	312.529	4	HeLa	NT	14
64607604	10565.6	9	HeLa	NT	14
66769524	240.028	1	HeLa	NT	14
111257020	245.907	3	HeLa	NT	14
60185116	291.84	2	HeLa	NT	14
100869870	415.436	2	HeLa	NT	14
63612004	360.83	1	HeLa	NT	14
61957088	353.853	7	HeLa	NT	14
59373996	4322.81	1	HeLa	NT	14
145459810	454.422	16	HeLa	NT	14
65422280	329.905	2	HeLa	NT	14
130739920	5999.46	43	HeLa	NT	14
126743440	260.393	25	HeLa	NT	14
99532656	354.499	0	HeLa	NT	14
62916032	243.001	2	HeLa	NT	14
64444548	471.677	2	HeLa	NT	14
85452616	15693.9	17	HeLa	NT	14
54494648	3763.14	0	HeLa	NT	14
139189150	275.51	6	HeLa	NT	14
69658408	533.672	6	HeLa	NT	14
110060180	13979.1	18	HeLa	NT	14
69228920	1132.03	0	HeLa	NT	14
69266296	591.799	7	HeLa	NT	14
105465710	12264.4	22	HeLa	NT	14
116601300	9337.02	28	HeLa	NT	14
52912192	227.954	2	HeLa	NT	14
58964760	256.346	2	HeLa	NT	14
54260912	248.574	2	HeLa	NT	14
105206830	12987.9	29	HeLa	NT	14
143567040	1580.63	18	HeLa	NT	14
61975296	246.517	2	HeLa	NT	14
63912952	229.335	3	HeLa	NT	14
106214330	11531.9	38	HeLa	NT	14
56898420	218.478	4	HeLa	NT	14
111882160	277.352	5	HeLa	NT	14
59704524	260.767	2	HeLa	NT	14
98305496	13005	21	HeLa	NT	14
65878384	225.385	4	HeLa	NT	14
90500040	10964.9	14	HeLa	NT	14
58230268	222.969	3	HeLa	NT	14
125384940	392.354	15	HeLa	NT	14
51869896	243.328	1	HeLa	NT	14
59764380	515.201	2	HeLa	NT	14
58471128	235.761	1	HeLa	NT	14
65229784	245.36	4	HeLa	NT	14
74811088	12596.6	8	HeLa	NT	14
63674896	731.364	3	HeLa	NT	14
125076480	5035.47	31	HeLa	NT	14
75770440	14120.6	6	HeLa	NT	14
59830052	417.465	4	HeLa	NT	14
57771140	233.39	2	HeLa	NT	14
60492572	243.356	1	HeLa	NT	14
51395036	251.117	2	HeLa	NT	14
121455850	694.273	34	HeLa	NT	14
58869912	235.446	0	HeLa	NT	14
58158068	240.304	6	HeLa	NT	14
56848792	233.203	0	HeLa	NT	14
110816010	8015.88	23	HeLa	NT	14
70220952	954.248	1	HeLa	NT	14
59007884	238.678	2	HeLa	NT	14
62103436	238.239	2	HeLa	NT	14
59993116	384.57	0	HeLa	NT	14
60701944	238.887	2	HeLa	NT	14
61527484	248.315	5	HeLa	NT	14
53979712	231.53	3	HeLa	NT	14
54868464	287.287	1	HeLa	NT	14
64594940	376.897	1	HeLa	NT	14
116639720	565.697	35	HeLa	NT	14
57609472	234.005	2	HeLa	NT	14
55070836	235.027	2	HeLa	NT	14
95809440	11195.9	30	HeLa	NT	14
56581848	236.441	0	HeLa	NT	14
50782612	281.933	3	HeLa	NT	14
75799384	15423.5	16	HeLa	NT	14
58624964	202.911	2	HeLa	NT	14
112950460	8989.7	32	HeLa	NT	14
42018536	205.407	1	HeLa	NT	14
46183668	236.918	1	HeLa	NT	14
57298328	178.601	0	HeLa	NT	14
65647868	199.303	2	HeLa	NT	14
63960628	215.502	3	HeLa	NT	14
129226650	565.788	10	HeLa	NT	14
62085288	351.239	2	HeLa	NT	14
55792724	270.985	2	HeLa	NT	14
61534572	198.221	6	HeLa	NT	14
66874556	185.3	5	HeLa	NT	14
121445720	6104.47	40	HeLa	NT	14
138695060	1360.46	35	HeLa	NT	14
64449616	190.394	2	HeLa	NT	14
81723168	196.475	5	HeLa	NT	14
56676848	294.722	2	HeLa	NT	14
80850304	10646.5	20	HeLa	NT	14
33343122	213.834	7	HeLa	NT	14
59431976	224.845	0	HeLa	NT	14
65698600	191.468	1	HeLa	NT	14
155411090	271.429	14	HeLa	NT	14
136642620	207.192	36	HeLa	NT	14
97679784	12320.8	34	HeLa	NT	14
63584352	191.748	1	HeLa	NT	14
62331812	197.922	3	HeLa	NT	14
55326004	4717.86	7	HeLa	NT	14
58728448	309.749	1	HeLa	NT	14
62388584	238.98	3	HeLa	NT	14
68119136	193.801	5	HeLa	NT	14
73433768	205.785	2	HeLa	NT	14
136315260	795.497	12	HeLa	NT	14
67783464	193.411	0	HeLa	NT	14
64814920	276.162	0	HeLa	NT	14
84911704	190.594	30	HeLa	NT	14
71735280	198.314	0	HeLa	NT	14
58661456	273.935	4	HeLa	NT	14
79586768	216.896	1	HeLa	NT	14
64593136	225.886	3	HeLa	NT	14
62375752	197.328	3	HeLa	NT	14
131073740	512.407	7	HeLa	NT	14
62503016	227.642	2	HeLa	NT	14
52577240	4829.89	6	HeLa	NT	14
66808184	245.173	4	HeLa	NT	14
148793950	201.008	6	HeLa	NT	14
78684896	12250.9	23	HeLa	NT	14
75985464	204.125	3	HeLa	NT	14
127856280	209.29	26	HeLa	NT	14
127867830	215.607	20	HeLa	NT	14
58827268	328.151	3	HeLa	NT	14
66108544	231.485	1	HeLa	NT	14
59481232	217.149	2	HeLa	NT	14
139525540	216.023	7	HeLa	NT	14
58932072	208.675	1	HeLa	NT	14
66503388	213.343	2	HeLa	NT	14
63184756	225.631	0	HeLa	NT	14
53658028	436.744	0	HeLa	NT	14
57958172	8021.77	4	HeLa	NT	14
64279760	210.917	0	HeLa	NT	14
64206144	216.35	2	HeLa	NT	14
58642224	229.554	4	HeLa	NT	14
64579300	10243.5	19	HeLa	NT	14
64155884	224.434	2	HeLa	NT	14
57114836	269.039	3	HeLa	NT	14
68415800	218.102	5	HeLa	NT	14
123709480	218.23	27	HeLa	NT	14
58538560	219.291	1	HeLa	NT	14
59512088	227.689	0	HeLa	NT	14
58952324	231.243	4	HeLa	NT	14
56675328	240.932	4	HeLa	NT	14
134753220	234.528	24	HeLa	NT	14
65665908	267.545	4	HeLa	NT	14
58100192	596.187	2	HeLa	NT	14
57564376	6426.18	10	HeLa	NT	14
74533992	10617.6	17	HeLa	NT	14
59136184	275.565	5	HeLa	NT	14
50258584	348.304	3	HeLa	NT	14
55751456	294.373	0	HeLa	NT	14
54751928	273.417	6	HeLa	NT	14
60778676	241.202	2	HeLa	NT	14
63117232	302.447	3	HeLa	NT	14
65607000	369.926	2	HeLa	NT	14
55482072	407.668	1	HeLa	NT	14
58417372	5773.33	12	HeLa	NT	14
75745832	9265.54	17	HeLa	NT	14
84552016	12083.7	37	HeLa	NT	14
62379708	10365.6	16	HeLa	NT	14
54538872	254.644	1	HeLa	NT	14
127049310	310.113	40	HeLa	NT	14
58109584	353.245	3	HeLa	NT	14
58206356	3658	2	HeLa	NT	14
100520060	10102.7	59	HeLa	NT	14
118142620	478.085	29	HeLa	NT	14
124703220	349.073	44	HeLa	NT	14
50567976	289.467	1	HeLa	NT	14
57220436	7635.48	16	HeLa	NT	14
110812110	386.939	45	HeLa	NT	14
110626020	8003.73	45	HeLa	NT	14
106686100	9651.37	60	HeLa	NT	14
57139280	7536.95	17	HeLa	NT	14
48766300	335.912	1	HeLa	NT	14
65047652	252.721	0	HeLa	NT	14
62607764	254.52	2	HeLa	NT	14
63584256	398.426	2	HeLa	NT	14
60503936	1816.32	1	HeLa	NT	14
117510100	258.97	47	HeLa	NT	14
98749768	6857.48	45	HeLa	NT	14
57162596	281.874	1	HeLa	NT	14
66614176	272.871	2	HeLa	NT	14
62340608	11417.1	15	HeLa	NT	14
75744472	10112.3	29	HeLa	NT	14
61450184	281.785	1	HeLa	NT	14
78255776	492.012	7	HeLa	NT	14
61752152	6931.48	9	HeLa	NT	14
51515016	865.358	5	HeLa	NT	14
64155968	413.294	0	HeLa	NT	14
63568208	291.272	2	HeLa	NT	14
51163236	3142.96	4	HeLa	NT	14
129867940	2529.18	30	HeLa	NT	14
54903252	497.595	1	HeLa	NT	14
56320080	6446.68	4	HeLa	NT	14
47641028	210.484	1	HeLa	NT	14
52258012	4715.83	3	HeLa	NT	14
50581900	220.931	0	HeLa	NT	14
48460332	208.788	3	HeLa	NT	14
48988664	226.281	1	HeLa	NT	14
50089708	207.657	5	HeLa	NT	14
50765784	215.942	4	HeLa	NT	14
65862532	10527.9	33	HeLa	NT	14
72442872	12249.6	29	HeLa	NT	14
43199864	204.724	1	HeLa	NT	14
54498828	5717.54	6	HeLa	NT	14
62858224	1206.03	1	HeLa	NT	14
54002136	228.54	0	HeLa	NT	14
59560436	242.107	4	HeLa	NT	14
32668160	189.904	2	HeLa	NT	14
59308004	190.465	2	HeLa	NT	14
52419060	231.463	2	HeLa	NT	14
140742210	218.797	14	HeLa	NT	14
58472308	1077.77	0	HeLa	NT	14
71842856	12170.5	23	HeLa	NT	14
58746416	376.683	5	HeLa	NT	14
57860576	208.683	4	HeLa	NT	14
61211160	210.649	3	HeLa	NT	14
54197260	188.196	0	HeLa	NT	14
54633892	215.3	2	HeLa	NT	14
56161752	249.627	2	HeLa	NT	14
62559520	199.762	2	HeLa	NT	14
56114020	208.048	2	HeLa	NT	14
62843604	294.019	0	HeLa	NT	14
62969452	288.673	2	HeLa	NT	14
64157620	212.042	2	HeLa	NT	14
59626952	207.906	1	HeLa	NT	14
60765432	205.011	3	HeLa	NT	14
142450670	200.175	17	HeLa	NT	14
72687696	2048.24	4	HeLa	NT	14
63388604	238.747	4	HeLa	NT	14
99548552	441.722	3	HeLa	NT	14
59542564	216.098	1	HeLa	NT	14
62285420	244.342	4	HeLa	NT	14
51368916	369.45	2	HeLa	NT	14
64573984	2480.69	7	HeLa	NT	14
91813864	241.504	5	HeLa	NT	14
141944220	198.294	17	HeLa	NT	14
63151068	3295.59	11	HeLa	NT	14
67375672	227.396	4	HeLa	NT	14
65284676	202.311	1	HeLa	NT	14
63614292	1321.06	1	HeLa	NT	14
65342440	292.419	4	HeLa	NT	14
67223240	222.486	0	HeLa	NT	14
107351430	919.275	3	HeLa	NT	14
56719492	7356.07	6	HeLa	NT	14
66208160	320.077	3	HeLa	NT	14
67837248	224.805	7	HeLa	NT	14
58932992	6816.57	4	HeLa	NT	14
60249072	281.655	4	HeLa	NT	14
55604444	256.866	2	HeLa	NT	14
57807412	211.127	3	HeLa	NT	14
59967192	286.293	2	HeLa	NT	14
57601828	6394.15	9	HeLa	NT	14
63073684	217.773	2	HeLa	NT	14
65600408	7667.46	9	HeLa	NT	14
59339112	338.36	1	HeLa	NT	14
53426256	210.56	2	HeLa	NT	14
48655832	276.354	2	HeLa	NT	14
56074728	240.24	2	HeLa	NT	14
58063408	361.581	3	HeLa	NT	14
53835968	262.868	0	HeLa	NT	14
63165168	212.908	3	HeLa	NT	14
57359268	251.81	2	HeLa	NT	14
66169464	225.466	1	HeLa	NT	14
49702820	296.754	0	HeLa	NT	14
58872480	253.235	2	HeLa	NT	14
46485384	218.824	2	HeLa	NT	14
55236864	218.454	5	HeLa	NT	14
51658244	267.439	4	HeLa	NT	14
120543610	307.848	12	HeLa	NT	14
61899132	240.042	2	HeLa	NT	14
143243180	266.665	3	HeLa	NT	14
52855204	234.559	2	HeLa	NT	14
58784048	3768.96	5	HeLa	NT	14
47324164	237.215	2	HeLa	NT	14
57138860	230.319	3	HeLa	NT	14
55812096	249.983	1	HeLa	NT	14
64540268	263.714	7	HeLa	NT	14
56086272	226.894	0	HeLa	NT	14
60279276	3625.71	1	HeLa	NT	14
55182560	2187.72	5	HeLa	NT	14
87316720	10216.2	25	HeLa	NT	14
70266808	887.557	1	HeLa	NT	14
59775688	5480.01	5	HeLa	NT	14
117714000	224.429	16	HeLa	NT	14
111035460	8346.83	37	HeLa	NT	14
84544560	6000.17	34	HeLa	NT	14
59340232	335.384	2	HeLa	NT	14
54246592	2430.44	1	HeLa	NT	14
49599964	235.904	4	HeLa	NT	14
50433208	414.434	2	HeLa	NT	14
58144272	602.76	3	HeLa	NT	14
58777704	301.233	5	HeLa	NT	14
61751388	4033.45	4	HeLa	NT	14
55000520	227.465	1	HeLa	NT	14
86356328	10330.2	39	HeLa	NT	14
60041036	376.057	1	HeLa	NT	14
71355288	10277.7	10	HeLa	NT	14
61745164	234.993	5	HeLa	NT	14
62360656	276.1	3	HeLa	NT	14
58383820	235.223	2	HeLa	NT	14
56499832	9262.16	12	HeLa	NT	14
55986812	230.28	3	HeLa	NT	14
68406728	9591.55	26	HeLa	NT	14
62018748	234.25	3	HeLa	NT	14
54494380	266.942	2	HeLa	NT	14
56714280	270.47	5	HeLa	NT	14
120277590	280.019	45	HeLa	NT	14
53297160	596.023	0	HeLa	NT	14
63210256	7234.73	7	HeLa	NT	14
65161072	11353.5	14	HeLa	NT	14
53327804	246.561	0	HeLa	NT	14
55319552	258.823	5	HeLa	NT	14
61100060	234.558	2	HeLa	NT	14
105208900	329.214	22	HeLa	NT	14
54790368	1546.33	1	HeLa	NT	14
69605520	7176.9	28	HeLa	NT	14
116337880	455.256	49	HeLa	NT	14
126300500	14704.2	26	HeLa	NT	14
60838076	267.922	0	HeLa	NT	14
66030032	267.035	2	HeLa	NT	14
128101580	824.616	41	HeLa	NT	14
55523124	237.569	2	HeLa	NT	14
58178464	331.525	3	HeLa	NT	14
52853068	483.484	3	HeLa	NT	14
56515256	549.587	2	HeLa	NT	14
54943308	992.287	0	HeLa	NT	14
57796992	589.13	5	HeLa	NT	14
134383250	324.625	14	HeLa	NT	14
83198080	13982	17	HeLa	NT	14
55481388	561.535	2	HeLa	NT	14
56239984	250.549	3	HeLa	NT	14
57690268	251.785	0	HeLa	NT	14
55155360	239.108	2	HeLa	NT	14
49734768	802.784	2	HeLa	NT	14
94586040	9871.2	21	HeLa	NT	14
135764740	737.14	30	HeLa	NT	14
60426292	468.488	5	HeLa	NT	14
90838584	10287	47	HeLa	NT	14
55734192	253.5	1	HeLa	NT	14
59401368	329.689	2	HeLa	NT	14
56712576	264.867	2	HeLa	NT	14
104683970	790.709	27	HeLa	NT	14
98677112	3965.1	32	HeLa	NT	14
63467184	1453.68	2	HeLa	NT	14
76668752	13113.7	12	HeLa	NT	14
56574020	541.821	4	HeLa	NT	14
57068796	248.322	0	HeLa	NT	14
53568396	10557.8	11	HeLa	NT	14
75392704	12213.3	31	HeLa	NT	14
104766180	5268.57	54	HeLa	NT	14
61730868	753.274	4	HeLa	NT	14
57831056	370.472	2	HeLa	NT	14
51881452	345.064	1	HeLa	NT	14
70988208	11434.5	39	HeLa	NT	14
61649112	773.501	2	HeLa	NT	14
60340508	366.275	3	HeLa	NT	14
99250480	330.016	12	HeLa	NT	14
54823668	269.992	1	HeLa	NT	14
52094304	316.811	1	HeLa	NT	14
54963808	241.065	1	HeLa	NT	14
60126032	275.118	3	HeLa	NT	14
54714560	516.924	1	HeLa	NT	14
52179284	329.418	1	HeLa	NT	14
51533252	11306.1	10	HeLa	NT	14
100674770	294.678	20	HeLa	NT	14
117622020	199.592	4	HeLa	NT	14
48073280	698.439	0	HeLa	NT	14
28162188	182.843	1	HeLa	NT	14
38486176	184.661	1	HeLa	NT	14
120990190	5924.52	23	HeLa	NT	14
53431580	182.212	1	HeLa	NT	14
54141216	175.528	1	HeLa	NT	14
56096848	182.083	2	HeLa	NT	14
38001056	1793.2	0	HeLa	NT	14
54087272	270.305	0	HeLa	NT	14
54317016	234.496	1	HeLa	NT	14
40417380	6779.64	6	HeLa	NT	14
119504440	204.311	24	HeLa	NT	14
123929710	183.663	12	HeLa	NT	14
46642204	196.553	3	HeLa	NT	14
122532820	800.009	52	HeLa	NT	14
57729256	185.42	5	HeLa	NT	14
55012940	332.352	4	HeLa	NT	14
143286450	8298.68	59	HeLa	NT	14
55983692	4032.01	6	HeLa	NT	14
98478512	201.886	23	HeLa	NT	14
52137680	192.624	5	HeLa	NT	14
119921980	2251.61	45	HeLa	NT	14
54906796	424.579	3	HeLa	NT	14
31122592	325.554	0	HeLa	NT	14
90210120	340.936	1	HeLa	NT	14
31781392	261.356	1	HeLa	NT	14
120905410	194.722	38	HeLa	NT	14
110239060	795.129	41	HeLa	NT	14
90538832	3493.38	15	HeLa	NT	14
58685616	191.943	1	HeLa	NT	14
48111888	185.705	2	HeLa	NT	14
70183336	9168.89	24	HeLa	NT	14
35435692	405.196	35	HeLa	NT	14
66322072	10700.5	17	HeLa	NT	14
48574780	185.572	1	HeLa	NT	14
45522868	187.067	1	HeLa	NT	14
52558872	252.02	2	HeLa	NT	14
79598880	8902.19	27	HeLa	NT	14
48910536	194.34	1	HeLa	NT	14
60652724	6653.12	8	HeLa	NT	14
50838940	185.641	2	HeLa	NT	14
138392080	9203.91	54	HeLa	NT	14
46032728	192.208	2	HeLa	NT	14
66211756	9198.47	22	HeLa	NT	14
72817336	9731.53	25	HeLa	NT	14
76783792	4651.24	17	HeLa	NT	14
63688812	5124.25	16	HeLa	NT	14
61589624	3560.72	4	HeLa	NT	14
50835892	215.736	1	HeLa	NT	14
42396548	213.362	4	HeLa	NT	14
46199104	297.969	2	HeLa	NT	14
56838828	366.363	3	HeLa	NT	14
114287220	203.528	10	HeLa	NT	14
86273112	7392.2	41	HeLa	NT	14
58544772	287.235	6	HeLa	NT	14
48021488	219.019	5	HeLa	NT	14
56411972	8768.18	25	HeLa	NT	14
89550040	9435.64	30	HeLa	NT	14
57445828	7101.24	14	HeLa	NT	14
81541776	9855.94	31	HeLa	NT	14
52684172	219.56	2	HeLa	NT	14
94294504	10087.6	35	HeLa	NT	14
107607970	217.403	21	HeLa	NT	14
36854864	9805.42	14	HeLa	NT	14
112958870	255.484	21	HeLa	NT	14
67800080	7564.25	21	HeLa	NT	14
53827284	228.201	5	HeLa	NT	14
68012376	8236.23	25	HeLa	NT	14
53716984	317.564	0	HeLa	NT	14
93279328	5682.8	37	HeLa	NT	14
50831884	229.554	2	HeLa	NT	14
62435164	246.039	9	HeLa	NT	14
99897424	4075.82	47	HeLa	NT	14
52979784	242.836	4	HeLa	NT	14
87508672	6261.98	36	HeLa	NT	14
49341240	210.375	4	HeLa	NT	14
61401176	252.495	6	HeLa	NT	14
55024200	302.138	3	HeLa	NT	14
53332872	225.18	5	HeLa	NT	14
103414350	3792.12	48	HeLa	NT	14
114003500	234.819	32	HeLa	NT	14
57958768	311.505	3	HeLa	NT	14
47773636	224.703	6	HeLa	NT	14
109798960	218.983	32	HeLa	NT	14
52712428	291.945	4	HeLa	NT	14
46466184	228.061	2	HeLa	NT	14
29206946	235.758	1	HeLa	NT	14
46052848	605.637	1	HeLa	NT	14
115816740	267.238	17	HeLa	NT	14
83394720	9044.8	32	HeLa	NT	14
47993856	259.812	1	HeLa	NT	14
50750504	221.308	2	HeLa	NT	14
63282436	8929.52	21	HeLa	NT	14
75882216	10757.8	21	HeLa	NT	14
65197792	7683.88	16	HeLa	NT	14
51754348	365.406	5	HeLa	NT	14
78784856	9482.7	24	HeLa	NT	14
109816120	764.544	36	HeLa	NT	14
57510292	11177.4	16	HeLa	NT	14
47381788	508.06	1	HeLa	NT	14
82959640	8616.44	30	HeLa	NT	14
62764828	8625.92	12	HeLa	NT	14
50390472	362.516	4	HeLa	NT	14
50828068	222.404	4	HeLa	NT	14
104808180	1756.61	42	HeLa	NT	14
56622064	6612.25	7	HeLa	NT	14
50811732	594.926	3	HeLa	NT	14
72415240	12652.8	12	HeLa	NT	14
48548568	427.696	8	HeLa	NT	14
65566284	10548.9	19	HeLa	NT	14
56974116	8775.22	11	HeLa	NT	14
59319852	8736.85	16	HeLa	NT	14
55891544	255.547	1	HeLa	NT	14
48516776	355.283	7	HeLa	NT	14
109635980	4947.95	31	HeLa	NT	14
44736752	223.531	0	HeLa	NT	14
54554484	233.524	7	HeLa	NT	14
54191248	9031.09	16	HeLa	NT	14
51831784	229.547	1	HeLa	NT	14
51236704	260.551	1	HeLa	NT	14
95994856	6144.63	44	HeLa	NT	14
57233876	7767.92	10	HeLa	NT	14
60400336	9111.64	12	HeLa	NT	14
63902048	10007.7	14	HeLa	NT	14
53186036	262.869	3	HeLa	NT	14
114445740	277.362	21	HeLa	NT	14
111008910	207.11	23	HeLa	NT	14
110104270	275.625	25	HeLa	NT	14
109210040	194.976	13	HeLa	NT	14
53317628	351.171	1	HeLa	NT	14
54603280	3907.62	21	HeLa	NT	14
30840008	241.986	0	HeLa	NT	14
54864920	215.654	2	HeLa	NT	14
51573968	219.56	0	HeLa	NT	14
88020784	6478.8	33	HeLa	NT	14
52064540	4379.01	23	HeLa	NT	14
115842200	208.091	31	HeLa	NT	14
104120580	4835.49	48	HeLa	NT	14
110830250	362.833	41	HeLa	NT	14
54490760	1886.99	1	HeLa	NT	14
45514308	207.072	0	HeLa	NT	14
55273904	6694.12	11	HeLa	NT	14
56671900	196.042	1	HeLa	NT	14
102900560	6653.07	37	HeLa	NT	14
57833680	2281.55	4	HeLa	NT	14
109480940	242.664	43	HeLa	NT	14
127186460	207.874	23	HeLa	NT	14
37229636	204.113	2	HeLa	NT	14
63158692	7502.11	21	HeLa	NT	14
56364572	219.664	4	HeLa	NT	14
58671216	3440.89	3	HeLa	NT	14
74145696	8954.78	20	HeLa	NT	14
63198936	209.481	5	HeLa	NT	14
53104764	261.352	2	HeLa	NT	14
41839104	212.607	1	HeLa	NT	14
114170560	220.727	33	HeLa	NT	14
110628500	3954.83	56	HeLa	NT	14
58101276	206.063	3	HeLa	NT	14
51560308	249.879	2	HeLa	NT	14
53262868	226.518	1	HeLa	NT	14
113625020	254.247	18	HeLa	NT	14
55566268	220.485	2	HeLa	NT	14
118289820	239.501	53	HeLa	NT	14
100745100	257.417	41	HeLa	NT	14
61755984	209.157	1	HeLa	NT	14
56170620	213.303	3	HeLa	NT	14
51986468	227.053	4	HeLa	NT	14
101076020	6023.27	46	HeLa	NT	14
122444730	227.588	40	HeLa	NT	14
61082688	230.656	3	HeLa	NT	14
55268508	226.644	2	HeLa	NT	14
89075384	8272.73	33	HeLa	NT	14
59269856	252.182	3	HeLa	NT	14
62951180	3345.08	6	HeLa	NT	14
63736028	229.3	4	HeLa	NT	14
55110464	427.413	2	HeLa	NT	14
57421852	289.65	1	HeLa	NT	14
61259788	221.856	6	HeLa	NT	14
61097844	280.848	3	HeLa	NT	14
57515500	260.225	1	HeLa	NT	14
59336780	413.417	4	HeLa	NT	14
117215220	4153.56	46	HeLa	NT	14
61829012	281.08	0	HeLa	NT	14
99072904	6989.27	40	HeLa	NT	14
120753190	4952.52	51	HeLa	NT	14
112145370	227.892	28	HeLa	NT	14
104016150	9275.08	31	HeLa	NT	14
58012380	233.681	4	HeLa	NT	14
61626468	298.029	6	HeLa	NT	14
59974856	230.44	5	HeLa	NT	14
55875108	773.179	5	HeLa	NT	14
65072888	513.299	3	HeLa	NT	14
114525540	6410.12	27	HeLa	NT	14
107529540	5172.74	36	HeLa	NT	14
58584524	1173.86	1	HeLa	NT	14
59445528	633.955	9	HeLa	NT	14
122691780	271.509	46	HeLa	NT	14
65940396	258.311	0	HeLa	NT	14
119620080	990.693	47	HeLa	NT	14
57604280	250.144	2	HeLa	NT	14
124235170	570.61	13	HeLa	NT	14
65420708	269.353	3	HeLa	NT	14
77228664	11650.9	18	HeLa	NT	14
59212872	354.381	2	HeLa	NT	14
109207980	6107.81	38	HeLa	NT	14
60432216	276.973	3	HeLa	NT	14
92538888	7711.91	39	HeLa	NT	14
61956608	251.842	2	HeLa	NT	14
64406628	349.983	3	HeLa	NT	14
57909400	313.554	2	HeLa	NT	14
87057392	12885.5	16	HeLa	NT	14
67964936	268.351	1	HeLa	NT	14
31812764	1045.55	2	HeLa	NT	14
105175580	9026.5	35	HeLa	NT	14
57902212	279.832	1	HeLa	NT	14
61216780	408.95	3	HeLa	NT	14
61851436	1507.49	8	HeLa	NT	14
119691840	1230.22	49	HeLa	NT	14
90616464	8986.34	25	HeLa	NT	14
70917936	269.172	5	HeLa	NT	14
63070520	608.206	3	HeLa	NT	14
79235888	9025.14	21	HeLa	NT	14
59763472	340.103	2	HeLa	NT	14
67234200	711.591	2	HeLa	NT	14
71424168	313.816	4	HeLa	NT	14
105142350	10375.1	22	HeLa	NT	14
67358720	11737	14	HeLa	NT	14
110813800	8445.9	43	HeLa	NT	14
63032972	2412.64	2	HeLa	NT	14
64983568	805.989	1	HeLa	NT	14
153151420	1245.2	4	HeLa	NT	14
59631024	616.151	10	HeLa	NT	14
66227880	537.706	4	HeLa	NT	14
81347992	13863.8	23	HeLa	NT	14
83088048	11079.3	17	HeLa	NT	14
62872428	8419.25	18	HeLa	NT	14
86463872	12015.7	18	HeLa	NT	14
60033996	365.824	5	HeLa	NT	14
69860376	14558.9	10	HeLa	NT	14
67319672	532.618	6	HeLa	NT	14
56217104	4067.97	14	HeLa	NT	14
117405310	344.046	38	HeLa	NT	14
65681236	421.703	3	HeLa	NT	14
67122384	9801.83	10	HeLa	NT	14
117086020	10509.1	41	HeLa	NT	14
57178104	325.64	2	HeLa	NT	14
73542584	5828.2	4	HeLa	NT	14
59799396	1604.41	1	HeLa	NT	14
65973804	646.793	1	HeLa	NT	14
55439872	555.057	4	HeLa	NT	14
60118984	10937.4	8	HeLa	NT	14
69616536	11292.4	18	HeLa	NT	14
61773212	12337	18	HeLa	NT	14
59433080	266.795	3	HeLa	NT	14
116526620	11114.1	36	HeLa	NT	14
64003600	10356.3	11	HeLa	NT	14
129596120	274.73	54	HeLa	NT	14
64315732	4898.09	1	HeLa	NT	14
59506184	5141.05	4	HeLa	NT	14
59157784	2343.09	0	HeLa	NT	14
47287520	644.725	0	HeLa	NT	14
131291880	960.741	9	HeLa	NT	14
73360920	326.702	0	HeLa	NT	14
59846956	11022.6	9	HeLa	NT	14
56516152	283.216	3	HeLa	NT	14
116752560	386.98	24	HeLa	NT	14
62457024	355.376	3	HeLa	NT	14
63917844	10418.4	8	HeLa	NT	14
58882264	278.11	7	HeLa	NT	14
95153784	10991.6	41	HeLa	NT	14
53991804	10635.8	11	HeLa	NT	14
70157904	322.335	27	HeLa	NT	14
53669148	509.589	0	HeLa	NT	14
75746384	14660.1	25	HeLa	NT	14
50520900	379.339	3	HeLa	NT	14
56126352	338.494	0	HeLa	NT	14
116220540	3873.52	41	HeLa	NT	14
70737296	8284.51	14	HeLa	NT	14
91642144	7153.46	15	HeLa	NT	14
49002108	192.818	1	HeLa	NT	14
57874092	5205.27	5	HeLa	NT	14
131048480	256.767	1	HeLa	NT	14
42277332	190.392	13	HeLa	NT	14
51698452	203.323	6	HeLa	NT	14
71661688	8048.95	17	HeLa	NT	14
121403080	245.155	6	HeLa	NT	14
55556312	233.464	3	HeLa	NT	14
125921100	235.579	19	HeLa	NT	14
118839180	257.254	22	HeLa	NT	14
66689948	9149.91	18	HeLa	NT	14
69189512	10505.9	6	HeLa	NT	14
52064688	205.099	3	HeLa	NT	14
126135500	239.376	5	HeLa	NT	14
59005996	243.147	3	HeLa	NT	14
67066524	872.166	5	HeLa	NT	14
75242064	374.083	2	HeLa	NT	14
74226352	9157.95	13	HeLa	NT	14
62245164	287.672	3	HeLa	NT	14
50141048	830.138	3	HeLa	NT	14
55448380	443.333	1	HeLa	NT	14
56239984	6595.39	15	HeLa	NT	14
86590952	9776.88	20	HeLa	NT	14
50904792	297.245	1	HeLa	NT	14
75727128	10733.7	9	HeLa	NT	14
114316440	601.648	3	HeLa	NT	14
61505744	10001.9	19	HeLa	NT	14
92709024	12711.6	31	HeLa	NT	14
48753456	3819.98	4	HeLa	NT	14
87207680	14310.7	16	HeLa	NT	14
55270896	3729.25	6	HeLa	NT	14
80213848	10756.6	15	HeLa	NT	14
63831476	919.985	2	HeLa	NT	14
59682508	5469.57	6	HeLa	NT	14
62181540	670.577	5	HeLa	NT	14
58215612	733.252	1	HeLa	NT	14
53007408	310.717	3	HeLa	NT	14
56350836	306.298	2	HeLa	NT	14
63464548	6419.64	8	HeLa	NT	14
51477028	3467.29	5	HeLa	NT	14
79396824	12107.2	18	HeLa	NT	14
131158620	300.748	4	HeLa	NT	14
58527544	333.449	3	HeLa	NT	14
58919360	675.704	0	HeLa	NT	14
56067316	9784.03	9	HeLa	NT	14
62168040	459.663	2	HeLa	NT	14
42711772	10271.7	6	HeLa	NT	14
55137648	7069.57	10	HeLa	NT	14
57858108	1617.6	2	HeLa	NT	14
60886984	3450.36	6	HeLa	NT	14
69795264	11428.4	12	HeLa	NT	14
64249204	6359.33	14	HeLa	NT	14
75069640	10553.5	14	HeLa	NT	14
62391820	6649.74	8	HeLa	NT	14
79709176	8629.86	42	HeLa	NT	14
60504532	5664.86	7	HeLa	NT	14
57168052	2760.34	1	HeLa	NT	14
53139652	262.565	1	HeLa	NT	14
138961020	745.839	4	HeLa	NT	14
61817016	4095.15	6	HeLa	NT	14
56460508	4567.98	4	HeLa	NT	14
59629124	968.405	1	HeLa	NT	14
65869464	12297	18	HeLa	NT	14
47746404	271.701	0	HeLa	NT	14
65047004	14763	26	HeLa	NT	14
59650084	755.155	1	HeLa	NT	14
52283380	235.386	0	HeLa	NT	14
61189616	519.01	0	HeLa	NT	14
88694176	12882.8	34	HeLa	NT	14
55696708	435.009	2	HeLa	NT	14
51309212	244.867	0	HeLa	NT	14
72171096	10147	11	HeLa	NT	14
81019272	435.065	3	HeLa	NT	14
116655880	528.067	13	HeLa	NT	14
53741204	1753.96	2	HeLa	NT	14
50558696	219.554	1	HeLa	NT	14
43757880	9724.45	10	HeLa	NT	14
59193372	566.959	1	HeLa	NT	14
61761848	378.664	1	HeLa	NT	14
137722980	1682.77	23	HeLa	NT	14
104779420	1533.86	8	HeLa	NT	14
57336816	311.626	3	HeLa	NT	14
60852376	522.375	2	HeLa	NT	14
50039588	241.111	0	HeLa	NT	14
54288332	275.814	2	HeLa	NT	14
56847652	269.609	2	HeLa	NT	14
50403032	371.384	1	HeLa	NT	14
105670540	253.831	24	HeLa	NT	14
103352220	7057.54	34	HeLa	NT	14
53436776	193.588	4	HeLa	NT	14
64271640	210.491	1	HeLa	NT	14
63914304	215.438	3	HeLa	NT	14
60446560	527.374	0	HeLa	NT	14
115984550	218.181	5	HeLa	NT	14
62614088	565.182	1	HeLa	NT	14
66326208	198.49	0	HeLa	NT	14
63126604	329.501	3	HeLa	NT	14
68664968	549.215	4	HeLa	NT	14
141479220	213.547	2	HeLa	NT	14
109301030	203.481	4	HeLa	NT	14
59183188	202.744	2	HeLa	NT	14
55884044	219.546	2	HeLa	NT	14
107907420	7548.86	31	HeLa	NT	14
52318432	203.212	4	HeLa	NT	14
61856596	213.893	2	HeLa	NT	14
60790072	316.479	2	HeLa	NT	14
116584830	207.713	4	HeLa	NT	14
55777564	218.51	0	HeLa	NT	14
124131700	308.412	28	HeLa	NT	14
126042870	225.524	19	HeLa	NT	14
123834030	2466.19	28	HeLa	NT	14
63960860	220.862	1	HeLa	NT	14
112200180	227.475	8	HeLa	NT	14
123428720	264.137	17	HeLa	NT	14
42972944	3048.23	1	HeLa	NT	14
117932450	228.576	6	HeLa	NT	14
69740992	239.561	1	HeLa	NT	14
111565860	247.255	1	HeLa	NT	14
141242540	269.583	27	HeLa	NT	14
63509232	326.486	0	HeLa	NT	14
74849512	535.801	6	HeLa	NT	14
70020224	317.159	5	HeLa	NT	14
59913528	328.372	2	HeLa	NT	14
111177560	236.788	14	HeLa	NT	14
58674232	267.768	0	HeLa	NT	14
69003544	5463.62	6	HeLa	NT	14
66573008	561.871	3	HeLa	NT	14
113630460	255.504	7	HeLa	NT	14
60200788	339.72	0	HeLa	NT	14
68496568	413.97	2	HeLa	NT	14
70456928	3710.09	1	HeLa	NT	14
59128892	3457.07	2	HeLa	NT	14
75350408	3874.56	2	HeLa	NT	14
82978816	10678.6	31	HeLa	NT	14
69279480	302.983	1	HeLa	NT	14
74833648	363.178	1	HeLa	NT	14
75650224	4854.62	1	HeLa	NT	14
67617936	484.57	1	HeLa	NT	14
71071856	5720.58	3	HeLa	NT	14
66781080	531.632	0	HeLa	NT	14
75050176	661.519	2	HeLa	NT	14
94996464	12514.4	26	HeLa	NT	14
72172864	253.375	1	HeLa	NT	14
64891112	238.573	1	HeLa	NT	14
61612500	287.928	0	HeLa	NT	14
82985440	13326.9	11	HeLa	NT	14
59060568	273.638	3	HeLa	NT	14
61915460	1122.65	11	HeLa	NT	14
91096856	9933.02	13	HeLa	NT	14
110903490	8834.1	35	HeLa	NT	14
144023020	250.988	4	HeLa	NT	14
65593112	993.153	2	HeLa	NT	14
69568624	246.947	2	HeLa	NT	14
65500748	321.559	3	HeLa	NT	14
76902312	304.501	3	HeLa	NT	14
73818104	14353.9	11	HeLa	NT	14
109124140	9322.88	48	HeLa	NT	14
128255720	7478.65	27	HeLa	NT	14
94842344	10285.7	29	HeLa	NT	14
67533896	811.812	2	HeLa	NT	14
63693232	262.469	5	HeLa	NT	14
66424468	253.667	3	HeLa	NT	14
59947716	1066.32	3	HeLa	NT	14
101847660	14628.9	18	HeLa	NT	14
130855540	4953.06	17	HeLa	NT	14
117990180	4922.51	42	HeLa	NT	14
94488440	8924.28	27	HeLa	NT	14
106067280	12343.4	21	HeLa	NT	14
60691276	395.12	3	HeLa	NT	14
64915280	292.677	3	HeLa	NT	14
54959896	726.325	2	HeLa	NT	14
102549480	13620.1	25	HeLa	NT	14
61424508	345.708	5	HeLa	NT	14
133268170	8383.28	34	HeLa	NT	14
54692888	1442.28	1	HeLa	NT	14
76861632	383.069	1	HeLa	NT	14
66333396	1236.37	6	HeLa	NT	14
75100128	10760.3	24	HeLa	NT	14
64644196	1031.76	1	HeLa	NT	14
121305230	3539.97	42	HeLa	NT	14
56451676	725.409	2	HeLa	NT	14
52545488	494.746	2	HeLa	NT	14
64953332	6980.98	7	HeLa	NT	14
66727224	710.514	1	HeLa	NT	14
59583892	513.909	1	HeLa	NT	14
120919130	405.703	29	HeLa	NT	14
87799144	14061.2	25	HeLa	NT	14
64572784	13638	19	HeLa	NT	14
55384472	601.545	2	HeLa	NT	14
58884840	7327.18	4	HeLa	NT	14
96680432	14099	23	HeLa	NT	14
63174656	344.596	4	HeLa	NT	14
113572360	7567.71	46	HeLa	NT	14
55614200	299.412	1	HeLa	NT	14
136301310	1013.77	15	HeLa	NT	14
57278308	366.18	2	HeLa	NT	14
129303160	6121.56	31	HeLa	NT	14
101344530	10649.4	27	HeLa	NT	14
53378060	276.085	1	HeLa	NT	14
63307524	2051.11	1	HeLa	NT	14
110827660	9947.46	51	HeLa	NT	14
87144168	12330.6	23	HeLa	NT	14
53991192	328.098	5	HeLa	NT	14
112278150	9510.93	27	HeLa	NT	14
70962504	14174.4	25	HeLa	NT	14
55335508	295.778	3	HeLa	NT	14
65323356	914.125	2	HeLa	NT	14
119368950	358.967	20	HeLa	NT	14
118021560	1633.24	56	HeLa	NT	14
65453940	395.18	0	HeLa	NT	14
121237000	389.016	26	HeLa	NT	14
40045392	416.249	1	HeLa	NT	14
51616664	463.587	6	HeLa	NT	14
64756440	274.921	1	HeLa	NT	14
68161392	305.437	3	HeLa	NT	14
65589076	311.636	1	HeLa	NT	14
115356520	1748.35	40	HeLa	NT	14
58484260	673.984	2	HeLa	NT	14
59037508	543.684	1	HeLa	NT	14
117616090	681.134	13	HeLa	NT	14
129608420	7755.73	28	HeLa	NT	14
63853884	10697	16	HeLa	NT	14
63148524	2347.53	0	HeLa	NT	14
72062080	288.965	1	HeLa	NT	14
51909828	242.794	2	HeLa	NT	14
62341408	1788.34	2	HeLa	NT	14
65997168	258.471	1	HeLa	NT	14
55905420	338.729	1	HeLa	NT	14
55437544	239.127	1	HeLa	NT	14
59763100	381.894	2	HeLa	NT	14
57210688	533.305	0	HeLa	NT	14
87023496	12764.2	22	HeLa	NT	14
51137848	198.416	1	HeLa	NT	14
100616300	5581.98	35	HeLa	NT	14
63258244	221.837	3	HeLa	NT	14
63953252	561.454	0	HeLa	NT	14
59184964	271.998	2	HeLa	NT	14
60391920	227.989	3	HeLa	NT	14
130235450	267.684	29	HeLa	NT	14
111271090	4679.3	42	HeLa	NT	14
53901048	267.674	1	HeLa	NT	14
65187788	6928.7	10	HeLa	NT	14
60036396	338.553	1	HeLa	NT	14
59189680	237.277	2	HeLa	NT	14
128276190	4200.04	40	HeLa	NT	14
61624388	227.796	1	HeLa	NT	14
66952776	5959.06	5	HeLa	NT	14
114319380	6776.27	34	HeLa	NT	14
64521408	680.996	4	HeLa	NT	14
55260484	222.326	1	HeLa	NT	14
61723816	519.969	3	HeLa	NT	14
112045150	5780.52	33	HeLa	NT	14
100626820	7779.3	39	HeLa	NT	14
52174336	243.713	1	HeLa	NT	14
114145130	6530.96	47	HeLa	NT	14
53852012	227.638	3	HeLa	NT	14
62253588	774.233	4	HeLa	NT	14
74131776	9239.6	15	HeLa	NT	14
62893840	3391.38	1	HeLa	NT	14
64246528	4145.35	4	HeLa	NT	14
99794960	3015.62	42	HeLa	NT	14
129590900	351.931	23	HeLa	NT	14
58408928	230.814	4	HeLa	NT	14
54391868	411.146	2	HeLa	NT	14
84401040	10220.6	26	HeLa	NT	14
127174950	603.505	36	HeLa	NT	14
126505820	245.674	11	HeLa	NT	14
64884648	5947.4	11	HeLa	NT	14
104221960	10118.2	29	HeLa	NT	14
53940092	1416.92	5	HeLa	NT	14
54325588	901.629	0	HeLa	NT	14
54754296	241.665	2	HeLa	NT	14
124648180	1694.99	55	HeLa	NT	14
106743400	8364.4	24	HeLa	NT	14
58039804	653.608	4	HeLa	NT	14
59907556	8482.18	13	HeLa	NT	14
96518400	5794.7	20	HeLa	NT	14
54941264	7825.73	7	HeLa	NT	14
96587528	482.914	9	HeLa	NT	14
59252144	7425.59	8	HeLa	NT	14
116263580	6652.6	41	HeLa	NT	14
106883650	309.813	33	HeLa	NT	14
68652392	11585	20	HeLa	NT	14
77040912	12127.4	18	HeLa	NT	14
115527970	3998.43	35	HeLa	NT	14
58958300	6172.12	11	HeLa	NT	14
51564148	339.58	2	HeLa	NT	14
60535196	240.114	1	HeLa	NT	14
54198800	565.55	0	HeLa	NT	14
51065212	834.342	5	HeLa	NT	14
52928668	367.99	0	HeLa	NT	14
97259136	4353.69	15	HeLa	NT	14
28045952	1832.24	6	HeLa	NT	14
62837088	2118.63	7	HeLa	NT	14
59470516	227.799	2	HeLa	NT	14
111121620	1477.88	46	HeLa	NT	14
60536444	219.66	2	HeLa	NT	14
58398420	7786.6	16	HeLa	NT	14
61358628	252.561	2	HeLa	NT	14
54634756	3934.22	4	HeLa	NT	14
86377928	12961.8	28	HeLa	NT	14
50763240	801.329	3	HeLa	NT	14
59883984	227.275	4	HeLa	NT	14
66014344	218.009	3	HeLa	NT	14
55692096	261.852	3	HeLa	NT	14
46832428	238.062	6	HeLa	NT	14
50186868	226.31	2	HeLa	NT	14
79379152	232.968	1	HeLa	NT	14
84550816	12236.9	26	HeLa	NT	14
46358672	1550.4	7	HeLa	NT	14
65466340	11797.9	14	HeLa	NT	14
54702924	947.231	16	HeLa	NT	14
58621380	7943.06	17	HeLa	NT	14
66599720	9395.45	13	HeLa	NT	14
65158796	12084.9	14	HeLa	NT	14
63117764	229.334	3	HeLa	NT	14
60508068	5967.78	5	HeLa	NT	14
55213284	216.04	5	HeLa	NT	14
52378204	212.74	3	HeLa	NT	14
61316472	9299.41	17	HeLa	NT	14
50347664	6253.13	4	HeLa	NT	14
80226488	12745.3	24	HeLa	NT	14
114877850	434.833	21	HeLa	NT	14
53340936	288.712	1	HeLa	NT	14
56118304	232.093	2	HeLa	NT	14
51708492	218.714	1	HeLa	NT	14
59118600	1034.39	2	HeLa	NT	14
114639670	222.466	29	HeLa	NT	14
56421720	7852.76	6	HeLa	NT	14
89842400	9680.44	38	HeLa	NT	14
52476604	7040.13	8	HeLa	NT	14
57196412	290.863	1	HeLa	NT	14
48249200	210.567	2	HeLa	NT	14
50983112	313.978	1	HeLa	NT	14
57236536	976.869	1	HeLa	NT	14
75668352	11704.6	35	HeLa	NT	14
62213192	4118.22	9	HeLa	NT	14
124107380	2034.45	47	HeLa	NT	14
110648760	221.464	31	HeLa	NT	14
116474900	266.073	35	HeLa	NT	14
53450644	7173.23	12	HeLa	NT	14
74160208	14297.5	35	HeLa	NT	14
54240096	231.386	1	HeLa	NT	14
55465748	224.788	1	HeLa	NT	14
107865480	211.835	16	HeLa	NT	14
48518476	449.35	5	HeLa	NT	14
53257704	755.387	0	HeLa	NT	14
49437392	205.647	0	HeLa	NT	14
98873664	6604.48	49	HeLa	NT	14
47011600	217.654	3	HeLa	NT	14
48610324	213.657	0	HeLa	NT	14
46725068	192.984	4	HeLa	NT	14
130182220	313.658	22	HeLa	NT	14
126385340	275.067	21	HeLa	NT	14
58011428	214.342	3	HeLa	NT	14
65923992	5641.42	18	HeLa	NT	14
58116824	233.683	3	HeLa	NT	14
66832256	2351.77	7	HeLa	NT	14
143580420	1845.61	28	HeLa	NT	14
81399392	7967.89	30	HeLa	NT	14
85869272	8088.23	24	HeLa	NT	14
76430536	8089.6	20	HeLa	NT	14
100631530	7657.98	37	HeLa	NT	14
56854508	266.267	0	HeLa	NT	14
117953360	775.408	35	HeLa	NT	14
127042460	259.931	18	HeLa	NT	14
57741816	277.442	2	HeLa	NT	14
59872052	418.512	1	HeLa	NT	14
154378020	5213.42	32	HeLa	NT	14
110955860	7067.64	49	HeLa	NT	14
84732984	236.14	15	HeLa	NT	14
59377068	643.659	1	HeLa	NT	14
54663296	3081.66	6	HeLa	NT	14
62073428	6245.22	15	HeLa	NT	14
106269260	8203.05	36	HeLa	NT	14
128657510	4842.81	36	HeLa	NT	14
75268896	267.265	1	HeLa	NT	14
103845290	7769.33	30	HeLa	NT	14
111915940	8184.77	52	HeLa	NT	14
64085872	399.88	2	HeLa	NT	14
55974236	388.872	1	HeLa	NT	14
75319856	251.336	0	HeLa	NT	14
63049716	305.118	1	HeLa	NT	14
59111664	2919.14	4	HeLa	NT	14
59208536	269.312	0	HeLa	NT	14
128066040	298.906	3	HeLa	NT	14
55669680	218.531	1	HeLa	NT	14
58895996	3805.85	1	HeLa	NT	14
63134044	437.225	3	HeLa	NT	14
62895864	1151.98	2	HeLa	NT	14
62495660	333.982	1	HeLa	NT	14
107684360	3826.22	36	HeLa	NT	14
58965260	288.141	0	HeLa	NT	14
54790964	273.122	4	HeLa	NT	14
55634664	1702.22	1	HeLa	NT	14
59694828	290.486	3	HeLa	NT	14
46642612	3110.45	5	HeLa	NT	14
54732872	242.721	3	HeLa	NT	14
57872336	250.07	2	HeLa	NT	14
72759864	7979.81	26	HeLa	NT	14
56069388	2983.55	9	HeLa	NT	14
65120416	231.545	0	HeLa	NT	14
58299364	3055.06	4	HeLa	NT	14
55968636	341.776	2	HeLa	NT	14
58511520	240.438	3	HeLa	NT	14
49284544	3658.96	3	HeLa	NT	14
128944820	296.807	11	HeLa	NT	14
73280184	12012.9	25	HeLa	NT	14
70193936	229.317	2	HeLa	NT	14
52693956	3498.89	3	HeLa	NT	14
73656456	282.363	8	HeLa	NT	14
81288752	4906.67	30	HeLa	NT	14
53240144	237.668	1	HeLa	NT	14
131072960	344.059	10	HeLa	NT	14
57568060	247.146	5	HeLa	NT	14
68740496	694.332	3	HeLa	NT	14
118646420	5851.07	55	HeLa	NT	14
65570816	709.655	3	HeLa	NT	14
50677732	289.061	0	HeLa	NT	14
53204944	275.481	1	HeLa	NT	14
58494376	8417.74	7	HeLa	NT	14
51127532	259.056	2	HeLa	NT	14
118838850	603.358	13	HeLa	NT	14
56463568	243.125	1	HeLa	NT	14
94126312	11677.8	21	HeLa	NT	14
132295140	6124.16	33	HeLa	NT	14
83671320	12439.1	24	HeLa	NT	14
62849304	234.217	1	HeLa	NT	14
54604672	307.685	1	HeLa	NT	14
117219750	311.52	24	HeLa	NT	14
58249944	254.097	0	HeLa	NT	14
133992020	791.051	3	HeLa	NT	14
76138584	230.644	4	HeLa	NT	14
60059808	666.862	1	HeLa	NT	14
55602120	380.848	0	HeLa	NT	14
56287300	230.028	6	HeLa	NT	14
63113780	239.841	1	HeLa	NT	14
54758640	7872.94	19	HeLa	NT	14
53810500	252.602	0	HeLa	NT	14
60848172	9214.01	17	HeLa	NT	14
55213976	644.003	1	HeLa	NT	14
57087660	483.12	0	HeLa	NT	14
74347152	12598.6	12	HeLa	NT	14
73991328	9385.08	22	HeLa	NT	14
55081768	271.626	0	HeLa	NT	14
57634760	265.219	4	HeLa	NT	14
58731208	6055.27	7	HeLa	NT	14
55167888	3701.07	7	HeLa	NT	14
155865890	1255.66	14	HeLa	NT	14
59977796	2024.64	4	HeLa	NT	14
58953456	2172.08	9	HeLa	NT	14
58543980	578.298	2	HeLa	NT	14
71308968	11281.7	20	HeLa	NT	14
56666612	273.295	2	HeLa	NT	14
56579024	255.424	5	HeLa	NT	14
70864024	15859.2	16	HeLa	NT	14
60882716	5434.29	7	HeLa	NT	14
72992816	11554.8	16	HeLa	NT	14
67829240	991.457	0	HeLa	NT	14
114704700	261.176	19	HeLa	NT	14
55784824	280.695	3	HeLa	NT	14
87441704	14936.9	19	HeLa	NT	14
65720788	5793.79	10	HeLa	NT	14
109400210	6385.79	46	HeLa	NT	14
68695536	10792.1	18	HeLa	NT	14
60639836	531.946	1	HeLa	NT	14
95960568	10633.1	38	HeLa	NT	14
79876048	523.271	6	HeLa	NT	14
57270000	258.293	3	HeLa	NT	14
117718490	246.206	14	HeLa	NT	14
64082788	342.985	1	HeLa	NT	14
55354112	346.292	1	HeLa	NT	14
61314780	287.101	2	HeLa	NT	14
72271224	8494.97	42	HeLa	NT	14
73594016	292.792	5	HeLa	NT	14
82745200	254.864	12	HeLa	NT	14
58391908	230.467	5	HeLa	NT	14
98242352	9077.29	29	HeLa	NT	14
82803352	270.731	2	HeLa	NT	14
121139220	260.012	6	HeLa	NT	14
70151600	280.474	5	HeLa	NT	14
55972192	265.554	1	HeLa	NT	14
52526776	244.977	4	HeLa	NT	14
72163984	283.436	5	HeLa	NT	14
52181608	3214.33	1	HeLa	NT	14
56432416	273.323	2	HeLa	NT	14
62365572	236.78	1	HeLa	NT	14
62242472	239.996	4	HeLa	NT	14
83852736	11276.6	35	HeLa	NT	14
53811864	287.941	2	HeLa	NT	14
56332476	228.21	2	HeLa	NT	14
32543412	1895.95	14	HeLa	NT	14
110679430	253.867	35	HeLa	NT	14
58676744	241.588	0	HeLa	NT	14
57726024	225.668	1	HeLa	NT	14
58020660	235.225	2	HeLa	NT	14
58671912	447.03	4	HeLa	NT	14
53570012	358.905	1	HeLa	NT	14
39335940	259.351	4	HeLa	NT	14
43913444	256.2	2	HeLa	NT	14
64522552	1086.53	2	HeLa	NT	14
124812800	334.02	5	HeLa	NT	14
110492490	222.634	32	HeLa	NT	14
53191236	244.094	0	HeLa	NT	14
52416924	252.933	3	HeLa	NT	14
49127036	236.909	5	HeLa	NT	14
41519956	219.884	2	HeLa	NT	14
85556856	16060.3	18	HeLa	NT	14
44978444	275.849	2	HeLa	NT	14
50412276	293.703	0	HeLa	NT	14
88569856	13744.9	17	HeLa	NT	14
69109656	12091	22	HeLa	NT	14
55402140	613.509	2	HeLa	NT	14
53034804	308.393	0	HeLa	NT	14
31763936	217.587	1	HeLa	NT	14
89094608	7536.98	43	HeLa	NT	14
90443832	3995.83	32	HeLa	NT	14
54622992	244.704	1	HeLa	NT	14
50243512	7214.9	10	HeLa	NT	14
45951692	268.875	0	HeLa	NT	14
55973236	242.363	3	HeLa	NT	14
101697550	6055.27	49	HeLa	NT	14
41963488	6083.35	4	HeLa	NT	14
56739480	335.446	0	HeLa	NT	14
59663696	886.805	2	HeLa	NT	14
57004156	251.929	2	HeLa	NT	14
93774920	5609.9	36	HeLa	NT	14
70647264	374.963	3	HeLa	NT	14
50810352	233.66	0	HeLa	NT	14
112013340	3767.15	57	HeLa	NT	14
136856500	555.845	4	HeLa	NT	14
60893072	224.123	3	HeLa	NT	14
46536744	540.929	2	HeLa	NT	14
112892100	1283.56	42	HeLa	NT	14
80370480	5569.61	22	HeLa	NT	14
72678408	4157.95	3	HeLa	NT	14
45785196	1896.82	2	HeLa	NT	14
86127952	12370.9	26	HeLa	NT	14
51990920	252.24	1	HeLa	NT	14
62634552	291.969	0	HeLa	NT	14
125789100	339.459	24	HeLa	NT	14
65378180	225.19	0	HeLa	NT	14
58179132	237.834	1	HeLa	NT	14
45002228	433.111	1	HeLa	NT	14
129896010	598.503	14	HeLa	NT	14
49563632	284.888	2	HeLa	NT	14
63750728	230.408	0	HeLa	NT	14
53049760	4007.55	2	HeLa	NT	14
106504580	11125.2	22	HeLa	NT	14
119465850	261.711	24	HeLa	NT	14
75229384	10268.1	14	HeLa	NT	14
118036550	513.547	34	HeLa	NT	14
72232016	10902.3	14	HeLa	NT	14
123438870	729.04	40	HeLa	NT	14
153193980	7858.23	33	HeLa	NT	14
93545032	7066.91	33	HeLa	NT	14
62029920	420.894	1	HeLa	NT	14
117555810	264.672	44	HeLa	NT	14
122003010	266.409	42	HeLa	NT	14
77099056	10718.1	16	HeLa	NT	14
44969876	298.515	2	HeLa	NT	14
83169336	7759.33	16	HeLa	NT	14
110480370	5590.81	42	HeLa	NT	14
119233120	233.136	41	HeLa	NT	14
124130750	342.26	33	HeLa	NT	14
93558520	6777.67	37	HeLa	NT	14
85377144	9130.38	28	HeLa	NT	14
48847620	218.028	1	HeLa	NT	14
128433700	2064.86	33	HeLa	NT	14
106066770	8652.31	28	HeLa	NT	14
118333540	552.988	5	HeLa	NT	14
49402484	211.593	0	HeLa	NT	14
113463190	4514.46	36	HeLa	NT	14
123218360	5573.84	34	HeLa	NT	14
100613940	7556.15	35	HeLa	NT	14
104004820	9374.71	43	HeLa	NT	14
51080540	214.233	1	HeLa	NT	14
137905220	501.98	23	HeLa	NT	14
126673260	7638.45	18	HeLa	NT	14
151713970	1105.61	9	HeLa	NT	14
125505620	7431.27	41	HeLa	NT	14
121553880	803.156	15	HeLa	NT	14
58543124	337.52	3	HeLa	NT	14
58148548	678.642	1	HeLa	NT	14
108537430	291.71	33	HeLa	NT	14
61576352	628.007	3	HeLa	NT	14
96990912	8440.33	54	HeLa	NT	14
113321560	286.909	39	HeLa	NT	14
62112228	554.591	0	HeLa	NT	14
45765508	4957.04	1	HeLa	NT	14
70050256	9082.62	13	HeLa	NT	14
71681752	6677.86	28	HeLa	NT	14
64865536	7457.63	18	HeLa	NT	14
112833270	290.32	25	HeLa	NT	14
113771370	3656.01	44	HeLa	NT	14
65119584	336.629	3	HeLa	NT	14
132678690	278.58	7	HeLa	NT	14
66980484	291.896	5	HeLa	NT	14
52872376	8519.5	16	HeLa	NT	14
53029568	296.935	2	HeLa	NT	14
54500060	5476.5	15	HeLa	NT	14
75738488	9892.12	34	HeLa	NT	14
60207768	310.482	5	HeLa	NT	14
56655764	3028.09	4	HeLa	NT	14
135579380	276.454	26	HeLa	NT	14
118944400	258.95	29	HeLa	NT	14
127169320	1037.72	43	HeLa	NT	14
78900920	11132.4	27	HeLa	NT	14
90985368	8602.49	30	HeLa	NT	14
124368170	2517.44	3	HeLa	NT	14
52757000	5243.15	10	HeLa	NT	14
118543170	286.686	26	HeLa	NT	14
116922730	6879.19	41	HeLa	NT	14
45964972	439.071	2	HeLa	NT	14
76345168	2747.59	4	HeLa	NT	14
56467828	1746.47	0	HeLa	NT	14
131898190	729.162	12	HeLa	NT	14
101670670	7060.16	43	HeLa	NT	14
94220000	8773.19	46	HeLa	NT	14
104545810	990.185	37	HeLa	NT	14
98409304	5392.91	39	HeLa	NT	14
60382992	293.682	0	HeLa	NT	14
117828240	401.612	33	HeLa	NT	14
114478270	2235.96	30	HeLa	NT	14
60008948	365.854	1	HeLa	NT	14
73853208	300.293	3	HeLa	NT	14
47242636	10043.9	12	HeLa	NT	14
103272350	282.932	39	HeLa	NT	14
60437188	5117.09	1	HeLa	NT	14
50438020	8787.64	10	HeLa	NT	14
64992468	9161.99	13	HeLa	NT	14
42183540	312.279	4	HeLa	NT	14
106056180	1570.96	39	HeLa	NT	14
51597280	8036.5	14	HeLa	NT	14
57140196	653.268	1	HeLa	NT	14
117597260	264.938	3	HeLa	NT	14
55640404	7977.84	5	HeLa	NT	14
61039316	11705.9	13	HeLa	NT	14
66516968	11943.6	20	HeLa	NT	14
51980012	9054.01	11	HeLa	NT	14
56895168	7825.43	17	HeLa	NT	14
51511888	164.819	0	HeLa	NT	14
110197780	173.022	30	HeLa	NT	14
99410104	181.563	17	HeLa	NT	14
52942508	203.78	3	HeLa	NT	14
116008940	184.529	28	HeLa	NT	14
56984220	212.339	1	HeLa	NT	14
42324876	3765.6	4	HeLa	NT	14
60765608	178.698	2	HeLa	NT	14
113828860	189.614	11	HeLa	NT	14
56142476	206.879	6	HeLa	NT	14
48077532	484.466	0	HeLa	NT	14
107955420	190.077	28	HeLa	NT	14
61981356	194.796	2	HeLa	NT	14
61511916	200.36	1	HeLa	NT	14
114712050	495.902	44	HeLa	NT	14
47672876	431.346	1	HeLa	NT	14
57581412	211.424	7	HeLa	NT	14
39799228	6920.22	24	HeLa	NT	14
53069552	201.843	1	HeLa	NT	14
52232200	253.528	6	HeLa	NT	14
127801700	371.783	27	HeLa	NT	14
116131500	3101.48	47	HeLa	NT	14
120598100	3496.57	52	HeLa	NT	14
119894330	2832.15	64	HeLa	NT	14
40294760	6112.96	13	HeLa	NT	14
45684276	233.71	3	HeLa	NT	14
34603392	201.92	0	HeLa	NT	14
50604060	230.906	1	HeLa	NT	14
129091360	986.66	50	HeLa	NT	14
84540008	9776.97	38	HeLa	NT	14
69346520	9185.53	19	HeLa	NT	14
90967256	10031.7	37	HeLa	NT	14
56772284	474.633	2	HeLa	NT	14
48597040	238.392	0	HeLa	NT	14
49153184	222.796	3	HeLa	NT	14
118489170	220.578	38	HeLa	NT	14
115061430	202.668	31	HeLa	NT	14
53334920	195.99	2	HeLa	NT	14
57696196	198.329	4	HeLa	NT	14
112645250	6050.77	47	HeLa	NT	14
47828064	341.629	0	HeLa	NT	14
120473710	211.528	19	HeLa	NT	14
58452796	188.424	3	HeLa	NT	14
46189408	198.519	4	HeLa	NT	14
54789344	251.34	2	HeLa	NT	14
113752180	6520.77	61	HeLa	NT	14
49036260	190.343	2	HeLa	NT	14
58375660	239.521	0	HeLa	NT	14
48186536	192.072	4	HeLa	NT	14
118726000	236.455	29	HeLa	NT	14
113283650	6117.19	45	HeLa	NT	14
58899004	230.223	1	HeLa	NT	14
112078300	204.08	27	HeLa	NT	14
106708140	916.015	33	HeLa	NT	14
121696440	298.685	7	HeLa	NT	14
103606870	5351.76	48	HeLa	NT	14
130979420	281.893	5	HeLa	NT	14
98258696	7103.97	39	HeLa	NT	14
135421920	250.849	4	HeLa	NT	14
100792140	6774.06	48	HeLa	NT	14
69529632	9007.02	16	HeLa	NT	14
115683980	232.752	5	HeLa	NT	14
54562932	259.886	5	HeLa	NT	14
131671560	229.866	6	HeLa	NT	14
71692360	10634.1	17	HeLa	NT	14
127087780	276.562	7	HeLa	NT	14
52840188	216.38	1	HeLa	NT	14
97101272	7624.94	39	HeLa	NT	14
115772420	213.912	21	HeLa	NT	14
52164596	218.359	1	HeLa	NT	14
52504856	233.667	4	HeLa	NT	14
53116768	205.99	8	HeLa	NT	14
110611490	413.015	49	HeLa	NT	14
56124352	212.34	2	HeLa	NT	14
121706780	215.992	6	HeLa	NT	14
50416392	204.965	5	HeLa	NT	14
49038080	205.262	5	HeLa	NT	14
116252660	350.172	12	HeLa	NT	14
55268704	221.316	2	HeLa	NT	14
52390120	213.143	4	HeLa	NT	14
98611200	7275.51	29	HeLa	NT	14
51393488	201.204	9	HeLa	NT	14
54406648	230.553	2	HeLa	NT	14
52511468	253.541	5	HeLa	NT	14
113735700	239.896	28	HeLa	NT	14
51379308	210.102	4	HeLa	NT	14
45959856	314.807	2	HeLa	NT	14
110453080	256.892	30	HeLa	NT	14
53733644	204.182	2	HeLa	NT	14
98484752	9548.22	32	HeLa	NT	14
99638480	206.645	24	HeLa	NT	14
108894140	2206.24	36	HeLa	NT	14
54545380	200.299	3	HeLa	NT	14
72113336	10127.4	23	HeLa	NT	14
49405744	202.495	0	HeLa	NT	14
90150928	11641.1	28	HeLa	NT	14
107432130	241.012	35	HeLa	NT	14
69746136	13619.9	7	HeLa	NT	14
43070268	321.73	0	HeLa	NT	14
77361480	10486	20	HeLa	NT	14
50778740	206.046	3	HeLa	NT	14
108840180	282.967	8	HeLa	NT	14
96069096	257.495	41	HeLa	NT	14
53588396	208.026	2	HeLa	NT	14
96583488	6164.49	40	HeLa	NT	14
119154190	548.174	20	HeLa	NT	14
106727320	293.188	45	HeLa	NT	14
90644224	6843.11	27	HeLa	NT	14
63819364	4585.53	9	HeLa	NT	14
128512600	547.877	26	HeLa	NT	14
79851632	9199.58	16	HeLa	NT	14
65506028	452.997	1	HeLa	NT	14
48287520	7372.04	6	HeLa	NT	14
117725340	9846.98	18	HeLa	NT	14
27551938	6966.19	5	HeLa	NT	14
95247008	8630.21	20	HeLa	NT	14
70883792	6600.61	15	HeLa	NT	14
69818416	11020.3	10	HeLa	NT	14
66587004	542.644	0	HeLa	NT	14
69369440	8698.91	8	HeLa	NT	14
79503360	4037.3	11	HeLa	NT	14
98253392	7133.91	48	HeLa	NT	14
70009336	8920.9	9	HeLa	NT	14
88945304	8138.15	38	HeLa	NT	14
62160844	3092.53	8	HeLa	NT	14
78282656	8506.51	26	HeLa	NT	14
105584950	7114.53	38	HeLa	NT	14
119828100	4679.2	36	HeLa	NT	14
145889310	8968.14	27	HeLa	NT	14
70822856	6823.4	8	HeLa	NT	14
71688528	8407.91	18	HeLa	NT	14
59919412	324.022	1	HeLa	NT	14
70285256	8154.59	8	HeLa	NT	14
70802856	561.896	1	HeLa	NT	14
108187550	8733.14	28	HeLa	NT	14
68547600	492.182	4	HeLa	NT	14
157351360	10630.8	45	HeLa	NT	14
51425576	6299.41	5	HeLa	NT	14
57569708	281.382	1	HeLa	NT	14
53151216	4501.55	3	HeLa	NT	14
115117660	5034.03	50	HeLa	NT	14
75702928	10868.5	23	HeLa	NT	14
69277280	10379.5	14	HeLa	NT	14
74728864	12013.1	16	HeLa	NT	14
84927776	11572	19	HeLa	NT	14
58789896	360.042	1	HeLa	NT	14
52844232	307.463	6	HeLa	NT	14
111499640	2556.62	47	HeLa	NT	14
54209560	452.965	1	HeLa	NT	14
55728248	7356.1	11	HeLa	NT	14
124651240	804.072	29	HeLa	NT	14
56938876	429.767	3	HeLa	NT	14
70910808	13277.8	16	HeLa	NT	14
84801616	13597.5	26	HeLa	NT	14
114528620	7772.51	65	HeLa	NT	14
116065950	251.37	21	HeLa	NT	14
112421680	860.331	43	HeLa	NT	14
57253784	6147.5	9	HeLa	NT	14
92256944	12342.8	32	HeLa	NT	14
122787560	333.682	33	HeLa	NT	14
55158332	302.165	0	HeLa	NT	14
113771370	5662.88	49	HeLa	NT	14
98452864	6849.29	38	HeLa	NT	14
53318920	371.649	1	HeLa	NT	14
60790568	232.601	3	HeLa	NT	14
57815060	271.379	1	HeLa	NT	14
64930836	238.536	1	HeLa	NT	14
56032836	3626.96	4	HeLa	NT	14
56595792	604.942	1	HeLa	NT	14
117988270	3966.63	50	HeLa	NT	14
52871168	243.127	1	HeLa	NT	14
57131628	260.919	0	HeLa	NT	14
107495000	9393.59	49	HeLa	NT	14
48087496	245.263	2	HeLa	NT	14
60747180	266.413	2	HeLa	NT	14
50001204	299.654	1	HeLa	NT	14
104497280	8590.81	49	HeLa	NT	14
55405772	228.939	5	HeLa	NT	14
63493056	736.612	1	HeLa	NT	14
84780688	10302.2	42	HeLa	NT	14
61387072	296.05	4	HeLa	NT	14
55196196	238.237	1	HeLa	NT	14
84678048	8458.63	50	HeLa	NT	14
47222516	211.052	0	HeLa	NT	14
43266248	235.078	1	HeLa	NT	14
55903960	278.855	1	HeLa	NT	14
62416228	274.678	2	HeLa	NT	14
48077484	230.896	1	HeLa	NT	14
101698870	8817.66	56	HeLa	NT	14
42499364	2806.42	0	HeLa	NT	14
64386580	265.86	2	HeLa	NT	14
75037928	9999.78	46	HeLa	NT	14
59452332	224.114	1	HeLa	NT	14
56268684	328.325	1	HeLa	NT	14
118703330	263.1	22	HeLa	NT	14
81685264	9924.08	36	HeLa	NT	14
65677036	321.297	2	HeLa	NT	14
62577548	356.119	0	HeLa	NT	14
83786296	8773.77	39	HeLa	NT	14
55298044	245.542	0	HeLa	NT	14
61112000	222.708	1	HeLa	NT	14
57347656	231.599	2	HeLa	NT	14
48825180	8235.2	9	HeLa	NT	14
113760000	255.176	27	HeLa	NT	14
54567824	246.293	2	HeLa	NT	14
90905456	11944.5	28	HeLa	NT	14
87269560	15014.5	25	HeLa	NT	14
77758808	242.828	33	HeLa	NT	14
44774976	207.71	1	HeLa	NT	14
59269548	285.859	1	HeLa	NT	14
90954864	6156.1	33	HeLa	NT	14
60338324	388.045	2	HeLa	NT	14
59115144	267.805	3	HeLa	NT	14
59835712	203.114	4	HeLa	NT	14
121975540	1549.35	34	HeLa	NT	14
59096624	251.08	2	HeLa	NT	14
63752940	326.8	0	HeLa	NT	14
117960480	480.253	15	HeLa	NT	14
82248120	5470.35	37	HeLa	NT	14
121866030	2168.65	39	HeLa	NT	14
63015840	3958.83	6	HeLa	NT	14
79915920	11121	18	HeLa	NT	14
61240064	231.204	1	HeLa	NT	14
69729936	222.359	4	HeLa	NT	14
64922512	213.656	2	HeLa	NT	14
65397592	512.896	1	HeLa	NT	14
67475008	1621.8	6	HeLa	NT	14
110976250	687.733	30	HeLa	NT	14
77574640	233.466	6	HeLa	NT	14
57719312	282.635	3	HeLa	NT	14
61225316	2947.98	6	HeLa	NT	14
72902784	334.341	1	HeLa	NT	14
116965770	741.525	30	HeLa	NT	14
66850792	311.211	5	HeLa	NT	14
60749352	5495.32	8	HeLa	NT	14
61560968	263.645	3	HeLa	NT	14
63988828	3622.94	4	HeLa	NT	14
95975160	6955.42	45	HeLa	NT	14
125975940	2904.2	40	HeLa	NT	14
63722520	236.858	5	HeLa	NT	14
63221172	258.471	2	HeLa	NT	14
64239148	239.12	4	HeLa	NT	14
62661040	382.709	3	HeLa	NT	14
70638560	849.152	6	HeLa	NT	14
63400176	302.589	2	HeLa	NT	14
62752640	280.856	2	HeLa	NT	14
108311160	12250.6	19	HeLa	NT	14
60448600	565.026	2	HeLa	NT	14
59872456	3161.48	11	HeLa	NT	14
69732920	228.663	6	HeLa	NT	14
69675000	250.673	0	HeLa	NT	14
53509500	278.425	2	HeLa	NT	14
110965050	455.612	10	HeLa	NT	14
86356824	9197.07	24	HeLa	NT	14
123306780	322.659	16	HeLa	NT	14
73867392	239.312	1	HeLa	NT	14
120416780	417.72	33	HeLa	NT	14
64184704	224.916	2	HeLa	NT	14
65322360	251.178	2	HeLa	NT	14
63058860	251.208	4	HeLa	NT	14
66048660	235.591	4	HeLa	NT	14
121211840	3926.38	37	HeLa	NT	14
56376892	3783.15	6	HeLa	NT	14
60511312	235.628	1	HeLa	NT	14
79471128	11300.3	15	HeLa	NT	14
63085716	291.766	2	HeLa	NT	14
70047736	239.911	1	HeLa	NT	14
67267528	3890.51	11	HeLa	NT	14
139327380	345.259	3	HeLa	NT	14
58621376	276.538	3	HeLa	NT	14
126685640	234.365	17	HeLa	NT	14
152476830	402.245	7	HeLa	NT	14
35001184	6418.99	3	HeLa	NT	14
78784192	639.653	3	HeLa	NT	14
58699112	543.907	4	HeLa	NT	14
93754248	9906.1	28	HeLa	NT	14
89506520	11325.4	28	HeLa	NT	14
148887200	329.02	14	HeLa	NT	14
63682856	247.66	2	HeLa	NT	14
117938260	9294.5	25	HeLa	NT	14
153491100	320.661	3	HeLa	NT	14
68111496	285.581	3	HeLa	NT	14
62686860	384.789	3	HeLa	NT	14
62508584	245.577	1	HeLa	NT	14
59960104	236.52	3	HeLa	NT	14
122579330	1138.75	24	HeLa	NT	14
66539892	593.048	2	HeLa	NT	14
60056328	245.315	3	HeLa	NT	14
70113328	589.821	1	HeLa	NT	14
61907172	306.979	2	HeLa	NT	14
60064144	265.663	2	HeLa	NT	14
67901672	3395.71	2	HeLa	NT	14
86508736	12384.4	18	HeLa	NT	14
63224792	251.626	2	HeLa	NT	14
64674136	605.465	2	HeLa	NT	14
103928540	16007.3	14	HeLa	NT	14
93822784	13150.8	17	HeLa	NT	14
76179912	7686.52	10	HeLa	NT	14
64598352	263.436	4	HeLa	NT	14
61315924	346.659	3	HeLa	NT	14
57243204	247.154	1	HeLa	NT	14
119179340	9041.44	32	HeLa	NT	14
58043476	448.82	1	HeLa	NT	14
61958044	458.036	3	HeLa	NT	14
57510436	315.488	1	HeLa	NT	14
69037688	10453.7	25	HeLa	NT	14
106237070	14362.9	13	HeLa	NT	14
70112568	1278.16	2	HeLa	NT	14
105662110	11557.5	22	HeLa	NT	14
61426784	383.721	1	HeLa	NT	14
121869680	342.799	9	HeLa	NT	14
125226330	303.436	20	HeLa	NT	14
60162220	963.484	1	HeLa	NT	14
118135260	250.426	15	HeLa	NT	14
119113700	316.106	32	HeLa	NT	14
59387356	2293.71	0	HeLa	NT	14
57668540	292.818	0	HeLa	NT	14
56707336	323.42	1	HeLa	NT	14
137567140	679.251	31	HeLa	NT	14
122662020	283.17	21	HeLa	NT	14
50656504	3817.44	1	HeLa	NT	14
59546632	5912.33	4	HeLa	NT	14
59041204	418.237	3	HeLa	NT	14
71051536	315.091	2	HeLa	NT	14
68123192	385.964	3	HeLa	NT	14
122112340	257.034	18	HeLa	NT	14
113601460	312.398	22	HeLa	NT	14
62376120	285.726	3	HeLa	NT	14
128205710	5022.33	30	HeLa	NT	14
62214076	309.553	1	HeLa	NT	14
127768420	475.587	25	HeLa	NT	14
60545492	440.111	1	HeLa	NT	14
60271408	473.504	2	HeLa	NT	14
89905480	7663.23	33	HeLa	NT	14
57903636	2898.64	3	HeLa	NT	14
102418220	11196.2	28	HeLa	NT	14
58085628	5048.86	5	HeLa	NT	14
63080640	6873.37	4	HeLa	NT	14
124267300	1092.62	38	HeLa	NT	14
156448910	619.051	5	HeLa	NT	14
112898140	8947.49	34	HeLa	NT	14
58799028	5324.26	1	HeLa	NT	14
56768792	6616.23	5	HeLa	NT	14
57046252	4080.68	1	HeLa	NT	14
85618744	7108	32	HeLa	NT	14
122741070	700.504	36	HeLa	NT	14
63525328	707.417	5	HeLa	NT	14
127778060	418.719	6	HeLa	NT	14
57809788	741.748	2	HeLa	NT	14
59195824	9237.12	2	HeLa	NT	14
66260788	347.078	3	HeLa	NT	14
52690524	287.332	0	HeLa	NT	14
50296488	3549.28	2	HeLa	NT	14
59933312	4926.99	8	HeLa	NT	14
66859656	11525.5	12	HeLa	NT	14
54240208	270.691	1	HeLa	NT	14
53256464	306.49	0	HeLa	NT	14
128282670	6315.28	45	HeLa	NT	14
51002648	293.319	0	HeLa	NT	14
70335472	344.758	0	HeLa	NT	14
92848376	901.577	29	HeLa	NT	14
56181960	424.701	4	HeLa	NT	14
53199648	250.182	0	HeLa	NT	14
66633740	13880	17	HeLa	NT	14
57110516	257.857	0	HeLa	NT	14
54867104	248.04	1	HeLa	NT	14
55683728	611.108	4	HeLa	NT	14
54424124	334.475	2	HeLa	NT	14
51365896	277.039	0	HeLa	NT	14
52606068	411.62	1	HeLa	NT	14
53440988	243.169	3	HeLa	NT	14
33200566	280.799	2	HeLa	NT	14
47773996	267.292	1	HeLa	NT	14
50098512	237.529	2	HeLa	NT	14
58415444	212.288	0	HeLa	NT	14
60395036	274.219	0	HeLa	NT	14
52575940	295.767	5	HeLa	NT	14
56132916	4853.71	19	HeLa	NT	14
71022408	378.674	4	HeLa	NT	14
64695804	420.627	10	HeLa	NT	14
69320472	442.514	3	HeLa	NT	14
61049580	258.045	1	HeLa	NT	14
57950288	212.089	3	HeLa	NT	14
67611872	339.403	2	HeLa	NT	14
130105790	762.697	24	HeLa	NT	14
63139376	280.733	0	HeLa	NT	14
62868712	307.68	4	HeLa	NT	14
66061932	9110.82	6	HeLa	NT	14
107310310	14825.3	27	HeLa	NT	14
66177040	280.573	5	HeLa	NT	14
140878210	406.876	19	HeLa	NT	14
78755496	15509.6	17	HeLa	NT	14
132091620	520.958	40	HeLa	NT	14
87813696	15227.3	16	HeLa	NT	14
151396240	236.538	4	HeLa	NT	14
61059172	275.503	3	HeLa	NT	14
85252360	14223.6	16	HeLa	NT	14
125541300	8060.57	29	HeLa	NT	14
57827120	395.715	1	HeLa	NT	14
73067296	3936.74	8	HeLa	NT	14
109244860	14722.2	22	HeLa	NT	14
70356792	2871.35	7	HeLa	NT	14
71892120	263.266	4	HeLa	NT	14
146097070	232.97	6	HeLa	NT	14
59871076	345.117	2	HeLa	NT	14
68833864	1357.32	8	HeLa	NT	14
66369524	578.42	3	HeLa	NT	14
68530048	13087.6	5	HeLa	NT	14
75572784	10177.2	11	HeLa	NT	14
79856056	305.858	5	HeLa	NT	14
157091660	354.664	21	HeLa	NT	14
61971336	283.284	5	HeLa	NT	14
86648872	10258.3	13	HeLa	NT	14
59941508	672.523	5	HeLa	NT	14
145019870	749.305	25	HeLa	NT	14
78150128	9628.86	5	HeLa	NT	14
68411488	243.606	0	HeLa	NT	14
122779870	8338.32	43	HeLa	NT	14
64599268	4116.02	5	HeLa	NT	14
129311430	624.633	26	HeLa	NT	14
65632540	241.367	5	HeLa	NT	14
121053910	9437	26	HeLa	NT	14
128443650	1950.73	43	HeLa	NT	14
56065448	293.925	0	HeLa	NT	14
63704688	630.854	2	HeLa	NT	14
63679976	548.568	3	HeLa	NT	14
62354180	317.855	4	HeLa	NT	14
62807284	256.445	4	HeLa	NT	14
77142888	845.346	2	HeLa	NT	14
76344896	5403.08	8	HeLa	NT	14
139945150	3782.55	35	HeLa	NT	14
72213360	7314.56	5	HeLa	NT	14
65005964	313.894	2	HeLa	NT	14
62175428	11561.9	14	HeLa	NT	14
125575180	10241.9	34	HeLa	NT	14
69228728	478.998	3	HeLa	NT	14
63318492	444.631	2	HeLa	NT	14
73136856	312.779	8	HeLa	NT	14
146965870	361.299	10	HeLa	NT	14
130986020	310.007	18	HeLa	NT	14
55953088	257.004	4	HeLa	NT	14
61738056	413.144	2	HeLa	NT	14
66534776	376.405	4	HeLa	NT	14
137523630	274.039	28	HeLa	NT	14
66731464	9234.33	9	HeLa	NT	14
67192944	259.532	4	HeLa	NT	14
137605340	358.58	7	HeLa	NT	14
67525888	268.706	2	HeLa	NT	14
62337732	248.764	3	HeLa	NT	14
62352500	542.862	2	HeLa	NT	14
155445580	9171.99	24	HeLa	NT	14
70113176	6641.4	15	HeLa	NT	14
70819768	8264.28	10	HeLa	NT	14
120544040	10231.6	32	HeLa	NT	14
147121730	260.133	20	HeLa	NT	14
69002336	4351.19	6	HeLa	NT	14
71348544	257.112	2	HeLa	NT	14
67314536	11281	18	HeLa	NT	14
67192848	266.778	2	HeLa	NT	14
149055490	253.006	20	HeLa	NT	14
146330340	284.935	25	HeLa	NT	14
138542900	283.999	9	HeLa	NT	14
80323856	310.639	3	HeLa	NT	14
70794352	434.368	1	HeLa	NT	14
56380348	421.66	2	HeLa	NT	14
74646080	275.32	1	HeLa	NT	14
58978408	530.387	1	HeLa	NT	14
123457750	303.883	20	HeLa	NT	14
120460920	280.979	31	HeLa	NT	14
41789372	277.477	3	HeLa	NT	14
63553592	259.902	2	HeLa	NT	14
63574144	1725.74	3	HeLa	NT	14
59175200	339.14	1	HeLa	NT	14
60827672	1351.03	5	HeLa	NT	14
134508220	392.447	18	HeLa	NT	14
136126130	247.488	9	HeLa	NT	14
57056628	278.847	4	HeLa	NT	14
137305900	607.081	15	HeLa	NT	14
63539496	364.737	2	HeLa	NT	14
65881564	248.38	5	HeLa	NT	14
95075232	13707.8	23	HeLa	NT	14
56504468	252.113	6	HeLa	NT	14
60387528	4295.92	4	HeLa	NT	14
66669048	5326.74	4	HeLa	NT	14
108711790	13024.2	20	HeLa	NT	14
59776016	323.581	1	HeLa	NT	14
60215800	422.614	1	HeLa	NT	14
57854728	266.644	5	HeLa	NT	14
60603620	355.822	2	HeLa	NT	14
58779572	239.707	0	HeLa	NT	14
60487984	374.279	3	HeLa	NT	14
65082760	258.116	2	HeLa	NT	14
63347732	449.087	2	HeLa	NT	14
63716932	951.494	1	HeLa	NT	14
61517892	285.115	1	HeLa	NT	14
60604028	498.889	2	HeLa	NT	14
63404940	935.603	2	HeLa	NT	14
141993940	431.882	11	HeLa	NT	14
70428560	9428.29	8	HeLa	NT	14
65683532	274.557	5	HeLa	NT	14
63017484	351.451	3	HeLa	NT	14
55417228	348.789	2	HeLa	NT	14
61008984	1292.52	3	HeLa	NT	14
63538936	327.926	2	HeLa	NT	14
120928270	3919.82	37	HeLa	NT	14
64524208	266.674	2	HeLa	NT	14
54790524	5717.79	4	HeLa	NT	14
129001420	312.876	12	HeLa	NT	14
98739544	14693.1	18	HeLa	NT	14
59145016	263.353	2	HeLa	NT	14
63130884	322.066	0	HeLa	NT	14
80843320	477.231	4	HeLa	NT	14
55430800	299.69	1	HeLa	NT	14
81869976	14307.7	18	HeLa	NT	14
56809660	699.831	4	HeLa	NT	14
63099788	335.204	0	HeLa	NT	14
50401740	346.599	1	HeLa	NT	14
55203964	330.853	4	HeLa	NT	14
50387120	463.605	1	HeLa	NT	14
125955120	283.596	2	HeLa	NT	14
52649284	518.581	2	HeLa	NT	14
67509056	8899.54	26	HeLa	NT	14
56712120	344.418	1	HeLa	NT	14
54402108	537.235	4	HeLa	NT	14
102431680	7993.61	35	HeLa	NT	14
67339936	9733.58	22	HeLa	NT	14
61577632	370.425	1	HeLa	NT	14
78285480	14180.8	10	HeLa	NT	14
73683912	10916	6	HeLa	NT	14
54122628	1804.93	0	HeLa	NT	14
58591436	335.683	1	HeLa	NT	14
55421292	492.652	3	HeLa	NT	14
72618016	11536.5	17	HeLa	NT	14
66526340	1255.95	3	HeLa	NT	14
58559508	250.423	3	HeLa	NT	14
138363700	359.436	4	HeLa	NT	14
109874350	220.715	3	HeLa	NT	14
69045912	710.937	3	HeLa	NT	14
62792660	304.238	1	HeLa	NT	14
76385016	9768.31	11	HeLa	NT	14
142992190	256.269	7	HeLa	NT	14
83896064	236.264	3	HeLa	NT	14
68843672	241.905	4	HeLa	NT	14
63548232	236.955	3	HeLa	NT	14
68942944	244.622	5	HeLa	NT	14
95138600	9932.18	24	HeLa	NT	14
61358380	323.771	3	HeLa	NT	14
62820892	308.147	1	HeLa	NT	14
74450936	7034.96	4	HeLa	NT	14
130299980	273.703	8	HeLa	NT	14
85674136	11131.1	18	HeLa	NT	14
136246000	573.19	36	HeLa	NT	14
63061148	6054.36	7	HeLa	NT	14
65834872	440.797	0	HeLa	NT	14
68538888	3861.89	1	HeLa	NT	14
62463332	492.943	2	HeLa	NT	14
64611800	337.454	6	HeLa	NT	14
72924608	9675.54	14	HeLa	NT	14
80213040	11325.7	11	HeLa	NT	14
66076008	10269.9	17	HeLa	NT	14
62119912	311.006	3	HeLa	NT	14
61048956	2843	9	HeLa	NT	14
78342800	12092.2	12	HeLa	NT	14
58649740	1086.37	7	HeLa	NT	14
75877232	9896.73	10	HeLa	NT	14
61212572	4946.24	5	HeLa	NT	14
88018512	12709.5	26	HeLa	NT	14
55375812	3826.26	3	HeLa	NT	14
68074616	3852.88	1	HeLa	NT	14
76956984	7346.39	8	HeLa	NT	14
104006170	11658.1	25	HeLa	NT	14
59508540	1222.84	3	HeLa	NT	14
63035760	4323.61	6	HeLa	NT	14
60977780	4137.39	2	HeLa	NT	14
63245468	3724.39	3	HeLa	NT	14
146887100	7769.09	18	HeLa	NT	14
126708360	302.786	8	HeLa	NT	14
65299036	840.55	5	HeLa	NT	14
134976640	382.008	15	HeLa	NT	14
61187320	4647.24	8	HeLa	NT	14
78764312	6332.41	10	HeLa	NT	14
126141880	293.492	16	HeLa	NT	14
69821888	531.124	4	HeLa	NT	14
55441864	461.672	2	HeLa	NT	14
71423448	334.476	2	HeLa	NT	14
63179316	653.79	1	HeLa	NT	14
63978952	6090.52	4	HeLa	NT	14
112959700	10860.6	23	HeLa	NT	14
66899444	308.424	0	HeLa	NT	14
70027048	287.416	3	HeLa	NT	14
129600500	670.375	34	HeLa	NT	14
88897544	339.991	2	HeLa	NT	14
137329230	4284.13	31	HeLa	NT	14
82996032	16114.6	21	HeLa	NT	14
91663536	14920.6	18	HeLa	NT	14
62052780	365.175	0	HeLa	NT	14
62180448	369.93	3	HeLa	NT	14
97151856	13204.4	38	HeLa	NT	14
62760128	289.041	2	HeLa	NT	14
71684808	270.347	2	HeLa	NT	14
135027120	258.812	4	HeLa	NT	14
121413070	8059.75	35	HeLa	NT	14
103224300	14615.2	29	HeLa	NT	14
66977136	406.397	2	HeLa	NT	14
65917268	376.673	3	HeLa	NT	14
61584684	672.466	0	HeLa	NT	14
67418760	709.426	4	HeLa	NT	14
124743580	249.305	33	HeLa	NT	14
90858016	11388.6	17	HeLa	NT	14
67462128	610.857	0	HeLa	NT	14
139785380	261.944	5	HeLa	NT	14
74753304	307.031	4	HeLa	NT	14
67568912	343.076	3	HeLa	NT	14
68768504	918.1	0	HeLa	NT	14
64217824	1068.34	3	HeLa	NT	14
91232080	12197.6	28	HeLa	NT	14
67317832	393.866	3	HeLa	NT	14
138172670	8988.16	27	HeLa	NT	14
61678904	415.164	5	HeLa	NT	14
135610210	7807.87	23	HeLa	NT	14
119414390	11777.5	24	HeLa	NT	14
132398690	10386.8	32	HeLa	NT	14
129205990	326.215	23	HeLa	NT	14
63539740	601.282	1	HeLa	NT	14
67772808	998.661	0	HeLa	NT	14
116001470	329.023	19	HeLa	NT	14
53854580	487.588	2	HeLa	NT	14
60067180	1069.11	1	HeLa	NT	14
64877960	430.45	2	HeLa	NT	14
60803036	4646.55	7	HeLa	NT	14
63713076	733.668	1	HeLa	NT	14
104594130	16287.4	31	HeLa	NT	14
69075336	509.553	2	HeLa	NT	14
53207424	489.446	1	HeLa	NT	14
[truncated: 69,603 more rows]

## Sheet: Fig 6e
cell_line	treatment	NORM_Mean_EdU
HeLa	NT	100
HeLa	NAD	29.4838
HeLa	dNs	70.9781
HeLa	NAD + dNs	10.9058
U2OS	NT	100
U2OS	NAD	47.8445
U2OS	dNs	9.69287
U2OS	NAD + dNs	5.88898

## Sheet: Fig 6f
treatment_1	treatment_2	NORM_EDUmean
-	-	100
dA	-	92.2371
dT	-	37.3794
dC	-	90.6375
dG	-	90.167
dNs	-	36.5796
-	NAD	19.9012
dA	NAD	20.3717
dT	NAD	7.33945
dC	NAD	11.5032
dG	NAD	19.2661
dNs	NAD	6.04564

## Sheet: Fig 6g
treatment_1	treatment_2	NORM_EDUmean
-	-	100
-	1mM HU	30.002
NAD	-	31.9681
NAD	1mM HU	25.5785
dT	-	42.5353
dT	1mM HU	25.7014
