# Supplementary material for: NAD+ regulates nucleotide metabolism and genomic DNA replication
Source: Nat Cell Biol. 2023 Nov 13;25(12):1774–86. doi: 10.1038/s41556-023-01280-z (PMC10709141; doi:10.1038/s41556-023-01280-z)
Supplement: Supplementary file 10 — Numerical source data. [file 41556_2023_1280_MOESM10_ESM.xlsx]

## Sheet: Fig 7a
condition	mean_EDU	sample_id
LM (-)	708.225	1
LM (-)	3255.92	1
LM (-)	2623.52	1
LM (-)	4368.96	1
LM (-)	5021.35	1
LM (-)	3367	1
LM (-)	3940.69	1
LM (-)	2674.79	1
LM (-)	3836.94	1
LM (-)	6966.92	1
LM (-)	1799.24	1
LM (-)	1961.99	1
LM (-)	2830.72	1
LM (-)	889.645	1
LM (-)	1171.25	1
LM (-)	2771.09	1
LM (-)	2709.04	1
LM (-)	2818.92	1
LM (-)	1250.47	1
LM (-)	3645.46	1
LM (-)	2355.17	1
LM (-)	1986.21	1
LM (-)	2230.6	1
LM (-)	2981.97	1
LM (-)	2547.83	1
LM (-)	3093.68	1
LM (-)	1188.97	1
LM (-)	4898.65	1
LM (-)	6894.82	1
LM (-)	1762.28	1
LM (-)	1491.38	1
LM (-)	3204.51	1
LM (-)	1393.61	1
LM (-)	2118.49	1
LM (-)	7252.18	1
LM (-)	1240.4	1
LM (-)	7580.69	1
LM (-)	2687.45	1
LM (-)	9665.2	1
LM (-)	4328.46	1
LM (-)	7812.08	1
LM (-)	3475.88	1
LM (-)	4598.73	1
LM (-)	2783.7	1
LM (-)	6088.62	1
LM (-)	3534.38	1
LM (-)	7091.23	1
LM (-)	7383.73	1
LM (-)	2285.18	1
LM (-)	5093.66	1
LM (-)	5231.95	1
LM (-)	3556.69	1
LM (-)	2030.96	1
LM (-)	1749.86	1
LM (-)	2553.81	1
LM (-)	1335.19	1
LM (-)	3587.21	1
LM (-)	4615.24	1
LM (-)	857.982	1
LM (-)	2570.83	1
LM (-)	1818.55	1
LM (-)	4706.29	1
LM (-)	1235.34	1
LM (-)	7845.88	1
LM (-)	9302.49	1
LM (-)	3096.52	1
LM (-)	5972.8	1
LM (-)	948.671	1
LM (-)	4061.02	1
LM (-)	2893.04	1
LM (-)	2130.75	1
LM (-)	4832.36	1
LM (-)	3326.66	1
LM (-)	9671.38	1
LM (-)	11173.4	1
LM (-)	3046.15	1
LM (-)	2111.92	1
LM (-)	6246.88	1
LM (-)	2713.61	1
LM (-)	2741.56	1
LM (-)	3971.13	1
LM (-)	2242.09	1
LM (-)	4295.59	1
LM (-)	6619.87	1
LM (-)	4538.47	1
LM (-)	4378.92	1
LM (-)	6666.2	1
LM (-)	7802.37	1
LM (-)	815.604	1
LM (-)	8058.06	1
LM (-)	9167.62	1
LM (-)	8915.56	1
LM (-)	8244.41	1
LM (-)	1090.01	1
LM (-)	1045.78	1
LM (-)	2523.17	1
LM (-)	4258.47	1
LM (-)	1259.95	1
LM (-)	1041.91	1
LM (-)	1086.68	1
LM (-)	2659.34	1
LM (-)	1937.18	1
LM (-)	3314.52	1
LM (-)	7652.26	1
LM (-)	3582.9	1
LM (-)	2608.3	1
LM (-)	6552.99	1
LM (-)	6235.43	1
LM (-)	7861.39	1
LM (-)	2565.6	1
LM (-)	2649.72	1
LM (-)	5260.21	1
LM (-)	2172.51	1
LM (-)	4156.73	1
LM (-)	3559.91	1
LM (-)	9885.7	1
LM (-)	8382.34	1
LM (-)	1903.29	1
LM (-)	4358.26	1
LM (-)	3892.2	1
LM (-)	4274.49	1
LM (-)	4405.06	1
LM (-)	2515.87	1
LM (-)	2008.93	1
LM (-)	5613.44	1
LM (-)	6737.03	1
LM (-)	1847.4	1
LM (-)	3459.06	1
LM (-)	3805.51	1
LM (-)	3565.22	1
LM (-)	2794.09	1
LM (-)	2877.4	1
LM (-)	4654.35	1
LM (-)	3742.36	1
LM (-)	5431.61	1
LM (-)	3603.38	1
LM (-)	6370.36	1
LM (-)	2737.48	1
LM (-)	1159.07	1
LM (-)	1043.84	1
LM (-)	1491.58	1
LM (-)	2860.65	1
LM (-)	1025.47	1
LM (-)	3955.69	1
LM (-)	4866.47	1
LM (-)	2206.39	1
LM (-)	2601.45	1
LM (-)	3450.27	1
LM (-)	5540.14	1
LM (-)	4841.03	1
LM (-)	2239.89	1
LM (-)	1202.47	1
LM (-)	5474.94	1
LM (-)	1517.54	1
LM (-)	795.718	1
LM (-)	8502.05	1
LM (-)	6950.71	1
LM (-)	6455.45	1
LM (-)	880.874	1
LM (-)	1695.42	1
LM (-)	6451.67	1
LM (-)	1139.27	1
LM (-)	6286.65	1
LM (-)	921.077	1
LM (-)	1611.7	1
LM (-)	3307.98	1
LM (-)	3130.54	1
LM (-)	4478.05	1
LM (-)	5246.41	1
LM (-)	5953.53	1
LM (-)	4091.71	1
LM (-)	6945.41	1
LM (-)	1434.84	1
LM (-)	1596.02	1
LM (-)	5406.83	1
LM (-)	4398.48	1
LM (-)	3200.75	1
LM (-)	1434.37	1
LM (-)	3192.65	1
LM (-)	5695.53	1
LM (-)	3118	1
LM (-)	6159.98	1
LM (-)	5820.7	1
LM (-)	2661.11	1
LM (-)	1464.05	1
LM (-)	3792.23	1
LM (-)	5042.57	1
LM (-)	9296.69	1
LM (-)	9380.51	1
LM (-)	11554.5	1
LM (-)	6865.27	1
LM (-)	4458.94	1
LM (-)	4234.95	1
LM (-)	4870.69	1
LM (-)	10205.8	1
LM (-)	4538.22	1
LM (-)	3131.89	1
LM (-)	3005.81	1
LM (-)	4465.22	1
LM (-)	1170.87	1
LM (-)	1979.68	1
LM (-)	3508.06	1
LM (-)	1497.64	1
LM (-)	3270.34	1
LM (-)	1767.6	1
LM (-)	1134.42	1
LM (-)	8679.38	1
LM (-)	7300.53	1
LM (-)	2712.09	1
LM (-)	1849.71	1
LM (-)	4459.96	1
LM (-)	4152.13	1
LM (-)	2430.63	1
LM (-)	5497.45	1
LM (-)	6683.69	1
LM (-)	8591.2	1
LM (-)	7049.81	1
LM (-)	5260.61	1
LM (-)	3687.94	1
LM (-)	4439.31	1
LM (-)	9356.68	1
LM (-)	3824.35	1
LM (-)	3017.94	1
LM (-)	5592.9	1
LM (-)	1841.89	1
LM (-)	3522.62	1
LM (-)	3586.73	1
LM (-)	1904.85	1
LM (-)	2659.26	1
LM (-)	3090.97	1
LM (-)	2755.59	1
LM (-)	3984.64	1
LM (-)	1955.86	1
LM (-)	2074.66	1
LM (-)	3195.29	1
LM (-)	4050.24	1
LM (-)	2709	1
LM (-)	8716.88	1
LM (-)	3566.57	1
LM (-)	811.806	1
LM (-)	3368.09	1
LM (-)	4547	1
LM (-)	6352.66	1
LM (-)	5478.3	1
LM (-)	8091.81	1
LM (-)	7373.37	1
LM (-)	4444.62	1
LM (-)	2114.58	1
LM (-)	6344.34	1
LM (-)	3104.37	1
LM (-)	2791.77	1
LM (-)	2936.5	1
LM (-)	746.702	1
LM (-)	931.522	1
LM (-)	848.931	1
LM (-)	5076.2	1
LM (-)	737.076	1
LM (-)	711.006	1
LM (-)	2035.26	1
LM (-)	2002.58	1
LM (-)	2973.72	1
LM (-)	930.726	1
LM (-)	2162.51	1
LM (-)	2134.65	1
LM (-)	5557.1	1
LM (-)	5183.92	1
LM (-)	4105.64	1
LM (-)	7510.42	1
LM (-)	4046.23	1
LM (-)	2844.9	1
LM (-)	4479.28	1
LM (-)	3402.5	1
LM (-)	5309.55	1
LM (-)	4692.51	1
LM (-)	4398.98	1
LM (-)	1778.06	1
LM (-)	5684.54	1
LM (-)	6361.08	1
LM (-)	7326.29	1
LM (-)	2870.56	1
LM (-)	1862.22	1
LM (-)	1499.19	1
LM (-)	2848.98	1
LM (-)	4865.47	1
LM (-)	7376.55	1
LM (-)	3712.45	1
LM (-)	3790.49	1
LM (-)	6704.64	1
LM (-)	6260.43	1
LM (-)	5454.69	1
LM (-)	3529.77	1
LM (-)	5035.12	1
LM (-)	3762.6	1
LM (-)	3376.76	1
LM (-)	4301.81	1
LM (-)	2620.51	1
LM (-)	3359.5	1
LM (-)	5929.52	1
LM (-)	5824.41	1
LM (-)	5793.39	1
LM (-)	5988.05	1
LM (-)	2666.11	1
LM (-)	4300.88	1
LM (-)	5744.89	1
LM (-)	1818.64	1
LM (-)	7101.14	1
LM (-)	5953.86	1
LM (-)	2120.85	1
LM (-)	3210.09	1
LM (-)	5165.9	1
LM (-)	1383.81	1
LM (-)	6262.66	1
LM (-)	2442.07	1
LM (-)	4615.04	1
LM (-)	6318.82	1
LM (-)	4683.77	1
LM (-)	4445.25	1
LM (-)	5668.73	1
LM (-)	2789.81	1
LM (-)	4111.95	1
LM (-)	5400.71	1
LM (-)	3171.64	1
LM (-)	3359.29	1
LM (-)	4872.4	1
LM (-)	1686.59	1
LM (-)	2676.74	1
LM (-)	2118.12	1
LM (-)	994.551	1
LM (-)	2204.54	1
LM (-)	2471.08	1
LM (-)	4345.31	1
LM (-)	3551.18	1
LM (-)	3751.17	1
LM (-)	4900.51	1
LM (-)	5048.07	1
LM (-)	2520.36	1
LM (-)	4742.08	1
LM (-)	3953.31	1
LM (-)	3575.78	1
LM (-)	1557.57	1
LM (-)	1304.13	1
LM (-)	5794.01	1
LM (-)	5563.04	1
LM (-)	1451.45	1
LM (-)	791.828	1
LM (-)	9494.17	1
LM (-)	6127.25	2
LM (-)	5887.37	2
LM (-)	1243.69	2
LM (-)	3771.69	2
LM (-)	6502.56	2
LM (-)	2735.72	2
LM (-)	4097.98	2
LM (-)	2227.07	2
LM (-)	1746.46	2
LM (-)	6311.93	2
LM (-)	5732.41	2
LM (-)	3420.38	2
LM (-)	3295.51	2
LM (-)	1689.77	2
LM (-)	791.15	2
LM (-)	1521.08	2
LM (-)	3285.47	2
LM (-)	1143.46	2
LM (-)	2353.75	2
LM (-)	2565.82	2
LM (-)	791.712	2
LM (-)	2803.15	2
LM (-)	6125.56	2
LM (-)	8595.17	2
LM (-)	7817.99	2
LM (-)	6558.48	2
LM (-)	2328.5	2
LM (-)	2391.16	2
LM (-)	3709.32	2
LM (-)	2209.17	2
LM (-)	1268.08	2
LM (-)	3811.8	2
LM (-)	2744.14	2
LM (-)	7962.18	2
LM (-)	5800.74	2
LM (-)	6780.6	2
LM (-)	5525.82	2
LM (-)	2801.25	2
LM (-)	1286.51	2
LM (-)	2396.47	2
LM (-)	6470.75	2
LM (-)	2261.42	2
LM (-)	1175.24	2
LM (-)	5720.71	2
LM (-)	2081.81	2
LM (-)	3384.54	2
LM (-)	2627.39	2
LM (-)	4883.95	2
LM (-)	3625.85	2
LM (-)	2045.7	2
LM (-)	4012.83	2
LM (-)	6712.56	2
LM (-)	1799.96	2
LM (-)	2786.74	2
LM (-)	4587.49	2
LM (-)	2639.42	2
LM (-)	2888.88	2
LM (-)	6920.9	2
LM (-)	3249.71	2
LM (-)	1432.16	2
LM (-)	3940.02	2
LM (-)	4055.83	2
LM (-)	930.54	2
LM (-)	782.232	2
LM (-)	4618.68	2
LM (-)	5134.98	2
LM (-)	4628.25	2
LM (-)	5553.37	2
LM (-)	3660.04	2
LM (-)	6181.18	2
LM (-)	6615.93	2
LM (-)	6168.11	2
LM (-)	7372.4	2
LM (-)	3365.34	2
LM (-)	7996.3	2
LM (-)	5912.47	2
LM (-)	2614.64	2
LM (-)	3433.74	2
LM (-)	1257.6	2
LM (-)	3410.83	2
LM (-)	1494.4	2
LM (-)	1452.69	2
LM (-)	2515.86	2
LM (-)	1620.57	2
LM (-)	3090.11	2
LM (-)	2818.05	2
LM (-)	3828.68	2
LM (-)	4781.46	2
LM (-)	5657.18	2
LM (-)	3951.71	2
LM (-)	5590.06	2
LM (-)	3295.2	2
LM (-)	2496.04	2
LM (-)	3818.55	2
LM (-)	5562.91	2
LM (-)	2299.61	2
LM (-)	1473.96	2
LM (-)	3730.39	2
LM (-)	1386.6	2
LM (-)	1307.65	2
LM (-)	4278.51	2
LM (-)	2572.54	2
LM (-)	3268.34	2
LM (-)	1558.62	2
LM (-)	848.671	2
LM (-)	2316.2	2
LM (-)	854.656	2
LM (-)	5697	2
LM (-)	2320.58	2
LM (-)	3564.32	2
LM (-)	6270.88	2
LM (-)	2635.65	2
LM (-)	2842.44	2
LM (-)	2660.39	2
LM (-)	1078.33	2
LM (-)	3521.33	2
LM (-)	4963.01	2
LM (-)	2426.37	2
LM (-)	9013.07	2
LM (-)	8628.43	2
LM (-)	8823.6	2
LM (-)	3462.39	2
LM (-)	2439.26	2
LM (-)	2986.71	2
LM (-)	2592.89	2
LM (-)	3797.06	2
LM (-)	4741.93	2
LM (-)	4027.29	2
LM (-)	6568.68	2
LM (-)	3422.17	2
LM (-)	4490.83	2
LM (-)	5098.4	2
LM (-)	3430.99	2
LM (-)	1311.86	2
LM (-)	1784.71	2
LM (-)	962.211	2
LM (-)	3299.94	2
LM (-)	6155.9	2
LM (-)	1022.9	2
LM (-)	847.178	2
LM (-)	711.722	2
LM (-)	826.45	2
LM (-)	2027.63	2
LM (-)	3565.95	2
LM (-)	3656.64	2
LM (-)	1120.12	2
LM (-)	2515.11	2
LM (-)	3548.82	2
LM (-)	1632.39	2
LM (-)	1375.74	2
LM (-)	4540.33	2
LM (-)	3967.09	2
LM (-)	3675.31	2
LM (-)	5584.17	2
LM (-)	1806.76	2
LM (-)	984.757	2
LM (-)	1376.31	2
LM (-)	3332.9	2
LM (-)	4691.22	2
LM (-)	7643.27	2
LM (-)	3507.19	2
LM (-)	3287.82	2
LM (-)	5115.77	2
LM (-)	2790	2
LM (-)	6910.33	2
LM (-)	873.558	2
LM (-)	6027.9	2
LM (-)	1866.18	2
LM (-)	4761.67	2
LM (-)	2375.31	2
LM (-)	2928.38	2
LM (-)	5631.82	2
LM (-)	5188.64	2
LM (-)	1492.14	2
LM (-)	7486.84	2
LM (-)	4115.03	2
LM (-)	4382.05	2
LM (-)	7140.34	2
LM (-)	5606.22	2
LM (-)	2141.86	2
LM (-)	3412.13	2
LM (-)	2503.99	2
LM (-)	6372.83	2
LM (-)	4091.95	2
LM (-)	772.731	2
LM (-)	5336.21	2
LM (-)	5786.39	2
LM (-)	3064.92	2
LM (-)	8830.77	2
LM (-)	6890.01	2
LM (-)	715.517	2
LM (-)	5550.35	2
LM (-)	8593.21	2
LM (-)	1077.34	2
LM (-)	2614.99	2
LM (-)	4345.24	2
LM (-)	4137.98	2
LM (-)	7947.28	2
LM (-)	2771.02	2
LM (-)	1322.07	2
LM (-)	5389.29	2
LM (-)	6624.82	2
LM (-)	5005.03	2
LM (-)	6555.7	2
LM (-)	6598.38	2
LM (-)	1059.45	2
LM (-)	2379.44	2
LM (-)	3941.93	2
LM (-)	4685.13	2
LM (-)	1905.29	2
LM (-)	7332.73	2
LM (-)	2447.11	2
LM (-)	4398.22	2
LM (-)	6677.86	2
LM (-)	6278.63	2
LM (-)	4933.61	2
LM (-)	5077.23	2
LM (-)	4791.16	2
LM (-)	5982.49	2
LM (-)	1622.61	2
LM (-)	2681.27	2
LM (-)	2366.89	2
LM (-)	2444.64	2
LM (-)	3145.98	2
LM (-)	3484.85	2
LM (-)	2633.94	2
LM (-)	5666.78	2
LM (-)	2024.26	2
LM (-)	1607.94	2
LM (-)	1614.83	2
LM (-)	11803.1	2
LM (-)	3077.96	2
LM (-)	2868.25	2
LM (-)	2287.23	2
LM (-)	6330.75	2
LM (-)	1776.93	2
LM (-)	2102.63	2
LM (-)	1032.7	2
LM (-)	1487.48	2
LM (-)	939.594	2
LM (-)	1168.34	2
LM (-)	6913.81	2
LM (-)	4503.2	2
LM (-)	3704.9	2
LM (-)	5510.17	2
LM (-)	5225.83	2
LM (-)	4597.95	2
LM (-)	1479.79	2
LM (-)	4653.56	2
LM (-)	2903.88	2
LM (-)	2834.99	2
LM (-)	5503.1	2
LM (-)	4216.29	2
LM (-)	2553.98	2
LM (-)	1647	2
LM (-)	1644.9	2
LM (-)	2195.41	2
LM (-)	2074.15	2
LM (-)	2633.55	2
LM (-)	2087.25	2
LM (-)	2191.38	2
LM (-)	7531.34	2
LM (-)	5908.44	2
LM (-)	2064.16	2
LM (-)	1963.71	2
LM (-)	1329.99	2
LM (-)	4016.45	2
LM (-)	2702.97	2
LM (-)	4300.96	2
LM (-)	3165.11	2
LM (-)	5619.95	2
LM (-)	3424.21	2
LM (-)	6387.36	2
LM (-)	7239.06	2
LM (-)	6682.03	2
LM (-)	3635.11	2
LM (-)	5859.95	2
LM (-)	4362.8	2
LM (-)	4023.54	2
LM (-)	4774.35	2
LM (-)	6636.83	2
LM (-)	4189.41	2
LM (-)	874.424	2
LM (-)	2256.7	2
LM (-)	5071.68	2
LM (-)	4451.51	2
LM (-)	5929.62	2
LM (-)	4634.31	2
LM (-)	2334.56	2
LM (-)	1550.66	2
LM (-)	6530.69	2
LM (-)	7441.5	2
LM (-)	4422.89	2
LM (-)	4746.35	2
LM (-)	2455.65	2
LM (-)	6487.34	2
LM (-)	4691.86	2
LM (-)	8892.26	2
LM (-)	3488	2
LM (-)	4096.56	2
LM (-)	3186.65	2
LM (-)	3178.6	2
LM (-)	1794.51	2
LM (-)	5062.14	2
LM (-)	3818.44	2
LM (-)	2162.16	2
LM (-)	2826.54	2
LM (-)	2985.57	2
LM (-)	3074.76	2
LM (-)	5359.3	2
LM (-)	5186.4	2
LM (-)	2111.8	2
LM (-)	5982.8	2
LM (-)	5344.38	2
LM (-)	2507.95	2
LM (-)	2513.74	2
LM (-)	2069.34	2
LM (-)	6844.5	2
LM (-)	5736.7	2
LM (-)	4763.84	2
LM (-)	4400.75	2
LM (-)	8073.3	2
LM (-)	2877.27	2
LM (-)	2159.87	2
LM (-)	941.603	2
LM (-)	1895.62	2
LM (-)	5835.49	2
LM (-)	2956.74	2
LM (-)	1391.01	2
LM (-)	5778.25	2
LM (-)	1061.46	2
LM (-)	8892.13	2
LM (-)	7263.23	2
LM (-)	7230.44	2
LM (-)	6270.66	2
LM (-)	5254.59	2
LM (-)	3735.99	2
LM (-)	8923.23	2
LM (-)	3042.47	2
LM (-)	4720.17	2
LM (-)	2671.78	2
LM (-)	3549.45	2
LM (-)	4392.35	2
LM (-)	5996.66	2
LM (-)	3756.28	2
LM (-)	7115.16	2
LM (-)	4892.46	2
LM (-)	3181.03	2
LM (-)	7254.92	2
LM (-)	5718.55	2
LM (-)	3259.92	2
LM (-)	2407.77	2
LM (-)	7659.33	2
LM (-)	7946.24	2
LM (-)	6227.41	2
LM (-)	3037.86	2
LM (-)	3718.33	2
LM (-)	6660.14	2
LM (-)	1110.14	2
LM (-)	3127.96	2
LM (-)	9050.59	2
LM (-)	7753.8	2
LM (-)	5727.41	2
LM (-)	8617.89	2
LM (-)	2652.51	2
LM (-)	2930.84	2
LM (-)	5537.82	2
LM (-)	2509.95	2
LM (-)	2657.63	2
LM (-)	3118.88	2
LM (-)	2152.07	2
LM (-)	797.956	2
LM (-)	8064.9	2
LM (-)	4702.89	2
LM (-)	1808.31	2
LM (-)	4237.74	2
LM (-)	3833	2
LM (-)	3583.15	2
LM (-)	3419.16	2
LM (-)	7636.8	2
LM (-)	7610.12	2
LM (-)	6088.1	2
LM (-)	8315.79	2
LM (-)	6764.54	2
LM (-)	4136.39	2
LM (-)	3337.1	2
LM (-)	5840.49	2
LM (-)	3535.43	2
LM (-)	2862.4	2
LM (-)	5759.3	2
LM (-)	2162.22	2
LM (-)	4220.78	2
LM (-)	2019.1	2
LM (-)	3018.42	2
LM (-)	2855.63	2
LM (-)	3895.59	2
LM (-)	5061.6	2
LM (-)	4634.47	2
LM (-)	1471.5	2
LM (-)	1542.3	2
LM (-)	1297.2	2
LM (-)	5007.09	2
LM (-)	1280.32	2
LM (-)	4040.48	2
LM (-)	3454.24	2
LM (-)	7160.94	2
LM (-)	6719.81	2
LM (-)	2819.57	2
LM (-)	1802.02	2
LM (-)	4583.32	2
LM (-)	5127.21	2
LM (-)	3120.92	2
LM (-)	3044.82	2
LM (-)	3888.03	2
LM (-)	5411.2	2
LM (-)	1786.19	2
LM (-)	5035.66	2
LM (-)	2021.41	2
LM (-)	1962.88	2
LM (-)	3560.43	2
LM (-)	1330.49	2
LM (-)	5786.15	2
LM (-)	1432.28	2
LM (-)	2917.92	2
LM (-)	7020.38	2
LM (-)	5920.92	2
LM (-)	3013.91	2
LM (-)	5990.2	2
LM (-)	3862.56	2
LM (-)	5850.62	2
LM (-)	5410.44	2
LM (-)	7231.92	2
LM (-)	6915.21	2
LM (-)	5287.1	2
LM (-)	5894.93	2
LM (-)	5947.62	2
LM (-)	2726.4	2
LM (-)	3846.41	2
LM (-)	2655.04	2
LM (-)	7553.59	2
LM (-)	2267.22	2
LM (-)	4941.07	2
LM (-)	3566.32	2
LM (-)	6141.85	2
LM (-)	3037.46	2
LM (-)	2742.06	2
LM (-)	4138.56	2
LM (-)	6687.59	2
LM (-)	5055.34	2
LM (-)	6475.13	2
LM (-)	3761.53	2
LM (-)	3692.36	2
LM (-)	3476.69	2
LM (-)	7031.56	2
LM (-)	6802.73	2
LM (-)	2129.01	2
LM (-)	1901.61	2
LM (-)	6196.44	2
LM (-)	1251.53	2
LM (-)	2797.14	2
LM (-)	5796.11	2
LM (-)	6386.38	2
LM (-)	9343.52	2
LM (-)	7364.34	2
LM (-)	4037.07	2
LM (-)	2191.12	2
LM (-)	7069.81	2
LM (-)	7056.16	2
LM (-)	929.395	2
LM (-)	5543.8	2
LM (-)	4610.81	2
LM (-)	8653.7	2
LM (-)	2742.45	2
LM (-)	1676.43	2
LM (-)	780.832	2
LM (-)	2678.04	2
LM (-)	3586.95	2
LM (-)	2686.35	2
LM (-)	3611.55	2
LM (-)	4925.42	2
LM (-)	5189.03	2
LM (-)	4482.65	3
LM (-)	3301.29	3
LM (-)	5284.48	3
LM (-)	4513.32	3
LM (-)	1082.38	3
LM (-)	1056.42	3
LM (-)	1359.9	3
LM (-)	702.911	3
LM (-)	1519.38	3
LM (-)	934.253	3
LM (-)	7752.93	3
LM (-)	5826.42	3
LM (-)	4602.15	3
LM (-)	3079.93	3
LM (-)	4389.65	3
LM (-)	2806.86	3
LM (-)	2413.36	3
LM (-)	3201.18	3
LM (-)	3105.81	3
LM (-)	2292.54	3
LM (-)	2763.45	3
LM (-)	4038.66	3
LM (-)	2247.32	3
LM (-)	3920.67	3
LM (-)	2585.05	3
LM (-)	1512.09	3
LM (-)	1855.99	3
LM (-)	1249.06	3
LM (-)	4044.87	3
LM (-)	2600.68	3
LM (-)	3034.07	3
LM (-)	3659.08	3
LM (-)	5807.51	3
LM (-)	795.318	3
LM (-)	3388.33	3
LM (-)	1623.34	3
LM (-)	6240.66	3
LM (-)	2759.4	3
LM (-)	2391.82	3
LM (-)	6549.03	3
LM (-)	1513.94	3
LM (-)	5565.93	3
LM (-)	3727.97	3
LM (-)	1267.91	3
LM (-)	1985.2	3
LM (-)	3521.18	3
LM (-)	3668.6	3
LM (-)	817.414	3
LM (-)	4019.62	3
LM (-)	4109.35	3
LM (-)	1560.34	3
LM (-)	4064.38	3
LM (-)	1757.69	3
LM (-)	4180.59	3
LM (-)	4251.44	3
LM (-)	9592.6	3
LM (-)	2591.79	3
LM (-)	1828.49	3
LM (-)	2636.89	3
LM (-)	3161.27	3
LM (-)	5511.85	3
LM (-)	2327.1	3
LM (-)	5702.41	3
LM (-)	1918.96	3
LM (-)	1158.14	3
LM (-)	2603.86	3
LM (-)	6279.34	3
LM (-)	7254.48	3
LM (-)	5295.36	3
LM (-)	3139.8	3
LM (-)	4263.22	3
LM (-)	5051.72	3
LM (-)	3367.51	3
LM (-)	5920.93	3
LM (-)	4990.29	3
LM (-)	6540.72	3
LM (-)	2189.76	3
LM (-)	2805.66	3
LM (-)	3449.5	3
LM (-)	3418.44	3
LM (-)	1461.85	3
LM (-)	2794.87	3
LM (-)	4284.92	3
LM (-)	5936.14	3
LM (-)	1657.14	3
LM (-)	2019.03	3
LM (-)	775.226	3
LM (-)	5917.12	3
LM (-)	734.238	3
LM (-)	2112.18	3
LM (-)	4419.7	3
LM (-)	7055.54	3
LM (-)	8701.71	3
LM (-)	2138.63	3
LM (-)	4792.74	3
LM (-)	3091.6	3
LM (-)	1479.08	3
LM (-)	2887.78	3
LM (-)	2823.3	3
LM (-)	3002.25	3
LM (-)	2860.07	3
LM (-)	1920.85	3
LM (-)	4863.48	3
LM (-)	1798.23	3
LM (-)	3243.18	3
LM (-)	5798.52	3
LM (-)	5727.93	3
LM (-)	4010.64	3
LM (-)	1404.98	3
LM (-)	4471.26	3
LM (-)	3077.55	3
LM (-)	4029.31	3
LM (-)	1555.72	3
LM (-)	1052.07	3
LM (-)	9000.13	3
LM (-)	2998.98	3
LM (-)	8821.73	3
LM (-)	4964.52	3
LM (-)	1254.69	3
LM (-)	3421.09	3
LM (-)	1761.71	3
LM (-)	2423.96	3
LM (-)	5394.15	3
LM (-)	1063.86	3
LM (-)	2225.13	3
LM (-)	5251.02	3
LM (-)	1228.95	3
LM (-)	10666.9	3
LM (-)	8841.96	3
LM (-)	9205.61	3
LM (-)	3281.05	3
LM (-)	3469.19	3
LM (-)	6403.11	3
LM (-)	921.257	3
LM (-)	3232.29	3
LM (-)	3618.87	3
LM (-)	3403.48	3
LM (-)	1139.87	3
LM (-)	4130.84	3
LM (-)	7591.44	3
LM (-)	5478.76	3
LM (-)	1766.35	3
LM (-)	5170.84	3
LM (-)	1698.2	3
LM (-)	6233.72	3
LM (-)	2075.74	3
LM (-)	1631.8	3
LM (-)	4297.74	3
LM (-)	2487.59	3
LM (-)	3314.36	3
LM (-)	2635.49	3
LM (-)	3584.4	3
LM (-)	2679.33	3
LM (-)	2122.15	3
LM (-)	806.971	3
LM (-)	3420.66	3
LM (-)	2629.55	3
LM (-)	5819.21	3
LM (-)	3912.4	3
LM (-)	7563.84	3
LM (-)	6048.53	3
LM (-)	2485.87	3
LM (-)	6048.17	3
LM (-)	9826.16	3
LM (-)	2986.55	3
LM (-)	4391.43	3
LM (-)	2063.56	3
LM (-)	7605.4	3
LM (-)	8299.63	3
LM (-)	2977.65	3
LM (-)	847.313	3
LM (-)	3043.67	3
LM (-)	2494.8	3
LM (-)	1702.11	3
LM (-)	925.305	3
LM (-)	2171.9	3
LM (-)	2201.04	3
LM (-)	4039.3	3
LM (-)	5034.41	3
LM (-)	2884.02	3
LM (-)	6567.48	3
LM (-)	3369.68	3
LM (-)	4656.62	3
LM (-)	6716.03	3
LM (-)	2265.84	3
LM (-)	1243.58	3
LM (-)	5741.5	3
LM (-)	5627.51	3
LM (-)	3814.51	3
LM (-)	2898.36	3
LM (-)	5097.71	3
LM (-)	2029.83	3
LM (-)	2468.75	3
LM (-)	7210.83	3
LM (-)	5208.44	3
LM (-)	1868.25	3
LM (-)	4378.54	3
LM (-)	953.953	3
LM (-)	2325.37	3
LM (-)	2753.6	3
LM (-)	2777.79	3
LM (-)	6303.43	3
LM (-)	2027.57	3
LM (-)	6131.3	3
LM (-)	1270.77	3
LM (-)	2062.96	3
LM (-)	2732.1	3
LM (-)	5134.91	3
LM (-)	3072.63	3
LM (-)	4950.67	3
LM (-)	2180.39	3
LM (-)	2237.08	3
LM (-)	2344.44	3
LM (-)	6407.15	3
LM (-)	3374.47	3
LM (-)	2875.14	3
LM (-)	3801.22	3
LM (-)	2440.61	3
LM (-)	2910.64	3
LM (-)	5210.38	3
LM (-)	892.042	3
LM (-)	4925.09	3
LM (-)	945.307	3
LM (-)	5609.95	3
LM (-)	5275.82	3
LM (-)	3810.95	3
LM (-)	4225.35	3
LM (-)	4112.58	3
LM (-)	6395.33	3
LM (-)	3625.17	3
LM (-)	3648.21	3
LM (-)	4262.94	3
LM (-)	923.251	3
LM (-)	7009.16	3
LM (-)	3078.31	3
LM (-)	8836.87	3
LM (-)	3097.85	3
LM (-)	7676.65	3
LM (-)	5394.97	3
LM (-)	4023.22	3
LM (-)	5397.79	3
LM (-)	2321.03	3
LM (-)	9123.62	3
LM (-)	5850.92	3
LM (-)	817.995	3
LM (-)	5890.88	3
LM (-)	5857.63	3
LM (-)	7375.61	3
LM (-)	5807.28	3
LM (-)	7546.39	3
LM (-)	4080.89	3
LM (-)	4135.44	3
LM (-)	6067.46	3
LM (-)	2801.84	3
LM (-)	3046.91	3
LM (-)	3861.21	3
LM (-)	4359.49	3
LM (-)	3365.6	3
LM (-)	4081.44	3
LM (-)	3501.21	3
LM (-)	1805.16	3
LM (-)	1491.96	3
LM (-)	1226.65	3
LM (-)	1384.26	3
LM (-)	6882.71	3
LM (-)	990.416	3
LM (-)	8405.92	3
LM (-)	4735.69	3
LM (-)	8386.09	3
LM (-)	6727.28	3
LM (-)	4364.77	3
LM (-)	3571.2	3
LM (-)	2520.88	3
LM (-)	8010.79	3
LM (-)	2753.19	3
LM (-)	5398.21	3
LM (-)	6181.76	3
LM (-)	1835.45	3
LM (-)	9785.66	3
LM (-)	2719.64	3
LM (-)	7030.3	3
LM (-)	5710.8	3
LM (-)	3392	3
LM (-)	4893.62	3
LM (-)	9052.67	3
LM (-)	8834.24	3
LM (-)	5143.86	3
LM (-)	3166.91	3
LM (-)	5735.02	3
LM (-)	6746.09	3
LM (-)	1760.28	3
LM (-)	7722.18	3
LM (-)	2401.97	3
LM (-)	5571.28	3
LM (-)	5250.9	3
LM (-)	4353.54	3
LM (-)	3090.65	3
LM (-)	2862.99	3
LM (-)	1698.04	3
LM (-)	4147.07	3
LM (-)	1090.25	3
LM (-)	2388.27	3
LM (-)	838.612	3
LM (-)	5457.23	3
LM (-)	3758.7	3
LM (-)	861.971	3
LM (-)	1053.78	3
LM (-)	727.463	3
LM (-)	7024.27	3
LM (-)	5559.26	3
LM (-)	1705.26	3
LM (-)	814.398	3
LM (-)	3237.39	3
LM (-)	2480.28	3
LM (-)	10269.1	3
LM (-)	1879.29	3
LM (-)	2872.65	3
LM (-)	3632.14	3
LM (-)	5317.2	3
LM (-)	6875.68	3
LM (-)	3160.09	3
LM (-)	2944.55	3
LM (-)	3634.41	3
LM (-)	2481.11	3
LM (-)	794.408	3
LM (-)	1626.97	3
LM (-)	2120.05	3
LM (-)	7115.39	3
LM (-)	825.226	3
LM (-)	1797.77	3
LM (-)	9447.34	3
LM (-)	3987.58	3
LM (-)	2330.5	3
LM (-)	1633.78	3
LM (-)	5384.77	3
LM (-)	1395.47	3
LM (-)	7509.57	3
LM (-)	5995.16	3
LM (-)	2394.96	3
LM (-)	6308.67	3
LM (-)	3648.81	3
LM (-)	1341.14	3
LM (-)	1457.66	3
LM (-)	2049.64	3
LM (-)	1065.19	3
LM (-)	1174.64	3
LM (-)	1564.72	3
LM (-)	775.659	3
LM (-)	6081.06	3
LM (-)	1661.54	3
LM (-)	5191.03	3
LM (-)	4031.89	3
LM (-)	1260.9	3
LM (-)	6833.62	3
LM (-)	6650.83	3
LM (-)	1154.98	3
LM (-)	7072.1	3
LM (-)	7090.68	3
LM (-)	3312.33	3
LM (-)	2499.67	3
LM (-)	4361.41	3
LM (-)	3439.8	3
LM (-)	3863.51	3
LM (-)	3112.36	3
LM (-)	3196.91	3
LM (-)	1769.15	3
LM (-)	3070.64	3
LM (-)	2839.33	3
LM (-)	2113.99	3
LM (-)	1860.36	3
LM (-)	1242.2	3
LM (-)	8031.54	3
LM (-)	1411.21	3
LM (-)	1881.46	3
LM (-)	5547.25	3
LM (-)	1025.82	3
LM (-)	2695.14	3
LM (-)	2403.86	3
LM (-)	1901.21	3
LM (-)	5314.47	3
LM (-)	2337.93	3
LM (-)	5187.65	3
LM (-)	4726.2	3
LM (-)	4181.54	3
LM (-)	3298.98	3
LM (-)	4237.58	3
LM (-)	6557.87	3
LM (-)	8777.33	3
LM (-)	2615.09	3
LM (-)	2613.39	3
LM (-)	1753.15	3
LM (-)	2547.42	3
LM (-)	3076.07	3
LM (-)	4582.49	3
LM (-)	3195.73	3
LM (-)	2424.75	3
LM (-)	2638.79	3
LM (-)	3667.52	3
LM (-)	4514.05	3
LM (-)	856.157	3
LM (-)	10088.6	3
LM (-)	10162.1	3
LM (-)	2224.9	3
LM (-)	2919.89	3
LM (-)	6129.29	3
LM (-)	1641.63	3
LM (-)	2079.82	3
LM (-)	5961.85	3
LM (-)	2408.87	3
LM (-)	3083.8	3
LM (-)	5626.92	3
LM (-)	7053.24	3
LM (-)	1532.4	3
LM (-)	4124.11	3
LM (-)	3243.48	3
LM (-)	5832.34	3
LM (-)	1580.31	3
LM (-)	6808.45	3
LM (-)	9320.5	3
LM (-)	2722.21	3
LM (-)	10458.1	3
LM (-)	4363.61	3
LM (-)	7334.19	3
LM (-)	6094.8	3
LM (-)	2611.04	3
LM (-)	1779.88	3
LM (-)	10189.8	3
LM (-)	6733.16	3
LM (-)	3198.2	3
LM (-)	1051.93	3
LM (-)	1841.85	3
LM (-)	4602.37	3
LM (-)	6665.53	3
LM (-)	8880.47	3
LM (-)	2227.45	3
LM (-)	3362.02	3
LM (-)	2658.87	3
LM (-)	1012.66	3
LM (-)	2866.74	3
LM (-)	1297.65	3
LM (-)	3717.27	3
LM (-)	6597.84	3
LM (-)	7738.28	3
LM (-)	6652.43	3
LM (-)	1354.06	3
LM (-)	6771.39	3
LM (-)	3530.35	3
LM (-)	2459.31	3
LM (-)	7672.17	3
LM (-)	3731.99	3
LM (-)	7395.43	3
LM (-)	2015.94	3
LM (-)	5360.54	3
LM (-)	6619.09	3
LM (-)	6408.39	3
LM (-)	7528.16	3
LM (-)	4744.97	3
LM (-)	3534.79	3
LM (-)	6141.41	3
LM (-)	1212.55	3
LM (-)	1341.95	3
LM (-)	1054.11	3
LM (-)	944.372	3
LM (-)	7185.25	3
LM (-)	833.955	3
LM (-)	2540.42	3
LM (-)	922.013	3
LM (-)	2107.47	3
LM (-)	1139.38	3
LM (-)	979.162	3
LM (-)	2664.53	3
LM (-)	7679.68	3
LM (-)	2822.5	3
LM (-)	7619.66	3
LM (-)	5998.59	3
LM (-)	898.681	3
LM (-)	996.315	3
LM (-)	5441.77	3
LM (-)	7160.71	3
LM (-)	4338.44	3
LM (-)	5251.94	3
LM (-)	7562.47	3
LM (-)	7483.23	3
LM (-)	755.452	3
LM (-)	818.341	3
LM (-)	2834.91	3
LM (-)	4022.97	3
LM (-)	3764.41	3
LM (-)	1335.32	3
LM (-)	1477.49	3
LM (-)	880.544	3
LM (-)	3067.64	3
LM (-)	5259.15	3
LM (-)	2789.15	3
LM (-)	4273.63	3
LM (-)	3982.89	3
LM (-)	2985.73	3
LM (-)	5662.68	3
LM (-)	1942.39	3
LM (-)	5060.47	3
LM (-)	4660.03	3
LM (-)	3983.06	3
LM (-)	2277.13	3
LM (-)	5900.74	3
LM (-)	5605.55	3
LM (-)	7498.47	3
LM (-)	3650.09	3
LM (-)	7197.85	3
LM (-)	2003.93	3
LM (-)	8385.21	3
LM (-)	5231.8	3
LM (-)	7161.96	3
LM (-)	869.457	3
LM (-)	1795.02	3
LM (-)	869.874	3
LM (-)	6760.88	3
LM (-)	4369.68	3
LM (-)	5166.14	3
LM (-)	2146.69	3
LM (-)	1387.98	3
LM (-)	1353.15	3
LM (-)	2415.04	3
LM (-)	1266.81	3
LM (-)	3687.76	3
LM (-)	10506.3	3
LM (-)	9637.5	3
LM (-)	2482.86	3
LM (-)	9189.97	3
LM (-)	6596.44	3
LM (-)	3858.95	3
LM (-)	8442.73	3
LM (-)	4232.26	3
LM (-)	1353.88	3
LM (-)	2178.93	3
LM (-)	8529.43	3
LM (-)	1543.26	3
LM (-)	2374.83	3
LM (-)	1280.93	3
LM (-)	7393.96	3
LM (-)	2387.72	3
LM (-)	3050.31	3
LM (-)	1287.34	3
LM (-)	5719.3	3
LM (-)	8001.74	3
LM (-)	2915.38	3
LM (-)	3792.52	3
LM (-)	8880.78	3
LM (-)	2932.91	3
LM (-)	3680.3	3
LM (-)	1567.46	3
LM (-)	3721.01	3
LM (-)	6347.55	3
LM (-)	4202.28	3
LM (-)	3970.68	3
LM (-)	3693.19	3
LM (-)	4365.35	3
LM (-)	2228.28	3
LM (-)	2468.29	3
LM (-)	7463.26	3
LM (-)	2530.29	3
LM (-)	8235.53	3
LM (-)	1293.08	3
LM (-)	6259.64	3
LM (-)	7342.51	3
LM (-)	5828.09	3
LM (-)	5185.7	3
LM (-)	10118.1	3
LM (-)	4940.05	3
LM (-)	9133.93	3
LM (-)	2171.03	3
LM (+)	3077.79	1
LM (+)	1500.98	1
LM (+)	2839.96	1
LM (+)	3197.2	1
LM (+)	2806.59	1
LM (+)	988.042	1
LM (+)	3322.83	1
LM (+)	2734.19	1
LM (+)	1928.79	1
LM (+)	2022.68	1
LM (+)	2779.67	1
LM (+)	1632.94	1
LM (+)	3152.79	1
LM (+)	2910.22	1
LM (+)	2157.49	1
LM (+)	3273.01	1
LM (+)	3306.2	1
LM (+)	2727.43	1
LM (+)	2025.46	1
LM (+)	2338.53	1
LM (+)	2960	1
LM (+)	2337.5	1
LM (+)	2461.58	1
LM (+)	2424.63	1
LM (+)	2583.52	1
LM (+)	2505.48	1
LM (+)	1884	1
LM (+)	2720.29	1
LM (+)	3579.21	1
LM (+)	1061.66	1
LM (+)	1907.29	1
LM (+)	2936.49	1
LM (+)	3418.28	1
LM (+)	2374.99	1
LM (+)	2113.57	1
LM (+)	2868.05	1
LM (+)	2069.68	1
LM (+)	2400.11	1
LM (+)	2834.51	1
LM (+)	3334.01	1
LM (+)	1712.71	1
LM (+)	3731.64	1
LM (+)	1170.81	1
LM (+)	1228.45	1
LM (+)	2175.53	1
LM (+)	3571.89	1
LM (+)	2346.91	1
LM (+)	2596.22	1
LM (+)	1907.61	1
LM (+)	1156.23	1
LM (+)	870.526	1
LM (+)	1472.51	1
LM (+)	1515.18	1
LM (+)	1887.28	1
LM (+)	1606.98	1
LM (+)	730.789	1
LM (+)	2628.99	1
LM (+)	2235.99	1
LM (+)	2857.67	1
LM (+)	4058.7	1
LM (+)	4215.46	1
LM (+)	2486.68	1
LM (+)	4340.73	1
LM (+)	3820.42	1
LM (+)	4057.98	1
LM (+)	3454.31	1
LM (+)	2347.05	1
LM (+)	1200.25	1
LM (+)	2896.44	1
LM (+)	5375.08	1
LM (+)	4431.45	1
LM (+)	4515.61	1
LM (+)	2888.67	1
LM (+)	3176.51	1
LM (+)	1595.18	1
LM (+)	3170.78	1
LM (+)	3873.12	1
LM (+)	1614.03	1
LM (+)	3568.31	1
LM (+)	2413.59	1
LM (+)	3494.66	1
LM (+)	2734.6	1
LM (+)	2289.42	1
LM (+)	2535.36	1
LM (+)	2024.55	1
LM (+)	3164.78	1
LM (+)	3286.82	1
LM (+)	2681.47	1
LM (+)	3968.87	1
LM (+)	2763.95	1
LM (+)	3925.75	1
LM (+)	4145.67	1
LM (+)	3814.04	1
LM (+)	3080.06	1
LM (+)	3492.37	1
LM (+)	2439.94	1
LM (+)	1740.96	1
LM (+)	2627.66	1
LM (+)	2366.18	1
LM (+)	2221.58	1
LM (+)	2392.8	1
LM (+)	1995.35	1
LM (+)	1949.15	1
LM (+)	1104.29	1
LM (+)	809.885	1
LM (+)	1096.77	1
LM (+)	1894.77	1
LM (+)	3563.41	1
LM (+)	3608.33	1
LM (+)	1558.69	1
LM (+)	1690.6	1
LM (+)	1749.97	1
LM (+)	3019.24	1
LM (+)	2293.21	1
LM (+)	1406.87	1
LM (+)	3195.44	1
LM (+)	3749.43	1
LM (+)	1167.92	1
LM (+)	2566.3	1
LM (+)	3026.11	1
LM (+)	3893.98	1
LM (+)	2500.36	1
LM (+)	2310.69	1
LM (+)	4626.02	1
LM (+)	1298.29	1
LM (+)	1742.13	1
LM (+)	1960.54	1
LM (+)	2025.63	1
LM (+)	1901.85	1
LM (+)	2987.33	1
LM (+)	894.94	1
LM (+)	1019.95	1
LM (+)	2143.91	1
LM (+)	2206.82	1
LM (+)	1409.28	1
LM (+)	3280.56	1
LM (+)	2169.91	1
LM (+)	2774.61	1
LM (+)	1942.92	1
LM (+)	3973.85	1
LM (+)	3171.82	1
LM (+)	3239.72	1
LM (+)	2219.77	1
LM (+)	3770.72	1
LM (+)	4101.83	1
LM (+)	1252.39	1
LM (+)	1415.27	1
LM (+)	1889.89	1
LM (+)	3536.11	1
LM (+)	2304.53	1
LM (+)	5139.36	1
LM (+)	4447.57	1
LM (+)	4213.99	1
LM (+)	1976.74	1
LM (+)	2860.53	1
LM (+)	2512.54	1
LM (+)	3637.15	1
LM (+)	2141.86	1
LM (+)	1108.95	1
LM (+)	2545.67	1
LM (+)	3970.67	1
LM (+)	4239.37	1
LM (+)	2073.31	1
LM (+)	1104.18	1
LM (+)	3747.38	1
LM (+)	2691.79	1
LM (+)	1393.62	1
LM (+)	2173.47	1
LM (+)	2721.4	1
LM (+)	878.747	1
LM (+)	2093.16	1
LM (+)	3024.93	1
LM (+)	3750.85	1
LM (+)	2707.08	1
LM (+)	855.976	1
LM (+)	3623.3	1
LM (+)	2064.75	1
LM (+)	2824.61	1
LM (+)	814.165	1
LM (+)	1339.54	1
LM (+)	2059.33	1
LM (+)	4063.81	1
LM (+)	1895.88	1
LM (+)	4385.89	1
LM (+)	1256.77	1
LM (+)	2955.61	1
LM (+)	1724.55	1
LM (+)	2648.4	1
LM (+)	1392.6	1
LM (+)	4136.26	1
LM (+)	4214.61	1
LM (+)	3953.36	1
LM (+)	1834.16	1
LM (+)	2562.86	1
LM (+)	3516.71	1
LM (+)	2457.2	1
LM (+)	1263.51	1
LM (+)	1307.62	1
LM (+)	1571.63	1
LM (+)	726.957	1
LM (+)	2866.69	1
LM (+)	1714.43	1
LM (+)	3675.41	1
LM (+)	1594.32	1
LM (+)	1682.26	1
LM (+)	2290.28	1
LM (+)	3207.15	1
LM (+)	1746.37	1
LM (+)	2596.57	1
LM (+)	1931.97	1
LM (+)	2529.79	1
LM (+)	2714.33	1
LM (+)	962.047	1
LM (+)	3503.2	1
LM (+)	3192.19	1
LM (+)	1904.8	1
LM (+)	3414.48	1
LM (+)	2761.22	1
LM (+)	1698.42	1
LM (+)	880.586	1
LM (+)	2173.56	1
LM (+)	2483.32	1
LM (+)	3559.87	1
LM (+)	2562.66	1
LM (+)	3882.83	1
LM (+)	2138.2	1
LM (+)	1010.1	1
LM (+)	2992.96	1
LM (+)	3233.8	1
LM (+)	2885.22	1
LM (+)	3307.57	1
LM (+)	2383.84	1
LM (+)	2777.25	1
LM (+)	4497.71	1
LM (+)	2412.61	1
LM (+)	2746.87	1
LM (+)	1001.01	1
LM (+)	2701.07	1
LM (+)	3430.23	1
LM (+)	1178.75	1
LM (+)	2398.1	1
LM (+)	1487.49	1
LM (+)	2873.14	1
LM (+)	1571.86	1
LM (+)	3643.09	1
LM (+)	2711.21	1
LM (+)	2827.25	1
LM (+)	3544.74	1
LM (+)	3711.23	1
LM (+)	3671.39	1
LM (+)	2233.77	1
LM (+)	2128.96	1
LM (+)	2593.64	1
LM (+)	2491.54	1
LM (+)	840.427	1
LM (+)	3489.8	1
LM (+)	3219.86	1
LM (+)	3643.15	1
LM (+)	3659.29	1
LM (+)	2427.18	1
LM (+)	1334.56	1
LM (+)	3319.42	1
LM (+)	2852.14	1
LM (+)	1742.12	1
LM (+)	3989.12	1
LM (+)	762.645	1
LM (+)	1632.88	1
LM (+)	1488.25	1
LM (+)	3844.53	1
LM (+)	3471.28	1
LM (+)	3267.52	1
LM (+)	2704.4	1
LM (+)	2668.99	1
LM (+)	3016.9	1
LM (+)	3668.09	1
LM (+)	3562.11	1
LM (+)	2337.96	1
LM (+)	2369.96	1
LM (+)	3874.51	1
LM (+)	2946.51	1
LM (+)	3232.73	1
LM (+)	2178.88	1
LM (+)	5195.55	1
LM (+)	2551.98	1
LM (+)	4927.65	1
LM (+)	2573.66	1
LM (+)	900.912	1
LM (+)	1646.58	1
LM (+)	2688.99	1
LM (+)	4533.41	1
LM (+)	3587.32	1
LM (+)	3352.72	1
LM (+)	2630.35	1
LM (+)	3199.38	1
LM (+)	5214.94	1
LM (+)	4268.54	1
LM (+)	5856.17	1
LM (+)	4419.95	1
LM (+)	2648.2	1
LM (+)	3804.24	1
LM (+)	1950.16	1
LM (+)	3772.48	1
LM (+)	4528.71	1
LM (+)	2988.52	1
LM (+)	1021.11	1
LM (+)	2278.84	1
LM (+)	2527.44	1
LM (+)	3705.62	1
LM (+)	3485.39	1
LM (+)	2633.99	1
LM (+)	2182.9	1
LM (+)	2531.73	1
LM (+)	1912.3	1
LM (+)	1248.37	1
LM (+)	3221.32	1
LM (+)	2314.83	1
LM (+)	3561.89	1
LM (+)	3687.69	1
LM (+)	2960.3	1
LM (+)	3286.58	1
LM (+)	3394.7	1
LM (+)	3346.6	1
LM (+)	4543.55	1
LM (+)	4910.88	1
LM (+)	3990.67	1
LM (+)	3642.05	1
LM (+)	4012.75	1
LM (+)	4490.69	1
LM (+)	3068.94	1
LM (+)	3789.18	1
LM (+)	2726.67	1
LM (+)	3476.51	1
LM (+)	2968.17	1
LM (+)	3330.71	1
LM (+)	3722.66	1
LM (+)	2555.51	1
LM (+)	2266.21	1
LM (+)	1748.13	1
LM (+)	1105.24	1
LM (+)	2805.59	1
LM (+)	3702.96	1
LM (+)	4176.19	1
LM (+)	2906.98	1
LM (+)	3573.86	1
LM (+)	2492.48	1
LM (+)	2734.65	1
LM (+)	1464.95	1
LM (+)	2810.57	1
LM (+)	1150.47	1
LM (+)	3058.8	1
LM (+)	2204.57	1
LM (+)	2806.1	1
LM (+)	2329.62	1
LM (+)	3745.59	1
LM (+)	4475.18	1
LM (+)	951.459	1
LM (+)	2602.56	1
LM (+)	2692.98	1
LM (+)	1764.22	1
LM (+)	846.586	1
LM (+)	3094.27	1
LM (+)	2272.88	1
LM (+)	2169.17	1
LM (+)	4493.7	1
LM (+)	3354.74	1
LM (+)	3200.01	1
LM (+)	3105.05	1
LM (+)	2973.62	1
LM (+)	2127.99	1
LM (+)	714.131	1
LM (+)	3111.02	1
LM (+)	2496.15	1
LM (+)	2850.97	1
LM (+)	3828.16	1
LM (+)	3786.68	1
LM (+)	3103.45	1
LM (+)	3775.87	1
LM (+)	2947.76	1
LM (+)	4177.15	1
LM (+)	3266.99	1
LM (+)	2867.91	1
LM (+)	2036.21	1
LM (+)	3663.76	1
LM (+)	1282.13	1
LM (+)	3437.06	1
LM (+)	3008.39	1
LM (+)	2811.79	1
LM (+)	721.34	1
LM (+)	2166.42	1
LM (+)	1355.65	1
LM (+)	1154.12	1
LM (+)	859.14	1
LM (+)	2159.41	1
LM (+)	7909.04	1
LM (+)	3197.88	1
LM (+)	5521.22	1
LM (+)	1951.34	1
LM (+)	2300.32	1
LM (+)	2194.43	1
LM (+)	1610.89	1
LM (+)	2157.25	1
LM (+)	3431.41	1
LM (+)	1901.67	1
LM (+)	5517.53	1
LM (+)	3153.87	1
LM (+)	1834.01	1
LM (+)	4504.19	1
LM (+)	5048.57	1
LM (+)	3375.92	1
LM (+)	3077.66	1
LM (+)	4064.14	1
LM (+)	2585.69	1
LM (+)	3035.38	1
LM (+)	3604.69	1
LM (+)	1424.84	1
LM (+)	4080.75	1
LM (+)	3260.28	1
LM (+)	769.98	1
LM (+)	2923.47	1
LM (+)	2496.27	1
LM (+)	3401.45	1
LM (+)	1777.8	1
LM (+)	2278.47	1
LM (+)	2850.14	1
LM (+)	4688.05	1
LM (+)	5394.08	1
LM (+)	2238.32	1
LM (+)	3276.75	1
LM (+)	2359.88	1
LM (+)	2762.46	1
LM (+)	896.571	1
LM (+)	3654.56	1
LM (+)	1430.1	1
LM (+)	3894.73	1
LM (+)	1217.19	1
LM (+)	2924.04	1
LM (+)	3058.52	1
LM (+)	1314.21	1
LM (+)	1860.08	1
LM (+)	1619.7	1
LM (+)	877.356	1
LM (+)	2265.41	1
LM (+)	3780.36	1
LM (+)	2317.89	1
LM (+)	3793.53	1
LM (+)	2791.26	1
LM (+)	1980.24	1
LM (+)	1519.55	1
LM (+)	4459.54	1
LM (+)	2621.96	1
LM (+)	1713.84	1
LM (+)	1603.38	1
LM (+)	3672.43	1
LM (+)	1326.61	1
LM (+)	2735.47	1
LM (+)	1757.52	1
LM (+)	2765.36	1
LM (+)	1321.97	1
LM (+)	3078.91	1
LM (+)	1208.4	1
LM (+)	2378.09	1
LM (+)	2667.28	1
LM (+)	1926.8	1
LM (+)	1003.47	1
LM (+)	3445.51	1
LM (+)	3442.2	1
LM (+)	906.302	1
LM (+)	3704.15	1
LM (+)	2014.67	1
LM (+)	749.578	1
LM (+)	2933.1	1
LM (+)	2769.3	1
LM (+)	1945.36	1
LM (+)	3345.12	1
LM (+)	2055.43	1
LM (+)	1259.93	1
LM (+)	2030.19	1
LM (+)	2938.03	1
LM (+)	1692.94	1
LM (+)	2396.94	1
LM (+)	2169.37	1
LM (+)	990.416	1
LM (+)	2972.2	1
LM (+)	1978.97	1
LM (+)	1855.57	1
LM (+)	3659.99	1
LM (+)	3281.79	1
LM (+)	4529.9	1
LM (+)	4195.88	1
LM (+)	2580.19	1
LM (+)	4358.88	1
LM (+)	1405.23	1
LM (+)	2935.96	1
LM (+)	2690.99	1
LM (+)	3091.95	1
LM (+)	2462.52	1
LM (+)	3289.97	1
LM (+)	2679.7	1
LM (+)	2112.34	1
LM (+)	1901.48	1
LM (+)	2548.12	1
LM (+)	2064.79	1
LM (+)	1524.16	1
LM (+)	2491.07	1
LM (+)	1795.84	1
LM (+)	1179.23	1
LM (+)	1005.55	1
LM (+)	2863.16	1
LM (+)	2312.04	1
LM (+)	3189.08	1
LM (+)	4392.63	1
LM (+)	4405.62	1
LM (+)	2287.42	1
LM (+)	3128.09	1
LM (+)	2955.03	1
LM (+)	2269.64	1
LM (+)	919.974	1
LM (+)	2048.45	1
LM (+)	1299.95	1
LM (+)	2769.42	1
LM (+)	3248.5	1
LM (+)	4005.69	1
LM (+)	3660.62	1
LM (+)	3213.74	1
LM (+)	2836.37	1
LM (+)	1074.38	1
LM (+)	3314.44	1
LM (+)	3127.99	1
LM (+)	897.247	1
LM (+)	2962.26	1
LM (+)	2552.67	1
LM (+)	3446.94	1
LM (+)	4041.43	1
LM (+)	3863.83	1
LM (+)	2816.21	1
LM (+)	3821.11	1
LM (+)	1081.47	1
LM (+)	2976.46	1
LM (+)	3283.66	1
LM (+)	2686.84	1
LM (+)	2873.68	1
LM (+)	3554.92	1
LM (+)	7517.26	1
LM (+)	8868.75	1
LM (+)	2028.53	1
LM (+)	3731.49	1
LM (+)	2103.69	1
LM (+)	2205.78	1
LM (+)	2148.13	1
LM (+)	1928.11	1
LM (+)	3086.87	1
LM (+)	2659.06	1
LM (+)	2331.16	1
LM (+)	2465.6	1
LM (+)	2079.03	1
LM (+)	2068.71	1
LM (+)	2824.58	1
LM (+)	3697.41	1
LM (+)	3129.69	1
LM (+)	2772.49	1
LM (+)	2327.26	1
LM (+)	2130.34	1
LM (+)	2515.85	1
LM (+)	964.751	1
LM (+)	2034.58	1
LM (+)	1927.53	1
LM (+)	2186.54	1
LM (+)	2536.24	1
LM (+)	1631.92	1
LM (+)	3258.05	1
LM (+)	2649.21	1
LM (+)	1996.18	1
LM (+)	1730.9	1
LM (+)	3968.2	1
LM (+)	2734.71	1
LM (+)	4841.71	1
LM (+)	3419.73	1
LM (+)	4853.83	1
LM (+)	5899.97	1
LM (+)	3829.32	1
LM (+)	4015.97	1
LM (+)	1602.33	1
LM (+)	968.595	1
LM (+)	2038.02	1
LM (+)	1903.79	1
LM (+)	2706.7	1
LM (+)	2292.44	1
LM (+)	2350.57	1
LM (+)	1033.52	1
LM (+)	1425.85	1
LM (+)	2997.69	1
LM (+)	3622.26	1
LM (+)	2562.05	1
LM (+)	1159.43	1
LM (+)	1749.53	1
LM (+)	3475.01	1
LM (+)	1418.08	1
LM (+)	3888.46	1
LM (+)	2755.4	1
LM (+)	1147.86	1
LM (+)	1218.52	1
LM (+)	1300.21	1
[truncated: 17,930 more rows]

## Sheet: Fig 7b
condition	mean_EDU	sample_id
LM (-)	3779.96	1
LM (-)	3053.43	1
LM (-)	1156.1	1
LM (-)	2308.9	1
LM (-)	1988.55	1
LM (-)	2329.67	1
LM (-)	2730.43	1
LM (-)	2218.03	1
LM (-)	1009.99	1
LM (-)	1039.14	1
LM (-)	1527.27	1
LM (-)	1665.86	1
LM (-)	1722.15	1
LM (-)	2440.18	1
LM (-)	995.743	1
LM (-)	1419.5	1
LM (-)	1479.16	1
LM (-)	2352.55	1
LM (-)	1422.83	1
LM (-)	2330.59	1
LM (-)	2661.88	1
LM (-)	1191.01	1
LM (-)	2150.02	1
LM (-)	5091.74	1
LM (-)	8881.38	1
LM (-)	4926.16	1
LM (-)	3815.93	1
LM (-)	1466.45	1
LM (-)	1494.54	1
LM (-)	2785.81	1
LM (-)	1241.02	1
LM (-)	1979.48	1
LM (-)	2827.52	1
LM (-)	2047.24	1
LM (-)	1771.86	1
LM (-)	2555.16	1
LM (-)	2180.62	1
LM (-)	2331.75	1
LM (-)	1591.08	1
LM (-)	2709.53	1
LM (-)	2080.85	1
LM (-)	1823.24	1
LM (-)	4202.55	1
LM (-)	2956.23	1
LM (-)	1018.08	1
LM (-)	1259.89	1
LM (-)	1486.92	1
LM (-)	1789.37	1
LM (-)	2786.61	1
LM (-)	2802.41	1
LM (-)	1925.78	1
LM (-)	3388.73	1
LM (-)	7467.06	1
LM (-)	2629.78	1
LM (-)	6939.51	1
LM (-)	2822.91	1
LM (-)	3559.97	1
LM (-)	1943.45	1
LM (-)	1729.68	1
LM (-)	1432.29	1
LM (-)	1869.22	1
LM (-)	757.364	1
LM (-)	1420.66	1
LM (-)	2535.74	1
LM (-)	1753.21	1
LM (-)	1937.6	1
LM (-)	2728.53	1
LM (-)	1076.83	1
LM (-)	2738.9	1
LM (-)	2802.36	1
LM (-)	1480.66	1
LM (-)	1959.02	1
LM (-)	2727.26	1
LM (-)	2865.08	1
LM (-)	2548.5	1
LM (-)	1529.96	1
LM (-)	2546.34	1
LM (-)	2962.26	1
LM (-)	1257.2	1
LM (-)	786.129	1
LM (-)	2272.98	1
LM (-)	1298.21	1
LM (-)	2069.74	1
LM (-)	911.698	1
LM (-)	4376.33	1
LM (-)	4981.31	1
LM (-)	2146.56	1
LM (-)	1644.17	1
LM (-)	1847.91	1
LM (-)	2793.05	1
LM (-)	1281.82	1
LM (-)	2571.04	1
LM (-)	4927	1
LM (-)	5402.24	1
LM (-)	1491.74	1
LM (-)	1507.43	1
LM (-)	3347.18	1
LM (-)	2163.51	1
LM (-)	3002.16	1
LM (-)	5475.68	1
LM (-)	4879.37	1
LM (-)	2315.23	1
LM (-)	2790.37	1
LM (-)	2037.83	1
LM (-)	1185.08	1
LM (-)	1402.51	1
LM (-)	2372.54	1
LM (-)	1077.98	1
LM (-)	2325.89	1
LM (-)	1985.37	1
LM (-)	2626.58	1
LM (-)	1504.57	1
LM (-)	2827.34	1
LM (-)	1772.61	1
LM (-)	2724.54	1
LM (-)	3885.22	1
LM (-)	4351.59	1
LM (-)	1608.35	1
LM (-)	2429.7	1
LM (-)	4124.95	1
LM (-)	2936.24	1
LM (-)	1676.49	1
LM (-)	2037.38	1
LM (-)	2533.22	1
LM (-)	2557.21	1
LM (-)	1637.92	1
LM (-)	1123.12	1
LM (-)	1323.96	1
LM (-)	969.823	1
LM (-)	2541.79	1
LM (-)	3774.52	1
LM (-)	2149.55	1
LM (-)	1270.58	1
LM (-)	1745.3	1
LM (-)	1387.59	1
LM (-)	1893.19	1
LM (-)	1596.01	1
LM (-)	1804.82	1
LM (-)	1164.91	1
LM (-)	2123.37	1
LM (-)	2246.06	1
LM (-)	1437.22	1
LM (-)	3565.42	1
LM (-)	1823.27	1
LM (-)	2220.9	1
LM (-)	2863.92	1
LM (-)	780.927	1
LM (-)	3177.24	1
LM (-)	1526.1	1
LM (-)	1559.85	1
LM (-)	4799.42	1
LM (-)	2002.45	1
LM (-)	1736.25	1
LM (-)	3964.51	1
LM (-)	4178.39	1
LM (-)	4531.34	1
LM (-)	2422.24	1
LM (-)	2457.92	1
LM (-)	2959.01	1
LM (-)	3096.49	1
LM (-)	1379.03	1
LM (-)	2389.29	1
LM (-)	955.788	1
LM (-)	2229.98	1
LM (-)	2277	1
LM (-)	1326.67	1
LM (-)	2423.87	1
LM (-)	1410.01	1
LM (-)	2806.79	1
LM (-)	2082.33	1
LM (-)	2565.01	1
LM (-)	2339.4	1
LM (-)	1110.1	1
LM (-)	2530.4	1
LM (-)	1713.98	1
LM (-)	4562.96	1
LM (-)	3631.31	1
LM (-)	4345.47	1
LM (-)	2245.06	1
LM (-)	4394.76	1
LM (-)	2363.06	1
LM (-)	2731.43	1
LM (-)	4138.61	1
LM (-)	5793.16	1
LM (-)	3188.01	1
LM (-)	1583.91	1
LM (-)	1352.67	1
LM (-)	1300.23	1
LM (-)	2195.84	1
LM (-)	2347.94	1
LM (-)	2416.91	1
LM (-)	1098.41	1
LM (-)	2400.36	1
LM (-)	1159.62	1
LM (-)	4129.08	1
LM (-)	2202.91	1
LM (-)	1610.81	1
LM (-)	1676.29	1
LM (-)	2520.36	1
LM (-)	1947.15	1
LM (-)	2842.05	1
LM (-)	1599.07	1
LM (-)	1221.82	1
LM (-)	1235.68	1
LM (-)	1407.14	1
LM (-)	3285.49	1
LM (-)	3484.84	1
LM (-)	2885	1
LM (-)	970.667	1
LM (-)	1774.03	1
LM (-)	1032.77	1
LM (-)	1497.38	1
LM (-)	3175.9	1
LM (-)	789.849	1
LM (-)	1617.09	1
LM (-)	1972.33	1
LM (-)	1528.6	1
LM (-)	1076.04	1
LM (-)	1619.4	1
LM (-)	1427.38	1
LM (-)	4152.65	1
LM (-)	4360.58	1
LM (-)	4116.16	1
LM (-)	1676.33	1
LM (-)	2153.65	1
LM (-)	7049.72	1
LM (-)	875.237	1
LM (-)	1456.26	1
LM (-)	763.617	1
LM (-)	2907.42	1
LM (-)	3000.07	1
LM (-)	4802.44	1
LM (-)	5057.39	1
LM (-)	2011.37	1
LM (-)	5147.97	1
LM (-)	7086.59	1
LM (-)	2128.84	1
LM (-)	1524.15	1
LM (-)	3456.33	1
LM (-)	2376.67	1
LM (-)	2184.27	1
LM (-)	2246.53	1
LM (-)	2736.04	1
LM (-)	1937.82	1
LM (-)	6426.3	1
LM (-)	2186.78	1
LM (-)	798.185	1
LM (-)	6731.2	1
LM (-)	2937.14	1
LM (-)	4063.65	1
LM (-)	4121.95	1
LM (-)	2896.21	1
LM (-)	2019.76	1
LM (-)	1408.88	1
LM (-)	1019.7	1
LM (-)	4093.59	1
LM (-)	3734.68	1
LM (-)	3703.68	1
LM (-)	2801.79	1
LM (-)	1784	1
LM (-)	2377.48	1
LM (-)	2424.45	1
LM (-)	2461.02	1
LM (-)	2055.98	1
LM (-)	2449.04	1
LM (-)	3944.58	1
LM (-)	2482.53	1
LM (-)	723.091	1
LM (-)	5952.57	1
LM (-)	2032.05	1
LM (-)	5229.04	1
LM (-)	3443.81	1
LM (-)	2433.23	1
LM (-)	4223.63	1
LM (-)	1624	1
LM (-)	2338.78	1
LM (-)	712.16	1
LM (-)	2446.27	1
LM (-)	952.339	2
LM (-)	1161.56	2
LM (-)	1555.25	2
LM (-)	760.886	2
LM (-)	1113.64	2
LM (-)	1403.47	2
LM (-)	3310.88	2
LM (-)	2241.39	2
LM (-)	779.233	2
LM (-)	1489	2
LM (-)	1693.48	2
LM (-)	1103.75	2
LM (-)	1442.21	2
LM (-)	1756.57	2
LM (-)	1304.24	2
LM (-)	3123.87	2
LM (-)	1555.3	2
LM (-)	2055.37	2
LM (-)	1544.4	2
LM (-)	3719.19	2
LM (-)	2378.8	2
LM (-)	4390.71	2
LM (-)	3789.01	2
LM (-)	2325.89	2
LM (-)	1748.87	2
LM (-)	1880.3	2
LM (-)	1543.77	2
LM (-)	3958.4	2
LM (-)	6060.71	2
LM (-)	930.212	2
LM (-)	1474.86	2
LM (-)	3755.26	2
LM (-)	2692.49	2
LM (-)	865.743	2
LM (-)	3484.91	2
LM (-)	2659.55	2
LM (-)	954.13	2
LM (-)	797.57	2
LM (-)	3737.28	2
LM (-)	886.901	2
LM (-)	1874.1	2
LM (-)	2314.62	2
LM (-)	707.366	2
LM (-)	4995.63	2
LM (-)	2879.15	2
LM (-)	2519.37	2
LM (-)	3584.72	2
LM (-)	2016.48	2
LM (-)	946.75	2
LM (-)	1853.28	2
LM (-)	1427.54	2
LM (-)	2468.72	2
LM (-)	1106.55	2
LM (-)	1857.66	2
LM (-)	2605.25	2
LM (-)	2170.95	2
LM (-)	1030.36	2
LM (-)	793.1	2
LM (-)	1051.76	2
LM (-)	2789.76	2
LM (-)	2226.59	2
LM (-)	702.972	2
LM (-)	1846.18	2
LM (-)	2238.21	2
LM (-)	1616.13	2
LM (-)	1052.66	2
LM (-)	728.174	2
LM (-)	1718.6	2
LM (-)	1437.46	2
LM (-)	976.181	2
LM (-)	3680.35	2
LM (-)	1250.76	2
LM (-)	2975.7	2
LM (-)	972.875	2
LM (-)	2726.68	2
LM (-)	1781.42	2
LM (-)	1802.92	2
LM (-)	1880.74	2
LM (-)	3224.14	2
LM (-)	1421.61	2
LM (-)	3505.36	2
LM (-)	4090.68	2
LM (-)	1890.65	2
LM (-)	979.595	2
LM (-)	2221.12	2
LM (-)	7576.76	2
LM (-)	7457.23	2
LM (-)	2912.36	2
LM (-)	2345.06	2
LM (-)	1316.19	2
LM (-)	2224.36	2
LM (-)	3634.95	2
LM (-)	1641.5	2
LM (-)	2690.14	2
LM (-)	3522.44	2
LM (-)	2415.5	2
LM (-)	2439.61	2
LM (-)	3720.74	2
LM (-)	2084	2
LM (-)	1752.79	2
LM (-)	2087.01	2
LM (-)	2868.92	2
LM (-)	1816.89	2
LM (-)	3562.79	2
LM (-)	2179.18	2
LM (-)	877.58	2
LM (-)	3081.95	2
LM (-)	920.782	2
LM (-)	868.974	2
LM (-)	844.732	2
LM (-)	1307.3	2
LM (-)	1497.76	2
LM (-)	3688.14	2
LM (-)	5812.78	2
LM (-)	3566.22	2
LM (-)	3878.88	2
LM (-)	1485.45	2
LM (-)	2805.16	2
LM (-)	1658.38	2
LM (-)	2667.18	2
LM (-)	3415.92	2
LM (-)	3493.68	2
LM (-)	713.156	2
LM (-)	1706.83	2
LM (-)	1983.28	2
LM (-)	3613.79	2
LM (-)	3246.94	2
LM (-)	2055.55	2
LM (-)	2376.16	2
LM (-)	1803.67	2
LM (-)	4419.98	2
LM (-)	819.758	2
LM (-)	1204.72	2
LM (-)	2715.83	2
LM (-)	2708.64	2
LM (-)	784.851	2
LM (-)	1016.13	2
LM (-)	2894.62	2
LM (-)	2157.95	2
LM (-)	1077.82	2
LM (-)	4524.02	2
LM (-)	1722.4	3
LM (-)	1733.8	3
LM (-)	1538.84	3
LM (-)	4413.19	3
LM (-)	2330.97	3
LM (-)	3232.01	3
LM (-)	1463.42	3
LM (-)	2229.27	3
LM (-)	2182.7	3
LM (-)	3687.41	3
LM (-)	3588.51	3
LM (-)	2367.15	3
LM (-)	3544.12	3
LM (-)	3025.2	3
LM (-)	3506.95	3
LM (-)	1361.8	3
LM (-)	1572.78	3
LM (-)	1537.49	3
LM (-)	1240.52	3
LM (-)	2881.69	3
LM (-)	2145.56	3
LM (-)	2676.69	3
LM (-)	1217.49	3
LM (-)	2552.81	3
LM (-)	782.989	3
LM (-)	1279.17	3
LM (-)	908.152	3
LM (-)	2273.91	3
LM (-)	2584.6	3
LM (-)	3016.58	3
LM (-)	1721.68	3
LM (-)	2223.1	3
LM (-)	1368.71	3
LM (-)	2841.77	3
LM (-)	1768.81	3
LM (-)	1614.12	3
LM (-)	3232.05	3
LM (-)	1685.52	3
LM (-)	1888.29	3
LM (-)	1117.39	3
LM (-)	1259.34	3
LM (-)	4140.1	3
LM (-)	1616.81	3
LM (-)	1967.34	3
LM (-)	3344.78	3
LM (-)	712.691	3
LM (-)	2640.17	3
LM (-)	3582.72	3
LM (-)	2006.92	3
LM (-)	1515.23	3
LM (-)	6516.1	3
LM (-)	4341.82	3
LM (-)	2187.3	3
LM (-)	1501.35	3
LM (-)	2384.74	3
LM (-)	1428.79	3
LM (-)	2046.13	3
LM (-)	2590.62	3
LM (-)	2645.82	3
LM (-)	1536.76	3
LM (-)	2316.38	3
LM (-)	2536.82	3
LM (-)	1896.15	3
LM (-)	3242.47	3
LM (-)	1082.72	3
LM (-)	868.202	3
LM (-)	1079.59	3
LM (-)	3437.23	3
LM (-)	3739.78	3
LM (-)	2025.17	3
LM (-)	3111.12	3
LM (-)	2342.73	3
LM (-)	1759.5	3
LM (-)	1767.42	3
LM (-)	2501.72	3
LM (-)	2459.66	3
LM (-)	3510.53	3
LM (-)	1250.86	3
LM (-)	1996.15	3
LM (-)	2117.6	3
LM (-)	1981.67	3
LM (-)	2284.22	3
LM (-)	1183.2	3
LM (-)	3175.35	3
LM (-)	2881.76	3
LM (-)	2034.95	3
LM (-)	2146.22	3
LM (-)	2793.57	3
LM (-)	1740.89	3
LM (-)	2755.52	3
LM (-)	3875.05	3
LM (-)	4353.08	3
LM (-)	1936.34	3
LM (-)	2445.7	3
LM (-)	2310.79	3
LM (-)	4215.34	3
LM (-)	1430.35	3
LM (-)	2242.34	3
LM (-)	1137.5	3
LM (-)	1136.06	3
LM (-)	4414.84	3
LM (-)	2969.01	3
LM (-)	3463.5	3
LM (-)	994.149	3
LM (-)	2211.31	3
LM (-)	3028.84	3
LM (-)	3417.1	3
LM (-)	4650.07	3
LM (-)	1271.01	3
LM (-)	1943.39	3
LM (-)	1842.74	3
LM (-)	1535.29	3
LM (-)	2294.19	3
LM (-)	1732.66	3
LM (-)	1532.09	3
LM (-)	723.603	3
LM (-)	2316.04	3
LM (-)	1418.46	3
LM (-)	1649.43	3
LM (-)	1095.8	3
LM (-)	1950.84	3
LM (-)	1925.2	3
LM (-)	2091.57	3
LM (-)	1534.64	3
LM (-)	3434.41	3
LM (-)	759.033	3
LM (-)	1254.21	3
LM (-)	1966.57	3
LM (-)	2224.85	3
LM (-)	2535.24	3
LM (-)	1815.75	3
LM (-)	2648.35	3
LM (-)	1336.17	3
LM (-)	3364	3
LM (-)	3493.38	3
LM (-)	2188.41	3
LM (-)	2633.09	3
LM (-)	1059.06	3
LM (-)	2054.22	3
LM (-)	948.294	3
LM (-)	2809.24	3
LM (-)	1946.22	3
LM (-)	3831.47	3
LM (-)	2577.89	3
LM (-)	970.171	3
LM (-)	2837.45	3
LM (-)	1088.48	3
LM (-)	2049.71	3
LM (-)	3129.08	3
LM (-)	1694.42	3
LM (-)	1098.87	3
LM (-)	1039.88	3
LM (-)	1214	3
LM (-)	961.296	3
LM (-)	1559.01	3
LM (-)	935.911	3
LM (-)	1976.38	3
LM (-)	2697.67	3
LM (-)	3658.67	3
LM (-)	3763.97	3
LM (-)	1207.42	3
LM (-)	1464.06	3
LM (-)	2338.47	3
LM (-)	2361.12	3
LM (-)	2695.64	3
LM (-)	5471.53	3
LM (-)	1036.01	3
LM (-)	4078.15	3
LM (-)	1165.54	3
LM (-)	757.585	3
LM (-)	4629.48	3
LM (-)	1956.75	3
LM (-)	1964.65	3
LM (-)	1771.72	3
LM (-)	2050.43	3
LM (-)	2949.95	3
LM (-)	1561.93	3
LM (-)	4090.82	3
LM (-)	3475.18	3
LM (-)	2543.27	3
LM (+)	3296.39	1
LM (+)	2308.37	1
LM (+)	1592.97	1
LM (+)	3984.56	1
LM (+)	7016.76	1
LM (+)	11051.7	1
LM (+)	1325.44	1
LM (+)	1249.78	1
LM (+)	3778.12	1
LM (+)	8255.36	1
LM (+)	4613.21	1
LM (+)	7114.91	1
LM (+)	5767.47	1
LM (+)	5930.8	1
LM (+)	4699.93	1
LM (+)	3100.13	1
LM (+)	1773.79	1
LM (+)	5122.93	1
LM (+)	3259.52	1
LM (+)	3910.11	1
LM (+)	2684.48	1
LM (+)	2263.15	1
LM (+)	6239.77	1
LM (+)	2937.44	1
LM (+)	3392.66	1
LM (+)	983.643	1
LM (+)	2093.29	1
LM (+)	820.728	1
LM (+)	9339.52	1
LM (+)	8700.24	1
LM (+)	918.44	1
LM (+)	6244.37	1
LM (+)	4051.9	1
LM (+)	2219.09	1
LM (+)	2422.08	1
LM (+)	2561.04	1
LM (+)	3013.23	1
LM (+)	2462.09	1
LM (+)	2998.78	1
LM (+)	727.686	1
LM (+)	5575.69	1
LM (+)	2993.1	1
LM (+)	1664.43	1
LM (+)	3958.37	1
LM (+)	1262.95	1
LM (+)	1440.42	1
LM (+)	2935.38	1
LM (+)	3073.45	1
LM (+)	5054.15	1
LM (+)	5898.75	1
LM (+)	2241.4	1
LM (+)	2545.74	1
LM (+)	3414.5	1
LM (+)	2629.84	1
LM (+)	2985.1	1
LM (+)	3178.3	1
LM (+)	3184.42	1
LM (+)	2225.44	1
LM (+)	4196.77	1
LM (+)	1753.56	1
LM (+)	2831.4	1
LM (+)	803.659	1
LM (+)	851.484	1
LM (+)	1829.92	1
LM (+)	1251.37	1
LM (+)	1953.65	1
LM (+)	1939.49	1
LM (+)	1694.51	1
LM (+)	2663.83	1
LM (+)	2696.94	1
LM (+)	4595.49	1
LM (+)	4195.59	1
LM (+)	5096.38	1
LM (+)	4689.13	1
LM (+)	4065.64	1
LM (+)	8118.72	1
LM (+)	995.312	1
LM (+)	3856.1	1
LM (+)	1424.23	1
LM (+)	3962.24	1
LM (+)	2790.76	1
LM (+)	5169.02	1
LM (+)	1530	1
LM (+)	1351.56	1
LM (+)	3362.95	1
LM (+)	4037.34	1
LM (+)	2566.57	1
LM (+)	5681.79	1
LM (+)	2232	1
LM (+)	782.247	1
LM (+)	2685.14	1
LM (+)	3420.95	1
LM (+)	833.506	1
LM (+)	5898.67	1
LM (+)	796.789	1
LM (+)	2289.2	1
LM (+)	6685.19	1
LM (+)	3613.03	1
LM (+)	3753.1	1
LM (+)	3430.65	1
LM (+)	4975	1
LM (+)	3166.37	1
LM (+)	1501.2	1
LM (+)	3831	1
LM (+)	3313.94	1
LM (+)	4503.49	1
LM (+)	4186.69	1
LM (+)	3847.44	1
LM (+)	2492.46	1
LM (+)	4045.64	1
LM (+)	2873.32	1
LM (+)	6085.5	1
LM (+)	2274.45	1
LM (+)	7121.33	1
LM (+)	5902.83	1
LM (+)	2236.09	1
LM (+)	3346.71	1
LM (+)	1501.69	1
LM (+)	4015.98	1
LM (+)	4256.92	1
LM (+)	4264.11	1
LM (+)	1408.64	1
LM (+)	1648.39	1
LM (+)	3063.25	1
LM (+)	4159.66	1
LM (+)	5067.12	1
LM (+)	2856.13	1
LM (+)	1516.51	1
LM (+)	2917.58	1
LM (+)	5106.27	1
LM (+)	3808.37	1
LM (+)	2546.59	1
LM (+)	1574.17	1
LM (+)	1094.63	1
LM (+)	798.865	1
LM (+)	1899.66	1
LM (+)	2095.43	1
LM (+)	2361.42	1
LM (+)	3362.94	1
LM (+)	4400.84	1
LM (+)	4395.12	1
LM (+)	2109.42	1
LM (+)	4241.08	1
LM (+)	2811.5	1
LM (+)	5736.4	1
LM (+)	6389.2	1
LM (+)	1668.72	1
LM (+)	1686.77	1
LM (+)	2696.85	1
LM (+)	4603.98	1
LM (+)	3488.96	1
LM (+)	4432.78	1
LM (+)	2926.51	1
LM (+)	4130.4	1
LM (+)	1904.42	2
LM (+)	1467.39	2
LM (+)	12320	2
LM (+)	2850.7	2
LM (+)	4620.05	2
LM (+)	4696.6	2
LM (+)	2656.56	2
LM (+)	3306.04	2
LM (+)	1986.22	2
LM (+)	4458.29	2
LM (+)	4299.83	2
LM (+)	3080.26	2
LM (+)	2274.99	2
LM (+)	3837.27	2
LM (+)	2317.83	2
LM (+)	2254.51	2
LM (+)	4639.68	2
LM (+)	1215.41	2
LM (+)	5316.25	2
LM (+)	2929.67	2
LM (+)	2042.46	2
LM (+)	2002.68	2
LM (+)	2268.1	2
LM (+)	1034.57	2
LM (+)	2790.49	2
LM (+)	4522.78	2
LM (+)	4411.34	2
LM (+)	2858.37	2
LM (+)	1982.89	2
LM (+)	5574.99	2
LM (+)	3097.41	2
LM (+)	935.816	2
LM (+)	936.337	2
LM (+)	4698.04	2
LM (+)	5052.96	2
LM (+)	3010.59	2
LM (+)	1678.28	2
LM (+)	2064.45	2
LM (+)	2679.73	2
LM (+)	2467.29	2
LM (+)	4229.96	2
LM (+)	2757.57	2
LM (+)	1129.39	2
LM (+)	4854.99	2
LM (+)	3845.59	2
LM (+)	4716.71	2
LM (+)	3599.57	2
LM (+)	4006.35	2
LM (+)	2869.35	2
LM (+)	895.838	2
LM (+)	2224.78	2
LM (+)	765.613	2
LM (+)	5579.97	2
LM (+)	3270.12	2
LM (+)	3152.46	2
LM (+)	1902.69	2
LM (+)	3069.51	2
LM (+)	1748.53	2
LM (+)	3985.45	2
LM (+)	2103.63	2
LM (+)	4584.85	2
LM (+)	3498.25	2
LM (+)	3216.29	2
LM (+)	2907.86	2
LM (+)	3129.99	2
LM (+)	1513.45	2
LM (+)	3895.84	2
LM (+)	4328.24	2
LM (+)	1311.39	2
LM (+)	3068.46	2
LM (+)	3104.94	2
LM (+)	3550.48	2
LM (+)	3436.85	2
LM (+)	2857.59	2
LM (+)	3806.8	2
LM (+)	2951.31	2
LM (+)	4663.96	2
LM (+)	4739.03	2
LM (+)	6137.94	2
LM (+)	2180.61	2
LM (+)	1531.07	2
LM (+)	832.118	2
LM (+)	3063.86	2
LM (+)	3131.88	2
LM (+)	3644.08	2
LM (+)	2995.08	2
LM (+)	2757.15	2
LM (+)	2065.5	2
LM (+)	1658.14	2
LM (+)	4568.36	2
LM (+)	1740.01	2
LM (+)	4492.33	2
LM (+)	5819.61	2
LM (+)	3196.14	2
LM (+)	5246.9	2
LM (+)	2099.7	2
LM (+)	3187.28	2
LM (+)	4529.75	2
LM (+)	2453.26	2
LM (+)	3526.06	2
LM (+)	3480.68	2
LM (+)	2890.62	2
LM (+)	3472.92	2
LM (+)	2097.58	2
LM (+)	1794.91	2
LM (+)	3035.01	2
LM (+)	3273.07	2
LM (+)	3839.17	2
LM (+)	2625.22	2
LM (+)	5007.63	2
LM (+)	1883.2	2
LM (+)	773.773	2
LM (+)	3998.77	2
LM (+)	1004.69	2
LM (+)	2874.03	2
LM (+)	3126.16	2
LM (+)	2973.61	2
LM (+)	3291.35	2
LM (+)	4812.32	2
LM (+)	2110.86	2
LM (+)	3380.98	2
LM (+)	8129.68	2
LM (+)	2376.36	2
LM (+)	3155	2
LM (+)	2306.33	2
LM (+)	4052.08	2
LM (+)	3941.79	2
LM (+)	2181.21	2
LM (+)	3312.72	2
LM (+)	3225.28	2
LM (+)	2733.45	2
LM (+)	2664.57	2
LM (+)	3179.63	2
LM (+)	4295.78	2
LM (+)	3637.45	2
LM (+)	2542.69	2
LM (+)	4121.65	2
LM (+)	1517.04	2
LM (+)	3161.22	2
LM (+)	5405.86	2
LM (+)	5237.36	2
LM (+)	2671.68	2
LM (+)	1948.19	2
LM (+)	3012.58	2
LM (+)	2337.52	2
LM (+)	4597.97	2
LM (+)	3376.62	2
LM (+)	7855.58	2
LM (+)	3084.47	2
LM (+)	2140.78	2
LM (+)	2042.35	2
LM (+)	3132.88	2
LM (+)	1624.59	2
LM (+)	3861.85	2
LM (+)	3997.89	2
LM (+)	4249.14	2
LM (+)	1834.27	2
LM (+)	1735.34	2
LM (+)	3946.68	2
LM (+)	2569.66	2
LM (+)	2223.19	2
LM (+)	2659.52	2
LM (+)	1781.69	2
LM (+)	3902.37	2
LM (+)	3488.2	2
LM (+)	1564.77	2
LM (+)	1018.16	2
LM (+)	2638.47	2
LM (+)	3984.14	2
LM (+)	2560.98	2
LM (+)	3424.56	2
LM (+)	2676.64	2
LM (+)	2864.26	2
LM (+)	3059.22	2
LM (+)	1340.94	2
LM (+)	10823.9	2
LM (+)	1269.89	2
LM (+)	7263.17	2
LM (+)	6047.18	2
LM (+)	2982.3	2
LM (+)	3714.15	2
LM (+)	4904.19	2
LM (+)	5862.67	2
LM (+)	2521.8	2
LM (+)	3069.8	2
LM (+)	2310.55	2
LM (+)	2488.36	2
LM (+)	3372.37	2
LM (+)	5242.31	2
LM (+)	2499.77	2
LM (+)	2927.96	2
LM (+)	3587.01	2
LM (+)	5241.17	2
LM (+)	5946.39	2
LM (+)	3224.91	2
LM (+)	3582.49	2
LM (+)	1990.49	2
LM (+)	4608.84	2
LM (+)	1727.26	2
LM (+)	1810.01	2
LM (+)	3769.01	2
LM (+)	2878.53	2
LM (+)	3127.43	2
LM (+)	3201.69	2
LM (+)	4392.27	2
LM (+)	2655.81	2
LM (+)	3029.45	2
LM (+)	1820.48	2
LM (+)	2269.17	2
LM (+)	2541.78	2
LM (+)	2720.96	2
LM (+)	3576.9	2
LM (+)	1666.23	2
LM (+)	1810.2	2
LM (+)	2200.54	2
LM (+)	2378.85	2
LM (+)	3889.24	2
LM (+)	6168.11	2
LM (+)	1991.1	2
LM (+)	4099.44	2
LM (+)	1972.33	2
LM (+)	2855.12	2
LM (+)	1868.65	2
LM (+)	1538.23	2
LM (+)	856.978	2
LM (+)	2528.86	2
LM (+)	3540.58	2
LM (+)	2731.45	2
LM (+)	1758.47	2
LM (+)	3859.09	2
LM (+)	2754.8	2
LM (+)	3884.37	2
LM (+)	1167.73	2
LM (+)	4406.16	2
LM (+)	3583.37	2
LM (+)	2538.97	2
LM (+)	5121.49	2
LM (+)	4484.52	2
LM (+)	3223.72	2
LM (+)	3065.85	2
LM (+)	2867.12	2
LM (+)	1360.37	2
LM (+)	4138.88	2
LM (+)	1676.11	2
LM (+)	3861.21	2
LM (+)	2266.58	2
LM (+)	1965.29	2
LM (+)	3822.21	2
LM (+)	3893.86	2
LM (+)	4188.53	2
LM (+)	5854.26	2
LM (+)	3868.15	2
LM (+)	7011.88	2
LM (+)	4744.54	2
LM (+)	3329.04	2
LM (+)	2589.84	2
LM (+)	4232.98	2
LM (+)	2761.57	2
LM (+)	6087.12	2
LM (+)	3489.07	2
LM (+)	3074.01	2
LM (+)	3216.14	2
LM (+)	1997.52	2
LM (+)	3795.37	2
LM (+)	2456.68	3
LM (+)	1455.08	3
LM (+)	2239.51	3
LM (+)	2619.42	3
LM (+)	4255.46	3
LM (+)	3714.92	3
LM (+)	5753.37	3
LM (+)	4197.21	3
LM (+)	4033.44	3
LM (+)	3910.75	3
LM (+)	3743.19	3
LM (+)	3282.88	3
LM (+)	3542.8	3
LM (+)	3703.5	3
LM (+)	3217.82	3
LM (+)	2686.04	3
LM (+)	1435.95	3
LM (+)	2681.06	3
LM (+)	2368.76	3
LM (+)	933.21	3
LM (+)	763.898	3
LM (+)	3715.04	3
LM (+)	829.082	3
LM (+)	2511.67	3
LM (+)	2307.12	3
LM (+)	1219.11	3
LM (+)	2473.8	3
LM (+)	3657.36	3
LM (+)	1613.37	3
LM (+)	3363.25	3
LM (+)	4700.21	3
LM (+)	3288.2	3
LM (+)	2130.03	3
LM (+)	2330.61	3
LM (+)	4177.28	3
LM (+)	6300.55	3
LM (+)	7057.72	3
LM (+)	6702.27	3
LM (+)	4197.43	3
LM (+)	2223.76	3
LM (+)	3188.28	3
LM (+)	6862.49	3
LM (+)	2189.16	3
LM (+)	1449.19	3
LM (+)	4673.85	3
LM (+)	788.876	3
LM (+)	3472.16	3
LM (+)	3170.04	3
LM (+)	4031.33	3
LM (+)	2037.12	3
LM (+)	3625.67	3
LM (+)	2785.18	3
LM (+)	3432.97	3
LM (+)	2011.02	3
LM (+)	2362.14	3
LM (+)	4112.15	3
LM (+)	4642.43	3
LM (+)	1779.27	3
LM (+)	2640.38	3
LM (+)	1378.28	3
LM (+)	2895.61	3
LM (+)	3449.98	3
LM (+)	2562.11	3
LM (+)	5238.35	3
LM (+)	2128.74	3
LM (+)	5067	3
LM (+)	5713.78	3
LM (+)	3552.77	3
LM (+)	3150.02	3
LM (+)	2125.02	3
LM (+)	1738.72	3
LM (+)	4418.41	3
LM (+)	5476.03	3
LM (+)	4407.07	3
LM (+)	1667.99	3
LM (+)	3604.55	3
LM (+)	3553.15	3
LM (+)	3275.06	3
LM (+)	2430.42	3
LM (+)	4232.36	3
LM (+)	5232.82	3
LM (+)	5798.5	3
LM (+)	5520.4	3
LM (+)	2049.06	3
LM (+)	2015.31	3
LM (+)	2006.66	3
LM (+)	3171.69	3
LM (+)	2107.39	3
LM (+)	1823.31	3
LM (+)	2353.87	3
LM (+)	2027.12	3
LM (+)	1917.39	3
LM (+)	1413.76	3
LM (+)	3347.29	3
LM (+)	3124.66	3
LM (+)	2562.84	3
LM (+)	5585.91	3
LM (+)	1951.74	3
LM (+)	2622.54	3
LM (+)	1795.07	3
LM (+)	1401.71	3
LM (+)	3678.55	3
LM (+)	1692.17	3
LM (+)	717.383	3
LM (+)	4176.98	3
LM (+)	2183.87	3
LM (+)	4995.3	3
LM (+)	4977.66	3
LM (+)	2134.98	3
LM (+)	3552.76	3
LM (+)	3747.81	3
LM (+)	7256.86	3
LM (+)	2388.02	3
LM (+)	8984.8	3
LM (+)	954.785	3
LM (+)	3581.47	3
LM (+)	3949.87	3
LM (+)	3276.01	3
LM (+)	2873.29	3
LM (+)	2310.85	3
LM (+)	966.148	3
LM (+)	1430.93	3
LM (+)	2309.75	3
LM (+)	1261.04	3
LM (+)	2396.82	3
LM (+)	2234.58	3
LM (+)	1516.05	3
LM (+)	1355.85	3
LM (+)	2355.99	3
LM (+)	2582.49	3
LM (+)	6398.62	3
LM (+)	1475.8	3
LM (+)	1648.59	3
LM (+)	1299.49	3
LM (+)	3313.92	3
LM (+)	3416.07	3
LM (+)	2805.89	3
LM (+)	5753.13	3
LM (+)	4316.97	3
LM (+)	2571.6	3
LM (+)	1576.22	3
LM (+)	2086.46	3
LM (+)	3978.96	3
LM (+)	1356.41	3
LM (+)	3758.92	3
LM (+)	5371.48	3
LM (+)	5341.59	3
LM (+)	1699.86	3
LM (+)	2947.76	3
LM (+)	4462.75	3
LM (+)	824.129	3
LM (+)	1842.02	3
LM (+)	4087.56	3
LM (+)	3786.1	3
LM (+)	4227.34	3
LM (+)	1492.85	3
LM (+)	1740.76	3
LM (+)	3621.11	3
LM (+)	1183.94	3
LM (+)	4496.16	3
LM (+)	3084.57	3
LM (+)	1349.1	3
LM (+)	966.85	3
LM (+)	1672.47	3
LM (+)	2208.7	3
LM (+)	842.91	3
LM (+)	1111.33	3
LM (+)	1562.62	3
LM (+)	1703.09	3
LM (+)	2493.25	3
LM (+)	1523.31	3
LM (+)	703.006	3
LM (+)	2024.46	3
LM (+)	3603.48	3
LM (+)	2557.73	3
LM (+)	2421.54	3
LM (+)	7876.06	3
LM (+)	6565.76	3
LM (+)	1921.82	3
LM (+)	2264.12	3
LM (+)	3224.5	3
LM (+)	5593.83	3
LM (+)	2638.9	3
LM (+)	2865.45	3
LM (+)	2546.6	3
LM (+)	6446.25	3
LM (+)	2904.51	3
LM (+)	2762.58	3
LM (+)	2451.19	3
LM (+)	3675.91	3
LM (+)	4023.22	3
LM (+)	2998.5	3
LM (+)	3653.96	3
LM (+)	2876.32	3
LM (+)	3699.76	3
LM (+)	3157.53	3
LM (+)	4379.64	3
LM (+)	2906.68	3
LM (+)	6379.33	3
LM (+)	6372.34	3
LM (+)	1890.23	3
LM (+)	4926.93	3
LM (+)	4449.57	3
LM (+)	3090.83	3
LM (+)	4326.04	3
LM (+)	4043.02	3
LM (+)	2990.63	3
LM (+)	5244.24	3
LM (+)	4514.76	3
LM (+)	3501.91	3
LM (+)	1790.03	3
LM (+)	2426.27	3
LM (+)	2226.06	3
LM (+)	2817.74	3
LM (+)	838.433	3
LM (+)	2921.04	3
LM (+)	1548.04	3
LM (+)	4750.16	3
LM (+)	2449.96	3
LM (+)	4599.22	3
LM (+)	3434.42	3
LM (+)	5267.27	3
LM (+)	4540.27	3
LM (+)	3029.63	3
LM (+)	3604.28	3
LM (+)	2473.85	3
LM (+)	1538.79	3
LM (+)	3809.85	3
LM (+)	5248.92	3
LM (+)	1063.57	3
LM (+)	2835.21	3
Gluc (-)	4357.05	1
Gluc (-)	3227.59	1
Gluc (-)	1920.45	1
Gluc (-)	2099.97	1
Gluc (-)	5642.95	1
Gluc (-)	2334.54	1
Gluc (-)	5414.9	1
Gluc (-)	2175.93	1
Gluc (-)	5763.02	1
Gluc (-)	8214.06	1
Gluc (-)	949.6	1
Gluc (-)	770.272	1
Gluc (-)	2380.08	1
Gluc (-)	1174.53	1
Gluc (-)	3639.24	1
Gluc (-)	5359.53	1
Gluc (-)	3217.04	1
Gluc (-)	2448.91	1
Gluc (-)	4625.06	1
Gluc (-)	2271.5	1
Gluc (-)	2421.14	1
Gluc (-)	5686.5	1
Gluc (-)	2665.3	1
Gluc (-)	4473.5	1
Gluc (-)	4249.12	1
Gluc (-)	6702.47	1
Gluc (-)	1150.31	1
Gluc (-)	6130.45	1
Gluc (-)	3542.65	1
Gluc (-)	3906.7	1
Gluc (-)	2200.13	1
Gluc (-)	1479.45	1
Gluc (-)	1808.65	1
Gluc (-)	1511.25	1
Gluc (-)	3719.11	1
Gluc (-)	1130.44	1
Gluc (-)	3816.14	1
Gluc (-)	4940.15	1
Gluc (-)	1177.86	1
Gluc (-)	2996.06	1
Gluc (-)	2046.01	1
Gluc (-)	3679.79	1
Gluc (-)	905.317	1
Gluc (-)	1682.5	1
Gluc (-)	2103.82	1
Gluc (-)	3153.95	1
Gluc (-)	4978.43	1
Gluc (-)	6985.49	1
Gluc (-)	1409.91	1
Gluc (-)	4661.85	1
Gluc (-)	3773.64	1
Gluc (-)	3902.56	1
Gluc (-)	2779.52	1
Gluc (-)	4331.97	1
Gluc (-)	1112.36	1
Gluc (-)	2089.7	1
Gluc (-)	3428.1	1
Gluc (-)	1863.54	1
Gluc (-)	2649.06	1
Gluc (-)	4383.61	1
Gluc (-)	1941.27	1
Gluc (-)	4325.55	1
Gluc (-)	3339.26	1
Gluc (-)	1789.62	1
Gluc (-)	2554.29	1
Gluc (-)	4215.3	1
Gluc (-)	3067.35	1
Gluc (-)	5019.35	1
Gluc (-)	1235.64	1
Gluc (-)	13081.3	1
Gluc (-)	10834.1	1
Gluc (-)	5379.96	1
Gluc (-)	1811.56	1
Gluc (-)	1941.49	1
Gluc (-)	1734.98	1
Gluc (-)	2087.4	1
Gluc (-)	1775.01	1
Gluc (-)	2996.93	1
Gluc (-)	4008.81	1
Gluc (-)	3246.17	1
Gluc (-)	7934.61	1
Gluc (-)	2271.77	1
Gluc (-)	4217.07	1
Gluc (-)	2840.79	1
Gluc (-)	6490.09	1
Gluc (-)	5463.79	1
Gluc (-)	3053.82	1
Gluc (-)	2810.05	1
Gluc (-)	1610.58	1
Gluc (-)	6250.01	1
Gluc (-)	2653.6	1
Gluc (-)	6678.96	1
Gluc (-)	2311.28	1
Gluc (-)	3858.76	1
Gluc (-)	5330.83	1
Gluc (-)	6683.6	1
Gluc (-)	2725.84	1
Gluc (-)	3514.55	1
Gluc (-)	3918.07	1
Gluc (-)	4687.56	1
Gluc (-)	2975.3	1
Gluc (-)	2166.29	1
Gluc (-)	1324.82	1
Gluc (-)	4740.08	1
Gluc (-)	4464.01	1
Gluc (-)	4230.72	1
Gluc (-)	5288.87	1
Gluc (-)	2323.57	1
Gluc (-)	5643.07	1
Gluc (-)	4567.08	1
Gluc (-)	1461.59	1
Gluc (-)	6606.21	1
Gluc (-)	3461.65	1
Gluc (-)	3346.89	1
Gluc (-)	4041.15	1
Gluc (-)	4694.75	1
Gluc (-)	2856.65	1
Gluc (-)	2919.74	1
Gluc (-)	2994.48	1
Gluc (-)	1190.02	1
Gluc (-)	1304.95	1
Gluc (-)	1009.27	1
Gluc (-)	2075.78	1
Gluc (-)	3211.59	1
Gluc (-)	4042.54	1
Gluc (-)	1774.87	1
Gluc (-)	1033.3	1
Gluc (-)	2196.82	1
Gluc (-)	2949.19	1
Gluc (-)	1394.75	1
Gluc (-)	1092.61	1
Gluc (-)	1322.52	1
Gluc (-)	3199.34	1
Gluc (-)	1443.82	1
Gluc (-)	2497.76	1
Gluc (-)	2369.64	1
Gluc (-)	6879.64	1
Gluc (-)	1856.84	1
Gluc (-)	2618.65	1
Gluc (-)	3576.11	1
Gluc (-)	2902.16	1
Gluc (-)	5067.55	1
Gluc (-)	2015.51	1
Gluc (-)	3003.47	1
Gluc (-)	7457.53	1
Gluc (-)	4523.56	1
Gluc (-)	5162.37	1
Gluc (-)	4305.96	1
Gluc (-)	3816.61	1
Gluc (-)	2328.81	1
Gluc (-)	3224.81	1
Gluc (-)	4376.73	1
Gluc (-)	2475.72	1
Gluc (-)	1731.56	1
Gluc (-)	4423.77	1
Gluc (-)	2310.69	1
Gluc (-)	3784.83	1
Gluc (-)	5144.92	1
Gluc (-)	6450.67	1
Gluc (-)	886.851	1
Gluc (-)	1352.83	1
Gluc (-)	1697.33	1
Gluc (-)	4050.43	1
Gluc (-)	1510.5	1
Gluc (-)	2477.28	1
Gluc (-)	3912.17	1
Gluc (-)	3598.91	1
Gluc (-)	5398.46	1
Gluc (-)	4595.4	1
Gluc (-)	4232.83	1
Gluc (-)	4213.81	1
Gluc (-)	2900.95	1
Gluc (-)	2423.52	1
Gluc (-)	2374.97	1
Gluc (-)	1253.71	1
Gluc (-)	3231.14	1
Gluc (-)	2971.74	1
Gluc (-)	4311.62	1
Gluc (-)	6252.7	1
Gluc (-)	1717.1	1
Gluc (-)	1207.01	1
Gluc (-)	1733.92	1
Gluc (-)	3319.29	1
Gluc (-)	2041.52	1
Gluc (-)	1613.12	1
Gluc (-)	4153.5	1
Gluc (-)	3987.72	1
Gluc (-)	2743.2	1
Gluc (-)	2421.44	1
Gluc (-)	1594.44	1
Gluc (-)	1656.81	1
Gluc (-)	2554.61	1
Gluc (-)	1403.67	1
Gluc (-)	1063.08	1
Gluc (-)	5263.72	1
Gluc (-)	3553.5	1
Gluc (-)	2687.62	1
Gluc (-)	4516	1
Gluc (-)	3377.57	1
Gluc (-)	6638.57	1
Gluc (-)	2629.79	1
Gluc (-)	2669.45	1
Gluc (-)	5141.04	1
Gluc (-)	5206.47	1
Gluc (-)	4640.3	1
Gluc (-)	2427.48	1
Gluc (-)	7104.95	1
Gluc (-)	5878.62	1
Gluc (-)	3023.57	1
Gluc (-)	5187.62	1
Gluc (-)	2810.29	1
Gluc (-)	4741.11	1
Gluc (-)	2320.54	1
Gluc (-)	2846.53	1
Gluc (-)	2453.67	1
Gluc (-)	3341.1	1
Gluc (-)	4234.23	1
Gluc (-)	3110.78	1
Gluc (-)	4667.18	1
Gluc (-)	3358.78	1
Gluc (-)	4882.31	1
Gluc (-)	811.494	1
Gluc (-)	2888.57	1
Gluc (-)	1616.28	1
Gluc (-)	1695.52	1
Gluc (-)	1376.72	1
Gluc (-)	4241.69	1
Gluc (-)	2946.31	1
Gluc (-)	4928.89	1
Gluc (-)	2290.44	1
Gluc (-)	3152.12	1
Gluc (-)	1641.25	1
Gluc (-)	2338.27	1
Gluc (-)	2137.42	1
Gluc (-)	1839.33	1
Gluc (-)	4304.05	1
Gluc (-)	1727.76	1
Gluc (-)	2836.93	1
Gluc (-)	2362.2	1
Gluc (-)	1590.49	1
Gluc (-)	2463.7	1
Gluc (-)	2020.56	1
Gluc (-)	2961.94	1
Gluc (-)	1787.12	1
Gluc (-)	3080.74	1
Gluc (-)	4004.12	1
Gluc (-)	2365.27	1
Gluc (-)	1223.82	1
Gluc (-)	6544.05	1
Gluc (-)	2336.06	1
Gluc (-)	1927.16	1
Gluc (-)	2783.21	1
Gluc (-)	4864.89	1
Gluc (-)	1392.71	1
Gluc (-)	2903.1	1
Gluc (-)	2428.6	1
Gluc (-)	3935.57	1
Gluc (-)	2506.34	1
Gluc (-)	4000.82	1
Gluc (-)	3187.51	1
Gluc (-)	3805.24	1
Gluc (-)	3314.93	1
Gluc (-)	3132.48	1
Gluc (-)	2457.12	1
Gluc (-)	1925.29	1
Gluc (-)	1399.39	1
Gluc (-)	1279.88	1
Gluc (-)	3538.82	1
Gluc (-)	1190.58	1
Gluc (-)	2888.22	1
Gluc (-)	2001.94	1
Gluc (-)	3083.21	1
Gluc (-)	1374.77	1
Gluc (-)	4199.11	1
Gluc (-)	3174.01	1
Gluc (-)	3587	1
Gluc (-)	2678.67	1
Gluc (-)	2229.7	1
Gluc (-)	1770.24	1
Gluc (-)	6160.43	1
Gluc (-)	3421.93	1
Gluc (-)	3983.69	1
Gluc (-)	2830.22	1
Gluc (-)	5046.18	1
Gluc (-)	5414.63	1
Gluc (-)	4465.81	1
Gluc (-)	1048.88	1
Gluc (-)	2116.69	1
Gluc (-)	3024.95	1
Gluc (-)	2715.11	1
Gluc (-)	3609.31	1
Gluc (-)	2356.59	1
Gluc (-)	6107.14	1
Gluc (-)	2216.98	1
Gluc (-)	3772.08	1
Gluc (-)	8628.44	1
Gluc (-)	2364.72	1
Gluc (-)	6044.06	1
Gluc (-)	1269.49	1
Gluc (-)	1740.37	1
Gluc (-)	2305.36	1
Gluc (-)	2337.74	1
Gluc (-)	2957.37	1
Gluc (-)	2826.52	1
Gluc (-)	3342.25	1
Gluc (-)	2320.39	1
Gluc (-)	3084.44	1
Gluc (-)	3543.16	1
Gluc (-)	3294.33	1
Gluc (-)	3303.51	1
Gluc (-)	4167.2	1
Gluc (-)	3172.16	1
Gluc (-)	1650.07	2
Gluc (-)	2708.06	2
Gluc (-)	1592.61	2
Gluc (-)	3898.22	2
Gluc (-)	1846.02	2
Gluc (-)	2616.45	2
Gluc (-)	3427.3	2
Gluc (-)	2589.74	2
Gluc (-)	2076.45	2
Gluc (-)	3130.91	2
Gluc (-)	3382.13	2
Gluc (-)	3229.74	2
Gluc (-)	3418.2	2
Gluc (-)	6412.52	2
Gluc (-)	1590.09	2
Gluc (-)	3848.5	2
Gluc (-)	4222.02	2
Gluc (-)	7186.5	2
Gluc (-)	1006.62	2
Gluc (-)	2360.41	2
Gluc (-)	3954.22	2
Gluc (-)	3568.67	2
Gluc (-)	3078.18	2
Gluc (-)	4362.03	2
Gluc (-)	1609.43	2
Gluc (-)	3003.98	2
Gluc (-)	1579.48	2
Gluc (-)	1350.46	2
Gluc (-)	5325.24	2
Gluc (-)	721.218	2
Gluc (-)	5443.16	2
Gluc (-)	766.15	2
Gluc (-)	4487.44	2
Gluc (-)	3891.5	2
Gluc (-)	3455.92	2
Gluc (-)	5303.52	2
Gluc (-)	3375.71	2
Gluc (-)	3415.6	2
Gluc (-)	1115.89	2
Gluc (-)	3885.98	2
Gluc (-)	3141.57	2
Gluc (-)	1328.94	2
Gluc (-)	1184.94	2
Gluc (-)	1289.1	2
Gluc (-)	2031.96	2
Gluc (-)	1723.67	2
Gluc (-)	5503.25	2
Gluc (-)	3242.9	2
Gluc (-)	6334.24	2
Gluc (-)	3936.68	2
Gluc (-)	4093.36	2
Gluc (-)	3994.43	2
Gluc (-)	4860.47	2
Gluc (-)	2493.62	2
Gluc (-)	1376.01	2
Gluc (-)	863.212	2
Gluc (-)	4442.76	2
Gluc (-)	4902.7	2
Gluc (-)	1566.83	2
Gluc (-)	3923.76	2
Gluc (-)	5136.58	2
Gluc (-)	2113.39	2
Gluc (-)	6118.24	2
Gluc (-)	1621.79	2
Gluc (-)	1733.19	2
Gluc (-)	2322.99	2
Gluc (-)	2012.68	2
Gluc (-)	4574.38	2
Gluc (-)	2740.02	2
Gluc (-)	2869.13	2
Gluc (-)	727.974	2
Gluc (-)	2441.03	2
Gluc (-)	738.347	2
Gluc (-)	882.242	2
Gluc (-)	1385.55	2
Gluc (-)	1000.9	2
Gluc (-)	2406.86	2
Gluc (-)	2105.63	2
Gluc (-)	2241.69	2
Gluc (-)	2700.37	2
Gluc (-)	3428.37	2
Gluc (-)	2053.68	2
Gluc (-)	2989.19	2
Gluc (-)	2691.56	2
Gluc (-)	2191.69	2
Gluc (-)	2671	2
Gluc (-)	2036.26	2
Gluc (-)	4919.17	2
Gluc (-)	2656.46	2
Gluc (-)	3281.33	2
Gluc (-)	3203.73	2
Gluc (-)	2158.48	2
Gluc (-)	5223.7	2
Gluc (-)	4985.19	2
Gluc (-)	2233.22	2
Gluc (-)	3412.75	2
Gluc (-)	3935.52	2
Gluc (-)	7483.25	2
Gluc (-)	5739.23	2
Gluc (-)	5585.31	2
Gluc (-)	4306.98	2
Gluc (-)	2244.72	2
Gluc (-)	4551.94	2
Gluc (-)	3055.82	2
Gluc (-)	4487.6	2
Gluc (-)	2870.78	2
Gluc (-)	1502.73	2
Gluc (-)	5268.62	2
Gluc (-)	4189.56	2
Gluc (-)	3227.38	2
Gluc (-)	3879.22	2
Gluc (-)	2537.73	2
Gluc (-)	778.916	2
Gluc (-)	2484.62	2
Gluc (-)	2022.11	2
Gluc (-)	3320.68	2
Gluc (-)	4736.69	2
Gluc (-)	1681.1	2
Gluc (-)	2738.93	2
Gluc (-)	1236.09	2
Gluc (-)	3253.52	2
Gluc (-)	2600.2	2
Gluc (-)	926.223	2
Gluc (-)	1452.34	2
Gluc (-)	2316.55	2
Gluc (-)	2386.51	2
Gluc (-)	1794.13	2
Gluc (-)	2850.35	2
Gluc (-)	4603.39	2
Gluc (-)	3798.5	2
Gluc (-)	2764.57	2
Gluc (-)	1795.15	2
Gluc (-)	1876.57	2
Gluc (-)	3596.91	2
Gluc (-)	1666.95	2
Gluc (-)	4050.47	2
Gluc (-)	1619.7	2
Gluc (-)	2200.1	2
Gluc (-)	1441.95	2
Gluc (-)	4635.7	2
Gluc (-)	2260.87	2
Gluc (-)	5814.15	2
Gluc (-)	4476.06	2
Gluc (-)	2678.13	2
Gluc (-)	3791.89	2
Gluc (-)	4732.68	2
Gluc (-)	5813.86	2
Gluc (-)	3001.89	2
Gluc (-)	2277.69	2
Gluc (-)	2205.05	2
Gluc (-)	2837.28	2
Gluc (-)	1713.98	2
Gluc (-)	1656.19	2
Gluc (-)	993.646	2
Gluc (-)	1315.68	2
Gluc (-)	3425.65	2
Gluc (-)	2172.43	2
Gluc (-)	3102.16	2
Gluc (-)	2758.54	2
Gluc (-)	2575.11	2
Gluc (-)	1941.99	2
Gluc (-)	8147.29	2
Gluc (-)	4793.96	2
Gluc (-)	4006.42	2
Gluc (-)	2582.89	2
Gluc (-)	3102.35	2
Gluc (-)	2497.25	2
Gluc (-)	3132.63	2
Gluc (-)	3255.42	2
Gluc (-)	3498.66	2
Gluc (-)	4169.85	2
Gluc (-)	5049.14	2
Gluc (-)	3751.4	2
Gluc (-)	2854.03	2
Gluc (-)	4414.7	2
Gluc (-)	4360.39	2
Gluc (-)	3976.64	2
Gluc (-)	2479.59	2
Gluc (-)	3024.53	2
Gluc (-)	2606.39	2
Gluc (-)	4477.6	2
Gluc (-)	2556.01	2
Gluc (-)	1741.45	2
Gluc (-)	2625.68	2
Gluc (-)	3580.73	2
Gluc (-)	1916.82	2
Gluc (-)	3417.88	2
Gluc (-)	3786.12	2
Gluc (-)	3241.66	2
Gluc (-)	2790.99	2
Gluc (-)	5541.11	2
Gluc (-)	2911.37	2
Gluc (-)	2094.59	2
Gluc (-)	4645	2
Gluc (-)	1961.81	2
Gluc (-)	3074.79	2
Gluc (-)	2752.7	2
Gluc (-)	1800.61	2
Gluc (-)	2278.19	2
Gluc (-)	4073.42	2
Gluc (-)	3046.86	2
Gluc (-)	1981.38	2
Gluc (-)	1417.41	2
Gluc (-)	891.35	2
Gluc (-)	2809.85	2
Gluc (-)	2751.64	2
Gluc (-)	2787.32	2
Gluc (-)	2280.34	2
Gluc (-)	1000.75	2
Gluc (-)	1400.85	2
Gluc (-)	2008.85	2
Gluc (-)	1893.09	2
Gluc (-)	2485.27	2
Gluc (-)	1433.62	2
Gluc (-)	818.752	2
Gluc (-)	1747.66	2
Gluc (-)	2216.99	2
Gluc (-)	2180.55	2
Gluc (-)	1590.3	2
Gluc (-)	2183.93	2
Gluc (-)	2109.9	2
Gluc (-)	733.761	2
Gluc (-)	2780.44	2
Gluc (-)	2360.71	2
Gluc (-)	2430.48	2
Gluc (-)	2720.31	2
Gluc (-)	4743.75	2
Gluc (-)	975.008	2
Gluc (-)	2995.35	2
Gluc (-)	1997.11	2
Gluc (-)	2866.21	2
Gluc (-)	1709.32	2
Gluc (-)	1705.06	2
Gluc (-)	2537.21	2
Gluc (-)	2075.74	2
Gluc (-)	2665.69	2
Gluc (-)	1133.5	2
Gluc (-)	3464.14	2
Gluc (-)	3386.1	2
Gluc (-)	2470.11	2
Gluc (-)	3249.23	2
Gluc (-)	1903.85	2
Gluc (-)	2236.17	2
Gluc (-)	2606.03	2
Gluc (-)	788.727	2
Gluc (-)	2127.89	2
Gluc (-)	4058.88	2
Gluc (-)	2169.32	2
Gluc (-)	2473.3	2
Gluc (-)	3478.24	2
Gluc (-)	5302.71	2
Gluc (-)	6054.76	2
Gluc (-)	3504.32	2
Gluc (-)	909.362	2
Gluc (-)	1724.37	2
Gluc (-)	2799.09	2
Gluc (-)	4306.98	2
Gluc (-)	3659.66	2
Gluc (-)	3177.92	2
Gluc (-)	1229.96	2
Gluc (-)	5081.25	2
Gluc (-)	1424.82	2
Gluc (-)	5841.12	2
Gluc (-)	6014.34	2
Gluc (-)	1186.1	2
Gluc (-)	2533.1	2
Gluc (-)	2142.64	2
Gluc (-)	2120.86	2
Gluc (-)	3368.05	2
Gluc (-)	2295.41	2
Gluc (-)	1478.63	2
Gluc (-)	4382.69	2
Gluc (-)	3188.69	2
Gluc (-)	1605.68	2
Gluc (-)	3610.39	2
Gluc (-)	1818.55	2
Gluc (-)	1513.27	2
Gluc (-)	2990.31	2
Gluc (-)	3006.52	2
Gluc (-)	1321.13	2
Gluc (-)	2190.85	2
Gluc (-)	5633.63	2
Gluc (-)	1626.55	2
Gluc (-)	3018.11	2
Gluc (-)	5114.02	2
Gluc (-)	2782.22	2
Gluc (-)	6580.05	2
Gluc (-)	1482.1	2
Gluc (-)	1554.84	2
Gluc (-)	1157.84	2
Gluc (-)	1655.33	2
Gluc (-)	953.937	2
Gluc (-)	3936.92	2
Gluc (-)	1688.92	2
Gluc (-)	1845.01	2
Gluc (-)	3183.91	2
Gluc (-)	1728.65	2
Gluc (-)	2413.84	2
Gluc (-)	4604.83	2
Gluc (-)	1900.94	2
Gluc (-)	2286.94	2
Gluc (-)	1142.49	2
Gluc (-)	3013.02	2
Gluc (-)	1474.87	2
Gluc (-)	1165.25	2
Gluc (-)	2889.75	2
Gluc (-)	2028.4	2
Gluc (-)	3584.41	2
Gluc (-)	1893.72	2
Gluc (-)	2344.98	2
Gluc (-)	1731.7	2
Gluc (-)	2564.19	2
Gluc (-)	1834.07	2
Gluc (-)	5529.13	2
Gluc (-)	4156.06	2
Gluc (-)	1682.63	2
Gluc (-)	2401.95	2
Gluc (-)	1731.8	2
Gluc (-)	1147.02	2
Gluc (-)	3079.62	2
Gluc (-)	4064.68	2
Gluc (-)	2352.26	2
Gluc (-)	3403.59	2
Gluc (-)	3380.07	2
Gluc (-)	3452.28	2
Gluc (-)	3843.26	2
Gluc (-)	3333.36	2
Gluc (-)	3299.96	2
Gluc (-)	4631.93	2
Gluc (-)	2377.92	2
Gluc (-)	5335.06	2
Gluc (-)	1405.47	3
Gluc (-)	5796.33	3
Gluc (-)	7442.48	3
Gluc (-)	3667.73	3
Gluc (-)	1995.47	3
Gluc (-)	1945.69	3
Gluc (-)	702.788	3
Gluc (-)	1651.23	3
Gluc (-)	2102.92	3
Gluc (-)	4134.26	3
Gluc (-)	1522.44	3
Gluc (-)	1999.41	3
Gluc (-)	4091.43	3
Gluc (-)	4368.91	3
Gluc (-)	3192.1	3
Gluc (-)	2428.11	3
Gluc (-)	2750.9	3
Gluc (-)	1406.75	3
Gluc (-)	2023.81	3
Gluc (-)	2747.25	3
Gluc (-)	1412.76	3
Gluc (-)	2006.67	3
Gluc (-)	2861.31	3
Gluc (-)	6349.04	3
Gluc (-)	4926.23	3
Gluc (-)	5739.61	3
Gluc (-)	4223.71	3
Gluc (-)	1573.75	3
Gluc (-)	3283.07	3
Gluc (-)	2488.54	3
Gluc (-)	1849.81	3
Gluc (-)	4828.84	3
Gluc (-)	1099.99	3
Gluc (-)	1639.68	3
Gluc (-)	2006.96	3
Gluc (-)	3853.23	3
Gluc (-)	5464.26	3
Gluc (-)	5361.72	3
Gluc (-)	1738.1	3
Gluc (-)	907.656	3
Gluc (-)	2010.82	3
Gluc (-)	1494.04	3
Gluc (-)	5918.2	3
Gluc (-)	726.715	3
Gluc (-)	1299.09	3
Gluc (-)	3008.22	3
Gluc (-)	1688.33	3
Gluc (-)	2308.28	3
Gluc (-)	4130.34	3
Gluc (-)	1572.18	3
Gluc (-)	2837.14	3
Gluc (-)	2717.33	3
Gluc (-)	2695.18	3
Gluc (-)	2851.34	3
Gluc (-)	1576.99	3
Gluc (-)	803.139	3
Gluc (-)	831.876	3
Gluc (-)	3610.48	3
Gluc (-)	1869.6	3
Gluc (-)	3908.05	3
Gluc (-)	3721.82	3
Gluc (-)	2299.38	3
Gluc (-)	5615.85	3
Gluc (-)	4098.89	3
Gluc (-)	3000.74	3
Gluc (-)	4830.12	3
Gluc (-)	3452.73	3
Gluc (-)	2117.79	3
Gluc (-)	2873.08	3
Gluc (-)	2144.78	3
Gluc (-)	1682.36	3
Gluc (-)	4171.97	3
Gluc (-)	6153.44	3
Gluc (-)	6127.18	3
Gluc (-)	842.556	3
Gluc (-)	4002.15	3
Gluc (-)	4902.14	3
Gluc (-)	1299.38	3
Gluc (-)	989.704	3
Gluc (-)	1688.55	3
Gluc (-)	3240.43	3
Gluc (-)	1246.95	3
Gluc (-)	2552.19	3
Gluc (-)	1921.35	3
Gluc (-)	2831.59	3
Gluc (-)	1112.99	3
Gluc (-)	1088.53	3
Gluc (-)	2894.44	3
Gluc (-)	1797.29	3
Gluc (-)	3409.81	3
Gluc (-)	3502.8	3
Gluc (-)	4474.42	3
Gluc (-)	3147.87	3
Gluc (-)	2736.41	3
Gluc (-)	2181.13	3
Gluc (-)	3363.6	3
Gluc (-)	1868.24	3
Gluc (-)	1801.71	3
Gluc (-)	2822.87	3
Gluc (-)	2932.45	3
Gluc (-)	2758.99	3
Gluc (-)	2327.68	3
Gluc (-)	2836.9	3
Gluc (-)	1970.31	3
Gluc (-)	2649.98	3
Gluc (-)	1539.54	3
Gluc (-)	893.984	3
Gluc (-)	984.123	3
[truncated: 6,018 more rows]

## Sheet: Fig 7c
1750 cells (rows) per condition per cell line were randomly sampled and plotted in the figure.
total_DAPI	mean_EDU	gH2AX_foci	celltype	condition	sample_id
19423576	10760.1	28	HeLa	siCTRL NT	1
13755447	273.876	6	HeLa	siCTRL NT	1
8765084	1314.08	1	HeLa	siCTRL NT	1
13475506	464.415	4	HeLa	siCTRL NT	1
13170652	306.747	4	HeLa	siCTRL NT	1
16488799	9143.21	20	HeLa	siCTRL NT	1
17445762	9790.78	24	HeLa	siCTRL NT	1
13555171	286.195	2	HeLa	siCTRL NT	1
14682269	4615.8	17	HeLa	siCTRL NT	1
21841646	12875.7	41	HeLa	siCTRL NT	1
25568674	302.74	33	HeLa	siCTRL NT	1
18096040	8510.26	10	HeLa	siCTRL NT	1
19469030	12802.5	18	HeLa	siCTRL NT	1
20635102	403.693	13	HeLa	siCTRL NT	1
20295926	10222.9	30	HeLa	siCTRL NT	1
11964054	914.41	3	HeLa	siCTRL NT	1
13576468	303.195	3	HeLa	siCTRL NT	1
8.27476e+06	2858.33	0	HeLa	siCTRL NT	1
18819986	2330.3	13	HeLa	siCTRL NT	1
14097664	271.889	1	HeLa	siCTRL NT	1
13918272	343.611	6	HeLa	siCTRL NT	1
24288512	6508.13	37	HeLa	siCTRL NT	1
13092460	298.264	1	HeLa	siCTRL NT	1
13357444	3373.21	9	HeLa	siCTRL NT	1
21794406	11980	29	HeLa	siCTRL NT	1
10698636	2342.16	5	HeLa	siCTRL NT	1
7738182	326.018	0	HeLa	siCTRL NT	1
13786643	285.659	0	HeLa	siCTRL NT	1
13212416	311.267	5	HeLa	siCTRL NT	1
8639178	1961.19	0	HeLa	siCTRL NT	1
13626364	291.137	2	HeLa	siCTRL NT	1
13397171	8740.66	22	HeLa	siCTRL NT	1
13498618	282.637	9	HeLa	siCTRL NT	1
24168492	397.444	21	HeLa	siCTRL NT	1
20903032	4415.17	22	HeLa	siCTRL NT	1
14182010	334.204	6	HeLa	siCTRL NT	1
14219359	3692.58	11	HeLa	siCTRL NT	1
20308468	13069.7	23	HeLa	siCTRL NT	1
15497002	307.552	0	HeLa	siCTRL NT	1
18044780	11683.5	18	HeLa	siCTRL NT	1
20052282	9603.67	39	HeLa	siCTRL NT	1
13137701	334.393	1	HeLa	siCTRL NT	1
13191599	298.51	5	HeLa	siCTRL NT	1
23244764	384.255	2	HeLa	siCTRL NT	1
13820122	10185.3	5	HeLa	siCTRL NT	1
11517616	5814.57	9	HeLa	siCTRL NT	1
14882241	283.434	1	HeLa	siCTRL NT	1
25637372	301.871	6	HeLa	siCTRL NT	1
20618732	12135.1	39	HeLa	siCTRL NT	1
29008868	345.165	50	HeLa	siCTRL NT	1
13546017	285.106	4	HeLa	siCTRL NT	1
14061074	1170.84	10	HeLa	siCTRL NT	1
14359766	294.362	1	HeLa	siCTRL NT	1
24438226	388.259	26	HeLa	siCTRL NT	1
15195966	287.884	4	HeLa	siCTRL NT	1
20781464	11430.6	23	HeLa	siCTRL NT	1
10317705	11496.5	16	HeLa	siCTRL NT	1
13058293	301.788	4	HeLa	siCTRL NT	1
13058335	307.558	4	HeLa	siCTRL NT	1
12675740	298.095	1	HeLa	siCTRL NT	1
7930685	10998.5	16	HeLa	siCTRL NT	1
19246902	11762	19	HeLa	siCTRL NT	1
16425363	9061.49	22	HeLa	siCTRL NT	1
29258528	318.059	7	HeLa	siCTRL NT	1
13924601	295.284	4	HeLa	siCTRL NT	1
14841917	280.991	4	HeLa	siCTRL NT	1
13963804	285.881	5	HeLa	siCTRL NT	1
25105270	1333.96	37	HeLa	siCTRL NT	1
16720873	8723.06	14	HeLa	siCTRL NT	1
14051582	287.727	2	HeLa	siCTRL NT	1
20248000	13243.2	35	HeLa	siCTRL NT	1
22782806	413.737	9	HeLa	siCTRL NT	1
14336599	5549.9	9	HeLa	siCTRL NT	1
23811812	1227.01	32	HeLa	siCTRL NT	1
25552148	318.962	39	HeLa	siCTRL NT	1
13980718	301.287	4	HeLa	siCTRL NT	1
12570925	337.88	2	HeLa	siCTRL NT	1
12868763	286.507	7	HeLa	siCTRL NT	1
12563201	373.749	2	HeLa	siCTRL NT	1
16301568	6945.46	20	HeLa	siCTRL NT	1
15051503	11616.3	16	HeLa	siCTRL NT	1
25861534	316.394	7	HeLa	siCTRL NT	1
13875379	1635.53	2	HeLa	siCTRL NT	1
7.83602e+06	624.048	0	HeLa	siCTRL NT	1
21117210	9739.9	24	HeLa	siCTRL NT	1
22323954	8170.59	34	HeLa	siCTRL NT	1
13896472	6548.04	12	HeLa	siCTRL NT	1
12258496	320.415	2	HeLa	siCTRL NT	1
21256084	9981.96	24	HeLa	siCTRL NT	1
14154260	3436.88	7	HeLa	siCTRL NT	1
13488539	1664.14	2	HeLa	siCTRL NT	1
13535845	288.392	2	HeLa	siCTRL NT	1
23025652	321.801	0	HeLa	siCTRL NT	1
14631967	277.056	15	HeLa	siCTRL NT	1
12409938	304.407	3	HeLa	siCTRL NT	1
13196254	298.407	3	HeLa	siCTRL NT	1
14382584	275.728	14	HeLa	siCTRL NT	1
14033295	294.374	2	HeLa	siCTRL NT	1
14495842	272.588	14	HeLa	siCTRL NT	1
9731276	292.8	0	HeLa	siCTRL NT	1
14021657	2612.89	1	HeLa	siCTRL NT	1
14167818	278.435	12	HeLa	siCTRL NT	1
13580489	288.306	2	HeLa	siCTRL NT	1
14632112	272.45	12	HeLa	siCTRL NT	1
13905806	283.091	7	HeLa	siCTRL NT	1
12494526	295.776	0	HeLa	siCTRL NT	1
12855183	293.07	1	HeLa	siCTRL NT	1
13125007	287.25	0	HeLa	siCTRL NT	1
14352482	276.516	11	HeLa	siCTRL NT	1
14658728	285.747	18	HeLa	siCTRL NT	1
14083784	285.158	2	HeLa	siCTRL NT	1
23952108	12682.4	48	HeLa	siCTRL NT	1
14139470	284.603	14	HeLa	siCTRL NT	1
27475896	295.445	34	HeLa	siCTRL NT	1
27762848	3635.19	6	HeLa	siCTRL NT	1
23978454	14869	52	HeLa	siCTRL NT	1
14064645	288.204	1	HeLa	siCTRL NT	1
28609732	321.512	45	HeLa	siCTRL NT	1
13108179	302.334	2	HeLa	siCTRL NT	1
24469142	6386.33	27	HeLa	siCTRL NT	1
28091876	306.717	31	HeLa	siCTRL NT	1
12963973	294.448	6	HeLa	siCTRL NT	1
29493678	321.608	43	HeLa	siCTRL NT	1
25461102	12300.9	57	HeLa	siCTRL NT	1
14060556	297.807	3	HeLa	siCTRL NT	1
13984958	312.969	3	HeLa	siCTRL NT	1
13659612	283.832	3	HeLa	siCTRL NT	1
17265784	14396.1	33	HeLa	siCTRL NT	1
25513278	306.706	27	HeLa	siCTRL NT	1
13951185	284.007	2	HeLa	siCTRL NT	1
27132380	8619.99	54	HeLa	siCTRL NT	1
13296836	280.58	4	HeLa	siCTRL NT	1
11092624	289.999	1	HeLa	siCTRL NT	1
13745118	330.182	2	HeLa	siCTRL NT	1
13478373	298.746	1	HeLa	siCTRL NT	1
21884646	18789.4	27	HeLa	siCTRL NT	1
11079272	310.753	2	HeLa	siCTRL NT	1
12864752	310.041	2	HeLa	siCTRL NT	1
13819260	326.062	6	HeLa	siCTRL NT	1
18075228	12132.4	37	HeLa	siCTRL NT	1
13302380	284.822	2	HeLa	siCTRL NT	1
29039014	338.815	44	HeLa	siCTRL NT	1
28065456	345.12	62	HeLa	siCTRL NT	1
11058764	331.604	4	HeLa	siCTRL NT	1
25743374	13864.2	55	HeLa	siCTRL NT	1
23525662	16154.4	39	HeLa	siCTRL NT	1
13214267	297.928	7	HeLa	siCTRL NT	1
28167546	330.54	33	HeLa	siCTRL NT	1
17097624	11313.4	28	HeLa	siCTRL NT	1
13894047	801.828	3	HeLa	siCTRL NT	1
13981670	327.729	12	HeLa	siCTRL NT	1
20511996	14639.7	39	HeLa	siCTRL NT	1
7725521	298.005	3	HeLa	siCTRL NT	1
13515453	320	2	HeLa	siCTRL NT	1
14939219	370.485	14	HeLa	siCTRL NT	1
13331544	286.589	1	HeLa	siCTRL NT	1
13466110	295.112	6	HeLa	siCTRL NT	1
13513420	4297.29	4	HeLa	siCTRL NT	1
13738929	294.622	1	HeLa	siCTRL NT	1
28230894	7384.93	54	HeLa	siCTRL NT	1
21193278	14376.1	37	HeLa	siCTRL NT	1
14552236	302.206	2	HeLa	siCTRL NT	1
14261963	334.345	12	HeLa	siCTRL NT	1
14224445	304.45	4	HeLa	siCTRL NT	1
22428206	9005.11	46	HeLa	siCTRL NT	1
27852856	2636.81	53	HeLa	siCTRL NT	1
27672472	322.857	25	HeLa	siCTRL NT	1
15052373	6822.38	18	HeLa	siCTRL NT	1
13667600	316.732	20	HeLa	siCTRL NT	1
27424566	302.003	50	HeLa	siCTRL NT	1
13160078	338.088	1	HeLa	siCTRL NT	1
13374733	300.264	2	HeLa	siCTRL NT	1
13944272	344.509	11	HeLa	siCTRL NT	1
8611707	290.935	3	HeLa	siCTRL NT	1
13914988	379.517	14	HeLa	siCTRL NT	1
26162938	4858.02	56	HeLa	siCTRL NT	1
13389605	6158.94	2	HeLa	siCTRL NT	1
14755726	302.878	4	HeLa	siCTRL NT	1
30883142	12220.2	32	HeLa	siCTRL NT	1
14252425	305.395	0	HeLa	siCTRL NT	1
13000563	287.442	8	HeLa	siCTRL NT	1
13425831	303.6	2	HeLa	siCTRL NT	1
13247405	282.309	7	HeLa	siCTRL NT	1
16874714	13461.4	23	HeLa	siCTRL NT	1
13988254	305.268	5	HeLa	siCTRL NT	1
19586174	14595.8	40	HeLa	siCTRL NT	1
10364750	359.376	5	HeLa	siCTRL NT	1
19679894	10624.2	39	HeLa	siCTRL NT	1
13564059	328.338	4	HeLa	siCTRL NT	1
28926094	367.815	21	HeLa	siCTRL NT	1
17383006	15776.1	30	HeLa	siCTRL NT	1
12579173	276.438	5	HeLa	siCTRL NT	1
12992308	275.149	6	HeLa	siCTRL NT	1
26910772	350.313	22	HeLa	siCTRL NT	1
31779352	672.1	97	HeLa	siCTRL NT	1
13471116	316.267	6	HeLa	siCTRL NT	1
13589776	300.782	2	HeLa	siCTRL NT	1
13769708	304.233	1	HeLa	siCTRL NT	1
12639396	318.26	4	HeLa	siCTRL NT	1
23167978	314.85	21	HeLa	siCTRL NT	1
29657998	11114.2	25	HeLa	siCTRL NT	1
13526685	354.638	3	HeLa	siCTRL NT	1
15716569	460.702	4	HeLa	siCTRL NT	1
13340511	309.806	1	HeLa	siCTRL NT	1
20808812	9640.3	35	HeLa	siCTRL NT	1
13991729	324.22	4	HeLa	siCTRL NT	1
12553125	332.011	5	HeLa	siCTRL NT	1
12817740	296.634	5	HeLa	siCTRL NT	1
22766132	15696.9	39	HeLa	siCTRL NT	1
14004917	326.76	3	HeLa	siCTRL NT	1
25376476	320.365	10	HeLa	siCTRL NT	1
13317719	313.456	12	HeLa	siCTRL NT	1
13197202	312.857	2	HeLa	siCTRL NT	1
13609941	356.899	5	HeLa	siCTRL NT	1
24271246	8658.34	45	HeLa	siCTRL NT	1
13097275	297.509	2	HeLa	siCTRL NT	1
13444914	306.961	1	HeLa	siCTRL NT	1
15510815	13060.1	31	HeLa	siCTRL NT	1
12714942	3498.83	15	HeLa	siCTRL NT	1
13130522	304.24	5	HeLa	siCTRL NT	1
13439362	296.025	5	HeLa	siCTRL NT	1
13613701	6516.4	11	HeLa	siCTRL NT	1
13294860	292.382	3	HeLa	siCTRL NT	1
14224022	8325.43	11	HeLa	siCTRL NT	1
13884587	310.796	8	HeLa	siCTRL NT	1
13497750	4985.92	24	HeLa	siCTRL NT	1
26451780	295.649	32	HeLa	siCTRL NT	1
12761503	310.263	4	HeLa	siCTRL NT	1
16695533	612.191	7	HeLa	siCTRL NT	1
21280456	13051.5	42	HeLa	siCTRL NT	1
13359203	345.982	4	HeLa	siCTRL NT	1
13771166	313.047	6	HeLa	siCTRL NT	1
12945394	318.359	1	HeLa	siCTRL NT	1
7947411	270.925	4	HeLa	siCTRL NT	1
13249463	318.004	1	HeLa	siCTRL NT	1
15305574	15731.1	19	HeLa	siCTRL NT	1
13511359	6737.21	7	HeLa	siCTRL NT	1
12979530	310.977	2	HeLa	siCTRL NT	1
19775626	14281.5	43	HeLa	siCTRL NT	1
14290690	10029.9	15	HeLa	siCTRL NT	1
19699792	13838.1	34	HeLa	siCTRL NT	1
15182717	13871.9	34	HeLa	siCTRL NT	1
13428063	331.678	2	HeLa	siCTRL NT	1
14470990	16508.4	22	HeLa	siCTRL NT	1
26313730	311.234	34	HeLa	siCTRL NT	1
16795332	14047.7	21	HeLa	siCTRL NT	1
12690157	263.737	5	HeLa	siCTRL NT	1
7735538	300.709	0	HeLa	siCTRL NT	1
12972899	312.307	1	HeLa	siCTRL NT	1
12340951	257.796	1	HeLa	siCTRL NT	1
13680310	319.612	2	HeLa	siCTRL NT	1
21684818	12357.4	45	HeLa	siCTRL NT	1
16610810	9772.96	51	HeLa	siCTRL NT	1
12328392	268.8	1	HeLa	siCTRL NT	1
15269074	15159.6	33	HeLa	siCTRL NT	1
12830484	265.19	2	HeLa	siCTRL NT	1
12120644	305.243	6	HeLa	siCTRL NT	1
12232500	774.668	4	HeLa	siCTRL NT	1
24031390	309.531	8	HeLa	siCTRL NT	1
15467624	13802.9	19	HeLa	siCTRL NT	1
12684025	3077.01	6	HeLa	siCTRL NT	1
12480433	314.094	9	HeLa	siCTRL NT	1
12181894	308.805	1	HeLa	siCTRL NT	1
18413478	13654.2	48	HeLa	siCTRL NT	1
14790194	14949.9	16	HeLa	siCTRL NT	1
12365624	258.81	1	HeLa	siCTRL NT	1
12620407	284.021	2	HeLa	siCTRL NT	1
23864198	10981.6	48	HeLa	siCTRL NT	1
12297694	268.401	1	HeLa	siCTRL NT	1
12599420	273.694	0	HeLa	siCTRL NT	1
18240426	300.783	5	HeLa	siCTRL NT	1
24764080	301.34	9	HeLa	siCTRL NT	1
12618733	5080.52	5	HeLa	siCTRL NT	1
12737983	264.536	2	HeLa	siCTRL NT	1
13247088	307.568	12	HeLa	siCTRL NT	1
13666693	9678.66	10	HeLa	siCTRL NT	1
12604377	287.302	2	HeLa	siCTRL NT	1
12539805	308.506	16	HeLa	siCTRL NT	1
20086150	303.376	30	HeLa	siCTRL NT	1
13150935	5171.18	12	HeLa	siCTRL NT	1
12295583	1368.93	2	HeLa	siCTRL NT	1
11800894	294.067	0	HeLa	siCTRL NT	1
13252541	6621.82	13	HeLa	siCTRL NT	1
11745881	282.834	0	HeLa	siCTRL NT	1
11643044	264.032	0	HeLa	siCTRL NT	1
8654614	329.486	1	HeLa	siCTRL NT	1
24148404	685.803	4	HeLa	siCTRL NT	1
12533020	5340.15	17	HeLa	siCTRL NT	1
12650527	5443.99	14	HeLa	siCTRL NT	1
14984159	14929	18	HeLa	siCTRL NT	1
11144716	275.704	0	HeLa	siCTRL NT	1
12445424	3022.34	11	HeLa	siCTRL NT	1
11560247	258.05	0	HeLa	siCTRL NT	1
16597905	246.813	20	HeLa	siCTRL NT	1
24244490	7044.29	19	HeLa	siCTRL NT	1
22499232	2209.43	22	HeLa	siCTRL NT	1
14039605	17754.3	28	HeLa	siCTRL NT	1
20695596	7508.78	24	HeLa	siCTRL NT	1
16258095	16114	45	HeLa	siCTRL NT	1
10969376	301.555	6	HeLa	siCTRL NT	1
16641052	10471.4	12	HeLa	siCTRL NT	1
15012603	11189.9	6	HeLa	siCTRL NT	1
13948789	11360.1	11	HeLa	siCTRL NT	1
11505094	10027.6	7	HeLa	siCTRL NT	1
13868491	222.357	0	HeLa	siCTRL NT	1
13858254	9584.73	25	HeLa	siCTRL NT	1
27431652	5592.11	58	HeLa	siCTRL NT	1
11249569	5449.92	12	HeLa	siCTRL NT	1
15055528	9309.26	3	HeLa	siCTRL NT	1
23514662	10680.8	43	HeLa	siCTRL NT	1
15991043	9510.08	8	HeLa	siCTRL NT	1
13875372	227.032	2	HeLa	siCTRL NT	1
9391829	275.729	5	HeLa	siCTRL NT	1
9283410	219.45	2	HeLa	siCTRL NT	1
14229587	8325.73	6	HeLa	siCTRL NT	1
27453792	6961.05	52	HeLa	siCTRL NT	1
14670282	232.805	2	HeLa	siCTRL NT	1
14676658	233.245	1	HeLa	siCTRL NT	1
13763465	229.409	0	HeLa	siCTRL NT	1
14103922	9799.05	10	HeLa	siCTRL NT	1
8828903	238.664	0	HeLa	siCTRL NT	1
12985259	313.28	0	HeLa	siCTRL NT	1
14789732	239.418	2	HeLa	siCTRL NT	1
22550794	255.176	14	HeLa	siCTRL NT	1
13005744	248.944	1	HeLa	siCTRL NT	1
21964184	9582.32	37	HeLa	siCTRL NT	1
12918102	267.152	2	HeLa	siCTRL NT	1
13329899	243.819	1	HeLa	siCTRL NT	1
15913229	5249.26	7	HeLa	siCTRL NT	1
16540510	7469.11	20	HeLa	siCTRL NT	1
9868520	258.525	2	HeLa	siCTRL NT	1
12765679	248.132	1	HeLa	siCTRL NT	1
9789330	253.53	2	HeLa	siCTRL NT	1
11310446	266.974	3	HeLa	siCTRL NT	1
11783087	9459.18	2	HeLa	siCTRL NT	1
13338562	248.62	1	HeLa	siCTRL NT	1
12663390	248.88	3	HeLa	siCTRL NT	1
13333051	253.855	0	HeLa	siCTRL NT	1
12578529	261.846	3	HeLa	siCTRL NT	1
21059726	10283.9	13	HeLa	siCTRL NT	1
24897442	6289.72	23	HeLa	siCTRL NT	1
15173093	249.328	3	HeLa	siCTRL NT	1
8729592	244.089	7	HeLa	siCTRL NT	1
12959794	258.849	2	HeLa	siCTRL NT	1
14782211	246.442	7	HeLa	siCTRL NT	1
13969181	3383.54	5	HeLa	siCTRL NT	1
15369262	254.787	1	HeLa	siCTRL NT	1
14480671	242.115	2	HeLa	siCTRL NT	1
13707566	234.714	2	HeLa	siCTRL NT	1
14582839	245.195	9	HeLa	siCTRL NT	1
29342430	258.146	9	HeLa	siCTRL NT	1
16520035	264.76	2	HeLa	siCTRL NT	1
15443218	504.72	3	HeLa	siCTRL NT	1
8140676	261.91	1	HeLa	siCTRL NT	1
13038035	229.432	1	HeLa	siCTRL NT	1
15295994	1730.61	17	HeLa	siCTRL NT	1
16112012	7604.98	28	HeLa	siCTRL NT	1
13952774	3632.81	11	HeLa	siCTRL NT	1
8.14881e+06	263.245	3	HeLa	siCTRL NT	1
14469615	251.328	1	HeLa	siCTRL NT	1
14982366	262.168	3	HeLa	siCTRL NT	1
15604581	263.317	2	HeLa	siCTRL NT	1
15607181	262.265	8	HeLa	siCTRL NT	1
14947695	265.991	2	HeLa	siCTRL NT	1
14682789	254.884	1	HeLa	siCTRL NT	1
13714478	233.14	2	HeLa	siCTRL NT	1
14454456	248.833	18	HeLa	siCTRL NT	1
11776665	280.471	2	HeLa	siCTRL NT	1
13933342	239.732	1	HeLa	siCTRL NT	1
14520188	268.421	9	HeLa	siCTRL NT	1
14520733	268.144	4	HeLa	siCTRL NT	1
16292254	283.781	2	HeLa	siCTRL NT	1
14349548	257.063	0	HeLa	siCTRL NT	1
15081374	274.038	4	HeLa	siCTRL NT	1
15524361	262.601	3	HeLa	siCTRL NT	1
15214549	266.568	5	HeLa	siCTRL NT	1
14675711	281.364	7	HeLa	siCTRL NT	1
14489275	260.788	16	HeLa	siCTRL NT	1
15983018	321.14	2	HeLa	siCTRL NT	1
15752977	285.816	3	HeLa	siCTRL NT	1
16769903	12988.9	20	HeLa	siCTRL NT	1
14748916	279.731	2	HeLa	siCTRL NT	1
14648562	294.726	6	HeLa	siCTRL NT	1
19830944	16399.1	41	HeLa	siCTRL NT	1
15987141	323.495	1	HeLa	siCTRL NT	1
18555642	15374.6	19	HeLa	siCTRL NT	1
14730937	284.006	1	HeLa	siCTRL NT	1
19441614	12244.3	13	HeLa	siCTRL NT	1
19347962	17758.2	38	HeLa	siCTRL NT	1
14532006	312.751	7	HeLa	siCTRL NT	1
18424818	9955.65	36	HeLa	siCTRL NT	1
14723677	263.396	12	HeLa	siCTRL NT	1
9220803	10965.3	12	HeLa	siCTRL NT	1
20162956	14993.1	31	HeLa	siCTRL NT	1
15069345	281.627	22	HeLa	siCTRL NT	1
7.68648e+06	12590.8	9	HeLa	siCTRL NT	1
14905122	14093.7	11	HeLa	siCTRL NT	1
20033944	11898.5	28	HeLa	siCTRL NT	1
20961532	16830	38	HeLa	siCTRL NT	1
14040352	296.127	1	HeLa	siCTRL NT	1
22197094	11364.2	37	HeLa	siCTRL NT	1
13990042	272.188	4	HeLa	siCTRL NT	1
15344662	277.399	13	HeLa	siCTRL NT	1
20356634	12613.9	36	HeLa	siCTRL NT	1
15277772	275.454	13	HeLa	siCTRL NT	1
14745911	269.53	7	HeLa	siCTRL NT	1
14344000	291.66	0	HeLa	siCTRL NT	1
26424282	14286.8	64	HeLa	siCTRL NT	1
14421061	298.254	1	HeLa	siCTRL NT	1
15502668	262.294	5	HeLa	siCTRL NT	1
14837338	381.698	5	HeLa	siCTRL NT	1
19724944	14704.2	29	HeLa	siCTRL NT	1
19879546	16374	28	HeLa	siCTRL NT	1
15502134	270.784	6	HeLa	siCTRL NT	1
14056432	279.453	2	HeLa	siCTRL NT	1
19051032	16102.4	27	HeLa	siCTRL NT	1
21673992	13595.6	29	HeLa	siCTRL NT	1
15633460	264.398	3	HeLa	siCTRL NT	1
15218554	277.326	11	HeLa	siCTRL NT	1
15820482	12370.5	16	HeLa	siCTRL NT	1
19263312	15021.7	33	HeLa	siCTRL NT	1
16800434	14924.2	14	HeLa	siCTRL NT	1
16627407	11000.3	13	HeLa	siCTRL NT	1
31492850	280.244	17	HeLa	siCTRL NT	1
21843482	11302.5	30	HeLa	siCTRL NT	1
14526111	274.438	8	HeLa	siCTRL NT	1
14595219	7974.32	7	HeLa	siCTRL NT	1
15989899	266.449	4	HeLa	siCTRL NT	1
14250541	305.592	2	HeLa	siCTRL NT	1
17924526	14680.3	22	HeLa	siCTRL NT	1
14157539	269.158	3	HeLa	siCTRL NT	1
15019749	277.149	13	HeLa	siCTRL NT	1
14681946	272.14	3	HeLa	siCTRL NT	1
15375023	377.488	1	HeLa	siCTRL NT	1
13975198	308.662	1	HeLa	siCTRL NT	1
30166058	298.198	35	HeLa	siCTRL NT	1
15451501	5542.42	8	HeLa	siCTRL NT	1
29473910	519.445	47	HeLa	siCTRL NT	1
15422095	15941.2	10	HeLa	siCTRL NT	1
14351602	314.138	1	HeLa	siCTRL NT	1
14087846	259.612	6	HeLa	siCTRL NT	1
27028278	15320.3	22	HeLa	siCTRL NT	1
24166150	13548.5	34	HeLa	siCTRL NT	1
16078243	10835.1	11	HeLa	siCTRL NT	1
28993206	381.071	29	HeLa	siCTRL NT	1
14532623	302.771	11	HeLa	siCTRL NT	1
20751040	14805.7	16	HeLa	siCTRL NT	1
28285416	367.187	2	HeLa	siCTRL NT	1
13706072	312.859	1	HeLa	siCTRL NT	1
14196383	278.974	0	HeLa	siCTRL NT	1
14618394	330.562	13	HeLa	siCTRL NT	1
26974228	8838.17	50	HeLa	siCTRL NT	1
16405385	14687.4	12	HeLa	siCTRL NT	1
14455471	6193.67	7	HeLa	siCTRL NT	1
14513954	295.882	2	HeLa	siCTRL NT	1
10911658	449.276	1	HeLa	siCTRL NT	1
16880278	12403.6	17	HeLa	siCTRL NT	1
20500496	19498.6	25	HeLa	siCTRL NT	1
27538428	342.778	3	HeLa	siCTRL NT	1
15432172	13348.1	11	HeLa	siCTRL NT	1
7657415	14553.1	9	HeLa	siCTRL NT	1
16992568	11996.1	18	HeLa	siCTRL NT	1
14541403	285.292	3	HeLa	siCTRL NT	1
25047866	14499.4	33	HeLa	siCTRL NT	1
14284535	322.001	5	HeLa	siCTRL NT	1
22745412	526.556	7	HeLa	siCTRL NT	1
26020810	9657.65	43	HeLa	siCTRL NT	1
14443740	318.752	9	HeLa	siCTRL NT	1
12832654	13465.4	26	HeLa	siCTRL NT	1
12300017	12349.4	17	HeLa	siCTRL NT	1
13379077	11185.8	8	HeLa	siCTRL NT	1
15097889	6796.4	12	HeLa	siCTRL NT	1
12844483	307.358	5	HeLa	siCTRL NT	1
29207724	311.598	1	HeLa	siCTRL NT	1
13014164	329.027	4	HeLa	siCTRL NT	1
18929624	15798.5	35	HeLa	siCTRL NT	1
15190104	21432.1	31	HeLa	siCTRL NT	1
14114252	346.074	0	HeLa	siCTRL NT	1
27681202	310.004	0	HeLa	siCTRL NT	1
14419166	12039.1	8	HeLa	siCTRL NT	1
26523074	9194.37	52	HeLa	siCTRL NT	1
9409999	16647.7	8	HeLa	siCTRL NT	1
18007470	20254.6	35	HeLa	siCTRL NT	1
15461584	16858.1	16	HeLa	siCTRL NT	1
13532518	323.969	11	HeLa	siCTRL NT	1
13230864	3332.77	7	HeLa	siCTRL NT	1
10557457	17731.1	19	HeLa	siCTRL NT	1
28704294	315.258	46	HeLa	siCTRL NT	1
13239850	415.417	13	HeLa	siCTRL NT	1
8370409	8345.11	2	HeLa	siCTRL NT	1
13426599	2344.09	5	HeLa	siCTRL NT	1
11168648	359.234	0	HeLa	siCTRL NT	1
13272871	337.259	11	HeLa	siCTRL NT	1
13014534	314.473	1	HeLa	siCTRL NT	1
12239209	287.92	4	HeLa	siCTRL NT	1
11726427	292.71	0	HeLa	siCTRL NT	1
29311622	5298.74	50	HeLa	siCTRL NT	1
13524740	308.831	8	HeLa	siCTRL NT	1
27011828	307.826	34	HeLa	siCTRL NT	1
16824030	13510.4	21	HeLa	siCTRL NT	1
13268163	321.802	12	HeLa	siCTRL NT	1
13197685	298.822	5	HeLa	siCTRL NT	1
13220971	340.708	0	HeLa	siCTRL NT	1
28127544	308.618	34	HeLa	siCTRL NT	1
17080922	16637.1	31	HeLa	siCTRL NT	1
25646290	10979	48	HeLa	siCTRL NT	1
24337326	17439	54	HeLa	siCTRL NT	1
13104106	302.362	4	HeLa	siCTRL NT	1
20251538	23333.6	37	HeLa	siCTRL NT	1
14398411	3391.99	2	HeLa	siCTRL NT	1
11248432	8429.71	9	HeLa	siCTRL NT	1
23600082	9210.29	43	HeLa	siCTRL NT	1
12977896	288.822	0	HeLa	siCTRL NT	1
23159316	14591.5	34	HeLa	siCTRL NT	1
9764148	4084.52	3	HeLa	siCTRL NT	1
27163510	342.868	32	HeLa	siCTRL NT	1
26387334	324.542	29	HeLa	siCTRL NT	1
7640561	9204.75	14	HeLa	siCTRL NT	1
12450654	312.654	5	HeLa	siCTRL NT	1
12896556	300.633	2	HeLa	siCTRL NT	1
20498834	20742.7	39	HeLa	siCTRL NT	1
23644244	15502.4	53	HeLa	siCTRL NT	1
20670022	22479.3	44	HeLa	siCTRL NT	1
23213964	12166.8	47	HeLa	siCTRL NT	1
26227906	269.911	47	HeLa	siCTRL NT	1
13114107	11859.1	11	HeLa	siCTRL NT	1
14284865	14241.1	7	HeLa	siCTRL NT	1
17546402	21727.4	33	HeLa	siCTRL NT	1
12417587	281.083	2	HeLa	siCTRL NT	1
24970144	299.179	24	HeLa	siCTRL NT	1
20362866	23868	37	HeLa	siCTRL NT	1
17358480	22778.9	30	HeLa	siCTRL NT	1
19266964	22678.4	43	HeLa	siCTRL NT	1
18086004	21644.5	38	HeLa	siCTRL NT	1
25488776	305.512	25	HeLa	siCTRL NT	1
22283006	18100.6	37	HeLa	siCTRL NT	1
11238906	4420.6	9	HeLa	siCTRL NT	1
9870605	4666.58	6	HeLa	siCTRL NT	1
8534102	1631.95	2	HeLa	siCTRL NT	1
10950230	254.812	2	HeLa	siCTRL NT	1
11521441	265.995	2	HeLa	siCTRL NT	1
10579350	240.872	3	HeLa	siCTRL NT	1
10948682	236.888	0	HeLa	siCTRL NT	1
11437868	239.003	5	HeLa	siCTRL NT	1
11750162	239.489	10	HeLa	siCTRL NT	1
8860147	272.764	2	HeLa	siCTRL NT	1
10524690	261.34	0	HeLa	siCTRL NT	1
23362976	13705	48	HeLa	siCTRL NT	1
11352454	265.617	3	HeLa	siCTRL NT	1
12073317	254.098	10	HeLa	siCTRL NT	1
11708638	254.716	7	HeLa	siCTRL NT	1
23631932	712.888	51	HeLa	siCTRL NT	1
8557150	9828.53	3	HeLa	siCTRL NT	1
10590965	233.455	6	HeLa	siCTRL NT	1
11209291	264.832	5	HeLa	siCTRL NT	1
11814010	250.926	8	HeLa	siCTRL NT	1
10868728	258.609	0	HeLa	siCTRL NT	1
11718070	250.628	7	HeLa	siCTRL NT	1
21308514	7620.85	55	HeLa	siCTRL NT	1
12279504	9980.2	19	HeLa	siCTRL NT	1
10410200	255.734	1	HeLa	siCTRL NT	1
23567038	246.054	19	HeLa	siCTRL NT	1
23648992	253.081	25	HeLa	siCTRL NT	1
14976161	18473.2	26	HeLa	siCTRL NT	1
8475938	241.86	0	HeLa	siCTRL NT	1
13253101	254.319	2	HeLa	siCTRL NT	1
10864341	268.052	0	HeLa	siCTRL NT	1
13976079	243.367	2	HeLa	siCTRL NT	1
12641003	264.884	1	HeLa	siCTRL NT	1
13787566	297.188	0	HeLa	siCTRL NT	1
14346418	254.438	0	HeLa	siCTRL NT	1
15314590	249.648	2	HeLa	siCTRL NT	1
14164143	2509.19	6	HeLa	siCTRL NT	1
9948264	259.425	0	HeLa	siCTRL NT	1
11420276	255.882	0	HeLa	siCTRL NT	1
12048342	9888.25	25	HeLa	siCTRL NT	1
14562821	268.352	1	HeLa	siCTRL NT	1
18695172	9827.6	48	HeLa	siCTRL NT	1
13965295	1946.02	7	HeLa	siCTRL NT	1
13945508	267.13	0	HeLa	siCTRL NT	1
15065320	256.274	0	HeLa	siCTRL NT	1
14752620	259.485	0	HeLa	siCTRL NT	1
13537934	269.928	1	HeLa	siCTRL NT	1
11806497	260.063	0	HeLa	siCTRL NT	1
14178163	2122.41	0	HeLa	siCTRL NT	1
15684142	7584.25	15	HeLa	siCTRL NT	1
14479026	262.314	0	HeLa	siCTRL NT	1
11256581	2316.98	1	HeLa	siCTRL NT	1
21959398	10151.4	34	HeLa	siCTRL NT	1
18761396	10488.2	44	HeLa	siCTRL NT	1
8152502	3545.23	1	HeLa	siCTRL NT	1
27707332	13662.7	9	HeLa	siCTRL NT	1
13868732	271.332	0	HeLa	siCTRL NT	1
14158272	977.581	2	HeLa	siCTRL NT	1
13786431	266.058	0	HeLa	siCTRL NT	1
15381069	1802.02	0	HeLa	siCTRL NT	1
18246104	10100.2	24	HeLa	siCTRL NT	1
14032766	276.225	5	HeLa	siCTRL NT	1
15330469	9469.31	12	HeLa	siCTRL NT	1
16533393	7174.78	12	HeLa	siCTRL NT	1
13440742	269.91	1	HeLa	siCTRL NT	1
14951356	1098.04	0	HeLa	siCTRL NT	1
13650156	268.112	0	HeLa	siCTRL NT	1
14579213	527.393	0	HeLa	siCTRL NT	1
15888448	14755.8	33	HeLa	siCTRL NT	1
14128264	267.216	7	HeLa	siCTRL NT	1
14633558	355.054	6	HeLa	siCTRL NT	1
14610924	4923.03	7	HeLa	siCTRL NT	1
14761971	277.313	2	HeLa	siCTRL NT	1
15090023	276.432	1	HeLa	siCTRL NT	1
13832007	335.277	0	HeLa	siCTRL NT	1
16430750	10155.2	6	HeLa	siCTRL NT	1
28556750	13619	6	HeLa	siCTRL NT	1
7827074	266.727	6	HeLa	siCTRL NT	1
13986045	10965.1	4	HeLa	siCTRL NT	1
12321725	280.963	2	HeLa	siCTRL NT	1
17091864	9829.35	16	HeLa	siCTRL NT	1
15363503	289.571	5	HeLa	siCTRL NT	1
15785492	7794.72	14	HeLa	siCTRL NT	1
19055560	15438.9	45	HeLa	siCTRL NT	1
9065028	305.738	2	HeLa	siCTRL NT	1
17334198	9114.88	10	HeLa	siCTRL NT	1
9852595	2376.56	3	HeLa	siCTRL NT	1
15035845	293.505	2	HeLa	siCTRL NT	1
14930865	282.392	2	HeLa	siCTRL NT	1
15153546	286.98	1	HeLa	siCTRL NT	1
12511556	283.127	2	HeLa	siCTRL NT	1
13652138	5691.63	18	HeLa	siCTRL NT	1
15311318	293.795	6	HeLa	siCTRL NT	1
14132392	300.367	4	HeLa	siCTRL NT	1
14878553	304.615	2	HeLa	siCTRL NT	1
15806195	5946.44	3	HeLa	siCTRL NT	1
16002475	9123.23	22	HeLa	siCTRL NT	1
15286364	303.563	1	HeLa	siCTRL NT	1
17015352	7540.43	18	HeLa	siCTRL NT	1
13931824	309.94	4	HeLa	siCTRL NT	1
15364822	304.21	5	HeLa	siCTRL NT	1
16797938	12752.8	25	HeLa	siCTRL NT	1
22786128	13533.5	23	HeLa	siCTRL NT	1
14838666	296.924	5	HeLa	siCTRL NT	1
13686219	5440.45	24	HeLa	siCTRL NT	1
14830652	298.791	5	HeLa	siCTRL NT	1
30823982	316.846	30	HeLa	siCTRL NT	1
11837372	281.009	4	HeLa	siCTRL NT	1
15540320	6732.09	9	HeLa	siCTRL NT	1
16020294	323.389	0	HeLa	siCTRL NT	1
15124845	301.442	8	HeLa	siCTRL NT	1
17854074	16978	45	HeLa	siCTRL NT	1
16987600	12045.7	27	HeLa	siCTRL NT	1
26941826	8026.75	49	HeLa	siCTRL NT	1
15161953	312.988	1	HeLa	siCTRL NT	1
11918780	278.045	2	HeLa	siCTRL NT	1
15906388	346.976	3	HeLa	siCTRL NT	1
16533744	5272.61	4	HeLa	siCTRL NT	1
12226253	276.207	3	HeLa	siCTRL NT	1
15540038	313.788	8	HeLa	siCTRL NT	1
15273779	310.925	3	HeLa	siCTRL NT	1
11940951	295.395	5	HeLa	siCTRL NT	1
14997521	330.467	0	HeLa	siCTRL NT	1
24184890	15495.7	30	HeLa	siCTRL NT	1
20264722	15868.7	46	HeLa	siCTRL NT	1
15421357	319.337	4	HeLa	siCTRL NT	1
8643276	297.259	1	HeLa	siCTRL NT	1
14268503	351.358	2	HeLa	siCTRL NT	1
16001738	3477.58	6	HeLa	siCTRL NT	1
11722262	275.032	4	HeLa	siCTRL NT	1
15200805	301.027	5	HeLa	siCTRL NT	1
11506978	300.535	2	HeLa	siCTRL NT	1
15146931	1466.51	9	HeLa	siCTRL NT	1
13666624	298.309	5	HeLa	siCTRL NT	1
14404669	356.742	2	HeLa	siCTRL NT	1
14747994	295.146	2	HeLa	siCTRL NT	1
15390972	1615.79	2	HeLa	siCTRL NT	1
28651004	346.112	20	HeLa	siCTRL NT	1
8518085	352.58	3	HeLa	siCTRL NT	1
11479536	277.666	1	HeLa	siCTRL NT	1
14082892	308.153	7	HeLa	siCTRL NT	1
13106073	299.857	4	HeLa	siCTRL NT	1
17189602	13342.3	22	HeLa	siCTRL NT	1
14147351	299.757	2	HeLa	siCTRL NT	1
15339365	300.932	1	HeLa	siCTRL NT	1
24793778	15686.3	25	HeLa	siCTRL NT	1
29329838	17158.2	20	HeLa	siCTRL NT	1
23610124	20790.8	21	HeLa	siCTRL NT	1
15406355	303.38	2	HeLa	siCTRL NT	1
23984340	18388.1	35	HeLa	siCTRL NT	1
14123651	15397.7	20	HeLa	siCTRL NT	1
25780270	11442.5	49	HeLa	siCTRL NT	1
15250625	352.158	3	HeLa	siCTRL NT	1
15293774	316.506	4	HeLa	siCTRL NT	1
16150937	12817.6	6	HeLa	siCTRL NT	1
22580966	16165.9	19	HeLa	siCTRL NT	1
25178196	17860.1	35	HeLa	siCTRL NT	1
13643068	3102.45	7	HeLa	siCTRL NT	1
23493312	15278.4	54	HeLa	siCTRL NT	1
25393072	16572.7	28	HeLa	siCTRL NT	1
11775404	283.146	1	HeLa	siCTRL NT	1
19747704	18576.9	23	HeLa	siCTRL NT	1
13442887	6020.31	6	HeLa	siCTRL NT	1
13337062	289.034	5	HeLa	siCTRL NT	1
13722147	295.48	7	HeLa	siCTRL NT	1
18891126	15729.3	17	HeLa	siCTRL NT	1
25011758	14588.2	66	HeLa	siCTRL NT	1
13973355	311.453	4	HeLa	siCTRL NT	1
25437490	16018.1	22	HeLa	siCTRL NT	1
15581092	6736.39	3	HeLa	siCTRL NT	1
18891086	15592	21	HeLa	siCTRL NT	1
21055448	16707.9	32	HeLa	siCTRL NT	1
13745809	309.915	1	HeLa	siCTRL NT	1
27506694	3555.12	40	HeLa	siCTRL NT	1
23104646	18853.8	40	HeLa	siCTRL NT	1
14711621	8026.34	5	HeLa	siCTRL NT	1
12052578	286.992	1	HeLa	siCTRL NT	1
12439854	289.982	0	HeLa	siCTRL NT	1
15148817	400.019	0	HeLa	siCTRL NT	1
22145058	13335.3	23	HeLa	siCTRL NT	1
16301706	11545.2	21	HeLa	siCTRL NT	1
8280020	493.276	1	HeLa	siCTRL NT	1
17333096	14220.9	33	HeLa	siCTRL NT	1
30823860	377.51	29	HeLa	siCTRL NT	1
13194593	291.954	4	HeLa	siCTRL NT	1
15248108	2083.74	10	HeLa	siCTRL NT	1
30285920	380.576	27	HeLa	siCTRL NT	1
23971312	14665.5	61	HeLa	siCTRL NT	1
15889133	7486.12	4	HeLa	siCTRL NT	1
13825891	300.503	5	HeLa	siCTRL NT	1
9796760	365.568	6	HeLa	siCTRL NT	1
12371840	286.327	0	HeLa	siCTRL NT	1
21865582	12013	27	HeLa	siCTRL NT	1
12668997	294.414	1	HeLa	siCTRL NT	1
16448593	18164.7	9	HeLa	siCTRL NT	1
14277590	404.835	6	HeLa	siCTRL NT	1
13580067	291.675	4	HeLa	siCTRL NT	1
14159023	357.363	2	HeLa	siCTRL NT	1
15908933	371.193	1	HeLa	siCTRL NT	1
15366426	1584.78	5	HeLa	siCTRL NT	1
14515424	374.296	4	HeLa	siCTRL NT	1
15912847	6182.4	4	HeLa	siCTRL NT	1
15932547	376.837	2	HeLa	siCTRL NT	1
23087078	10942.7	34	HeLa	siCTRL NT	1
17219798	18913.9	16	HeLa	siCTRL NT	1
26987050	21222.9	40	HeLa	siCTRL NT	1
30585064	358.28	25	HeLa	siCTRL NT	1
14367451	303.437	8	HeLa	siCTRL NT	1
15665416	5533.14	8	HeLa	siCTRL NT	1
22272322	16983.1	52	HeLa	siCTRL NT	1
15943770	351.61	4	HeLa	siCTRL NT	1
15488631	449.888	2	HeLa	siCTRL NT	1
12580152	291.776	0	HeLa	siCTRL NT	1
12480938	290.101	0	HeLa	siCTRL NT	1
15658054	364.082	5	HeLa	siCTRL NT	1
15441693	380.614	1	HeLa	siCTRL NT	1
14390291	301.518	3	HeLa	siCTRL NT	1
21238202	13337.9	23	HeLa	siCTRL NT	1
17020008	7624.3	9	HeLa	siCTRL NT	1
14239296	317.925	6	HeLa	siCTRL NT	1
18299158	9574.72	19	HeLa	siCTRL NT	1
13472771	293.478	4	HeLa	siCTRL NT	1
14380948	505.34	1	HeLa	siCTRL NT	1
30158444	354.05	23	HeLa	siCTRL NT	1
14378436	338.516	1	HeLa	siCTRL NT	1
14720449	12702.1	7	HeLa	siCTRL NT	1
12402032	299.883	0	HeLa	siCTRL NT	1
14675261	298.575	8	HeLa	siCTRL NT	1
17864964	12824.9	26	HeLa	siCTRL NT	1
14787495	416.077	3	HeLa	siCTRL NT	1
15350340	17706.9	10	HeLa	siCTRL NT	1
15385095	325.435	8	HeLa	siCTRL NT	1
16042973	8157.16	20	HeLa	siCTRL NT	1
14559205	370.205	3	HeLa	siCTRL NT	1
14173223	299.897	6	HeLa	siCTRL NT	1
15761853	9649.13	15	HeLa	siCTRL NT	1
18257348	14420.1	22	HeLa	siCTRL NT	1
14747967	298.815	6	HeLa	siCTRL NT	1
27871706	295.916	43	HeLa	siCTRL NT	1
15489344	370.425	6	HeLa	siCTRL NT	1
28720868	364.519	18	HeLa	siCTRL NT	1
14281505	317.79	8	HeLa	siCTRL NT	1
17593210	21722.1	14	HeLa	siCTRL NT	1
20788666	14209.8	37	HeLa	siCTRL NT	1
14291679	321.635	7	HeLa	siCTRL NT	1
14976928	380.126	2	HeLa	siCTRL NT	1
29647544	361.768	32	HeLa	siCTRL NT	1
21655130	13811.7	25	HeLa	siCTRL NT	1
13697770	282.474	3	HeLa	siCTRL NT	1
15235070	382.186	1	HeLa	siCTRL NT	1
14415013	393.347	5	HeLa	siCTRL NT	1
23467352	9113.16	22	HeLa	siCTRL NT	1
13940303	287.583	4	HeLa	siCTRL NT	1
23753782	15207.7	46	HeLa	siCTRL NT	1
20992888	20749.8	28	HeLa	siCTRL NT	1
28150414	307.816	14	HeLa	siCTRL NT	1
13753625	408.825	3	HeLa	siCTRL NT	1
13927218	287.934	0	HeLa	siCTRL NT	1
17312782	17699.6	15	HeLa	siCTRL NT	1
12609019	314.184	2	HeLa	siCTRL NT	1
14716879	327.828	12	HeLa	siCTRL NT	1
26515188	305.906	6	HeLa	siCTRL NT	1
17059456	14025.2	12	HeLa	siCTRL NT	1
13541273	289.195	2	HeLa	siCTRL NT	1
13026083	378.451	3	HeLa	siCTRL NT	1
16655932	16501.3	14	HeLa	siCTRL NT	1
14025280	335.802	4	HeLa	siCTRL NT	1
13939951	296.54	4	HeLa	siCTRL NT	1
22718554	15821.5	43	HeLa	siCTRL NT	1
14146424	304.089	4	HeLa	siCTRL NT	1
21329358	10902.2	34	HeLa	siCTRL NT	1
14609600	397.877	3	HeLa	siCTRL NT	1
12757077	315.804	1	HeLa	siCTRL NT	1
14489810	14625.1	6	HeLa	siCTRL NT	1
24914938	13060.7	47	HeLa	siCTRL NT	1
13750897	406.067	5	HeLa	siCTRL NT	1
25678864	9103.52	48	HeLa	siCTRL NT	1
13533989	292.019	4	HeLa	siCTRL NT	1
25638592	11465.4	24	HeLa	siCTRL NT	1
13824751	8034.6	9	HeLa	siCTRL NT	1
14065766	307.594	4	HeLa	siCTRL NT	1
12466227	335.206	0	HeLa	siCTRL NT	1
13893474	398.58	6	HeLa	siCTRL NT	1
12823438	324.004	1	HeLa	siCTRL NT	1
19035262	16355.2	25	HeLa	siCTRL NT	1
13198568	488.803	1	HeLa	siCTRL NT	1
13716458	392.813	7	HeLa	siCTRL NT	1
12672087	328.816	0	HeLa	siCTRL NT	1
14777779	347.615	8	HeLa	siCTRL NT	1
13381507	319.297	1	HeLa	siCTRL NT	1
24461544	8794.75	36	HeLa	siCTRL NT	1
24152556	14928.3	47	HeLa	siCTRL NT	1
27728372	308.379	10	HeLa	siCTRL NT	1
28967744	306.968	15	HeLa	siCTRL NT	1
24239914	16546.9	16	HeLa	siCTRL NT	1
21454284	14369.1	44	HeLa	siCTRL NT	1
35506540	1632.52	4	HeLa	siCTRL NT	1
13014282	343.947	4	HeLa	siCTRL NT	1
13800420	314.262	7	HeLa	siCTRL NT	1
13097233	316.476	1	HeLa	siCTRL NT	1
27544388	301.389	28	HeLa	siCTRL NT	1
24566158	13306.8	39	HeLa	siCTRL NT	1
14496825	318.613	6	HeLa	siCTRL NT	1
12554232	319.358	4	HeLa	siCTRL NT	1
14356868	330.4	5	HeLa	siCTRL NT	1
15924628	12742.6	12	HeLa	siCTRL NT	1
25563086	9173.06	34	HeLa	siCTRL NT	1
26249742	320.643	27	HeLa	siCTRL NT	1
18076754	15472.8	37	HeLa	siCTRL NT	1
26818258	4883.87	62	HeLa	siCTRL NT	1
12738823	311.94	2	HeLa	siCTRL NT	1
19157578	16739	30	HeLa	siCTRL NT	1
13407536	2765.43	3	HeLa	siCTRL NT	1
12903069	350.227	0	HeLa	siCTRL NT	1
25832604	893.121	30	HeLa	siCTRL NT	1
26787794	6010.53	63	HeLa	siCTRL NT	1
24887424	9580.91	46	HeLa	siCTRL NT	1
12912459	316.222	2	HeLa	siCTRL NT	1
27201642	308.163	40	HeLa	siCTRL NT	1
17491222	20586.9	10	HeLa	siCTRL NT	1
12436153	305.92	2	HeLa	siCTRL NT	1
12860297	370.291	1	HeLa	siCTRL NT	1
12613431	324.959	0	HeLa	siCTRL NT	1
12657493	358.641	1	HeLa	siCTRL NT	1
12247344	302.547	0	HeLa	siCTRL NT	1
13649587	346.277	4	HeLa	siCTRL NT	1
12892814	335.557	1	HeLa	siCTRL NT	1
24573322	12148.6	25	HeLa	siCTRL NT	1
13145067	335.393	3	HeLa	siCTRL NT	1
12552119	312.37	0	HeLa	siCTRL NT	1
12749336	311.58	0	HeLa	siCTRL NT	1
12483570	1247.02	0	HeLa	siCTRL NT	1
13292493	322.688	4	HeLa	siCTRL NT	1
18150978	16100.5	43	HeLa	siCTRL NT	1
12271910	315.908	1	HeLa	siCTRL NT	1
26318258	319.133	31	HeLa	siCTRL NT	1
12452740	310.902	0	HeLa	siCTRL NT	1
13387901	329.889	3	HeLa	siCTRL NT	1
18520248	14605.9	43	HeLa	siCTRL NT	1
12441897	341.537	0	HeLa	siCTRL NT	1
12512059	315.727	1	HeLa	siCTRL NT	1
11507009	3640.85	0	HeLa	siCTRL NT	1
22109036	14293.5	32	HeLa	siCTRL NT	1
12259154	333.732	4	HeLa	siCTRL NT	1
12775966	321.122	3	HeLa	siCTRL NT	1
12193135	305.853	0	HeLa	siCTRL NT	1
12347596	349.863	5	HeLa	siCTRL NT	1
11835408	320.156	1	HeLa	siCTRL NT	1
12395047	342.693	6	HeLa	siCTRL NT	1
19295922	15643	29	HeLa	siCTRL NT	1
12503222	349.121	1	HeLa	siCTRL NT	1
20070750	18937.8	49	HeLa	siCTRL NT	1
12670400	317.047	0	HeLa	siCTRL NT	1
12420148	344.394	4	HeLa	siCTRL NT	1
23755082	499.95	57	HeLa	siCTRL NT	1
12065406	324.147	5	HeLa	siCTRL NT	1
12009919	4066.75	1	HeLa	siCTRL NT	1
12382872	313.203	0	HeLa	siCTRL NT	1
11710051	4434.1	1	HeLa	siCTRL NT	1
12261977	324.987	5	HeLa	siCTRL NT	1
11064824	290.787	1	HeLa	siCTRL NT	1
8393917	280.603	0	HeLa	siCTRL NT	1
11958792	353.135	4	HeLa	siCTRL NT	1
12455995	325.58	7	HeLa	siCTRL NT	1
11605477	342.576	3	HeLa	siCTRL NT	1
19644486	15297	45	HeLa	siCTRL NT	1
11306478	3768.99	0	HeLa	siCTRL NT	1
17505582	17367.9	17	HeLa	siCTRL NT	1
18939126	16489.7	44	HeLa	siCTRL NT	1
12526265	351.627	3	HeLa	siCTRL NT	1
12004179	356.979	1	HeLa	siCTRL NT	1
11883653	294.444	2	HeLa	siCTRL NT	1
21331336	16657.2	26	HeLa	siCTRL NT	1
12736874	363.13	5	HeLa	siCTRL NT	1
11872992	361.277	0	HeLa	siCTRL NT	1
11683074	336.629	0	HeLa	siCTRL NT	1
9323937	278.222	0	HeLa	siCTRL NT	1
12075385	298.257	1	HeLa	siCTRL NT	1
12027206	796.809	2	HeLa	siCTRL NT	1
24251486	311.639	9	HeLa	siCTRL NT	1
12023680	290.004	1	HeLa	siCTRL NT	1
23933496	291.425	40	HeLa	siCTRL NT	1
11068300	283.025	0	HeLa	siCTRL NT	1
8919106	334.465	15	HeLa	siCTRL NT	1
23065334	301.984	8	HeLa	siCTRL NT	1
12337815	317.592	7	HeLa	siCTRL NT	1
16146926	342.526	14	HeLa	siCTRL NT	1
13203403	11679.4	10	HeLa	siCTRL NT	1
12393908	342.058	8	HeLa	siCTRL NT	1
12322691	295.153	4	HeLa	siCTRL NT	1
12184871	370.581	0	HeLa	siCTRL NT	1
9127672	263.797	1	HeLa	siCTRL NT	1
23903058	378.508	15	HeLa	siCTRL NT	1
12762938	409.286	4	HeLa	siCTRL NT	1
21808754	14171.9	38	HeLa	siCTRL NT	1
22999496	11526.3	33	HeLa	siCTRL NT	1
23679800	298.707	18	HeLa	siCTRL NT	1
24918336	304.46	5	HeLa	siCTRL NT	1
22689802	274.161	44	HeLa	siCTRL NT	1
21054418	266.087	27	HeLa	siCTRL NT	1
22605448	12396.8	32	HeLa	siCTRL NT	1
14456613	17742.9	11	HeLa	siCTRL NT	1
12492619	358.103	3	HeLa	siCTRL NT	1
15564186	17697.5	28	HeLa	siCTRL NT	1
7956421	312.713	1	HeLa	siCTRL NT	1
12245724	321.148	3	HeLa	siCTRL NT	1
22864356	12687.3	36	HeLa	siCTRL NT	1
11810531	288.39	5	HeLa	siCTRL NT	1
23133202	283.901	50	HeLa	siCTRL NT	1
11765166	296.32	1	HeLa	siCTRL NT	1
22112612	13130.9	51	HeLa	siCTRL NT	1
11570437	7524.87	18	HeLa	siCTRL NT	1
10126258	255.884	1	HeLa	siCTRL NT	1
10810053	295.357	5	HeLa	siCTRL NT	1
12253384	292.029	4	HeLa	siCTRL NT	1
18937416	12088.5	40	HeLa	siCTRL NT	1
10938658	278.944	5	HeLa	siCTRL NT	1
27482870	320.705	42	HeLa	siCTRL NT	1
22832542	13640.3	34	HeLa	siCTRL NT	1
21248318	12423.5	19	HeLa	siCTRL NT	1
28074920	601.205	47	HeLa	siCTRL NT	1
26801138	7736.26	47	HeLa	siCTRL NT	1
26480920	6699.17	47	HeLa	siCTRL NT	1
14157265	268.404	9	HeLa	siCTRL NT	1
29074594	7463.22	52	HeLa	siCTRL NT	1
29573630	3757.63	40	HeLa	siCTRL NT	1
26557462	11788.7	44	HeLa	siCTRL NT	1
28515216	3739.39	45	HeLa	siCTRL NT	1
8761224	256.816	1	HeLa	siCTRL NT	1
26239534	9858.29	45	HeLa	siCTRL NT	1
27720410	4413.75	57	HeLa	siCTRL NT	1
20266140	13275.1	25	HeLa	siCTRL NT	1
10056175	3357.34	4	HeLa	siCTRL NT	1
9197742	260.744	3	HeLa	siCTRL NT	1
14451398	291.106	3	HeLa	siCTRL NT	1
7920073	308.539	6	HeLa	siCTRL NT	1
28282066	1765.04	48	HeLa	siCTRL NT	1
10120197	263.471	6	HeLa	siCTRL NT	1
27546078	10453.6	54	HeLa	siCTRL NT	1
28597136	296.994	41	HeLa	siCTRL NT	1
16951994	11451.5	12	HeLa	siCTRL NT	1
14724411	291.731	1	HeLa	siCTRL NT	1
14993152	286.183	1	HeLa	siCTRL NT	1
25281520	6727.58	35	HeLa	siCTRL NT	1
24416490	292.285	19	HeLa	siCTRL NT	1
28515098	7884.56	71	HeLa	siCTRL NT	1
10543390	10398.4	15	HeLa	siCTRL NT	1
14770615	316.114	3	HeLa	siCTRL NT	1
26512762	315.385	5	HeLa	siCTRL NT	1
28111426	9110.02	67	HeLa	siCTRL NT	1
15330335	306.346	1	HeLa	siCTRL NT	1
14833701	7975.21	7	HeLa	siCTRL NT	1
27681634	1914.86	44	HeLa	siCTRL NT	1
27014952	317.836	40	HeLa	siCTRL NT	1
16168366	6541.78	10	HeLa	siCTRL NT	1
22689720	14462.5	27	HeLa	siCTRL NT	1
9079212	10615.9	15	HeLa	siCTRL NT	1
15467565	302.1	2	HeLa	siCTRL NT	1
19590576	13941.5	25	HeLa	siCTRL NT	1
28288954	291.324	34	HeLa	siCTRL NT	1
11778925	12432.1	24	HeLa	siCTRL NT	1
25142666	14995.7	41	HeLa	siCTRL NT	1
25220530	12339.8	43	HeLa	siCTRL NT	1
23878490	13207.9	47	HeLa	siCTRL NT	1
23601986	500.047	33	HeLa	siCTRL NT	1
15473501	7134.13	16	HeLa	siCTRL NT	1
26075646	282.93	5	HeLa	siCTRL NT	1
7630278	11077.1	7	HeLa	siCTRL NT	1
28423028	542.97	54	HeLa	siCTRL NT	1
8643472	7742.4	16	HeLa	siCTRL NT	1
25283858	270.442	4	HeLa	siCTRL NT	1
9901242	10637.2	12	HeLa	siCTRL NT	1
16014735	421.916	8	HeLa	siCTRL NT	1
15400058	306.014	0	HeLa	siCTRL NT	1
26314738	17597.2	31	HeLa	siCTRL NT	1
17323044	8318.18	31	HeLa	siCTRL NT	1
22013294	12888.8	47	HeLa	siCTRL NT	1
14856537	4735.73	15	HeLa	siCTRL NT	1
15318003	5278.82	10	HeLa	siCTRL NT	1
28776998	339.203	39	HeLa	siCTRL NT	1
16404617	309.484	3	HeLa	siCTRL NT	1
16002793	312.046	6	HeLa	siCTRL NT	1
13789025	321.524	2	HeLa	siCTRL NT	1
23392240	16471.7	35	HeLa	siCTRL NT	1
27331282	14544.2	38	HeLa	siCTRL NT	1
16189538	313.883	7	HeLa	siCTRL NT	1
25825396	310.563	19	HeLa	siCTRL NT	1
13714165	309.274	6	HeLa	siCTRL NT	1
28814510	312.904	37	HeLa	siCTRL NT	1
14658083	331.221	1	HeLa	siCTRL NT	1
14785324	2955.48	14	HeLa	siCTRL NT	1
26690226	292.915	4	HeLa	siCTRL NT	1
15283019	306.665	8	HeLa	siCTRL NT	1
27553978	327.022	17	HeLa	siCTRL NT	1
15498454	314.42	3	HeLa	siCTRL NT	1
13715015	309.312	14	HeLa	siCTRL NT	1
16098792	310.595	13	HeLa	siCTRL NT	1
17843584	15937.1	20	HeLa	siCTRL NT	1
13888210	302.446	6	HeLa	siCTRL NT	1
16766870	13128.7	20	HeLa	siCTRL NT	1
26902178	324.673	7	HeLa	siCTRL NT	1
13623766	304.426	1	HeLa	siCTRL NT	1
14152763	307.198	13	HeLa	siCTRL NT	1
27239440	294.814	2	HeLa	siCTRL NT	1
13054885	327.973	8	HeLa	siCTRL NT	1
15111644	308.56	8	HeLa	siCTRL NT	1
16605930	324.9	4	HeLa	siCTRL NT	1
16951758	315.826	7	HeLa	siCTRL NT	1
16396298	331.769	4	HeLa	siCTRL NT	1
7575687	442.738	6	HeLa	siCTRL NT	1
17423720	317.735	7	HeLa	siCTRL NT	1
17272364	319.743	4	HeLa	siCTRL NT	1
13523809	312.223	1	HeLa	siCTRL NT	1
14292158	300.356	20	HeLa	siCTRL NT	1
27716548	4731.73	48	HeLa	siCTRL NT	1
16355018	13604.4	20	HeLa	siCTRL NT	1
26216110	369.269	32	HeLa	siCTRL NT	1
15116523	335.706	3	HeLa	siCTRL NT	1
24958794	11725.3	43	HeLa	siCTRL NT	1
17214118	321.998	3	HeLa	siCTRL NT	1
16037626	311.463	12	HeLa	siCTRL NT	1
15075314	817.279	13	HeLa	siCTRL NT	1
15221974	313.342	14	HeLa	siCTRL NT	1
17943208	16215.8	22	HeLa	siCTRL NT	1
30888520	313.77	28	HeLa	siCTRL NT	1
30448046	316.045	34	HeLa	siCTRL NT	1
16618097	320.643	6	HeLa	siCTRL NT	1
23560630	13781.3	36	HeLa	siCTRL NT	1
14833909	321.008	10	HeLa	siCTRL NT	1
15444648	9799.27	17	HeLa	siCTRL NT	1
14849950	317.504	3	HeLa	siCTRL NT	1
24072606	12663	32	HeLa	siCTRL NT	1
14599411	317.179	0	HeLa	siCTRL NT	1
25190850	17655.6	48	HeLa	siCTRL NT	1
16547072	316.046	3	HeLa	siCTRL NT	1
15216083	320.639	7	HeLa	siCTRL NT	1
16103690	337.076	5	HeLa	siCTRL NT	1
25399532	13818.9	53	HeLa	siCTRL NT	1
15312909	6513.09	21	HeLa	siCTRL NT	1
16974660	324.811	16	HeLa	siCTRL NT	1
14930073	319.893	7	HeLa	siCTRL NT	1
16332993	309.158	3	HeLa	siCTRL NT	1
16533399	312.25	5	HeLa	siCTRL NT	1
12105127	335.83	12	HeLa	siCTRL NT	1
16065335	305.942	4	HeLa	siCTRL NT	1
15515104	323.269	12	HeLa	siCTRL NT	1
20274374	14590.5	21	HeLa	siCTRL NT	1
13743753	408.75	3	HeLa	siCTRL NT	1
23846436	16934.3	45	HeLa	siCTRL NT	1
28043074	333.314	32	HeLa	siCTRL NT	1
13823906	386.638	1	HeLa	siCTRL NT	1
28826924	321.074	43	HeLa	siCTRL NT	1
14678986	320.373	4	HeLa	siCTRL NT	1
15223647	320.85	1	HeLa	siCTRL NT	1
14483936	349.117	3	HeLa	siCTRL NT	1
30415170	319.714	33	HeLa	siCTRL NT	1
16091930	316.472	3	HeLa	siCTRL NT	1
8855331	1588.44	17	HeLa	siCTRL NT	1
15862877	354.861	2	HeLa	siCTRL NT	1
15242645	328.794	6	HeLa	siCTRL NT	1
15831522	312.672	5	HeLa	siCTRL NT	1
22246328	13631.5	34	HeLa	siCTRL NT	1
16497905	6116.31	17	HeLa	siCTRL NT	1
15086207	328.361	5	HeLa	siCTRL NT	1
22558394	18284.5	33	HeLa	siCTRL NT	1
13579741	338.245	1	HeLa	siCTRL NT	1
14774763	335.385	6	HeLa	siCTRL NT	1
14387196	344.392	2	HeLa	siCTRL NT	1
14251602	331.412	1	HeLa	siCTRL NT	1
16978736	12243.9	22	HeLa	siCTRL NT	1
20076780	19592.7	29	HeLa	siCTRL NT	1
27797854	307.159	25	HeLa	siCTRL NT	1
16083578	366.583	4	HeLa	siCTRL NT	1
14344622	323.963	4	HeLa	siCTRL NT	1
14284420	342.969	6	HeLa	siCTRL NT	1
14626403	340.955	1	HeLa	siCTRL NT	1
15204608	355.006	5	HeLa	siCTRL NT	1
14387385	894.942	4	HeLa	siCTRL NT	1
14176095	360.609	3	HeLa	siCTRL NT	1
13052197	1196.36	3	HeLa	siCTRL NT	1
14495902	350.718	7	HeLa	siCTRL NT	1
18579746	11223.8	33	HeLa	siCTRL NT	1
23332926	19314.8	29	HeLa	siCTRL NT	1
18289312	12931.3	33	HeLa	siCTRL NT	1
19852302	14890.5	37	HeLa	siCTRL NT	1
24916244	14625.3	41	HeLa	siCTRL NT	1
13483565	307.958	2	HeLa	siCTRL NT	1
16316302	397.741	5	HeLa	siCTRL NT	1
15608190	330.56	8	HeLa	siCTRL NT	1
18010526	11750.5	30	HeLa	siCTRL NT	1
7826909	562.941	2	HeLa	siCTRL NT	1
14259592	355.128	1	HeLa	siCTRL NT	1
15143126	364.193	0	HeLa	siCTRL NT	1
20613458	18267.5	20	HeLa	siCTRL NT	1
13984525	304.216	1	HeLa	siCTRL NT	1
14120511	339.206	1	HeLa	siCTRL NT	1
13904740	304.685	2	HeLa	siCTRL NT	1
15889084	315.557	1	HeLa	siCTRL NT	1
16478307	453.446	5	HeLa	siCTRL NT	1
15180951	10381.4	13	HeLa	siCTRL NT	1
14557215	413.399	1	HeLa	siCTRL NT	1
28185984	14285.5	50	HeLa	siCTRL NT	1
27586054	14589.7	45	HeLa	siCTRL NT	1
29517296	2467.75	55	HeLa	siCTRL NT	1
15197750	308.988	10	HeLa	siCTRL NT	1
16787416	1431.47	14	HeLa	siCTRL NT	1
13809683	335.539	1	HeLa	siCTRL NT	1
13915239	298.155	1	HeLa	siCTRL NT	1
32247254	15542.2	40	HeLa	siCTRL NT	1
36849732	16650.9	40	HeLa	siCTRL NT	1
15382902	311.064	7	HeLa	siCTRL NT	1
15453974	324.311	2	HeLa	siCTRL NT	1
14269169	295.775	7	HeLa	siCTRL NT	1
15062224	310.369	5	HeLa	siCTRL NT	1
15617601	304.349	5	HeLa	siCTRL NT	1
15553323	897.598	5	HeLa	siCTRL NT	1
23406668	22104.5	35	HeLa	siCTRL NT	1
17138176	8408.81	9	HeLa	siCTRL NT	1
13311166	338.715	1	HeLa	siCTRL NT	1
13350170	334.918	0	HeLa	siCTRL NT	1
26044954	13553.9	56	HeLa	siCTRL NT	1
14806292	298.756	5	HeLa	siCTRL NT	1
15425016	330.652	5	HeLa	siCTRL NT	1
12615877	10159.1	10	HeLa	siCTRL NT	1
15082582	388.892	9	HeLa	siCTRL NT	1
24691760	14627.7	34	HeLa	siCTRL NT	1
20569568	21927.9	32	HeLa	siCTRL NT	1
13327884	352.337	3	HeLa	siCTRL NT	1
15564124	326.035	5	HeLa	siCTRL NT	1
27231440	422.448	39	HeLa	siCTRL NT	1
35819384	20507.5	40	HeLa	siCTRL NT	1
15383270	307.871	4	HeLa	siCTRL NT	1
15006426	351.444	6	HeLa	siCTRL NT	1
25336384	15003.5	41	HeLa	siCTRL NT	1
12971692	349.652	0	HeLa	siCTRL NT	1
36929960	18271.1	43	HeLa	siCTRL NT	1
15972480	13277.9	12	HeLa	siCTRL NT	1
14927472	323.246	5	HeLa	siCTRL NT	1
35946324	17980.6	42	HeLa	siCTRL NT	1
23577872	18057.9	36	HeLa	siCTRL NT	1
14519457	318.12	4	HeLa	siCTRL NT	1
13615286	465.664	7	HeLa	siCTRL NT	1
19528404	20655.1	30	HeLa	siCTRL NT	1
26659416	15738.9	61	HeLa	siCTRL NT	1
14651236	384.804	11	HeLa	siCTRL NT	1
14569703	315.921	9	HeLa	siCTRL NT	1
13625556	373.019	0	HeLa	siCTRL NT	1
24885818	16860.6	42	HeLa	siCTRL NT	1
18866168	18597.9	29	HeLa	siCTRL NT	1
10033004	12230.8	19	HeLa	siCTRL NT	1
13924004	375.451	0	HeLa	siCTRL NT	1
13960249	416.927	4	HeLa	siCTRL NT	1
13322815	396.055	6	HeLa	siCTRL NT	1
28928952	353.577	52	HeLa	siCTRL NT	1
18015380	15168.8	38	HeLa	siCTRL NT	1
25309614	14822.2	60	HeLa	siCTRL NT	1
28851818	11750.4	19	HeLa	siCTRL NT	1
15329447	15722.3	11	HeLa	siCTRL NT	1
14027778	318.9	2	HeLa	siCTRL NT	1
27120752	7123.88	49	HeLa	siCTRL NT	1
13551335	376.337	1	HeLa	siCTRL NT	1
13769933	383.403	6	HeLa	siCTRL NT	1
14221872	335.864	4	HeLa	siCTRL NT	1
13970709	409.169	0	HeLa	siCTRL NT	1
16021394	16458.1	13	HeLa	siCTRL NT	1
28149980	365.085	41	HeLa	siCTRL NT	1
28204290	364.844	58	HeLa	siCTRL NT	1
13470161	350.558	6	HeLa	siCTRL NT	1
14000070	367.32	1	HeLa	siCTRL NT	1
27860728	718.842	56	HeLa	siCTRL NT	1
13895039	327.289	2	HeLa	siCTRL NT	1
27329810	369.005	30	HeLa	siCTRL NT	1
28192270	6186.96	53	HeLa	siCTRL NT	1
22939182	23242.4	24	HeLa	siCTRL NT	1
14231235	390.395	3	HeLa	siCTRL NT	1
27593912	11134.5	56	HeLa	siCTRL NT	1
13546636	337.477	0	HeLa	siCTRL NT	1
28398878	16325.5	51	HeLa	siCTRL NT	1
14388887	351.539	2	HeLa	siCTRL NT	1
23686314	15654.5	56	HeLa	siCTRL NT	1
20072340	17309.9	21	HeLa	siCTRL NT	1
14424210	374.845	3	HeLa	siCTRL NT	1
26592286	13164.1	60	HeLa	siCTRL NT	1
28523608	581.096	56	HeLa	siCTRL NT	1
29636258	14975.4	27	HeLa	siCTRL NT	1
26120260	3078.77	31	HeLa	siCTRL NT	1
13163408	341.526	0	HeLa	siCTRL NT	1
13545141	346.145	3	HeLa	siCTRL NT	1
28085166	346.721	10	HeLa	siCTRL NT	1
10825774	18414.2	25	HeLa	siCTRL NT	1
20107108	15313.3	31	HeLa	siCTRL NT	1
24242676	20445.3	46	HeLa	siCTRL NT	1
20607256	12792.3	44	HeLa	siCTRL NT	1
23241128	14227.8	39	HeLa	siCTRL NT	1
28777900	382.291	48	HeLa	siCTRL NT	1
9006685	17598.3	21	HeLa	siCTRL NT	1
13815422	342.703	5	HeLa	siCTRL NT	1
28286970	335.374	42	HeLa	siCTRL NT	1
25986382	401.222	41	HeLa	siCTRL NT	1
14355885	7366.25	6	HeLa	siCTRL NT	1
23244254	13111.1	27	HeLa	siCTRL NT	1
28728110	532.302	50	HeLa	siCTRL NT	1
13248561	353.733	2	HeLa	siCTRL NT	1
17773694	23498.7	18	HeLa	siCTRL NT	1
13384004	357.338	1	HeLa	siCTRL NT	1
26988270	361.784	16	HeLa	siCTRL NT	1
13323830	339.917	3	HeLa	siCTRL NT	1
27559202	324.104	31	HeLa	siCTRL NT	1
13238583	370.93	8	HeLa	siCTRL NT	1
19768418	24155.9	24	HeLa	siCTRL NT	1
13695653	359.739	5	HeLa	siCTRL NT	1
24125580	11791.7	40	HeLa	siCTRL NT	1
26357896	12256.3	62	HeLa	siCTRL NT	1
14649086	10228.7	8	HeLa	siCTRL NT	1
13384705	355.605	6	HeLa	siCTRL NT	1
20353440	20620.1	28	HeLa	siCTRL NT	1
13611746	3448.6	1	HeLa	siCTRL NT	1
25597650	9249.97	68	HeLa	siCTRL NT	1
15980100	11135	27	HeLa	siCTRL NT	1
14218979	6654.39	9	HeLa	siCTRL NT	1
14587423	11152.6	12	HeLa	siCTRL NT	1
15915963	13488.5	34	HeLa	siCTRL NT	1
20368074	23230.8	28	HeLa	siCTRL NT	1
9647463	13551.6	19	HeLa	siCTRL NT	1
32746498	16422.4	41	HeLa	siCTRL NT	1
13409436	310.896	5	HeLa	siCTRL NT	1
25833194	373.767	5	HeLa	siCTRL NT	1
22418526	312.399	6	HeLa	siCTRL NT	1
26366714	372.634	54	HeLa	siCTRL NT	1
17129812	13881	18	HeLa	siCTRL NT	1
18178556	23318.9	30	HeLa	siCTRL NT	1
13833486	3617.36	1	HeLa	siCTRL NT	1
14291173	7652.22	9	HeLa	siCTRL NT	1
22215144	314.483	5	HeLa	siCTRL NT	1
16191811	20719	28	HeLa	siCTRL NT	1
13102737	374.933	5	HeLa	siCTRL NT	1
13241233	332.939	3	HeLa	siCTRL NT	1
13627197	6547.52	1	HeLa	siCTRL NT	1
13084001	313.575	2	HeLa	siCTRL NT	1
20890964	24583.4	35	HeLa	siCTRL NT	1
13442958	14162	0	HeLa	siCTRL NT	1
23978850	13502.5	31	HeLa	siCTRL NT	1
13438800	307.148	5	HeLa	siCTRL NT	1
14079550	8267.31	13	HeLa	siCTRL NT	1
25304754	12643.5	28	HeLa	siCTRL NT	1
21005758	19258.3	36	HeLa	siCTRL NT	1
14595074	9543.21	8	HeLa	siCTRL NT	1
23022414	16964.7	43	HeLa	siCTRL NT	1
28141784	389.848	27	HeLa	siCTRL NT	1
22527760	23912.9	33	HeLa	siCTRL NT	1
27886126	344.469	35	HeLa	siCTRL NT	1
25702972	358.217	28	HeLa	siCTRL NT	1
23516546	338.374	17	HeLa	siCTRL NT	1
12902498	343.986	1	HeLa	siCTRL NT	1
13097115	3947.79	3	HeLa	siCTRL NT	1
13263906	382.621	2	HeLa	siCTRL NT	1
17585552	21625.8	27	HeLa	siCTRL NT	1
13237794	303.894	0	HeLa	siCTRL NT	1
13124048	296.508	1	HeLa	siCTRL NT	1
11176186	8084.06	0	HeLa	siCTRL NT	1
23563144	8267.4	38	HeLa	siCTRL NT	1
12630158	377.086	0	HeLa	siCTRL NT	1
13387756	424.439	0	HeLa	siCTRL NT	1
15493930	17387.9	14	HeLa	siCTRL NT	1
17888574	19434.9	23	HeLa	siCTRL NT	1
18040000	19181.1	20	HeLa	siCTRL NT	1
9053086	14979.4	20	HeLa	siCTRL NT	1
14927292	15827.8	40	HeLa	siCTRL NT	1
26883016	339.243	33	HeLa	siCTRL NT	1
12071299	299.771	5	HeLa	siCTRL NT	1
12903564	303.054	2	HeLa	siCTRL NT	1
18699048	21069.8	13	HeLa	siCTRL NT	1
13501863	539.148	0	HeLa	siCTRL NT	1
20127262	19902.7	51	HeLa	siCTRL NT	1
12111400	1378.11	3	HeLa	siCTRL NT	1
14547272	13598.7	18	HeLa	siCTRL NT	1
12427360	290.53	2	HeLa	siCTRL NT	1
14943824	14718.9	25	HeLa	siCTRL NT	1
16053619	19782.6	15	HeLa	siCTRL NT	1
14868874	15611.8	21	HeLa	siCTRL NT	1
13348690	560.203	1	HeLa	siCTRL NT	1
14444501	368.093	1	HeLa	siCTRL NT	1
15120242	17457.4	14	HeLa	siCTRL NT	1
13306274	372.062	0	HeLa	siCTRL NT	1
19343524	18763	23	HeLa	siCTRL NT	1
12817499	328.584	4	HeLa	siCTRL NT	1
9402214	395.072	0	HeLa	siCTRL NT	1
12041288	290.252	5	HeLa	siCTRL NT	1
13201916	322.563	8	HeLa	siCTRL NT	1
13014665	4386.74	11	HeLa	siCTRL NT	1
23316820	12650.6	61	HeLa	siCTRL NT	1
11385397	288.885	3	HeLa	siCTRL NT	1
15062363	14786.1	22	HeLa	siCTRL NT	1
14622442	15341.1	34	HeLa	siCTRL NT	1
13310094	395.51	1	HeLa	siCTRL NT	1
11907584	290.626	5	HeLa	siCTRL NT	1
9676880	369.641	0	HeLa	siCTRL NT	1
12872823	1711.71	3	HeLa	siCTRL NT	1
8.22461e+06	13342.6	0	HeLa	siCTRL NT	1
12172815	321.637	3	HeLa	siCTRL NT	1
12467490	338.207	10	HeLa	siCTRL NT	1
12241782	309.075	5	HeLa	siCTRL NT	1
12315833	7082.97	11	HeLa	siCTRL NT	1
19515426	10714.3	16	HeLa	siCTRL NT	1
12831041	324.808	1	HeLa	siCTRL NT	1
33141060	8949.6	23	HeLa	siCTRL NT	1
15474480	14949	36	HeLa	siCTRL NT	1
19078624	1680.4	16	HeLa	siCTRL NT	1
17061698	15595	49	HeLa	siCTRL NT	1
19187118	15888.8	45	HeLa	siCTRL NT	1
10911822	285.899	2	HeLa	siCTRL NT	1
7682020	11561.5	6	HeLa	siCTRL NT	1
12008030	303.057	0	HeLa	siCTRL NT	1
12836359	9146.48	15	HeLa	siCTRL NT	1
11356121	301.143	0	HeLa	siCTRL NT	1
16134692	19684.6	27	HeLa	siCTRL NT	1
11742690	5959.18	6	HeLa	siCTRL NT	1
11594763	247.284	1	HeLa	siCTRL NT	1
11295154	249.972	2	HeLa	siCTRL NT	1
10711412	239.979	1	HeLa	siCTRL NT	1
24522366	261.184	7	HeLa	siCTRL NT	1
7905676	232.317	0	HeLa	siCTRL NT	1
17563730	10279.8	17	HeLa	siCTRL NT	1
20589734	9472.27	21	HeLa	siCTRL NT	1
9043744	244.389	0	HeLa	siCTRL NT	1
9050150	240.714	0	HeLa	siCTRL NT	1
10742740	249.866	2	HeLa	siCTRL NT	1
26706246	264.33	41	HeLa	siCTRL NT	1
12579312	258.532	0	HeLa	siCTRL NT	1
9017482	246.786	0	HeLa	siCTRL NT	1
15133417	315.931	5	HeLa	siCTRL NT	1
15027286	324.893	5	HeLa	siCTRL NT	1
25441428	13450.6	45	HeLa	siCTRL NT	1
18695754	10341.8	24	HeLa	siCTRL NT	1
13150745	261.684	4	HeLa	siCTRL NT	1
18580598	10265.2	28	HeLa	siCTRL NT	1
30732090	308.511	22	HeLa	siCTRL NT	1
22224542	9743.74	19	HeLa	siCTRL NT	1
31071242	314.297	34	HeLa	siCTRL NT	1
29656798	7442.6	59	HeLa	siCTRL NT	1
8663095	254.394	0	HeLa	siCTRL NT	1
13219763	269.3	3	HeLa	siCTRL NT	1
12335498	268.194	3	HeLa	siCTRL NT	1
9609243	12329.8	9	HeLa	siCTRL NT	1
11495128	11957.9	12	HeLa	siCTRL NT	1
13004421	290.057	2	HeLa	siCTRL NT	1
24327644	14152.7	35	HeLa	siCTRL NT	1
11939609	275.332	0	HeLa	siCTRL NT	1
17228850	14643.4	9	HeLa	siCTRL NT	1
13339272	359.454	2	HeLa	siCTRL NT	1
13096357	276.091	2	HeLa	siCTRL NT	1
27785178	9655.06	49	HeLa	siCTRL NT	1
16880902	15138.5	9	HeLa	siCTRL NT	1
27994304	8646.08	51	HeLa	siCTRL NT	1
24113602	15430.3	43	HeLa	siCTRL NT	1
31211778	371.542	44	HeLa	siCTRL NT	1
20818930	13030.3	29	HeLa	siCTRL NT	1
30321480	325.195	43	HeLa	siCTRL NT	1
17253184	16606.1	6	HeLa	siCTRL NT	1
13857680	293.252	1	HeLa	siCTRL NT	1
18403726	12093.5	32	HeLa	siCTRL NT	1
10769964	275.026	0	HeLa	siCTRL NT	1
29250964	9710.82	46	HeLa	siCTRL NT	1
29826342	297.212	31	HeLa	siCTRL NT	1
27713610	8557.04	39	HeLa	siCTRL NT	1
20139564	16951.6	26	HeLa	siCTRL NT	1
28366358	295.829	23	HeLa	siCTRL NT	1
27366890	2863.91	35	HeLa	siCTRL NT	1
14397166	335.181	1	HeLa	siCTRL NT	1
22399056	325.851	11	HeLa	siCTRL NT	1
18375882	17559.1	11	HeLa	siCTRL NT	1
19560316	16147.7	19	HeLa	siCTRL NT	1
25432814	15266	42	HeLa	siCTRL NT	1
13775354	306.473	1	HeLa	siCTRL NT	1
28385882	8118.42	60	HeLa	siCTRL NT	1
18438716	11050.6	18	HeLa	siCTRL NT	1
23460170	328.423	10	HeLa	siCTRL NT	1
28650092	306.753	17	HeLa	siCTRL NT	1
24915002	16686.3	46	HeLa	siCTRL NT	1
25730502	16573.9	44	HeLa	siCTRL NT	1
18038482	16026.3	20	HeLa	siCTRL NT	1
23384598	324.295	8	HeLa	siCTRL NT	1
14772597	362.858	4	HeLa	siCTRL NT	1
24259588	14000	46	HeLa	siCTRL NT	1
27929656	12165	47	HeLa	siCTRL NT	1
25849028	10179.1	37	HeLa	siCTRL NT	1
23103974	14089	36	HeLa	siCTRL NT	1
17876332	14704.3	19	HeLa	siCTRL NT	1
13675731	803.763	3	HeLa	siCTRL NT	1
30617018	343.671	7	HeLa	siCTRL NT	1
29392670	391.008	59	HeLa	siCTRL NT	1
13510716	313.918	2	HeLa	siCTRL NT	1
23596030	337.165	10	HeLa	siCTRL NT	1
24750636	15314.2	25	HeLa	siCTRL NT	1
11933459	277.539	0	HeLa	siCTRL NT	1
27258448	9694.75	42	HeLa	siCTRL NT	1
15885559	324.795	15	HeLa	siCTRL NT	1
25993018	10019.1	44	HeLa	siCTRL NT	1
13541118	308.647	4	HeLa	siCTRL NT	1
15843328	314.965	12	HeLa	siCTRL NT	1
27816192	343.82	11	HeLa	siCTRL NT	1
16636627	11924.6	24	HeLa	siCTRL NT	1
16038161	319.529	10	HeLa	siCTRL NT	1
20305132	19910.2	25	HeLa	siCTRL NT	1
15824511	312.754	18	HeLa	siCTRL NT	1
23658882	11721	50	HeLa	siCTRL NT	1
28663378	14728.6	44	HeLa	siCTRL NT	1
12925544	341.737	3	HeLa	siCTRL NT	1
23742716	15100.2	39	HeLa	siCTRL NT	1
25839172	11268.7	52	HeLa	siCTRL NT	1
16104563	314.107	18	HeLa	siCTRL NT	1
21646200	20721.2	31	HeLa	siCTRL NT	1
13424764	303.353	6	HeLa	siCTRL NT	1
17982650	336.131	2	HeLa	siCTRL NT	1
21688344	19419.3	31	HeLa	siCTRL NT	1
16571626	348.431	4	HeLa	siCTRL NT	1
15885004	320.915	3	HeLa	siCTRL NT	1
14420588	299.188	0	HeLa	siCTRL NT	1
14643121	304.022	6	HeLa	siCTRL NT	1
17347216	12102.4	23	HeLa	siCTRL NT	1
15114743	320.078	5	HeLa	siCTRL NT	1
31124516	339.106	12	HeLa	siCTRL NT	1
20870402	17806.2	26	HeLa	siCTRL NT	1
27416348	15150.8	44	HeLa	siCTRL NT	1
16307437	320.511	15	HeLa	siCTRL NT	1
15430624	316.884	15	HeLa	siCTRL NT	1
24708376	12699.8	37	HeLa	siCTRL NT	1
24183732	16430	42	HeLa	siCTRL NT	1
15693589	739.101	11	HeLa	siCTRL NT	1
17375360	10829.2	13	HeLa	siCTRL NT	1
15510477	9071.54	8	HeLa	siCTRL NT	1
15335522	490.499	13	HeLa	siCTRL NT	1
15808645	361.412	2	HeLa	siCTRL NT	1
10897771	3113.35	4	HeLa	siCTRL NT	1
26342154	9805.54	48	HeLa	siCTRL NT	1
13654472	334.036	3	HeLa	siCTRL NT	1
15445903	320.744	14	HeLa	siCTRL NT	1
15155549	315.008	7	HeLa	siCTRL NT	1
8.35394e+06	321.327	1	HeLa	siCTRL NT	1
28925560	13439.7	54	HeLa	siCTRL NT	1
13870595	300.263	2	HeLa	siCTRL NT	1
31506520	394.688	8	HeLa	siCTRL NT	1
15429665	329.841	8	HeLa	siCTRL NT	1
19568662	322.808	14	HeLa	siCTRL NT	1
16101556	346.186	6	HeLa	siCTRL NT	1
27637836	11577.9	51	HeLa	siCTRL NT	1
31225772	360.52	36	HeLa	siCTRL NT	1
15934445	2345.5	9	HeLa	siCTRL NT	1
14599689	315.82	2	HeLa	siCTRL NT	1
10880112	11412.2	21	HeLa	siCTRL NT	1
16213542	11447.1	29	HeLa	siCTRL NT	1
31122714	7289.59	49	HeLa	siCTRL NT	1
14551291	355.784	5	HeLa	siCTRL NT	1
14435884	557.464	4	HeLa	siCTRL NT	1
26718806	341.828	36	HeLa	siCTRL NT	1
15892355	366.162	11	HeLa	siCTRL NT	1
15247222	6941.71	5	HeLa	siCTRL NT	1
13743148	308.334	4	HeLa	siCTRL NT	1
27339082	15386.6	50	HeLa	siCTRL NT	1
27226268	11151.4	46	HeLa	siCTRL NT	1
17101022	318.362	4	HeLa	siCTRL NT	1
31206262	348.784	35	HeLa	siCTRL NT	1
19811994	330.243	7	HeLa	siCTRL NT	1
16495406	9306.86	18	HeLa	siCTRL NT	1
15212498	368.138	6	HeLa	siCTRL NT	1
28287068	19335.3	45	HeLa	siCTRL NT	1
7636127	345.81	8	HeLa	siCTRL NT	1
17818954	17408.8	17	HeLa	siCTRL NT	1
27299326	12443.6	38	HeLa	siCTRL NT	1
15680555	349.111	17	HeLa	siCTRL NT	1
32389116	394.876	19	HeLa	siCTRL NT	1
16509823	349.264	6	HeLa	siCTRL NT	1
29911714	12532.4	49	HeLa	siCTRL NT	1
8.37862e+06	335.427	10	HeLa	siCTRL NT	1
15216780	346.515	4	HeLa	siCTRL NT	1
15802318	333.863	5	HeLa	siCTRL NT	1
22270928	20735.2	33	HeLa	siCTRL NT	1
23415976	21409.8	33	HeLa	siCTRL NT	1
31068322	437.841	36	HeLa	siCTRL NT	1
20433602	13872.4	24	HeLa	siCTRL NT	1
14091380	328.743	1	HeLa	siCTRL NT	1
14493022	332.123	4	HeLa	siCTRL NT	1
20478708	17094.7	22	HeLa	siCTRL NT	1
14504727	360.106	2	HeLa	siCTRL NT	1
15995960	8961.81	12	HeLa	siCTRL NT	1
9545339	345.953	7	HeLa	siCTRL NT	1
21936642	326.035	9	HeLa	siCTRL NT	1
16232446	374.812	8	HeLa	siCTRL NT	1
17654044	383.436	9	HeLa	siCTRL NT	1
31777314	1017.2	41	HeLa	siCTRL NT	1
22843172	15782.4	28	HeLa	siCTRL NT	1
24962078	20316.7	33	HeLa	siCTRL NT	1
22008318	19333.5	31	HeLa	siCTRL NT	1
23716628	15478.2	34	HeLa	siCTRL NT	1
15150952	368.888	3	HeLa	siCTRL NT	1
16038738	366.314	11	HeLa	siCTRL NT	1
20888892	13969.8	34	HeLa	siCTRL NT	1
13719624	314.186	1	HeLa	siCTRL NT	1
17846700	438.845	7	HeLa	siCTRL NT	1
23026014	18858.8	34	HeLa	siCTRL NT	1
18151562	15873.5	20	HeLa	siCTRL NT	1
28489786	1746.46	40	HeLa	siCTRL NT	1
28912590	16741.5	49	HeLa	siCTRL NT	1
19392400	20886.7	28	HeLa	siCTRL NT	1
14405219	350.208	11	HeLa	siCTRL NT	1
30935554	365.746	42	HeLa	siCTRL NT	1
15898245	340.424	2	HeLa	siCTRL NT	1
27738642	11716.6	49	HeLa	siCTRL NT	1
14307712	415.074	6	HeLa	siCTRL NT	1
15444172	4775.31	13	HeLa	siCTRL NT	1
9349094	2144.41	2	HeLa	siCTRL NT	1
15704565	340.686	4	HeLa	siCTRL NT	1
33057620	535.622	48	HeLa	siCTRL NT	1
19004374	14230.5	32	HeLa	siCTRL NT	1
27756806	333.367	41	HeLa	siCTRL NT	1
30453010	356.196	37	HeLa	siCTRL NT	1
14581604	468.219	17	HeLa	siCTRL NT	1
15058670	366.438	0	HeLa	siCTRL NT	1
15063923	357.894	2	HeLa	siCTRL NT	1
15202739	338.546	3	HeLa	siCTRL NT	1
15203437	341.495	5	HeLa	siCTRL NT	1
15685989	347.617	3	HeLa	siCTRL NT	1
16022832	357.183	8	HeLa	siCTRL NT	1
26771316	328.396	23	HeLa	siCTRL NT	1
19243838	19935.7	17	HeLa	siCTRL NT	1
16987646	426.975	4	HeLa	siCTRL NT	1
15157692	447.058	3	HeLa	siCTRL NT	1
32002392	447.84	28	HeLa	siCTRL NT	1
25186144	12646.2	40	HeLa	siCTRL NT	1
24970616	25567.4	38	HeLa	siCTRL NT	1
28944336	578.42	19	HeLa	siCTRL NT	1
29171194	333.77	25	HeLa	siCTRL NT	1
16258768	355.516	8	HeLa	siCTRL NT	1
23018780	17107.3	39	HeLa	siCTRL NT	1
17122672	394.663	6	HeLa	siCTRL NT	1
29095078	444.051	46	HeLa	siCTRL NT	1
16622446	384.632	6	HeLa	siCTRL NT	1
16783430	395.31	6	HeLa	siCTRL NT	1
29305134	350.286	24	HeLa	siCTRL NT	1
24764488	16888	40	HeLa	siCTRL NT	1
29762652	371.6	35	HeLa	siCTRL NT	1
30281424	7471.41	37	HeLa	siCTRL NT	1
14419725	337.577	14	HeLa	siCTRL NT	1
15590753	356.841	18	HeLa	siCTRL NT	1
13884719	327.622	11	HeLa	siCTRL NT	1
14842365	349.729	6	HeLa	siCTRL NT	1
16034599	370.467	3	HeLa	siCTRL NT	1
21270646	24325.1	26	HeLa	siCTRL NT	1
14669476	331.561	7	HeLa	siCTRL NT	1
22365394	22052.8	38	HeLa	siCTRL NT	1
18361692	2681.56	8	HeLa	siCTRL NT	1
15213795	351.892	14	HeLa	siCTRL NT	1
15382962	348.851	20	HeLa	siCTRL NT	1
23971116	13204.6	43	HeLa	siCTRL NT	1
22745768	15670.9	21	HeLa	siCTRL NT	1
14828315	331.126	5	HeLa	siCTRL NT	1
24243242	24532.1	36	HeLa	siCTRL NT	1
24292976	10523.2	45	HeLa	siCTRL NT	1
21034292	23234.7	23	HeLa	siCTRL NT	1
13654258	421.824	9	HeLa	siCTRL NT	1
26878250	11620.2	40	HeLa	siCTRL NT	1
14526087	8269.97	11	HeLa	siCTRL NT	1
14881606	405.11	10	HeLa	siCTRL NT	1
23757128	19012.2	41	HeLa	siCTRL NT	1
14694074	1809.42	8	HeLa	siCTRL NT	1
16230112	360.009	18	HeLa	siCTRL NT	1
26534550	15851.4	46	HeLa	siCTRL NT	1
15748383	390.82	4	HeLa	siCTRL NT	1
29228780	342.597	34	HeLa	siCTRL NT	1
18811532	22970.7	17	HeLa	siCTRL NT	1
14912900	2602.05	9	HeLa	siCTRL NT	1
19879478	19839.1	26	HeLa	siCTRL NT	1
14797774	330.601	5	HeLa	siCTRL NT	1
24284438	27213.4	41	HeLa	siCTRL NT	1
18845068	18775.7	24	HeLa	siCTRL NT	1
15132389	5365.91	10	HeLa	siCTRL NT	1
30418990	548.835	39	HeLa	siCTRL NT	1
15423971	3579.76	6	HeLa	siCTRL NT	1
22303548	13508.4	37	HeLa	siCTRL NT	1
29255250	366.749	27	HeLa	siCTRL NT	1
15197265	7897.07	13	HeLa	siCTRL NT	1
15058176	657.797	1	HeLa	siCTRL NT	1
21526090	17952.3	20	HeLa	siCTRL NT	1
20181582	18316.6	27	HeLa	siCTRL NT	1
28199792	12079.6	46	HeLa	siCTRL NT	1
19754624	18438.1	12	HeLa	siCTRL NT	1
19264388	16343.8	16	HeLa	siCTRL NT	1
31798266	386.912	32	HeLa	siCTRL NT	1
24770950	23928.7	41	HeLa	siCTRL NT	1
22317010	18976.7	40	HeLa	siCTRL NT	1
17146782	19974.4	13	HeLa	siCTRL NT	1
9718687	3387.89	4	HeLa	siCTRL NT	1
14713306	339.156	1	HeLa	siCTRL NT	1
15114023	336.234	1	HeLa	siCTRL NT	1
30565302	407.259	47	HeLa	siCTRL NT	1
30475154	398.371	16	HeLa	siCTRL NT	1
20549838	15162.9	40	HeLa	siCTRL NT	1
24824042	23487.5	40	HeLa	siCTRL NT	1
17766488	17331.1	20	HeLa	siCTRL NT	1
31333486	372.227	26	HeLa	siCTRL NT	1
31095718	365.589	31	HeLa	siCTRL NT	1
19521076	21219.6	16	HeLa	siCTRL NT	1
13926943	350.528	5	HeLa	siCTRL NT	1
13238136	448.551	3	HeLa	siCTRL NT	1
14337231	343.354	3	HeLa	siCTRL NT	1
14269232	316.146	5	HeLa	siCTRL NT	1
30740656	373.964	31	HeLa	siCTRL NT	1
14510009	342.82	0	HeLa	siCTRL NT	1
29038672	442.282	35	HeLa	siCTRL NT	1
28554392	10451.3	43	HeLa	siCTRL NT	1
13750735	307.008	9	HeLa	siCTRL NT	1
14222355	336.779	1	HeLa	siCTRL NT	1
13344967	309.693	4	HeLa	siCTRL NT	1
14119139	348.374	2	HeLa	siCTRL NT	1
23741452	19206.7	36	HeLa	siCTRL NT	1
14560746	12233.3	25	HeLa	siCTRL NT	1
11133295	11917.5	21	HeLa	siCTRL NT	1
26195400	351.2	2	HeLa	siCTRL NT	1
16314654	9326.35	24	HeLa	siCTRL NT	1
29563478	1279	55	HeLa	siCTRL NT	1
21514208	18997.8	30	HeLa	siCTRL NT	1
13766419	306.482	3	HeLa	siCTRL NT	1
30682960	347.875	23	HeLa	siCTRL NT	1
16149908	14084.4	23	HeLa	siCTRL NT	1
26878682	4587.85	31	HeLa	siCTRL NT	1
30876696	372.431	10	HeLa	siCTRL NT	1
14472928	334.739	0	HeLa	siCTRL NT	1
27173692	373.473	30	HeLa	siCTRL NT	1
26641800	338.345	4	HeLa	siCTRL NT	1
20919860	20238.8	36	HeLa	siCTRL NT	1
25350840	10384.7	37	HeLa	siCTRL NT	1
15353215	341.279	4	HeLa	siCTRL NT	1
14564407	336.471	5	HeLa	siCTRL NT	1
27326760	12848.9	51	HeLa	siCTRL NT	1
27615364	403.127	35	HeLa	siCTRL NT	1
25970414	10017.1	30	HeLa	siCTRL NT	1
33941284	7072.49	16	HeLa	siCTRL NT	1
20726952	17220	32	HeLa	siCTRL NT	1
22264202	21595.2	50	HeLa	siCTRL NT	1
14804079	332.097	10	HeLa	siCTRL NT	1
15952069	10667.4	16	HeLa	siCTRL NT	1
14616704	348.088	9	HeLa	siCTRL NT	1
14481802	323.901	7	HeLa	siCTRL NT	1
19301456	20301.5	20	HeLa	siCTRL NT	1
13989976	343.837	0	HeLa	siCTRL NT	1
26035620	345.429	4	HeLa	siCTRL NT	1
12945072	367.264	6	HeLa	siCTRL NT	1
14668603	324.038	2	HeLa	siCTRL NT	1
13919446	467.855	2	HeLa	siCTRL NT	1
21049784	11112.6	26	HeLa	siCTRL NT	1
27207634	9470.65	48	HeLa	siCTRL NT	1
14701540	317.4	4	HeLa	siCTRL NT	1
29683400	384.27	10	HeLa	siCTRL NT	1
14401323	338.58	8	HeLa	siCTRL NT	1
9506436	339.536	6	HeLa	siCTRL NT	1
28608992	317.812	36	HeLa	siCTRL NT	1
20950642	15789.5	32	HeLa	siCTRL NT	1
24774054	19025.2	43	HeLa	siCTRL NT	1
26438490	466.842	41	HeLa	siCTRL NT	1
14733229	331.729	3	HeLa	siCTRL NT	1
26876448	342.991	1	HeLa	siCTRL NT	1
14009860	345.516	1	HeLa	siCTRL NT	1
27715792	351.138	30	HeLa	siCTRL NT	1
16892056	22730.7	30	HeLa	siCTRL NT	1
19741914	19995.9	25	HeLa	siCTRL NT	1
25642642	17623.9	35	HeLa	siCTRL NT	1
26707030	8786.71	28	HeLa	siCTRL NT	1
13106411	337.665	7	HeLa	siCTRL NT	1
25223020	14687.5	22	HeLa	siCTRL NT	1
15537626	15528.4	1	HeLa	siCTRL NT	1
15191554	326.036	8	HeLa	siCTRL NT	1
27670680	385.031	27	HeLa	siCTRL NT	1
13674091	367.412	3	HeLa	siCTRL NT	1
21469444	20586	48	HeLa	siCTRL NT	1
28053194	389.579	23	HeLa	siCTRL NT	1
24646438	12168.2	45	HeLa	siCTRL NT	1
25620472	606.132	48	HeLa	siCTRL NT	1
26165680	14267.7	37	HeLa	siCTRL NT	1
13703346	348.13	1	HeLa	siCTRL NT	1
25500292	3614.89	30	HeLa	siCTRL NT	1
26281078	13123.4	51	HeLa	siCTRL NT	1
13791491	361.153	4	HeLa	siCTRL NT	1
13814984	326.017	8	HeLa	siCTRL NT	1
8775304	353.403	1	HeLa	siCTRL NT	1
24616212	16105.4	41	HeLa	siCTRL NT	1
27586830	386.113	48	HeLa	siCTRL NT	1
26882226	348.828	43	HeLa	siCTRL NT	1
26384752	385.58	23	HeLa	siCTRL NT	1
26950292	335.562	45	HeLa	siCTRL NT	1
13850028	8060.81	10	HeLa	siCTRL NT	1
13775541	378.743	2	HeLa	siCTRL NT	1
14240860	374.923	4	HeLa	siCTRL NT	1
15408088	9795.92	10	HeLa	siCTRL NT	1
13730440	363.466	0	HeLa	siCTRL NT	1
24817936	12866.5	44	HeLa	siCTRL NT	1
14121596	435.605	0	HeLa	siCTRL NT	1
14811680	7471.05	10	HeLa	siCTRL NT	1
20691354	20102.5	29	HeLa	siCTRL NT	1
13598594	330.087	8	HeLa	siCTRL NT	1
27001280	395.937	41	HeLa	siCTRL NT	1
14715737	361.552	3	HeLa	siCTRL NT	1
25357190	1563.78	46	HeLa	siCTRL NT	1
20070190	19342.9	35	HeLa	siCTRL NT	1
17266406	21325.3	12	HeLa	siCTRL NT	1
14399269	506.393	4	HeLa	siCTRL NT	1
25244026	13104.9	45	HeLa	siCTRL NT	1
13529537	345.228	2	HeLa	siCTRL NT	1
18335608	23988.3	18	HeLa	siCTRL NT	1
14090254	14638.2	3	HeLa	siCTRL NT	1
22300410	14316.7	40	HeLa	siCTRL NT	1
15595914	16932.2	3	HeLa	siCTRL NT	1
13767315	353.982	10	HeLa	siCTRL NT	1
14967321	15770.2	8	HeLa	siCTRL NT	1
14162929	674.218	1	HeLa	siCTRL NT	1
23877160	13293.2	46	HeLa	siCTRL NT	1
14308390	2336.05	4	HeLa	siCTRL NT	1
14253678	672.684	3	HeLa	siCTRL NT	1
17118110	18668.5	16	HeLa	siCTRL NT	1
13795111	8381.26	26	HeLa	siCTRL NT	1
12398403	404.535	0	HeLa	siCTRL NT	1
26211452	6298.12	55	HeLa	siCTRL NT	1
12066967	521.856	1	HeLa	siCTRL NT	1
24749692	450.337	17	HeLa	siCTRL NT	1
27334344	390.907	37	HeLa	siCTRL NT	1
25317672	315.328	14	HeLa	siCTRL NT	1
10840095	23776.8	17	HeLa	siCTRL NT	1
11004958	19544.6	18	HeLa	siCTRL NT	1
13526419	357.47	10	HeLa	siCTRL NT	1
9605842	405.192	3	HeLa	siCTRL NT	1
13665225	902.856	1	HeLa	siCTRL NT	1
14478827	363.262	1	HeLa	siCTRL NT	1
25356040	300.765	44	HeLa	siCTRL NT	1
18527126	16132.6	44	HeLa	siCTRL NT	1
9063858	2885.62	2	HeLa	siCTRL NT	1
13637898	958.97	17	HeLa	siCTRL NT	1
13282399	3479.42	17	HeLa	siCTRL NT	1
11763329	471.236	2	HeLa	siCTRL NT	1
11711741	278.298	0	HeLa	siCTRL NT	1
11983955	621.554	0	HeLa	siCTRL NT	1
24776940	345.186	36	HeLa	siCTRL NT	1
16913096	20696.2	11	HeLa	siCTRL NT	1
26355514	361.517	42	HeLa	siCTRL NT	1
11884068	362.076	0	HeLa	siCTRL NT	1
11181957	12383.5	8	HeLa	siCTRL NT	1
15355423	15803.5	19	HeLa	siCTRL NT	1
13466936	395.478	9	HeLa	siCTRL NT	1
15321253	13025.5	31	HeLa	siCTRL NT	1
13511034	362.424	14	HeLa	siCTRL NT	1
34531188	16092.3	64	HeLa	siCTRL NT	1
26290180	10866.4	49	HeLa	siCTRL NT	1
14229387	10796.5	19	HeLa	siCTRL NT	1
27963764	3014.24	7	HeLa	siCTRL NT	1
16580616	17999.2	13	HeLa	siCTRL NT	1
25407886	3290.82	38	HeLa	siCTRL NT	1
9673449	354.161	0	HeLa	siCTRL NT	1
12564299	287.98	1	HeLa	siCTRL NT	1
16466227	17876.5	17	HeLa	siCTRL NT	1
19298378	16499.8	43	HeLa	siCTRL NT	1
13734332	371.411	0	HeLa	siCTRL NT	1
12840552	18593.7	3	HeLa	siCTRL NT	1
9717245	261.605	1	HeLa	siCTRL NT	1
11615830	276.018	1	HeLa	siCTRL NT	1
13560506	875.31	10	HeLa	siCTRL NT	1
25093292	363.747	38	HeLa	siCTRL NT	1
34323560	12353.3	67	HeLa	siCTRL NT	1
16277513	18929.4	23	HeLa	siCTRL NT	1
8959589	19830.3	2	HeLa	siCTRL NT	1
13840368	370.115	48	HeLa	siCTRL NT	1
24826756	347.715	38	HeLa	siCTRL NT	1
26225672	365.003	8	HeLa	siCTRL NT	1
12184809	303.663	3	HeLa	siCTRL NT	1
14206561	348.888	11	HeLa	siCTRL NT	1
13454950	11626.2	22	HeLa	siCTRL NT	1
14837207	15919.2	12	HeLa	siCTRL NT	1
13713997	360.094	11	HeLa	siCTRL NT	1
14812626	19565.1	0	HeLa	siCTRL NT	1
10854719	277.617	1	HeLa	siCTRL NT	1
13813038	421.053	2	HeLa	siCTRL NT	1
13710895	344.169	12	HeLa	siCTRL NT	1
12477420	340.88	6	HeLa	siCTRL NT	1
11973080	336.519	4	HeLa	siCTRL NT	1
11781671	281.434	11	HeLa	siCTRL NT	1
12312463	340.068	0	HeLa	siCTRL NT	1
19102662	9715.14	51	HeLa	siCTRL NT	1
10556884	13423.9	3	HeLa	siCTRL NT	1
11948231	285.9	2	HeLa	siCTRL NT	1
13405104	12044.9	11	HeLa	siCTRL NT	1
12455670	336.819	9	HeLa	siCTRL NT	1
12565908	345.812	10	HeLa	siCTRL NT	1
15928648	4048.08	11	HeLa	siCTRL NT	1
12302979	325.892	5	HeLa	siCTRL NT	1
17760782	16246.4	15	HeLa	siCTRL NT	1
22058294	14784.6	29	HeLa	siCTRL NT	1
12917007	351.505	2	HeLa	siCTRL NT	1
13760284	254.822	4	HeLa	siCTRL NT	1
15008797	258.473	10	HeLa	siCTRL NT	1
15698496	267.345	1	HeLa	siCTRL NT	1
10827423	277.914	1	HeLa	siCTRL NT	1
16783758	6451.24	14	HeLa	siCTRL NT	1
25416256	285.975	25	HeLa	siCTRL NT	1
14795411	265.389	5	HeLa	siCTRL NT	1
15510373	281.437	4	HeLa	siCTRL NT	1
14287441	2671.97	3	HeLa	siCTRL NT	1
15884822	284.934	5	HeLa	siCTRL NT	1
19935972	3742.24	23	HeLa	siCTRL NT	1
14572508	269.968	2	HeLa	siCTRL NT	1
32946730	469.303	26	HeLa	siCTRL NT	1
15727189	310.868	1	HeLa	siCTRL NT	1
23744284	273.433	18	HeLa	siCTRL NT	1
27282974	2764.98	54	HeLa	siCTRL NT	1
8925519	267.085	4	HeLa	siCTRL NT	1
16078475	286.963	4	HeLa	siCTRL NT	1
14511633	3764.19	4	HeLa	siCTRL NT	1
15840048	274.694	13	HeLa	siCTRL NT	1
15029589	284.951	2	HeLa	siCTRL NT	1
15445107	285.012	8	HeLa	siCTRL NT	1
26646288	279.412	22	HeLa	siCTRL NT	1
17160140	282.961	9	HeLa	siCTRL NT	1
22321128	6705.93	24	HeLa	siCTRL NT	1
28226978	15224.3	34	HeLa	siCTRL NT	1
25739172	269.633	1	HeLa	siCTRL NT	1
15228267	5306.58	6	HeLa	siCTRL NT	1
30262966	268.836	22	HeLa	siCTRL NT	1
23117640	1928.15	26	HeLa	siCTRL NT	1
15684813	293.364	2	HeLa	siCTRL NT	1
15292339	8129.55	8	HeLa	siCTRL NT	1
33219650	372.723	29	HeLa	siCTRL NT	1
15753007	277.707	4	HeLa	siCTRL NT	1
27888920	6770.39	47	HeLa	siCTRL NT	1
27040436	274.952	0	HeLa	siCTRL NT	1
15178610	11744	7	HeLa	siCTRL NT	1
15629679	1708.42	2	HeLa	siCTRL NT	1
15487158	1368.1	4	HeLa	siCTRL NT	1
15481156	277.805	6	HeLa	siCTRL NT	1
15929195	2024.34	3	HeLa	siCTRL NT	1
14743471	2271.75	3	HeLa	siCTRL NT	1
14123024	2832.26	1	HeLa	siCTRL NT	1
15174135	290.617	1	HeLa	siCTRL NT	1
20270786	7280.74	24	HeLa	siCTRL NT	1
25805670	11254.4	41	HeLa	siCTRL NT	1
16172771	284.472	1	HeLa	siCTRL NT	1
15496964	310.586	1	HeLa	siCTRL NT	1
14698797	328.788	2	HeLa	siCTRL NT	1
16197897	295.574	0	HeLa	siCTRL NT	1
31448078	9247.84	22	HeLa	siCTRL NT	1
20961756	14803.2	23	HeLa	siCTRL NT	1
17144492	277.326	0	HeLa	siCTRL NT	1
15592157	316.562	2	HeLa	siCTRL NT	1
26348132	292.551	8	HeLa	siCTRL NT	1
24127532	273.644	17	HeLa	siCTRL NT	1
15342032	297.962	2	HeLa	siCTRL NT	1
16909328	276.611	3	HeLa	siCTRL NT	1
27875882	283.365	2	HeLa	siCTRL NT	1
17516326	291.996	8	HeLa	siCTRL NT	1
16382672	272.724	1	HeLa	siCTRL NT	1
15107916	298.804	1	HeLa	siCTRL NT	1
16993406	961.433	2	HeLa	siCTRL NT	1
23089942	9728.63	32	HeLa	siCTRL NT	1
29984884	289.951	1	HeLa	siCTRL NT	1
9805899	293.945	0	HeLa	siCTRL NT	1
35643884	581.792	5	HeLa	siCTRL NT	1
15385937	293.775	2	HeLa	siCTRL NT	1
22563118	13918.9	34	HeLa	siCTRL NT	1
16095720	303.549	2	HeLa	siCTRL NT	1
16568265	279.195	0	HeLa	siCTRL NT	1
13322618	288.589	3	HeLa	siCTRL NT	1
16586434	6531.49	7	HeLa	siCTRL NT	1
9464571	276.074	1	HeLa	siCTRL NT	1
23215938	15270.1	29	HeLa	siCTRL NT	1
32802092	3977.66	8	HeLa	siCTRL NT	1
16125177	280.545	5	HeLa	siCTRL NT	1
21673266	14304.1	31	HeLa	siCTRL NT	1
14028370	287.028	5	HeLa	siCTRL NT	1
16769241	292.994	5	HeLa	siCTRL NT	1
19577036	14255.1	24	HeLa	siCTRL NT	1
15224499	293.512	2	HeLa	siCTRL NT	1
17357720	4274.2	8	HeLa	siCTRL NT	1
14552417	282.212	6	HeLa	siCTRL NT	1
17271194	277.982	3	HeLa	siCTRL NT	1
32169448	282.769	8	HeLa	siCTRL NT	1
33210792	10343	34	HeLa	siCTRL NT	1
17660260	289.579	3	HeLa	siCTRL NT	1
24706174	12374.5	30	HeLa	siCTRL NT	1
16533534	334.034	3	HeLa	siCTRL NT	1
15022116	354.541	7	HeLa	siCTRL NT	1
18085604	8550.97	16	HeLa	siCTRL NT	1
8671400	2080.81	1	HeLa	siCTRL NT	1
15681916	315.763	2	HeLa	siCTRL NT	1
15785932	294.735	2	HeLa	siCTRL NT	1
13755770	287.426	2	HeLa	siCTRL NT	1
13995394	292.949	1	HeLa	siCTRL NT	1
15714646	294.486	1	HeLa	siCTRL NT	1
16759725	1441.33	4	HeLa	siCTRL NT	1
15769186	296.128	6	HeLa	siCTRL NT	1
15984372	271.214	6	HeLa	siCTRL NT	1
15660957	307.303	5	HeLa	siCTRL NT	1
16219910	286.44	4	HeLa	siCTRL NT	1
16339555	278.464	9	HeLa	siCTRL NT	1
16331357	304.858	2	HeLa	siCTRL NT	1
18537166	291.255	3	HeLa	siCTRL NT	1
16304565	316.235	4	HeLa	siCTRL NT	1
14740544	3101.45	4	HeLa	siCTRL NT	1
14345801	279.965	0	HeLa	siCTRL NT	1
9634725	271.539	3	HeLa	siCTRL NT	1
14601441	282.736	3	HeLa	siCTRL NT	1
16464768	310.043	1	HeLa	siCTRL NT	1
10358927	9781.78	13	HeLa	siCTRL NT	1
15748826	283.604	8	HeLa	siCTRL NT	1
17005166	298.52	6	HeLa	siCTRL NT	1
16886220	2600.9	3	HeLa	siCTRL NT	1
9711929	3452.07	1	HeLa	siCTRL NT	1
16900062	1479.51	9	HeLa	siCTRL NT	1
16039369	301.346	0	HeLa	siCTRL NT	1
16132288	297.519	4	HeLa	siCTRL NT	1
15352275	301.282	3	HeLa	siCTRL NT	1
15280518	282.932	4	HeLa	siCTRL NT	1
14525719	284.517	0	HeLa	siCTRL NT	1
8493140	9226.89	12	HeLa	siCTRL NT	1
28659904	274.781	14	HeLa	siCTRL NT	1
17265954	308.924	4	HeLa	siCTRL NT	1
15522939	289.675	2	HeLa	siCTRL NT	1
16710651	313.868	4	HeLa	siCTRL NT	1
32636962	4117.1	14	HeLa	siCTRL NT	1
32914474	285.117	25	HeLa	siCTRL NT	1
29388488	6422.01	48	HeLa	siCTRL NT	1
17763310	307.741	7	HeLa	siCTRL NT	1
15492669	283.027	4	HeLa	siCTRL NT	1
16105167	305.528	5	HeLa	siCTRL NT	1
33198618	463.391	57	HeLa	siCTRL NT	1
13541550	274.573	1	HeLa	siCTRL NT	1
12666867	372.908	9	HeLa	siCTRL NT	1
16693627	283.794	5	HeLa	siCTRL NT	1
29997412	1054.92	54	HeLa	siCTRL NT	1
15296462	8693.96	7	HeLa	siCTRL NT	1
15179863	278.641	12	HeLa	siCTRL NT	1
21026318	310.477	13	HeLa	siCTRL NT	1
30835450	309.818	6	HeLa	siCTRL NT	1
16789728	294.297	1	HeLa	siCTRL NT	1
14705568	279.991	9	HeLa	siCTRL NT	1
15796051	313.233	2	HeLa	siCTRL NT	1
14362231	292.516	0	HeLa	siCTRL NT	1
14158479	352.314	0	HeLa	siCTRL NT	1
15967001	298.827	0	HeLa	siCTRL NT	1
16990868	288.335	12	HeLa	siCTRL NT	1
15940285	1692.94	12	HeLa	siCTRL NT	1
32726400	295.824	18	HeLa	siCTRL NT	1
15841116	289.07	7	HeLa	siCTRL NT	1
23168944	317.312	14	HeLa	siCTRL NT	1
29122046	7306.66	38	HeLa	siCTRL NT	1
15068885	291.69	7	HeLa	siCTRL NT	1
15793819	309.9	6	HeLa	siCTRL NT	1
17836632	5280.53	10	HeLa	siCTRL NT	1
15709734	299.79	2	HeLa	siCTRL NT	1
16350582	296.015	4	HeLa	siCTRL NT	1
31647620	360.597	31	HeLa	siCTRL NT	1
14960783	5130.67	4	HeLa	siCTRL NT	1
15062681	7134.52	1	HeLa	siCTRL NT	1
14623004	7154.5	5	HeLa	siCTRL NT	1
14386073	281.415	4	HeLa	siCTRL NT	1
15712735	278.937	8	HeLa	siCTRL NT	1
9460354	278.281	6	HeLa	siCTRL NT	1
16882988	309.041	1	HeLa	siCTRL NT	1
[truncated: 158,461 more rows]

## Sheet: Fig 7d
condition	Relative_Growth
HeLa si-CTRL	98.7893
HeLa si-CTRL	94.9153
HeLa si-CTRL	101.695
HeLa si-CTRL	104.6
HeLa si-#1	77.4818
HeLa si-#1	75.5448
HeLa si-#1	78.4504
HeLa si-#1	73.6077
HeLa si-#2	87.1671
HeLa si-#2	82.3245
HeLa si-#2	88.1356
HeLa si-#2	99.7579
HeLa si-CTRL + NAD	65.8596
HeLa si-CTRL + NAD	67.7966
HeLa si-CTRL + NAD	66.8281
HeLa si-CTRL + NAD	69.7337
HeLa si-#1 + NAD	58.1114
HeLa si-#1 + NAD	56.1743
HeLa si-#1 + NAD	57.1429
HeLa si-#1 + NAD	59.0799
HeLa si-#2 + NAD	56.1743
HeLa si-#2 + NAD	58.1114
HeLa si-#2 + NAD	55.2058
HeLa si-#2 + NAD	57.1429
U2OS si-CTRL	97.2973
U2OS si-CTRL	97.2973
U2OS si-CTRL	105.019
U2OS si-CTRL	100.386
U2OS si-#1	46.332
U2OS si-#1	41.6988
U2OS si-#1	44.7876
U2OS si-#1	38.61
U2OS si-#2	33.9768
U2OS si-#2	41.6988
U2OS si-#2	41.6988
U2OS si-#2	43.2432
U2OS si-CTRL + NAD	88.0309
U2OS si-CTRL + NAD	89.5753
U2OS si-CTRL + NAD	91.1197
U2OS si-CTRL + NAD	84.9421
U2OS si-#1 + NAD	27.7992
U2OS si-#1 + NAD	29.3436
U2OS si-#1 + NAD	30.888
U2OS si-#1 + NAD	32.4324
U2OS si-#2 + NAD	41.6988
U2OS si-#2 + NAD	43.2432
U2OS si-#2 + NAD	37.0656
U2OS si-#2 + NAD	46.332

## Sheet: Fig 7e
treat	Norm_count	cell
NT	97.9518	HeLa
NT	103.166	HeLa
NT	99.2954	HeLa
NT	103.133	HeLa
NT	99.3857	HeLa
NT	97.0684	HeLa
NT	102.754	MRC5
NT	99.9028	MRC5
NT	97.527	MRC5
NT	97.7964	MRC5
NT	98.9084	MRC5
NT	103.111	MRC5
PARPi	75.7154	HeLa
PARPi	80.4815	HeLa
PARPi	83.1152	HeLa
PARPi	80.576	HeLa
PARPi	80.4117	HeLa
PARPi	76.3091	HeLa
PARPi	47.8744	MRC5
PARPi	52.0235	MRC5
PARPi	49.6575	MRC5
PARPi	48.2369	MRC5
PARPi	52.7534	MRC5
PARPi	45.959	MRC5
NAD 80 µM	49.5059	HeLa
NAD 80 µM	53.4893	HeLa
NAD 80 µM	53.477	HeLa
NAD 80 µM	54.9335	HeLa
NAD 80 µM	51.8232	HeLa
NAD 80 µM	52.7991	HeLa
NAD 80 µM	82.209	MRC5
NAD 80 µM	90.8012	MRC5
NAD 80 µM	91.5605	MRC5
NAD 80 µM	87.9159	MRC5
NAD 80 µM	90.9138	MRC5
NAD 80 µM	85.5694	MRC5
NAD 2 mM	42.3568	HeLa
NAD 2 mM	42.9094	HeLa
NAD 2 mM	44.3659	HeLa
NAD 2 mM	46.6442	HeLa
NAD 2 mM	47.3119	HeLa
NAD 2 mM	42.0014	HeLa
NAD 2 mM	71.9316	MRC5
NAD 2 mM	76.0857	MRC5
NAD 2 mM	77.1928	MRC5
NAD 2 mM	76.0318	MRC5
NAD 2 mM	74.1311	MRC5
NAD 2 mM	74.234	MRC5
PARPi + NAD 80 µM	39.1725	HeLa
PARPi + NAD 80 µM	43.764	HeLa
PARPi + NAD 80 µM	43.8729	HeLa
PARPi + NAD 80 µM	45.426	HeLa
PARPi + NAD 80 µM	44.0578	HeLa
PARPi + NAD 80 µM	43.4641	HeLa
PARPi + NAD 80 µM	49.5693	MRC5
PARPi + NAD 80 µM	51.8766	MRC5
PARPi + NAD 80 µM	51.8325	MRC5
PARPi + NAD 80 µM	50.4217	MRC5
PARPi + NAD 80 µM	49.5448	MRC5
PARPi + NAD 80 µM	53.209	MRC5
PARPi + NAD 2 mM	37.3688	HeLa
PARPi + NAD 2 mM	37.5455	HeLa
PARPi + NAD 2 mM	41.233	HeLa
PARPi + NAD 2 mM	41.2597	HeLa
PARPi + NAD 2 mM	40.6845	HeLa
PARPi + NAD 2 mM	37.2907	HeLa
PARPi + NAD 2 mM	44.8519	MRC5
PARPi + NAD 2 mM	48.7904	MRC5
PARPi + NAD 2 mM	50.2551	MRC5
PARPi + NAD 2 mM	49.344	MRC5
PARPi + NAD 2 mM	49.5497	MRC5
PARPi + NAD 2 mM	49.731	MRC5

## Sheet: Fig 7f
treat	Norm_count	cell
NT	99.1849	HeLa
NT	102.301	HeLa
NT	104.492	HeLa
NT	97.6074	HeLa
NT	99.6015	HeLa
NT	96.8131	HeLa
NT	98.99	MRC5
NT	101.806	MRC5
NT	100.82	MRC5
NT	98.5838	MRC5
NT	98.1505	MRC5
NT	101.649	MRC5
Gem 10nM	59.467	HeLa
Gem 10nM	61.7583	HeLa
Gem 10nM	70.1679	HeLa
Gem 10nM	59.9642	HeLa
Gem 10nM	50.4131	HeLa
Gem 10nM	52.7627	HeLa
Gem 10nM	32.2457	MRC5
Gem 10nM	33.4805	MRC5
Gem 10nM	34.0275	MRC5
Gem 10nM	34.7098	MRC5
Gem 10nM	32.6194	MRC5
Gem 10nM	31.6662	MRC5
5-FU	54.1736	HeLa
5-FU	55.0484	HeLa
5-FU	55.1345	HeLa
5-FU	55.3011	HeLa
5-FU	51.2935	HeLa
5-FU	50.0604	HeLa
5-FU	91.684	MRC5
5-FU	98.3455	MRC5
5-FU	95.3722	MRC5
5-FU	90.1351	MRC5
5-FU	91.0341	MRC5
5-FU	96.9969	MRC5
NAD	66.5546	HeLa
NAD	73.8172	HeLa
NAD	75.5253	HeLa
NAD	74.7532	HeLa
NAD	65.8103	HeLa
NAD	68.4015	HeLa
NAD	90.6875	MRC5
NAD	93.1192	MRC5
NAD	94.8415	MRC5
NAD	94.0941	MRC5
NAD	89.7668	MRC5
NAD	95.1772	MRC5
NAD + Gem 10nM	45.1863	HeLa
NAD + Gem 10nM	47.7053	HeLa
NAD + Gem 10nM	49.3383	HeLa
NAD + Gem 10nM	48.544	HeLa
NAD + Gem 10nM	43.7893	HeLa
NAD + Gem 10nM	44.5142	HeLa
NAD + Gem 10nM	34.1629	MRC5
NAD + Gem 10nM	34.8561	MRC5
NAD + Gem 10nM	38.528	MRC5
NAD + Gem 10nM	36.3725	MRC5
NAD + Gem 10nM	37.0711	MRC5
NAD + Gem 10nM	36.275	MRC5
NAD + 5-FU	40.3205	HeLa
NAD + 5-FU	47.2026	HeLa
NAD + 5-FU	44.8114	HeLa
NAD + 5-FU	51.4518	HeLa
NAD + 5-FU	45.9028	HeLa
NAD + 5-FU	45.1835	HeLa
NAD + 5-FU	91.9819	MRC5
NAD + 5-FU	94.5815	MRC5
NAD + 5-FU	94.3974	MRC5
NAD + 5-FU	95.0581	MRC5
NAD + 5-FU	94.0399	MRC5
NAD + 5-FU	97.0078	MRC5
Gem 2nM	82.0768	HeLa
Gem 2nM	91.0197	HeLa
Gem 2nM	97.0547	HeLa
Gem 2nM	99.1515	HeLa
Gem 2nM	89.731	HeLa
Gem 2nM	87.4092	HeLa
Gem 2nM	44.1821	MRC5
Gem 2nM	47.0579	MRC5
Gem 2nM	43.8842	MRC5
Gem 2nM	44.1279	MRC5
Gem 2nM	44.4854	MRC5
Gem 2nM	47.9244	MRC5
NAD + Gem 2nM	46.4499	HeLa
NAD + Gem 2nM	51.9406	HeLa
NAD + Gem 2nM	50.1548	HeLa
NAD + Gem 2nM	51.6823	HeLa
NAD + Gem 2nM	49.3772	HeLa
NAD + Gem 2nM	52.9738	HeLa
NAD + Gem 2nM	45.7581	MRC5
NAD + Gem 2nM	47.0254	MRC5
NAD + Gem 2nM	40.8893	MRC5
NAD + Gem 2nM	41.4309	MRC5
NAD + Gem 2nM	45.5414	MRC5
NAD + Gem 2nM	45.5631	MRC5
