# Supplementary material for: NAD+ regulates nucleotide metabolism and genomic DNA replication
Source: Nat Cell Biol. 2023 Nov 13;25(12):1774–86. doi: 10.1038/s41556-023-01280-z (PMC10709141; doi:10.1038/s41556-023-01280-z)
Supplement: Supplementary file 11 — Numerical source data. [file 41556_2023_1280_MOESM11_ESM.xlsx]

## Sheet: Extended Data Fig 1d
sample	value
NT	0.683523
NT	0.725146			Total fork speed (CldU+IdU) / min
NT	0.785554		Samples	Mean	Standard Deviation	Double-labeled fibers counted
NT	1.10768		NT	0.88	0.24	689
NT	0.596643		NAMPTi	0.94	0.24	792
NT	0.610088		SIRT1i	0.73	0.23	882
NT	0.989179		PARPi	1.63	0.42	426
NT	0.706041
NT	0.620274
NT	0.569417
NT	0.540094
NT	0.866422
NT	0.902176
NT	0.848078
NT	1.13792
NT	1.21001
NT	0.904076
NT	0.65683
NT	1.16812
NT	0.901502
NT	0.915765
NT	0.672101
NT	0.867194
NT	1.24833
NT	1.0349
NT	0.989289
NT	0.672083
NT	0.88783
NT	0.958843
NT	0.852199
NT	0.580965
NT	0.530115
NT	0.698445
NT	0.757855
NT	0.64634
NT	0.747037
NT	0.738876
NT	1.01436
NT	1.06163
NT	0.659961
NT	0.637708
NT	0.729281
NT	1.16497
NT	1.44352
NT	1.24354
NT	1.33663
NT	1.19725
NT	1.09326
NT	0.638687
NT	0.696885
NT	0.994798
NT	0.878802
NT	0.791474
NT	0.629419
NT	0.646331
NT	0.609092
NT	0.87137
NT	0.719672
NT	0.661609
NT	0.662799
NT	1.21999
NT	0.638544
NT	1.16856
NT	0.976762
NT	1.13018
NT	1.026
NT	0.841817
NT	1.50942
NT	0.834383
NT	1.24056
NT	1.22986
NT	1.11122
NT	1.0234
NT	0.6826
NT	0.691518
NT	0.865649
NT	0.876818
NT	0.707467
NT	0.490176
NT	0.738437
NT	1.12179
NT	0.799762
NT	1.40903
NT	1.06173
NT	0.752977
NT	1.05414
NT	1.20471
NT	1.10756
NT	1.36946
NT	0.836772
NT	0.948319
NT	1.15085
NT	1.25623
NT	1.37287
NT	1.63913
NT	0.641897
NT	0.581538
NT	0.854366
NT	0.734021
NT	0.830214
NT	0.854179
NT	0.864651
NT	1.03145
NT	0.668072
NT	0.522535
NT	0.620167
NT	0.822516
NT	0.646215
NT	0.574095
NT	1.0102
NT	0.506594
NT	0.720523
NT	0.642843
NT	1.05985
NT	1.31104
NT	0.824924
NT	0.993091
NT	1.14531
NT	0.955965
NT	0.564323
NT	1.45084
NT	1.21341
NT	1.45561
NT	1.08031
NT	0.934467
NT	0.743946
NT	0.652257
NT	0.526821
NT	0.928206
NT	0.844776
NT	0.821549
NT	0.596233
NT	0.870612
NT	0.591344
NT	0.655136
NT	0.816797
NT	0.641553
NT	0.677017
NT	0.873297
NT	0.601874
NT	0.743961
NT	0.642711
NT	0.599231
NT	0.946249
NT	1.01375
NT	0.81125
NT	0.885901
NT	0.794109
NT	0.814992
NT	0.871859
NT	1.20985
NT	0.995335
NT	1.11963
NT	0.659889
NT	0.974026
NT	0.757113
NT	0.971688
NT	0.988773
NT	0.631209
NT	0.828941
NT	1.12419
NT	0.862331
NT	1.00517
NT	0.624455
NT	1.17599
NT	0.820425
NT	0.674798
NT	0.750563
NT	0.903294
NT	0.744136
NT	0.752536
NT	1.00479
NT	1.18119
NT	0.971899
NT	0.707979
NT	0.926552
NT	1.14766
NT	0.968176
NT	0.741916
NT	0.662227
NT	0.82424
NT	0.446206
NT	0.800429
NT	1.15101
NT	1.06172
NT	0.91534
NT	0.883071
NT	0.910365
NT	1.09876
NT	0.905048
NT	1.08299
NT	1.18708
NT	0.595003
NT	0.589072
NT	1.03317
NT	0.713511
NT	1.08818
NT	1.03538
NT	0.89428
NT	0.794651
NT	0.748295
NT	0.934878
NT	0.803313
NT	0.777564
NT	0.639524
NT	0.643249
NT	0.659945
NT	0.948171
NT	1.02642
NT	1.2105
NT	1.5558
NT	0.94734
NT	1.59769
NT	0.849801
NT	0.627086
NT	0.866445
NT	0.791656
NT	0.882901
NT	1.18851
NT	0.689842
NT	0.920198
NT	0.902979
NT	0.915936
NT	1.06678
NT	1.035
NT	1.01534
NT	0.966344
NT	0.845948
NT	0.774332
NT	1.02701
NT	0.814416
NT	0.878458
NT	1.39679
NT	0.945219
NT	1.01789
NT	0.902377
NT	1.34766
NT	1.02001
NT	1.15543
NT	1.05811
NT	0.768568
NT	0.858843
NT	0.939945
NT	1.01833
NT	1.13781
NT	0.842244
NT	0.781989
NT	1.10478
NT	0.798165
NT	0.783237
NT	1.14788
NT	1.24673
NT	1.01777
NT	1.14833
NT	0.863637
NT	0.799901
NT	1.00115
NT	1.06256
NT	0.948498
NT	1.08294
NT	1.40657
NT	1.27402
NT	0.895244
NT	1.24746
NT	1.31007
NT	1.09043
NT	0.956593
NT	0.861874
NT	1.42217
NT	0.679852
NT	0.844885
NT	0.570024
NT	1.19167
NT	1.20794
NT	0.696848
NT	0.64046
NT	1.43504
NT	0.867915
NT	0.787412
NT	1.23448
NT	1.07376
NT	1.06686
NT	0.793211
NT	1.14691
NT	1.31985
NT	1.29919
NT	0.976639
NT	0.760364
NT	0.847003
NT	0.646904
NT	0.907191
NT	0.728839
NT	0.655709
NT	1.07544
NT	0.7863
NT	0.86149
NT	0.724401
NT	1.1805
NT	1.711
NT	0.867046
NT	0.881083
NT	0.868099
NT	0.888131
NT	0.542362
NT	0.867401
NT	0.708379
NT	1.21112
NT	1.36928
NT	0.560605
NT	0.808257
NT	0.931606
NT	0.638686
NT	0.786347
NT	0.60576
NT	0.656955
NT	0.614744
NT	1.07332
NT	1.26475
NT	0.90511
NT	1.10299
NT	1.15355
NT	1.26576
NT	1.10056
NT	0.848458
NT	1.0075
NT	0.871801
NT	0.572178
NT	0.5731
NT	0.867695
NT	0.633907
NT	0.724389
NT	0.815924
NT	0.627025
NT	0.970707
NT	0.692931
NT	0.565882
NT	0.658821
NT	0.874368
NT	0.98159
NT	0.770486
NT	0.900286
NT	0.802306
NT	1.40774
NT	1.09626
NT	0.93287
NT	0.800852
NT	0.711884
NT	0.980238
NT	0.602583
NT	0.546996
NT	0.749677
NT	0.708207
NT	0.591237
NT	0.746856
NT	0.751244
NT	0.911544
NT	0.845067
NT	0.686769
NT	0.787429
NT	0.609644
NT	1.01224
NT	0.856544
NT	0.742685
NT	0.771599
NT	0.882721
NT	0.767982
NT	1.39282
NT	1.4163
NT	0.668935
NT	0.679972
NT	0.691497
NT	0.782312
NT	0.812813
NT	0.785756
NT	0.93588
NT	0.810283
NT	0.760272
NT	0.852298
NT	0.67594
NT	0.861471
NT	0.734558
NT	0.569128
NT	0.928305
NT	0.842876
NT	0.888366
NT	0.94165
NT	0.638112
NT	0.783961
NT	0.751969
NT	0.920799
NT	0.63406
NT	0.667138
NT	0.733249
NT	0.753668
NT	0.954568
NT	0.611118
NT	0.780029
NT	0.626328
NT	1.0534
NT	0.662736
NT	1.25417
NT	0.852697
NT	0.982809
NT	1.03897
NT	0.995996
NT	0.671965
NT	0.758791
NT	0.809307
NT	1.24716
NT	0.855088
NT	0.675982
NT	0.978774
NT	0.810157
NT	1.01596
NT	0.833006
NT	0.840933
NT	0.908987
NT	0.824797
NT	0.757278
NT	0.798421
NT	0.76259
NT	0.887839
NT	0.96047
NT	1.25075
NT	1.38123
NT	1.24293
NT	1.16882
NT	1.24342
NT	0.973339
NT	2.08388
NT	1.14626
NT	1.33662
NT	0.826445
NT	0.877712
NT	0.656166
NT	0.95411
NT	1.5429
NT	1.40648
NT	1.50771
NT	1.00317
NT	0.979365
NT	1.11039
NT	0.868943
NT	0.6478
NT	0.83726
NT	0.755252
NT	0.799332
NT	0.835111
NT	0.75664
NT	1.30575
NT	1.53584
NT	1.10952
NT	1.66884
NT	1.40588
NT	1.18248
NT	1.56575
NT	0.547018
NT	0.839931
NT	0.926547
NT	0.996404
NT	0.869288
NT	0.858958
NT	0.753012
NT	0.726029
NT	0.851646
NT	0.672567
NT	1.62714
NT	1.06624
NT	0.716284
NT	1.0047
NT	0.909077
NT	0.987206
NT	1.00565
NT	0.706106
NT	1.01501
NT	0.817049
NT	1.18927
NT	1.04778
NT	0.871982
NT	0.821288
NT	1.02835
NT	0.586367
NT	1.04939
NT	0.983656
NT	0.826178
NT	0.95545
NT	1.06123
NT	0.957141
NT	1.08597
NT	1.21862
NT	0.843039
NT	0.997113
NT	0.967565
NT	0.892371
NT	1.22471
NT	1.0893
NT	0.879481
NT	1.01174
NT	0.775136
NT	0.836869
NT	0.702598
NT	0.807967
NT	0.863419
NT	0.863532
NT	0.724682
NT	0.807728
NT	0.551824
NT	1.04758
NT	0.921876
NT	1.26857
NT	0.732995
NT	0.970372
NT	0.804626
NT	0.54062
NT	0.501273
NT	1.29207
NT	1.08572
NT	0.985482
NT	1.38538
NT	0.865622
NT	0.921196
NT	0.990893
NT	0.833305
NT	0.727817
NT	0.560457
NT	0.760001
NT	0.726785
NT	0.764715
NT	0.731532
NT	0.652606
NT	0.606524
NT	0.683638
NT	0.799037
NT	0.58925
NT	0.649979
NT	0.994023
NT	0.814038
NT	1.08997
NT	0.645909
NT	1.17633
NT	1.73859
NT	1.03641
NT	1.0682
NT	1.17725
NT	1.27613
NT	1.0132
NT	1.21816
NT	0.799017
NT	1.0713
NT	0.874459
NT	0.918037
NT	0.854196
NT	1.04992
NT	1.0659
NT	0.946728
NT	0.70395
NT	0.876082
NT	0.897099
NT	0.780011
NT	0.776357
NT	0.770975
NT	0.654017
NT	0.749301
NT	0.526728
NT	0.537343
NT	0.639974
NT	0.692258
NT	0.671928
NT	0.675477
NT	0.698022
NT	0.861874
NT	1.10837
NT	0.632741
NT	0.624848
NT	0.687857
NT	0.650473
NT	0.809672
NT	0.745791
NT	0.906329
NT	0.715476
NT	0.827798
NT	0.663819
NT	0.634099
NT	1.38008
NT	0.85433
NT	0.639436
NT	1.20554
NT	1.07168
NT	0.71271
NT	1.26485
NT	0.660654
NT	0.715499
NT	0.723438
NT	0.676958
NT	0.737421
NT	0.706724
NT	0.755242
NT	0.67609
NT	0.677111
NT	0.767824
NT	0.995335
NT	0.774159
NT	0.83557
NT	0.804556
NT	0.663362
NT	0.93533
NT	1.06448
NT	0.662177
NT	0.641583
NT	0.768002
NT	0.681608
NT	0.770612
NT	1.23762
NT	0.715234
NT	0.783826
NT	0.725334
NT	0.826786
NT	0.800979
NT	1.00741
NT	0.636166
NT	0.624641
NT	0.568485
NT	0.62921
NT	0.627033
NT	0.96816
NT	0.98109
NT	0.636161
NT	0.632188
NT	0.594949
NT	0.723056
NT	0.640215
NT	0.775345
NT	0.706729
NT	0.819286
NT	0.575376
NT	0.512334
NT	0.623599
NT	0.671876
NT	0.711823
NT	0.594822
NT	0.974165
NT	0.747698
NT	0.712625
NT	0.463013
NT	0.656814
NT	0.696125
NT	0.661453
NT	0.80407
NT	1.22952
NT	0.755121
NT	0.868196
NT	0.660179
NT	0.878808
NT	0.628336
NT	0.609787
NT	0.577732
NT	0.544059
NT	1.02923
NT	0.651436
NT	0.852944
NT	0.665354
NT	0.671714
NT	0.739329
NT	0.969182
NT	0.577329
NT	0.663081
NT	0.802888
NT	0.939693
NT	0.740342
NT	0.785332
NT	0.745498
NT	0.809553
NT	0.672806
NT	0.706798
NT	0.501631
NT	0.639227
NT	0.487039
NT	0.694934
NT	0.744086
NT	0.59197
NT	0.673837
NT	0.672893
NT	0.701361
NT	0.662038
NT	0.645885
NT	0.704806
NT	0.481266
NT	0.616001
NT	0.750915
NAMPTi	1.17028
NAMPTi	0.777542
NAMPTi	0.966994
NAMPTi	1.06349
NAMPTi	0.716082
NAMPTi	0.626716
NAMPTi	0.599183
NAMPTi	0.552931
NAMPTi	0.874286
NAMPTi	0.822952
NAMPTi	0.569508
NAMPTi	0.770152
NAMPTi	1.0114
NAMPTi	0.534156
NAMPTi	0.506554
NAMPTi	0.55212
NAMPTi	0.460017
NAMPTi	0.839543
NAMPTi	0.505139
NAMPTi	0.383424
NAMPTi	0.640918
NAMPTi	0.767601
NAMPTi	1.24824
NAMPTi	0.582847
NAMPTi	0.640127
NAMPTi	0.589996
NAMPTi	0.720429
NAMPTi	1.08039
NAMPTi	0.696556
NAMPTi	1.10385
NAMPTi	0.660107
NAMPTi	0.759312
NAMPTi	0.855286
NAMPTi	0.631077
NAMPTi	0.931169
NAMPTi	0.981446
NAMPTi	0.618117
NAMPTi	0.695775
NAMPTi	1.30158
NAMPTi	0.558026
NAMPTi	1.13685
NAMPTi	1.34521
NAMPTi	0.79798
NAMPTi	0.795178
NAMPTi	0.693717
NAMPTi	0.791677
NAMPTi	1.1373
NAMPTi	0.478636
NAMPTi	1.20601
NAMPTi	0.903526
NAMPTi	1.46238
NAMPTi	1.58335
NAMPTi	1.07925
NAMPTi	0.649005
NAMPTi	1.03803
NAMPTi	0.90535
NAMPTi	0.779661
NAMPTi	0.681636
NAMPTi	1.09732
NAMPTi	0.777086
NAMPTi	0.687388
NAMPTi	0.822447
NAMPTi	1.22155
NAMPTi	0.792245
NAMPTi	0.833861
NAMPTi	0.921948
NAMPTi	0.992983
NAMPTi	0.95118
NAMPTi	1.03282
NAMPTi	1.05025
NAMPTi	0.972727
NAMPTi	0.842665
NAMPTi	0.984399
NAMPTi	0.941393
NAMPTi	0.724956
NAMPTi	0.517535
NAMPTi	0.909089
NAMPTi	0.850927
NAMPTi	0.97747
NAMPTi	0.751623
NAMPTi	0.897855
NAMPTi	1.41697
NAMPTi	0.860614
NAMPTi	1.02612
NAMPTi	1.25625
NAMPTi	0.875546
NAMPTi	0.963647
NAMPTi	0.896366
NAMPTi	1.24543
NAMPTi	0.809636
NAMPTi	0.789353
NAMPTi	0.776667
NAMPTi	0.892948
NAMPTi	0.936511
NAMPTi	0.799168
NAMPTi	0.872428
NAMPTi	1.14602
NAMPTi	1.03068
NAMPTi	1.15828
NAMPTi	0.909507
NAMPTi	0.730636
NAMPTi	0.478296
NAMPTi	0.843785
NAMPTi	0.678237
NAMPTi	0.582921
NAMPTi	0.65174
NAMPTi	0.652002
NAMPTi	1.06939
NAMPTi	0.298323
NAMPTi	1.22959
NAMPTi	0.885552
NAMPTi	0.782231
NAMPTi	1.15965
NAMPTi	1.13871
NAMPTi	0.899506
NAMPTi	0.688709
NAMPTi	1.03601
NAMPTi	0.875528
NAMPTi	0.752754
NAMPTi	0.894635
NAMPTi	1.09215
NAMPTi	0.576823
NAMPTi	0.903595
NAMPTi	0.987083
NAMPTi	1.11314
NAMPTi	1.0364
NAMPTi	0.774451
NAMPTi	0.766325
NAMPTi	0.885098
NAMPTi	1.00774
NAMPTi	1.05232
NAMPTi	1.07939
NAMPTi	1.24928
NAMPTi	1.05946
NAMPTi	0.777927
NAMPTi	0.852665
NAMPTi	1.09724
NAMPTi	1.12816
NAMPTi	1.01091
NAMPTi	1.17763
NAMPTi	0.963103
NAMPTi	0.80435
NAMPTi	0.905994
NAMPTi	0.964941
NAMPTi	0.7587
NAMPTi	1.09755
NAMPTi	0.922327
NAMPTi	0.61333
NAMPTi	1.0075
NAMPTi	0.647004
NAMPTi	1.03672
NAMPTi	0.826005
NAMPTi	0.893449
NAMPTi	1.43759
NAMPTi	1.01554
NAMPTi	0.666249
NAMPTi	0.909657
NAMPTi	1.20303
NAMPTi	1.68046
NAMPTi	1.44905
NAMPTi	0.786604
NAMPTi	1.0867
NAMPTi	1.11352
NAMPTi	0.970195
NAMPTi	0.874852
NAMPTi	0.913182
NAMPTi	0.82061
NAMPTi	1.00343
NAMPTi	0.694096
NAMPTi	0.896637
NAMPTi	1.16655
NAMPTi	0.995775
NAMPTi	0.733583
NAMPTi	1.16967
NAMPTi	0.818426
NAMPTi	0.835373
NAMPTi	1.09513
NAMPTi	1.11118
NAMPTi	0.743603
NAMPTi	1.06637
NAMPTi	0.626173
NAMPTi	0.504026
NAMPTi	1.04312
NAMPTi	0.978402
NAMPTi	0.886453
NAMPTi	0.903698
NAMPTi	0.817795
NAMPTi	1.19271
NAMPTi	1.08873
NAMPTi	0.930346
NAMPTi	1.2247
NAMPTi	1.2096
NAMPTi	0.893235
NAMPTi	1.01843
NAMPTi	1.22441
NAMPTi	1.11364
NAMPTi	1.29978
NAMPTi	1.24309
NAMPTi	0.646704
NAMPTi	0.751916
NAMPTi	0.788234
NAMPTi	0.804279
NAMPTi	0.803145
NAMPTi	0.535753
NAMPTi	1.09253
NAMPTi	1.25431
NAMPTi	0.962785
NAMPTi	0.807196
NAMPTi	0.612533
NAMPTi	0.903003
NAMPTi	0.584174
NAMPTi	0.740056
NAMPTi	0.620135
NAMPTi	1.17304
NAMPTi	0.725741
NAMPTi	0.604558
NAMPTi	1.28094
NAMPTi	0.695209
NAMPTi	1.16702
NAMPTi	0.839993
NAMPTi	0.916488
NAMPTi	0.868328
NAMPTi	0.625669
NAMPTi	1.12209
NAMPTi	0.898593
NAMPTi	0.394714
NAMPTi	1.30969
NAMPTi	1.18789
NAMPTi	0.875118
NAMPTi	0.760401
NAMPTi	0.843809
NAMPTi	0.858004
NAMPTi	1.05552
NAMPTi	0.917086
NAMPTi	1.04347
NAMPTi	1.13128
NAMPTi	1.09157
NAMPTi	0.822113
NAMPTi	1.16334
NAMPTi	0.69848
NAMPTi	0.598755
NAMPTi	0.909389
NAMPTi	0.799165
NAMPTi	0.868354
NAMPTi	0.859042
NAMPTi	0.712749
NAMPTi	0.773813
NAMPTi	0.87634
NAMPTi	0.632422
NAMPTi	0.703383
NAMPTi	0.864098
NAMPTi	0.877024
NAMPTi	0.742642
NAMPTi	0.700054
NAMPTi	1.05143
NAMPTi	0.66606
NAMPTi	0.745697
NAMPTi	1.23746
NAMPTi	0.815726
NAMPTi	0.731714
NAMPTi	1.11603
NAMPTi	0.82735
NAMPTi	0.793634
NAMPTi	0.796179
NAMPTi	0.830604
NAMPTi	1.07628
NAMPTi	1.05433
NAMPTi	0.500876
NAMPTi	0.807258
NAMPTi	1.02873
NAMPTi	0.853005
NAMPTi	0.940419
NAMPTi	1.19544
NAMPTi	0.729032
NAMPTi	1.06188
NAMPTi	0.784122
NAMPTi	0.643943
NAMPTi	0.7632
NAMPTi	0.670918
NAMPTi	0.813477
NAMPTi	0.876276
NAMPTi	1.41405
NAMPTi	0.932127
NAMPTi	1.19209
NAMPTi	0.885865
NAMPTi	0.823801
NAMPTi	1.15774
NAMPTi	1.43353
NAMPTi	0.602002
NAMPTi	0.754827
NAMPTi	1.17593
NAMPTi	1.20642
NAMPTi	1.28213
NAMPTi	0.810262
NAMPTi	0.514177
NAMPTi	1.12588
NAMPTi	1.16134
NAMPTi	0.811372
NAMPTi	1.23896
NAMPTi	1.40135
NAMPTi	0.723902
NAMPTi	0.950678
NAMPTi	0.878
NAMPTi	0.898158
NAMPTi	1.05156
NAMPTi	1.18341
NAMPTi	0.939311
NAMPTi	0.888945
NAMPTi	0.818301
NAMPTi	0.564118
NAMPTi	0.629688
NAMPTi	0.867599
NAMPTi	0.707573
NAMPTi	0.806507
NAMPTi	0.877293
NAMPTi	1.19451
NAMPTi	1.07359
NAMPTi	0.921215
NAMPTi	1.08675
NAMPTi	1.08333
NAMPTi	0.79725
NAMPTi	0.934599
NAMPTi	0.755697
NAMPTi	0.928588
NAMPTi	0.659021
NAMPTi	0.75335
NAMPTi	0.632415
NAMPTi	0.813173
NAMPTi	1.09332
NAMPTi	1.1257
NAMPTi	0.83444
NAMPTi	0.940601
NAMPTi	0.827582
NAMPTi	1.08262
NAMPTi	1.1845
NAMPTi	0.654944
NAMPTi	0.859801
NAMPTi	0.670524
NAMPTi	0.935551
NAMPTi	1.04384
NAMPTi	0.860019
NAMPTi	0.719881
NAMPTi	0.716488
NAMPTi	0.92594
NAMPTi	1.16951
NAMPTi	0.966443
NAMPTi	0.891997
NAMPTi	0.975651
NAMPTi	0.820097
NAMPTi	0.866274
NAMPTi	0.892528
NAMPTi	0.9079
NAMPTi	0.544663
NAMPTi	1.3181
NAMPTi	0.990158
NAMPTi	0.684554
NAMPTi	0.950341
NAMPTi	1.19642
NAMPTi	1.12544
NAMPTi	1.37089
NAMPTi	0.895591
NAMPTi	0.958123
NAMPTi	0.890198
NAMPTi	1.30873
NAMPTi	1.24569
NAMPTi	1.26479
NAMPTi	1.20636
NAMPTi	0.872527
NAMPTi	1.11735
NAMPTi	0.906031
NAMPTi	0.874945
NAMPTi	1.13034
NAMPTi	1.23981
NAMPTi	1.15449
NAMPTi	1.19512
NAMPTi	1.0371
NAMPTi	1.02395
NAMPTi	0.85474
NAMPTi	0.820943
NAMPTi	1.0598
NAMPTi	0.786932
NAMPTi	1.04402
NAMPTi	1.01301
NAMPTi	1.20245
NAMPTi	1.22845
NAMPTi	0.966993
NAMPTi	1.1055
NAMPTi	1.36429
NAMPTi	0.589209
NAMPTi	0.853779
NAMPTi	1.40843
NAMPTi	0.927883
NAMPTi	1.43536
NAMPTi	0.992993
NAMPTi	1.0369
NAMPTi	0.959764
NAMPTi	0.656989
NAMPTi	1.03066
NAMPTi	0.591439
NAMPTi	0.89373
NAMPTi	0.841838
NAMPTi	0.897634
NAMPTi	0.837046
NAMPTi	0.957595
NAMPTi	1.34545
NAMPTi	1.02848
NAMPTi	0.915794
NAMPTi	0.885999
NAMPTi	0.913721
NAMPTi	0.751049
NAMPTi	1.18459
NAMPTi	0.727366
NAMPTi	0.723456
NAMPTi	0.873514
NAMPTi	0.6747
NAMPTi	0.8485
NAMPTi	0.744653
NAMPTi	0.718751
NAMPTi	0.766497
NAMPTi	0.765693
NAMPTi	0.848036
NAMPTi	0.957542
NAMPTi	0.865965
NAMPTi	1.02736
NAMPTi	1.00734
NAMPTi	0.633352
NAMPTi	0.670675
NAMPTi	0.876661
NAMPTi	0.76741
NAMPTi	0.586113
NAMPTi	1.47836
NAMPTi	0.958175
NAMPTi	1.06461
NAMPTi	1.73103
NAMPTi	1.13105
NAMPTi	0.970074
NAMPTi	1.52106
NAMPTi	0.954942
NAMPTi	0.884846
NAMPTi	0.800789
NAMPTi	1.45895
NAMPTi	0.807133
NAMPTi	1.17468
NAMPTi	0.83643
NAMPTi	1.12192
NAMPTi	1.28348
NAMPTi	1.00292
NAMPTi	0.840467
NAMPTi	1.52424
NAMPTi	1.17029
NAMPTi	1.13493
NAMPTi	1.06333
NAMPTi	0.660924
NAMPTi	1.03879
NAMPTi	0.876137
NAMPTi	1.2599
NAMPTi	1.09143
NAMPTi	1.01618
NAMPTi	0.668659
NAMPTi	0.670113
NAMPTi	0.81637
NAMPTi	1.14085
NAMPTi	0.572173
NAMPTi	0.996939
NAMPTi	1.04626
NAMPTi	1.25911
NAMPTi	0.91824
NAMPTi	1.20904
NAMPTi	0.965206
NAMPTi	0.927662
NAMPTi	0.510628
NAMPTi	0.958836
NAMPTi	1.55402
NAMPTi	0.819569
NAMPTi	0.867292
NAMPTi	0.998337
NAMPTi	0.890878
NAMPTi	1.37277
NAMPTi	0.954624
NAMPTi	0.85754
NAMPTi	0.657563
NAMPTi	1.19288
NAMPTi	1.09508
NAMPTi	1.47765
NAMPTi	0.960491
NAMPTi	1.40585
NAMPTi	1.22406
NAMPTi	1.34709
NAMPTi	0.899106
NAMPTi	0.971702
NAMPTi	1.30942
NAMPTi	1.14568
NAMPTi	0.910726
NAMPTi	0.990131
NAMPTi	1.19474
NAMPTi	1.13013
NAMPTi	1.14493
NAMPTi	1.06586
NAMPTi	1.04067
NAMPTi	1.15486
NAMPTi	0.842171
NAMPTi	0.717722
NAMPTi	0.875337
NAMPTi	0.85301
NAMPTi	0.735245
NAMPTi	1.37603
NAMPTi	0.854085
NAMPTi	1.03884
NAMPTi	0.974585
NAMPTi	1.1867
NAMPTi	1.15925
NAMPTi	0.951991
NAMPTi	0.990685
NAMPTi	0.922216
NAMPTi	0.814193
NAMPTi	0.873494
NAMPTi	1.1892
NAMPTi	1.29611
NAMPTi	0.662808
NAMPTi	0.997745
NAMPTi	1.47748
NAMPTi	1.22682
NAMPTi	0.946478
NAMPTi	1.30581
NAMPTi	0.755897
NAMPTi	1.13153
NAMPTi	0.919983
NAMPTi	0.809485
NAMPTi	1.20313
NAMPTi	1.09659
NAMPTi	1.28554
NAMPTi	0.988487
NAMPTi	1.64701
NAMPTi	1.38315
NAMPTi	1.1518
NAMPTi	0.865051
NAMPTi	1.12773
NAMPTi	1.13037
NAMPTi	0.864774
NAMPTi	0.837964
NAMPTi	0.891716
NAMPTi	1.04045
NAMPTi	1.10788
NAMPTi	1.14948
NAMPTi	0.703844
NAMPTi	1.01802
NAMPTi	1.14671
NAMPTi	0.873554
NAMPTi	0.921727
NAMPTi	1.10721
NAMPTi	1.11105
NAMPTi	1.1571
NAMPTi	0.930339
NAMPTi	1.37079
NAMPTi	1.29263
NAMPTi	0.753268
NAMPTi	1.06064
NAMPTi	1.03816
NAMPTi	1.20553
NAMPTi	1.13394
NAMPTi	1.25452
NAMPTi	0.949645
NAMPTi	1.01325
NAMPTi	0.940107
NAMPTi	0.676467
NAMPTi	1.06002
NAMPTi	0.663933
NAMPTi	0.904606
NAMPTi	1.00475
NAMPTi	1.28656
NAMPTi	0.90496
NAMPTi	0.879509
NAMPTi	0.897239
NAMPTi	1.16327
NAMPTi	1.19386
NAMPTi	1.15198
NAMPTi	1.92424
NAMPTi	1.38065
NAMPTi	1.29627
NAMPTi	0.904903
NAMPTi	1.02067
NAMPTi	0.866145
NAMPTi	1.18899
NAMPTi	1.14149
NAMPTi	0.89721
NAMPTi	0.803266
NAMPTi	1.04547
NAMPTi	0.732322
NAMPTi	0.799749
NAMPTi	1.15719
NAMPTi	0.716369
NAMPTi	1.18248
NAMPTi	0.82398
NAMPTi	1.16499
NAMPTi	0.933923
NAMPTi	1.1763
NAMPTi	1.18379
NAMPTi	0.771713
NAMPTi	1.35449
NAMPTi	0.53418
NAMPTi	0.842753
NAMPTi	0.918177
NAMPTi	0.780865
NAMPTi	0.532822
NAMPTi	0.663395
NAMPTi	0.57228
NAMPTi	0.683804
NAMPTi	0.66127
NAMPTi	0.83122
NAMPTi	0.742836
NAMPTi	0.629179
NAMPTi	0.57718
NAMPTi	0.613797
NAMPTi	0.758068
NAMPTi	0.855613
NAMPTi	0.910629
NAMPTi	0.98994
NAMPTi	0.570852
NAMPTi	0.913834
NAMPTi	0.71899
NAMPTi	0.654609
NAMPTi	0.670664
NAMPTi	0.965693
NAMPTi	0.65079
NAMPTi	0.80784
NAMPTi	0.610819
NAMPTi	0.685213
NAMPTi	0.972416
NAMPTi	1.20706
NAMPTi	1.03699
NAMPTi	1.03368
NAMPTi	1.01423
NAMPTi	1.54826
NAMPTi	0.863995
NAMPTi	1.1131
NAMPTi	0.568531
NAMPTi	1.41342
NAMPTi	1.56148
NAMPTi	1.05718
NAMPTi	0.608842
NAMPTi	1.20651
NAMPTi	1.0609
NAMPTi	0.73706
NAMPTi	1.01574
NAMPTi	1.34684
NAMPTi	1.53677
NAMPTi	1.12807
NAMPTi	1.17852
NAMPTi	1.62489
NAMPTi	0.870506
NAMPTi	1.20865
NAMPTi	1.2865
NAMPTi	1.11702
NAMPTi	0.776493
NAMPTi	1.01721
NAMPTi	1.07643
NAMPTi	1.19965
NAMPTi	0.807303
NAMPTi	0.991431
NAMPTi	0.750417
NAMPTi	0.830119
NAMPTi	1.17259
NAMPTi	0.893433
NAMPTi	0.991951
NAMPTi	0.819286
NAMPTi	0.749582
NAMPTi	0.856756
NAMPTi	0.805372
NAMPTi	0.792147
NAMPTi	0.735463
NAMPTi	0.871199
NAMPTi	0.64038
NAMPTi	0.546943
NAMPTi	0.330764
NAMPTi	0.530079
NAMPTi	0.583357
NAMPTi	0.546085
NAMPTi	0.600112
NAMPTi	0.512171
NAMPTi	0.504862
NAMPTi	0.545522
NAMPTi	0.561998
NAMPTi	0.98969
NAMPTi	0.892213
NAMPTi	0.605677
NAMPTi	0.689117
NAMPTi	0.511541
NAMPTi	0.803836
NAMPTi	0.941402
NAMPTi	0.786335
NAMPTi	0.904814
NAMPTi	0.906243
NAMPTi	0.532541
NAMPTi	0.646553
NAMPTi	0.714387
NAMPTi	0.83613
NAMPTi	0.656866
NAMPTi	1.16474
NAMPTi	0.864782
NAMPTi	1.07949
NAMPTi	1.1731
NAMPTi	0.883755
NAMPTi	0.742268
NAMPTi	0.696734
NAMPTi	0.548175
NAMPTi	0.561236
NAMPTi	1.13652
NAMPTi	1.11149
NAMPTi	0.928753
NAMPTi	1.43565
NAMPTi	1.01617
NAMPTi	0.651816
NAMPTi	0.680546
NAMPTi	1.04009
NAMPTi	1.09357
NAMPTi	0.888708
NAMPTi	0.842938
NAMPTi	1.10869
NAMPTi	1.26008
NAMPTi	0.584311
NAMPTi	0.614666
NAMPTi	1.22762
NAMPTi	0.975317
NAMPTi	0.664023
NAMPTi	1.12448
NAMPTi	1.07151
NAMPTi	1.09222
NAMPTi	1.06636
NAMPTi	0.884413
NAMPTi	1.24507
NAMPTi	0.792151
NAMPTi	0.893468
NAMPTi	0.859655
NAMPTi	1.04719
NAMPTi	0.54694
NAMPTi	0.784637
NAMPTi	0.653865
NAMPTi	1.2235
NAMPTi	0.739359
NAMPTi	0.872714
NAMPTi	0.686439
NAMPTi	0.873986
NAMPTi	0.707391
NAMPTi	0.995486
NAMPTi	0.782368
NAMPTi	0.797248
NAMPTi	0.993445
NAMPTi	1.15112
NAMPTi	1.33166
NAMPTi	1.13593
NAMPTi	1.1572
NAMPTi	1.23813
NAMPTi	0.892738
NAMPTi	1.06475
NAMPTi	1.12633
NAMPTi	1.29799
NAMPTi	1.10861
NAMPTi	0.93328
NAMPTi	0.954848
NAMPTi	2.14409
NAMPTi	0.983543
NAMPTi	0.762096
NAMPTi	1.18191
NAMPTi	1.04645
NAMPTi	0.549678
NAMPTi	0.814944
NAMPTi	1.61734
NAMPTi	1.0844
NAMPTi	0.808993
NAMPTi	1.19187
NAMPTi	1.69426
NAMPTi	0.824901
NAMPTi	1.04692
NAMPTi	1.13251
NAMPTi	1.21204
NAMPTi	0.905531
NAMPTi	0.551638
NAMPTi	0.605948
NAMPTi	0.981133
NAMPTi	0.926829
NAMPTi	0.750374
NAMPTi	1.16786
NAMPTi	0.942848
NAMPTi	1.11165
NAMPTi	1.46121
NAMPTi	1.09642
NAMPTi	0.983248
NAMPTi	0.98742
NAMPTi	0.869389
NAMPTi	0.793017
NAMPTi	0.641417
NAMPTi	0.763751
SIRT1i	0.650329
SIRT1i	0.693268
SIRT1i	1.279
SIRT1i	0.749178
SIRT1i	0.722937
SIRT1i	0.674213
SIRT1i	1.01643
SIRT1i	0.963381
SIRT1i	1.10128
SIRT1i	0.707891
SIRT1i	0.871582
SIRT1i	0.892758
SIRT1i	0.611471
SIRT1i	0.558473
SIRT1i	0.809894
SIRT1i	0.927154
SIRT1i	1.0075
SIRT1i	0.8644
SIRT1i	0.982857
SIRT1i	0.872326
SIRT1i	0.554168
SIRT1i	0.911645
SIRT1i	1.11233
SIRT1i	0.639181
SIRT1i	0.707405
SIRT1i	0.755565
SIRT1i	0.684041
SIRT1i	0.63369
SIRT1i	0.674733
SIRT1i	0.658657
SIRT1i	0.865215
SIRT1i	1.01046
SIRT1i	1.47721
SIRT1i	0.886562
SIRT1i	1.03752
SIRT1i	1.53621
SIRT1i	0.556208
SIRT1i	0.53023
SIRT1i	0.941718
SIRT1i	0.702585
SIRT1i	0.839434
SIRT1i	0.756833
SIRT1i	1.14366
SIRT1i	0.837791
SIRT1i	0.823065
SIRT1i	0.800022
SIRT1i	0.629484
SIRT1i	0.475602
SIRT1i	0.633491
SIRT1i	0.865113
SIRT1i	0.893261
SIRT1i	0.842526
SIRT1i	0.593142
SIRT1i	0.773727
SIRT1i	0.831609
SIRT1i	0.932383
SIRT1i	0.686449
SIRT1i	0.660208
SIRT1i	0.800853
SIRT1i	0.642338
SIRT1i	0.637563
SIRT1i	0.621628
SIRT1i	0.632167
SIRT1i	0.757868
SIRT1i	0.638508
SIRT1i	0.610902
SIRT1i	0.473974
SIRT1i	0.743453
SIRT1i	0.431446
SIRT1i	0.871247
SIRT1i	0.782346
SIRT1i	0.762512
SIRT1i	0.662999
SIRT1i	0.727969
SIRT1i	1.02322
SIRT1i	0.528732
SIRT1i	0.832048
SIRT1i	0.361789
SIRT1i	0.53311
SIRT1i	0.460038
SIRT1i	0.503594
SIRT1i	1.03376
SIRT1i	0.825279
SIRT1i	1.1058
SIRT1i	0.845245
SIRT1i	0.787218
SIRT1i	0.786282
SIRT1i	0.753107
SIRT1i	0.72467
SIRT1i	0.798905
SIRT1i	0.54722
SIRT1i	0.95877
SIRT1i	0.945534
SIRT1i	0.770004
SIRT1i	0.805822
SIRT1i	0.757061
SIRT1i	0.800446
SIRT1i	0.561251
SIRT1i	0.780579
SIRT1i	1.04839
SIRT1i	0.944805
SIRT1i	1.2041
SIRT1i	1.12406
SIRT1i	0.697405
SIRT1i	0.884719
SIRT1i	0.333514
SIRT1i	0.549983
SIRT1i	0.564437
SIRT1i	0.489963
SIRT1i	0.610041
SIRT1i	0.53893
SIRT1i	0.700899
SIRT1i	0.793974
SIRT1i	0.823047
SIRT1i	0.687126
SIRT1i	0.932853
SIRT1i	0.661596
SIRT1i	0.671938
SIRT1i	0.842261
SIRT1i	0.904064
SIRT1i	0.737043
SIRT1i	0.528907
SIRT1i	0.482768
SIRT1i	0.92925
SIRT1i	0.580953
SIRT1i	0.897502
SIRT1i	0.764826
SIRT1i	0.6096
SIRT1i	0.719199
SIRT1i	0.587495
SIRT1i	0.574152
SIRT1i	0.626941
SIRT1i	0.805998
SIRT1i	0.801521
SIRT1i	0.722805
SIRT1i	0.844949
SIRT1i	1.05894
SIRT1i	0.592516
SIRT1i	0.59434
SIRT1i	0.798309
SIRT1i	0.900723
SIRT1i	0.807756
SIRT1i	0.769163
SIRT1i	0.491247
SIRT1i	0.58723
SIRT1i	0.671153
SIRT1i	0.462358
SIRT1i	0.433772
SIRT1i	0.956951
SIRT1i	0.355463
SIRT1i	0.662822
SIRT1i	0.507573
SIRT1i	0.475111
SIRT1i	0.460305
SIRT1i	0.414145
SIRT1i	0.736645
SIRT1i	0.48677
SIRT1i	0.519727
SIRT1i	0.512637
SIRT1i	0.378739
SIRT1i	0.594329
SIRT1i	0.760882
SIRT1i	0.445917
SIRT1i	0.680099
SIRT1i	0.650406
SIRT1i	0.443625
SIRT1i	0.386129
SIRT1i	0.532155
SIRT1i	0.659756
SIRT1i	0.383507
SIRT1i	0.710851
SIRT1i	0.461021
SIRT1i	0.624228
SIRT1i	0.832426
SIRT1i	0.97975
SIRT1i	0.429917
SIRT1i	0.285785
SIRT1i	0.375019
SIRT1i	0.331037
SIRT1i	0.440713
SIRT1i	0.967167
SIRT1i	0.530873
SIRT1i	0.550743
SIRT1i	0.514015
SIRT1i	0.682287
SIRT1i	0.680906
SIRT1i	0.920415
SIRT1i	0.71558
SIRT1i	0.328005
SIRT1i	0.479658
SIRT1i	0.907549
SIRT1i	0.788301
SIRT1i	0.461796
SIRT1i	0.4514
SIRT1i	0.441872
SIRT1i	0.693475
SIRT1i	0.45175
SIRT1i	0.65042
SIRT1i	0.640657
SIRT1i	0.945496
SIRT1i	0.832597
SIRT1i	0.707541
SIRT1i	0.435907
SIRT1i	1.56994
SIRT1i	0.687812
SIRT1i	0.998318
SIRT1i	0.811467
SIRT1i	0.662079
SIRT1i	0.579774
SIRT1i	0.721336
SIRT1i	0.913342
SIRT1i	0.578424
SIRT1i	0.820619
SIRT1i	0.703463
SIRT1i	0.718765
SIRT1i	0.604996
SIRT1i	0.634863
SIRT1i	0.69124
SIRT1i	0.37156
SIRT1i	0.446993
SIRT1i	0.744604
SIRT1i	0.883773
SIRT1i	0.803454
SIRT1i	0.845922
SIRT1i	0.701465
SIRT1i	0.617754
SIRT1i	0.908168
SIRT1i	0.521335
SIRT1i	0.659252
SIRT1i	0.64695
SIRT1i	0.589475
SIRT1i	0.579575
SIRT1i	0.474403
SIRT1i	0.504526
SIRT1i	0.734822
SIRT1i	0.379517
SIRT1i	0.799796
SIRT1i	0.537871
SIRT1i	1.04919
SIRT1i	0.407403
SIRT1i	0.476021
SIRT1i	0.551265
SIRT1i	0.685338
SIRT1i	0.454191
SIRT1i	0.364013
SIRT1i	0.678541
SIRT1i	0.833266
SIRT1i	1.03354
SIRT1i	1.00635
SIRT1i	0.991277
SIRT1i	1.10775
SIRT1i	1.33998
SIRT1i	0.438109
SIRT1i	0.607267
SIRT1i	0.706106
SIRT1i	0.806173
SIRT1i	0.794921
SIRT1i	1.09394
SIRT1i	0.956512
SIRT1i	0.558378
SIRT1i	0.609872
SIRT1i	0.407781
SIRT1i	0.551211
SIRT1i	0.564071
SIRT1i	0.807731
SIRT1i	0.494176
SIRT1i	0.513019
SIRT1i	0.477365
SIRT1i	0.519442
SIRT1i	0.632382
SIRT1i	0.599431
SIRT1i	0.427271
SIRT1i	0.466802
SIRT1i	1.01278
SIRT1i	0.888084
SIRT1i	1.1862
SIRT1i	1.37231
SIRT1i	0.748103
SIRT1i	0.531238
SIRT1i	0.986598
SIRT1i	0.813561
SIRT1i	0.724301
SIRT1i	0.575105
SIRT1i	0.475087
SIRT1i	0.713459
SIRT1i	0.45375
SIRT1i	1.00955
SIRT1i	0.975699
SIRT1i	0.780776
SIRT1i	0.951681
SIRT1i	1.11781
SIRT1i	0.581716
SIRT1i	0.967954
SIRT1i	1.26035
SIRT1i	1.11118
SIRT1i	1.31879
SIRT1i	0.685744
SIRT1i	0.71397
SIRT1i	1.09661
SIRT1i	0.91347
SIRT1i	1.16063
SIRT1i	1.00392
SIRT1i	0.986232
SIRT1i	1.09264
SIRT1i	0.883639
SIRT1i	0.977916
SIRT1i	0.607258
SIRT1i	1.24687
SIRT1i	0.960751
SIRT1i	0.857871
SIRT1i	1.0376
SIRT1i	0.792384
SIRT1i	0.683307
SIRT1i	0.888336
SIRT1i	1.00864
SIRT1i	0.704295
SIRT1i	0.8161
SIRT1i	0.990905
SIRT1i	0.972821
SIRT1i	1.1942
SIRT1i	0.965957
SIRT1i	0.813763
SIRT1i	0.841633
SIRT1i	1.16068
SIRT1i	1.11891
SIRT1i	0.884607
SIRT1i	0.977555
SIRT1i	0.917135
SIRT1i	1.06766
SIRT1i	0.934637
SIRT1i	0.728556
SIRT1i	1.01705
SIRT1i	0.707008
SIRT1i	0.678448
SIRT1i	0.690223
SIRT1i	0.411192
SIRT1i	0.73788
SIRT1i	0.365679
SIRT1i	0.574859
SIRT1i	0.631445
SIRT1i	0.749759
SIRT1i	0.673925
SIRT1i	0.578091
SIRT1i	0.887469
SIRT1i	0.611553
SIRT1i	0.810627
SIRT1i	0.887748
SIRT1i	1.14357
SIRT1i	0.487184
SIRT1i	0.946327
SIRT1i	0.753134
SIRT1i	0.963358
SIRT1i	0.861987
SIRT1i	1.198
SIRT1i	0.769501
SIRT1i	0.934188
SIRT1i	0.932882
SIRT1i	0.857691
SIRT1i	1.15583
SIRT1i	1.19984
SIRT1i	1.17929
SIRT1i	1.1286
SIRT1i	0.702676
SIRT1i	1.04865
SIRT1i	1.14547
SIRT1i	1.08623
SIRT1i	0.600342
SIRT1i	1.14734
SIRT1i	0.568792
SIRT1i	0.326273
SIRT1i	0.316099
SIRT1i	0.373233
SIRT1i	0.301108
SIRT1i	0.432692
SIRT1i	0.521701
SIRT1i	0.428199
SIRT1i	0.605633
SIRT1i	0.403663
SIRT1i	0.270233
SIRT1i	0.512689
SIRT1i	0.334507
SIRT1i	0.521711
SIRT1i	0.38661
SIRT1i	0.25262
SIRT1i	0.435369
SIRT1i	0.435916
SIRT1i	1.23627
SIRT1i	0.261853
SIRT1i	0.405843
SIRT1i	0.621299
SIRT1i	0.970671
SIRT1i	0.344889
SIRT1i	0.762541
SIRT1i	0.815204
SIRT1i	0.798965
SIRT1i	0.650451
SIRT1i	0.772437
SIRT1i	0.504574
SIRT1i	0.847555
SIRT1i	0.489656
SIRT1i	0.446545
SIRT1i	0.515771
SIRT1i	1.16967
SIRT1i	0.50393
SIRT1i	0.644609
SIRT1i	1.02592
SIRT1i	0.743524
SIRT1i	0.863466
SIRT1i	0.711526
SIRT1i	0.632481
SIRT1i	0.514164
SIRT1i	0.717143
SIRT1i	0.469611
SIRT1i	0.289859
SIRT1i	0.831452
SIRT1i	0.629079
SIRT1i	0.477694
SIRT1i	0.559213
SIRT1i	0.643975
SIRT1i	0.575322
SIRT1i	0.720798
SIRT1i	0.359847
SIRT1i	0.830677
SIRT1i	0.855248
SIRT1i	0.960159
SIRT1i	0.395604
SIRT1i	0.678026
SIRT1i	0.588802
SIRT1i	0.811405
SIRT1i	0.560666
SIRT1i	0.843312
SIRT1i	0.87945
SIRT1i	0.432928
SIRT1i	0.700329
SIRT1i	0.570695
SIRT1i	0.461916
SIRT1i	0.660916
SIRT1i	1.26728
SIRT1i	0.480083
SIRT1i	0.708965
SIRT1i	0.631734
SIRT1i	0.771339
SIRT1i	0.531667
SIRT1i	0.387199
SIRT1i	0.585864
SIRT1i	0.623821
SIRT1i	0.82896
SIRT1i	0.61888
SIRT1i	0.499657
SIRT1i	0.650881
SIRT1i	0.735638
SIRT1i	0.914216
SIRT1i	0.622824
SIRT1i	0.567201
SIRT1i	0.762641
SIRT1i	0.737207
SIRT1i	0.472857
SIRT1i	0.545775
SIRT1i	0.549121
SIRT1i	1.29597
SIRT1i	0.598029
SIRT1i	0.798798
SIRT1i	0.858506
SIRT1i	0.951418
SIRT1i	0.585531
SIRT1i	0.751532
SIRT1i	0.798421
SIRT1i	1.11987
SIRT1i	0.809801
SIRT1i	1.21955
SIRT1i	0.762862
SIRT1i	0.826341
SIRT1i	0.577618
SIRT1i	0.462189
SIRT1i	1.17197
SIRT1i	0.838078
SIRT1i	0.760374
SIRT1i	0.789238
SIRT1i	0.659009
SIRT1i	0.51572
SIRT1i	0.736036
SIRT1i	0.950248
SIRT1i	0.666081
SIRT1i	0.663532
SIRT1i	0.690633
SIRT1i	0.399721
SIRT1i	0.27856
SIRT1i	0.593358
SIRT1i	1.02785
SIRT1i	0.387746
SIRT1i	0.897517
SIRT1i	0.383973
SIRT1i	0.707949
SIRT1i	0.578103
SIRT1i	1.15749
SIRT1i	0.848291
SIRT1i	0.601385
SIRT1i	0.523872
SIRT1i	0.36393
SIRT1i	0.537732
SIRT1i	0.553642
SIRT1i	0.689297
SIRT1i	0.496128
SIRT1i	1.0219
SIRT1i	0.581729
SIRT1i	0.871632
SIRT1i	1.06504
SIRT1i	0.88482
SIRT1i	1.03719
SIRT1i	1.00911
SIRT1i	0.66253
SIRT1i	1.1825
SIRT1i	0.703123
SIRT1i	1.01721
SIRT1i	0.856123
SIRT1i	0.826965
SIRT1i	0.851255
SIRT1i	0.627764
[truncated: 790 more rows]

## Sheet: Extended Data Fig 1e
sample	value
NT	1.03906
NT	1.01979
NT	1.0967
NT	0.906045
NT	1.10045
NT	0.804724
NT	0.798503
NT	1.13865
NT	1.05317
NT	0.948953
NT	0.829715
NT	1.47216
NT	0.977244
NT	1.17423
NT	1.09035
NT	0.995636
NT	0.882248
NT	1.33284
NT	1.08487
NT	0.746546
NT	0.85774
NT	1.02388
NT	1.04406
NT	0.928453
NT	0.945696
NT	1.22433
NT	0.972555
NT	1.11777
NT	0.919686
NT	1.38846
NT	0.766246
NT	1.08962
NT	0.918949
NT	1.30636
NT	1.05851
NT	0.943079
NT	0.918239
NT	0.84824
NT	0.941052
NT	1.08244
NT	0.85646
NT	1.17556
NT	0.948962
NT	0.963181
NT	1.08336
NT	1.1005
NT	1.04216
NT	0.916602
NT	0.859309
NT	0.926852
NT	1.05446
NT	1.18723
NT	1.02449
NT	1.13746
NT	0.940863
NT	0.970527
NT	1.17087
NT	1.1144
NT	1.0945
NT	1.07039
NT	1.27009
NT	1.10883
NT	1.16525
NT	0.991035
NT	1.07031
NT	1.16425
NT	0.984351
NT	1.11929
NT	1.14827
NT	1.01889
NT	0.979696
NT	1.18497
NT	1.12802
NT	1.15559
NT	1.12393
NT	1.00442
NT	0.936431
NT	1.08933
NT	0.936679
NT	1.17596
NT	1.03008
NT	1.10503
NT	1.07769
NT	0.973291
NT	1.39341
NT	1.12915
NT	1.07242
NT	0.882584
NT	1.16918
NT	1.17522
NT	0.991467
NT	1.25765
NT	1.04149
NT	1.03401
NT	1.00883
NT	0.887671
NT	0.78908
NT	0.894581
NT	1.23658
NT	1
NT	1.22444
NT	0.900617
NT	0.868877
NT	0.955212
NT	0.832333
NT	1.13784
NT	1.0763
NT	1.12425
NT	1.03981
NT	1.4382
NT	1.13605
NT	1.11549
NT	1.05597
NT	1.08737
NT	0.985391
NT	1.19309
NT	0.927074
NT	1.06562
NT	1.04123
NT	0.939256
NT	1.21229
NT	1.0133
NT	1.0925
NT	0.899837
NT	1.016
NT	1.18046
NT	0.968511
NT	1.1767
NT	1.18919
NT	1.19372
NT	0.849136
NT	1.11226
NT	1.07866
NT	1.1353
NT	1.05048
NT	1.06781
NT	0.981598
NT	1.01022
NT	1.1997
NT	1.05663
NT	1.06027
NT	0.980482
NT	0.838651
NT	0.891549
NT	1.11101
NT	0.832168
NT	1.11986
NT	0.906161
NT	1.22229
NT	0.796753
NT	1.11761
NT	1.02842
NT	0.961608
NT	0.880502
NT	1.02728
NT	0.924209
NT	0.869569
NT	0.884862
NT	1.10329
NT	1.07153
NT	0.984783
NT	1
NT	1.04913
NT	1.00191
NT	1.11393
NT	0.861144
NT	1.1101
NT	1.07968
NT	1.26482
NT	0.854395
NT	1.04577
NT	0.900444
NT	0.845878
NT	0.875155
NT	0.868052
NT	0.914734
NT	1.01195
NT	0.973712
NT	1.1778
NT	1.14328
NT	0.904826
NT	0.778854
NT	1.02116
NT	1.29134
NT	0.900515
NT	0.976628
NT	0.840569
NT	1.17907
NT	0.791222
NT	0.891359
NT	0.998254
NT	1.12534
NT	0.89573
NT	1.0851
NT	1.10336
NT	0.820531
NT	1.15503
NT	0.785632
NT	0.884381
NT	0.868327
NT	0.996125
NT	1.08962
NT	1.31148
NT	0.9349
NT	1.05284
NT	1.01634
NT	1.09048
NT	1.19561
NT	1.01802
NT	0.888188
NT	0.819985
NT	0.847637
NT	1.18747
NT	0.988456
NT	0.998579
NT	0.930828
NT	0.945248
NT	0.870621
NT	1.40129
NT	0.908933
NT	1.00995
NT	1.15966
NT	0.892795
NT	1.05076
NT	1.16705
NT	1.04661
NT	1.12592
NT	1.13737
NT	1.03425
NT	1.03367
NT	1.32127
NT	1.00036
NT	1.05788
NT	1.06658
NT	1.18216
NT	0.934685
NT	1.01285
NT	0.944191
NT	0.946225
NT	0.968312
NT	1.16614
NT	0.947073
NT	1.08826
NT	1.13368
NT	0.927853
NT	0.766759
NT	1.02956
NT	1.19671
NT	0.912743
NT	1.14839
NT	1.12927
NT	1.00717
NT	0.924711
NT	1.10929
NT	0.832167
NT	1.08218
NT	1.00398
NT	1.28602
NT	1.12325
NT	0.878739
NT	1.06207
NT	1.16735
NT	1.39861
NT	0.976749
NT	1.13255
NT	0.973734
NT	1.01407
NT	1.14429
NT	1.06262
NT	1.05084
NT	0.991425
NT	0.842528
NT	0.96164
NT	0.964031
NT	0.991262
NT	0.92256
NT	0.99142
NT	0.799707
NT	0.880197
NT	0.888494
NT	0.793176
NT	0.747274
NT	1.1425
NT	0.818126
NT	0.794307
NT	1.21331
NT	1.12168
NT	1.33408
NT	0.927749
NT	0.992649
NT	0.994492
NT	1.14456
NT	1.12449
NT	1.02202
NT	0.931345
NT	0.939982
NT	0.983453
NT	1.07286
NT	1.11487
NT	0.905997
NT	1.0121
NT	1.13876
NT	1.17678
NT	0.736207
NT	0.847883
NT	1.12123
NT	1.22628
NT	1.30192
NT	1.08074
NT	0.947336
NT	1.00978
NT	1.21813
NT	1.02895
NT	0.731462
NT	1.10593
NT	1.03219
NT	1.17161
NT	1.09765
NT	1.13256
NT	1.01007
NT	1.04391
NT	0.978486
NT	1.03991
NT	0.807985
NT	0.951519
NT	1.1441
NT	1.40414
NT	1.1327
NT	1.13429
NT	1.06331
NT	1.03861
NT	1.09547
NT	1.25651
NT	0.961046
NT	1.08102
NT	0.779999
NT	1.24231
NT	1.22889
NT	1.12236
NT	0.806435
NT	0.98637
NT	1.10565
NT	1.03088
NT	0.811988
NT	0.950246
NT	0.928994
NT	1.0588
NT	0.731082
NT	0.984255
NT	1.2091
NT	0.796905
NT	1.14777
NT	1.11916
NT	0.912323
NT	1.06649
NT	0.993089
NT	1.14295
NT	0.920288
NT	1.24345
NT	0.945737
NT	0.850904
NT	0.885553
NT	0.965063
NT	1.1309
NT	1.1281
NT	1.03823
NT	1.2976
NT	1.26194
NT	1.13043
NT	1.07535
NT	1.04477
NT	1.14232
NT	1.09287
NT	0.930912
NT	1.01114
NT	1.14944
NT	1.15875
NT	1.02579
NT	1.12619
NT	0.959908
NT	1.40863
NT	1.21134
NT	0.948319
NT	0.985855
NT	1.11277
NT	1.12229
NT	0.947586
NT	1.13596
NT	1.04351
NT	1.10556
NT	1.10008
NT	0.938441
NT	0.793585
NT	1.05104
NT	1.09568
NT	0.958815
NT	1.12856
NT	0.965724
NT	0.891718
NT	0.900343
NT	0.969112
NT	1.21957
NT	1.0101
NT	1.18393
NT	1.23195
NT	1.30274
NT	0.915588
NT	0.899786
NT	1.19898
NT	1.03685
NT	1.24194
NT	1.05757
NT	1.0387
NT	1.05375
NT	1.01439
NT	1.31868
NT	1.10071
NT	1.08014
NT	1.16153
NT	1.05201
NT	1.13696
NT	0.899503
NT	0.911883
NT	0.85641
NT	1.17795
NT	1.21064
NT	0.630941
NT	0.932529
NT	1.05834
NT	0.837337
NT	0.935674
NT	1.0243
NT	1.12281
NT	0.982304
NT	1.07907
NT	0.793537
NT	0.973932
NT	1.11978
NT	1.22341
NT	0.939822
NT	1.0668
NT	0.814025
NT	1.32601
NT	0.974575
NT	0.935648
NT	1.0201
NT	1.02281
NT	1.00423
NT	1.16156
NT	0.920567
NT	1.09562
NT	0.850591
NT	1.04673
NT	0.936888
NT	1.19013
NT	0.744184
NT	0.966992
NT	0.915442
NT	0.994013
NT	0.832504
NT	0.870786
NT	0.730376
NT	0.68461
NT	0.954408
NT	1.15818
NT	1.04367
NT	0.988546
NT	0.825411
NT	0.898846
NT	0.883853
NT	0.839375
NT	1.04357
NT	1.06683
NT	1.0176
NT	1.17146
NT	0.876673
NT	0.822523
NT	1.02215
NT	0.977792
NT	1.55717
NT	0.89402
NT	1.05653
NT	1.03402
NT	0.905263
NT	1.09908
NT	1.24273
NT	0.904908
NT	0.896405
NT	0.932342
NT	1.25267
NT	0.809801
NT	0.95895
NT	1.0472
NT	1.04045
NT	0.965037
NT	0.864889
NT	1.17895
NT	1.16342
NT	0.760809
NT	0.841059
NT	0.982105
NT	1.09802
NT	1.05081
NT	1.13416
NT	0.906063
NT	1.03569
NT	0.908463
NT	0.858504
NT	0.57726
NT	0.887755
NT	0.860715
NT	0.979121
NT	0.89516
NT	0.894206
NT	0.955291
NT	0.923292
NT	1.31255
NT	0.847304
NT	0.800474
NT	0.901352
NT	0.903865
NT	0.91236
NT	0.772963
NT	1.06208
NT	0.988105
NT	0.979208
NT	0.904182
NT	1.088
NT	0.960846
NT	0.854997
NT	1.09832
NT	0.956833
NT	0.676778
NT	0.715585
NT	0.620256
NT	0.847863
NT	1.01947
NT	1.19647
NT	0.91214
NT	0.933959
NT	1.09669
NT	0.9998
NT	1.019
NT	0.903955
NT	0.998419
NT	0.869
NT	1.13126
NT	0.954626
NT	0.949292
NT	0.886848
NT	0.771751
NT	0.91691
NT	1.07804
NT	1.11168
NT	0.898112
NT	1.10588
NT	1.1868
NT	1.16418
NT	0.88614
NT	1.25063
NT	1.13487
NT	1.1604
NT	1.40174
NT	1.00884
NT	0.945447
NT	0.972602
NT	0.830075
NT	0.982074
NT	0.996488
NT	1.02848
NT	0.859764
NT	0.813363
NT	0.955177
NT	0.87891
NT	1.29681
NT	1.11865
NT	1.06975
NT	1.25832
NT	0.850031
NT	1.26428
NT	0.885172
NT	0.867619
NT	1.07923
NT	0.768987
NT	0.998376
NT	1.18013
NT	0.832438
NT	1.11226
NT	1.13104
NT	0.939951
NT	1.13722
NT	1.09288
NT	0.933847
NT	0.985785
NT	0.992456
NT	0.98833
NT	1.00098
NT	1.15322
NT	1.28688
NT	1.01467
NT	1.04319
NT	0.892863
NT	0.892624
NT	0.943013
NT	1.2617
NT	1.04879
NT	1.49878
NT	0.685994
NT	1.06351
NT	0.93497
NT	0.933761
NT	1.00094
NT	0.887294
NT	0.983611
NT	1.12556
NT	0.953692
NT	1.45763
NT	1.17993
NT	1.25198
NT	1.11096
NT	1.11673
NT	1.06104
NT	1.04696
NT	0.895426
NT	1.19807
NT	0.851071
NT	0.991919
NT	0.987666
NT	1.05267
NT	0.90784
NT	0.892275
NT	1.02138
NT	0.858217
NT	1.1777
NT	0.871822
NT	0.849837
NT	1.02124
NT	1.0156
NT	1.22502
NT	1.1394
NT	1.1938
NT	1.06396
NT	0.936465
NT	1.27674
NT	1.20811
NT	0.932172
NT	0.948811
NT	1.05473
NT	1.0545
NT	0.997797
NT	0.985645
NT	1.29061
NT	1.05235
NT	0.977604
NT	1.04397
NT	0.831693
NT	0.993648
NT	1.18692
NT	1.28062
NT	0.93416
NT	1.00087
NT	0.936714
NT	1.20918
NT	0.975931
NT	1.10347
NT	0.87999
NT	0.98757
NT	0.884929
NT	0.906131
NT	1.26431
NT	0.908749
NT	0.986616
NT	0.954899
NT	1.05367
NT	0.988772
NT	0.780497
NT	1.03626
NT	1.13748
NT	0.90012
NT	0.761626
NT	0.873276
NT	1.04314
NT	0.950372
NT	1.11663
NT	1.21328
NT	1.36917
NT	1.03269
NT	1.02086
NT	0.925528
NAMPTi	1.28633
NAMPTi	1.03644
NAMPTi	1.07056
NAMPTi	0.943301
NAMPTi	0.776611
NAMPTi	1.12801
NAMPTi	0.611968
NAMPTi	1.1684
NAMPTi	0.942923
NAMPTi	1.2065
NAMPTi	1.15462
NAMPTi	1.51041
NAMPTi	0.914696
NAMPTi	1.35981
NAMPTi	1.32357
NAMPTi	1.13717
NAMPTi	0.807833
NAMPTi	0.883043
NAMPTi	1.2419
NAMPTi	0.763853
NAMPTi	1.03659
NAMPTi	1.16969
NAMPTi	0.95024
NAMPTi	1.02326
NAMPTi	0.78179
NAMPTi	1.01424
NAMPTi	0.845068
NAMPTi	1.11133
NAMPTi	0.965201
NAMPTi	1.24621
NAMPTi	0.745071
NAMPTi	0.820015
NAMPTi	1.0647
NAMPTi	0.919443
NAMPTi	0.783516
NAMPTi	0.784218
NAMPTi	1.03262
NAMPTi	1.18143
NAMPTi	1.01295
NAMPTi	0.98828
NAMPTi	1.04935
NAMPTi	1.04087
NAMPTi	0.976005
NAMPTi	1.02615
NAMPTi	0.982305
NAMPTi	1.05375
NAMPTi	0.901539
NAMPTi	1.03468
NAMPTi	0.91039
NAMPTi	0.898466
NAMPTi	1.0499
NAMPTi	1.03768
NAMPTi	1.02829
NAMPTi	1.05702
NAMPTi	1.05634
NAMPTi	0.9844
NAMPTi	1.15075
NAMPTi	1.19562
NAMPTi	0.900457
NAMPTi	1.25162
NAMPTi	1.18039
NAMPTi	0.950453
NAMPTi	0.952977
NAMPTi	1.30159
NAMPTi	1.05993
NAMPTi	0.834698
NAMPTi	1.01524
NAMPTi	1.04773
NAMPTi	1.31768
NAMPTi	1.04407
NAMPTi	1.07174
NAMPTi	1.16117
NAMPTi	1.16376
NAMPTi	1.12531
NAMPTi	0.870854
NAMPTi	1.02959
NAMPTi	1.12534
NAMPTi	1.23103
NAMPTi	0.875291
NAMPTi	0.873593
NAMPTi	1.08378
NAMPTi	0.984866
NAMPTi	0.992541
NAMPTi	0.974731
NAMPTi	0.896385
NAMPTi	1.20947
NAMPTi	1.01474
NAMPTi	0.911816
NAMPTi	0.820217
NAMPTi	1.08289
NAMPTi	1.03625
NAMPTi	1.07803
NAMPTi	0.846861
NAMPTi	1.15745
NAMPTi	1.08278
NAMPTi	0.919819
NAMPTi	0.905223
NAMPTi	0.770673
NAMPTi	0.946734
NAMPTi	0.840952
NAMPTi	0.922101
NAMPTi	0.68269
NAMPTi	1.10412
NAMPTi	1.1504
NAMPTi	0.796778
NAMPTi	0.754997
NAMPTi	0.973641
NAMPTi	1.19218
NAMPTi	1.14127
NAMPTi	0.938286
NAMPTi	0.75348
NAMPTi	0.887862
NAMPTi	0.98802
NAMPTi	1.17935
NAMPTi	0.962339
NAMPTi	0.85097
NAMPTi	0.983855
NAMPTi	0.929286
NAMPTi	1.13532
NAMPTi	1.03957
NAMPTi	0.853629
NAMPTi	1.06754
NAMPTi	1.08217
NAMPTi	0.903763
NAMPTi	1.06277
NAMPTi	1.25683
NAMPTi	0.995479
NAMPTi	1.07564
NAMPTi	1.07293
NAMPTi	0.785435
NAMPTi	0.844864
NAMPTi	1.11943
NAMPTi	0.924371
NAMPTi	1.2944
NAMPTi	0.896875
NAMPTi	1.03892
NAMPTi	1.09553
NAMPTi	1.07903
NAMPTi	0.961076
NAMPTi	0.979018
NAMPTi	1.01476
NAMPTi	1.1648
NAMPTi	1.02575
NAMPTi	1
NAMPTi	1.13845
NAMPTi	0.903683
NAMPTi	1.2506
NAMPTi	0.968762
NAMPTi	0.848778
NAMPTi	1.17415
NAMPTi	1.20729
NAMPTi	1.06917
NAMPTi	1.13733
NAMPTi	1.04962
NAMPTi	1.0869
NAMPTi	0.817233
NAMPTi	0.850263
NAMPTi	1.05449
NAMPTi	0.832077
NAMPTi	0.982271
NAMPTi	1.1204
NAMPTi	0.997374
NAMPTi	1.15738
NAMPTi	1.07045
NAMPTi	0.963035
NAMPTi	0.929056
NAMPTi	0.812331
NAMPTi	1.07739
NAMPTi	1.04028
NAMPTi	1.20745
NAMPTi	1.04253
NAMPTi	0.936321
NAMPTi	0.892006
NAMPTi	0.938731
NAMPTi	0.951369
NAMPTi	0.885538
NAMPTi	1.08706
NAMPTi	1.0387
NAMPTi	0.849837
NAMPTi	0.758518
NAMPTi	0.227224
NAMPTi	0.954819
NAMPTi	0.865241
NAMPTi	1.08244
NAMPTi	1.18883
NAMPTi	0.932815
NAMPTi	1.07466
NAMPTi	0.71218
NAMPTi	1.11416
NAMPTi	0.960648
NAMPTi	0.778682
NAMPTi	1.14308
NAMPTi	0.906209
NAMPTi	1.22229
NAMPTi	0.820188
NAMPTi	1.1721
NAMPTi	1.07461
NAMPTi	0.965619
NAMPTi	0.807859
NAMPTi	0.946213
NAMPTi	0.99222
NAMPTi	0.870749
NAMPTi	1.13508
NAMPTi	0.790527
NAMPTi	0.952997
NAMPTi	1.00501
NAMPTi	0.897583
NAMPTi	0.895533
NAMPTi	0.743009
NAMPTi	0.795392
NAMPTi	0.878465
NAMPTi	0.97688
NAMPTi	0.816412
NAMPTi	1.10083
NAMPTi	1.21465
NAMPTi	1.04785
NAMPTi	1.01088
NAMPTi	1.02872
NAMPTi	0.825729
NAMPTi	0.832509
NAMPTi	0.961694
NAMPTi	1.25156
NAMPTi	0.935694
NAMPTi	1.27416
NAMPTi	0.933086
NAMPTi	0.753663
NAMPTi	1.05368
NAMPTi	0.922833
NAMPTi	0.919134
NAMPTi	1.08195
NAMPTi	0.860049
NAMPTi	1.13091
NAMPTi	1.0833
NAMPTi	1.00092
NAMPTi	0.98163
NAMPTi	0.919644
NAMPTi	1.02482
NAMPTi	1.35988
NAMPTi	0.889948
NAMPTi	0.9279
NAMPTi	0.998377
NAMPTi	0.980247
NAMPTi	1.1853
NAMPTi	1.20052
NAMPTi	1.16315
NAMPTi	1.08421
NAMPTi	0.988398
NAMPTi	0.96902
NAMPTi	0.970828
NAMPTi	0.803956
NAMPTi	1.11957
NAMPTi	0.923314
NAMPTi	1.19358
NAMPTi	0.845582
NAMPTi	0.968037
NAMPTi	0.930935
NAMPTi	1.05709
NAMPTi	0.73328
NAMPTi	1.21894
NAMPTi	1.12213
NAMPTi	0.979104
NAMPTi	0.977015
NAMPTi	0.809309
NAMPTi	0.86468
NAMPTi	0.913976
NAMPTi	0.989333
NAMPTi	0.927633
NAMPTi	0.997296
NAMPTi	1.0457
NAMPTi	1.02451
NAMPTi	1.1506
NAMPTi	0.767018
NAMPTi	0.936035
NAMPTi	0.886981
NAMPTi	1.01256
NAMPTi	0.941616
NAMPTi	0.790658
NAMPTi	1.01376
NAMPTi	1.14028
NAMPTi	1.03903
NAMPTi	1.07787
NAMPTi	1.0994
NAMPTi	0.734143
NAMPTi	1.13494
NAMPTi	1.04554
NAMPTi	1.03714
NAMPTi	1.18511
NAMPTi	0.989337
NAMPTi	1.09598
NAMPTi	0.872423
NAMPTi	0.930036
NAMPTi	1.20213
NAMPTi	1.14758
NAMPTi	0.903753
NAMPTi	0.918651
NAMPTi	1.21382
NAMPTi	1.14212
NAMPTi	0.968513
NAMPTi	0.943238
NAMPTi	1.14593
NAMPTi	0.967748
NAMPTi	0.85906
NAMPTi	0.906854
NAMPTi	0.840974
NAMPTi	0.865496
NAMPTi	1.08466
NAMPTi	0.964985
NAMPTi	0.940422
NAMPTi	1.26491
NAMPTi	0.722615
NAMPTi	1.19238
NAMPTi	1.05729
NAMPTi	1.07815
NAMPTi	0.773021
NAMPTi	1.10219
NAMPTi	0.883907
NAMPTi	0.855626
NAMPTi	0.981082
NAMPTi	1.17265
NAMPTi	1.04732
NAMPTi	1.28167
NAMPTi	0.884424
NAMPTi	0.907916
NAMPTi	0.575694
NAMPTi	1.33468
NAMPTi	1.27638
NAMPTi	1.03155
NAMPTi	0.9314
NAMPTi	0.856785
NAMPTi	0.981786
NAMPTi	0.891635
NAMPTi	1.14544
NAMPTi	0.999858
NAMPTi	1.1625
NAMPTi	1.16633
NAMPTi	0.592638
NAMPTi	0.69701
NAMPTi	1.19445
NAMPTi	1.17523
NAMPTi	0.882225
NAMPTi	1.14752
NAMPTi	0.843916
NAMPTi	0.835517
NAMPTi	1.02001
NAMPTi	0.919243
NAMPTi	0.866652
NAMPTi	1.13031
NAMPTi	1.12674
NAMPTi	1.00666
NAMPTi	0.981168
NAMPTi	1.08259
NAMPTi	0.745383
NAMPTi	1.20446
NAMPTi	1.03166
NAMPTi	1.24631
NAMPTi	1.45122
NAMPTi	0.606591
NAMPTi	0.945453
NAMPTi	0.959967
NAMPTi	1.14616
NAMPTi	0.889883
NAMPTi	1.00298
NAMPTi	1.04403
NAMPTi	0.951169
NAMPTi	0.964463
NAMPTi	0.90996
NAMPTi	0.890877
NAMPTi	0.963795
NAMPTi	1.06877
NAMPTi	0.925952
NAMPTi	0.946187
NAMPTi	0.931528
NAMPTi	0.893992
NAMPTi	1.4
NAMPTi	1.05546
NAMPTi	0.775343
NAMPTi	0.992216
NAMPTi	1.01233
NAMPTi	0.849472
NAMPTi	1.06731
NAMPTi	0.890013
NAMPTi	0.970511
NAMPTi	1.19632
NAMPTi	0.772508
NAMPTi	1.01397
NAMPTi	1.21992
NAMPTi	0.964032
NAMPTi	0.967125
NAMPTi	0.958484
NAMPTi	1.04165
NAMPTi	0.809539
NAMPTi	1.41549
NAMPTi	1.27475
NAMPTi	0.9188
NAMPTi	1.16301
NAMPTi	1.24874
NAMPTi	0.876325
NAMPTi	0.870919
NAMPTi	0.720825
NAMPTi	1.02637
NAMPTi	1.07716
NAMPTi	0.913689
NAMPTi	1.13501
NAMPTi	1.06881
NAMPTi	1.0309
NAMPTi	0.760578
NAMPTi	0.840039
NAMPTi	2.67767
NAMPTi	1.21252
NAMPTi	1.10058
NAMPTi	1
NAMPTi	1.28808
NAMPTi	0.88574
NAMPTi	1.2021
NAMPTi	1.41593
NAMPTi	1.01379
NAMPTi	0.766949
NAMPTi	1.71759
NAMPTi	1.10721
NAMPTi	0.923342
NAMPTi	1.08238
NAMPTi	1.12951
NAMPTi	1.11196
NAMPTi	0.828721
NAMPTi	0.845972
NAMPTi	1.11142
NAMPTi	1.02909
NAMPTi	0.993506
NAMPTi	0.957878
NAMPTi	0.910145
NAMPTi	0.958235
NAMPTi	0.872452
NAMPTi	1.11383
NAMPTi	0.954179
NAMPTi	0.715075
NAMPTi	0.872921
NAMPTi	0.920944
NAMPTi	1.20693
NAMPTi	0.965025
NAMPTi	0.774535
NAMPTi	0.875621
NAMPTi	1.15465
NAMPTi	1.11901
NAMPTi	0.713922
NAMPTi	0.987579
NAMPTi	1.14511
NAMPTi	0.867312
NAMPTi	1
NAMPTi	0.897526
NAMPTi	1.02833
NAMPTi	0.975132
NAMPTi	1.09926
NAMPTi	1.15344
NAMPTi	0.831394
NAMPTi	1.12773
NAMPTi	0.888236
NAMPTi	1.13842
NAMPTi	1.29976
NAMPTi	1.02886
NAMPTi	0.886002
NAMPTi	1.05034
NAMPTi	0.973277
NAMPTi	0.955056
NAMPTi	1.01328
NAMPTi	0.745437
NAMPTi	0.899417
NAMPTi	0.803125
NAMPTi	1.20784
NAMPTi	0.96186
NAMPTi	0.796737
NAMPTi	1.27014
NAMPTi	0.746844
NAMPTi	0.925067
NAMPTi	0.88821
NAMPTi	0.871915
NAMPTi	1.09877
NAMPTi	0.931578
NAMPTi	0.876242
NAMPTi	0.761017
NAMPTi	0.921954
NAMPTi	1.32385
NAMPTi	1.31147
NAMPTi	0.789903
NAMPTi	0.910726
NAMPTi	0.900379
NAMPTi	0.981309
NAMPTi	1.29513
NAMPTi	1.3052
NAMPTi	0.954107
NAMPTi	0.827116
NAMPTi	0.763306
NAMPTi	0.940771
NAMPTi	0.978228
NAMPTi	0.782865
NAMPTi	0.783583
NAMPTi	1.06241
NAMPTi	0.990049
NAMPTi	0.966217
NAMPTi	1.09025
NAMPTi	1.00731
NAMPTi	0.819961
NAMPTi	0.943396
NAMPTi	0.773335
NAMPTi	0.757778
NAMPTi	0.888713
NAMPTi	0.998872
NAMPTi	1.25097
NAMPTi	0.885316
NAMPTi	0.801865
NAMPTi	0.934759
NAMPTi	1.03291
NAMPTi	1.21714
NAMPTi	0.690617
NAMPTi	0.944385
NAMPTi	1.19062
NAMPTi	0.830827
NAMPTi	1.11941
NAMPTi	0.942507
NAMPTi	1.04475
NAMPTi	1.14838
NAMPTi	0.999511
NAMPTi	1.14564
NAMPTi	0.618269
NAMPTi	0.86614
NAMPTi	1.68771
NAMPTi	1.02838
NAMPTi	0.950867
NAMPTi	0.93186
NAMPTi	1.00646
NAMPTi	0.949848
NAMPTi	0.959865
NAMPTi	0.964754
NAMPTi	1.67045
NAMPTi	0.810123
NAMPTi	0.984457
NAMPTi	1.0993
NAMPTi	0.95543
NAMPTi	1.40595
NAMPTi	1.14819
NAMPTi	1.02121
NAMPTi	1.20534
NAMPTi	1.01832
NAMPTi	1.17601
NAMPTi	0.870935
NAMPTi	0.938028
NAMPTi	0.769326
NAMPTi	0.82806
NAMPTi	1.63236
NAMPTi	0.816027
NAMPTi	1.0738
NAMPTi	1.02262
NAMPTi	0.829707
NAMPTi	0.74174
NAMPTi	0.677784
NAMPTi	0.834965
NAMPTi	0.629691
NAMPTi	0.859161
NAMPTi	0.84887
NAMPTi	0.957553
NAMPTi	0.951654
NAMPTi	1.0593
NAMPTi	0.687828
NAMPTi	0.96307
NAMPTi	0.838091
NAMPTi	1.26927
NAMPTi	1.06653
NAMPTi	1.17696
NAMPTi	0.995868
NAMPTi	1.09585
NAMPTi	1.24122
NAMPTi	1.04398
NAMPTi	0.801705
NAMPTi	1.0625
NAMPTi	1.21599
NAMPTi	0.874966
NAMPTi	1.04744
NAMPTi	0.972517
NAMPTi	0.851941
NAMPTi	0.993167
NAMPTi	0.868733
NAMPTi	0.949432
NAMPTi	1.00181
NAMPTi	1.14237
NAMPTi	0.988751
NAMPTi	1.25244
NAMPTi	0.895481
NAMPTi	0.761135
NAMPTi	1.39359
NAMPTi	1.1187
NAMPTi	1.56375
NAMPTi	0.964332
NAMPTi	2.11875
NAMPTi	0.409713
NAMPTi	0.884162
NAMPTi	1.3707
NAMPTi	0.737104
NAMPTi	1.13624
NAMPTi	1.14995
NAMPTi	1.20647
NAMPTi	1.32642
NAMPTi	0.689053
NAMPTi	1.05743
NAMPTi	1.31787
NAMPTi	1.04019
NAMPTi	0.95397
NAMPTi	1.10661
NAMPTi	1.20345
NAMPTi	1.35093
NAMPTi	0.785652
NAMPTi	0.841781
NAMPTi	0.912986
NAMPTi	0.773432
NAMPTi	1.01532
NAMPTi	0.915213
NAMPTi	1.113
NAMPTi	1.10455
NAMPTi	1.0238
NAMPTi	1.16004
NAMPTi	1.02766
NAMPTi	0.93416
NAMPTi	0.885083
NAMPTi	1.02954
NAMPTi	1.252
NAMPTi	0.928866
NAMPTi	1.10032
NAMPTi	1.06727
NAMPTi	0.725523
NAMPTi	0.780744
NAMPTi	0.538491
NAMPTi	1.3357
NAMPTi	0.975785
NAMPTi	0.904051
NAMPTi	0.946067
NAMPTi	0.639445
NAMPTi	0.791337
NAMPTi	0.674559
NAMPTi	1.00308
NAMPTi	0.853284
NAMPTi	0.80294
NAMPTi	0.811058
NAMPTi	1.05577
NAMPTi	0.915384
NAMPTi	0.857292
NAMPTi	1.11863
NAMPTi	0.918071
NAMPTi	0.840925
NAMPTi	0.685296
NAMPTi	0.932984
NAMPTi	1.0873
NAMPTi	0.863315
NAMPTi	0.973191
NAMPTi	1.04173
NAMPTi	0.963507
NAMPTi	0.843203
NAMPTi	0.981194
NAMPTi	0.937612
NAMPTi	0.92299
NAMPTi	0.985043
NAMPTi	1.10318
NAMPTi	0.867244
NAMPTi	1.04452
NAMPTi	0.947165
NAMPTi	1.07887
NAMPTi	1.18708
NAMPTi	0.982474
NAMPTi	1.00707
NAMPTi	0.940848
NAMPTi	0.68991
NAMPTi	0.892031
NAMPTi	0.815902
NAMPTi	1.06208
NAMPTi	0.882288
NAMPTi	1.00778
NAMPTi	1.2216
NAMPTi	1.06724
NAMPTi	0.681801
NAMPTi	1.04156
NAMPTi	1.08038
NAMPTi	1.00052
NAMPTi	0.967878
NAMPTi	0.823622
NAMPTi	0.898334
NAMPTi	0.908183
NAMPTi	1.25069
NAMPTi	0.842109
NAMPTi	1.08474
NAMPTi	1.03988
NAMPTi	1.26354
NAMPTi	1.10515
NAMPTi	1.21366
NAMPTi	0.983803
NAMPTi	1.01692
NAMPTi	1.25183
NAMPTi	0.743173
NAMPTi	1.19219
NAMPTi	1.24485
NAMPTi	0.767041
NAMPTi	1.5638
NAMPTi	0.732493
NAMPTi	0.852032
NAMPTi	1.19782
NAMPTi	1.01904
NAMPTi	1.15155
NAMPTi	0.769525
NAMPTi	0.851641
NAMPTi	1.04065
NAMPTi	0.84806
NAMPTi	1.09218
NAMPTi	1.4242
NAMPTi	0.965143
NAMPTi	1.23124
NAMPTi	1.02372
NAMPTi	0.954803
NAMPTi	0.939351
NAMPTi	0.962394
NAMPTi	0.878647
NAMPTi	0.904219
NAMPTi	0.911945
NAMPTi	1.08015
NAMPTi	0.793612
NAMPTi	0.750369
NAMPTi	0.863617
NAMPTi	0.667298
NAMPTi	1.35564
NAMPTi	0.961176
NAMPTi	0.910889
NAMPTi	1.11961
NAMPTi	1.26491
NAMPTi	0.876156
NAMPTi	1.1767
NAMPTi	1.08074
NAMPTi	0.717012
NAMPTi	0.819173
NAMPTi	1.06102
NAMPTi	0.873155
NAMPTi	0.930905
NAMPTi	1.03275
NAMPTi	1.15911
NAMPTi	1.46841
NAMPTi	1.49818
NAMPTi	0.933492
NAMPTi	1.18312
NAMPTi	0.712815
NAMPTi	1.00058
NAMPTi	0.997511
NAMPTi	0.644528
NAMPTi	1.419
NAMPTi	1.06034
NAMPTi	1.05741
NAMPTi	1.19459
NAMPTi	1.10791
NAMPTi	0.871825
NAMPTi	0.69778
NAMPTi	1.13771
NAMPTi	0.928684
NAMPTi	0.877495
NAMPTi	0.947132
NAMPTi	0.856716
NAMPTi	1.42287
NAMPTi	0.794989
NAMPTi	0.879238
NAMPTi	0.849414
NAMPTi	0.613913
NAMPTi	0.783948
NAMPTi	1.03532
NAMPTi	0.988297
NAMPTi	0.931499
NAMPTi	1.22115
NAMPTi	1.03107
NAMPTi	0.948348
NAMPTi	1.00894
NAMPTi	0.841331
NAMPTi	0.780804
NAMPTi	0.764431
NAMPTi	0.924076
NAMPTi	0.610954
NAMPTi	0.822423
NAMPTi	1.29841
NAMPTi	1.45076
NAMPTi	1.10465
NAMPTi	1.32981
NAMPTi	0.872016
NAMPTi	0.992308
NAMPTi	0.825369
NAMPTi	1.15058
NAMPTi	0.896657
NAMPTi	1.12289
NAMPTi	1.7331
NAMPTi	1.54391
NAMPTi	1.00547
NAMPTi	1.29398
NAMPTi	1.51924
SIRT1i	0.423999
SIRT1i	0.483742
SIRT1i	0.834053
SIRT1i	0.558541
SIRT1i	0.588348
SIRT1i	0.621215
SIRT1i	0.864021
SIRT1i	1.0202
SIRT1i	1.25872
SIRT1i	0.869227
SIRT1i	1.09298
SIRT1i	1.14209
SIRT1i	1.03625
SIRT1i	1.12045
SIRT1i	0.414562
SIRT1i	0.416561
SIRT1i	0.857936
SIRT1i	0.562482
SIRT1i	0.651585
SIRT1i	0.485038
SIRT1i	0.375337
SIRT1i	0.708619
SIRT1i	1.06412
SIRT1i	0.692782
SIRT1i	0.303902
SIRT1i	0.600322
SIRT1i	0.855409
SIRT1i	0.380143
SIRT1i	0.893932
SIRT1i	0.743787
SIRT1i	0.778422
SIRT1i	0.693945
SIRT1i	0.747739
SIRT1i	0.892563
SIRT1i	0.728858
SIRT1i	1.01901
SIRT1i	0.585429
SIRT1i	0.800675
SIRT1i	0.83228
SIRT1i	0.868701
SIRT1i	0.941626
SIRT1i	0.563093
SIRT1i	1.42744
SIRT1i	0.531123
SIRT1i	0.888669
SIRT1i	0.677637
SIRT1i	0.83634
SIRT1i	1.03937
SIRT1i	0.979496
SIRT1i	0.592358
SIRT1i	1.09732
SIRT1i	0.667784
SIRT1i	0.992877
SIRT1i	0.579909
SIRT1i	1.21565
SIRT1i	1.76428
SIRT1i	0.817446
SIRT1i	1.06863
SIRT1i	0.90378
SIRT1i	0.841021
SIRT1i	0.735181
SIRT1i	0.956493
SIRT1i	0.520594
SIRT1i	0.984072
SIRT1i	0.468805
SIRT1i	0.493014
SIRT1i	0.431838
SIRT1i	3.24766
SIRT1i	0.738095
SIRT1i	1.40854
SIRT1i	0.616574
SIRT1i	0.653506
SIRT1i	1.67091
SIRT1i	1.19599
SIRT1i	1.28392
SIRT1i	0.646546
SIRT1i	1.1567
SIRT1i	0.970551
SIRT1i	0.606647
SIRT1i	0.954514
SIRT1i	0.350966
SIRT1i	1.0333
SIRT1i	0.464588
SIRT1i	1.13888
SIRT1i	1.16663
SIRT1i	1.27594
SIRT1i	1.0148
SIRT1i	0.726055
SIRT1i	0.765175
SIRT1i	1.14561
SIRT1i	0.44776
SIRT1i	0.955054
SIRT1i	1.01543
SIRT1i	1.18342
SIRT1i	0.937921
SIRT1i	0.504616
SIRT1i	0.928666
SIRT1i	0.537375
SIRT1i	0.765181
SIRT1i	0.993077
SIRT1i	0.619766
SIRT1i	1.47809
SIRT1i	1.0891
SIRT1i	0.486158
SIRT1i	1.15463
SIRT1i	0.864638
SIRT1i	0.72626
SIRT1i	1.42649
SIRT1i	0.268438
SIRT1i	0.437299
SIRT1i	1.03131
SIRT1i	0.923701
SIRT1i	1.11873
SIRT1i	1.33383
SIRT1i	1.7545
SIRT1i	0.909759
SIRT1i	1.2416
SIRT1i	0.553154
SIRT1i	1.18919
SIRT1i	1.12797
SIRT1i	0.791717
SIRT1i	0.406788
SIRT1i	0.920447
SIRT1i	0.606414
SIRT1i	0.707777
SIRT1i	0.929162
SIRT1i	0.869954
SIRT1i	0.847093
SIRT1i	0.663176
SIRT1i	0.571429
SIRT1i	0.463746
SIRT1i	0.733659
SIRT1i	0.910189
SIRT1i	1.13024
SIRT1i	1.07839
SIRT1i	0.940365
SIRT1i	1.57891
SIRT1i	0.6
SIRT1i	0.578868
SIRT1i	1.1623
SIRT1i	0.408861
SIRT1i	0.489106
SIRT1i	1.34574
SIRT1i	0.73443
SIRT1i	0.387109
SIRT1i	0.539652
SIRT1i	0.471405
SIRT1i	0.475277
SIRT1i	1.13487
SIRT1i	1.6296
SIRT1i	1.07558
SIRT1i	0.827858
SIRT1i	0.694377
SIRT1i	0.901343
SIRT1i	2.19934
SIRT1i	0.828328
SIRT1i	0.41084
SIRT1i	0.592359
SIRT1i	0.617359
SIRT1i	0.540691
SIRT1i	0.385752
SIRT1i	0.259938
SIRT1i	1.39552
SIRT1i	1.17545
SIRT1i	0.566711
SIRT1i	1.43993
SIRT1i	1.05863
SIRT1i	0.818844
SIRT1i	0.761577
SIRT1i	0.635718
SIRT1i	0.502281
SIRT1i	1.03484
SIRT1i	0.832745
SIRT1i	0.874475
SIRT1i	1.46711
SIRT1i	0.288183
SIRT1i	0.390645
SIRT1i	0.844844
SIRT1i	0.31016
SIRT1i	0.702291
SIRT1i	0.763941
SIRT1i	2.01095
SIRT1i	0.574839
SIRT1i	1.09625
SIRT1i	0.604791
SIRT1i	0.8888
SIRT1i	1.01752
SIRT1i	0.56539
SIRT1i	0.50556
SIRT1i	1.29323
SIRT1i	1.09206
SIRT1i	0.802702
SIRT1i	0.688945
SIRT1i	0.593761
SIRT1i	0.566797
SIRT1i	0.390375
SIRT1i	1.58114
SIRT1i	1.01881
SIRT1i	0.976992
SIRT1i	0.648615
SIRT1i	1.21649
SIRT1i	0.970749
SIRT1i	1.08226
SIRT1i	0.865484
SIRT1i	0.907958
SIRT1i	0.756993
SIRT1i	0.854574
SIRT1i	0.333128
SIRT1i	0.448482
SIRT1i	0.358038
SIRT1i	0.947774
SIRT1i	1.25731
SIRT1i	0.796149
SIRT1i	1.50272
SIRT1i	0.440421
SIRT1i	0.824621
SIRT1i	0.663058
SIRT1i	1.09195
SIRT1i	0.579324
SIRT1i	0.778616
SIRT1i	0.466527
SIRT1i	0.603775
SIRT1i	0.646647
SIRT1i	0.3409
SIRT1i	0.930682
SIRT1i	0.513923
SIRT1i	0.340225
SIRT1i	0.511025
SIRT1i	0.32196
SIRT1i	0.634595
SIRT1i	0.604122
SIRT1i	0.651153
SIRT1i	0.580015
SIRT1i	0.591767
SIRT1i	0.672794
SIRT1i	1.07312
SIRT1i	0.542678
SIRT1i	0.709269
SIRT1i	0.808088
SIRT1i	0.450522
SIRT1i	0.754474
SIRT1i	1.01267
SIRT1i	0.765175
SIRT1i	0.511545
SIRT1i	0.65351
SIRT1i	0.823663
SIRT1i	0.911106
SIRT1i	0.738522
SIRT1i	0.7735
SIRT1i	1.57425
SIRT1i	0.807682
SIRT1i	0.771859
SIRT1i	0.821717
SIRT1i	0.807619
SIRT1i	0.757573
SIRT1i	0.495107
SIRT1i	0.80672
SIRT1i	0.540244
SIRT1i	1.00428
SIRT1i	0.821995
SIRT1i	0.472262
SIRT1i	1.45065
SIRT1i	0.860357
SIRT1i	0.748482
SIRT1i	0.670609
SIRT1i	0.537898
SIRT1i	0.631143
SIRT1i	0.775991
SIRT1i	1.02195
SIRT1i	1.34324
SIRT1i	2.07985
SIRT1i	0.513416
SIRT1i	0.987887
SIRT1i	0.909697
SIRT1i	0.554551
SIRT1i	1.02013
SIRT1i	0.866578
SIRT1i	0.569058
SIRT1i	0.375234
SIRT1i	0.468377
SIRT1i	0.855083
SIRT1i	0.447771
SIRT1i	1.55242
SIRT1i	0.315849
SIRT1i	0.641054
SIRT1i	0.745701
SIRT1i	0.982377
SIRT1i	0.808049
SIRT1i	0.946263
SIRT1i	0.568986
SIRT1i	0.80386
SIRT1i	0.758858
SIRT1i	1.21615
SIRT1i	0.885285
SIRT1i	0.806892
SIRT1i	0.83786
SIRT1i	0.522166
SIRT1i	0.39433
SIRT1i	0.963777
SIRT1i	1.22991
SIRT1i	0.795394
SIRT1i	0.544693
SIRT1i	0.821349
SIRT1i	0.674936
SIRT1i	0.827606
SIRT1i	0.879933
SIRT1i	0.822793
SIRT1i	0.66312
SIRT1i	1.00068
SIRT1i	0.796816
SIRT1i	0.836156
SIRT1i	0.811398
SIRT1i	1.00402
SIRT1i	0.798818
SIRT1i	0.482825
SIRT1i	1.11295
SIRT1i	0.903882
SIRT1i	1.08838
SIRT1i	0.775772
SIRT1i	0.722508
SIRT1i	1.22644
SIRT1i	1.12082
SIRT1i	0.818988
SIRT1i	0.715924
SIRT1i	0.753533
SIRT1i	0.656101
SIRT1i	0.770302
SIRT1i	0.558815
SIRT1i	0.868335
SIRT1i	0.7926
SIRT1i	1.18574
SIRT1i	0.784901
SIRT1i	1.15507
SIRT1i	1.14154
SIRT1i	0.961097
SIRT1i	0.979426
SIRT1i	1.0033
SIRT1i	0.663764
SIRT1i	0.84237
SIRT1i	0.589722
SIRT1i	1.10454
SIRT1i	0.993999
SIRT1i	0.778643
SIRT1i	0.910571
SIRT1i	0.977901
SIRT1i	1.01872
SIRT1i	0.936755
SIRT1i	0.893098
SIRT1i	0.755114
SIRT1i	1.02053
SIRT1i	0.84561
SIRT1i	1.19154
SIRT1i	0.923957
SIRT1i	1.11073
SIRT1i	0.715361
SIRT1i	0.760162
SIRT1i	1.1431
SIRT1i	0.929823
SIRT1i	1.10984
SIRT1i	0.734736
SIRT1i	0.941767
SIRT1i	0.818212
SIRT1i	0.632522
SIRT1i	0.790029
SIRT1i	0.804261
SIRT1i	0.886662
SIRT1i	2.31266
SIRT1i	1.06134
SIRT1i	0.866469
SIRT1i	0.640312
SIRT1i	0.344154
SIRT1i	1.62177
SIRT1i	0.493197
SIRT1i	1.02301
SIRT1i	0.658808
SIRT1i	1.19804
SIRT1i	1.21692
SIRT1i	0.48068
SIRT1i	0.304753
SIRT1i	1.4985
SIRT1i	0.461644
SIRT1i	1.22487
SIRT1i	1
SIRT1i	2.57976
SIRT1i	1.39644
SIRT1i	0.940721
SIRT1i	0.971426
SIRT1i	0.505363
SIRT1i	0.483204
SIRT1i	0.742894
SIRT1i	0.604372
SIRT1i	0.310056
SIRT1i	0.835732
SIRT1i	1.32154
SIRT1i	1.29356
SIRT1i	0.76934
SIRT1i	0.63369
SIRT1i	0.690972
SIRT1i	1.29956
SIRT1i	0.743902
SIRT1i	0.390368
SIRT1i	1.29572
SIRT1i	1.04517
SIRT1i	1.00414
SIRT1i	0.440964
SIRT1i	0.949281
SIRT1i	0.502241
SIRT1i	0.870888
SIRT1i	0.528327
SIRT1i	0.937734
SIRT1i	0.612969
SIRT1i	0.677362
SIRT1i	0.801669
SIRT1i	0.329884
SIRT1i	0.839312
SIRT1i	0.700036
SIRT1i	0.485092
SIRT1i	0.915486
SIRT1i	0.621752
SIRT1i	0.653456
SIRT1i	0.446458
SIRT1i	0.753966
SIRT1i	0.593452
SIRT1i	0.840151
SIRT1i	0.706677
SIRT1i	0.423837
SIRT1i	0.588148
SIRT1i	0.740312
SIRT1i	0.689647
SIRT1i	0.66402
SIRT1i	0.817854
SIRT1i	0.75535
SIRT1i	0.581238
SIRT1i	1.17724
SIRT1i	1.61837
SIRT1i	0.662506
SIRT1i	0.800836
SIRT1i	0.678602
SIRT1i	0.399673
SIRT1i	0.592769
SIRT1i	0.465875
SIRT1i	0.752633
SIRT1i	1.11445
SIRT1i	0.391701
SIRT1i	1.21655
SIRT1i	0.47944
SIRT1i	0.796125
SIRT1i	0.966992
SIRT1i	0.545308
SIRT1i	0.593383
SIRT1i	1.13682
SIRT1i	1.029
SIRT1i	0.924944
SIRT1i	1.17217
SIRT1i	1.11509
SIRT1i	1.0649
SIRT1i	0.769212
SIRT1i	0.538218
SIRT1i	2.57348
SIRT1i	0.826166
SIRT1i	0.74458
SIRT1i	1.20151
SIRT1i	0.833426
SIRT1i	1.07736
SIRT1i	0.684257
SIRT1i	0.643111
SIRT1i	1.34667
SIRT1i	0.937403
SIRT1i	0.840857
SIRT1i	0.895644
SIRT1i	0.485585
SIRT1i	0.478061
SIRT1i	1.03256
SIRT1i	0.801193
SIRT1i	0.947259
SIRT1i	0.808921
SIRT1i	0.744794
SIRT1i	0.829114
SIRT1i	0.703384
SIRT1i	0.710631
SIRT1i	0.693311
SIRT1i	0.889967
SIRT1i	0.737963
SIRT1i	0.597977
SIRT1i	0.718256
SIRT1i	0.661466
SIRT1i	1.22429
SIRT1i	0.392232
SIRT1i	0.506411
SIRT1i	0.728869
SIRT1i	0.583751
SIRT1i	1.21925
SIRT1i	0.880596
SIRT1i	0.925342
SIRT1i	1.20932
SIRT1i	0.81219
SIRT1i	0.740455
SIRT1i	1.04158
SIRT1i	0.669723
SIRT1i	0.412506
SIRT1i	0.43254
SIRT1i	1.12897
SIRT1i	0.389644
SIRT1i	0.784407
SIRT1i	1.1739
SIRT1i	1.10491
SIRT1i	1.28032
SIRT1i	0.965622
SIRT1i	0.849837
SIRT1i	0.976273
SIRT1i	0.746373
SIRT1i	0.96119
SIRT1i	0.935884
SIRT1i	1.20789
SIRT1i	0.89061
SIRT1i	1.05849
SIRT1i	0.907476
SIRT1i	1.02951
[truncated: 790 more rows]

## Sheet: Extended Data Fig 1g
sample	value
NT	0.967597
NT	0.790641
NT	1.3542
NT	0.906942
NT	0.694041
NT	0.965412
NT	1.28913
NT	0.913441
NT	1.1578
NT	1.06296
NT	0.993748
NT	1.0994
NT	0.966012
NT	1.10027
NT	0.990952
NT	1.25231
NT	1.08398
NT	1.3956
NT	1.38328
NT	1.0038
NT	1.04659
NT	1.06919
NT	1.1179
NT	1.34422
NT	1.44997
NT	0.93678
NT	1.20177
NT	1.01
NT	1.11645
NT	1.29874
NT	1.00957
NT	1.15708
NT	1.08076
NT	1.02525
NT	0.830006
NT	0.912614
NT	0.823011
NT	1.07745
NT	0.958884
NT	1.09702
NT	0.867282
NT	1.06257
NT	0.868934
NT	1.09323
NT	1.07982
NT	0.921837
NT	1.40477
NT	1.18961
NT	1.27079
NT	1.09646
NT	0.764329
NT	1.16665
NT	1.24108
NT	0.938136
NT	1.02821
NT	1.04223
NT	1.29571
NT	0.945656
NT	1.0749
NT	0.84385
NT	1.29784
NT	0.946004
NT	1.13977
NT	1.44107
NT	0.895493
NT	1.08849
NT	0.927487
NT	0.851731
NT	0.873527
NT	1.78622
NT	1.18228
NT	0.88832
NT	1.02105
NT	1.06017
NT	0.959925
NT	1.13556
NT	0.805124
NT	1.17799
NT	1.21937
NT	1.24594
NT	1.24731
NT	0.912544
NT	1.12764
NT	0.964797
NT	0.941898
NT	0.875295
NT	1.19473
NT	1.23129
NT	1.35536
NT	1.14735
NT	0.766815
NT	1.05159
NT	0.835362
NT	1.56824
NT	1.24351
NT	1.57407
NT	1.37091
NT	1.45977
NT	1.2273
NT	1.24169
NT	1.75374
NT	1.1327
NT	1.19126
NT	1.43218
NT	1.1434
NT	1.14195
NT	1.19044
NT	1.00957
NT	1.32599
NT	1.64635
NT	1.18683
NT	1.50764
NT	1.35727
NT	1.13025
NT	1.56733
NT	1.33302
NT	1.55426
NT	0.977912
NT	1.03462
NT	0.814822
NT	1.38531
NT	1.10689
NT	1.0486
NT	0.927688
NT	1.21081
NT	1.7907
NT	1.16788
NT	1.02774
NT	1.15891
NT	1.14054
NT	1.07831
NT	1.2433
NT	1.02162
NT	0.707517
NT	0.961433
NT	1.22325
NT	1.46907
NT	1.21279
NT	0.833293
NT	1.43054
NT	1.03622
NT	1.36438
NT	1.16678
NT	1.27062
NT	1.23926
NT	1.20046
NT	1.09243
NT	0.874475
NT	1.16781
NT	1.24522
NT	0.942522
NT	0.959636
NT	1.53407
NT	1.01691
NT	1.25056
NT	0.801135
NT	0.856156
NT	0.967036
NT	0.936186
NT	0.998611
NT	1.24479
NT	1.39297
NT	1.41316
NT	0.931717
NT	1.02994
NT	1.18106
NT	1.32223
NT	1.13241
NT	1.12466
NT	1.43532
NT	1.2958
NT	1.02079
NT	0.940625
NT	1.04129
NT	1.17395
NT	1.34477
NT	1.36285
NT	1.00268
NT	1.21173
NT	1.10518
NT	1.06861
NT	0.961306
NT	0.934375
NT	1.26823
NT	1.3332
NT	1.63394
NT	1.42912
NT	1.263
NT	1.02492
NT	0.868927
NT	1.19734
NT	1.4682
NT	1.32138
NT	1.38968
NT	1.31981
NT	1.12632
NT	1.43515
NT	1.16288
NT	1.1418
NT	0.920482
NT	1.21562
NT	1.09889
NT	1.14616
NT	1.26752
NT	0.852741
NT	1.2049
NT	1.07072
NT	1.15191
NT	1.08375
NT	1.04248
NT	1.58589
NT	1.24561
NT	1.19269
NT	0.855809
NT	1.02719
NT	0.982326
NT	1.44094
NT	1.01458
NT	1.29015
NT	1.30401
NT	1.22562
NT	1.20857
NT	1.07706
NT	1.11609
NT	1.38436
NT	1.48284
NT	1.20493
NT	1.39357
NT	1.14872
NT	1.15941
NT	1.04445
NT	1.27682
NT	1.3912
NT	1.26405
NT	1.04997
NT	1.22753
NT	1.07406
NT	1.24808
NT	1.54094
NT	1.27476
NT	1.74078
NT	0.825948
NT	0.875237
NT	0.999493
NT	0.953564
NT	1.28546
NT	1.25584
NT	1.20614
NT	1.02945
NT	1.03078
NT	1.34164
NT	1.38325
NT	1.22338
NT	0.72501
NT	1.05953
NT	0.876653
NT	1.06529
NT	1.24306
NT	0.907731
NT	1.45746
NT	1.65416
NT	1.2442
NT	1.09798
NT	1.44674
NT	1.14919
NT	1.22771
NT	1.20289
NT	1.16984
NT	1.37813
NT	1.48037
NT	1.23253
NT	1.42799
NT	1.34619
NT	1.18064
NT	1.25908
NT	1.03675
NT	1.09852
NT	1.23124
NT	1.44806
NT	1.42338
NT	1.26579
NT	1.06306
NT	1.35212
NT	0.985864
NT	1.48189
NT	1.05433
NT	1.21595
NT	1.31217
NT	1.20955
NT	0.713975
NT	0.922606
NT	1.32984
NT	0.909289
NT	1.17745
NT	1.14847
NT	1.39849
NT	1.63146
NT	1.11202
NT	1.44447
NT	1.37398
NT	1.14169
NT	1.05552
NT	1.29733
NT	1.58311
NT	1.20311
NT	0.891117
NT	0.778134
NT	1.39576
NT	1.05546
NT	1.28614
NT	1.37025
NT	1.13925
NT	1.35262
NT	1.28757
NT	1.19696
NT	1.6389
NT	1.70793
NT	1.91159
NT	1.29383
NT	1.23579
NT	1.58495
NT	1.22409
NT	1.1397
NT	1.58767
NT	1
NT	1.06981
NT	1.00651
NT	1.6529
NT	1.01154
NT	1.39412
NT	0.734218
NT	1.18819
NT	1.20779
NT	1.30747
NT	1.10401
NT	1.17574
NT	1.1017
NT	0.766676
NT	1.1541
NT	1.35378
NT	1.17228
NT	1.61635
NT	1.09762
NT	1.58959
NT	1.06435
NT	1.68357
NT	1.24967
NT	1.58299
NT	1.24725
NT	1.10335
NT	1.34467
NT	1.40995
NT	1.26048
NT	0.983685
NT	0.973442
NT	1.03162
NT	1.08193
NT	1.09404
NT	1.0257
NT	1.25522
NT	1.51664
NT	1.29154
NT	1.26761
NT	1.17738
NT	1.32062
NT	1.06334
NT	1.03637
NT	0.966773
NT	0.85016
NT	0.977402
NT	0.894589
NT	1.08747
NT	1.22505
NT	0.91551
NT	0.857154
NT	1.35363
NT	0.920101
NT	1.36701
NT	0.987618
NT	1.03819
NT	0.99051
NT	1.10284
NT	1.04734
NT	1.09812
NT	1.21238
NT	1.30033
NT	0.836862
NT	1.13945
NT	1.40888
NT	1.25486
NT	1.28062
NT	1.12996
NT	0.882586
NT	1.24608
NT	1.03861
NT	1.2006
NT	1.0475
NT	1.81191
NT	1.55356
NT	1.18518
NT	1.09083
NT	1.41608
NT	1.13479
NT	0.995099
NT	1.03241
NT	0.880114
NT	1.18646
NT	0.986685
NT	1.00927
NT	0.882398
NT	0.734645
NT	1.0503
NT	0.772185
NT	1.00262
NT	1.11974
NT	1.10882
NT	1.37305
NT	1.23984
NT	1.05975
NT	1.04817
NT	0.919959
NT	1.05201
NT	0.92089
NT	1.00968
NT	0.980467
NT	1.17891
NT	1.18952
NT	1.50391
NT	1.30856
NT	0.764997
NT	0.872123
NT	0.979627
NT	1.22684
NT	1.13633
NT	0.895694
NT	1.20534
NT	0.856796
NT	1.32228
NT	1.26359
NT	1.10728
NT	1.04719
NT	1.2065
NT	1.15561
NT	0.976619
NT	0.972278
NT	1.01021
NT	1.36638
NT	1.29555
NT	1.08999
NT	1.22447
NT	1.04593
NT	1.0083
NT	0.995101
NT	1.05575
NT	0.953132
NT	0.971074
NT	1.03404
NT	0.806321
NT	1.00448
NT	1.30384
NT	1.56013
NT	1.4059
NT	0.983236
NT	1.23549
NT	1.64628
NT	0.825628
NT	0.519031
NT	1.18826
NT	1.00758
NT	1.05056
NT	1.03827
NT	1.08111
NT	1.40305
NT	0.593649
NT	1.07881
NT	1.72046
NT	0.535533
NT	1.07124
NT	0.592915
NT	0.777752
NT	1.25015
NT	0.977823
NT	0.767869
NT	0.766169
NT	1.69645
NT	1.20205
NT	0.881735
NT	1.10797
NT	1.16067
NT	0.925276
NT	0.821445
NT	1.03406
NT	1.11156
NT	0.961307
NT	0.896203
NT	0.900603
NT	1.08402
NT	0.912272
NT	1.04138
NT	0.713366
NT	1.4375
NT	1.04028
NT	0.932824
NT	1.13304
NT	1.15986
NT	0.873434
NT	0.559427
NT	1.25283
NT	1.31958
NT	0.941596
NT	0.965742
NT	1.26278
NT	1.11776
NT	0.937681
NT	0.711258
NT	1.23717
NT	1.0339
NT	0.962398
NT	0.960404
NT	1.065
NT	1.38468
NT	1.43835
NT	0.880881
NT	0.862176
NT	0.902083
NT	1.16075
NT	0.916502
NT	1.1652
NT	1.41396
NT	0.977466
NT	1.26152
NT	1.07685
NT	1.12424
NT	1.57389
NT	1.21926
NT	1.11607
NT	0.936956
NT	1.15574
NT	1.07395
NT	1.15718
NT	0.862624
NT	1.09356
NT	0.669467
NT	0.797189
NT	1.14131
NT	1.22856
NT	1.11682
NT	1.02544
NT	1.15777
NT	1.3092
NT	1.30581
NT	0.953774
NT	1.17104
NAD	0.989882
NAD	1.24912
NAD	1.3528
NAD	0.667083
NAD	0.819317
NAD	0.741846
NAD	1.33522
NAD	0.959473
NAD	0.963113
NAD	0.945601
NAD	1.12134
NAD	0.972907
NAD	0.738335
NAD	0.979867
NAD	0.647166
NAD	0.929441
NAD	0.947132
NAD	0.828243
NAD	1.22771
NAD	0.993189
NAD	0.775133
NAD	1.03614
NAD	1.91252
NAD	0.869332
NAD	0.681673
NAD	0.539741
NAD	1.33417
NAD	0.598944
NAD	0.867512
NAD	1.57811
NAD	1.04432
NAD	0.489302
NAD	0.731781
NAD	0.657667
NAD	1.49552
NAD	0.558631
NAD	0.768375
NAD	0.782836
NAD	0.656673
NAD	0.817233
NAD	1.29188
NAD	0.868332
NAD	1.20168
NAD	1
NAD	1.02761
NAD	1.50325
NAD	0.714286
NAD	0.711233
NAD	0.851658
NAD	0.77285
NAD	0.799461
NAD	0.793381
NAD	0.646134
NAD	0.75834
NAD	1
NAD	0.989333
NAD	0.630943
NAD	1.39686
NAD	0.583281
NAD	1.48903
NAD	0.563022
NAD	0.628539
NAD	0.773265
NAD	0.484895
NAD	0.647388
NAD	0.431922
NAD	0.671578
NAD	0.781195
NAD	1
NAD	0.814822
NAD	1.36698
NAD	0.642161
NAD	1.03058
NAD	0.727273
NAD	0.892691
NAD	1.62
NAD	0.788905
NAD	0.713523
NAD	0.678624
NAD	0.241904
NAD	0.366372
NAD	0.458976
NAD	0.358181
NAD	0.771353
NAD	0.336396
NAD	0.474599
NAD	0.346685
NAD	0.601147
NAD	0.380143
NAD	0.294827
NAD	0.529108
NAD	0.592875
NAD	0.920358
NAD	1.4203
NAD	0.693318
NAD	1.05692
NAD	0.58442
NAD	0.566352
NAD	0.578014
NAD	0.410171
NAD	0.721935
NAD	0.349403
NAD	0.814552
NAD	0.53076
NAD	0.339955
NAD	0.62176
NAD	0.358626
NAD	0.585788
NAD	0.651309
NAD	0.356117
NAD	0.296428
NAD	0.376531
NAD	0.315401
NAD	0.398886
NAD	0.709923
NAD	0.461089
NAD	0.887954
NAD	0.739822
NAD	0.437688
NAD	0.359039
NAD	0.414243
NAD	0.237148
NAD	0.770816
NAD	0.389352
NAD	0.974054
NAD	0.565723
NAD	0.703617
NAD	0.490635
NAD	0.821995
NAD	0.515592
NAD	0.983528
NAD	0.542963
NAD	0.489696
NAD	0.532992
NAD	0.752436
NAD	0.95978
NAD	0.426588
NAD	0.44818
NAD	0.70511
NAD	1.11428
NAD	0.710929
NAD	0.589129
NAD	1.09309
NAD	0.752316
NAD	1.96816
NAD	0.937808
NAD	0.947638
NAD	1.03227
NAD	0.88459
NAD	0.576048
NAD	1.28975
NAD	0.917496
NAD	1.79582
NAD	1.11823
NAD	2.09991
NAD	0.795495
NAD	1.0524
NAD	0.973823
NAD	1.56773
NAD	0.729964
NAD	1.63597
NAD	1.45993
NAD	0.324762
NAD	0.663909
NAD	0.68154
NAD	0.630593
NAD	1.208
NAD	0.980581
NAD	1.19145
NAD	0.854667
NAD	0.48824
NAD	0.91244
NAD	1.09912
NAD	0.629091
NAD	0.818112
NAD	1.86527
NAD	0.794058
NAD	1.69832
NAD	1.09664
NAD	1.87654
NAD	1.24178
NAD	1
NAD	1.43005
NAD	1.83804
NAD	0.96212
NAD	1.39067
NAD	1.284
NAD	0.65192
NAD	1.0621
NAD	1.06107
NAD	1.30856
NAD	0.843573
NAD	2.30814
NAD	0.839079
NAD	0.500519
NAD	0.842049
NAD	1.95973
NAD	1.20191
NAD	0.654783
NAD	0.954322
NAD	1
NAD	0.863346
NAD	0.599755
NAD	1.37177
NAD	1.52069
NAD	0.927158
NAD	0.968661
NAD	0.615537
NAD	0.889988
NAD	0.846302
NAD	1.00049
NAD	1.31086
NAD	0.700257
NAD	1.01863
NAD	0.248069
NAD	1.35891
NAD	1.2402
NAD	1.21539
NAD	0.78903
NAD	0.856261
NAD	0.757267
NAD	0.512455
NAD	0.947943
NAD	0.579217
NAD	0.972546
NAD	0.827714
NAD	1.18425
NAD	1.68123
NAD	1.20572
NAD	1.05709
NAD	0.859146
NAD	0.927633
NAD	1.32838
NAD	0.991675
NAD	0.993833
NAD	1.90239
NAD	0.839414
NAD	1.14017
NAD	0.419939
NAD	0.914359
NAD	0.781303
NAD	0.640324
NAD	0.661717
NAD	1.22119
NAD	0.711408
NAD	0.28748
NAD	0.660096
NAD	1.16119
NAD	1.1617
NAD	0.596594
NAD	0.963711
NAD	0.915971
NAD	0.399043
NAD	0.802413
NAD	0.626338
NAD	1.07646
NAD	0.713886
NAD	0.839278
NAD	1.52653
NAD	0.492538
NAD	1.51044
NAD	0.815892
NAD	1.26491
NAD	0.562764
NAD	1
NAD	0.826803
NAD	0.700544
NAD	0.746577
NAD	0.523424
NAD	0.84
NAD	0.732252
NAD	1.61496
NAD	0.848528
NAD	0.888685
NAD	0.989882
NAD	0.860637
NAD	0.745701
NAD	1.07881
NAD	1.84089
NAD	0.96786
NAD	0.910189
NAD	0.78435
NAD	1.02725
NAD	0.797585
NAD	0.672663
NAD	0.898767
NAD	0.680198
NAD	0.855717
NAD	1.42495
NAD	1.26263
NAD	1.36851
NAD	0.730255
NAD	1.13724
NAD	0.948406
NAD	0.857184
NAD	0.873793
NAD	0.911613
NAD	0.464309
NAD	0.86574
NAD	0.876843
NAD	0.918667
NAD	1.09813
NAD	1.17679
NAD	1.42753
NAD	1.21655
NAD	0.943527
NAD	0.88473
NAD	1.09419
NAD	0.517919
NAD	1.11254
NAD	1.2091
NAD	0.883516
NAD	0.749634
NAD	1.0346
NAD	1.00599
NAD	0.901388
NAD	0.657794
NAD	1.0246
NAD	0.917589
NAD	1.06595
NAD	0.778638
NAD	1.08465
NAD	0.898358
NAD	1.45738
NAD	0.817338
NAD	0.924394
NAD	0.693961
NAD	0.421998
NAD	0.921443
NAD	0.998752
NAD	0.806226
NAD	0.650976
NAD	0.847954
NAD	1.9541
NAD	0.702874
NAD	1
NAD	0.76516
NAD	1.50864
NAD	1.88009
NAD	0.873321
NAD	0.694996
NAD	1
NAD	0.443477
NAD	0.707841
NAD	1.08633
NAD	1.38467
NAD	0.533667
NAD	0.848528
NAD	1.15753
NAD	0.746577
NAD	1.14404
NAD	0.988372
NAD	1.3434
NAD	0.550239
NAD	0.496724
NAD	0.412886
NAD	1.29056
NAD	0.482573
NAD	1.24735
NAD	0.540382
NAD	0.507323
NAD	0.740688
NAD	0.664563
NAD	0.703753
NAD	0.593238
NAD	0.442689
NAD	0.454785
NAD	1.01015
NAD	1.87899
NAD	0.48013
NAD	0.849837
NAD	1.52618
NAD	1.44871
NAD	0.451472
NAD	0.940422
NAD	1.7905
NAD	0.745475
NAD	0.803101
NAD	2.45248
NAD	0.918453
NAD	1.7391
NAD	0.568481
NAD	1.49087
NAD	0.947933
NAD	0.548862
NAD	1.34324
NAD	1.05931
NAD	1.27476
NAD	0.731877
NAD	1.03662
NAD	0.928813
NAD	0.694622
NAD	0.937932
NAD	1.18152
NAD	0.72416
NAD	0.513879
NAD	1.32255
NAD	1.12401
NAD	1.20185
NAD	0.655831
NAD	0.407834
NAD	0.434264
NAD	0.977314
NAD	0.629303
NAD	0.941929
NAD	0.934068
NAD	1.09585
NAD	0.860026
NAD	1.14634
NAD	0.624544
NAD	0.68655
NAD	2.10238
NAD	0.406657
NAD	1.32543
NAD	0.693815
NAD	0.805877
NAD	1.06743
NAD	0.607793
NAD	0.860305
NAD	0.648762
NAD	0.915321
NAD	1.50272
NAD	0.754167
NAD	0.636808
NAD	0.507033
NAD	0.574675
NAD	1.20277
NAD	1.03087
NAD	0.601679
NAD	0.761373
NAD	0.739219
NAD	0.840206
NAD	0.450145
NAD	0.675566
NAD	0.39865
NAD	0.893664
NAD	0.566558
NAD	1.34832
NAD	0.688097
NAD	0.566722
NAD	0.555332
NAD	0.876057
NAD	1.007
NAD	0.576862
NAD	0.863911
NAD	0.94352
NAD	0.874097
NAD	1.13652
NAD	0.595017
NAD	0.98122
NAD	0.859426
NAD	1
NAD	0.87231
NAD	1.19042
NAD	1.15767
NAD	0.715871
NAD	0.535627
NAD	0.87078
NAD	0.950329
NAD	0.738136
NAD	1.59876
NAD	0.540579
NAD	0.48884
NAD	0.335517
NAD	0.379084
NAD	0.661648
NAD	0.309045
NAD	0.370153
NAD	0.71341
NAD	0.682881
NAD	0.352985
NAD	0.787807
NAD	0.83512
NAD	0.409914
NAD	1.51749
NAD	1.10137
NAD	0.609878
NAD	0.742264
NAD	0.643438
NAD	1.04288
NAD	1.3536
NAD	0.753855
NAD	1.16552
NAD	0.715891
NAD	1.37533
NAD	0.548828
NAD	0.854015
NAD	1.12847
NAD	0.715891
NAD	0.727768
NAD	0.463106
NAD	0.324271
NAD	1.95022
NAD	1.17192
NAD	1.25
NAD	1.69967
NAD	0.535423
NAD	0.560364
NAD	0.552691
NAD	0.759139
NAD	0.463241
NAD	0.75177
NAD	0.970466
NAD	0.58722
NAD	1.43714
NAD	0.547625
NAD	0.636396
NAD	0.663891
NAD	1.31211
NAD	0.472712
NAD	0.864248
NAD	0.290308
NAD	0.448841
NAD	1.08465
NAD	0.929016
NAD	0.554912
NAD	0.839434
NAD	0.502302
NAD	0.874097
NAD	0.50889
NAD	0.372448
NAD	0.809504
NAD	0.767855
NAD	1.08609
NAD	0.729459
NAD	0.496595
NAD	0.521178
NAD	0.814822
NAD	0.858619
NAD	0.595543
NAD	0.702728
NAD	0.924988
NAD	0.649772
NAD	0.812743
NAD	0.937218
NAD	0.842004
NAD	1.47206
NAD	0.836886
NAD	0.734123
NAD	1.06695
NAD	1.09659
NAD	1.00785
NAD	0.63892
NAD	1.00162
NAD	0.807772
NAD	1.67262
NAD	0.692107
NAD	0.706125
NAD	0.694763
NAD	0.413348
NAD	0.858491
NAD	1.10881
NAMPTi	0.936103
NAMPTi	0.72745
NAMPTi	0.400715
NAMPTi	0.67454
NAMPTi	0.85162
NAMPTi	0.216706
NAMPTi	0.318689
NAMPTi	0.526897
NAMPTi	0.436471
NAMPTi	1.19046
NAMPTi	0.498073
NAMPTi	0.405707
NAMPTi	0.444926
NAMPTi	0.447214
NAMPTi	0.696526
NAMPTi	0.434613
NAMPTi	0.509876
NAMPTi	0.580345
NAMPTi	0.368966
NAMPTi	0.589026
NAMPTi	0.4087
NAMPTi	0.59068
NAMPTi	0.868797
NAMPTi	0.301881
NAMPTi	0.373936
NAMPTi	0.191154
NAMPTi	0.476232
NAMPTi	0.357652
NAMPTi	0.381372
NAMPTi	0.643957
NAMPTi	0.347724
NAMPTi	0.481556
NAMPTi	0.713477
NAMPTi	0.448423
NAMPTi	0.511062
NAMPTi	0.345161
NAMPTi	0.45733
NAMPTi	0.644382
NAMPTi	0.304234
NAMPTi	0.248069
NAMPTi	0.429083
NAMPTi	0.365041
NAMPTi	0.432135
NAMPTi	0.373223
NAMPTi	0.323627
NAMPTi	0.634946
NAMPTi	0.518175
NAMPTi	0.429934
NAMPTi	1.56507
NAMPTi	0.678363
NAMPTi	0.664933
NAMPTi	0.505228
NAMPTi	0.541159
NAMPTi	0.311573
NAMPTi	0.758637
NAMPTi	0.33403
NAMPTi	0.407707
NAMPTi	0.464022
NAMPTi	0.461197
NAMPTi	0.640948
NAMPTi	0.27874
NAMPTi	0.338419
NAMPTi	0.47452
NAMPTi	0.567588
NAMPTi	0.408193
NAMPTi	0.577596
NAMPTi	0.504018
NAMPTi	0.578646
NAMPTi	1.10797
NAMPTi	0.443382
NAMPTi	0.353453
NAMPTi	0.601895
NAMPTi	0.304476
NAMPTi	0.29283
NAMPTi	0.48884
NAMPTi	0.531398
NAMPTi	0.824304
NAMPTi	1.01646
NAMPTi	0.790652
NAMPTi	0.68377
NAMPTi	1.65711
NAMPTi	0.641814
NAMPTi	1.57779
NAMPTi	0.664601
NAMPTi	2.17112
NAMPTi	1.48263
NAMPTi	0.778718
NAMPTi	1.5
NAMPTi	1.11013
NAMPTi	1.97348
NAMPTi	0.997182
NAMPTi	2.95926
NAMPTi	1.59457
NAMPTi	0.565215
NAMPTi	1.62654
NAMPTi	1.22026
NAMPTi	0.837761
NAMPTi	1.65393
NAMPTi	1.63785
NAMPTi	0.54787
NAMPTi	1.4744
NAMPTi	1.3442
NAMPTi	0.612486
NAMPTi	0.841021
NAMPTi	0.483869
NAMPTi	0.336953
NAMPTi	1.01368
NAMPTi	0.758828
NAMPTi	1.30279
NAMPTi	1.3966
NAMPTi	0.456398
NAMPTi	0.718164
NAMPTi	0.533172
NAMPTi	0.52709
NAMPTi	1.58539
NAMPTi	0.59493
NAMPTi	0.750252
NAMPTi	0.427691
NAMPTi	1.47966
NAMPTi	0.481514
NAMPTi	1.72131
NAMPTi	0.792839
NAMPTi	0.799542
NAMPTi	0.64592
NAMPTi	0.875944
NAMPTi	0.773962
NAMPTi	3.11528
NAMPTi	1.72114
NAMPTi	0.498421
NAMPTi	0.286119
NAMPTi	0.400043
NAMPTi	0.650842
NAMPTi	0.579025
NAMPTi	0.398705
NAMPTi	0.388011
NAMPTi	0.446656
NAMPTi	3.68223
NAMPTi	2.85846
NAMPTi	1.60139
NAMPTi	0.433148
NAMPTi	0.330652
NAMPTi	1.42127
NAMPTi	3.60555
NAMPTi	2.2829
NAMPTi	1.75104
NAMPTi	0.549063
NAMPTi	1.21976
NAMPTi	0.664822
NAMPTi	0.898845
NAMPTi	2.44444
NAMPTi	1.31671
NAMPTi	0.47775
NAMPTi	0.518082
NAMPTi	0.652002
NAMPTi	0.600851
NAMPTi	0.632456
NAMPTi	2.02698
NAMPTi	1.94314
NAMPTi	0.521819
NAMPTi	1.45774
NAMPTi	3.9038
NAMPTi	3.07804
NAMPTi	3.1506
NAMPTi	0.977602
NAMPTi	0.608121
NAMPTi	1.01564
NAMPTi	1.37088
NAMPTi	0.578744
NAMPTi	1.24543
NAMPTi	1.87444
NAMPTi	2.4531
NAMPTi	0.578092
NAMPTi	0.57929
NAMPTi	1.75631
NAMPTi	5.05161
NAMPTi	3.20502
NAMPTi	1.30384
NAMPTi	1.01585
NAMPTi	2.98475
NAMPTi	1.78466
NAMPTi	4.97556
NAMPTi	6.37975
NAMPTi	2.30144
NAMPTi	2.14054
NAMPTi	1.33829
NAMPTi	1.16731
NAMPTi	1.41421
NAMPTi	1.20416
NAMPTi	0.890472
NAMPTi	1.30203
NAMPTi	1.21639
NAMPTi	1.39626
NAMPTi	1.53517
NAMPTi	2
NAMPTi	0.458235
NAMPTi	4.51482
NAMPTi	3.62585
NAMPTi	2.738
NAMPTi	1.4887
NAMPTi	0.950554
NAMPTi	2.01417
NAMPTi	0.711039
NAMPTi	1.84086
NAMPTi	2.9622
NAMPTi	5.51576
NAMPTi	2.64853
NAMPTi	2.68629
NAMPTi	1.95418
NAMPTi	1.78191
NAMPTi	2.86369
NAMPTi	2.82113
NAMPTi	2.52864
NAMPTi	1.71666
NAMPTi	2.60271
NAMPTi	1.82797
NAMPTi	2.98622
NAMPTi	2.29925
NAMPTi	1.68799
NAMPTi	2.41837
NAMPTi	0.815792
NAMPTi	1.05207
NAMPTi	1.04069
NAMPTi	2.49851
NAMPTi	5.36583
NAMPTi	3.33974
NAMPTi	2.38162
NAMPTi	1.66062
NAMPTi	0.337573
NAMPTi	0.822433
NAMPTi	2.64108
NAMPTi	0.785359
NAMPTi	0.833333
NAMPTi	0.918642
NAMPTi	2.38765
NAMPTi	1.702
NAMPTi	1.69067
NAMPTi	0.408773
NAMPTi	1.27641
NAMPTi	0.88927
NAMPTi	0.898274
NAMPTi	0.84028
NAMPTi	2.03626
NAMPTi	1.09006
NAMPTi	2.85339
NAMPTi	1.15909
NAMPTi	4.1032
NAMPTi	0.546781
NAMPTi	0.843451
NAMPTi	1.78489
NAMPTi	0.877058
NAMPTi	1.4257
NAMPTi	1.46462
NAMPTi	0.827646
NAMPTi	1.55215
NAMPTi	1.29474
NAMPTi	1.07838
NAMPTi	0.991746
NAMPTi	0.819156
NAMPTi	0.80307
NAMPTi	1.36814
NAMPTi	0.618808
NAMPTi	0.762914
NAMPTi	0.389211
NAMPTi	1.76792
NAMPTi	1.7618
NAMPTi	1.84937
NAMPTi	0.791097
NAMPTi	2.02406
NAMPTi	1.56893
NAMPTi	1.29496
NAMPTi	0.749882
NAMPTi	1.83134
NAMPTi	1.0565
NAMPTi	1.39526
NAMPTi	1.31559
NAMPTi	0.784527
NAMPTi	0.839112
NAMPTi	1.06302
NAMPTi	1.45187
NAMPTi	0.42455
NAMPTi	1.4361
NAMPTi	1.98767
NAMPTi	0.995952
NAMPTi	1.60289
NAMPTi	1.85464
NAMPTi	1.06455
NAMPTi	0.889817
NAMPTi	0.488931
NAMPTi	0.754781
NAMPTi	0.646768
NAMPTi	1.18664
NAMPTi	1.04099
NAMPTi	0.987887
NAMPTi	0.892958
NAMPTi	1.02878
NAMPTi	0.880703
NAMPTi	1.58065
NAMPTi	1.49732
NAMPTi	0.895638
NAMPTi	1.62767
NAMPTi	1.08816
NAMPTi	0.947928
NAMPTi	1.05147
NAMPTi	1.36002
NAMPTi	1.529
NAMPTi	1.16919
NAMPTi	1.07688
NAMPTi	1.23669
NAMPTi	1.74674
NAMPTi	1.38193
NAMPTi	1.75461
NAMPTi	1.4577
NAMPTi	1.25091
NAMPTi	1.07217
NAMPTi	1.74897
NAMPTi	1.30947
NAMPTi	1.99664
NAMPTi	0.724655
NAMPTi	1.36653
NAMPTi	0.708066
NAMPTi	1.39763
NAMPTi	0.749064
NAMPTi	0.570088
NAMPTi	1.47696
NAMPTi	1.34138
NAMPTi	0.923287
NAMPTi	1.55048
NAMPTi	1.1327
NAMPTi	0.653706
NAMPTi	2.49451
NAMPTi	1.40575
NAMPTi	1.37437
NAMPTi	1.32027
NAMPTi	2.50102
NAMPTi	1.17424
NAMPTi	1.53234
NAMPTi	0.996569
NAMPTi	1.21117
NAMPTi	0.640184
NAMPTi	1.40865
NAMPTi	0.770311
NAMPTi	0.377046
NAMPTi	0.617611
NAMPTi	1.34164
NAMPTi	1.28276
NAMPTi	1.30747
NAMPTi	2.38972
NAMPTi	1.90595
NAMPTi	1.28784
NAMPTi	1.76545
NAMPTi	1.35452
NAMPTi	2.81902
NAMPTi	0.361886
NAMPTi	1.02878
NAMPTi	0.874573
NAMPTi	0.417193
NAMPTi	0.950425
NAMPTi	1.26162
NAMPTi	0.806452
NAMPTi	1.15555
NAMPTi	1.72046
NAMPTi	0.455321
NAMPTi	0.83181
NAMPTi	3.82815
NAMPTi	0.650883
NAMPTi	2.24376
NAMPTi	0.478733
NAMPTi	1.4564
NAMPTi	0.387743
NAMPTi	1.43178
NAMPTi	0.860114
NAMPTi	1.68383
NAMPTi	0.620798
NAMPTi	0.346283
NAMPTi	1.71061
NAMPTi	0.538827
NAMPTi	2.98498
NAMPTi	3.90402
NAMPTi	2.23335
NAMPTi	0.761712
NAMPTi	1.87691
NAMPTi	1.38773
NAMPTi	1.44097
NAMPTi	0.497214
NAMPTi	0.721812
NAMPTi	0.309625
NAMPTi	0.404001
NAMPTi	0.549244
NAMPTi	1.79932
NAMPTi	0.629157
NAMPTi	0.464491
NAMPTi	0.565146
NAMPTi	1.03917
NAMPTi	1.44329
NAMPTi	4.58771
NAMPTi	1.20684
NAMPTi	0.76516
NAMPTi	0.792583
NAMPTi	0.219054
NAMPTi	0.76371
NAMPTi	0.717485
NAMPTi	0.775757
NAMPTi	0.450378
NAMPTi	0.617256
NAMPTi	0.552847
NAMPTi	0.306214
NAMPTi	0.890327
NAMPTi	0.73913
NAMPTi	0.701646
NAMPTi	1.19508
NAMPTi	0.430136
NAMPTi	1.57685
NAMPTi	1.03584
NAMPTi	2.18143
NAMPTi	3.00129
NAMPTi	0.883194
NAMPTi	0.692441
NAMPTi	0.628964
NAMPTi	0.352348
NAMPTi	0.504407
NAMPTi	0.685004
NAMPTi	1
NAMPTi	1.04071
NAMPTi	1.95235
NAMPTi	1.92972
NAMPTi	1.57889
NAMPTi	1.24783
NAMPTi	1.62149
NAMPTi	1.32817
NAMPTi	0.803697
NAMPTi	1.68102
NAMPTi	1.5137
NAMPTi	2.69724
NAMPTi	1.16986
NAMPTi	1.39852
NAMPTi	3.18722
NAMPTi	1.69394
NAMPTi	3.53294
NAMPTi	2.84713
NAMPTi	1.79527
NAMPTi	1.45549
NAMPTi	3.92346
NAMPTi	5.40495
NAMPTi	3.90164
NAMPTi	1.85611
NAMPTi	2.8267
NAMPTi	2.37234
NAMPTi	2.69717
NAMPTi	2.20919
NAMPTi	2.72351
NAMPTi	3.38862
NAMPTi	1.22099
NAMPTi	0.764078
NAMPTi	1.82075
NAMPTi	1.97397
NAMPTi	1.98552
NAMPTi	1.26053
NAMPTi	1.24264
NAMPTi	3.48405
NAMPTi	3.69131
NAMPTi	2.95491
NAMPTi	4.64386
NAMPTi	1.42861
NAMPTi	1.58222
NAMPTi	1.75418
NAMPTi	1.49482
NAMPTi	3.6719
NAMPTi	3.24471
NAMPTi	2.93057
NAMPTi	3.06708
NAMPTi	4.381
NAMPTi	1.57362
NAMPTi	3.18041
NAMPTi	2.69089
NAMPTi	0.94173
NAMPTi	2.50821
NAMPTi	3.94012
NAMPTi	3.23481
NAMPTi	1.53003
NAMPTi	2.56369
NAMPTi	3.32607
NAMPTi	2.23979
NAMPTi	3.14048
NAMPTi	5.15227
NAMPTi	1.60791
NAMPTi	1.47087
NAMPTi	1.87824
NAMPTi	1.64056
NAMPTi	1.66973
NAMPTi	1.00295
NAMPTi	2.02036
NAMPTi	2.24297
NAMPTi	3.65701
NAMPTi	3.7815
NAMPTi	1.98081
NAMPTi	2.59847
NAMPTi	1.83399
NAMPTi	3.67251
NAMPTi	1.08229
NAMPTi	1.9672
NAMPTi	2.13996
NAMPTi	3.32522
NAMPTi	1.65554
NAMPTi	2.0009
NAMPTi	2.16473
NAMPTi	2.91757
NAMPTi	2.01122
NAMPTi	3.21976
NAMPTi	2.68706
NAMPTi	1.65483
NAMPTi	1.53097
NAMPTi	1.1966
NAMPTi	1.8432
NAMPTi	1.70308
NAMPTi	3.64301
NAMPTi + NAD	1.07589
NAMPTi + NAD	0.875833
NAMPTi + NAD	1.23884
NAMPTi + NAD	0.395212
NAMPTi + NAD	0.575294
NAMPTi + NAD	1.09054
NAMPTi + NAD	1.09309
NAMPTi + NAD	0.592043
NAMPTi + NAD	0.74935
NAMPTi + NAD	0.809092
NAMPTi + NAD	0.609888
NAMPTi + NAD	1.33523
NAMPTi + NAD	1.49886
NAMPTi + NAD	0.608375
NAMPTi + NAD	0.907427
NAMPTi + NAD	0.683187
NAMPTi + NAD	0.691684
NAMPTi + NAD	0.591282
NAMPTi + NAD	0.407407
NAMPTi + NAD	1.15447
NAMPTi + NAD	2.07441
NAMPTi + NAD	0.974922
NAMPTi + NAD	1.78938
NAMPTi + NAD	1.09524
NAMPTi + NAD	0.649151
NAMPTi + NAD	0.856173
NAMPTi + NAD	0.734671
NAMPTi + NAD	1.27913
NAMPTi + NAD	0.866186
NAMPTi + NAD	0.997382
NAMPTi + NAD	1.4522
NAMPTi + NAD	1.76569
NAMPTi + NAD	0.95828
NAMPTi + NAD	0.931695
NAMPTi + NAD	1.3458
NAMPTi + NAD	1.26024
NAMPTi + NAD	0.654012
NAMPTi + NAD	2.2962
NAMPTi + NAD	0.861505
NAMPTi + NAD	0.765271
NAMPTi + NAD	0.746348
NAMPTi + NAD	0.79404
NAMPTi + NAD	1.52934
NAMPTi + NAD	1.01684
NAMPTi + NAD	1.74646
NAMPTi + NAD	0.823004
NAMPTi + NAD	1.47743
NAMPTi + NAD	1.16427
NAMPTi + NAD	0.634166
NAMPTi + NAD	1.11803
NAMPTi + NAD	0.523547
NAMPTi + NAD	1.67246
NAMPTi + NAD	1.21951
NAMPTi + NAD	0.603985
NAMPTi + NAD	1.23114
NAMPTi + NAD	0.723241
NAMPTi + NAD	0.793853
NAMPTi + NAD	1.20975
NAMPTi + NAD	0.950146
NAMPTi + NAD	0.503851
NAMPTi + NAD	0.611268
NAMPTi + NAD	0.520845
NAMPTi + NAD	0.786153
NAMPTi + NAD	1.04554
NAMPTi + NAD	0.525279
NAMPTi + NAD	0.515388
NAMPTi + NAD	0.780637
NAMPTi + NAD	0.485239
NAMPTi + NAD	0.477131
NAMPTi + NAD	1.11067
NAMPTi + NAD	0.510572
NAMPTi + NAD	1.04398
NAMPTi + NAD	1.01068
NAMPTi + NAD	0.853609
NAMPTi + NAD	0.666806
NAMPTi + NAD	1.08238
NAMPTi + NAD	1.46255
NAMPTi + NAD	0.900151
NAMPTi + NAD	0.993307
NAMPTi + NAD	0.554129
NAMPTi + NAD	1.2216
NAMPTi + NAD	1.00653
NAMPTi + NAD	0.526035
NAMPTi + NAD	0.463138
NAMPTi + NAD	0.442175
NAMPTi + NAD	0.579545
NAMPTi + NAD	0.752243
NAMPTi + NAD	0.861924
NAMPTi + NAD	1.12667
NAMPTi + NAD	1.07827
NAMPTi + NAD	1.06792
NAMPTi + NAD	0.812743
NAMPTi + NAD	0.511594
NAMPTi + NAD	1.7102
NAMPTi + NAD	0.651835
NAMPTi + NAD	1.56933
NAMPTi + NAD	0.522797
NAMPTi + NAD	0.798087
NAMPTi + NAD	1.07699
NAMPTi + NAD	0.912722
NAMPTi + NAD	0.570346
NAMPTi + NAD	0.769133
NAMPTi + NAD	0.630323
NAMPTi + NAD	0.948888
NAMPTi + NAD	0.733222
NAMPTi + NAD	0.739946
NAMPTi + NAD	0.879131
NAMPTi + NAD	1.14221
NAMPTi + NAD	1.18952
NAMPTi + NAD	1.20373
NAMPTi + NAD	0.994378
NAMPTi + NAD	0.811129
NAMPTi + NAD	0.895806
NAMPTi + NAD	0.863781
NAMPTi + NAD	1.41529
NAMPTi + NAD	1.56205
NAMPTi + NAD	1.41421
NAMPTi + NAD	1.04012
NAMPTi + NAD	0.808957
NAMPTi + NAD	0.875314
NAMPTi + NAD	0.888992
NAMPTi + NAD	1.03294
NAMPTi + NAD	1.06066
NAMPTi + NAD	1.45876
NAMPTi + NAD	0.539072
NAMPTi + NAD	1.12853
NAMPTi + NAD	0.61083
NAMPTi + NAD	1.09995
NAMPTi + NAD	0.840206
NAMPTi + NAD	0.78751
NAMPTi + NAD	0.978456
NAMPTi + NAD	0.737643
NAMPTi + NAD	1.59625
NAMPTi + NAD	1.02811
NAMPTi + NAD	1.05011
NAMPTi + NAD	0.927119
NAMPTi + NAD	0.645381
NAMPTi + NAD	0.842225
NAMPTi + NAD	1.2961
NAMPTi + NAD	1.16135
NAMPTi + NAD	0.615997
NAMPTi + NAD	1.24612
NAMPTi + NAD	1.3408
NAMPTi + NAD	1.50627
NAMPTi + NAD	1.09464
NAMPTi + NAD	0.549557
NAMPTi + NAD	1.33449
NAMPTi + NAD	1.28596
NAMPTi + NAD	0.526299
NAMPTi + NAD	0.912403
NAMPTi + NAD	0.915505
NAMPTi + NAD	1.26135
NAMPTi + NAD	0.538343
NAMPTi + NAD	0.899121
NAMPTi + NAD	0.904989
NAMPTi + NAD	0.749703
NAMPTi + NAD	0.742781
NAMPTi + NAD	1.24853
NAMPTi + NAD	0.651513
NAMPTi + NAD	1.49048
NAMPTi + NAD	1.12156
NAMPTi + NAD	0.799326
NAMPTi + NAD	0.760286
NAMPTi + NAD	0.688427
NAMPTi + NAD	0.913625
NAMPTi + NAD	1.04611
NAMPTi + NAD	1.12027
NAMPTi + NAD	0.664101
NAMPTi + NAD	1.04565
NAMPTi + NAD	0.697357
NAMPTi + NAD	0.650791
NAMPTi + NAD	0.475007
NAMPTi + NAD	1.01907
NAMPTi + NAD	0.714407
NAMPTi + NAD	0.898888
NAMPTi + NAD	1.43595
NAMPTi + NAD	0.601962
NAMPTi + NAD	1.13696
NAMPTi + NAD	0.546781
NAMPTi + NAD	1.06005
NAMPTi + NAD	1.26269
NAMPTi + NAD	0.921954
NAMPTi + NAD	0.699034
NAMPTi + NAD	1.16437
NAMPTi + NAD	0.933639
NAMPTi + NAD	0.848528
NAMPTi + NAD	0.860274
NAMPTi + NAD	1.08225
NAMPTi + NAD	1.1079
NAMPTi + NAD	0.672617
NAMPTi + NAD	1.08997
NAMPTi + NAD	0.709779
NAMPTi + NAD	0.96818
NAMPTi + NAD	0.729548
NAMPTi + NAD	0.655386
NAMPTi + NAD	1.22195
NAMPTi + NAD	0.462212
NAMPTi + NAD	0.516346
NAMPTi + NAD	1.12864
NAMPTi + NAD	0.716481
NAMPTi + NAD	1.11846
NAMPTi + NAD	1.36473
NAMPTi + NAD	0.883618
NAMPTi + NAD	0.726107
NAMPTi + NAD	0.598421
NAMPTi + NAD	1.14442
NAMPTi + NAD	0.945994
NAMPTi + NAD	1.06056
NAMPTi + NAD	0.720166
NAMPTi + NAD	0.906475
NAMPTi + NAD	0.658391
NAMPTi + NAD	1.05262
NAMPTi + NAD	0.409184
NAMPTi + NAD	1.14296
NAMPTi + NAD	1.1399
NAMPTi + NAD	0.929643
NAMPTi + NAD	0.937218
NAMPTi + NAD	0.737556
NAMPTi + NAD	0.399224
NAMPTi + NAD	0.837887
NAMPTi + NAD	1.44457
NAMPTi + NAD	0.699551
NAMPTi + NAD	0.99852
NAMPTi + NAD	1.35965
NAMPTi + NAD	1.06682
NAMPTi + NAD	1.48661
NAMPTi + NAD	0.819614
NAMPTi + NAD	0.517049
NAMPTi + NAD	0.776798
NAMPTi + NAD	1.19269
NAMPTi + NAD	0.503761
NAMPTi + NAD	0.771365
NAMPTi + NAD	0.969725
NAMPTi + NAD	0.978426
NAMPTi + NAD	0.570498
NAMPTi + NAD	0.859064
NAMPTi + NAD	0.431524
NAMPTi + NAD	0.898092
NAMPTi + NAD	1.12082
NAMPTi + NAD	0.580635
NAMPTi + NAD	0.545232
NAMPTi + NAD	0.914934
NAMPTi + NAD	1.12576
NAMPTi + NAD	0.961252
NAMPTi + NAD	0.843523
NAMPTi + NAD	1.82963
NAMPTi + NAD	1.17482
NAMPTi + NAD	0.666148
NAMPTi + NAD	0.868786
NAMPTi + NAD	0.960864
NAMPTi + NAD	0.44968
NAMPTi + NAD	1.32483
NAMPTi + NAD	1.20628
NAMPTi + NAD	1.68705
NAMPTi + NAD	0.626461
NAMPTi + NAD	0.721539
NAMPTi + NAD	1.21495
NAMPTi + NAD	1.13137
NAMPTi + NAD	0.463789
NAMPTi + NAD	1.0425
NAMPTi + NAD	1.18123
NAMPTi + NAD	1.33435
NAMPTi + NAD	0.931443
NAMPTi + NAD	0.5547
NAMPTi + NAD	0.682974
NAMPTi + NAD	0.491857
NAMPTi + NAD	0.452822
NAMPTi + NAD	0.743895
NAMPTi + NAD	1.16219
NAMPTi + NAD	0.726983
NAMPTi + NAD	0.762371
NAMPTi + NAD	0.614367
NAMPTi + NAD	0.750284
NAMPTi + NAD	1.06198
NAMPTi + NAD	0.969792
NAMPTi + NAD	0.943552
NAMPTi + NAD	0.924972
NAMPTi + NAD	0.432747
NAMPTi + NAD	0.425735
NAMPTi + NAD	0.969673
NAMPTi + NAD	1.44309
NAMPTi + NAD	1.2701
NAMPTi + NAD	0.501888
NAMPTi + NAD	0.50258
NAMPTi + NAD	0.728836
NAMPTi + NAD	1.63886
NAMPTi + NAD	1.09885
NAMPTi + NAD	0.55494
NAMPTi + NAD	0.627401
NAMPTi + NAD	1.21038
NAMPTi + NAD	1.00373
NAMPTi + NAD	1.04937
NAMPTi + NAD	0.735875
NAMPTi + NAD	1.47529
NAMPTi + NAD	1.51384
NAMPTi + NAD	0.834271
NAMPTi + NAD	0.866281
NAMPTi + NAD	0.824203
NAMPTi + NAD	0.630008
NAMPTi + NAD	0.829689
NAMPTi + NAD	1.10507
NAMPTi + NAD	0.850805
NAMPTi + NAD	0.694107
NAMPTi + NAD	1.12919
NAMPTi + NAD	0.52791
NAMPTi + NAD	0.837896
NAMPTi + NAD	0.634079
NAMPTi + NAD	1.51466
NAMPTi + NAD	0.750303
NAMPTi + NAD	0.523078
NAMPTi + NAD	0.418485
NAMPTi + NAD	0.847516
NAMPTi + NAD	1.00425
NAMPTi + NAD	0.734975
NAMPTi + NAD	0.63583
NAMPTi + NAD	1.74866
NAMPTi + NAD	0.69835
NAMPTi + NAD	1.05582
NAMPTi + NAD	0.58888
NAMPTi + NAD	0.841154
NAMPTi + NAD	1.32195
NAMPTi + NAD	0.914826
NAMPTi + NAD	0.56498
NAMPTi + NAD	0.670775
NAMPTi + NAD	1.29816
NAMPTi + NAD	0.938864
NAMPTi + NAD	1
NAMPTi + NAD	1
NAMPTi + NAD	0.930054
NAMPTi + NAD	1.44314
NAMPTi + NAD	0.727651
NAMPTi + NAD	0.641327
NAMPTi + NAD	0.556614
NAMPTi + NAD	1.26578
NAMPTi + NAD	1.16017
NAMPTi + NAD	0.913043
NAMPTi + NAD	1.01667
NAMPTi + NAD	1.22712
NAMPTi + NAD	0.886869
NAMPTi + NAD	1.40695
NAMPTi + NAD	1.14833
NAMPTi + NAD	1.32328
NAMPTi + NAD	0.822059
NAMPTi + NAD	1.06197
NAMPTi + NAD	1.05495
NAMPTi + NAD	0.458972
NAMPTi + NAD	1.80886
NAMPTi + NAD	1.59919
NAMPTi + NAD	0.791594
NAMPTi + NAD	0.603644
NAMPTi + NAD	0.696568
NAMPTi + NAD	0.808285
NAMPTi + NAD	0.632937
NAMPTi + NAD	0.662589
NAMPTi + NAD	0.97613
NAMPTi + NAD	1.73112
NAMPTi + NAD	0.946917
NAMPTi + NAD	1.27929
NAMPTi + NAD	0.752805
NAMPTi + NAD	1.24483
NAMPTi + NAD	0.815251
NAMPTi + NAD	1.65653
NAMPTi + NAD	1.70076
NAMPTi + NAD	0.90941
NAMPTi + NAD	1.03495
NAMPTi + NAD	1.45004
NAMPTi + NAD	1.28506
NAMPTi + NAD	1.27641
NAMPTi + NAD	0.657231
NAMPTi + NAD	1.17963
NAMPTi + NAD	0.934421
NAMPTi + NAD	0.52247
NAMPTi + NAD	0.626211
NAMPTi + NAD	0.683159
NAMPTi + NAD	0.537245
NAMPTi + NAD	1.32656
NAMPTi + NAD	0.789893
NAMPTi + NAD	1.36363
NAMPTi + NAD	1.15508
[truncated: 178 more rows]

## Sheet: Extended Data Fig 1h
sample	value
NT	0.972083
NT	0.865824			Total fork speed (CldU+IdU) / min
NT	1.36492		Samples	Mean	Standard Deviation	Double-labeled fibers counted
NT	1.3127		NT	1.21	0.29	515
NT	1.46003		NAD+	0.59	0.27	576
NT	1.57433		NAMPTi	1.29	0.31	525
NT	1.08333		NAMPTi + NAD+	0.64	0.23	549
NT	0.887711
NT	1.14382
NT	1.53673
NT	1.80093
NT	1.3055
NT	1.34113
NT	1.33973
NT	1.24795
NT	2.09912
NT	0.75506
NT	1.31831
NT	1.41926
NT	1.20321
NT	0.929557
NT	1.12902
NT	1.41964
NT	0.782207
NT	1.60628
NT	1.13946
NT	1.6343
NT	0.863392
NT	1.11347
NT	0.833708
NT	1.12246
NT	1.19328
NT	1.07946
NT	0.892065
NT	1.09041
NT	1.76001
NT	1.62202
NT	1.16386
NT	1.19474
NT	1.64017
NT	1.34905
NT	1.22449
NT	1.00773
NT	1.29654
NT	1.50893
NT	0.61637
NT	1.59117
NT	1.49942
NT	1.27683
NT	1.51373
NT	1.32994
NT	0.864742
NT	1.38351
NT	1.42228
NT	1.55384
NT	1.65711
NT	1.86031
NT	1.0903
NT	1.22496
NT	1.00847
NT	1.13771
NT	1.02809
NT	1.76848
NT	1.42894
NT	1.31894
NT	0.862987
NT	1.12919
NT	1.51385
NT	1.28237
NT	1.16268
NT	1.55666
NT	1.62316
NT	1.07391
NT	1.2802
NT	1.87589
NT	1.56791
NT	1.48251
NT	1.51957
NT	1.66281
NT	1.44513
NT	1.03854
NT	1.40142
NT	1.83605
NT	1.0879
NT	0.708114
NT	0.939237
NT	1.25029
NT	1.33034
NT	1.17733
NT	1.27481
NT	1.40712
NT	1.1478
NT	1.35547
NT	1.28904
NT	1.74851
NT	1.35712
NT	0.942113
NT	1.37642
NT	0.639303
NT	0.927231
NT	1.05423
NT	1.17921
NT	1.19497
NT	1.85783
NT	1.58655
NT	1.32057
NT	1.11721
NT	1.2697
NT	1.07707
NT	0.932959
NT	1.20898
NT	1.2647
NT	1.48248
NT	1.36885
NT	1.34106
NT	1.01502
NT	1.19706
NT	1.85062
NT	1.28717
NT	0.887034
NT	1.32182
NT	1.35489
NT	1.22562
NT	1.35316
NT	1.04241
NT	1.11749
NT	0.971371
NT	0.932019
NT	1.09552
NT	0.801044
NT	0.904487
NT	1.02833
NT	0.809217
NT	0.890605
NT	1.19658
NT	1.48886
NT	1.11282
NT	1.37417
NT	1.0774
NT	0.845415
NT	1.08564
NT	1.42055
NT	1.40872
NT	1.21182
NT	1.18862
NT	0.542693
NT	1.19017
NT	0.698134
NT	1.01034
NT	0.66023
NT	1.28476
NT	0.953232
NT	0.986892
NT	1.15842
NT	1.3816
NT	1.62336
NT	1.71902
NT	1.27096
NT	1.38864
NT	0.491071
NT	1.35486
NT	1.27122
NT	1.30332
NT	1.83404
NT	1.03496
NT	1.30024
NT	1.27642
NT	1.21942
NT	0.878784
NT	1.70206
NT	1.35627
NT	1.22751
NT	1.55192
NT	1.19363
NT	1.36332
NT	0.921218
NT	1.44064
NT	1.12623
NT	0.810261
NT	1.52822
NT	1.07967
NT	1.12931
NT	1.18991
NT	1.10842
NT	1.2278
NT	1.00135
NT	1.35372
NT	1.34769
NT	1.68215
NT	0.613323
NT	0.731235
NT	1.24042
NT	1.34617
NT	0.880532
NT	1.42098
NT	1.31094
NT	1.08535
NT	1.03807
NT	1.27662
NT	1.50657
NT	1.70346
NT	1.03566
NT	0.847144
NT	1.2013
NT	1.23601
NT	0.997814
NT	1.28789
NT	1.32494
NT	1.2429
NT	1.32565
NT	1.19233
NT	0.922215
NT	1.28066
NT	1.26668
NT	1.47816
NT	0.927919
NT	0.914194
NT	1.11083
NT	1.32604
NT	1.17335
NT	1.41142
NT	1.46899
NT	0.986345
NT	1.18121
NT	1.03755
NT	1.68092
NT	1.43888
NT	1.51954
NT	1.38975
NT	1.20751
NT	1.15686
NT	1.58701
NT	1.43608
NT	1.54791
NT	1.46418
NT	1.30103
NT	0.775044
NT	1.0886
NT	1.15962
NT	0.835168
NT	1.05555
NT	1.24099
NT	1.59961
NT	1.31705
NT	1.30722
NT	0.921689
NT	1.4089
NT	1.1941
NT	1.47917
NT	1.22483
NT	1.45338
NT	1.12239
NT	1.17965
NT	1.46416
NT	1.06466
NT	1.2406
NT	1.31217
NT	0.883198
NT	1.44177
NT	1.14485
NT	1.03601
NT	1.03329
NT	1.04132
NT	0.967368
NT	1.3874
NT	1.16354
NT	1.17522
NT	1.06522
NT	1.19898
NT	1.08824
NT	1.55056
NT	1.25678
NT	1.356
NT	1.42141
NT	1.0319
NT	1.15175
NT	1.05811
NT	1.05694
NT	1.38645
NT	0.965891
NT	1.21229
NT	1.09307
NT	0.946233
NT	1.57207
NT	1.86595
NT	1.12351
NT	1.09681
NT	1.43729
NT	1.63654
NT	2.03062
NT	1.58769
NT	1.18826
NT	1.00472
NT	0.721951
NT	0.69917
NT	1.12657
NT	1.05751
NT	1.31647
NT	1.10856
NT	0.875352
NT	0.641287
NT	0.581328
NT	0.320732
NT	0.980044
NT	0.921807
NT	0.938682
NT	0.599465
NT	0.595154
NT	0.558168
NT	0.57781
NT	0.412162
NT	0.617468
NT	1.34706
NT	1.3602
NT	0.993634
NT	0.733673
NT	1.19568
NT	0.61209
NT	0.545005
NT	0.818155
NT	1.23829
NT	0.575533
NT	0.638955
NT	0.442723
NT	0.631652
NT	1.02493
NT	0.386435
NT	0.552775
NT	0.740192
NT	0.629782
NT	1.00681
NT	1.27202
NT	1.91197
NT	1.28296
NT	1.37876
NT	0.744535
NT	1.26764
NT	1.1792
NT	1.12198
NT	0.515862
NT	1.58381
NT	1.07302
NT	1.15127
NT	1.14281
NT	1.14831
NT	1.45886
NT	1.23293
NT	1.20853
NT	1.30778
NT	0.851905
NT	1.06585
NT	1.02455
NT	0.985277
NT	1.25056
NT	1.13366
NT	1.84578
NT	1.62981
NT	1.52052
NT	1.05441
NT	0.898098
NT	0.561106
NT	1.08569
NT	0.951781
NT	1.02896
NT	1.25733
NT	1.4486
NT	1.60646
NT	1.00194
NT	1.23198
NT	1.0408
NT	1.30423
NT	1.29817
NT	1.54293
NT	0.953493
NT	1.23653
NT	1.05346
NT	1.13603
NT	0.867549
NT	0.638544
NT	1.09633
NT	1.11307
NT	0.84259
NT	0.776697
NT	0.892779
NT	1.0145
NT	1.60288
NT	1.75362
NT	1.29414
NT	1.3457
NT	1.07462
NT	1.02011
NT	1.14941
NT	1.32468
NT	1.05764
NT	1.70367
NT	0.848652
NT	0.911892
NT	1.33646
NT	1.4401
NT	1.27214
NT	1.30108
NT	1.6704
NT	1.50174
NT	1.18925
NT	1.15395
NT	1.28682
NT	1.23208
NT	0.890679
NT	1.30613
NT	1.68034
NT	1.93021
NT	1.71357
NT	1.11622
NT	1.46858
NT	1.43807
NT	1.70745
NT	1.55266
NT	1.67466
NT	1.57846
NT	1.3987
NT	1.67037
NT	1.32344
NT	1.16833
NT	1.13275
NT	1.40751
NT	1.39429
NT	1.58508
NT	1.65235
NT	1.24023
NT	1.31345
NT	1.73913
NT	1.39036
NT	1.598
NT	1.37406
NT	1.19541
NT	0.877282
NT	0.709666
NT	1.03957
NT	1.11893
NT	1.46382
NT	1.27132
NT	1.14392
NT	1.44409
NT	1.4084
NT	0.84705
NT	1.21249
NT	1.27655
NT	1.45275
NT	1.21885
NT	1.67289
NT	1.26834
NT	1.65278
NT	1.1731
NT	0.991327
NT	0.925513
NT	1.30739
NT	1.65963
NT	1.41107
NT	1.62748
NT	1.11908
NT	1.06858
NT	1.50727
NT	1.43393
NT	1.35452
NT	1.51313
NT	1.19375
NT	1.15672
NT	1.14831
NT	1.11596
NT	0.767506
NT	1.00741
NT	0.963673
NT	1.12501
NT	1.22181
NT	1.03462
NT	1.32717
NT	1.03126
NT	0.948024
NT	1.24586
NT	1.05179
NT	1.05523
NT	1.35891
NT	1.36352
NT	1.14167
NT	1.50712
NT	0.769308
NT	1.09979
NT	1.21647
NT	1.16906
NT	1.31077
NT	1.18494
NT	1.37655
NT	1.21768
NT	1.21439
NT	1.3782
NT	1.36012
NT	1.35908
NT	0.901524
NT	1.20993
NT	1.34598
NT	1.09696
NT	1.06606
NT	1.11423
NT	1.11391
NT	1.21373
NT	0.939877
NT	1.37292
NT	1.28732
NT	1.98622
NT	1.37345
NT	1.27904
NT	1.23988
NT	1.23962
NT	1.36793
NT	1.0915
NAD	0.570903
NAD	1.07574
NAD	0.597145
NAD	0.772712
NAD	0.469713
NAD	1.02957
NAD	0.705465
NAD	0.879837
NAD	0.681536
NAD	0.511918
NAD	0.543922
NAD	0.673476
NAD	0.34477
NAD	0.475817
NAD	0.680662
NAD	0.835701
NAD	0.558238
NAD	0.75485
NAD	0.627069
NAD	0.682837
NAD	0.850365
NAD	0.754706
NAD	0.857869
NAD	0.525696
NAD	0.509755
NAD	0.55853
NAD	1.0953
NAD	0.619452
NAD	0.73642
NAD	0.854828
NAD	1.17572
NAD	0.688764
NAD	0.630122
NAD	0.699894
NAD	0.610343
NAD	0.73374
NAD	0.670038
NAD	1.13371
NAD	0.735449
NAD	0.88974
NAD	0.707178
NAD	0.745345
NAD	0.666488
NAD	0.988255
NAD	0.691272
NAD	0.715185
NAD	0.791332
NAD	0.752465
NAD	0.930147
NAD	0.455404
NAD	0.610936
NAD	0.380119
NAD	0.5555
NAD	0.224222
NAD	0.457016
NAD	0.433428
NAD	0.386575
NAD	0.745125
NAD	0.451643
NAD	0.762362
NAD	0.687157
NAD	0.719753
NAD	0.617253
NAD	0.615141
NAD	0.80038
NAD	0.444537
NAD	0.375201
NAD	0.743456
NAD	0.313866
NAD	0.291828
NAD	0.442888
NAD	0.693825
NAD	0.720707
NAD	0.518155
NAD	0.524558
NAD	0.953274
NAD	0.573247
NAD	0.417576
NAD	0.43807
NAD	0.590327
NAD	0.473237
NAD	0.520531
NAD	0.475979
NAD	0.65918
NAD	0.613448
NAD	0.385726
NAD	0.5854
NAD	0.680283
NAD	0.731958
NAD	0.500245
NAD	0.46817
NAD	0.433209
NAD	0.812306
NAD	0.774728
NAD	0.770791
NAD	0.547251
NAD	0.512691
NAD	0.629383
NAD	0.50986
NAD	0.413916
NAD	0.531861
NAD	0.583633
NAD	0.766939
NAD	0.543156
NAD	0.465364
NAD	0.581882
NAD	0.566417
NAD	0.847831
NAD	0.768256
NAD	0.586533
NAD	0.761309
NAD	0.531231
NAD	0.451225
NAD	0.619942
NAD	0.401486
NAD	0.641406
NAD	0.474394
NAD	0.594763
NAD	0.589548
NAD	0.623353
NAD	0.653847
NAD	0.431339
NAD	0.571934
NAD	0.585941
NAD	0.699638
NAD	0.519559
NAD	0.427636
NAD	0.608576
NAD	0.545862
NAD	0.561975
NAD	0.452723
NAD	0.447676
NAD	0.668428
NAD	0.50776
NAD	0.586271
NAD	0.809685
NAD	0.665398
NAD	0.589916
NAD	0.724439
NAD	0.436468
NAD	0.407043
NAD	0.684401
NAD	0.553538
NAD	0.517039
NAD	0.789529
NAD	0.716981
NAD	0.426693
NAD	0.582261
NAD	0.341092
NAD	0.363983
NAD	0.50086
NAD	0.398536
NAD	0.416956
NAD	0.36581
NAD	0.354716
NAD	0.465256
NAD	0.368661
NAD	0.280568
NAD	0.425907
NAD	0.39923
NAD	0.37287
NAD	0.491762
NAD	0.338328
NAD	0.435481
NAD	0.547543
NAD	0.456831
NAD	0.352703
NAD	0.276486
NAD	0.33779
NAD	0.336446
NAD	0.414994
NAD	0.685583
NAD	0.33257
NAD	0.438
NAD	0.285834
NAD	0.430046
NAD	0.517402
NAD	0.516827
NAD	0.498325
NAD	0.288392
NAD	0.351961
NAD	0.503994
NAD	0.336087
NAD	0.40166
NAD	0.327812
NAD	0.471526
NAD	0.311063
NAD	0.403993
NAD	0.366022
NAD	0.643525
NAD	0.417322
NAD	0.575176
NAD	0.509703
NAD	0.523677
NAD	0.686231
NAD	0.448258
NAD	0.646726
NAD	0.322394
NAD	0.323194
NAD	0.597283
NAD	0.421261
NAD	0.753253
NAD	0.631897
NAD	0.413091
NAD	0.490832
NAD	0.489259
NAD	0.447921
NAD	0.359625
NAD	0.437009
NAD	0.410204
NAD	0.327065
NAD	0.378976
NAD	0.40517
NAD	0.325163
NAD	0.398152
NAD	0.476008
NAD	0.441428
NAD	0.367051
NAD	0.808229
NAD	0.32745
NAD	0.388797
NAD	0.328039
NAD	0.385583
NAD	0.215271
NAD	0.415636
NAD	0.502687
NAD	0.414011
NAD	0.35147
NAD	0.353578
NAD	0.301903
NAD	0.293949
NAD	0.298793
NAD	0.309732
NAD	0.34092
NAD	0.268243
NAD	0.351165
NAD	0.260827
NAD	0.277194
NAD	0.358376
NAD	0.395443
NAD	0.386815
NAD	0.389268
NAD	0.521033
NAD	0.343477
NAD	0.42269
NAD	0.345276
NAD	0.614348
NAD	0.447558
NAD	0.43319
NAD	0.329763
NAD	0.35791
NAD	0.412604
NAD	0.323018
NAD	0.484241
NAD	0.497446
NAD	0.415077
NAD	0.418228
NAD	0.469941
NAD	0.468544
NAD	0.429697
NAD	0.486147
NAD	0.396865
NAD	0.385544
NAD	0.694154
NAD	0.351402
NAD	0.583166
NAD	0.285146
NAD	0.476827
NAD	0.650168
NAD	0.370719
NAD	0.407664
NAD	0.358391
NAD	0.547723
NAD	0.547176
NAD	0.56556
NAD	0.583937
NAD	0.388433
NAD	0.462427
NAD	0.39335
NAD	0.536194
NAD	0.523779
NAD	0.403647
NAD	0.336961
NAD	0.375764
NAD	0.387025
NAD	0.335907
NAD	0.375621
NAD	0.425508
NAD	0.347937
NAD	0.34349
NAD	0.354286
NAD	0.471019
NAD	0.580345
NAD	0.379627
NAD	0.394761
NAD	0.411623
NAD	0.267522
NAD	0.396708
NAD	0.329461
NAD	0.355493
NAD	0.525004
NAD	0.261371
NAD	0.298795
NAD	0.308127
NAD	0.283833
NAD	0.425879
NAD	0.307326
NAD	0.46523
NAD	0.379027
NAD	0.492496
NAD	0.454281
NAD	0.313809
NAD	0.38167
NAD	0.347997
NAD	0.545352
NAD	0.435402
NAD	0.589764
NAD	0.588986
NAD	0.396071
NAD	0.419101
NAD	0.355649
NAD	0.352482
NAD	0.392664
NAD	0.459796
NAD	0.550458
NAD	0.618091
NAD	0.680433
NAD	0.430079
NAD	0.572187
NAD	0.688586
NAD	0.909453
NAD	0.318807
NAD	0.708319
NAD	0.878809
NAD	0.610569
NAD	0.512957
NAD	0.605609
NAD	0.517966
NAD	0.472056
NAD	0.509184
NAD	0.809541
NAD	0.541657
NAD	0.65359
NAD	0.509908
NAD	0.33659
NAD	0.28672
NAD	0.465669
NAD	0.470474
NAD	0.568979
NAD	0.66387
NAD	0.539453
NAD	0.451844
NAD	0.569218
NAD	0.644942
NAD	0.646813
NAD	0.590122
NAD	0.51601
NAD	0.475985
NAD	0.338513
NAD	0.597161
NAD	0.507117
NAD	0.802109
NAD	0.491398
NAD	0.488554
NAD	0.599125
NAD	0.591031
NAD	0.581366
NAD	0.481191
NAD	0.578801
NAD	0.485306
NAD	0.570086
NAD	0.630349
NAD	0.587284
NAD	0.805473
NAD	0.469822
NAD	0.450149
NAD	0.371453
NAD	0.519423
NAD	0.420683
NAD	0.453739
NAD	0.369679
NAD	0.459518
NAD	0.425879
NAD	0.460356
NAD	0.499075
NAD	0.398134
NAD	0.370548
NAD	0.475393
NAD	0.411842
NAD	0.395551
NAD	0.444643
NAD	0.41299
NAD	0.458293
NAD	0.369936
NAD	0.479803
NAD	0.436587
NAD	0.594355
NAD	0.676641
NAD	0.55513
NAD	0.711449
NAD	0.490685
NAD	0.528275
NAD	0.875539
NAD	0.54095
NAD	0.435323
NAD	0.407656
NAD	0.563259
NAD	0.678214
NAD	0.537857
NAD	0.487149
NAD	0.578898
NAD	0.612491
NAD	0.448124
NAD	0.512282
NAD	0.412426
NAD	0.497304
NAD	0.307128
NAD	0.392686
NAD	0.452437
NAD	0.374908
NAD	0.344268
NAD	0.272826
NAD	0.410341
NAD	0.29434
NAD	0.647417
NAD	0.431723
NAD	0.58808
NAD	0.407401
NAD	0.611792
NAD	0.495121
NAD	0.520382
NAD	0.58351
NAD	0.597008
NAD	0.417586
NAD	0.460284
NAD	0.416787
NAD	0.452263
NAD	0.478314
NAD	0.439329
NAD	0.531066
NAD	0.238628
NAD	0.408767
NAD	0.401479
NAD	0.400758
NAD	0.615276
NAD	0.542281
NAD	0.376845
NAD	0.306393
NAD	0.426413
NAD	0.355917
NAD	0.329782
NAD	0.489084
NAD	0.329062
NAD	0.487221
NAD	0.409404
NAD	0.563741
NAD	0.782075
NAD	0.709496
NAD	0.492428
NAD	0.645361
NAD	0.541125
NAD	0.681429
NAD	0.615539
NAD	0.66025
NAD	0.343163
NAD	0.411587
NAD	0.593256
NAD	0.546466
NAD	0.475933
NAD	0.495852
NAD	0.749112
NAD	0.504605
NAD	0.315986
NAD	0.272907
NAD	0.640703
NAD	0.601269
NAD	0.535291
NAD	0.49722
NAD	0.51923
NAD	0.561928
NAD	0.649499
NAD	0.522343
NAD	0.575349
NAD	0.707206
NAD	0.542372
NAD	0.445888
NAD	0.534733
NAD	0.709984
NAD	0.380701
NAD	0.510941
NAD	0.412857
NAD	1.1564
NAD	1.33277
NAD	1.59502
NAD	1.57651
NAD	1.21174
NAD	1.05171
NAD	1.1348
NAD	1.23193
NAD	1.22873
NAD	1.33613
NAD	1.45116
NAD	1.10192
NAD	1.29115
NAD	1.67834
NAD	1.19435
NAD	1.29535
NAD	1.15685
NAD	1.32247
NAD	1.0182
NAD	0.930735
NAD	1.055
NAD	1.05608
NAD	0.974184
NAD	0.97458
NAD	1.35387
NAD	0.968961
NAD	1.29036
NAD	1.08499
NAD	1.04273
NAD	1.13727
NAD	0.995229
NAD	1.32223
NAD	1.46171
NAD	0.869863
NAD	1.42904
NAD	1.09302
NAD	1.60867
NAD	1.33727
NAD	1.20511
NAD	1.41817
NAD	1.05709
NAD	0.822084
NAD	1.02699
NAD	0.403482
NAD	0.446609
NAD	0.429062
NAD	0.562629
NAD	0.703403
NAD	0.567203
NAD	0.668038
NAD	0.574519
NAD	1.15152
NAD	0.868131
NAD	1.44767
NAD	0.669394
NAD	0.687061
NAD	0.843573
NAD	1.24434
NAD	0.423539
NAD	1.01954
NAD	1.6633
NAD	1.35233
NAD	1.26558
NAD	1.21103
NAD	1.22616
NAD	1.35383
NAD	1.14095
NAD	1.37189
NAD	1.21508
NAD	1.14633
NAD	0.647602
NAD	0.544156
NAD	0.557753
NAD	0.491248
NAD	0.423381
NAD	0.19621
NAD	0.538056
NAD	0.643464
NAD	0.641875
NAD	0.381227
NAD	0.969863
NAD	1.42983
NAD	1.47475
NAD	1.5714
NAD	0.525188
NAMPTi	1.58004
NAMPTi	1.4009
NAMPTi	1.20179
NAMPTi	1.01499
NAMPTi	1.41862
NAMPTi	1.2449
NAMPTi	1.40091
NAMPTi	1.30779
NAMPTi	1.28339
NAMPTi	1.2547
NAMPTi	0.896106
NAMPTi	1.19855
NAMPTi	1.52086
NAMPTi	1.49623
NAMPTi	1.87436
NAMPTi	1.57419
NAMPTi	1.11151
NAMPTi	1.22844
NAMPTi	1.83914
NAMPTi	1.57067
NAMPTi	1.42887
NAMPTi	1.46651
NAMPTi	1.28546
NAMPTi	1.4062
NAMPTi	1.3057
NAMPTi	1.39771
NAMPTi	1.36071
NAMPTi	1.19743
NAMPTi	1.64775
NAMPTi	1.69985
NAMPTi	1.42316
NAMPTi	1.40835
NAMPTi	0.975362
NAMPTi	1.50597
NAMPTi	1.11807
NAMPTi	0.677325
NAMPTi	0.912553
NAMPTi	0.964341
NAMPTi	1.28078
NAMPTi	1.42921
NAMPTi	1.46184
NAMPTi	0.964159
NAMPTi	1.10589
NAMPTi	1.21547
NAMPTi	0.976953
NAMPTi	1.56141
NAMPTi	1.33565
NAMPTi	1.15013
NAMPTi	1.0798
NAMPTi	1.08135
NAMPTi	1.05019
NAMPTi	1.45252
NAMPTi	1.40917
NAMPTi	1.03595
NAMPTi	0.690963
NAMPTi	1.46904
NAMPTi	1.28233
NAMPTi	1.11997
NAMPTi	1.10164
NAMPTi	1.07474
NAMPTi	0.741449
NAMPTi	1.0476
NAMPTi	1.2188
NAMPTi	0.92352
NAMPTi	1.10512
NAMPTi	1.47827
NAMPTi	1.20085
NAMPTi	1.22196
NAMPTi	1.05876
NAMPTi	0.770601
NAMPTi	0.965463
NAMPTi	1.08434
NAMPTi	1.04803
NAMPTi	1.03246
NAMPTi	0.906315
NAMPTi	0.798901
NAMPTi	0.977749
NAMPTi	1.52245
NAMPTi	1.52595
NAMPTi	1.19691
NAMPTi	1.13194
NAMPTi	0.867639
NAMPTi	1.4265
NAMPTi	1.65659
NAMPTi	1.2536
NAMPTi	1.1707
NAMPTi	1.02315
NAMPTi	1.3448
NAMPTi	1.20913
NAMPTi	0.883658
NAMPTi	1.3563
NAMPTi	1.1823
NAMPTi	1.32608
NAMPTi	0.707263
NAMPTi	0.76844
NAMPTi	0.79816
NAMPTi	1.10026
NAMPTi	0.858637
NAMPTi	1.4094
NAMPTi	1.30788
NAMPTi	1.06369
NAMPTi	1.06621
NAMPTi	1.25928
NAMPTi	0.759996
NAMPTi	1.19557
NAMPTi	1.20227
NAMPTi	0.967511
NAMPTi	1.17857
NAMPTi	1.37405
NAMPTi	0.990558
NAMPTi	1.28883
NAMPTi	1.464
NAMPTi	1.21984
NAMPTi	1.08427
NAMPTi	1.20687
NAMPTi	1.24832
NAMPTi	1.4509
NAMPTi	0.983623
NAMPTi	1.59765
NAMPTi	0.910861
NAMPTi	0.933224
NAMPTi	1.21925
NAMPTi	0.980463
NAMPTi	1.00876
NAMPTi	1.31478
NAMPTi	1.39009
NAMPTi	1.30629
NAMPTi	1.29484
NAMPTi	1.15719
NAMPTi	0.878727
NAMPTi	1.42315
NAMPTi	1.23848
NAMPTi	1.15709
NAMPTi	1.36502
NAMPTi	1.64518
NAMPTi	1.23212
NAMPTi	1.22953
NAMPTi	0.879461
NAMPTi	1.41034
NAMPTi	0.775902
NAMPTi	0.958446
NAMPTi	1.18792
NAMPTi	1.23006
NAMPTi	1.14571
NAMPTi	1.25372
NAMPTi	0.95779
NAMPTi	1.35158
NAMPTi	1.61738
NAMPTi	1.80213
NAMPTi	0.697608
NAMPTi	0.707995
NAMPTi	0.987852
NAMPTi	1.45574
NAMPTi	1.0207
NAMPTi	1.24829
NAMPTi	1.33919
NAMPTi	0.93507
NAMPTi	1.11465
NAMPTi	1.66696
NAMPTi	1.45226
NAMPTi	0.896289
NAMPTi	1.52145
NAMPTi	1.24421
NAMPTi	0.862648
NAMPTi	0.416368
NAMPTi	0.888648
NAMPTi	0.923041
NAMPTi	0.869876
NAMPTi	1.06393
NAMPTi	1.25989
NAMPTi	0.994286
NAMPTi	1.54638
NAMPTi	1.26777
NAMPTi	1.20677
NAMPTi	0.614662
NAMPTi	1.58624
NAMPTi	2.28439
NAMPTi	2.10025
NAMPTi	1.87361
NAMPTi	1.5094
NAMPTi	1.59514
NAMPTi	1.54529
NAMPTi	1.69525
NAMPTi	1.78373
NAMPTi	1.89391
NAMPTi	1.39671
NAMPTi	1.6188
NAMPTi	1.54758
NAMPTi	1.59035
NAMPTi	1.34282
NAMPTi	1.47589
NAMPTi	1.36791
NAMPTi	1.07478
NAMPTi	1.77656
NAMPTi	1.27267
NAMPTi	1.13377
NAMPTi	1.71942
NAMPTi	1.78428
NAMPTi	1.63578
NAMPTi	1.48355
NAMPTi	1.24309
NAMPTi	0.551683
NAMPTi	1.31855
NAMPTi	1.46594
NAMPTi	1.16457
NAMPTi	1.45286
NAMPTi	1.43195
NAMPTi	1.52079
NAMPTi	1.01704
NAMPTi	1.70425
NAMPTi	1.20606
NAMPTi	1.05528
NAMPTi	1.4565
NAMPTi	1.97025
NAMPTi	1.48085
NAMPTi	1.74865
NAMPTi	1.76932
NAMPTi	1.7186
NAMPTi	0.79254
NAMPTi	1.95571
NAMPTi	1.50916
NAMPTi	1.59848
NAMPTi	1.85978
NAMPTi	1.65042
NAMPTi	1.07335
NAMPTi	1.52798
NAMPTi	1.63583
NAMPTi	2.09113
NAMPTi	1.71531
NAMPTi	1.36703
NAMPTi	1.62865
NAMPTi	1.95423
NAMPTi	1.81551
NAMPTi	1.71083
NAMPTi	1.73865
NAMPTi	1.23796
NAMPTi	1.56165
NAMPTi	1.59707
NAMPTi	1.44841
NAMPTi	1.23314
NAMPTi	1.80413
NAMPTi	1.83874
NAMPTi	0.83231
NAMPTi	1.05838
NAMPTi	1.5044
NAMPTi	1.15237
NAMPTi	1.21043
NAMPTi	0.916167
NAMPTi	0.741229
NAMPTi	0.807105
NAMPTi	0.693505
NAMPTi	0.680511
NAMPTi	0.657779
NAMPTi	0.970446
NAMPTi	0.957428
NAMPTi	1.36965
NAMPTi	1.48626
NAMPTi	0.994206
NAMPTi	0.816074
NAMPTi	0.82257
NAMPTi	1.51867
NAMPTi	1.19201
NAMPTi	0.725537
NAMPTi	0.562957
NAMPTi	0.704059
NAMPTi	1.08064
NAMPTi	1.48138
NAMPTi	1.28899
NAMPTi	0.883031
NAMPTi	1.07207
NAMPTi	0.599399
NAMPTi	1.20715
NAMPTi	0.775332
NAMPTi	0.923722
NAMPTi	1.8667
NAMPTi	1.53012
NAMPTi	1.50909
NAMPTi	1.67358
NAMPTi	1.57572
NAMPTi	1.27578
NAMPTi	1.15336
NAMPTi	1.73987
NAMPTi	1.44142
NAMPTi	1.65197
NAMPTi	1.49596
NAMPTi	1.66879
NAMPTi	1.5208
NAMPTi	1.20153
NAMPTi	1.00423
NAMPTi	1.27912
NAMPTi	1.08958
NAMPTi	1.13065
NAMPTi	1.23767
NAMPTi	1.16051
NAMPTi	1.26178
NAMPTi	1.09064
NAMPTi	1.0878
NAMPTi	0.912602
NAMPTi	1.10529
NAMPTi	1.13008
NAMPTi	1.38821
NAMPTi	0.961258
NAMPTi	1.5518
NAMPTi	1.41989
NAMPTi	1.38479
NAMPTi	1.39469
NAMPTi	1.49304
NAMPTi	1.60694
NAMPTi	0.674439
NAMPTi	1.03478
NAMPTi	1.69745
NAMPTi	1.521
NAMPTi	1.52038
NAMPTi	1.72945
NAMPTi	1.16036
NAMPTi	1.38986
NAMPTi	0.819808
NAMPTi	0.984556
NAMPTi	1.12511
NAMPTi	1.10345
NAMPTi	1.38098
NAMPTi	1.49882
NAMPTi	1.53969
NAMPTi	0.882215
NAMPTi	1.60471
NAMPTi	1.04335
NAMPTi	1.15621
NAMPTi	1.31261
NAMPTi	1.1176
NAMPTi	1.04387
NAMPTi	0.437866
NAMPTi	1.21881
NAMPTi	1.44663
NAMPTi	0.677804
NAMPTi	0.842304
NAMPTi	1.14156
NAMPTi	0.520201
NAMPTi	1.33301
NAMPTi	1.1394
NAMPTi	1.5407
NAMPTi	1.17798
NAMPTi	0.881526
NAMPTi	0.977425
NAMPTi	1.44356
NAMPTi	0.967531
NAMPTi	1.47911
NAMPTi	1.33455
NAMPTi	1.52004
NAMPTi	0.993452
NAMPTi	1.19859
NAMPTi	1.10203
NAMPTi	1.158
NAMPTi	1.28933
NAMPTi	1.3722
NAMPTi	1.0566
NAMPTi	1.25749
NAMPTi	1.72025
NAMPTi	1.53782
NAMPTi	1.47856
NAMPTi	1.30008
NAMPTi	1.07154
NAMPTi	1.31097
NAMPTi	1.17976
NAMPTi	1.51412
NAMPTi	1.27093
NAMPTi	1.34099
NAMPTi	1.22115
NAMPTi	1.41091
NAMPTi	1.07327
NAMPTi	1.50145
NAMPTi	1.36587
NAMPTi	1.48277
NAMPTi	1.25293
NAMPTi	1.17327
NAMPTi	1.361
NAMPTi	0.956497
NAMPTi	1.30828
NAMPTi	1.43641
NAMPTi	0.42844
NAMPTi	0.405398
NAMPTi	1.04632
NAMPTi	0.721447
NAMPTi	0.675363
NAMPTi	1.30325
NAMPTi	1.65579
NAMPTi	1.26319
NAMPTi	1.74026
NAMPTi	1.24171
NAMPTi	1.07075
NAMPTi	0.97977
NAMPTi	1.3876
NAMPTi	1.35595
NAMPTi	1.13952
NAMPTi	1.08957
NAMPTi	1.49548
NAMPTi	1.59312
NAMPTi	1.20842
NAMPTi	1.54699
NAMPTi	1.35437
NAMPTi	1.5311
NAMPTi	1.03496
NAMPTi	1.75356
NAMPTi	1.08835
NAMPTi	0.668212
NAMPTi	1.34361
NAMPTi	1.5964
NAMPTi	1.1801
NAMPTi	1.20754
NAMPTi	1.454
NAMPTi	1.23298
NAMPTi	1.06176
NAMPTi	1.53434
NAMPTi	1.74972
NAMPTi	1.3228
NAMPTi	1.1685
NAMPTi	0.93475
NAMPTi	1.92001
NAMPTi	2.31207
NAMPTi	1.5845
NAMPTi	1.41208
NAMPTi	0.668277
NAMPTi	1.85404
NAMPTi	1.88896
NAMPTi	2.24509
NAMPTi	1.22909
NAMPTi	1.20975
NAMPTi	1.5573
NAMPTi	1.07411
NAMPTi	0.820921
NAMPTi	1.34268
NAMPTi	1.50201
NAMPTi	1.13786
NAMPTi	1.91056
NAMPTi	1.83341
NAMPTi	1.50601
NAMPTi	1.34735
NAMPTi	0.952412
NAMPTi	1.51893
NAMPTi	1.52276
NAMPTi	1.06486
NAMPTi	1.37504
NAMPTi	1.71706
NAMPTi	1.74664
NAMPTi	1.32972
NAMPTi	1.23921
NAMPTi	1.30259
NAMPTi	1.20814
NAMPTi	1.30867
NAMPTi	1.21087
NAMPTi	1.34338
NAMPTi	1.0233
NAMPTi	1.19855
NAMPTi	0.942113
NAMPTi	1.41701
NAMPTi	1.71449
NAMPTi	1.36879
NAMPTi	1.66961
NAMPTi	1.31079
NAMPTi	1.64167
NAMPTi	1.6123
NAMPTi	1.74512
NAMPTi	1.45604
NAMPTi	1.70071
NAMPTi	1.54879
NAMPTi	1.28679
NAMPTi	1.49265
NAMPTi	1.44293
NAMPTi	1.49212
NAMPTi	1.06002
NAMPTi	0.975605
NAMPTi	1.11773
NAMPTi	1.18667
NAMPTi	1.08719
NAMPTi	1.29535
NAMPTi	1.03595
NAMPTi	1.46753
NAMPTi	1.37358
NAMPTi	1.52603
NAMPTi	1.33368
NAMPTi	1.54543
NAMPTi	1.23425
NAMPTi	1.67948
NAMPTi	1.31122
NAMPTi	1.00144
NAMPTi	1.17816
NAMPTi	1.57028
NAMPTi	1.5625
NAMPTi	1.27134
NAMPTi	1.04315
NAMPTi	1.245
NAMPTi	1.3509
NAMPTi	1.13311
NAMPTi	1.56954
NAMPTi	1.50383
NAMPTi	1.25379
NAMPTi	1.61919
NAMPTi	1.25934
NAMPTi	1.29743
NAMPTi	0.911335
NAMPTi	1.58128
NAMPTi	1.06136
NAMPTi	1.66447
NAMPTi	1.18656
NAMPTi	1.22233
NAMPTi	1.3995
NAMPTi	1.43413
NAMPTi	1.36388
NAMPTi	1.67385
NAMPTi	1.38472
NAMPTi	1.44704
NAMPTi	1.30518
NAMPTi	1.40372
NAMPTi	1.2898
NAMPTi	1.44734
NAMPTi	1.75479
NAMPTi	1.50554
NAMPTi	1.53394
NAMPTi	1.7034
NAMPTi	1.64247
NAMPTi	1.53738
NAMPTi	1.66311
NAMPTi	1.28949
NAMPTi	1.50508
NAMPTi	1.58821
NAMPTi	0.862274
NAMPTi + NAD	0.525168
NAMPTi + NAD	0.470796
NAMPTi + NAD	0.417981
NAMPTi + NAD	0.324505
NAMPTi + NAD	0.376342
NAMPTi + NAD	0.579961
NAMPTi + NAD	0.613345
NAMPTi + NAD	0.529962
NAMPTi + NAD	0.40496
NAMPTi + NAD	0.531192
NAMPTi + NAD	0.579341
NAMPTi + NAD	0.496199
NAMPTi + NAD	0.466335
NAMPTi + NAD	0.377703
NAMPTi + NAD	0.479801
NAMPTi + NAD	0.44082
NAMPTi + NAD	0.455923
NAMPTi + NAD	0.525745
NAMPTi + NAD	0.480509
NAMPTi + NAD	0.545628
NAMPTi + NAD	0.514138
NAMPTi + NAD	0.472147
NAMPTi + NAD	0.49334
NAMPTi + NAD	0.488162
NAMPTi + NAD	0.551745
NAMPTi + NAD	0.520449
NAMPTi + NAD	0.506719
NAMPTi + NAD	0.411097
NAMPTi + NAD	0.468509
NAMPTi + NAD	0.586571
NAMPTi + NAD	0.434735
NAMPTi + NAD	0.634563
NAMPTi + NAD	0.611079
NAMPTi + NAD	0.626957
NAMPTi + NAD	0.401765
NAMPTi + NAD	0.55348
NAMPTi + NAD	0.636922
NAMPTi + NAD	0.483977
NAMPTi + NAD	0.414268
NAMPTi + NAD	0.604349
NAMPTi + NAD	0.371808
NAMPTi + NAD	0.53013
NAMPTi + NAD	0.415632
NAMPTi + NAD	0.448742
NAMPTi + NAD	0.634931
NAMPTi + NAD	0.58449
NAMPTi + NAD	0.584374
NAMPTi + NAD	0.60718
NAMPTi + NAD	0.62335
NAMPTi + NAD	0.496836
NAMPTi + NAD	0.497646
NAMPTi + NAD	0.457901
NAMPTi + NAD	0.521696
NAMPTi + NAD	0.500896
NAMPTi + NAD	0.420934
NAMPTi + NAD	0.466454
NAMPTi + NAD	0.644789
NAMPTi + NAD	0.496807
NAMPTi + NAD	0.464537
NAMPTi + NAD	0.522213
NAMPTi + NAD	0.427201
NAMPTi + NAD	0.770684
NAMPTi + NAD	0.496439
NAMPTi + NAD	0.385527
NAMPTi + NAD	0.476665
NAMPTi + NAD	0.590931
NAMPTi + NAD	0.634275
NAMPTi + NAD	0.629206
NAMPTi + NAD	0.582697
NAMPTi + NAD	0.714005
NAMPTi + NAD	0.46838
NAMPTi + NAD	0.458875
NAMPTi + NAD	0.435755
NAMPTi + NAD	0.981843
NAMPTi + NAD	1.21213
NAMPTi + NAD	0.977894
NAMPTi + NAD	0.874435
NAMPTi + NAD	0.841649
NAMPTi + NAD	0.748438
NAMPTi + NAD	0.926517
NAMPTi + NAD	1.21066
NAMPTi + NAD	0.697088
NAMPTi + NAD	0.711787
NAMPTi + NAD	0.639805
NAMPTi + NAD	0.990724
NAMPTi + NAD	0.53154
NAMPTi + NAD	0.687168
NAMPTi + NAD	0.534549
NAMPTi + NAD	0.503526
NAMPTi + NAD	0.697447
NAMPTi + NAD	0.552551
NAMPTi + NAD	0.709697
NAMPTi + NAD	0.548233
NAMPTi + NAD	0.43321
NAMPTi + NAD	0.486661
NAMPTi + NAD	0.396687
NAMPTi + NAD	0.641952
NAMPTi + NAD	0.521492
NAMPTi + NAD	0.596851
NAMPTi + NAD	0.514536
NAMPTi + NAD	0.728004
NAMPTi + NAD	0.659271
NAMPTi + NAD	1.14675
NAMPTi + NAD	0.572772
NAMPTi + NAD	0.642319
NAMPTi + NAD	0.675721
NAMPTi + NAD	0.694494
NAMPTi + NAD	0.978059
NAMPTi + NAD	0.660538
NAMPTi + NAD	0.872518
NAMPTi + NAD	0.987974
NAMPTi + NAD	0.587309
NAMPTi + NAD	0.691261
NAMPTi + NAD	0.270237
NAMPTi + NAD	0.452088
NAMPTi + NAD	0.626922
NAMPTi + NAD	0.741082
NAMPTi + NAD	0.484886
NAMPTi + NAD	0.615439
NAMPTi + NAD	0.833838
NAMPTi + NAD	0.986147
NAMPTi + NAD	0.691747
NAMPTi + NAD	0.608573
NAMPTi + NAD	0.639802
NAMPTi + NAD	0.746508
NAMPTi + NAD	0.585441
NAMPTi + NAD	0.677896
NAMPTi + NAD	0.898022
NAMPTi + NAD	0.772653
NAMPTi + NAD	1.02488
NAMPTi + NAD	0.823939
NAMPTi + NAD	1.04961
NAMPTi + NAD	0.647254
NAMPTi + NAD	0.63423
NAMPTi + NAD	0.746417
NAMPTi + NAD	0.637489
NAMPTi + NAD	0.39173
NAMPTi + NAD	0.325851
NAMPTi + NAD	0.776779
NAMPTi + NAD	0.644502
NAMPTi + NAD	0.471276
NAMPTi + NAD	0.512629
NAMPTi + NAD	0.587094
NAMPTi + NAD	0.859866
NAMPTi + NAD	0.481361
NAMPTi + NAD	0.548469
NAMPTi + NAD	0.663685
NAMPTi + NAD	0.850525
NAMPTi + NAD	0.591595
NAMPTi + NAD	0.674058
NAMPTi + NAD	0.937377
NAMPTi + NAD	0.617121
NAMPTi + NAD	0.729786
NAMPTi + NAD	0.800256
NAMPTi + NAD	0.873263
NAMPTi + NAD	0.687795
NAMPTi + NAD	0.711164
NAMPTi + NAD	0.727375
NAMPTi + NAD	0.625897
NAMPTi + NAD	0.676634
NAMPTi + NAD	0.688966
NAMPTi + NAD	0.626075
NAMPTi + NAD	0.661944
NAMPTi + NAD	0.723328
NAMPTi + NAD	0.892221
NAMPTi + NAD	0.950505
NAMPTi + NAD	0.460362
NAMPTi + NAD	0.47328
NAMPTi + NAD	0.629407
NAMPTi + NAD	0.712469
NAMPTi + NAD	0.607241
NAMPTi + NAD	0.599002
NAMPTi + NAD	0.343752
NAMPTi + NAD	0.734407
NAMPTi + NAD	0.665126
NAMPTi + NAD	0.739382
NAMPTi + NAD	0.635896
NAMPTi + NAD	0.611157
NAMPTi + NAD	0.894103
NAMPTi + NAD	1.04326
NAMPTi + NAD	1.28015
NAMPTi + NAD	1.19379
NAMPTi + NAD	0.572975
NAMPTi + NAD	0.775599
NAMPTi + NAD	0.735584
NAMPTi + NAD	0.852263
NAMPTi + NAD	0.688251
NAMPTi + NAD	0.502056
NAMPTi + NAD	0.674564
NAMPTi + NAD	0.689518
NAMPTi + NAD	0.431455
NAMPTi + NAD	0.461218
NAMPTi + NAD	0.529052
NAMPTi + NAD	0.619467
NAMPTi + NAD	0.614262
NAMPTi + NAD	0.675623
NAMPTi + NAD	0.567574
NAMPTi + NAD	0.77337
NAMPTi + NAD	0.587641
NAMPTi + NAD	0.537715
NAMPTi + NAD	0.725033
NAMPTi + NAD	0.672813
NAMPTi + NAD	0.731401
NAMPTi + NAD	1.0035
NAMPTi + NAD	0.542916
NAMPTi + NAD	0.40716
NAMPTi + NAD	0.471508
NAMPTi + NAD	0.695387
NAMPTi + NAD	0.758161
NAMPTi + NAD	0.670962
NAMPTi + NAD	0.778584
NAMPTi + NAD	0.677633
NAMPTi + NAD	0.606964
NAMPTi + NAD	0.638971
NAMPTi + NAD	0.496804
NAMPTi + NAD	0.504413
NAMPTi + NAD	0.453555
NAMPTi + NAD	0.820629
NAMPTi + NAD	0.590493
NAMPTi + NAD	0.450637
NAMPTi + NAD	0.594527
NAMPTi + NAD	0.577857
NAMPTi + NAD	0.762236
NAMPTi + NAD	0.609246
NAMPTi + NAD	0.38045
NAMPTi + NAD	0.569201
NAMPTi + NAD	0.450692
NAMPTi + NAD	0.515768
NAMPTi + NAD	0.625907
NAMPTi + NAD	0.526288
NAMPTi + NAD	0.400696
NAMPTi + NAD	0.530828
NAMPTi + NAD	0.363965
NAMPTi + NAD	0.451006
NAMPTi + NAD	0.549755
NAMPTi + NAD	0.480352
NAMPTi + NAD	0.537095
NAMPTi + NAD	0.461221
NAMPTi + NAD	0.323985
NAMPTi + NAD	0.516587
NAMPTi + NAD	0.308676
NAMPTi + NAD	0.357843
NAMPTi + NAD	0.360993
NAMPTi + NAD	0.514541
NAMPTi + NAD	0.509527
NAMPTi + NAD	0.43126
NAMPTi + NAD	0.468222
NAMPTi + NAD	0.454879
NAMPTi + NAD	0.390991
NAMPTi + NAD	0.493696
NAMPTi + NAD	0.587069
NAMPTi + NAD	0.581025
NAMPTi + NAD	0.414533
NAMPTi + NAD	0.608027
NAMPTi + NAD	0.673421
NAMPTi + NAD	0.59252
NAMPTi + NAD	0.590588
NAMPTi + NAD	0.640055
NAMPTi + NAD	0.397181
NAMPTi + NAD	0.440227
NAMPTi + NAD	0.454443
NAMPTi + NAD	0.549431
NAMPTi + NAD	0.537199
NAMPTi + NAD	0.523073
NAMPTi + NAD	0.407241
NAMPTi + NAD	0.591732
NAMPTi + NAD	0.428837
NAMPTi + NAD	0.543274
NAMPTi + NAD	0.477045
NAMPTi + NAD	0.507507
NAMPTi + NAD	0.542607
NAMPTi + NAD	0.482732
NAMPTi + NAD	0.482632
NAMPTi + NAD	0.549638
NAMPTi + NAD	0.569475
NAMPTi + NAD	0.572019
NAMPTi + NAD	0.291476
NAMPTi + NAD	0.62833
NAMPTi + NAD	0.447531
NAMPTi + NAD	0.375279
NAMPTi + NAD	0.553569
NAMPTi + NAD	0.491202
NAMPTi + NAD	0.440276
NAMPTi + NAD	0.574283
NAMPTi + NAD	0.378119
NAMPTi + NAD	0.627634
NAMPTi + NAD	0.566368
NAMPTi + NAD	0.626065
NAMPTi + NAD	0.507235
NAMPTi + NAD	0.39204
NAMPTi + NAD	0.519174
NAMPTi + NAD	0.62782
NAMPTi + NAD	0.594372
NAMPTi + NAD	0.466856
NAMPTi + NAD	0.65159
NAMPTi + NAD	0.391548
NAMPTi + NAD	0.42515
NAMPTi + NAD	0.679024
NAMPTi + NAD	0.452168
NAMPTi + NAD	0.500776
NAMPTi + NAD	0.675422
NAMPTi + NAD	0.67639
NAMPTi + NAD	0.62602
NAMPTi + NAD	0.38314
NAMPTi + NAD	0.552376
NAMPTi + NAD	0.415366
NAMPTi + NAD	0.553585
NAMPTi + NAD	0.577956
NAMPTi + NAD	0.616927
NAMPTi + NAD	0.407796
NAMPTi + NAD	0.510044
NAMPTi + NAD	0.591614
NAMPTi + NAD	0.42826
NAMPTi + NAD	0.438685
NAMPTi + NAD	0.540969
NAMPTi + NAD	0.574309
NAMPTi + NAD	0.466329
NAMPTi + NAD	0.579768
NAMPTi + NAD	0.745102
NAMPTi + NAD	0.470301
NAMPTi + NAD	0.607771
NAMPTi + NAD	0.480495
NAMPTi + NAD	0.523233
NAMPTi + NAD	0.650113
NAMPTi + NAD	0.543713
NAMPTi + NAD	0.407394
NAMPTi + NAD	0.645385
NAMPTi + NAD	0.564055
NAMPTi + NAD	0.494227
NAMPTi + NAD	0.549044
NAMPTi + NAD	0.509417
NAMPTi + NAD	0.674873
NAMPTi + NAD	0.484374
NAMPTi + NAD	0.642872
NAMPTi + NAD	0.615104
NAMPTi + NAD	0.487067
NAMPTi + NAD	0.517926
NAMPTi + NAD	0.605763
NAMPTi + NAD	0.463335
NAMPTi + NAD	0.51658
NAMPTi + NAD	0.596394
NAMPTi + NAD	0.866511
NAMPTi + NAD	1.03463
NAMPTi + NAD	0.414561
NAMPTi + NAD	0.667924
NAMPTi + NAD	0.755213
NAMPTi + NAD	0.666322
NAMPTi + NAD	0.762107
NAMPTi + NAD	0.532106
NAMPTi + NAD	0.466448
NAMPTi + NAD	0.753869
NAMPTi + NAD	0.600578
NAMPTi + NAD	1.42111
NAMPTi + NAD	1.61721
NAMPTi + NAD	0.330796
NAMPTi + NAD	1.36966
NAMPTi + NAD	1.13747
NAMPTi + NAD	0.905893
NAMPTi + NAD	0.940944
NAMPTi + NAD	0.76056
NAMPTi + NAD	1.12569
NAMPTi + NAD	1.19094
NAMPTi + NAD	1.0025
NAMPTi + NAD	1.20279
NAMPTi + NAD	0.798563
NAMPTi + NAD	1.31199
NAMPTi + NAD	0.753226
NAMPTi + NAD	0.764438
NAMPTi + NAD	0.825166
NAMPTi + NAD	1.10203
NAMPTi + NAD	1.15143
NAMPTi + NAD	1.47199
NAMPTi + NAD	0.642553
NAMPTi + NAD	0.615285
NAMPTi + NAD	1.00433
NAMPTi + NAD	0.638998
NAMPTi + NAD	0.418697
NAMPTi + NAD	0.522978
NAMPTi + NAD	0.352346
NAMPTi + NAD	0.453759
NAMPTi + NAD	0.35382
NAMPTi + NAD	0.398781
NAMPTi + NAD	0.534274
[truncated: 166 more rows]

## Sheet: Extended Data Fig 1i
sample	value
NT	1.04147
NT	1.21357
NT	0.915872
NT	1.04418
NT	0.982806
NT	0.91579
NT	1.18328
NT	1.13273
NT	0.964333
NT	1.18005
NT	0.838622
NT	1.0907
NT	0.821738
NT	1.14465
NT	1.20762
NT	1.02209
NT	0.907241
NT	0.97825
NT	0.94592
NT	1.18951
NT	0.945308
NT	0.91076
NT	0.964067
NT	1.29823
NT	0.845984
NT	1.09583
NT	0.915218
NT	1.11803
NT	1.08948
NT	1.21373
NT	1.21046
NT	1.11395
NT	0.859289
NT	1.01353
NT	1.2054
NT	0.8929
NT	1.11841
NT	1.16607
NT	1.11654
NT	1.04146
NT	1.44945
NT	1.11586
NT	0.82144
NT	0.898926
NT	0.991887
NT	1.00616
NT	1.07463
NT	1.05721
NT	0.886238
NT	1.0431
NT	1.19932
NT	0.718677
NT	1.14008
NT	1.0042
NT	0.662424
NT	1.04486
NT	0.715661
NT	1.31075
NT	1.19199
NT	1.06884
NT	1.28404
NT	1.14401
NT	1.49554
NT	1.16318
NT	1.17784
NT	0.915491
NT	0.869858
NT	0.891571
NT	1.19511
NT	1.14657
NT	1.01424
NT	1.00937
NT	0.931796
NT	0.902473
NT	0.871443
NT	1.13848
NT	1.18774
NT	0.795083
NT	1.03251
NT	0.946702
NT	1.10563
NT	1.16778
NT	0.903754
NT	1.06482
NT	0.83792
NT	0.80271
NT	0.85538
NT	1.22422
NT	1.25205
NT	0.974407
NT	0.93651
NT	1.02234
NT	0.901602
NT	1.04019
NT	0.97254
NT	0.979929
NT	0.752608
NT	1.18169
NT	0.716749
NT	1.18957
NT	0.933232
NT	0.929111
NT	0.947075
NT	0.804404
NT	1.22956
NT	1.27196
NT	1.1953
NT	1.14129
NT	1.03304
NT	0.890612
NT	1.15493
NT	1.30448
NT	1.58918
NT	1.14791
NT	0.901371
NT	1.40139
NT	1.3902
NT	0.967262
NT	1.12167
NT	1.18561
NT	1.02628
NT	1.05528
NT	0.865289
NT	0.759883
NT	1.01201
NT	1.17744
NT	1.0629
NT	1.35407
NT	1.16323
NT	0.954388
NT	0.908052
NT	1.13974
NT	1.1058
NT	0.908543
NT	0.896301
NT	1.09048
NT	0.88732
NT	1.1878
NT	0.944814
NT	1.31261
NT	1.00582
NT	0.827762
NT	1.04017
NT	1.25842
NT	1
NT	1.07994
NT	1.14934
NT	1.66495
NT	0.916324
NT	0.941867
NT	0.997099
NT	1.50061
NT	1.09512
NT	0.762297
NT	1.09839
NT	0.879488
NT	0.986052
NT	1.02683
NT	1.05191
NT	1.25491
NT	1.01746
NT	0.898659
NT	1.03067
NT	1.02377
NT	1.02452
NT	0.935199
NT	1.12856
NT	1.21218
NT	1.09064
NT	0.902842
NT	1.00482
NT	0.957761
NT	1.03331
NT	0.970761
NT	1.08897
NT	1.37122
NT	1.07779
NT	1.03081
NT	1.05475
NT	0.973028
NT	0.983381
NT	0.808877
NT	1.14007
NT	1.47363
NT	1.19531
NT	1.17646
NT	0.864161
NT	0.901894
NT	0.945475
NT	1.11532
NT	1.29562
NT	0.809987
NT	1.13335
NT	1.12421
NT	1.08427
NT	1.21107
NT	0.958948
NT	1.1317
NT	1.17617
NT	1.03663
NT	0.985074
NT	1.51775
NT	0.894672
NT	1.14542
NT	1.02721
NT	0.984983
NT	0.949622
NT	1.37508
NT	0.915406
NT	0.938881
NT	1.0808
NT	0.99328
NT	1.05373
NT	0.780091
NT	1.09936
NT	0.871857
NT	1.16626
NT	1.01404
NT	0.726674
NT	0.999718
NT	1.03348
NT	1.16593
NT	0.942654
NT	1.20658
NT	1.04043
NT	1.0775
NT	1.20124
NT	1.04339
NT	0.999145
NT	1.22407
NT	1.24797
NT	1.04272
NT	0.961908
NT	0.922188
NT	1.12259
NT	1.06344
NT	0.661659
NT	1.05459
NT	0.986433
NT	0.757127
NT	0.932896
NT	1.36005
NT	0.926674
NT	0.979592
NT	0.853131
NT	1.12019
NT	1.26819
NT	0.945306
NT	1.39692
NT	1.13402
NT	0.890225
NT	1.17325
NT	1.03121
NT	0.971944
NT	1.26402
NT	1.06552
NT	1.24843
NT	1.31658
NT	1.08846
NT	1.01547
NT	0.988639
NT	1.15725
NT	0.975086
NT	1.14284
NT	1.02276
NT	0.990637
NT	1.05311
NT	1.2952
NT	0.947808
NT	1.51987
NT	1.13508
NT	1.0825
NT	1.1299
NT	1.01206
NT	1.49929
NT	1.2132
NT	1.28824
NT	1.16047
NT	1.4162
NT	1.054
NT	1.22686
NT	1.04763
NT	1.25769
NT	1.00191
NT	0.848577
NT	1.13687
NT	0.78237
NT	1.02872
NT	0.986849
NT	1.11149
NT	0.880787
NT	1.10009
NT	1.01633
NT	1.0709
NT	0.980729
NT	1.08256
NT	1.43211
NT	1.21439
NT	0.89244
NT	1.18053
NT	1.0356
NT	1.31161
NT	1.21591
NT	1.10764
NT	0.770955
NT	0.971072
NT	1.24562
NT	1.6198
NT	1.28809
NT	1.14332
NT	1.00697
NT	1
NT	1.14178
NT	1.21976
NT	0.971277
NT	0.968803
NT	0.9273
NT	1.06053
NT	1.39905
NT	0.99824
NT	0.925233
NT	1.05838
NT	0.761103
NT	0.829409
NT	1.38736
NT	1.45069
NT	0.868675
NT	0.869198
NT	0.662374
NT	1.24619
NT	0.885783
NT	0.943349
NT	1.09452
NT	0.960258
NT	0.986976
NT	0.79154
NT	1.25693
NT	1.08665
NT	1.10179
NT	0.96917
NT	1.02619
NT	1.10401
NT	0.793
NT	1.03379
NT	0.945318
NT	0.789952
NT	0.93201
NT	1.35535
NT	1.26254
NT	0.959253
NT	1.33061
NT	1.04659
NT	1.00365
NT	1.01443
NT	0.944225
NT	1.30684
NT	0.995865
NT	1.25866
NT	0.952306
NT	0.940427
NT	0.740548
NT	0.965203
NT	1.05209
NT	1.5202
NT	0.834352
NT	0.941381
NT	0.841711
NT	1.11363
NT	1.25141
NT	0.844465
NT	0.8862
NT	0.91693
NT	1.05587
NT	0.974476
NT	1.0505
NT	1.18149
NT	1.29296
NT	1.23743
NT	1.05142
NT	0.789136
NT	0.867909
NT	0.865719
NT	1.2679
NT	0.848751
NT	1.14297
NT	1.1021
NT	1.0234
NT	1.24046
NT	0.935394
NT	0.921411
NT	1.11287
NT	0.893247
NT	1.08283
NT	0.734669
NT	1.10032
NT	0.742724
NT	1.07405
NT	1.33995
NT	1.17279
NT	0.961828
NT	1.04695
NT	0.939209
NT	0.873864
NT	1.27935
NT	0.737497
NT	1.22392
NT	0.759994
NT	0.925119
NT	1.02896
NT	1.05725
NT	1.1179
NT	0.929587
NT	1.05746
NT	1.29726
NT	1.17454
NT	0.903274
NT	0.884592
NT	1.00839
NT	0.915565
NT	1.09956
NT	1.00436
NT	0.821367
NT	1.17297
NT	0.789562
NT	0.976008
NT	0.844018
NT	1.01414
NT	1.03069
NT	0.893464
NT	0.896169
NT	0.862752
NT	0.956907
NT	1.06086
NT	1.10266
NT	1.14189
NT	1.03532
NT	0.942123
NT	0.958627
NT	0.949258
NT	0.854393
NT	0.872541
NT	1.08522
NT	1.15537
NT	1.02228
NT	0.910996
NT	0.876675
NT	1.14411
NT	0.974956
NT	1.19625
NT	1.06095
NT	0.951909
NT	0.96936
NT	1.20319
NT	1.03869
NT	0.796378
NT	0.965099
NT	1.13601
NT	0.911365
NT	0.812687
NT	0.873087
NT	1.02272
NT	0.996287
NT	0.932793
NT	1.0027
NT	0.820634
NT	0.847776
NT	0.687207
NT	1.30032
NT	1.11811
NT	0.967024
NT	0.977428
NT	1.00136
NT	0.902285
NT	1.0882
NT	0.860231
NT	0.90533
NT	1.02312
NT	0.803486
NT	0.820777
NT	1.11006
NT	1.01576
NT	1.06861
NT	1.19261
NT	1.21517
NT	1.05932
NT	1.57317
NT	1.03928
NT	1.01106
NT	0.946096
NT	0.945521
NT	0.790769
NT	1.13084
NT	0.938909
NT	1.09064
NT	0.989524
NT	1.12937
NT	1.25139
NT	1.08037
NT	1.02806
NT	1.1677
NT	1.35998
NT	1.01481
NT	1.07545
NT	1.34891
NT	1.04648
NT	1.2453
NT	1.09255
NT	1.1551
NT	1.09848
NT	1.21057
NT	1.23392
NT	1.24462
NT	1.2166
NT	1.37307
NT	1.10062
NAD	1.07538
NAD	0.838594
NAD	1.38044
NAD	1.72131
NAD	0.917945
NAD	1.00595
NAD	1.17741
NAD	0.930556
NAD	1.24226
NAD	0.858061
NAD	0.713839
NAD	0.852089
NAD	1.37016
NAD	1.56786
NAD	1.00681
NAD	0.881339
NAD	0.825376
NAD	0.829174
NAD	0.782967
NAD	1.0621
NAD	1.18361
NAD	0.939987
NAD	1.02128
NAD	0.922568
NAD	1.09314
NAD	1.01116
NAD	0.782343
NAD	0.9751
NAD	1.13502
NAD	0.989719
NAD	0.862485
NAD	1.00349
NAD	1.29066
NAD	1.19801
NAD	0.915661
NAD	1.11022
NAD	1.47399
NAD	0.85893
NAD	1.14824
NAD	0.914765
NAD	1.01234
NAD	1.16807
NAD	1.31196
NAD	1.14661
NAD	1.00379
NAD	0.826803
NAD	1.08772
NAD	1.06379
NAD	0.856135
NAD	1.02574
NAD	1.309
NAD	1.01481
NAD	0.609434
NAD	1.5156
NAD	1.47777
NAD	0.626736
NAD	1.26598
NAD	0.910154
NAD	1.33285
NAD	1.47623
NAD	1.04671
NAD	1.00854
NAD	1.29141
NAD	1.14658
NAD	1.20108
NAD	1.03524
NAD	1.10343
NAD	1.04363
NAD	1.31841
NAD	1.25987
NAD	0.976225
NAD	1.22485
NAD	1.14949
NAD	0.40056
NAD	2.96149
NAD	1.02978
NAD	1.06988
NAD	1.18642
NAD	1.35974
NAD	0.714271
NAD	0.937328
NAD	0.95783
NAD	0.738446
NAD	2.51004
NAD	0.94855
NAD	1.41039
NAD	0.639841
NAD	0.586834
NAD	1.42657
NAD	1.10362
NAD	0.937945
NAD	0.970679
NAD	0.91817
NAD	1.67716
NAD	0.808005
NAD	0.8751
NAD	0.450848
NAD	1.42897
NAD	1.00524
NAD	1.658
NAD	1.78963
NAD	0.677834
NAD	1.14859
NAD	0.93723
NAD	0.873761
NAD	1.01046
NAD	1.18597
NAD	1.14543
NAD	1.21737
NAD	1.18939
NAD	1.17287
NAD	1.03649
NAD	1.7175
NAD	0.558501
NAD	0.63364
NAD	1.46294
NAD	0.642532
NAD	1.97859
NAD	0.98008
NAD	0.942651
NAD	0.890327
NAD	1.33717
NAD	1.20726
NAD	0.916451
NAD	0.815286
NAD	1.27136
NAD	1.09964
NAD	1.18458
NAD	1.21237
NAD	0.826308
NAD	1.31446
NAD	0.601565
NAD	1.01349
NAD	1.30263
NAD	1.66696
NAD	1.24693
NAD	1.23961
NAD	0.975439
NAD	0.830245
NAD	0.891359
NAD	1.19021
NAD	1.05996
NAD	1.28346
NAD	0.576472
NAD	0.956728
NAD	1.40638
NAD	0.83008
NAD	0.981184
NAD	0.673285
NAD	0.764175
NAD	0.543071
NAD	1.99749
NAD	0.770463
NAD	1.27852
NAD	0.455321
NAD	0.903179
NAD	0.862341
NAD	0.767553
NAD	1.29564
NAD	1.8428
NAD	1.71447
NAD	0.642174
NAD	0.650795
NAD	0.970392
NAD	1.00809
NAD	0.893097
NAD	1.10488
NAD	1.1523
NAD	1.21849
NAD	0.947915
NAD	0.775585
NAD	0.929227
NAD	0.569742
NAD	1.63133
NAD	2.17
NAD	1.64981
NAD	0.762467
NAD	1.37031
NAD	1.17853
NAD	1.00738
NAD	1.08792
NAD	1.10964
NAD	1.16777
NAD	0.700342
NAD	0.815085
NAD	0.580996
NAD	0.750658
NAD	1.79251
NAD	2.24965
NAD	1.05349
NAD	1.61245
NAD	1.08895
NAD	1.47046
NAD	0.992164
NAD	0.802773
NAD	1.23434
NAD	0.839092
NAD	1.08225
NAD	1.21283
NAD	1.09472
NAD	0.928107
NAD	1.3788
NAD	1.02086
NAD	1.30613
NAD	1.2886
NAD	1.83495
NAD	1.12644
NAD	1.22613
NAD	1.16875
NAD	2.18084
NAD	1.15329
NAD	1.92878
NAD	1.56983
NAD	0.90957
NAD	1.73952
NAD	2.09525
NAD	0.858001
NAD	1.07052
NAD	1.16193
NAD	1
NAD	1.20166
NAD	1.35518
NAD	1.05817
NAD	0.567162
NAD	0.856887
NAD	1.43049
NAD	0.85052
NAD	0.676789
NAD	0.934963
NAD	0.830271
NAD	1.79096
NAD	0.688503
NAD	0.708664
NAD	1.21986
NAD	0.975687
NAD	1.56965
NAD	1.41421
NAD	0.947761
NAD	1.01745
NAD	1.29134
NAD	1.54667
NAD	1
NAD	1.90873
NAD	0.556165
NAD	0.480211
NAD	1.85414
NAD	0.92764
NAD	0.973667
NAD	1.61846
NAD	1.03128
NAD	1.33447
NAD	0.95453
NAD	1.41199
NAD	0.982442
NAD	0.880583
NAD	0.908511
NAD	0.862193
NAD	1.38576
NAD	1.0047
NAD	0.944226
NAD	1.22509
NAD	1.14563
NAD	0.547983
NAD	0.939789
NAD	1.13352
NAD	0.990952
NAD	0.731244
NAD	1.07341
NAD	0.762742
NAD	1.05266
NAD	1.16121
NAD	0.969391
NAD	0.999678
NAD	1.43131
NAD	0.989187
NAD	1.05382
NAD	0.987698
NAD	1.39271
NAD	0.856293
NAD	0.926221
NAD	1.08389
NAD	1.14771
NAD	2.03627
NAD	1.32317
NAD	0.915387
NAD	1.03042
NAD	1.08444
NAD	1.00053
NAD	1.27881
NAD	1.29285
NAD	1.36491
NAD	1.48197
NAD	0.843739
NAD	1.30694
NAD	1.9477
NAD	1.49029
NAD	1.65843
NAD	1.42374
NAD	0.743472
NAD	1.53967
NAD	0.796434
NAD	0.973949
NAD	1.56175
NAD	1.11286
NAD	0.992038
NAD	1.13392
NAD	0.841482
NAD	1.04425
NAD	1.30329
NAD	1.29998
NAD	1.02272
NAD	1.06099
NAD	1.41376
NAD	1.07561
NAD	1.23807
NAD	1.04161
NAD	1.01803
NAD	0.838327
NAD	1.24517
NAD	0.953796
NAD	1.10503
NAD	0.979226
NAD	1.07048
NAD	1.2362
NAD	1.11259
NAD	1.08836
NAD	1.2513
NAD	1.27235
NAD	1.20147
NAD	1.03138
NAD	1.49619
NAD	0.620174
NAD	0.92382
NAD	0.880514
NAD	0.71748
NAD	0.988805
NAD	1.26182
NAD	1.82439
NAD	0.675566
NAD	1.226
NAD	1.01306
NAD	0.795463
NAD	1.11815
NAD	0.793446
NAD	0.97613
NAD	1.22871
NAD	1.0389
NAD	0.905874
NAD	1.14142
NAD	0.915473
NAD	0.957547
NAD	0.970783
NAD	1.20029
NAD	1.20434
NAD	1.26843
NAD	1.06817
NAD	0.494975
NAD	1.02111
NAD	0.282843
NAD	1.0443
NAD	0.966877
NAD	1.11983
NAD	1.32778
NAD	1.45242
NAD	0.96657
NAD	1.24839
NAD	0.853771
NAD	0.74613
NAD	0.940684
NAD	1.16919
NAD	1.54936
NAD	0.758837
NAD	1.45241
NAD	0.746393
NAD	0.814337
NAD	1.10222
NAD	0.934539
NAD	1.04428
NAD	1.03669
NAD	0.950579
NAD	0.772778
NAD	1.11754
NAD	1.22627
NAD	1.01254
NAD	1.17015
NAD	0.810086
NAD	0.908689
NAD	0.85442
NAD	1.13605
NAD	0.952583
NAD	0.768819
NAD	0.813576
NAD	0.940646
NAD	0.863427
NAD	1.18139
NAD	1.08286
NAD	1.00228
NAD	0.882937
NAD	1.26534
NAD	1.20795
NAD	1.17511
NAD	1.17123
NAD	1.14371
NAD	1.03016
NAD	1.0795
NAD	0.973614
NAD	1.33899
NAD	0.951637
NAD	1.08107
NAD	0.778908
NAD	0.738138
NAD	1.00957
NAD	0.908355
NAD	1.04941
NAD	0.982177
NAD	1.1028
NAD	0.799171
NAD	0.95111
NAD	0.967351
NAD	0.695486
NAD	0.783638
NAD	0.85403
NAD	1.82986
NAD	1.56174
NAD	0.952527
NAD	2.29548
NAD	1.18948
NAD	1.04381
NAD	1.02562
NAD	1.01856
NAD	0.822319
NAD	1.27116
NAD	1.04282
NAD	1.09619
NAD	1.06399
NAD	0.884878
NAD	0.933053
NAD	1.15498
NAD	1.45754
NAD	1.59719
NAD	0.893974
NAD	0.935656
NAD	2.46683
NAD	0.792146
NAD	1.27255
NAD	0.957875
NAD	0.902511
NAD	1.17819
NAD	1.10493
NAD	1.8481
NAD	1.05475
NAD	1.40441
NAD	1.41207
NAD	0.946148
NAD	0.646135
NAD	1.06615
NAD	1.06793
NAD	0.893363
NAD	0.953692
NAD	0.922133
NAD	1.09878
NAD	0.768959
NAD	0.937991
NAD	1.03709
NAD	0.690335
NAD	0.871245
NAD	0.517913
NAD	1.16808
NAD	1.16813
NAD	1.10547
NAD	1.03462
NAD	1.62399
NAD	1.07529
NAD	1.10704
NAD	1.38089
NAD	0.912856
NAD	0.684933
NAD	1.16373
NAD	1.85599
NAD	0.821247
NAD	0.869503
NAD	0.881746
NAD	1.08847
NAD	0.981376
NAD	0.730708
NAD	0.98282
NAD	0.799945
NAD	1.06408
NAD	0.936332
NAD	0.828488
NAD	1.11001
NAD	0.8161
NAD	0.879795
NAD	0.891238
NAD	0.751081
NAD	0.983424
NAD	0.818966
NAD	1.11785
NAD	0.918035
NAD	0.930063
NAD	0.938048
NAD	0.972045
NAD	0.78865
NAD	1.0719
NAD	1.1317
NAD	1.08365
NAD	0.937158
NAD	1.11249
NAD	0.960454
NAD	1.07453
NAD	1.20139
NAD	1.00212
NAD	1.00914
NAD	0.850319
NAD	0.888414
NAD	1.17045
NAD	0.755295
NAD	1.02676
NAD	0.714707
NAD	1.21142
NAD	1.08496
NAD	1.24047
NAD	1.05539
NAD	1.18951
NAD	0.81363
NAD	0.959359
NAD	0.722583
NAD	0.904897
NAD	0.847245
NAD	0.995407
NAD	0.80285
NAD	1.15798
NAD	0.657718
NAD	0.948273
NAD	0.744588
NAD	0.941801
NAD	1.13696
NAD	1.10873
NAD	1.08278
NAD	0.869287
NAD	1.08068
NAD	1.15151
NAD	1.08439
NAD	1.05899
NAD	1.09051
NAD	1.01825
NAD	1.07485
NAD	0.777139
NAD	0.969927
NAD	0.623713
NAD	0.754684
NAD	0.926915
NAD	0.833159
NAD	0.817754
NAD	1.08949
NAD	0.950407
NAD	1.05002
NAD	0.963516
NAD	0.89942
NAD	0.8184
NAD	0.991417
NAD	1.16025
NAD	1.42053
NAD	0.913167
NAD	1.00785
NAD	1.0467
NAD	0.7145
NAD	1.02448
NAD	0.841035
NAD	0.838856
NAD	1.31586
NAD	1.39171
NAD	1.02967
NAD	0.95624
NAD	1.16094
NAD	0.906225
NAMPTi	0.919677
NAMPTi	1.12734
NAMPTi	0.917749
NAMPTi	1.41264
NAMPTi	1.11407
NAMPTi	1.19735
NAMPTi	1.00313
NAMPTi	1.12547
NAMPTi	0.890316
NAMPTi	1.13894
NAMPTi	0.885837
NAMPTi	0.930854
NAMPTi	0.974815
NAMPTi	1.37621
NAMPTi	0.928434
NAMPTi	0.8137
NAMPTi	0.893431
NAMPTi	1.00717
NAMPTi	0.965355
NAMPTi	0.923137
NAMPTi	0.964577
NAMPTi	0.789596
NAMPTi	1.12262
NAMPTi	1.17532
NAMPTi	1.05057
NAMPTi	1.06275
NAMPTi	0.884926
NAMPTi	1.07969
NAMPTi	0.889788
NAMPTi	0.94257
NAMPTi	0.97727
NAMPTi	1.22958
NAMPTi	1.30146
NAMPTi	0.873624
NAMPTi	0.913221
NAMPTi	0.986601
NAMPTi	0.943407
NAMPTi	0.849694
NAMPTi	1.10006
NAMPTi	1.60507
NAMPTi	0.859615
NAMPTi	1.03974
NAMPTi	1.33657
NAMPTi	1.14704
NAMPTi	1.13074
NAMPTi	0.795191
NAMPTi	1.23854
NAMPTi	1.13335
NAMPTi	1.04446
NAMPTi	1.31454
NAMPTi	1.0088
NAMPTi	1.42332
NAMPTi	0.853812
NAMPTi	1.29953
NAMPTi	0.932688
NAMPTi	1.38042
NAMPTi	1.0628
NAMPTi	1.05451
NAMPTi	0.996028
NAMPTi	1.77914
NAMPTi	1.05241
NAMPTi	1.1369
NAMPTi	1.13153
NAMPTi	1.67307
NAMPTi	1.05485
NAMPTi	1.01643
NAMPTi	1.19573
NAMPTi	1.09905
NAMPTi	1.02827
NAMPTi	0.866899
NAMPTi	1.49237
NAMPTi	1.0924
NAMPTi	1.14329
NAMPTi	1.18879
NAMPTi	1.18715
NAMPTi	1.26972
NAMPTi	0.973259
NAMPTi	1.12723
NAMPTi	1.00104
NAMPTi	1.1378
NAMPTi	1.10371
NAMPTi	0.951483
NAMPTi	1.31593
NAMPTi	1.0949
NAMPTi	1.21015
NAMPTi	0.805296
NAMPTi	1.25275
NAMPTi	0.901175
NAMPTi	0.858555
NAMPTi	0.901497
NAMPTi	1.24571
NAMPTi	1.10925
NAMPTi	0.92573
NAMPTi	1.04347
NAMPTi	0.758153
NAMPTi	1.34025
NAMPTi	1.04448
NAMPTi	0.920513
NAMPTi	0.974026
NAMPTi	0.905881
NAMPTi	1.02828
NAMPTi	1.05241
NAMPTi	1.39369
NAMPTi	1.18416
NAMPTi	1.20245
NAMPTi	1.10287
NAMPTi	1.25343
NAMPTi	1.25684
NAMPTi	1.69781
NAMPTi	1.23909
NAMPTi	1.30978
NAMPTi	0.972245
NAMPTi	0.915047
NAMPTi	1.23929
NAMPTi	0.896994
NAMPTi	1.01545
NAMPTi	0.772364
NAMPTi	0.963899
NAMPTi	0.846332
NAMPTi	1.13656
NAMPTi	1.13756
NAMPTi	0.828039
NAMPTi	1.04643
NAMPTi	1.21661
NAMPTi	1.12835
NAMPTi	1.09331
NAMPTi	0.98845
NAMPTi	1.18439
NAMPTi	1.08884
NAMPTi	1.13263
NAMPTi	1.18494
NAMPTi	0.763323
NAMPTi	1.07805
NAMPTi	1.09421
NAMPTi	1.0203
NAMPTi	0.843168
NAMPTi	0.869527
NAMPTi	0.903248
NAMPTi	1.01362
NAMPTi	1.28839
NAMPTi	0.789612
NAMPTi	1.29075
NAMPTi	0.940257
NAMPTi	1.54727
NAMPTi	0.716098
NAMPTi	1.07742
NAMPTi	0.880735
NAMPTi	0.798979
NAMPTi	0.907493
NAMPTi	0.993508
NAMPTi	0.966447
NAMPTi	0.73749
NAMPTi	0.843168
NAMPTi	1.18284
NAMPTi	0.928878
NAMPTi	0.756591
NAMPTi	1.04688
NAMPTi	1.10704
NAMPTi	1.0732
NAMPTi	1.01
NAMPTi	1.14372
NAMPTi	0.850987
NAMPTi	0.6992
NAMPTi	1.04727
NAMPTi	0.784555
NAMPTi	1.14404
NAMPTi	1.22588
NAMPTi	1.18422
NAMPTi	1.34469
NAMPTi	1.06169
NAMPTi	0.873702
NAMPTi	0.973755
NAMPTi	1.09472
NAMPTi	1.03874
NAMPTi	0.756298
NAMPTi	1.29436
NAMPTi	0.956256
NAMPTi	1.05687
NAMPTi	1.12396
NAMPTi	1.14918
NAMPTi	1.09315
NAMPTi	1.07669
NAMPTi	1.11028
NAMPTi	1.00532
NAMPTi	0.88964
NAMPTi	1.25777
NAMPTi	1.0389
NAMPTi	1.00168
NAMPTi	1.14564
NAMPTi	1.19586
NAMPTi	1.1735
NAMPTi	0.988781
NAMPTi	0.989259
NAMPTi	0.978167
NAMPTi	0.919702
NAMPTi	0.83343
NAMPTi	1.05462
NAMPTi	0.979711
NAMPTi	0.795435
NAMPTi	1.33851
NAMPTi	1.13341
NAMPTi	1.02167
NAMPTi	1.02459
NAMPTi	1.18074
NAMPTi	1.10783
NAMPTi	1.33888
NAMPTi	0.992168
NAMPTi	1.02045
NAMPTi	1.01873
NAMPTi	1.21234
NAMPTi	1.02404
NAMPTi	0.707995
NAMPTi	0.843477
NAMPTi	0.844514
NAMPTi	0.942537
NAMPTi	0.908426
NAMPTi	0.979551
NAMPTi	0.897888
NAMPTi	1.01695
NAMPTi	0.888735
NAMPTi	1.00076
NAMPTi	0.986274
NAMPTi	1.06396
NAMPTi	0.789498
NAMPTi	0.955374
NAMPTi	1.10841
NAMPTi	0.878666
NAMPTi	0.840649
NAMPTi	1.0562
NAMPTi	1.0661
NAMPTi	1.01011
NAMPTi	1.07254
NAMPTi	1.11894
NAMPTi	1.06325
NAMPTi	1.0949
NAMPTi	1.01922
NAMPTi	1.00497
NAMPTi	1.23249
NAMPTi	1.11657
NAMPTi	0.89387
NAMPTi	1.2149
NAMPTi	1.11813
NAMPTi	0.862967
NAMPTi	1.10837
NAMPTi	0.919664
NAMPTi	1.07824
NAMPTi	1.06716
NAMPTi	1.38014
NAMPTi	1.14017
NAMPTi	1.15628
NAMPTi	1.19104
NAMPTi	1.01125
NAMPTi	1.30995
NAMPTi	1.07243
NAMPTi	1.07201
NAMPTi	1.27024
NAMPTi	0.978257
NAMPTi	1.70763
NAMPTi	1.59827
NAMPTi	1.20516
NAMPTi	0.98284
NAMPTi	1.15109
NAMPTi	1.17743
NAMPTi	1.2914
NAMPTi	0.906618
NAMPTi	0.860137
NAMPTi	1.01613
NAMPTi	0.861623
NAMPTi	1.09407
NAMPTi	1.40599
NAMPTi	1
NAMPTi	1.09073
NAMPTi	1.33903
NAMPTi	1.27302
NAMPTi	1.08945
NAMPTi	1.00236
NAMPTi	0.869474
NAMPTi	1.74035
NAMPTi	0.844343
NAMPTi	0.926998
NAMPTi	1.09904
NAMPTi	1.11097
NAMPTi	1.45153
NAMPTi	1.25312
NAMPTi	1.32689
NAMPTi	1.38301
NAMPTi	1.00961
NAMPTi	1.24959
NAMPTi	1.46248
NAMPTi	1.05555
NAMPTi	0.961542
NAMPTi	1.03123
NAMPTi	1.12471
NAMPTi	0.949505
NAMPTi	1.35706
NAMPTi	0.872481
NAMPTi	1.02363
NAMPTi	1.07816
NAMPTi	1.31087
NAMPTi	1.06382
NAMPTi	0.923616
NAMPTi	0.830741
NAMPTi	1.11506
NAMPTi	1.15556
NAMPTi	1.27423
NAMPTi	1.04831
NAMPTi	0.826492
NAMPTi	0.898539
NAMPTi	1.60312
NAMPTi	0.784178
NAMPTi	0.94749
NAMPTi	0.937356
NAMPTi	1.10863
NAMPTi	1.15058
NAMPTi	0.874243
NAMPTi	1.24423
NAMPTi	0.849264
NAMPTi	0.975345
NAMPTi	0.978593
NAMPTi	1.26985
NAMPTi	1.12634
NAMPTi	1.21537
NAMPTi	1.36179
NAMPTi	1.3759
NAMPTi	1.25989
NAMPTi	1.17205
NAMPTi	1.19447
NAMPTi	1.15783
NAMPTi	0.962646
NAMPTi	0.930992
NAMPTi	1.28479
NAMPTi	1.01622
NAMPTi	1.13716
NAMPTi	1.17755
NAMPTi	0.92441
NAMPTi	1.3132
NAMPTi	1.0763
NAMPTi	1.14429
NAMPTi	1.40193
NAMPTi	1.24318
NAMPTi	0.963078
NAMPTi	2.08301
NAMPTi	1.38166
NAMPTi	1.04478
NAMPTi	1.24891
NAMPTi	0.898364
NAMPTi	1.05097
NAMPTi	1.05816
NAMPTi	1.1435
NAMPTi	1.16998
NAMPTi	1.02783
NAMPTi	1.16225
NAMPTi	1.3418
NAMPTi	1.04473
NAMPTi	1.35876
NAMPTi	1.17031
NAMPTi	1.05058
NAMPTi	1.05142
NAMPTi	0.991122
NAMPTi	0.887583
NAMPTi	0.999589
NAMPTi	1.16541
NAMPTi	1.35423
NAMPTi	0.910669
NAMPTi	1.17837
NAMPTi	1.38841
NAMPTi	1.02807
NAMPTi	0.863904
NAMPTi	0.814614
NAMPTi	1.08242
NAMPTi	1.2538
NAMPTi	1.1853
NAMPTi	1.30196
NAMPTi	0.520115
NAMPTi	0.956045
NAMPTi	1.23014
NAMPTi	0.957431
NAMPTi	1.09273
NAMPTi	0.861301
NAMPTi	1.0698
NAMPTi	1.40787
NAMPTi	1.02508
NAMPTi	0.933518
NAMPTi	1.14862
NAMPTi	0.943629
NAMPTi	0.811713
NAMPTi	0.85094
NAMPTi	1.09412
NAMPTi	0.947586
NAMPTi	1.18404
NAMPTi	0.93931
NAMPTi	1.11876
NAMPTi	1.02793
NAMPTi	0.824129
NAMPTi	1.2692
NAMPTi	0.911403
NAMPTi	1.11313
NAMPTi	1.04011
NAMPTi	1.15115
NAMPTi	0.969878
NAMPTi	1.00944
NAMPTi	0.830566
NAMPTi	0.942315
NAMPTi	0.936583
NAMPTi	1.02055
NAMPTi	0.91545
NAMPTi	1.01898
NAMPTi	1.03026
NAMPTi	1.22989
NAMPTi	1.28912
NAMPTi	1.48622
NAMPTi	0.900131
NAMPTi	1.22842
NAMPTi	1.24408
NAMPTi	1.3893
NAMPTi	1.00659
NAMPTi	0.952534
NAMPTi	1.10391
NAMPTi	0.901975
NAMPTi	0.96487
NAMPTi	0.801491
NAMPTi	0.939156
NAMPTi	0.977872
NAMPTi	1.13438
NAMPTi	1.16132
NAMPTi	1.01773
NAMPTi	0.813436
NAMPTi	1.29382
NAMPTi	0.778192
NAMPTi	0.956265
NAMPTi	0.85016
NAMPTi	1.10878
NAMPTi	1.11545
NAMPTi	1.07635
NAMPTi	1.01175
NAMPTi	1.5204
NAMPTi	1.55766
NAMPTi	0.983827
NAMPTi	1.16359
NAMPTi	0.852044
NAMPTi	1.5954
NAMPTi	1.2642
NAMPTi	0.838164
NAMPTi	0.9781
NAMPTi	0.96416
NAMPTi	1.09776
NAMPTi	1.02073
NAMPTi	1.08712
NAMPTi	1.11987
NAMPTi	1.37644
NAMPTi	1.26345
NAMPTi	1.38502
NAMPTi	0.785274
NAMPTi	0.948433
NAMPTi	0.957338
NAMPTi	1.19816
NAMPTi	1.2043
NAMPTi	0.887557
NAMPTi	0.915627
NAMPTi	0.950482
NAMPTi	1.07121
NAMPTi	0.805122
NAMPTi	1.00589
NAMPTi	1.12956
NAMPTi	1.05402
NAMPTi	1.06959
NAMPTi	1.05493
NAMPTi	1.05217
NAMPTi	0.958886
NAMPTi	0.85201
NAMPTi	1.31223
NAMPTi	1.2798
NAMPTi	1.0299
NAMPTi	0.887851
NAMPTi	1.12756
NAMPTi	1.08922
NAMPTi	1.03376
NAMPTi	0.943648
NAMPTi	0.898863
NAMPTi	1.13444
NAMPTi	1.14711
NAMPTi	0.944034
NAMPTi	1.06874
NAMPTi	0.80202
NAMPTi	1.05187
NAMPTi	0.955395
NAMPTi	1.28937
NAMPTi	1.11102
NAMPTi	0.949831
NAMPTi	0.942131
NAMPTi	0.888653
NAMPTi	1.01425
NAMPTi	0.801937
NAMPTi	0.923591
NAMPTi	0.901444
NAMPTi	0.852013
NAMPTi	0.967267
NAMPTi	0.978125
NAMPTi	0.972576
NAMPTi	1.21756
NAMPTi	1.12016
NAMPTi	0.868022
NAMPTi	1.01089
NAMPTi	1.15731
NAMPTi	1.12959
NAMPTi	0.909767
NAMPTi	1.17879
NAMPTi	0.970228
NAMPTi	1.01164
NAMPTi	0.787854
NAMPTi	0.866204
NAMPTi	0.944082
NAMPTi	0.897618
NAMPTi	0.870756
NAMPTi	1.19312
NAMPTi	1.17079
NAMPTi	0.932742
NAMPTi	1.09961
NAMPTi	1.03838
NAMPTi	1.01882
NAMPTi	0.855214
NAMPTi	1.03758
NAMPTi	1.10343
NAMPTi	1.19854
NAMPTi	0.968826
NAMPTi + NAD	0.890544
NAMPTi + NAD	0.648416
NAMPTi + NAD	1.19141
NAMPTi + NAD	0.971286
NAMPTi + NAD	0.969914
NAMPTi + NAD	0.872156
NAMPTi + NAD	1.08797
NAMPTi + NAD	1.02237
NAMPTi + NAD	0.982409
NAMPTi + NAD	1.27926
NAMPTi + NAD	1.16243
NAMPTi + NAD	1.11916
NAMPTi + NAD	1.19752
NAMPTi + NAD	0.821709
NAMPTi + NAD	0.695551
NAMPTi + NAD	1.19552
NAMPTi + NAD	1.24035
NAMPTi + NAD	0.993193
NAMPTi + NAD	1.09231
NAMPTi + NAD	0.964701
NAMPTi + NAD	0.976184
NAMPTi + NAD	0.845053
NAMPTi + NAD	1.22589
NAMPTi + NAD	1.0969
NAMPTi + NAD	0.908522
NAMPTi + NAD	1.2364
NAMPTi + NAD	1.12188
NAMPTi + NAD	1.17901
NAMPTi + NAD	0.941893
NAMPTi + NAD	0.918423
NAMPTi + NAD	1.55173
NAMPTi + NAD	1.35058
NAMPTi + NAD	0.975038
NAMPTi + NAD	0.893344
NAMPTi + NAD	1.06335
NAMPTi + NAD	0.915877
NAMPTi + NAD	0.889189
NAMPTi + NAD	1.01625
NAMPTi + NAD	0.884272
NAMPTi + NAD	1.13569
NAMPTi + NAD	0.862742
NAMPTi + NAD	1.28381
NAMPTi + NAD	1.2639
NAMPTi + NAD	1.13333
NAMPTi + NAD	1.19627
NAMPTi + NAD	1.20905
NAMPTi + NAD	0.901662
NAMPTi + NAD	1.21766
NAMPTi + NAD	0.987927
NAMPTi + NAD	1.26815
NAMPTi + NAD	0.895256
NAMPTi + NAD	0.872172
NAMPTi + NAD	1.27931
NAMPTi + NAD	1.06707
NAMPTi + NAD	1.11304
NAMPTi + NAD	1.09704
NAMPTi + NAD	1.2876
NAMPTi + NAD	1.16005
NAMPTi + NAD	0.744942
NAMPTi + NAD	1.15576
NAMPTi + NAD	1.23613
NAMPTi + NAD	1.12989
NAMPTi + NAD	1.29859
NAMPTi + NAD	1.4357
NAMPTi + NAD	1.2834
NAMPTi + NAD	0.891359
NAMPTi + NAD	0.948938
NAMPTi + NAD	1.12699
NAMPTi + NAD	0.614249
NAMPTi + NAD	1.07691
NAMPTi + NAD	1.1057
NAMPTi + NAD	1.74216
NAMPTi + NAD	0.439469
NAMPTi + NAD	1.25388
NAMPTi + NAD	0.95193
NAMPTi + NAD	1.06734
NAMPTi + NAD	0.978024
NAMPTi + NAD	0.956335
NAMPTi + NAD	1.0467
NAMPTi + NAD	1.03781
NAMPTi + NAD	1.0109
NAMPTi + NAD	1.01566
NAMPTi + NAD	1.02643
NAMPTi + NAD	1.42837
NAMPTi + NAD	1.10634
NAMPTi + NAD	0.854409
NAMPTi + NAD	1.40601
NAMPTi + NAD	0.980104
NAMPTi + NAD	0.854706
NAMPTi + NAD	0.787929
NAMPTi + NAD	0.91537
NAMPTi + NAD	1.45489
NAMPTi + NAD	1.29731
NAMPTi + NAD	1.22369
NAMPTi + NAD	1.01035
NAMPTi + NAD	1.19293
NAMPTi + NAD	0.700148
NAMPTi + NAD	1.07627
NAMPTi + NAD	1.11439
NAMPTi + NAD	0.862746
NAMPTi + NAD	0.932317
NAMPTi + NAD	1.01826
NAMPTi + NAD	1.00036
NAMPTi + NAD	1.10977
NAMPTi + NAD	0.962031
NAMPTi + NAD	0.970802
NAMPTi + NAD	1.06604
NAMPTi + NAD	0.885574
NAMPTi + NAD	1.28484
NAMPTi + NAD	1.37729
NAMPTi + NAD	1.06412
NAMPTi + NAD	0.525226
NAMPTi + NAD	1.07639
NAMPTi + NAD	1.05194
NAMPTi + NAD	0.566753
NAMPTi + NAD	1.27371
NAMPTi + NAD	0.998283
NAMPTi + NAD	1.33333
NAMPTi + NAD	1.08373
NAMPTi + NAD	1.14006
NAMPTi + NAD	0.871978
NAMPTi + NAD	1.49658
NAMPTi + NAD	0.939249
NAMPTi + NAD	1
NAMPTi + NAD	1.0511
NAMPTi + NAD	1.21701
NAMPTi + NAD	0.965019
NAMPTi + NAD	0.880069
NAMPTi + NAD	1.0879
NAMPTi + NAD	1.2591
NAMPTi + NAD	0.955478
NAMPTi + NAD	1.03561
NAMPTi + NAD	1.00872
NAMPTi + NAD	1.10586
NAMPTi + NAD	0.878667
NAMPTi + NAD	0.98501
NAMPTi + NAD	1.16619
NAMPTi + NAD	1.03324
NAMPTi + NAD	1.28623
NAMPTi + NAD	0.900227
NAMPTi + NAD	1.09168
NAMPTi + NAD	1.43352
NAMPTi + NAD	1.58091
NAMPTi + NAD	1.03807
NAMPTi + NAD	0.933053
NAMPTi + NAD	1.0891
NAMPTi + NAD	1.31262
NAMPTi + NAD	1.09852
NAMPTi + NAD	1.41525
NAMPTi + NAD	1.39645
NAMPTi + NAD	1.01721
NAMPTi + NAD	0.922292
NAMPTi + NAD	0.991534
NAMPTi + NAD	1.08484
NAMPTi + NAD	1.12268
NAMPTi + NAD	1.40288
NAMPTi + NAD	1.19391
NAMPTi + NAD	1.21006
NAMPTi + NAD	0.891648
NAMPTi + NAD	1.4464
NAMPTi + NAD	1.1453
NAMPTi + NAD	1.16869
NAMPTi + NAD	1.11525
NAMPTi + NAD	1.08857
NAMPTi + NAD	1.03387
NAMPTi + NAD	1.33343
NAMPTi + NAD	1.54571
NAMPTi + NAD	1.40614
NAMPTi + NAD	1.08114
NAMPTi + NAD	1.40456
NAMPTi + NAD	1.09744
NAMPTi + NAD	1.09396
NAMPTi + NAD	1.27952
NAMPTi + NAD	0.849795
NAMPTi + NAD	0.909136
NAMPTi + NAD	1.33527
NAMPTi + NAD	1.24653
NAMPTi + NAD	1.18642
NAMPTi + NAD	1.12207
NAMPTi + NAD	1.36368
NAMPTi + NAD	1.16109
NAMPTi + NAD	0.919496
NAMPTi + NAD	0.842578
NAMPTi + NAD	1.56453
NAMPTi + NAD	1.13383
NAMPTi + NAD	1.24814
NAMPTi + NAD	1.53944
NAMPTi + NAD	1.21951
NAMPTi + NAD	1.0923
NAMPTi + NAD	1.00786
NAMPTi + NAD	0.829872
NAMPTi + NAD	0.971326
NAMPTi + NAD	1.27967
NAMPTi + NAD	1.07792
NAMPTi + NAD	1.31038
NAMPTi + NAD	1.49071
NAMPTi + NAD	0.768172
NAMPTi + NAD	1.1474
NAMPTi + NAD	1.11803
NAMPTi + NAD	1.00576
NAMPTi + NAD	1.44067
NAMPTi + NAD	1.08662
NAMPTi + NAD	0.971172
NAMPTi + NAD	1.23693
NAMPTi + NAD	1.06795
NAMPTi + NAD	0.792957
NAMPTi + NAD	1.35023
NAMPTi + NAD	1.17862
NAMPTi + NAD	1.28797
NAMPTi + NAD	0.93554
NAMPTi + NAD	1.3159
NAMPTi + NAD	1.25178
NAMPTi + NAD	1.05083
NAMPTi + NAD	1.05991
NAMPTi + NAD	1.15129
NAMPTi + NAD	1.16342
NAMPTi + NAD	1.80411
NAMPTi + NAD	1.5562
NAMPTi + NAD	1.65683
NAMPTi + NAD	1.11379
NAMPTi + NAD	0.890528
NAMPTi + NAD	1.05022
NAMPTi + NAD	0.877101
NAMPTi + NAD	1.12901
NAMPTi + NAD	1.05077
NAMPTi + NAD	0.82652
NAMPTi + NAD	0.958042
NAMPTi + NAD	1.03532
NAMPTi + NAD	0.736686
NAMPTi + NAD	1.03677
NAMPTi + NAD	1.07049
NAMPTi + NAD	0.861198
NAMPTi + NAD	0.60252
NAMPTi + NAD	1.13221
NAMPTi + NAD	1.26266
NAMPTi + NAD	1.01432
NAMPTi + NAD	0.900755
NAMPTi + NAD	1.28188
NAMPTi + NAD	0.897527
NAMPTi + NAD	1.40395
NAMPTi + NAD	1.09434
NAMPTi + NAD	0.89145
NAMPTi + NAD	1.02485
NAMPTi + NAD	0.931613
NAMPTi + NAD	0.864224
NAMPTi + NAD	1.22662
NAMPTi + NAD	0.958228
NAMPTi + NAD	1.08592
NAMPTi + NAD	0.644572
NAMPTi + NAD	1.11321
NAMPTi + NAD	0.970371
NAMPTi + NAD	1.01158
NAMPTi + NAD	1.10203
NAMPTi + NAD	0.988566
NAMPTi + NAD	1.05006
NAMPTi + NAD	1.29483
NAMPTi + NAD	1.03508
NAMPTi + NAD	0.888831
NAMPTi + NAD	0.957299
NAMPTi + NAD	1.25354
NAMPTi + NAD	1.0677
NAMPTi + NAD	1.20137
NAMPTi + NAD	1.17402
NAMPTi + NAD	1.19346
NAMPTi + NAD	1.06452
NAMPTi + NAD	1.2797
NAMPTi + NAD	1.06901
NAMPTi + NAD	1.09679
NAMPTi + NAD	1.66311
NAMPTi + NAD	1.11803
NAMPTi + NAD	1.21658
NAMPTi + NAD	0.822365
NAMPTi + NAD	1.0068
NAMPTi + NAD	1.39709
NAMPTi + NAD	1.10652
NAMPTi + NAD	1.12685
NAMPTi + NAD	0.711289
NAMPTi + NAD	0.943106
NAMPTi + NAD	1.48661
NAMPTi + NAD	0.971937
NAMPTi + NAD	1.08527
NAMPTi + NAD	1.42063
NAMPTi + NAD	0.91903
NAMPTi + NAD	1.12136
NAMPTi + NAD	0.870733
NAMPTi + NAD	0.947943
NAMPTi + NAD	1.01822
NAMPTi + NAD	1.01509
NAMPTi + NAD	1.04868
NAMPTi + NAD	1.10276
NAMPTi + NAD	0.942091
NAMPTi + NAD	0.964483
NAMPTi + NAD	1.09182
NAMPTi + NAD	1.00354
NAMPTi + NAD	1.19671
NAMPTi + NAD	1.32909
NAMPTi + NAD	1.06786
NAMPTi + NAD	1.01344
NAMPTi + NAD	0.816697
NAMPTi + NAD	1.13679
NAMPTi + NAD	0.997075
NAMPTi + NAD	0.969669
NAMPTi + NAD	1.45956
NAMPTi + NAD	0.808908
NAMPTi + NAD	1.14457
NAMPTi + NAD	0.780241
NAMPTi + NAD	1.46168
NAMPTi + NAD	1.00779
NAMPTi + NAD	0.970856
NAMPTi + NAD	1.29986
NAMPTi + NAD	1.0942
NAMPTi + NAD	1.05223
NAMPTi + NAD	1.14337
NAMPTi + NAD	1.11503
NAMPTi + NAD	0.788327
NAMPTi + NAD	1.39429
NAMPTi + NAD	0.929583
NAMPTi + NAD	0.922981
NAMPTi + NAD	1.21609
NAMPTi + NAD	1.28747
NAMPTi + NAD	0.998138
NAMPTi + NAD	1.3523
NAMPTi + NAD	0.984445
NAMPTi + NAD	1.24859
NAMPTi + NAD	0.979933
NAMPTi + NAD	1.19022
NAMPTi + NAD	0.817414
NAMPTi + NAD	1.14994
NAMPTi + NAD	1.10613
NAMPTi + NAD	0.854414
NAMPTi + NAD	1.10787
NAMPTi + NAD	1.32888
NAMPTi + NAD	1.33531
NAMPTi + NAD	1.68392
NAMPTi + NAD	1.04497
NAMPTi + NAD	1.10604
NAMPTi + NAD	1.42296
NAMPTi + NAD	1.0092
NAMPTi + NAD	1.05584
NAMPTi + NAD	1.51256
NAMPTi + NAD	0.967855
NAMPTi + NAD	0.836041
NAMPTi + NAD	1.335
NAMPTi + NAD	0.889806
NAMPTi + NAD	0.783992
NAMPTi + NAD	1.02068
NAMPTi + NAD	0.688866
NAMPTi + NAD	1.06286
NAMPTi + NAD	1.6831
NAMPTi + NAD	1.44552
NAMPTi + NAD	1.5547
NAMPTi + NAD	0.781198
NAMPTi + NAD	1.12905
NAMPTi + NAD	0.745223
NAMPTi + NAD	0.802596
NAMPTi + NAD	0.950856
NAMPTi + NAD	0.889522
NAMPTi + NAD	1.08055
NAMPTi + NAD	0.973292
NAMPTi + NAD	1.09434
NAMPTi + NAD	1.07049
NAMPTi + NAD	0.858519
NAMPTi + NAD	0.952018
NAMPTi + NAD	1.12569
NAMPTi + NAD	1.1538
NAMPTi + NAD	1.08602
NAMPTi + NAD	1.28514
NAMPTi + NAD	1.16113
NAMPTi + NAD	1.17
NAMPTi + NAD	1.1526
NAMPTi + NAD	1.05232
NAMPTi + NAD	0.855588
NAMPTi + NAD	1.73526
NAMPTi + NAD	1.13777
NAMPTi + NAD	0.991628
NAMPTi + NAD	0.887506
NAMPTi + NAD	1.09012
NAMPTi + NAD	2.23607
NAMPTi + NAD	1.21976
NAMPTi + NAD	1.27037
NAMPTi + NAD	0.824463
NAMPTi + NAD	0.906438
NAMPTi + NAD	0.892442
[truncated: 166 more rows]

## Sheet: Extended Data Fig 1j
sample	value
BJ-WT NT	1.28157
BJ-WT NT	0.759434
BJ-WT NT	0.992514
BJ-WT NT	1.01549
BJ-WT NT	1.03502
BJ-WT NT	0.903957
BJ-WT NT	0.970383
BJ-WT NT	0.956686
BJ-WT NT	1.08175
BJ-WT NT	1.05431
BJ-WT NT	0.772848
BJ-WT NT	0.84278
BJ-WT NT	1.00988
BJ-WT NT	1.11475
BJ-WT NT	1.24977
BJ-WT NT	0.978369
BJ-WT NT	0.771371
BJ-WT NT	0.723437
BJ-WT NT	0.916522
BJ-WT NT	0.708253
BJ-WT NT	0.966684
BJ-WT NT	0.682331
BJ-WT NT	0.915675
BJ-WT NT	1.01223
BJ-WT NT	1.01226
BJ-WT NT	0.870548
BJ-WT NT	1.12091
BJ-WT NT	0.994325
BJ-WT NT	0.886149
BJ-WT NT	1.1203
BJ-WT NT	1.03759
BJ-WT NT	1.05682
BJ-WT NT	1.07609
BJ-WT NT	1.05139
BJ-WT NT	0.98556
BJ-WT NT	1.05126
BJ-WT NT	1.14869
BJ-WT NT	0.83782
BJ-WT NT	1.06852
BJ-WT NT	0.83164
BJ-WT NT	0.819442
BJ-WT NT	0.950908
BJ-WT NT	0.81876
BJ-WT NT	0.919342
BJ-WT NT	0.916781
BJ-WT NT	0.942587
BJ-WT NT	1.12224
BJ-WT NT	0.862906
BJ-WT NT	1.12248
BJ-WT NT	0.902439
BJ-WT NT	0.697117
BJ-WT NT	0.85102
BJ-WT NT	0.963095
BJ-WT NT	1.04385
BJ-WT NT	0.86394
BJ-WT NT	0.774857
BJ-WT NT	1.10915
BJ-WT NT	0.963566
BJ-WT NT	0.957162
BJ-WT NT	1.3348
BJ-WT NT	0.961707
BJ-WT NT	0.982394
BJ-WT NT	0.946391
BJ-WT NT	1.05206
BJ-WT NT	1.40345
BJ-WT NT	1.09066
BJ-WT NT	0.908163
BJ-WT NT	0.97805
BJ-WT NT	0.915995
BJ-WT NT	0.869296
BJ-WT NT	1.17721
BJ-WT NT	0.83872
BJ-WT NT	0.937147
BJ-WT NT	0.96739
BJ-WT NT	1.20439
BJ-WT NT	1.14355
BJ-WT NT	0.987526
BJ-WT NT	0.946195
BJ-WT NT	0.923013
BJ-WT NT	1.02105
BJ-WT NT	0.877466
BJ-WT NT	0.838079
BJ-WT NT	0.931047
BJ-WT NT	0.959626
BJ-WT NT	0.956305
BJ-WT NT	0.99637
BJ-WT NT	0.833682
BJ-WT NT	0.935921
BJ-WT NT	0.932238
BJ-WT NT	0.871446
BJ-WT NT	0.943661
BJ-WT NT	0.898115
BJ-WT NT	0.662552
BJ-WT NT	1.03044
BJ-WT NT	1.02161
BJ-WT NT	0.972582
BJ-WT NT	1.08
BJ-WT NT	0.816538
BJ-WT NT	0.930702
BJ-WT NT	1.14397
BJ-WT NT	1.12281
BJ-WT NT	1.15925
BJ-WT NT	1.00739
BJ-WT NT	1.06213
BJ-WT NT	0.87633
BJ-WT NT	0.941322
BJ-WT NT	1.00399
BJ-WT NT	1.0124
BJ-WT NT	0.971555
BJ-WT NT	0.879384
BJ-WT NT	0.721575
BJ-WT NT	0.846258
BJ-WT NT	0.827198
BJ-WT NT	0.765939
BJ-WT NT	0.930383
BJ-WT NT	0.95279
BJ-WT NT	0.915991
BJ-WT NT	1.18171
BJ-WT NT	0.920809
BJ-WT NT	0.955401
BJ-WT NT	1.15129
BJ-WT NT	0.94648
BJ-WT NT	0.973652
BJ-WT NT	1.00208
BJ-WT NT	0.944202
BJ-WT NT	1.20498
BJ-WT NT	0.999472
BJ-WT NT	0.828748
BJ-WT NT	0.908148
BJ-WT NT	0.891224
BJ-WT NT	1.14105
BJ-WT NT	0.848855
BJ-WT NT	1.02537
BJ-WT NT	0.802779
BJ-WT NT	0.840144
BJ-WT NT	0.941916
BJ-WT NT	1.24868
BJ-WT NT	1.04258
BJ-WT NT	1.013
BJ-WT NT	0.965929
BJ-WT NT	1.04606
BJ-WT NT	0.91085
BJ-WT NT	0.88051
BJ-WT NT	1.11114
BJ-WT NT	0.912189
BJ-WT NT	1.19841
BJ-WT NT	1.0129
BJ-WT NT	0.932354
BJ-WT NT	0.933683
BJ-WT NT	1.01808
BJ-WT NT	0.94839
BJ-WT NT	1.00646
BJ-WT NT	0.900442
BJ-WT NT	0.82947
BJ-WT NT	0.82884
BJ-WT NT	0.778585
BJ-WT NT	0.852688
BJ-WT NT	1.04357
BJ-WT NT	0.924499
BJ-WT NT	0.893461
BJ-WT NT	1.10723
BJ-WT NT	1.09128
BJ-WT NT	0.970218
BJ-WT NT	0.87666
BJ-WT NT	0.900657
BJ-WT NT	0.849977
BJ-WT NT	0.963505
BJ-WT NT	0.793331
BJ-WT NT	0.901399
BJ-WT NT	0.931961
BJ-WT NT	0.950828
BJ-WT NT	0.746566
BJ-WT NT	0.515213
BJ-WT NT	0.968327
BJ-WT NT	1.05527
BJ-WT NT	0.922823
BJ-WT NT	1.07217
BJ-WT NT	0.983248
BJ-WT NT	1.27721
BJ-WT NT	0.969181
BJ-WT NT	0.900029
BJ-WT NT	0.977385
BJ-WT NT	0.980692
BJ-WT NT	0.975392
BJ-WT NT	1.0061
BJ-WT NT	0.860646
BJ-WT NT	1.02842
BJ-WT NT	0.90272
BJ-WT NT	0.930233
BJ-WT NT	1.09274
BJ-WT NT	0.949377
BJ-WT NT	1.23433
BJ-WT NT	1.00008
BJ-WT NT	1.19508
BJ-WT NT	0.842637
BJ-WT NT	0.985025
BJ-WT NT	1.01548
BJ-WT NT	0.954706
BJ-WT NT	0.939026
BJ-WT NT	1.20361
BJ-WT NT	0.836648
BJ-WT NT	1.02223
BJ-WT NT	0.788196
BJ-WT NT	1.0368
BJ-WT NT	1.16108
BJ-WT NT	1.00738
BJ-WT NT	1.04769
BJ-WT NT	0.8144
BJ-WT NT	1.03984
BJ-WT NT	1.08017
BJ-WT NT	0.994423
BJ-WT NT	1.00255
BJ-WT NT	1.03784
BJ-WT NT	0.850885
BJ-WT NT	1.01742
BJ-WT NT	1.02416
BJ-WT NT	1.60328
BJ-WT NT	0.917963
BJ-WT NT	1.07996
BJ-WT NT	1.00773
BJ-WT NT	0.965704
BJ-WT NT	0.646177
BJ-WT NT	0.925763
BJ-WT NT	1.02359
BJ-WT NT	0.776648
BJ-WT NT	0.890515
BJ-WT NT	0.842747
BJ-WT NT	1.01218
BJ-WT NT	0.849326
BJ-WT NT	0.94692
BJ-WT NT	0.998306
BJ-WT NT	0.944682
BJ-WT NT	1.0227
BJ-WT NT	0.961461
BJ-WT NT	1.05235
BJ-WT NT	0.916084
BJ-WT NT	0.771026
BJ-WT NT	1.19792
BJ-WT NT	1.02741
BJ-WT NT	0.835691
BJ-WT NT	0.955466
BJ-WT NT	0.879591
BJ-WT NT	0.999605
BJ-WT NT	0.808396
BJ-WT NT	0.908307
BJ-WT NT	1.17301
BJ-WT NT	0.91378
BJ-WT NT	0.856219
BJ-WT NT	0.753122
BJ-WT NT	1.04412
BJ-WT NT	0.789732
BJ-WT NT	0.983636
BJ-WT NT	0.951562
BJ-WT NT	0.889631
BJ-WT NT	0.958875
BJ-WT NT	0.874261
BJ-WT NT	0.810742
BJ-WT NT	0.841344
BJ-WT NT	0.934309
BJ-WT NT	1.04949
BJ-WT NT	1.06197
BJ-WT NT	1.05095
BJ-WT NT	0.922134
BJ-WT NT	0.860013
BJ-WT NT	1.0868
BJ-WT NT	0.858898
BJ-WT NT	1.0271
BJ-WT NT	0.835959
BJ-WT NT	0.894118
BJ-WT NT	0.957879
BJ-WT NT	1.05569
BJ-WT NT	1.05042
BJ-WT NT	0.955053
BJ-WT NT	1.18816
BJ-WT NT	1.05035
BJ-WT NT	0.909677
BJ-WT NT	1.07981
BJ-WT NT	0.953232
BJ-WT NT	1.13117
BJ-WT NT	0.828627
BJ-WT NT	0.993492
BJ-WT NT	0.739429
BJ-WT NT	0.894523
BJ-WT NT	0.913646
BJ-WT NT	0.798965
BJ-WT NT	1.05351
BJ-WT NT	1.12488
BJ-WT NT	0.895965
BJ-WT NT	0.945304
BJ-WT NT	1.09821
BJ-WT NT	0.970198
BJ-WT NT	0.951353
BJ-WT NT	1.03941
BJ-WT NT	0.776947
BJ-WT NT	0.857115
BJ-WT NT	0.892029
BJ-WT NT	0.772992
BJ-WT NT	0.943585
BJ-WT NT	1.03829
BJ-WT NT	1.32338
BJ-WT NT	0.867846
BJ-WT NT	0.821057
BJ-WT NT	1.32896
BJ-WT NT	1.09726
BJ-WT NT	1.04648
BJ-WT NT	0.726993
BJ-WT NT	0.945211
BJ-WT NT	1.1053
BJ-WT NT	0.706903
BJ-WT NT	0.880817
BJ-WT NT	1.00312
BJ-WT NT	0.91231
BJ-WT NT	0.698912
BJ-WT NT	0.920231
BJ-WT NT	0.857562
BJ-WT NT	1.03216
BJ-WT NT	1.06104
BJ-WT NT	0.8753
BJ-WT NT	0.935665
BJ-WT NT	1.12014
BJ-WT NT	0.732351
BJ-WT NT	0.664906
BJ-WT NT	1.17702
BJ-WT NT	1.01256
BJ-WT NT	0.92617
BJ-WT NT	1.09061
BJ-WT NT	0.752738
BJ-WT NT	1.03221
BJ-WT NT	1.01416
BJ-WT NT	1.01657
BJ-WT NT	0.861442
BJ-WT NT	0.874367
BJ-WT NT	1.08588
BJ-WT NT	2.13647
BJ-WT NT	0.770213
BJ-WT NT	0.621986
BJ-WT NT	1.09082
BJ-WT NT	0.958898
BJ-WT NT	0.813338
BJ-WT NT	0.7195
BJ-WT NT	0.902317
BJ-WT NT	0.962521
BJ-WT NT	0.969815
BJ-WT NT	1.01363
BJ-WT NT	1.13067
BJ-WT NT	0.797412
BJ-WT NT	1.14796
BJ-WT NT	1.33229
BJ-WT NT	0.886139
BJ-WT NT	0.852032
BJ-WT NT	1.02207
BJ-WT NT	1.02812
BJ-WT NT	0.816516
BJ-WT NT	0.785209
BJ-WT NT	0.940215
BJ-WT NT	0.965092
BJ-WT NT	0.843842
BJ-WT NT	1.19353
BJ-WT NT	0.989414
BJ-WT NT	1.17347
BJ-WT NT	1.03418
BJ-WT NT	1.05167
BJ-WT NT	0.728778
BJ-WT NT	0.868028
BJ-WT NT	0.96087
BJ-WT NT	0.967794
BJ-WT NT	0.986033
BJ-WT NT	0.731335
BJ-WT NT	1.18778
BJ-WT NT	0.801361
BJ-WT NT	0.761349
BJ-WT NT	0.897724
BJ-WT NT	0.861878
BJ-WT NT	0.841623
BJ-WT NT	0.852248
BJ-WT NT	0.922418
BJ-WT NT	1.00754
BJ-WT NT	1.08413
BJ-WT NT	1.01784
BJ-WT NT	0.862633
BJ-WT NT	0.977379
BJ-WT NT	0.921487
BJ-WT NT	1.20745
BJ-WT NT	1.29452
BJ-WT NT	0.88137
BJ-WT NT	0.997391
BJ-WT NT	0.912513
BJ-WT NT	0.810031
BJ-WT NT	0.819341
BJ-WT NT	0.919828
BJ-WT NT	0.845782
BJ-WT NT	0.860915
BJ-WT NT	0.798769
BJ-WT NT	0.896419
BJ-WT NT	0.857589
BJ-WT NT	0.982859
BJ-WT NT	1.02775
BJ-WT NT	0.881878
BJ-WT NT	1.01829
BJ-WT NT	0.971203
BJ-WT NT	0.506879
BJ-WT NT	0.828942
BJ-WT NT	0.695959
BJ-WT NT	0.782875
BJ-WT NT	0.895191
BJ-WT NT	0.962075
BJ-WT NT	0.967557
BJ-WT NT	0.934997
BJ-WT NT	0.936178
BJ-WT NT	0.772467
BJ-WT NT	1.17537
BJ-WT NT	0.941754
BJ-WT NT	0.929099
BJ-WT NT	0.934757
BJ-WT NT	0.735989
BJ-WT NT	1.0593
BJ-WT NT	1.06452
BJ-WT NT	0.839299
BJ-WT NT	0.98044
BJ-WT NT	0.907736
BJ-WT NT	0.940217
BJ-WT NT	1.06166
BJ-WT NT	1.06598
BJ-WT NT	0.644866
BJ-WT NT	0.885992
BJ-WT NT	0.603575
BJ-WT NT	1.01983
BJ-WT NT	1.04162
BJ-WT NT	0.824904
BJ-WT NT	0.957543
BJ-WT NT	1.05335
BJ-WT NT	0.785423
BJ-WT NT	0.980727
BJ-WT NT	0.845023
BJ-WT NT	0.731635
BJ-WT NT	0.828724
BJ-WT NT	0.752246
BJ-WT NT	0.74001
BJ-WT NT	0.916043
BJ-WT NT	0.891326
BJ-WT NT	0.895449
BJ-WT NT	0.871508
BJ-WT NT	1.18375
BJ-WT NT	0.715899
BJ-WT NT	0.869514
BJ-WT NT	0.914891
BJ-WT NT	0.898863
BJ-WT NT	0.821666
BJ-WT NT	1.14827
BJ-WT NT	1.14074
BJ-WT NT	1.03028
BJ-WT NT	0.697802
BJ-WT NT	0.860543
BJ-WT NT	0.859489
BJ-WT NT	0.896572
BJ-WT NT	0.742802
BJ-WT NT	0.724078
BJ-WT NT	0.841651
BJ-WT NT	0.717627
BJ-WT NT	0.903534
BJ-WT NT	0.843722
BJ-WT NT	0.936342
BJ-WT NT	1
BJ-WT NT	0.865731
BJ-WT NT	1.02569
BJ-WT NT	0.913592
BJ-WT NT	0.903673
BJ-WT NT	0.76945
BJ-WT NT	1.28062
BJ-WT NT	0.981429
BJ-WT NT	0.92109
BJ-WT NT	0.949621
BJ-WT NT	0.791594
BJ-WT NT	1.04126
BJ-WT NT	0.862705
BJ-WT NT	0.864416
BJ-WT NT	1.31997
BJ-WT NT	1.02167
BJ-WT NT	0.838177
BJ-WT NT	1.15387
BJ-WT NT	1.01689
BJ-WT NT	1.09769
BJ-WT NT	0.85502
BJ-WT NT	0.90895
BJ-WT NT	0.87472
BJ-WT NT	0.733119
BJ-WT NT	1.00104
BJ-WT NT	0.726822
BJ-WT NT	0.81366
BJ-WT NT	1.00279
BJ-WT NT	1.0433
BJ-WT NT	1.07351
BJ-WT NT	1.29289
BJ-WT NT	0.779214
BJ-WT NT	0.755022
BJ-WT NT	0.895024
BJ-WT NT	0.940505
BJ-WT NT	1.0873
BJ-WT NT	0.959925
BJ-WT NT	0.824413
BJ-WT NT	0.894599
BJ-WT NT	0.928082
BJ-WT NT	1.18343
BJ-WT NT	0.774281
BJ-WT NT	0.78388
BJ-WT NT	0.85838
BJ-WT NT	0.889096
BJ-WT NT	0.705173
BJ-WT NT	0.842406
BJ-WT NT	0.951542
BJ-WT NT	1.20017
BJ-WT NT	0.865626
BJ-WT NT	0.912499
BJ-WT NT	1.29605
BJ-WT NT	1.0412
BJ-WT NT	0.778241
BJ-WT NT	0.824547
BJ-WT NT	0.994557
BJ-WT NT	1.05896
BJ-WT NT	0.788845
BJ-WT NT	0.914459
BJ-WT NT	0.946929
BJ-WT NT	0.902996
BJ-WT NT	0.969932
BJ-WT NT	0.799111
BJ-WT NT	1.0619
BJ-WT NT	0.782842
BJ-WT NT	1.42118
BJ-WT NT	0.883809
BJ-WT NT	1.15652
BJ-WT NT	1.26154
BJ-WT NT	0.826898
BJ-WT NT	1.08793
BJ-WT NT	0.984604
BJ-WT NT	0.894164
BJ-WT NT	1.23436
BJ-WT NT	1.02757
BJ-WT NT	1.00151
BJ-WT NT	1.1051
BJ-WT NT	0.949181
BJ-WT NT	1.18149
BJ-WT NT	0.870644
BJ-WT NT	1.03312
BJ-WT NAD	1.14017
BJ-WT NAD	0.914649
BJ-WT NAD	1.20059
BJ-WT NAD	1.21308
BJ-WT NAD	1.40003
BJ-WT NAD	1.37107
BJ-WT NAD	1.15819
BJ-WT NAD	1.53631
BJ-WT NAD	1.24824
BJ-WT NAD	0.861523
BJ-WT NAD	1.19769
BJ-WT NAD	1.42492
BJ-WT NAD	0.919172
BJ-WT NAD	1.06522
BJ-WT NAD	1.10223
BJ-WT NAD	1.29647
BJ-WT NAD	1.39191
BJ-WT NAD	1.27265
BJ-WT NAD	1.18854
BJ-WT NAD	1.33982
BJ-WT NAD	1.15006
BJ-WT NAD	1.18514
BJ-WT NAD	0.946165
BJ-WT NAD	1.22105
BJ-WT NAD	1.31934
BJ-WT NAD	1.05909
BJ-WT NAD	1.23149
BJ-WT NAD	1.04044
BJ-WT NAD	0.811259
BJ-WT NAD	1.20055
BJ-WT NAD	1.35898
BJ-WT NAD	1.3481
BJ-WT NAD	1.07874
BJ-WT NAD	1.54723
BJ-WT NAD	1.24676
BJ-WT NAD	1.71005
BJ-WT NAD	0.948116
BJ-WT NAD	1.30119
BJ-WT NAD	0.965099
BJ-WT NAD	1.20918
BJ-WT NAD	1.24658
BJ-WT NAD	1.25378
BJ-WT NAD	1.29
BJ-WT NAD	1.41614
BJ-WT NAD	1.00864
BJ-WT NAD	1.17398
BJ-WT NAD	1.21565
BJ-WT NAD	1.06944
BJ-WT NAD	1.30769
BJ-WT NAD	0.978203
BJ-WT NAD	1.12041
BJ-WT NAD	0.767631
BJ-WT NAD	0.914464
BJ-WT NAD	1.51238
BJ-WT NAD	1.38458
BJ-WT NAD	1.66671
BJ-WT NAD	1.42994
BJ-WT NAD	1.43178
BJ-WT NAD	0.925907
BJ-WT NAD	1.49219
BJ-WT NAD	1.26852
BJ-WT NAD	1.30927
BJ-WT NAD	1.0212
BJ-WT NAD	1.04005
BJ-WT NAD	1.23564
BJ-WT NAD	1.06439
BJ-WT NAD	1.35566
BJ-WT NAD	1.56072
BJ-WT NAD	1.22763
BJ-WT NAD	1.06159
BJ-WT NAD	1.02429
BJ-WT NAD	1.29912
BJ-WT NAD	1.42865
BJ-WT NAD	0.902643
BJ-WT NAD	0.958761
BJ-WT NAD	1.14094
BJ-WT NAD	0.954033
BJ-WT NAD	1.36348
BJ-WT NAD	1.14237
BJ-WT NAD	0.960467
BJ-WT NAD	1.44383
BJ-WT NAD	1.42623
BJ-WT NAD	1.02941
BJ-WT NAD	0.979073
BJ-WT NAD	1.26879
BJ-WT NAD	1.25858
BJ-WT NAD	1.03148
BJ-WT NAD	1.26649
BJ-WT NAD	1.21937
BJ-WT NAD	1.08611
BJ-WT NAD	1.20449
BJ-WT NAD	1.05109
BJ-WT NAD	1.26154
BJ-WT NAD	0.790703
BJ-WT NAD	1.37996
BJ-WT NAD	1.17201
BJ-WT NAD	0.929507
BJ-WT NAD	0.718853
BJ-WT NAD	1.19053
BJ-WT NAD	1.13873
BJ-WT NAD	1.36134
BJ-WT NAD	1.149
BJ-WT NAD	1.38227
BJ-WT NAD	1.56454
BJ-WT NAD	1.29701
BJ-WT NAD	1.32112
BJ-WT NAD	1.04676
BJ-WT NAD	1.29637
BJ-WT NAD	1.23812
BJ-WT NAD	1.14135
BJ-WT NAD	1.2652
BJ-WT NAD	1.26827
BJ-WT NAD	1.13691
BJ-WT NAD	1.02901
BJ-WT NAD	1.02721
BJ-WT NAD	1.565
BJ-WT NAD	1.14479
BJ-WT NAD	1.27111
BJ-WT NAD	1.404
BJ-WT NAD	0.876563
BJ-WT NAD	1.03617
BJ-WT NAD	0.985049
BJ-WT NAD	1.57712
BJ-WT NAD	1.22071
BJ-WT NAD	1.2307
BJ-WT NAD	1.1291
BJ-WT NAD	0.939391
BJ-WT NAD	1.45459
BJ-WT NAD	0.998738
BJ-WT NAD	1.21696
BJ-WT NAD	1.22178
BJ-WT NAD	1.16904
BJ-WT NAD	1.25348
BJ-WT NAD	1.8617
BJ-WT NAD	1.54652
BJ-WT NAD	1.25238
BJ-WT NAD	1.81683
BJ-WT NAD	1.07271
BJ-WT NAD	1.12736
BJ-WT NAD	1.19921
BJ-WT NAD	1.08199
BJ-WT NAD	1.4537
BJ-WT NAD	1.26467
BJ-WT NAD	0.93458
BJ-WT NAD	0.97009
BJ-WT NAD	1.24032
BJ-WT NAD	1.27299
BJ-WT NAD	1.06554
BJ-WT NAD	1.09108
BJ-WT NAD	1.74277
BJ-WT NAD	1.38375
BJ-WT NAD	1.14989
BJ-WT NAD	1.14867
BJ-WT NAD	1.70637
BJ-WT NAD	1.16645
BJ-WT NAD	1.32876
BJ-WT NAD	0.985488
BJ-WT NAD	0.816556
BJ-WT NAD	1.0496
BJ-WT NAD	0.999884
BJ-WT NAD	1.22716
BJ-WT NAD	0.981191
BJ-WT NAD	1.54287
BJ-WT NAD	1.11651
BJ-WT NAD	0.944259
BJ-WT NAD	1.29913
BJ-WT NAD	1.05365
BJ-WT NAD	1.08821
BJ-WT NAD	0.688188
BJ-WT NAD	1.02976
BJ-WT NAD	1.01243
BJ-WT NAD	1.25663
BJ-WT NAD	1.51265
BJ-WT NAD	0.77482
BJ-WT NAD	0.922292
BJ-WT NAD	1.15528
BJ-WT NAD	1.18153
BJ-WT NAD	0.971469
BJ-WT NAD	1.38151
BJ-WT NAD	1.24124
BJ-WT NAD	1.27414
BJ-WT NAD	1.07845
BJ-WT NAD	1.16889
BJ-WT NAD	1.06033
BJ-WT NAD	1.30628
BJ-WT NAD	1.04232
BJ-WT NAD	0.92647
BJ-WT NAD	0.921871
BJ-WT NAD	1.08245
BJ-WT NAD	1.08818
BJ-WT NAD	1.30894
BJ-WT NAD	1.10956
BJ-WT NAD	1.0178
BJ-WT NAD	1.20815
BJ-WT NAD	1.09005
BJ-WT NAD	1.04638
BJ-WT NAD	1.50139
BJ-WT NAD	0.524337
BJ-WT NAD	1.0571
BJ-WT NAD	0.835974
BJ-WT NAD	1.0659
BJ-WT NAD	1.22121
BJ-WT NAD	1.1205
BJ-WT NAD	0.672055
BJ-WT NAD	0.876444
BJ-WT NAD	0.741196
BJ-WT NAD	0.842592
BJ-WT NAD	1.0212
BJ-WT NAD	0.87111
BJ-WT NAD	0.829397
BJ-WT NAD	1.02511
BJ-WT NAD	1.02265
BJ-WT NAD	1.06972
BJ-WT NAD	1.00393
BJ-WT NAD	0.99381
BJ-WT NAD	1.25615
BJ-WT NAD	1.03494
BJ-WT NAD	0.88106
BJ-WT NAD	0.905134
BJ-WT NAD	0.889751
BJ-WT NAD	1.02943
BJ-WT NAD	0.982653
BJ-WT NAD	0.900313
BJ-WT NAD	0.914293
BJ-WT NAD	1.35959
BJ-WT NAD	0.714286
BJ-WT NAD	0.984519
BJ-WT NAD	0.788196
BJ-WT NAD	1.04939
BJ-WT NAD	1.01985
BJ-WT NAD	1.01776
BJ-WT NAD	1.09566
BJ-WT NAD	0.487073
BJ-WT NAD	1.24295
BJ-WT NAD	1.07638
BJ-WT NAD	1.19312
BJ-WT NAD	1.21655
BJ-WT NAD	0.787264
BJ-WT NAD	0.97029
BJ-WT NAD	1.00411
BJ-WT NAD	1.15781
BJ-WT NAD	1.30749
BJ-WT NAD	1.1177
BJ-WT NAD	0.749647
BJ-WT NAD	1.04971
BJ-WT NAD	1.27067
BJ-WT NAD	1.05508
BJ-WT NAD	1.21798
BJ-WT NAD	1.25666
BJ-WT NAD	0.913429
BJ-WT NAD	1.20783
BJ-WT NAD	1.33625
BJ-WT NAD	1.11506
BJ-WT NAD	1.2079
BJ-WT NAD	0.921877
BJ-WT NAD	0.992604
BJ-WT NAD	1.19446
BJ-WT NAD	1.01949
BJ-WT NAD	1.02211
BJ-WT NAD	1.00079
BJ-WT NAD	1.12384
BJ-WT NAD	0.830995
BJ-WT NAD	0.898132
BJ-WT NAD	1.25921
BJ-WT NAD	1.08438
BJ-WT NAD	1.02676
BJ-WT NAD	0.977415
BJ-WT NAD	1.14017
BJ-WT NAD	1.26432
BJ-WT NAD	0.746279
BJ-WT NAD	0.999621
BJ-WT NAD	0.777819
BJ-WT NAD	1.37217
BJ-WT NAD	1.16619
BJ-WT NAD	1.00566
BJ-WT NAD	1.12667
BJ-WT NAD	1.11034
BJ-WT NAD	1.17905
BJ-WT NAD	1.55108
BJ-WT NAD	1.10514
BJ-WT NAD	0.979092
BJ-WT NAD	1.08632
BJ-WT NAD	0.920436
BJ-WT NAD	1.06718
BJ-WT NAD	1.00882
BJ-WT NAD	1.28172
BJ-WT NAD	1.00348
BJ-WT NAD	0.942005
BJ-WT NAD	1.07913
BJ-WT NAD	0.787297
BJ-WT NAD	0.829247
BJ-WT NAD	1.1589
BJ-WT NAD	0.713323
BJ-WT NAD	0.9127
BJ-WT NAD	1.0417
BJ-WT NAD	1.01516
BJ-WT NAD	0.973106
BJ-WT NAD	0.845209
BJ-WT NAD	1.07745
BJ-WT NAD	0.896875
BJ-WT NAD	1.0207
BJ-WT NAD	0.99327
BJ-WT NAD	0.704083
BJ-WT NAD	1.31916
BJ-WT NAD	0.627232
BJ-WT NAD	1.07502
BJ-WT NAD	0.928116
BJ-WT NAD	1.01897
BJ-WT NAD	0.849678
BJ-WT NAD	1.03785
BJ-WT NAD	1.98548
BJ-WT NAD	0.931437
BJ-WT NAD	0.607552
BJ-WT NAD	0.978331
BJ-WT NAD	0.770863
BJ-WT NAD	0.906923
BJ-WT NAD	1.14072
BJ-WT NAD	1.17178
BJ-WT NAD	0.968533
BJ-WT NAD	1.19369
BJ-WT NAD	0.859719
BJ-WT NAD	0.791335
BJ-WT NAD	1.08426
BJ-WT NAD	1.03813
BJ-WT NAD	1.02054
BJ-WT NAD	1.34592
BJ-WT NAD	0.987853
BJ-WT NAD	0.951955
BJ-WT NAD	1.11064
BJ-WT NAD	1.26248
BJ-WT NAD	0.997344
BJ-WT NAD	0.877164
BJ-WT NAD	0.617051
BJ-WT NAD	1.11105
BJ-WT NAD	1.11294
BJ-WT NAD	1.11779
BJ-WT NAD	1.1331
BJ-WT NAD	0.941313
BJ-WT NAD	1.05595
BJ-WT NAD	1.00936
BJ-WT NAD	0.789571
BJ-WT NAD	0.985439
BJ-WT NAD	1.07352
BJ-WT NAD	1.13028
BJ-WT NAD	1.1063
BJ-WT NAD	1.3827
BJ-WT NAD	1.07866
BJ-WT NAD	1.01818
BJ-WT NAD	1.30496
BJ-WT NAD	1.01249
BJ-WT NAD	0.718375
BJ-WT NAD	0.861914
BJ-WT NAD	1.15829
BJ-WT NAD	0.799982
BJ-WT NAD	0.913215
BJ-WT NAD	1.14468
BJ-WT NAD	0.664428
BJ-WT NAD	0.919921
BJ-WT NAD	0.86005
BJ-WT NAD	1.18086
BJ-WT NAD	0.886251
BJ-WT NAD	0.868301
BJ-WT NAD	1.24302
BJ-WT NAD	0.91734
BJ-WT NAD	1.24198
BJ-WT NAD	0.935342
BJ-WT NAD	1.07864
BJ-WT NAD	1.2186
BJ-WT NAD	0.955207
BJ-WT NAD	1.16317
BJ-WT NAD	1.19359
BJ-WT NAD	1.11694
BJ-WT NAD	0.928251
BJ-WT NAD	0.951859
BJ-WT NAD	1.25891
BJ-WT NAD	0.985646
BJ-WT NAD	0.80544
BJ-WT NAD	0.987363
BJ-WT NAD	0.847877
BJ-WT NAD	1.00674
BJ-WT NAD	1.39014
BJ-WT NAD	1
BJ-WT NAD	0.934194
BJ-WT NAD	0.507565
BJ-WT NAD	1.03321
BJ-WT NAD	1.27548
BJ-WT NAD	1.36759
BJ-WT NAD	1.01924
BJ-WT NAD	1.25002
BJ-WT NAD	1.0906
BJ-WT NAD	1.09899
BJ-WT NAD	1.02577
BJ-WT NAD	1.42815
BJ-WT NAD	1.0985
BJ-WT NAD	1.1406
BJ-WT NAD	0.986907
BJ-WT NAD	1.08465
BJ-WT NAD	1.01959
BJ-WT NAD	1.53934
BJ-WT NAD	0.928477
BJ-WT NAD	1.13769
BJ-WT NAD	1.02575
BJ-WT NAD	0.915332
BJ-WT NAD	0.897308
BJ-WT NAD	0.93285
BJ-WT NAD	0.935689
BJ-WT NAD	1.03802
BJ-WT NAD	1.00142
BJ-WT NAD	1.23491
BJ-WT NAD	1.02965
BJ-WT NAD	1.0965
BJ-WT NAD	0.969814
BJ-WT NAD	1.1324
BJ-WT NAD	0.934055
BJ-WT NAD	0.946735
BJ-WT NAD	0.95985
BJ-WT NAD	0.89251
BJ-WT NAD	1.10422
BJ-WT NAD	1.05506
BJ-WT NAD	1.01009
BJ-WT NAD	1.14768
BJ-WT NAD	1.08264
BJ-WT NAD	0.800433
BJ-WT NAD	0.821692
BJ-WT NAD	0.946339
BJ-WT NAD	1.06208
BJ-WT NAD	1.1853
BJ-WT NAD	0.925263
BJ-WT NAD	0.809957
BJ-WT NAD	0.925548
BJ-WT NAD	0.985816
BJ-WT NAD	0.902305
BJ-WT NAD	0.911247
BJ-WT NAD	1.2119
BJ-WT NAD	1.04483
BJ-WT NAD	1.30468
BJ-WT NAD	1.07425
BJ-WT NAD	0.939011
BJ-WT NAD	0.933639
BJ-WT NAD	1.04539
BJ-WT NAD	0.908042
BJ-WT NAD	1.19484
BJ-WT NAD	0.938824
BJ-WT NAD	1.51581
BJ-WT NAD	1.11441
BJ-WT NAD	0.910836
BJ-WT NAD	1.03528
BJ-WT NAD	1.058
BJ-WT NAD	1.54412
BJ-WT NAD	0.911477
BJ-WT NAD	1.24602
BJ-WT NAD	1.17725
BJ-WT NAD	0.948683
BJ-WT NAD	1.16803
BJ-WT NAD	0.908677
BJ-WT NAD	1.04918
BJ-WT NAD	0.920866
BJ-WT NAD	1.12831
BJ-WT NAD	1.17507
BJ-WT NAD	1.05037
BJ-WT NAD	1.05824
BJ-WT NAD	0.801709
BJ-WT NAD	0.868474
BJ-WT NAD	1.1242
BJ-WT NAD	1.04668
BJ-WT NAD	0.604962
BJ-WT NAD	1.07805
BJ-WT NAD	1.05079
BJ-WT NAD	0.822846
BJ-WT NAD	0.803059
BJ-WT NAD	1.17322
BJ-WT NAD	0.766958
BJ-WT NAD	1.28431
BJ-WT NAD	1.1318
BJ-WT NAD	0.928595
BJ-WT NAD	0.99407
BJ-WT NAD	0.977896
BJ-WT NAD	1.0735
BJ-WT NAD	1.29512
BJ-WT NAD	1.23456
BJ-WT NAD	1.10383
BJ-WT NAD	0.974556
BJ-WT NAD	1.11833
BJ-WT NAD	0.983493
BJ-WT NAD	1.47472
BJ-WT NAD	0.99542
BJ-WT NAD	1.18659
BJ-WT NAD	0.934446
BJ-WT NAD	0.9262
BJ-WT NAD	0.857818
BJ-WT NAD	1.01575
BJ-WT NAD	0.962722
BJ-WT NAD	0.934818
BJ-WT NAD	1.11047
BJ-WT NAD	1.5897
BJ-WT NAD	1.05539
BJ-WT NAD	1.15903
BJ-WT NAD	0.921185
BJ-WT NAD	0.81005
BJ-WT NAD	1.07379
BJ-WT NAD	1.056
BJ-WT NAD	1.06923
BJ-WT NAD	1.5193
BJ-WT NAD	1.18961
BJ-WT NAD	0.911459
BJ-WT NAD	1.125
BJ-WT NAD	1.2072
BJ-WT NAD	1.03089
BJ-WT NAD	0.854641
BJ-WT NAD	0.822757
BJ-WT NAD	0.983159
BJ-WT NAD	1.03455
BJ-WT NAD	1.19904
BJ-WT NAD	1.12021
BJ-WT NAD	1.02538
BJ-WT NAD	1.29112
BJ-WT NAD	1.15779
BJ-WT NAD	0.92037
BJ-WT NAD	1.28146
BJ-WT NAD	0.925318
BJ-WT NAD	1.07707
BJ-WT NAD	1.06077
BJ-WT NAD	0.973712
BJ-T NT	0.863183
BJ-T NT	0.98454
BJ-T NT	0.9969
BJ-T NT	0.749361
BJ-T NT	0.965023
BJ-T NT	1.07332
BJ-T NT	0.878505
BJ-T NT	1.02276
BJ-T NT	0.872232
BJ-T NT	0.854806
BJ-T NT	1.10274
BJ-T NT	1.09901
BJ-T NT	0.803331
BJ-T NT	0.958742
BJ-T NT	0.924779
BJ-T NT	0.869387
BJ-T NT	0.928786
BJ-T NT	0.987406
BJ-T NT	0.991292
BJ-T NT	1.04876
BJ-T NT	0.982661
BJ-T NT	0.897681
BJ-T NT	0.599285
BJ-T NT	0.88101
BJ-T NT	1.05405
BJ-T NT	1.13025
BJ-T NT	1.09162
BJ-T NT	1.04812
BJ-T NT	1.04601
BJ-T NT	1.04171
BJ-T NT	0.892429
BJ-T NT	1.03279
BJ-T NT	0.955757
BJ-T NT	1.12777
BJ-T NT	0.828825
BJ-T NT	1.22637
BJ-T NT	1.11149
BJ-T NT	0.663229
BJ-T NT	1.00905
BJ-T NT	0.880641
BJ-T NT	1.10852
BJ-T NT	1.30111
BJ-T NT	0.913232
BJ-T NT	1.10125
BJ-T NT	0.961272
BJ-T NT	1.40501
BJ-T NT	1.05934
BJ-T NT	1.03447
BJ-T NT	0.840905
BJ-T NT	0.786038
BJ-T NT	1.11803
BJ-T NT	0.606501
BJ-T NT	1.37472
BJ-T NT	1.115
BJ-T NT	0.906687
BJ-T NT	0.95087
BJ-T NT	0.979228
BJ-T NT	0.894498
BJ-T NT	1.08037
BJ-T NT	1.25953
BJ-T NT	1.01384
BJ-T NT	1.04493
BJ-T NT	1.31009
BJ-T NT	0.966992
BJ-T NT	0.878877
BJ-T NT	0.732879
BJ-T NT	1.10477
BJ-T NT	1.50682
BJ-T NT	1.30488
BJ-T NT	1.14927
BJ-T NT	0.952456
BJ-T NT	1.01273
BJ-T NT	1.19729
BJ-T NT	1.13702
BJ-T NT	1.15225
BJ-T NT	1.09168
BJ-T NT	0.87489
BJ-T NT	1.09167
BJ-T NT	0.858631
BJ-T NT	1.03283
BJ-T NT	1.20299
BJ-T NT	0.849309
BJ-T NT	1.10415
BJ-T NT	1.03998
BJ-T NT	0.966335
BJ-T NT	1.13225
BJ-T NT	1.02977
BJ-T NT	0.846901
BJ-T NT	0.885074
BJ-T NT	1.05192
BJ-T NT	1.09903
BJ-T NT	0.854928
BJ-T NT	1.21735
BJ-T NT	0.824797
BJ-T NT	0.811991
BJ-T NT	0.986502
BJ-T NT	0.907618
BJ-T NT	0.896471
BJ-T NT	1.0588
BJ-T NT	1.02592
BJ-T NT	0.832489
BJ-T NT	0.871182
BJ-T NT	1.14337
BJ-T NT	0.656985
BJ-T NT	1.07011
BJ-T NT	0.918921
BJ-T NT	0.967753
BJ-T NT	1.04992
BJ-T NT	1.35365
BJ-T NT	0.929853
BJ-T NT	1.10155
BJ-T NT	0.95952
BJ-T NT	1.08726
BJ-T NT	1.05744
BJ-T NT	1.20717
BJ-T NT	0.965647
BJ-T NT	1.1065
BJ-T NT	0.891071
BJ-T NT	0.964071
BJ-T NT	1.18152
BJ-T NT	1.09976
BJ-T NT	1.063
BJ-T NT	1.22223
BJ-T NT	1.12374
BJ-T NT	1.48055
BJ-T NT	0.960928
BJ-T NT	0.860013
BJ-T NT	0.908255
BJ-T NT	0.9305
BJ-T NT	1.0319
BJ-T NT	1.06604
BJ-T NT	1.29906
BJ-T NT	1.06594
BJ-T NT	1.04709
BJ-T NT	1.03032
BJ-T NT	0.895521
BJ-T NT	0.928468
BJ-T NT	1.01904
BJ-T NT	1.06049
BJ-T NT	1.00006
BJ-T NT	1.19022
BJ-T NT	0.85713
BJ-T NT	1.11242
BJ-T NT	0.926079
BJ-T NT	0.969596
BJ-T NT	0.940461
BJ-T NT	0.910231
BJ-T NT	1.33926
BJ-T NT	0.997195
BJ-T NT	0.785635
BJ-T NT	0.992704
BJ-T NT	1.11803
BJ-T NT	0.957735
BJ-T NT	1.17057
BJ-T NT	0.845826
BJ-T NT	0.730427
BJ-T NT	0.997175
BJ-T NT	1.03479
BJ-T NT	0.958216
BJ-T NT	1.05144
BJ-T NT	0.844783
BJ-T NT	1.15728
BJ-T NT	1.09959
BJ-T NT	1.0229
BJ-T NT	0.996035
BJ-T NT	0.844854
BJ-T NT	1.1242
BJ-T NT	0.961257
BJ-T NT	0.99675
BJ-T NT	1.17573
BJ-T NT	0.870469
BJ-T NT	0.856857
BJ-T NT	1.15208
BJ-T NT	0.83046
BJ-T NT	1.15731
BJ-T NT	1.04155
BJ-T NT	1.13816
BJ-T NT	1.19878
BJ-T NT	1.03126
BJ-T NT	0.877058
BJ-T NT	0.751179
BJ-T NT	1.11081
BJ-T NT	1.08171
BJ-T NT	0.993915
BJ-T NT	1.03145
BJ-T NT	1.65238
BJ-T NT	1.02483
BJ-T NT	0.841961
BJ-T NT	0.819405
BJ-T NT	0.837683
BJ-T NT	0.804303
BJ-T NT	1.02413
BJ-T NT	1.10701
BJ-T NT	0.858365
BJ-T NT	0.894188
BJ-T NT	1.16444
BJ-T NT	1.23788
BJ-T NT	0.948203
BJ-T NT	0.971825
BJ-T NT	0.947057
BJ-T NT	1.22369
BJ-T NT	1.08616
BJ-T NT	1.05194
BJ-T NT	0.885695
BJ-T NT	0.902115
BJ-T NT	0.918792
BJ-T NT	1.2712
BJ-T NT	1.0233
BJ-T NT	0.70906
BJ-T NT	0.987251
BJ-T NT	0.903408
BJ-T NT	1.11868
BJ-T NT	1.00188
BJ-T NT	0.756712
BJ-T NT	1.13072
BJ-T NT	0.871456
BJ-T NT	0.959065
BJ-T NT	0.892204
BJ-T NT	1.00937
BJ-T NT	1.04707
BJ-T NT	0.917742
BJ-T NT	1.13388
BJ-T NT	0.674328
BJ-T NT	1.46515
BJ-T NT	0.85994
BJ-T NT	1.41726
BJ-T NT	0.909258
BJ-T NT	1.06865
BJ-T NT	1.05189
BJ-T NT	0.967795
BJ-T NT	0.91752
BJ-T NT	1.16831
BJ-T NT	0.964897
BJ-T NT	1.01488
BJ-T NT	0.944671
BJ-T NT	1.22088
BJ-T NT	1.1794
BJ-T NT	0.817733
BJ-T NT	0.968333
BJ-T NT	0.935597
BJ-T NT	1.26515
BJ-T NT	0.71754
BJ-T NT	1.02365
BJ-T NT	1.019
BJ-T NT	1.04555
BJ-T NT	0.927777
BJ-T NT	1.05681
BJ-T NT	1.33077
BJ-T NT	1.54696
BJ-T NT	1.31845
BJ-T NT	0.991648
BJ-T NT	0.971739
BJ-T NT	1.02919
BJ-T NT	1.15302
BJ-T NT	1.13209
BJ-T NT	0.855818
BJ-T NT	1.03917
BJ-T NT	0.976311
BJ-T NT	1.00114
BJ-T NT	1.03693
BJ-T NT	1.25022
BJ-T NT	1.19263
BJ-T NT	0.896697
BJ-T NT	1.09916
BJ-T NT	1.03345
BJ-T NT	1.25788
BJ-T NT	0.93536
BJ-T NT	0.798215
BJ-T NT	0.993415
BJ-T NT	0.746074
BJ-T NT	1.1295
BJ-T NT	0.981004
BJ-T NT	0.996906
BJ-T NT	1.2232
BJ-T NT	0.997374
BJ-T NT	1.15321
BJ-T NT	1.18813
BJ-T NT	0.900961
BJ-T NT	0.899491
BJ-T NT	1.09677
BJ-T NT	0.774272
BJ-T NT	1.15969
BJ-T NT	1.16404
BJ-T NT	1.20431
BJ-T NT	0.970206
BJ-T NT	1.07218
BJ-T NT	1.00192
BJ-T NT	1.07815
BJ-T NT	0.802533
BJ-T NT	1.00535
BJ-T NT	0.902652
BJ-T NT	0.834963
BJ-T NT	1.21263
BJ-T NT	1.14889
BJ-T NT	1.06353
BJ-T NT	1.34988
BJ-T NT	0.929205
BJ-T NT	0.88888
BJ-T NT	0.820313
BJ-T NT	0.963527
BJ-T NT	1.03966
BJ-T NT	0.701009
BJ-T NT	1.08436
BJ-T NT	1.14963
BJ-T NT	1.00355
BJ-T NT	0.954785
BJ-T NT	0.868513
BJ-T NT	0.95217
BJ-T NT	1.03632
BJ-T NT	0.97529
BJ-T NT	1.04301
BJ-T NT	0.893477
BJ-T NT	0.701359
BJ-T NT	0.736109
BJ-T NT	0.768351
BJ-T NT	0.90357
BJ-T NT	0.914411
BJ-T NT	1.02618
BJ-T NT	1.0195
BJ-T NT	0.718326
BJ-T NT	1.11829
BJ-T NT	0.813471
BJ-T NT	0.985408
BJ-T NT	0.843713
BJ-T NT	0.813873
BJ-T NT	0.820892
BJ-T NT	1.03946
BJ-T NT	0.846546
BJ-T NT	0.890114
BJ-T NT	1.02351
BJ-T NT	0.856496
BJ-T NT	1.03769
BJ-T NT	0.889821
BJ-T NT	1.07705
BJ-T NT	0.998068
BJ-T NT	0.988488
BJ-T NT	0.845504
BJ-T NT	0.943007
BJ-T NT	1.04331
BJ-T NT	0.699218
BJ-T NT	0.830954
BJ-T NT	0.933963
BJ-T NT	1.14185
BJ-T NT	1.05851
BJ-T NT	0.920103
BJ-T NT	1.21503
BJ-T NT	1.02546
BJ-T NT	0.565056
BJ-T NT	1.29785
BJ-T NT	0.718591
BJ-T NT	1.02544
BJ-T NT	0.637616
BJ-T NT	1.39992
BJ-T NT	0.651613
BJ-T NT	0.752089
BJ-T NT	0.762066
BJ-T NT	0.820325
BJ-T NT	0.98523
BJ-T NT	0.938593
BJ-T NT	0.9644
BJ-T NT	0.934187
BJ-T NT	0.959239
BJ-T NT	1.30338
BJ-T NT	0.964617
BJ-T NT	0.896722
BJ-T NT	1.12403
BJ-T NT	1.02365
BJ-T NT	0.981103
BJ-T NT	1.08519
BJ-T NT	1.10074
BJ-T NT	0.860365
BJ-T NT	1.8764
BJ-T NT	0.95845
BJ-T NT	0.859293
BJ-T NT	0.981466
BJ-T NT	1.13142
BJ-T NT	0.961773
BJ-T NT	0.941142
BJ-T NT	1.01917
BJ-T NT	0.856239
BJ-T NT	0.896002
BJ-T NT	1.1222
BJ-T NT	1.12985
BJ-T NT	0.966921
BJ-T NT	0.971829
BJ-T NT	1.03193
BJ-T NT	0.845996
BJ-T NT	0.88242
BJ-T NT	1.19097
BJ-T NT	1.25357
BJ-T NT	0.929326
BJ-T NT	0.782478
BJ-T NT	1.08535
BJ-T NT	0.956425
BJ-T NT	1.06236
BJ-T NT	1.01568
BJ-T NT	1.03499
BJ-T NT	0.980662
BJ-T NT	0.875623
BJ-T NT	1.09217
BJ-T NT	0.996055
BJ-T NT	0.822108
BJ-T NT	0.749046
BJ-T NT	0.735528
BJ-T NT	1.22521
BJ-T NT	0.936117
BJ-T NT	0.955383
BJ-T NT	0.898251
BJ-T NT	0.961196
BJ-T NT	0.961719
BJ-T NT	0.871709
BJ-T NT	1.10465
BJ-T NT	1.07728
BJ-T NT	1.40796
BJ-T NT	1.21216
BJ-T NT	1.09425
BJ-T NT	1.02363
BJ-T NT	0.760181
BJ-T NT	0.642094
BJ-T NT	1.03626
BJ-T NT	0.972103
BJ-T NT	1.1228
BJ-T NT	0.867963
BJ-T NT	0.851469
BJ-T NT	0.943007
BJ-T NT	0.844565
BJ-T NT	1.0278
BJ-T NT	1.06476
BJ-T NT	1.14698
BJ-T NT	0.89901
BJ-T NT	1.12871
BJ-T NT	0.908403
BJ-T NT	0.983283
BJ-T NT	1.03472
BJ-T NT	1.21038
BJ-T NT	0.738733
BJ-T NT	1.13828
BJ-T NT	1.11738
BJ-T NT	1.01003
BJ-T NT	1.12379
BJ-T NT	0.79184
BJ-T NT	0.92434
BJ-T NT	1.04866
BJ-T NT	1.06952
BJ-T NT	0.838744
BJ-T NT	1.00569
BJ-T NT	0.882385
BJ-T NT	0.878725
BJ-T NT	0.837033
BJ-T NT	1.10074
BJ-T NT	0.969764
BJ-T NT	0.797457
BJ-T NT	0.964523
BJ-T NT	0.935437
BJ-T NT	0.984088
BJ-T NT	0.988516
BJ-T NT	1.12808
BJ-T NT	0.959689
BJ-T NT	0.973225
BJ-T NT	0.923026
BJ-T NT	1.00759
BJ-T NT	1.32543
BJ-T NT	0.786423
BJ-T NT	1.46793
BJ-T NT	1.01211
BJ-T NT	0.957668
BJ-T NT	0.924609
BJ-T NT	1.04732
BJ-T NT	0.999515
BJ-T NT	1.37418
BJ-T NT	1.04512
BJ-T NT	0.963045
BJ-T NT	0.830524
BJ-T NT	1.03966
BJ-T NT	0.860547
BJ-T NT	1.06567
BJ-T NT	1.06801
BJ-T NT	0.990614
BJ-T NT	1.01039
BJ-T NT	1.04891
BJ-T NT	1.10455
BJ-T NT	1.06347
BJ-T NT	1.02368
BJ-T NT	1.03717
BJ-T NT	1.06972
BJ-T NT	1.07749
BJ-T NT	0.861669
BJ-T NT	1.1028
BJ-T NT	1.05769
BJ-T NT	0.671702
BJ-T NT	1.03412
BJ-T NT	0.922594
BJ-T NT	1.10812
BJ-T NT	1.19255
BJ-T NT	1.0775
BJ-T NT	1.11871
BJ-T NT	0.905555
BJ-T NT	1.18612
BJ-T NT	1.00191
BJ-T NT	1.14178
BJ-T NT	0.901388
BJ-T NT	1.18107
BJ-T NT	1.0127
BJ-T NT	1.08084
BJ-T NT	0.915549
BJ-T NT	1.05733
BJ-T NT	1.1773
BJ-T NT	0.859963
BJ-T NT	1.00295
BJ-T NT	0.932844
BJ-T NT	0.92748
BJ-T NT	1.05612
BJ-T NT	1.04574
BJ-T NT	1.09039
BJ-T NT	1.18064
BJ-T NT	1.0297
BJ-T NT	0.816121
BJ-T NT	0.975142
BJ-T NT	1.23723
BJ-T NT	1.22785
BJ-T NT	1.27006
BJ-T NT	1.12896
BJ-T NT	1.14207
BJ-T NT	1.147
BJ-T NT	1.10196
BJ-T NT	0.846363
BJ-T NT	1.18555
BJ-T NT	0.922162
BJ-T NT	0.907896
BJ-T NT	1.08542
BJ-T NAD	1.16048
BJ-T NAD	1.3975
BJ-T NAD	1.33512
BJ-T NAD	1.14049
BJ-T NAD	1.43047
BJ-T NAD	0.902141
BJ-T NAD	1.33736
BJ-T NAD	0.937514
BJ-T NAD	1.2893
BJ-T NAD	0.893911
BJ-T NAD	0.994788
BJ-T NAD	1.1214
BJ-T NAD	1.17102
BJ-T NAD	1.42401
BJ-T NAD	0.973506
BJ-T NAD	1.14262
BJ-T NAD	0.949629
BJ-T NAD	0.997054
BJ-T NAD	1.24237
BJ-T NAD	1.35723
BJ-T NAD	0.926134
BJ-T NAD	1.17942
BJ-T NAD	1.25021
BJ-T NAD	1.16758
BJ-T NAD	1.21277
BJ-T NAD	1.20836
BJ-T NAD	0.952966
BJ-T NAD	1.42583
BJ-T NAD	1.04902
BJ-T NAD	1.01105
BJ-T NAD	1.19217
BJ-T NAD	1.04121
BJ-T NAD	1.01578
BJ-T NAD	1.00283
BJ-T NAD	1.49012
BJ-T NAD	1.35718
BJ-T NAD	1.22995
BJ-T NAD	1.27877
BJ-T NAD	0.73922
BJ-T NAD	0.974607
BJ-T NAD	0.949957
BJ-T NAD	1.03439
BJ-T NAD	0.83002
BJ-T NAD	1.0794
BJ-T NAD	1.01721
BJ-T NAD	1.18649
BJ-T NAD	1.01807
BJ-T NAD	0.692185
BJ-T NAD	1.16618
BJ-T NAD	1.18059
BJ-T NAD	0.984979
BJ-T NAD	1.20898
BJ-T NAD	1.0962
BJ-T NAD	1.21416
BJ-T NAD	1.13919
BJ-T NAD	1.15036
BJ-T NAD	1.13437
BJ-T NAD	0.975295
BJ-T NAD	1.35508
BJ-T NAD	0.972901
BJ-T NAD	1.31642
BJ-T NAD	0.982295
BJ-T NAD	1.04478
BJ-T NAD	0.585071
BJ-T NAD	0.75
BJ-T NAD	1.27644
BJ-T NAD	1.65219
BJ-T NAD	1.00824
BJ-T NAD	0.984534
BJ-T NAD	1.08908
BJ-T NAD	1.25769
BJ-T NAD	1.05759
BJ-T NAD	0.884705
BJ-T NAD	1.2644
BJ-T NAD	1.2054
BJ-T NAD	1.01242
BJ-T NAD	1.22606
BJ-T NAD	0.389642
BJ-T NAD	1.0011
BJ-T NAD	1.35909
BJ-T NAD	0.914024
BJ-T NAD	1.43829
BJ-T NAD	1.23356
BJ-T NAD	1.20136
BJ-T NAD	1.11787
BJ-T NAD	1.51252
BJ-T NAD	1.10579
BJ-T NAD	1.45456
BJ-T NAD	1.66202
BJ-T NAD	1.04505
BJ-T NAD	1.04734
BJ-T NAD	1.69245
BJ-T NAD	1.05841
BJ-T NAD	1.13148
BJ-T NAD	1.30384
BJ-T NAD	1.29383
BJ-T NAD	0.887903
BJ-T NAD	0.789153
BJ-T NAD	1.30877
BJ-T NAD	1.27469
BJ-T NAD	1.27896
BJ-T NAD	1.15016
BJ-T NAD	1.19038
BJ-T NAD	0.890162
BJ-T NAD	0.99973
BJ-T NAD	1.0986
BJ-T NAD	0.978424
BJ-T NAD	0.957875
BJ-T NAD	1.06669
BJ-T NAD	1.19189
BJ-T NAD	0.923903
BJ-T NAD	1.56415
BJ-T NAD	0.691609
BJ-T NAD	1.35057
BJ-T NAD	0.811983
BJ-T NAD	1.16544
BJ-T NAD	1.32659
BJ-T NAD	0.883738
BJ-T NAD	1.13253
BJ-T NAD	1.09874
BJ-T NAD	0.940864
BJ-T NAD	0.983492
BJ-T NAD	1.55724
BJ-T NAD	1.1359
BJ-T NAD	0.988553
BJ-T NAD	0.97648
BJ-T NAD	0.987319
BJ-T NAD	1.2004
BJ-T NAD	0.870061
BJ-T NAD	1.28705
BJ-T NAD	1.2488
BJ-T NAD	1.22972
BJ-T NAD	1.36747
BJ-T NAD	1.34131
BJ-T NAD	1.12324
BJ-T NAD	1.10469
BJ-T NAD	0.970499
BJ-T NAD	1.27278
BJ-T NAD	0.769255
BJ-T NAD	1.1091
BJ-T NAD	0.787295
BJ-T NAD	1.25013
BJ-T NAD	1.26683
BJ-T NAD	1.08723
BJ-T NAD	1.17545
BJ-T NAD	1.01522
BJ-T NAD	1.28152
BJ-T NAD	0.949864
BJ-T NAD	0.891241
BJ-T NAD	0.96977
BJ-T NAD	1.2172
BJ-T NAD	0.972964
BJ-T NAD	1.12181
BJ-T NAD	0.912367
BJ-T NAD	0.802446
BJ-T NAD	0.826509
BJ-T NAD	1.44932
BJ-T NAD	0.801268
BJ-T NAD	1.07282
BJ-T NAD	0.998301
BJ-T NAD	1.03165
BJ-T NAD	1.09356
BJ-T NAD	0.99959
BJ-T NAD	1.02684
BJ-T NAD	0.92359
BJ-T NAD	0.706428
BJ-T NAD	0.833731
BJ-T NAD	1.11646
BJ-T NAD	1.01992
BJ-T NAD	1.03592
BJ-T NAD	1.00021
BJ-T NAD	1.12291
BJ-T NAD	0.858222
BJ-T NAD	1.04831
BJ-T NAD	0.849496
BJ-T NAD	0.72217
BJ-T NAD	0.897707
BJ-T NAD	1.02052
BJ-T NAD	1.11491
BJ-T NAD	0.783733
BJ-T NAD	1.16749
BJ-T NAD	1.16485
BJ-T NAD	1.19678
BJ-T NAD	1.17665
BJ-T NAD	1.29583
BJ-T NAD	1.10218
BJ-T NAD	0.738818
BJ-T NAD	0.951227
BJ-T NAD	1.14316
BJ-T NAD	1.15319
BJ-T NAD	1.05442
BJ-T NAD	1.02232
BJ-T NAD	1.00197
BJ-T NAD	0.975343
BJ-T NAD	1.07394
BJ-T NAD	1.08413
BJ-T NAD	0.996008
BJ-T NAD	0.882094
BJ-T NAD	0.854245
BJ-T NAD	0.955925
BJ-T NAD	0.786515
BJ-T NAD	0.842663
BJ-T NAD	0.834493
BJ-T NAD	1.13751
BJ-T NAD	0.940937
BJ-T NAD	0.908327
BJ-T NAD	1.29645
BJ-T NAD	0.994081
BJ-T NAD	0.836341
BJ-T NAD	1.09856
BJ-T NAD	0.854775
BJ-T NAD	0.961139
BJ-T NAD	0.822581
BJ-T NAD	1.05409
BJ-T NAD	1.05391
BJ-T NAD	0.998241
BJ-T NAD	0.936663
BJ-T NAD	0.955593
BJ-T NAD	0.905234
BJ-T NAD	0.83205
BJ-T NAD	1.1872
BJ-T NAD	1.27541
BJ-T NAD	0.9682
BJ-T NAD	0.897596
BJ-T NAD	0.761841
BJ-T NAD	0.970119
BJ-T NAD	0.930823
BJ-T NAD	0.577698
BJ-T NAD	0.971534
BJ-T NAD	1.12539
BJ-T NAD	0.908698
BJ-T NAD	0.835919
BJ-T NAD	1.41833
BJ-T NAD	0.616717
BJ-T NAD	1.26291
BJ-T NAD	0.800816
BJ-T NAD	0.942809
BJ-T NAD	1.11454
BJ-T NAD	0.944141
BJ-T NAD	0.81218
BJ-T NAD	0.939892
BJ-T NAD	0.770557
BJ-T NAD	1.22303
BJ-T NAD	1.49992
BJ-T NAD	1.18539
BJ-T NAD	0.697765
BJ-T NAD	0.925644
BJ-T NAD	0.917264
BJ-T NAD	0.972821
BJ-T NAD	0.814742
BJ-T NAD	1.21924
BJ-T NAD	1.06967
BJ-T NAD	1.00924
BJ-T NAD	0.997439
BJ-T NAD	1.05026
BJ-T NAD	0.589643
BJ-T NAD	0.860701
BJ-T NAD	1.00864
BJ-T NAD	0.969081
BJ-T NAD	1.06078
BJ-T NAD	1.08318
BJ-T NAD	0.92179
BJ-T NAD	0.942191
BJ-T NAD	1.58529
BJ-T NAD	1.07132
BJ-T NAD	1.29599
BJ-T NAD	1.26106
BJ-T NAD	0.85915
BJ-T NAD	1.46656
BJ-T NAD	0.855958
BJ-T NAD	1.10483
BJ-T NAD	0.844907
BJ-T NAD	1.23702
BJ-T NAD	1.30101
BJ-T NAD	0.882592
BJ-T NAD	0.902846
BJ-T NAD	0.870965
BJ-T NAD	1.01899
BJ-T NAD	1.46805
BJ-T NAD	0.879591
BJ-T NAD	0.691423
BJ-T NAD	0.810785
BJ-T NAD	1.1136
BJ-T NAD	0.966
BJ-T NAD	1.61616
BJ-T NAD	0.655615
BJ-T NAD	1.09372
BJ-T NAD	1.19529
BJ-T NAD	1.2439
BJ-T NAD	1.03864
BJ-T NAD	1.29774
BJ-T NAD	1.22751
BJ-T NAD	0.907367
BJ-T NAD	0.871935
BJ-T NAD	0.405459
BJ-T NAD	1.20379
BJ-T NAD	0.909312
BJ-T NAD	1.34816
BJ-T NAD	1.12505
BJ-T NAD	1.15635
BJ-T NAD	0.939403
BJ-T NAD	1.01061
BJ-T NAD	1.1407
BJ-T NAD	0.974755
BJ-T NAD	0.952249
BJ-T NAD	1.2171
BJ-T NAD	1.1459
BJ-T NAD	2.24956
BJ-T NAD	1.3722
BJ-T NAD	0.833059
BJ-T NAD	0.942399
BJ-T NAD	0.978189
BJ-T NAD	1.01738
BJ-T NAD	0.928178
BJ-T NAD	1.00555
BJ-T NAD	1.21828
BJ-T NAD	1.14692
BJ-T NAD	0.74773
BJ-T NAD	1.25491
BJ-T NAD	1.51175
BJ-T NAD	0.89067
BJ-T NAD	1.07874
BJ-T NAD	1.08171
BJ-T NAD	1.06083
BJ-T NAD	1.22379
BJ-T NAD	1.46668
BJ-T NAD	1.55862
BJ-T NAD	1.19084
BJ-T NAD	1.00097
BJ-T NAD	0.768557
BJ-T NAD	1.12582
BJ-T NAD	1.82844
BJ-T NAD	0.911676
BJ-T NAD	1.24897
BJ-T NAD	0.798073
BJ-T NAD	1.10372
BJ-T NAD	0.675125
BJ-T NAD	1.21632
BJ-T NAD	1.2028
BJ-T NAD	1.41549
BJ-T NAD	1.28277
BJ-T NAD	1.21484
BJ-T NAD	1.13101
BJ-T NAD	1.14964
BJ-T NAD	1.02618
BJ-T NAD	1.23715
BJ-T NAD	1.00367
BJ-T NAD	0.937607
BJ-T NAD	1.0731
BJ-T NAD	1.11649
BJ-T NAD	1.40068
BJ-T NAD	0.892681
BJ-T NAD	1.02283
BJ-T NAD	0.877135
BJ-T NAD	1.38526
BJ-T NAD	1.19103
BJ-T NAD	0.98681
BJ-T NAD	1.06275
BJ-T NAD	0.7802
BJ-T NAD	0.700387
BJ-T NAD	1.09709
BJ-T NAD	1.14121
BJ-T NAD	1.04666
BJ-T NAD	1.1433
BJ-T NAD	1.03366
BJ-T NAD	0.455182
BJ-T NAD	1.31059
BJ-T NAD	1.63164
BJ-T NAD	1.15447
BJ-T NAD	1.06962
BJ-T NAD	1.20131
BJ-T NAD	1.33032
BJ-T NAD	1.167
BJ-T NAD	1.26767
BJ-T NAD	0.998668
BJ-T NAD	0.962864
BJ-T NAD	1.11956
BJ-T NAD	0.617006
BJ-T NAD	0.497102
BJ-T NAD	0.938763
BJ-T NAD	1.26625
BJ-T NAD	1.1855
BJ-T NAD	1.3158
BJ-T NAD	1.13849
BJ-T NAD	1.37762
BJ-T NAD	1.02095
BJ-T NAD	0.737892
BJ-T NAD	1.10975
BJ-T NAD	1.21655
BJ-T NAD	1.21474
BJ-T NAD	1.22527
BJ-T NAD	1.10634
BJ-T NAD	1.22685
BJ-T NAD	1.08598
BJ-T NAD	1.16716
BJ-T NAD	1.24434
BJ-T NAD	1.36456
BJ-T NAD	1.07946
BJ-T NAD	1.06369
BJ-T NAD	1.42842
BJ-T NAD	1.06237
BJ-T NAD	0.741935
BJ-T NAD	1.13723
[truncated: 5,564 more rows]

## Sheet: Extended Data Fig 1k
treatment	NORM_EDUmean
10 mM	30.8995
2 mM	30.8148
400 µM	28.7196
80 µM	34.6455
16 µM	111.111
3.2 µM	106.984
0.64 µM	128.466
NT	100

## Sheet: Extended Data Fig 1l
condition	mean_EDU	celltype	sample_id
NT	1188.48	U2OS	50
NT	1955.5	U2OS	50
NT	1994.04	U2OS	50
NT	1073.06	U2OS	50
NT	2113.26	U2OS	50
NT	2573.47	U2OS	50
NT	2549.65	U2OS	50
NT	2585.62	U2OS	50
NT	1523.11	U2OS	50
NT	1557.02	U2OS	50
NT	1560.79	U2OS	50
NT	1320.66	U2OS	50
NT	2722.66	U2OS	50
NT	1800.71	U2OS	50
NT	951.43	U2OS	50
NT	1494.93	U2OS	50
NT	4164.49	U2OS	50
NT	1631.72	U2OS	50
NT	1338.81	U2OS	50
NT	2688.8	U2OS	50
NT	3416.51	U2OS	50
NT	2698.63	U2OS	50
NT	1087.11	U2OS	50
NT	1641.28	U2OS	50
NT	3177.68	U2OS	50
NT	1675.24	U2OS	50
NT	2147.74	U2OS	50
NT	2572.01	U2OS	50
NT	3125.37	U2OS	50
NT	3359.01	U2OS	50
NT	2246.36	U2OS	50
NT	1708.88	U2OS	50
NT	2614.54	U2OS	50
NT	2007.39	U2OS	50
NT	1283.14	U2OS	50
NT	3254.77	U2OS	50
NT	3082.33	U2OS	50
NT	1431.78	U2OS	50
NT	2234.11	U2OS	50
NT	2464.77	U2OS	50
NT	1987.77	U2OS	50
NT	2934.58	U2OS	50
NT	2303.55	U2OS	50
NT	2318.79	U2OS	50
NT	1422.59	U2OS	50
NT	1930.61	U2OS	50
NT	1461.15	U2OS	50
NT	1694.96	U2OS	50
NT	1078.02	U2OS	50
NT	2425.36	U2OS	50
NT	1358.48	U2OS	50
NT	2227.19	U2OS	50
NT	1192.28	U2OS	50
NT	2751.05	U2OS	50
NT	2873.25	U2OS	50
NT	2572.48	U2OS	50
NT	2533.83	U2OS	50
NT	2245.28	U2OS	50
NT	1187.31	U2OS	50
NT	905.479	U2OS	50
NT	1865.25	U2OS	50
NT	2017.78	U2OS	50
NT	1493.11	U2OS	50
NT	1207.76	U2OS	50
NT	1829.25	U2OS	50
NT	3228.19	U2OS	50
NT	1981.51	U2OS	50
NT	1445	U2OS	50
NT	1446.85	U2OS	50
NT	1417.59	U2OS	50
NT	969.268	U2OS	50
NT	717.115	U2OS	50
NT	1607.14	U2OS	50
NT	1056.59	U2OS	50
NT	2360.5	U2OS	50
NT	2391.37	U2OS	50
NT	2365.37	U2OS	50
NT	761.469	U2OS	50
NT	2392.97	U2OS	50
NT	2033.3	U2OS	50
NT	3075.83	U2OS	50
NT	2760.74	U2OS	50
NT	2081.39	U2OS	50
NT	2049.3	U2OS	50
NT	2978.17	U2OS	50
NT	1100.73	U2OS	50
NT	2015.5	U2OS	50
NT	2720.24	U2OS	50
NT	2542.25	U2OS	50
NT	1060.24	U2OS	50
NT	1301.21	U2OS	50
NT	3185.71	U2OS	50
NT	1971.66	U2OS	50
NT	2279.06	U2OS	50
NT	1915.59	U2OS	50
NT	2521.57	U2OS	50
NT	1124.89	U2OS	50
NT	1746.34	U2OS	50
NT	1178.1	U2OS	50
NT	2273.91	U2OS	50
NT	1091.84	U2OS	50
NT	1976.65	U2OS	50
NT	2049.6	U2OS	50
NT	2140.3	U2OS	50
NT	1223.13	U2OS	50
NT	2495.59	U2OS	50
NT	808.911	U2OS	50
NT	2164.89	U2OS	50
NT	2753.03	U2OS	50
NT	3509.26	U2OS	50
NT	2148.16	U2OS	50
NT	3038.51	U2OS	50
NT	2848.87	U2OS	50
NT	1674.11	U2OS	50
NT	1286.8	U2OS	50
NT	1974.96	U2OS	50
NT	2587.81	U2OS	50
NT	2736.81	U2OS	50
NT	2887.03	U2OS	50
NT	805.132	U2OS	50
NT	1216.14	U2OS	50
NT	1857.08	U2OS	50
NT	1686.26	U2OS	50
NT	2569.47	U2OS	50
NT	2054.85	U2OS	50
NT	2431.03	U2OS	50
NT	2318.12	U2OS	50
NT	2893.08	U2OS	50
NT	2378.76	U2OS	50
NT	3258.43	U2OS	50
NT	3147.92	U2OS	50
NT	2941.34	U2OS	50
NT	2119.29	U2OS	50
NT	3095.73	U2OS	50
NT	2635.3	U2OS	50
NT	1427.92	U2OS	50
NT	3148.68	U2OS	50
NT	1998.34	U2OS	50
NT	1669.9	U2OS	50
NT	1792.79	U2OS	50
NT	3131.36	U2OS	50
NT	2733.73	U2OS	50
NT	3128.45	U2OS	50
NT	1032.84	U2OS	50
NT	1876.84	U2OS	50
NT	831.543	U2OS	50
NT	1854.71	U2OS	50
NT	1883.14	U2OS	50
NT	2949.71	U2OS	50
NT	2059.79	U2OS	50
NT	1622.71	U2OS	50
NT	2988	U2OS	50
NT	2947.14	U2OS	50
NT	2705.31	U2OS	50
NT	3519.94	U2OS	50
NT	2822.7	U2OS	50
NT	3295.88	U2OS	50
NT	2634.19	U2OS	50
NT	2558.72	U2OS	50
NT	2666.68	U2OS	50
NT	1880.09	U2OS	50
NT	1117.09	U2OS	50
NT	1430.6	U2OS	50
NT	3319.75	U2OS	50
NT	3293.93	U2OS	50
NT	2095.99	U2OS	50
NT	2219.97	U2OS	50
NT	2435.99	U2OS	50
NT	3200.36	U2OS	50
NT	3980.88	U2OS	50
NT	3660.37	U2OS	50
NT	4617.76	U2OS	50
NT	2670.99	U2OS	50
NT	4506.44	U2OS	50
NT	3317.51	U2OS	50
NT	4502.76	U2OS	50
NT	1579.69	U2OS	50
NT	4916.58	U2OS	50
NT	1704.17	U2OS	50
NT	3833.4	U2OS	50
NT	3894.42	U2OS	50
NT	3776.85	U2OS	50
NT	3095.88	U2OS	50
NT	2287.47	U2OS	50
NT	3481.74	U2OS	50
NT	3497.22	U2OS	50
NT	3698.16	U2OS	50
NT	3128.07	U2OS	50
NT	2793.89	U2OS	50
NT	1678.89	U2OS	50
NT	3323.39	U2OS	50
NT	3272.02	U2OS	50
NT	4011.91	U2OS	50
NT	3302.01	U2OS	50
NT	1774.77	U2OS	50
NT	3307.54	U2OS	50
NT	4329.36	U2OS	50
NT	3391.69	U2OS	50
NT	2564.02	U2OS	50
NT	3891.22	U2OS	50
NT	3569.98	U2OS	50
NT	2837.57	U2OS	50
NT	3148.72	U2OS	50
NT	4317.95	U2OS	50
NT	4954.82	U2OS	50
NT	4066.29	U2OS	50
NT	3263.28	U2OS	50
NT	4978.18	U2OS	50
NT	3155.02	U2OS	50
NT	1812.07	U2OS	50
NT	5185.06	U2OS	50
NT	2809.72	U2OS	50
NT	3699.34	U2OS	50
NT	3367.7	U2OS	50
NT	4121.2	U2OS	50
NT	4849.84	U2OS	50
NT	3611.15	U2OS	50
NT	4418.17	U2OS	50
NT	4977.87	U2OS	50
NT	4722.03	U2OS	50
NT	5435.18	U2OS	50
NT	3968.7	U2OS	50
NT	4119.3	U2OS	50
NT	4190.2	U2OS	50
NT	1748.23	U2OS	50
NT	2297.58	U2OS	50
NT	1676.22	U2OS	50
NT	2336.85	U2OS	50
NT	3501.26	U2OS	50
NT	1382.36	U2OS	50
NT	4128.22	U2OS	50
NT	4889.8	U2OS	50
NT	1034.2	U2OS	50
NT	1197.55	U2OS	50
NT	2693.97	U2OS	50
NT	3295.73	U2OS	50
NT	2482.89	U2OS	50
NT	2280.01	U2OS	50
NT	4040.95	U2OS	50
NT	3238.97	U2OS	50
NT	3770.85	U2OS	50
NT	2548.9	U2OS	50
NT	4361.89	U2OS	50
NT	3983.58	U2OS	50
NT	1455.19	U2OS	50
NT	2683.16	U2OS	50
NT	1656.79	U2OS	50
NT	1502.8	U2OS	50
NT	1108.17	U2OS	50
NT	4359.67	U2OS	50
NT	2935.97	U2OS	50
NT	3273.95	U2OS	50
NT	1069.91	U2OS	50
NT	1199.75	U2OS	50
NT	3480.78	U2OS	50
NT	1603.27	U2OS	50
NT	3481.76	U2OS	50
NT	3051.39	U2OS	50
NT	4064.57	U2OS	50
NT	3876.04	U2OS	50
NT	3386.11	U2OS	50
NT	5302.48	U2OS	50
NT	2569.28	U2OS	50
NT	3252.83	U2OS	50
NT	1530.65	U2OS	50
NT	1525.37	U2OS	50
NT	3588.26	U2OS	50
NT	3938.84	U2OS	50
NT	1240.3	U2OS	50
NT	3467.03	U2OS	50
NT	3749.78	U2OS	50
NT	4395.79	U2OS	50
NT	3238	U2OS	50
NT	3442.34	U2OS	50
NT	3481.46	U2OS	50
NT	4668.93	U2OS	50
NT	4132.45	U2OS	50
NT	5310.11	U2OS	50
NT	3621.83	U2OS	50
NT	4077.84	U2OS	50
NT	3995.59	U2OS	50
NT	3091.87	U2OS	50
NT	3581.37	U2OS	50
NT	2800.79	U2OS	50
NT	3707.67	U2OS	50
NT	2761.7	U2OS	50
NT	4603.07	U2OS	50
NT	5656.42	U2OS	50
NT	3539.23	U2OS	50
NT	3072.57	U2OS	50
NT	4457.81	U2OS	50
NT	3230.9	U2OS	50
NT	2914.33	U2OS	50
NT	5436.77	U2OS	50
NT	5235.69	U2OS	50
NT	3255.16	U2OS	50
NT	5211.98	U2OS	50
NT	4317.02	U2OS	50
NT	4242.27	U2OS	50
NT	4226.44	U2OS	50
NT	3737.08	U2OS	50
NT	3825.92	U2OS	50
NT	6825.48	U2OS	50
NT	1732.02	U2OS	50
NT	3618.08	U2OS	50
NT	2079.06	U2OS	50
NT	1471.37	U2OS	50
NT	3119.51	U2OS	50
NT	2581.42	U2OS	50
NT	3472.46	U2OS	50
NT	3256.08	U2OS	50
NT	3809.07	U2OS	50
NT	1986.98	U2OS	50
NT	3189.05	U2OS	50
NT	2203.96	U2OS	50
NT	2321.8	U2OS	50
NT	990.237	U2OS	50
NT	3636.77	U2OS	50
NT	4398.59	U2OS	50
NT	1386.83	U2OS	50
NT	2981.49	U2OS	50
NT	4109.49	U2OS	50
NT	2799.82	U2OS	50
NT	2495.34	U2OS	50
NT	2743.09	U2OS	50
NT	3839.7	U2OS	50
NT	3857.29	U2OS	50
NT	3741.62	U2OS	50
NT	4839.36	U2OS	50
NT	2106.93	U2OS	50
NT	4487.26	U2OS	50
NT	1729.52	U2OS	50
NT	4579.72	U2OS	50
NT	3721.81	U2OS	50
NT	718.717	U2OS	50
NT	3249.91	U2OS	50
NT	2062.56	U2OS	50
NT	1766.96	U2OS	50
NT	1565.96	U2OS	50
NT	1343.98	U2OS	50
NT	2066.87	U2OS	50
NT	1184	U2OS	50
NT	1415.99	U2OS	50
NT	2051.67	U2OS	50
NT	1837.41	U2OS	50
NT	1763.15	U2OS	50
NT	965.607	U2OS	50
NT	1577.85	U2OS	50
NT	2322.14	U2OS	50
NT	3564.12	U2OS	50
NT	2247.77	U2OS	50
NT	3348.27	U2OS	50
NT	2798.92	U2OS	50
NT	3036.13	U2OS	50
NT	3765.49	U2OS	50
NT	3948.56	U2OS	50
NT	2704.92	U2OS	50
NT	3336.48	U2OS	50
NT	2377.81	U2OS	50
NT	3305.99	U2OS	50
NT	4692.34	U2OS	50
NT	3015.7	U2OS	50
NT	3469.87	U2OS	50
NT	3851.02	U2OS	50
NT	3238.11	U2OS	50
NT	3190.06	U2OS	50
NT	4159.23	U2OS	50
NT	3056.14	U2OS	50
NT	3457.65	U2OS	50
NT	1625.5	U2OS	50
NT	3015.36	U2OS	50
NT	1372.21	U2OS	50
NT	2767.84	U2OS	50
NT	721.915	U2OS	50
NT	3826.3	U2OS	50
NT	2508.85	U2OS	50
NT	2892.18	U2OS	50
NT	1590.65	U2OS	50
NT	2692.45	U2OS	50
NT	1824.21	U2OS	50
NT	2101.43	U2OS	50
NT	840.046	U2OS	50
NT	1415.16	U2OS	50
NT	1183.9	U2OS	50
NT	825.595	U2OS	50
NT	2013.53	U2OS	50
NT	2896.17	U2OS	50
NT	1465.31	U2OS	50
NT	1553.72	U2OS	50
NT	1259.28	U2OS	50
NT	3713.74	U2OS	50
NT	1548.28	U2OS	50
NT	2204.68	U2OS	50
NT	3747.56	U2OS	50
NT	1590.07	U2OS	50
NT	3036.52	U2OS	50
NT	982.204	U2OS	50
NT	2230.4	U2OS	50
NT	2359.47	U2OS	50
NT	1088.5	U2OS	50
NT	1140.84	U2OS	50
NT	1861.17	U2OS	50
NT	2002.31	U2OS	50
NT	1103.57	U2OS	50
NT	2587.93	U2OS	50
NT	3647.18	U2OS	50
NT	1251.34	U2OS	50
NT	3689.76	U2OS	50
NT	1261.76	U2OS	50
NT	1045.32	U2OS	50
NT	876.69	U2OS	50
NT	1510.53	U2OS	50
NT	1494.82	U2OS	50
NT	2399.16	U2OS	50
NT	3591.92	U2OS	50
NT	2517.1	U2OS	50
NT	2584.19	U2OS	50
NT	3474.27	U2OS	50
NT	1349.06	U2OS	50
NT	2002.91	U2OS	50
NT	2092.98	U2OS	50
NT	2610.08	U2OS	50
NT	1247.97	U2OS	50
NT	2281.02	U2OS	50
NT	2917.15	U2OS	50
NT	1841.13	U2OS	50
NT	3244.87	U2OS	50
NT	944.91	U2OS	50
NT	1352.35	U2OS	50
NT	1901	U2OS	50
NT	1557.19	U2OS	50
NT	746.408	U2OS	50
NT	1122.5	U2OS	50
NT	2938.94	U2OS	50
NT	2823.22	U2OS	50
NT	1430.13	U2OS	50
NT	1149.9	U2OS	50
NT	2867.98	U2OS	50
NT	1558.29	U2OS	50
NT	2589.33	U2OS	50
NT	2202.56	U2OS	50
NT	1166.89	U2OS	50
NT	1143.22	U2OS	50
NT	1004.39	U2OS	50
NT	2324.84	U2OS	50
NT	2550.67	U2OS	50
NT	2015.41	U2OS	50
NT	1203.07	U2OS	50
NT	2121.29	U2OS	50
NT	2434.41	U2OS	50
NT	2326.27	U2OS	50
NT	1789.56	U2OS	50
NT	1902.6	U2OS	50
NT	1880.53	U2OS	50
NT	1867.45	U2OS	50
NT	1899.05	U2OS	50
NT	2623.2	U2OS	50
NT	1879.55	U2OS	50
NT	2690.18	U2OS	50
NT	1738.17	U2OS	50
NT	1711.58	U2OS	50
NT	1981.73	U2OS	50
NT	1756.03	U2OS	50
NT	2240.96	U2OS	50
NT	2572.6	U2OS	50
NT	804.587	U2OS	50
NT	1546.11	U2OS	50
NT	1767.4	U2OS	50
NT	1589.7	U2OS	50
NT	2606.63	U2OS	50
NT	2102.37	U2OS	50
NT	1683.81	U2OS	50
NT	2195.88	U2OS	50
NT	711.275	U2OS	50
NT	1221.88	U2OS	50
NT	2609.22	U2OS	50
NT	1819.1	U2OS	50
NT	2729.24	U2OS	50
NT	2090.59	U2OS	50
NT	880.394	U2OS	50
NT	3147.61	U2OS	50
NT	2348.1	U2OS	50
NT	720.351	U2OS	50
NT	1720.43	U2OS	50
NT	2833.71	U2OS	50
NT	1821.77	U2OS	50
NT	2814.95	U2OS	50
NT	1225.65	U2OS	50
NT	729.031	U2OS	50
NT	1523.95	U2OS	50
NT	943.631	U2OS	50
NT	1959.27	U2OS	50
NT	2792.12	U2OS	50
NT	2453.44	U2OS	50
NT	1108.29	U2OS	50
NT	3245.13	U2OS	50
NT	2621.51	U2OS	50
NT	1627.38	U2OS	50
NT	2627.44	U2OS	50
NT	1142.41	U2OS	50
NT	1357.53	U2OS	50
NT	2340.79	U2OS	50
NT	721.889	U2OS	50
NT	876.917	U2OS	50
NT	2779.95	U2OS	50
NT	2000.26	U2OS	50
NT	1782.77	U2OS	50
NT	720.412	U2OS	50
NT	820.014	U2OS	50
NT	2558.78	U2OS	50
NT	1097.93	U2OS	50
NT	1762.87	U2OS	50
NT	2859.99	U2OS	50
NT	2558.64	U2OS	50
NT	2301.59	U2OS	50
NT	1514.54	U2OS	50
NT	3327.2	U2OS	50
NT	2407.75	U2OS	50
NT	1626.16	U2OS	50
NT	1560.21	U2OS	50
NT	1024.22	U2OS	50
NT	1010.7	U2OS	50
NT	1835.65	U2OS	50
NT	2302.4	U2OS	50
NT	2219.38	U2OS	50
NT	2563.82	U2OS	50
NT	2684.21	U2OS	50
NT	1160.51	U2OS	50
NT	2367.09	U2OS	50
NT	2561.07	U2OS	50
NT	1297.47	U2OS	50
NT	3312.13	U2OS	50
NT	1738.25	U2OS	50
NT	805.036	U2OS	50
NT	817.273	U2OS	50
NT	2462.5	U2OS	50
NT	2548.35	U2OS	50
NT	3438.41	U2OS	50
NT	1811.63	U2OS	50
NT	2563.93	U2OS	50
NT	2383.21	U2OS	50
NT	2211.55	U2OS	50
NT	1805.21	U2OS	50
NT	2084.85	U2OS	50
NT	1885.01	U2OS	50
NT	1935.18	U2OS	50
NT	1514.01	U2OS	50
NT	2172.62	U2OS	50
NT	1564.34	U2OS	50
NT	2401.8	U2OS	50
NT	2654.53	U2OS	50
NT	1995.6	U2OS	50
NT	2298.91	U2OS	50
NT	2415.77	U2OS	50
NT	1703.45	U2OS	50
NT	1855.66	U2OS	50
NT	2063.64	U2OS	50
NT	2079.45	U2OS	50
NT	1614.11	U2OS	50
NT	2187.09	U2OS	50
NT	1842.53	U2OS	50
NT	1356.67	U2OS	50
NT	2012.43	U2OS	50
NT	2588.77	U2OS	50
NT	1690.28	U2OS	50
NT	2795.95	U2OS	50
NT	1502.18	U2OS	50
NT	1912.59	U2OS	50
NT	2694.05	U2OS	50
NT	1973.99	U2OS	50
NT	1162.31	U2OS	50
NT	2995.75	U2OS	50
NT	2856.66	U2OS	50
NT	2100.38	U2OS	50
NT	1112.27	U2OS	50
NT	1562.45	U2OS	50
NT	1703.5	U2OS	50
NT	873.889	U2OS	50
NT	2797.97	U2OS	50
NT	2071.65	U2OS	50
NT	799.195	U2OS	50
NT	839.033	U2OS	50
NT	1660.83	U2OS	50
NT	1798.87	U2OS	50
NT	1471.41	U2OS	50
NT	2180.25	U2OS	50
NT	2471.23	U2OS	50
NT	3286.02	U2OS	50
NT	1637.9	U2OS	50
NT	2893.02	U2OS	50
NT	2002.65	U2OS	50
NT	2987.72	U2OS	50
NT	2650.98	U2OS	50
NT	2353.37	U2OS	50
NT	2474.55	U2OS	50
NT	3349.47	U2OS	50
NT	1424.71	U2OS	50
NT	1303.53	U2OS	50
NT	3451.86	U2OS	50
NT	5082.91	U2OS	50
NT	2560.73	U2OS	50
NT	2895.6	U2OS	50
NT	4762.05	U2OS	50
NT	3243.83	U2OS	50
NT	4417.05	U2OS	50
NT	2041.51	U2OS	50
NT	2599.16	U2OS	50
NT	3610.67	U2OS	50
NT	1955.4	U2OS	50
NT	1954.7	U2OS	50
NT	2122.18	U2OS	50
NT	3165.46	U2OS	50
NT	2692.84	U2OS	50
NT	2795.99	U2OS	50
NT	2202.7	U2OS	50
NT	3387.53	U2OS	50
NT	2493.04	U2OS	50
NT	1027.24	U2OS	50
NT	2425.18	U2OS	50
NT	3382.99	U2OS	50
NT	799.114	U2OS	50
NT	954.516	U2OS	50
NT	3683.15	U2OS	50
NT	2365.08	U2OS	50
NT	2987.91	U2OS	50
NT	3231.11	U2OS	50
NT	3715.96	U2OS	50
NT	2245.85	U2OS	50
NT	1816.05	U2OS	50
NT	2118.17	U2OS	50
NT	3436.93	U2OS	50
NT	3753.14	U2OS	50
NT	1448.77	U2OS	50
NT	2327.58	U2OS	50
NT	1188.23	U2OS	50
NT	2609.89	U2OS	50
NT	2926.06	U2OS	50
NT	2513.14	U2OS	50
NT	3444.04	U2OS	50
NT	2339.91	U2OS	50
NT	3191.2	U2OS	50
NT	2969.25	U2OS	50
NT	3675.95	U2OS	50
NT	2450.4	U2OS	50
NT	2983.93	U2OS	50
NT	4828.9	U2OS	50
NT	2466.55	U2OS	50
NT	3149.05	U2OS	50
NT	3702.02	U2OS	50
NT	3050.18	U2OS	50
NT	2880.99	U2OS	50
NT	1798.22	U2OS	50
NT	4138.95	U2OS	50
NT	3866.42	U2OS	50
NT	2868.15	U2OS	50
NT	4083.07	U2OS	50
NT	2048.43	U2OS	50
NT	1321.97	U2OS	50
NT	2780.15	U2OS	50
NT	840.608	U2OS	50
NT	775.772	U2OS	50
NT	2790.42	U2OS	50
NT	4063.1	U2OS	50
NT	2970	U2OS	50
NT	2399.63	U2OS	50
NT	2735.61	U2OS	50
NT	840.792	U2OS	50
NT	2333.01	U2OS	50
NT	2554.09	U2OS	50
NT	2839.17	U2OS	50
NT	3021.48	U2OS	50
NT	2494.48	U2OS	50
NT	4012.91	U2OS	50
NT	3619.66	U2OS	50
NT	2223.66	U2OS	50
NT	2193.74	U2OS	50
NT	2927.53	U2OS	50
NT	3162.51	U2OS	50
NT	3577.8	U2OS	50
NT	3848.05	U2OS	50
NT	1781.41	U2OS	50
NT	3560.14	U2OS	50
NT	3400.52	U2OS	50
NT	5516.93	U2OS	50
NT	3527.69	U2OS	50
NT	3251.84	U2OS	50
NT	2719.3	U2OS	50
NT	3327.71	U2OS	50
NT	3519.6	U2OS	50
NT	1934.95	U2OS	50
NT	1021.49	U2OS	50
NT	3306.88	U2OS	50
NT	3729.57	U2OS	50
NT	2929.38	U2OS	50
NT	3519.65	U2OS	50
NT	4738.52	U2OS	50
NT	4813.2	U2OS	50
NT	2185.02	U2OS	50
NT	2131.19	U2OS	50
NT	5117.73	U2OS	50
NT	2757.31	U2OS	50
NT	3251.71	U2OS	50
NT	2754.78	U2OS	50
NT	3474.41	U2OS	50
NT	4206.58	U2OS	50
NT	2163.38	U2OS	50
NT	3680.61	U2OS	50
NT	1657.16	U2OS	50
NT	2156.14	U2OS	50
NT	3525.14	U2OS	50
NT	2496.59	U2OS	50
NT	2480.02	U2OS	50
NT	2186.25	U2OS	50
NT	3864.19	U2OS	50
NT	3634.91	U2OS	50
NT	4911.94	U2OS	50
NT	3086.38	U2OS	50
NT	4025.55	U2OS	50
NT	4087.93	U2OS	50
NT	4025.1	U2OS	50
NT	3998.53	U2OS	50
NT	4152.54	U2OS	50
NT	5391.08	U2OS	50
NT	2857.94	U2OS	50
NT	4058.3	U2OS	50
NT	2002.05	U2OS	50
NT	5805.31	U2OS	50
NT	4362.95	U2OS	50
NT	5282.64	U2OS	50
NT	3345.57	U2OS	50
NT	745.6	U2OS	50
NT	820.482	U2OS	50
NT	3191.58	U2OS	50
NT	2508.78	U2OS	50
NT	1313.86	U2OS	50
NT	1442.47	U2OS	50
NT	3496.03	U2OS	50
NT	2758.18	U2OS	50
NT	2722.09	U2OS	50
NT	2878.86	U2OS	50
NT	5795.7	U2OS	50
NT	3745.93	U2OS	50
NT	1896.69	U2OS	50
NT	3055	U2OS	50
NT	3297.59	U2OS	50
NT	2945.96	U2OS	50
NT	3557.03	U2OS	50
NT	2955.03	U2OS	50
NT	1818.84	U2OS	50
NT	4692.97	U2OS	50
NT	3550.75	U2OS	50
NT	3098.85	U2OS	50
NT	3321.96	U2OS	50
NT	2947.13	U2OS	50
NT	3849.45	U2OS	50
NT	2298.48	U2OS	50
NT	2871.25	U2OS	50
NT	2798.84	U2OS	50
NT	2833.93	U2OS	50
NT	4307.35	U2OS	50
NT	4439.21	U2OS	50
NT	3475.09	U2OS	50
NT	3256.47	U2OS	50
NT	4591.16	U2OS	50
NT	1189.78	U2OS	50
NT	3356.87	U2OS	50
NT	4162.18	U2OS	50
NT	2594.88	U2OS	50
NT	2620.99	U2OS	50
NT	2505.69	U2OS	50
NT	3964.82	U2OS	50
NT	3347.58	U2OS	50
NT	3690.9	U2OS	50
NT	3345.78	U2OS	50
NT	1790.19	U2OS	50
NT	2591.25	U2OS	50
NT	3267.48	U2OS	50
NT	3139.23	U2OS	50
NT	865.462	U2OS	50
NT	1972.24	U2OS	50
NT	2745.05	U2OS	50
NT	1915.79	U2OS	50
NT	2209.2	U2OS	50
NT	2682.23	U2OS	50
NT	3253.3	U2OS	50
NT	2475.48	U2OS	50
NT	1783.86	U2OS	50
NT	2592.64	U2OS	50
NT	2429.7	U2OS	50
NT	2465.88	U2OS	50
NT	2731	U2OS	50
NT	2758.67	U2OS	50
NT	1857.29	U2OS	50
NT	2651.56	U2OS	50
NT	908.817	U2OS	50
NT	1746.66	U2OS	50
NT	2357.37	U2OS	50
NT	3668.57	U2OS	50
NT	2545.24	U2OS	50
NT	4266.7	U2OS	50
NT	1178.56	U2OS	50
NT	6979.26	U2OS	50
NT	1339.72	U2OS	50
NT	4413.4	U2OS	50
NT	3679.54	U2OS	50
NT	4365.65	U2OS	50
NT	2523.24	U2OS	50
NT	2613.02	U2OS	50
NT	2397.73	U2OS	50
NT	1800.62	U2OS	50
NT	1974.03	U2OS	50
NT	4001.78	U2OS	50
NT	3682.49	U2OS	50
NT	2637.17	U2OS	50
NT	2721.52	U2OS	50
NT	2995.04	U2OS	50
NT	2909.11	U2OS	50
NT	2134.57	U2OS	50
NT	3933.42	U2OS	50
NT	2651.35	U2OS	50
NT	3564.44	U2OS	50
NT	2036.71	U2OS	50
NT	2433.98	U2OS	50
NT	3093.59	U2OS	50
NT	3486.92	U2OS	50
NT	2415.36	U2OS	50
NT	2641.76	U2OS	50
NT	3030.79	U2OS	50
NT	3154.65	U2OS	50
NT	3026.65	U2OS	50
NT	2728.23	U2OS	50
NT	2389.7	U2OS	50
NT	2794.66	U2OS	50
NT	2920.99	U2OS	50
NT	4050.84	U2OS	50
NT	3987.52	U2OS	50
NT	4149.73	U2OS	50
NT	3880.09	U2OS	50
NT	1750.2	U2OS	50
NT	1830.64	U2OS	50
NT	1128.33	U2OS	50
NT	807.536	U2OS	50
NT	3267.45	U2OS	50
NT	5122.49	U2OS	50
NT	4009.43	U2OS	50
NT	1433.4	U2OS	50
NT	2307.18	U2OS	50
NT	1785.12	U2OS	50
NT	1362.47	U2OS	50
NT	3762.36	U2OS	50
NT	2423.93	U2OS	50
NT	1024.37	U2OS	50
NT	2478.69	U2OS	50
NT	3173.05	U2OS	50
NT	1138.14	U2OS	50
NT	2868.07	U2OS	50
NT	1924.13	U2OS	50
NT	2689.54	U2OS	50
NT	2541.39	U2OS	50
NT	2815.3	U2OS	50
NT	1776.59	U2OS	50
NT	1554.75	U2OS	50
NT	1791.46	U2OS	50
NT	3539.88	U2OS	50
NT	1800.36	U2OS	50
NT	3078.2	U2OS	50
NT	2083.75	U2OS	50
NT	2918.64	U2OS	50
NT	1742.03	U2OS	50
NT	1078.55	U2OS	50
NT	1686.01	U2OS	50
NT	2632.45	U2OS	50
NT	5577.24	U2OS	50
NT	1866.54	U2OS	50
NT	2767.89	U2OS	50
NT	1555.46	U2OS	50
NT	2493.09	U2OS	50
NT	2010.32	U2OS	50
NT	1247.62	U2OS	50
NT	3059.3	U2OS	50
NT	1379.16	U2OS	50
NT	1573.98	U2OS	50
NT	1608.47	U2OS	50
NT	1127.91	U2OS	50
NT	1252.95	U2OS	50
NT	859.03	U2OS	50
NT	772.34	U2OS	50
NT	1689.13	U2OS	50
NT	2173.27	U2OS	50
NT	2088.64	U2OS	50
NT	758.054	U2OS	50
NT	1527.26	U2OS	50
NT	1484.26	U2OS	50
NT	2686.36	U2OS	50
NT	2768.45	U2OS	50
NT	863.485	U2OS	50
NT	2300.54	U2OS	50
NT	1654.36	U2OS	50
NT	3308.84	U2OS	50
NT	963.918	U2OS	50
NT	1920.56	U2OS	50
NT	2707.15	U2OS	50
NT	2858.65	U2OS	50
NT	831.665	U2OS	50
NT	1745.42	U2OS	50
NT	3069.71	U2OS	50
NT	3421.33	U2OS	50
NT	2183.91	U2OS	50
NT	2862.83	U2OS	50
NT	3042.15	U2OS	50
NT	2638.41	U2OS	50
NT	3637.79	U2OS	50
NT	3016.18	U2OS	50
NT	3803.39	U2OS	50
NT	3178.5	U2OS	50
NT	4189.79	U2OS	50
NT	2320.37	U2OS	50
NT	1209.4	U2OS	50
NT	1412.4	U2OS	50
NT	3354.11	U2OS	50
NT	1041.54	U2OS	50
NT	4374.01	U2OS	50
NT	2456.36	U2OS	50
NT	1363.11	U2OS	50
NT	896.43	U2OS	50
NT	1419.1	U2OS	50
NT	792.4	U2OS	50
NT	2068.83	U2OS	50
NT	2419.19	U2OS	50
NT	1187.2	U2OS	50
NT	2165.51	U2OS	50
NT	2401.21	U2OS	50
NT	1871.68	U2OS	50
NT	2202.53	U2OS	50
NT	825.282	U2OS	50
NT	1864.39	U2OS	50
NT	1836.59	U2OS	50
NT	2812.73	U2OS	50
NT	1442.41	U2OS	50
NT	2712.8	U2OS	50
NT	2517.08	U2OS	50
NT	1088.16	U2OS	50
NT	2820.78	U2OS	50
NT	2807.99	U2OS	50
NT	2317.58	U2OS	50
NT	1127.17	U2OS	50
NT	1722.64	U2OS	50
NT	805.576	U2OS	50
NT	1245.69	U2OS	50
NT	2135.6	U2OS	50
NT	1657.53	U2OS	50
NT	751.319	U2OS	50
NT	1234.77	U2OS	50
NT	834.305	U2OS	50
NT	1548.75	U2OS	50
NT	3189.16	U2OS	50
NT	2354.21	U2OS	50
NT	1387.32	U2OS	50
NT	1808.9	U2OS	50
NT	972.894	U2OS	50
NT	1421.11	U2OS	50
NT	1479.74	U2OS	50
NT	1031.15	U2OS	50
NT	2725.48	U2OS	50
NT	2459.93	U2OS	50
NT	2150.32	U2OS	50
NT	2189.34	U2OS	50
NT	2110.53	U2OS	50
NT	2261.24	U2OS	50
NT	1313.34	U2OS	50
NT	2036.34	U2OS	50
NT	2932.45	U2OS	50
NT	2741.89	U2OS	50
NT	3017.44	U2OS	50
NT	3275.3	U2OS	50
NT	1874.26	U2OS	50
NT	2352.98	U2OS	50
NT	3485.15	U2OS	50
NT	2017.22	U2OS	50
NT	2572.26	U2OS	50
NT	2891.95	U2OS	50
NT	3165.99	U2OS	50
NT	937.523	U2OS	50
NT	3150.15	U2OS	50
NT	4422.4	U2OS	50
NT	2586.24	U2OS	50
NT	4982.71	U2OS	50
NT	1896.93	U2OS	50
NT	1370.08	U2OS	50
NT	2959	U2OS	50
NT	1710.78	U2OS	50
NT	996.135	U2OS	50
NT	2230.66	U2OS	50
NT	4048.56	U2OS	50
NT	1367.38	U2OS	50
NT	1561.95	U2OS	50
NT	1444.76	U2OS	50
NT	2560.81	U2OS	50
NT	3441.95	U2OS	50
NT	1162.4	U2OS	50
NT	3236.78	U2OS	50
NT	3465.24	U2OS	50
NT	2887.72	U2OS	50
NT	3419.52	U2OS	50
NT	2445.69	U2OS	50
NT	2275.57	U2OS	50
NT	4573.19	U2OS	50
NT	2425.5	U2OS	50
NT	3000.43	U2OS	50
NT	2550.01	U2OS	50
NT	2847.74	U2OS	50
NT	3778.36	U2OS	50
NT	2931.25	U2OS	50
NT	5900.97	U2OS	50
NT	3622.05	U2OS	50
NT	1846.19	U2OS	50
NT	968.986	U2OS	50
NT	2844.83	U2OS	50
NT	3169.72	U2OS	50
NT	3068.07	U2OS	50
NT	3354.89	U2OS	50
NT	5081.96	U2OS	50
NT	3757.73	U2OS	50
NT	3211.77	U2OS	50
NT	3818.66	U2OS	50
NT	3105.99	U2OS	50
NT	2759.13	U2OS	50
NT	1729.02	U2OS	50
NT	3870.1	U2OS	50
NT	3483.02	U2OS	50
NT	3950.52	U2OS	50
NT	2534.64	U2OS	50
NT	1781.23	U2OS	50
NT	1639.55	U2OS	50
NT	2353.59	U2OS	50
NT	3513.59	U2OS	50
NT	764.633	U2OS	50
NT	1471.84	U2OS	50
NT	3079.59	U2OS	50
NT	3421.32	U2OS	50
NT	2030.32	U2OS	50
NT	3086.48	U2OS	50
NT	2883.59	U2OS	50
NT	5677.77	U2OS	50
NT	1249.76	U2OS	50
NT	3011.25	U2OS	50
NT	2943.86	U2OS	50
NT	3011.3	U2OS	50
NT	4868.71	U2OS	50
NT	3667.1	U2OS	50
NT	3722.87	U2OS	50
NT	3234.4	U2OS	50
NT	2542.14	U2OS	50
NT	2710.9	U2OS	50
NT	3799.31	U2OS	50
NT	4566.91	U2OS	50
NT	3653.71	U2OS	50
NT	2937.6	U2OS	50
NT	2379.66	U2OS	50
NT	3587.99	U2OS	50
NT	1673.9	U2OS	50
NT	2289.98	U2OS	50
NT	1639.9	U2OS	50
NT	717.67	U2OS	50
NT	1586.31	U2OS	50
NT	967.069	U2OS	50
NT	4192.54	U2OS	50
NT	3430.12	U2OS	50
NT	2911.77	U2OS	50
NT	3922.78	U2OS	50
NT	3466.67	U2OS	50
NT	2236.6	U2OS	50
NT	3025.13	U2OS	50
NT	2497.6	U2OS	50
NT	2295.76	U2OS	50
NT	3534.4	U2OS	50
NT	1064.97	U2OS	50
NT	1833.9	U2OS	50
NT	2821.97	U2OS	50
NT	2564.48	U2OS	50
NT	1437.91	U2OS	50
NT	1840.08	U2OS	50
NT	3439.56	U2OS	50
NT	3651.6	U2OS	50
NT	1122.13	U2OS	50
NT	2396.1	U2OS	50
NT	4585.09	U2OS	50
NT	1991.82	U2OS	50
NT	725.068	U2OS	50
NT	3797.57	U2OS	50
NT	2578.77	U2OS	50
NT	2518.94	U2OS	50
NT	1099.02	U2OS	50
NT	3490.45	U2OS	50
NT	3117.22	U2OS	50
NT	2829	U2OS	50
NT	1448.47	U2OS	50
NT	942.3	U2OS	50
NT	5039.55	U2OS	50
NT	3727	U2OS	50
NT	3961.68	U2OS	50
NT	4182.97	U2OS	50
NT	5155.35	U2OS	50
NT	2305.78	U2OS	50
NT	1271.46	U2OS	50
NT	5252.04	U2OS	50
NT	3828.38	U2OS	50
NT	1691.31	U2OS	50
NT	5005.72	U2OS	50
NT	1370.26	U2OS	50
NT	1171.24	U2OS	50
NT	3215.72	U2OS	50
NT	2863.08	U2OS	50
NT	1635.21	U2OS	50
NT	1201.51	U2OS	50
NT	941.743	U2OS	50
NT	2166.03	U2OS	50
NT	1179.46	U2OS	50
NT	3716.09	U2OS	50
NT	2314.6	U2OS	50
NT	2945.96	U2OS	50
NT	1241.33	U2OS	50
NT	794.481	U2OS	50
NT	4053.9	U2OS	50
NT	1658.36	U2OS	50
NT	3143.45	U2OS	50
NT	1843.72	U2OS	50
NT	3985.44	U2OS	50
NT	2386.2	U2OS	50
NT	1789.41	U2OS	50
NT	4265.15	U2OS	50
NT	4908.28	U2OS	50
NT	4320.11	U2OS	50
NT	1499.61	U2OS	50
NT	2127.57	U2OS	50
NT	2285.51	U2OS	50
NT	4026.69	U2OS	50
NT	3163.35	U2OS	50
NT	5340	U2OS	50
NT	2807.69	U2OS	50
NT	4319.51	U2OS	50
NT	3980.28	U2OS	50
NT	3244.14	U2OS	50
NT	4693.87	U2OS	50
NT	2498.3	U2OS	50
NT	2476.74	U2OS	50
NT	2071.99	U2OS	50
NT	3421.18	U2OS	50
NT	3626.07	U2OS	50
NT	5228.2	U2OS	50
NT	6066.5	U2OS	50
NT	4663.58	U2OS	50
NT	4112.35	U2OS	50
NT	4200.39	U2OS	50
NT	5117.43	U2OS	50
NT	4280.87	U2OS	50
NT	2644.95	U2OS	50
NT	3841.07	U2OS	50
NT	8284.77	U2OS	50
NT	1678.39	U2OS	50
NT	5077.38	U2OS	50
NT	1672.62	U2OS	50
NT	732.137	U2OS	50
NT	4655.97	U2OS	50
NT	3963.25	U2OS	50
NT	2333.96	U2OS	50
NT	1110.12	U2OS	50
NT	2670.85	U2OS	50
NT	3161.76	U2OS	50
NT	2821.15	U2OS	50
NT	4731.96	U2OS	50
NT	2393	U2OS	50
NT	3470.3	U2OS	50
NT	5040.88	U2OS	50
NT	6407.01	U2OS	50
NT	964.778	U2OS	50
NT	3968.52	U2OS	50
NT	4869.29	U2OS	50
NT	870.364	U2OS	50
NT	2813.24	U2OS	50
NT	4938.84	U2OS	50
NT	1854.41	U2OS	50
NT	5033.15	U2OS	50
NT	4190.34	U2OS	50
NT	1836.8	U2OS	50
NT	2164.18	U2OS	50
NT	3145.57	U2OS	50
NT	1904.4	U2OS	50
NT	4069.18	U2OS	50
NT	2668.73	U2OS	50
NT	2796.54	U2OS	50
NT	5547.41	U2OS	50
NT	2674.49	U2OS	50
NT	3281.18	U2OS	50
NT	2489.34	U2OS	50
NT	2366.15	U2OS	50
NT	2300.36	U2OS	50
NT	3502.48	U2OS	50
NT	2653.16	U2OS	50
NT	2980.39	U2OS	50
NT	4288.26	U2OS	50
NT	903.246	U2OS	50
NT	2679.1	U2OS	50
NT	2613.57	U2OS	50
NT	3572.63	U2OS	50
NT	2920.15	U2OS	50
NT	1494.73	U2OS	50
NT	2262.33	U2OS	50
NT	1296.48	U2OS	50
NT	1461.52	U2OS	50
NT	2917.8	U2OS	50
NT	1151.18	U2OS	50
NT	3157.34	U2OS	50
NT	2926.03	U2OS	50
NT	2257.57	U2OS	50
NT	1232.8	U2OS	50
NT	1665.11	U2OS	50
NT	2568.51	U2OS	50
NT	887.327	U2OS	50
NT	3331.88	U2OS	50
NT	3003.55	U2OS	50
NT	1162.76	U2OS	50
NT	2244.62	U2OS	50
NT	1545.81	U2OS	50
NT	3801.57	U2OS	50
NT	2659.27	U2OS	50
NT	4498.47	U2OS	50
NT	1900.35	U2OS	50
NT	2962.75	U2OS	50
NT	3026.49	U2OS	50
NT	1848.11	U2OS	50
NT	6340.28	U2OS	50
NT	4071.83	U2OS	50
NT	1391.1	U2OS	50
NT	3404.65	U2OS	50
NT	2288.46	U2OS	50
NT	2488.03	U2OS	50
NT	2629.36	U2OS	50
NT	3933.89	U2OS	50
NT	4431.53	U2OS	50
NT	2664.43	U2OS	50
NT	1931.42	U2OS	50
NT	4296.53	U2OS	50
NT	3080.48	U2OS	50
NT	2117.68	U2OS	50
NT	2609.66	U2OS	50
NT	832.846	U2OS	50
NT	2432.47	U2OS	50
NT	1181.75	U2OS	50
NT	4068.89	U2OS	50
NT	1955.93	U2OS	50
NT	881.164	U2OS	50
NT	2373.54	U2OS	50
NT	1892.84	U2OS	50
NT	2266.57	U2OS	50
NT	3284.55	U2OS	50
NT	3136.4	U2OS	50
NT	2167.22	U2OS	50
NT	4672.07	U2OS	50
NT	3250.76	U2OS	50
NT	752.271	U2OS	50
NT	1614.52	U2OS	50
NT	4629.85	U2OS	50
NT	2432.58	U2OS	50
NT	3281.08	U2OS	50
NT	2363.86	U2OS	50
NT	5040.67	U2OS	50
NT	2983.24	U2OS	50
NT	5484	U2OS	50
NT	1580.31	U2OS	50
NT	2976.43	U2OS	50
NT	3397.16	U2OS	50
NT	3252.35	U2OS	50
NT	4047.11	U2OS	50
NT	1945.18	U2OS	50
NT	3998.63	U2OS	50
NT	1726.4	U2OS	50
NT	4684.12	U2OS	50
NT	1944.42	U2OS	50
NT	2993.18	U2OS	50
NT	2804.36	U2OS	50
NT	4308.31	U2OS	50
NT	1619.42	U2OS	50
NT	4836.83	U2OS	50
NT	4684.08	U2OS	50
NT	2986.04	U2OS	50
NT	1234.32	U2OS	50
NT	1980.82	U2OS	50
NT	3355.78	U2OS	50
NT	2813.72	U2OS	50
NT	3953.04	U2OS	50
NT	1511.88	U2OS	50
NT	2134.69	U2OS	50
NT	3973.9	U2OS	50
NT	2317.54	U2OS	50
NT	3126.3	U2OS	50
NT	3119.9	U2OS	50
NT	2845.73	U2OS	50
NT	2292.91	U2OS	50
NT	3648.48	U2OS	50
NT	2159.92	U2OS	50
NT	2004.07	U2OS	50
NT	2528.55	U2OS	50
NT	3747.81	U2OS	50
NT	2075.16	U2OS	50
NT	2490.49	U2OS	50
NT	1951.94	U2OS	50
NT	3694.09	U2OS	50
NT	2841.07	U2OS	50
NT	2019.27	U2OS	50
NT	2680.04	U2OS	50
NT	3186.77	U2OS	50
NT	1126.27	U2OS	50
NT	1931.89	U2OS	50
NT	1809.9	U2OS	50
NT	3672.49	U2OS	50
NT	1765.01	U2OS	50
NT	2989.36	U2OS	50
NT	4703.71	U2OS	50
NT	2828.65	U2OS	50
NT	1520.72	U2OS	50
NT	2349.42	U2OS	50
NT	2451.74	U2OS	50
NT	1054.4	U2OS	50
NT	2385.46	U2OS	50
NT	1493.21	U2OS	50
NT	2707.97	U2OS	50
NT	2712.52	U2OS	50
NT	1089.19	U2OS	50
NT	1584.65	U2OS	50
NT	1286.22	U2OS	50
NT	824.526	U2OS	50
NT	2228.02	U2OS	50
NT	906.093	U2OS	50
NT	2081.35	U2OS	50
NT	1850.27	U2OS	50
NT	3023.14	U2OS	50
NT	2024.66	U2OS	50
NT	1876.9	U2OS	50
NT	1505	U2OS	50
NT	1666.18	U2OS	50
NT	1210.26	U2OS	50
NT	3537.76	U2OS	50
NT	2744.5	U2OS	50
NT	2486.72	U2OS	50
NT	2621.93	U2OS	50
NT	1884.45	U2OS	50
NT	2802.01	U2OS	50
NT	2650.56	U2OS	50
NT	3088.57	U2OS	50
NT	2508.66	U2OS	50
NT	2734.35	U2OS	50
NT	2171.29	U2OS	50
NT	1998.74	U2OS	50
NT	3146.53	U2OS	50
NT	2796.02	U2OS	50
NT	3111.68	U2OS	50
NT	1527.72	U2OS	50
NT	2632.21	U2OS	50
NT	2482.16	U2OS	50
NT	1800.31	U2OS	50
NT	1540.87	U2OS	50
NT	2396	U2OS	50
NT	3062.16	U2OS	50
NT	2561.72	U2OS	50
NT	1744.57	U2OS	50
NT	1874.86	U2OS	50
NT	3028.27	U2OS	50
NT	3072.66	U2OS	50
NT	2540.53	U2OS	50
NT	1340.61	U2OS	50
NT	4314.3	U2OS	50
NT	2566.66	U2OS	50
NT	2024.53	U2OS	50
NT	966.175	U2OS	50
NT	1769.24	U2OS	50
NT	4563.77	U2OS	50
NT	3986.94	U2OS	50
NT	3777.77	U2OS	50
NT	2714.67	U2OS	50
NT	1815.54	U2OS	50
NT	1834.19	U2OS	50
NT	1987.03	U2OS	50
NT	4114.63	U2OS	50
NT	2388.3	U2OS	50
NT	3726.2	U2OS	50
NT	1070.12	U2OS	50
NT	2889.73	U2OS	50
NT	1363.62	U2OS	50
NT	2317.17	U2OS	50
NT	2537.26	U2OS	50
NT	1464.79	U2OS	50
NT	1053.74	U2OS	50
NT	1969.09	U2OS	50
NT	2862.14	U2OS	50
NT	1660.98	U2OS	50
NT	2343.9	U2OS	50
NT	1336.04	U2OS	50
NT	3864.02	U2OS	50
NT	2138.44	U2OS	50
NT	1106.58	U2OS	50
NT	1095.65	U2OS	50
NT	4372.03	U2OS	50
NT	1050.18	U2OS	50
NT	3211.04	U2OS	50
NT	899.214	U2OS	50
NT	2377.54	U2OS	50
NT	5216.92	U2OS	50
NT	2236.5	U2OS	50
NT	1642.38	U2OS	50
NT	4743.62	U2OS	50
NT	881.348	U2OS	50
NT	4815.87	U2OS	50
NT	1307.81	U2OS	50
NT	3696.65	U2OS	50
NT	4982.78	U2OS	50
NT	4261.46	U2OS	50
NT	958.395	U2OS	50
NT	3039.79	U2OS	50
NT	4502.63	U2OS	50
NT	2340.02	U2OS	50
NT	2141.26	U2OS	50
NT	2767.79	U2OS	50
NT	3825.48	U2OS	50
NT	4139.48	U2OS	50
NT	3677.57	U2OS	50
NT	1579.4	U2OS	50
NT	837.331	U2OS	50
NT	3059.61	U2OS	50
NT	1876.86	U2OS	50
NT	4230.31	U2OS	50
NT	2551.07	U2OS	50
NT	4412.75	U2OS	50
NT	2511.65	U2OS	50
NT	2566.29	U2OS	50
NT	2516.48	U2OS	50
NT	1275.81	U2OS	50
NT	2245.45	U2OS	50
NT	2160.67	U2OS	50
NT	2795.4	U2OS	50
NT	1292.43	U2OS	50
NT	2114.49	U2OS	50
NT	2935.99	U2OS	50
NT	4735.58	U2OS	50
NT	2143.31	U2OS	50
NT	3569.04	U2OS	50
NT	2891.71	U2OS	50
NT	5640.54	U2OS	50
NT	3560.33	U2OS	50
NT	1446.71	U2OS	50
NT	4866.24	U2OS	50
NT	3433.8	U2OS	50
NT	2288.67	U2OS	50
NT	2299.5	U2OS	50
NT	1346	U2OS	50
NT	3474.54	U2OS	50
NT	2692.26	U2OS	50
NT	1280.41	U2OS	50
NT	1904.36	U2OS	50
NT	3171.08	U2OS	50
NT	979.673	U2OS	50
NT	3675.77	U2OS	50
NT	4012.27	U2OS	50
NT	4891.68	U2OS	50
NT	1968.73	U2OS	50
NT	2504.29	U2OS	50
NT	2541.71	U2OS	50
NT	3511.07	U2OS	50
NT	3767.77	U2OS	50
NT	3405.4	U2OS	50
NT	3246.85	U2OS	50
NT	2977.24	U2OS	50
NT	1703.7	U2OS	50
NT	3194.22	U2OS	50
NT	3266.86	U2OS	50
NT	3389.52	U2OS	50
NT	3355.27	U2OS	50
NT	3270.99	U2OS	50
NT	3680.9	U2OS	50
NT	4394.52	U2OS	50
NT	4175.61	U2OS	50
NT	2563.56	U2OS	50
NT	3242.47	U2OS	50
NT	3909.15	U2OS	50
NT	1946.22	U2OS	50
NT	1665.74	U2OS	50
NT	2341.43	U2OS	50
NT	4218.72	U2OS	50
NT	1669.3	U2OS	50
NT	1931.67	U2OS	50
NT	725.14	U2OS	50
NT	944.399	U2OS	50
NT	2769.33	U2OS	50
NT	915.632	U2OS	50
NT	3038.73	U2OS	50
NT	3753.48	U2OS	50
NT	1257.24	U2OS	50
NT	2127.56	U2OS	50
NT	1868.9	U2OS	50
NT	2907.15	U2OS	50
NT	1459.85	U2OS	50
NT	1269.97	U2OS	50
NT	2525.79	U2OS	50
NT	4501.74	U2OS	50
NT	4054.22	U2OS	50
NT	3254.53	U2OS	50
NT	2238.32	U2OS	50
NT	3304.27	U2OS	50
NT	3354.61	U2OS	50
NT	4488.52	U2OS	50
NT	1511.28	U2OS	50
NT	3125.78	U2OS	50
NT	1589.46	U2OS	50
NT	2132.28	U2OS	50
NT	3441.14	U2OS	50
NT	3488.69	U2OS	50
NT	3355.22	U2OS	50
NT	3207.76	U2OS	50
NT	5184.9	U2OS	50
NT	815.358	U2OS	50
NT	1667.32	U2OS	50
NT	6148.97	U2OS	50
NT	5133.46	U2OS	50
NT	5994.43	U2OS	50
NT	1932.46	U2OS	50
NT	4926.89	U2OS	50
NT	2953.08	U2OS	50
NT	4278.03	U2OS	50
NT	3878.72	U2OS	50
NT	2461.25	U2OS	50
NT	903.399	U2OS	50
NT	2478.31	U2OS	50
NT	2761.54	U2OS	50
NT	2217.83	U2OS	50
NT	4168.92	U2OS	50
NT	3128.94	U2OS	50
NT	3540	U2OS	50
NT	4495.09	U2OS	50
NT	977.839	U2OS	50
NT	1788.15	U2OS	50
NT	6013.57	U2OS	50
NT	5564.37	U2OS	50
NT	4983.45	U2OS	50
NT	3900.66	U2OS	50
NT	5627.24	U2OS	50
NT	2909.3	U2OS	50
NT	2198.59	U2OS	50
NT	1652.22	U2OS	50
NT	5263.21	U2OS	50
NT	4357.82	U2OS	50
NT	3347.76	U2OS	50
NT	1559.58	U2OS	50
NT	1239.78	U2OS	50
NT	2103.18	U2OS	50
NT	2123.2	U2OS	50
NT	1130.86	U2OS	50
NT	6137.85	U2OS	50
NT	4046.66	U2OS	50
NT	3292.96	U2OS	50
NT	2288.21	U2OS	50
NT	1098.05	U2OS	50
NT	4588.41	U2OS	50
NT	4289.22	U2OS	50
NT	5563.27	U2OS	50
3.2	3340	U2OS	52
3.2	1036.13	U2OS	52
3.2	2879.38	U2OS	52
3.2	1696.68	U2OS	52
3.2	2650.76	U2OS	52
3.2	2890.23	U2OS	52
3.2	3497.85	U2OS	52
3.2	1556.97	U2OS	52
3.2	2992.59	U2OS	52
3.2	3049.41	U2OS	52
3.2	1895.03	U2OS	52
3.2	4398.78	U2OS	52
3.2	3694.5	U2OS	52
3.2	4590.34	U2OS	52
3.2	4034.93	U2OS	52
3.2	4874.89	U2OS	52
3.2	5082.44	U2OS	52
3.2	4375.51	U2OS	52
3.2	3532.07	U2OS	52
3.2	1206.1	U2OS	52
3.2	4654.64	U2OS	52
3.2	1824.92	U2OS	52
3.2	2929.41	U2OS	52
3.2	2998.89	U2OS	52
3.2	816.099	U2OS	52
3.2	3132.19	U2OS	52
3.2	1566.85	U2OS	52
3.2	2861.06	U2OS	52
3.2	4489.32	U2OS	52
3.2	4318.47	U2OS	52
3.2	3754.34	U2OS	52
3.2	3768.95	U2OS	52
3.2	3982.57	U2OS	52
3.2	3342.58	U2OS	52
3.2	3590.63	U2OS	52
3.2	3200.63	U2OS	52
3.2	741.479	U2OS	52
3.2	3261.89	U2OS	52
3.2	4845.46	U2OS	52
3.2	2502.38	U2OS	52
3.2	2552.16	U2OS	52
3.2	4412.08	U2OS	52
3.2	4425.65	U2OS	52
3.2	4382.28	U2OS	52
3.2	5651.43	U2OS	52
3.2	2260.97	U2OS	52
3.2	727.881	U2OS	52
3.2	1709.21	U2OS	52
3.2	2748.55	U2OS	52
3.2	2615.26	U2OS	52
3.2	2612.46	U2OS	52
3.2	1880.6	U2OS	52
3.2	2142.78	U2OS	52
3.2	3232.72	U2OS	52
3.2	2719.45	U2OS	52
3.2	3620.16	U2OS	52
3.2	3437.27	U2OS	52
3.2	2194.71	U2OS	52
3.2	2451.15	U2OS	52
3.2	3137.76	U2OS	52
3.2	4469.16	U2OS	52
3.2	853.045	U2OS	52
3.2	4699	U2OS	52
3.2	2098.68	U2OS	52
3.2	2914.9	U2OS	52
3.2	3927.14	U2OS	52
3.2	2298.75	U2OS	52
3.2	2081.38	U2OS	52
3.2	4928.22	U2OS	52
3.2	4774.21	U2OS	52
3.2	1937.4	U2OS	52
3.2	1727.08	U2OS	52
3.2	1366.91	U2OS	52
3.2	5141.96	U2OS	52
3.2	1877.1	U2OS	52
3.2	2898.33	U2OS	52
3.2	3041.04	U2OS	52
3.2	2051.55	U2OS	52
3.2	1451.14	U2OS	52
3.2	2353.88	U2OS	52
3.2	4109.42	U2OS	52
3.2	3098.54	U2OS	52
3.2	3881.3	U2OS	52
3.2	2275.48	U2OS	52
3.2	2845.66	U2OS	52
3.2	2558.34	U2OS	52
3.2	3682.46	U2OS	52
3.2	3396.66	U2OS	52
3.2	2349.11	U2OS	52
3.2	2485.07	U2OS	52
3.2	2256.89	U2OS	52
3.2	2659.01	U2OS	52
3.2	2317.05	U2OS	52
3.2	1311	U2OS	52
3.2	2690.36	U2OS	52
3.2	5504.72	U2OS	52
3.2	3215.49	U2OS	52
3.2	4239.93	U2OS	52
3.2	4009.96	U2OS	52
3.2	2548.21	U2OS	52
3.2	2984.81	U2OS	52
3.2	4143.34	U2OS	52
3.2	4525.24	U2OS	52
3.2	1481.03	U2OS	52
3.2	2279.36	U2OS	52
3.2	4081.44	U2OS	52
3.2	5004.17	U2OS	52
3.2	4329.1	U2OS	52
3.2	1545.51	U2OS	52
3.2	1303.83	U2OS	52
3.2	2804.14	U2OS	52
3.2	2803.05	U2OS	52
3.2	1587.22	U2OS	52
3.2	3484.78	U2OS	52
3.2	834.219	U2OS	52
3.2	1825.12	U2OS	52
3.2	3441.29	U2OS	52
3.2	1267.65	U2OS	52
3.2	3745.25	U2OS	52
3.2	4118.47	U2OS	52
3.2	2735.53	U2OS	52
3.2	3699.2	U2OS	52
3.2	792.676	U2OS	52
3.2	2912.86	U2OS	52
3.2	2822.26	U2OS	52
3.2	1276.23	U2OS	52
3.2	3306.91	U2OS	52
3.2	2152.6	U2OS	52
3.2	3385.16	U2OS	52
3.2	2819.91	U2OS	52
3.2	2385.93	U2OS	52
3.2	2572.55	U2OS	52
3.2	1548.8	U2OS	52
3.2	4531.05	U2OS	52
3.2	1114.63	U2OS	52
3.2	1613.09	U2OS	52
3.2	6500.25	U2OS	52
3.2	3518.74	U2OS	52
3.2	1424.39	U2OS	52
3.2	3119.39	U2OS	52
3.2	4669.26	U2OS	52
3.2	2498.88	U2OS	52
3.2	5985.2	U2OS	52
3.2	1221.28	U2OS	52
3.2	2720.42	U2OS	52
3.2	704.201	U2OS	52
3.2	4330.38	U2OS	52
3.2	1985.6	U2OS	52
3.2	839.187	U2OS	52
3.2	3410.81	U2OS	52
3.2	4006.01	U2OS	52
3.2	2322	U2OS	52
3.2	4259.64	U2OS	52
3.2	4717.22	U2OS	52
3.2	3062.19	U2OS	52
3.2	3969.85	U2OS	52
3.2	5804.11	U2OS	52
3.2	2644.42	U2OS	52
3.2	2354.74	U2OS	52
3.2	1988.83	U2OS	52
3.2	2366.53	U2OS	52
3.2	8775.65	U2OS	52
3.2	3958.49	U2OS	52
3.2	4426.13	U2OS	52
3.2	3399.67	U2OS	52
3.2	3669.51	U2OS	52
3.2	4575.81	U2OS	52
3.2	4584.98	U2OS	52
3.2	1232.07	U2OS	52
3.2	1459.16	U2OS	52
3.2	4328.57	U2OS	52
3.2	1235.1	U2OS	52
3.2	2914.72	U2OS	52
3.2	2579.78	U2OS	52
3.2	2440.53	U2OS	52
3.2	4401.64	U2OS	52
3.2	4075.49	U2OS	52
3.2	3062.84	U2OS	52
3.2	5089.23	U2OS	52
3.2	1745.71	U2OS	52
3.2	1747.04	U2OS	52
3.2	1589.97	U2OS	52
3.2	2700.02	U2OS	52
3.2	2743.4	U2OS	52
3.2	4158.89	U2OS	52
3.2	2542.58	U2OS	52
3.2	3885.26	U2OS	52
3.2	4984.48	U2OS	52
3.2	5200.31	U2OS	52
3.2	4052.72	U2OS	52
3.2	5755.01	U2OS	52
3.2	5906.74	U2OS	52
3.2	6667.96	U2OS	52
3.2	5388.91	U2OS	52
3.2	4339.64	U2OS	52
3.2	2625.83	U2OS	52
3.2	4082.99	U2OS	52
3.2	4420.34	U2OS	52
3.2	5428.9	U2OS	52
3.2	1596.2	U2OS	52
3.2	4729.09	U2OS	52
3.2	5858.28	U2OS	52
3.2	3398.43	U2OS	52
3.2	6381.84	U2OS	52
3.2	1511.61	U2OS	52
3.2	3992.79	U2OS	52
3.2	6109.93	U2OS	52
3.2	5337.19	U2OS	52
3.2	5891.71	U2OS	52
3.2	3275.51	U2OS	52
3.2	1812.73	U2OS	52
3.2	948.64	U2OS	52
3.2	3570.41	U2OS	52
3.2	4163.68	U2OS	52
3.2	4915.16	U2OS	52
3.2	1347.11	U2OS	52
3.2	6431.45	U2OS	52
3.2	1571.06	U2OS	52
3.2	4360.59	U2OS	52
3.2	1692.93	U2OS	52
3.2	1676.21	U2OS	52
3.2	1866.67	U2OS	52
3.2	2827.26	U2OS	52
3.2	4431.93	U2OS	52
3.2	3183.66	U2OS	52
3.2	5196.02	U2OS	52
3.2	2639.7	U2OS	52
3.2	5729.28	U2OS	52
3.2	6199.54	U2OS	52
3.2	5787.49	U2OS	52
3.2	4828.78	U2OS	52
3.2	5723	U2OS	52
3.2	6150.91	U2OS	52
3.2	2073.08	U2OS	52
3.2	4654.26	U2OS	52
3.2	2076.96	U2OS	52
3.2	6271.91	U2OS	52
3.2	5814.9	U2OS	52
3.2	6862.65	U2OS	52
3.2	2233.37	U2OS	52
3.2	2957.07	U2OS	52
3.2	4110.73	U2OS	52
3.2	2051	U2OS	52
3.2	3788.19	U2OS	52
3.2	4330.17	U2OS	52
3.2	4066.44	U2OS	52
3.2	3547.33	U2OS	52
3.2	4192.1	U2OS	52
3.2	5532.68	U2OS	52
3.2	3100.82	U2OS	52
3.2	3604.17	U2OS	52
3.2	1651.81	U2OS	52
3.2	4396.27	U2OS	52
3.2	1491.95	U2OS	52
3.2	3495.03	U2OS	52
3.2	3217.25	U2OS	52
3.2	3328.99	U2OS	52
3.2	5936.31	U2OS	52
3.2	3622.33	U2OS	52
3.2	4099.17	U2OS	52
3.2	6308.98	U2OS	52
3.2	7531.96	U2OS	52
3.2	1474.15	U2OS	52
3.2	4624.44	U2OS	52
3.2	5092.37	U2OS	52
3.2	1737.22	U2OS	52
3.2	4911.43	U2OS	52
3.2	2734.17	U2OS	52
3.2	3229.81	U2OS	52
3.2	7188.25	U2OS	52
3.2	4810.2	U2OS	52
3.2	3762.82	U2OS	52
3.2	2616.06	U2OS	52
3.2	3057.68	U2OS	52
3.2	8026.98	U2OS	52
3.2	2716.27	U2OS	52
3.2	3612.63	U2OS	52
3.2	2258.22	U2OS	52
3.2	2470.27	U2OS	52
3.2	2433.39	U2OS	52
3.2	2058.72	U2OS	52
3.2	3100.17	U2OS	52
3.2	3259.35	U2OS	52
3.2	3660.75	U2OS	52
3.2	3651.06	U2OS	52
3.2	4546.78	U2OS	52
3.2	3436.77	U2OS	52
3.2	5918.61	U2OS	52
3.2	1347.48	U2OS	52
3.2	3610.57	U2OS	52
3.2	795.936	U2OS	52
3.2	4996.13	U2OS	52
3.2	1789.21	U2OS	52
3.2	1324.39	U2OS	52
3.2	3427.37	U2OS	52
3.2	6127.4	U2OS	52
3.2	3509.24	U2OS	52
3.2	2867.56	U2OS	52
3.2	3233.82	U2OS	52
3.2	5758.87	U2OS	52
3.2	4863.83	U2OS	52
3.2	2839.37	U2OS	52
3.2	3635.89	U2OS	52
3.2	3517.76	U2OS	52
3.2	3657.68	U2OS	52
3.2	1785.24	U2OS	52
3.2	3256.01	U2OS	52
3.2	4046.84	U2OS	52
3.2	3089.24	U2OS	52
3.2	3599.92	U2OS	52
3.2	3269.93	U2OS	52
3.2	4619.68	U2OS	52
3.2	3925.24	U2OS	52
3.2	4086.74	U2OS	52
3.2	3470.32	U2OS	52
3.2	2793.97	U2OS	52
3.2	2937.28	U2OS	52
3.2	4407.36	U2OS	52
3.2	3287.99	U2OS	52
3.2	5213.56	U2OS	52
3.2	3677.83	U2OS	52
3.2	2945.77	U2OS	52
3.2	2877.91	U2OS	52
3.2	1768.55	U2OS	52
3.2	4805.11	U2OS	52
3.2	1345.06	U2OS	52
3.2	975.587	U2OS	52
3.2	4905	U2OS	52
3.2	2942.66	U2OS	52
3.2	2882.25	U2OS	52
3.2	1404.39	U2OS	52
3.2	3373.08	U2OS	52
3.2	1627.61	U2OS	52
3.2	3506.8	U2OS	52
3.2	3034.12	U2OS	52
3.2	2056.96	U2OS	52
3.2	4840.23	U2OS	52
3.2	5176.14	U2OS	52
3.2	2900.11	U2OS	52
3.2	3518.04	U2OS	52
3.2	1278.04	U2OS	52
3.2	1003.77	U2OS	52
3.2	2659.04	U2OS	52
3.2	3576.5	U2OS	52
3.2	3486.98	U2OS	52
3.2	3411.39	U2OS	52
3.2	3697.65	U2OS	52
3.2	3806.71	U2OS	52
3.2	2314.32	U2OS	52
3.2	3605.05	U2OS	52
3.2	1549.8	U2OS	52
3.2	2872.63	U2OS	52
3.2	1777.5	U2OS	52
3.2	1137.06	U2OS	52
3.2	4399.18	U2OS	52
3.2	3726.4	U2OS	52
3.2	5711.63	U2OS	52
3.2	3022.8	U2OS	52
3.2	1165.15	U2OS	52
3.2	4534.49	U2OS	52
3.2	940.324	U2OS	52
3.2	4668.4	U2OS	52
3.2	3847.51	U2OS	52
3.2	3820.19	U2OS	52
3.2	2370.13	U2OS	52
3.2	5141.96	U2OS	52
3.2	2039.73	U2OS	52
3.2	1904.24	U2OS	52
3.2	4599.71	U2OS	52
3.2	4591.07	U2OS	52
3.2	4842.77	U2OS	52
3.2	4656.18	U2OS	52
3.2	2397.66	U2OS	52
3.2	4425.93	U2OS	52
3.2	5060.06	U2OS	52
3.2	3699.39	U2OS	52
3.2	3204.61	U2OS	52
3.2	2498.91	U2OS	52
3.2	1260.11	U2OS	52
3.2	1541.26	U2OS	52
3.2	2896.8	U2OS	52
3.2	1353.11	U2OS	52
3.2	4478.71	U2OS	52
3.2	3729.83	U2OS	52
3.2	3581.82	U2OS	52
3.2	1099.47	U2OS	52
3.2	1774.3	U2OS	52
3.2	3588.85	U2OS	52
3.2	3634.22	U2OS	52
3.2	3780.79	U2OS	52
3.2	2836.39	U2OS	52
3.2	3223.1	U2OS	52
3.2	3965.59	U2OS	52
3.2	5228.75	U2OS	52
3.2	3573.32	U2OS	52
3.2	4355.16	U2OS	52
3.2	5192.21	U2OS	52
3.2	2927.53	U2OS	52
3.2	4012.58	U2OS	52
3.2	3299.74	U2OS	52
3.2	3800.56	U2OS	52
3.2	4443.37	U2OS	52
3.2	2534.66	U2OS	52
3.2	4372.47	U2OS	52
3.2	5739.01	U2OS	52
3.2	2699.29	U2OS	52
3.2	3355.27	U2OS	52
3.2	4666.97	U2OS	52
3.2	1728.15	U2OS	52
3.2	4037.57	U2OS	52
3.2	4240.27	U2OS	52
3.2	3182.27	U2OS	52
3.2	4196.87	U2OS	52
3.2	4938.32	U2OS	52
3.2	1660.52	U2OS	52
3.2	2388.95	U2OS	52
3.2	2735.28	U2OS	52
3.2	3636.44	U2OS	52
3.2	4967.47	U2OS	52
3.2	3849.8	U2OS	52
3.2	3324.05	U2OS	52
3.2	4608.81	U2OS	52
3.2	5250.41	U2OS	52
3.2	1416.56	U2OS	52
3.2	3778.44	U2OS	52
3.2	3718.48	U2OS	52
3.2	3536.56	U2OS	52
3.2	3772.04	U2OS	52
3.2	3147.22	U2OS	52
3.2	4559.79	U2OS	52
3.2	4139.76	U2OS	52
3.2	4234.32	U2OS	52
3.2	4531.45	U2OS	52
3.2	3331.69	U2OS	52
3.2	5228.59	U2OS	52
[truncated: 32,483 more rows]

## Sheet: Extended Data Fig 1m
cell	sample	value
HeLa	NT	1.03316
HeLa	NT	1.2591
HeLa	NT	0.953212
HeLa	NT	0.998642
HeLa	NT	1.0141
HeLa	NT	1.04923
HeLa	NT	0.923534
HeLa	NT	1.1211
HeLa	NT	1.00718
HeLa	NT	0.991501
HeLa	NT	1.083
HeLa	NT	1.21292
HeLa	NT	1.25344
HeLa	NT	1.04338
HeLa	NT	0.878853
HeLa	NT	0.932199
HeLa	NT	1.29537
HeLa	NT	1.26818
HeLa	NT	1.07381
HeLa	NT	0.918162
HeLa	NT	1.01661
HeLa	NT	1.06041
HeLa	NT	1.02384
HeLa	NT	1.20985
HeLa	NT	0.947762
HeLa	NT	1.21374
HeLa	NT	0.957613
HeLa	NT	1.0706
HeLa	NT	1.17755
HeLa	NT	1.12353
HeLa	NT	1.049
HeLa	NT	1.03592
HeLa	NT	1.23845
HeLa	NT	1.2131
HeLa	NT	0.950052
HeLa	NT	0.956191
HeLa	NT	1.13928
HeLa	NT	0.938856
HeLa	NT	1.11834
HeLa	NT	0.92279
HeLa	NT	0.909498
HeLa	NT	1.02754
HeLa	NT	0.950227
HeLa	NT	0.885818
HeLa	NT	1.14376
HeLa	NT	1.0496
HeLa	NT	1.08729
HeLa	NT	1.08022
HeLa	NT	1.09804
HeLa	NT	0.945344
HeLa	NT	1.19947
HeLa	NT	0.995686
HeLa	NT	1.07365
HeLa	NT	1.07424
HeLa	NT	1.00585
HeLa	NT	1.02428
HeLa	NT	1.38862
HeLa	NT	0.978386
HeLa	NT	0.755693
HeLa	NT	0.869094
HeLa	NT	1.06487
HeLa	NT	0.960747
HeLa	NT	1.17285
HeLa	NT	1.00201
HeLa	NT	0.972298
HeLa	NT	1.02858
HeLa	NT	1.02095
HeLa	NT	0.877201
HeLa	NT	1.05717
HeLa	NT	1.06426
HeLa	NT	0.767382
HeLa	NT	1.19166
HeLa	NT	0.903556
HeLa	NT	1.10688
HeLa	NT	1.11876
HeLa	NT	1.00249
HeLa	NT	0.929377
HeLa	NT	1.06845
HeLa	NT	1.03509
HeLa	NT	0.959382
HeLa	NT	0.961769
HeLa	NT	0.918793
HeLa	NT	1.29833
HeLa	NT	0.787236
HeLa	NT	0.850384
HeLa	NT	0.963608
HeLa	NT	0.92215
HeLa	NT	1.22923
HeLa	NT	0.76754
HeLa	NT	0.952475
HeLa	NT	0.744818
HeLa	NT	1.17328
HeLa	NT	1.09748
HeLa	NT	0.921698
HeLa	NT	0.887046
HeLa	NT	1.039
HeLa	NT	1.03784
HeLa	NT	1.10126
HeLa	NT	0.958639
HeLa	NT	0.957379
HeLa	NT	0.973502
HeLa	NT	0.99165
HeLa	NT	0.950904
HeLa	NT	0.804243
HeLa	NT	0.887889
HeLa	NT	0.918261
HeLa	NT	0.967599
HeLa	NT	1.10567
HeLa	NT	0.875111
HeLa	NT	0.816806
HeLa	NT	1.03605
HeLa	NT	1.05927
HeLa	NT	0.943715
HeLa	NT	1.06589
HeLa	NT	0.979032
HeLa	NT	0.96959
HeLa	NT	0.912723
HeLa	NT	1.00799
HeLa	NT	1.11428
HeLa	NT	1.11489
HeLa	NT	1.2194
HeLa	NT	1.12896
HeLa	NT	0.892227
HeLa	NT	0.787679
HeLa	NT	1.11266
HeLa	NT	0.954963
HeLa	NT	1.20813
HeLa	NT	1.08683
HeLa	NT	0.885401
HeLa	NT	1.11953
HeLa	NT	0.968992
HeLa	NT	1.09417
HeLa	NT	1.03713
HeLa	NT	1.0097
HeLa	NT	1.17832
HeLa	NT	0.783131
HeLa	NT	0.907915
HeLa	NT	1.00759
HeLa	NT	0.933564
HeLa	NT	1.22386
HeLa	NT	1.2831
HeLa	NT	1.2513
HeLa	NT	1.21825
HeLa	NT	1.03601
HeLa	NT	1.38916
HeLa	NT	0.761191
HeLa	NT	1.21387
HeLa	NT	0.758305
HeLa	NT	0.933713
HeLa	NT	1.22703
HeLa	NT	0.887222
HeLa	NT	1.19191
HeLa	NT	1.09783
HeLa	NT	0.860627
HeLa	NT	1.02187
HeLa	NT	0.982196
HeLa	NT	1.22389
HeLa	NT	1.43017
HeLa	NT	0.953575
HeLa	NT	0.95581
HeLa	NT	1.03643
HeLa	NT	1.09272
HeLa	NT	1.71704
HeLa	NT	1.17754
HeLa	NT	1.32513
HeLa	NT	0.950753
HeLa	NT	1.0928
HeLa	NT	1.00847
HeLa	NT	1.00158
HeLa	NT	1.28711
HeLa	NT	1.02442
HeLa	NT	0.982128
HeLa	NT	1.0675
HeLa	NT	1.1491
HeLa	NT	0.808706
HeLa	NT	1.18091
HeLa	NT	0.925376
HeLa	NT	1.04539
HeLa	NT	0.851459
HeLa	NT	0.992778
HeLa	NT	1.11111
HeLa	NT	1.11292
HeLa	NT	1.02663
HeLa	NT	1.14685
HeLa	NT	1.03649
HeLa	NT	1.17523
HeLa	NT	0.93878
HeLa	NT	1.1634
HeLa	NT	0.984103
HeLa	NT	1.27786
HeLa	NT	0.861311
HeLa	NT	0.880966
HeLa	NT	0.877058
HeLa	NT	0.865025
HeLa	NT	0.99313
HeLa	NT	1.03932
HeLa	NT	1.4796
HeLa	NT	1.21513
HeLa	NT	0.904176
HeLa	NT	1.11077
HeLa	NT	0.944523
HeLa	NT	0.827095
HeLa	NT	1.1475
HeLa	NT	0.923864
HeLa	NT	1.07782
HeLa	NT	1.17869
HeLa	NT	0.998216
HeLa	NT	0.993369
HeLa	NT	0.820066
HeLa	NT	1.21878
HeLa	NT	0.939835
HeLa	NT	1.1456
HeLa	NT	1.21262
HeLa	NT	0.950981
HeLa	NT	0.964147
HeLa	NT	0.917267
HeLa	NT	1.1033
HeLa	NT	1.30604
HeLa	NT	0.897275
HeLa	NT	1.13627
HeLa	NT	1.37421
HeLa	NT	1.07251
HeLa	NT	1.22555
HeLa	NT	0.987272
HeLa	NT	1.45473
HeLa	NT	1.28163
HeLa	NT	1.01978
HeLa	NT	0.930031
HeLa	NT	1.07246
HeLa	NT	1.05526
HeLa	NT	1.45831
HeLa	NT	0.980816
HeLa	NT	0.997022
HeLa	NT	1.20376
HeLa	NT	1.37301
HeLa	NT	1.15247
HeLa	NT	0.944581
HeLa	NT	0.924034
HeLa	NT	1.12718
HeLa	NT	1.14296
HeLa	NT	1.06502
HeLa	NT	0.939815
HeLa	NT	1.00449
HeLa	NT	0.864247
HeLa	NT	1.08719
HeLa	NT	0.899036
HeLa	NT	0.859605
HeLa	NT	0.89368
HeLa	NT	1.18372
HeLa	NT	1.54956
HeLa	NT	0.822441
HeLa	NT	0.896314
HeLa	NT	1.11267
HeLa	NT	0.965886
HeLa	NT	1.0482
HeLa	NT	1.17808
HeLa	NT	0.935823
HeLa	NT	0.906789
HeLa	NT	1.00767
HeLa	NT	1.35895
HeLa	NT	0.785344
HeLa	NT	1.14602
HeLa	NT	1.08812
HeLa	NT	1.01354
HeLa	NT	0.94362
HeLa	NT	0.919813
HeLa	NT	0.983585
HeLa	NT	1.06561
HeLa	NT	1.27415
HeLa	NT	0.981431
HeLa	NT	1.14752
HeLa	NT	0.962221
HeLa	NT	0.950527
HeLa	NT	1.11985
HeLa	NT	1.14041
HeLa	NT	1.07089
HeLa	NT	0.938022
HeLa	NT	0.980581
HeLa	NT	0.996921
HeLa	NT	0.888907
HeLa	NT	1.20779
HeLa	NT	0.982946
HeLa	NT	1.0981
HeLa	NT	0.948449
HeLa	NT	1.26448
HeLa	NT	1.08036
HeLa	NT	1.27087
HeLa	NT	1.22833
HeLa	NT	0.78207
HeLa	NT	1.05167
HeLa	NT	0.795065
HeLa	NT	1.22602
HeLa	NT	1.2856
HeLa	NT	0.854459
HeLa	NT	1.13536
HeLa	NT	1.47448
HeLa	NT	0.988375
HeLa	NT	1.06465
HeLa	NT	1.06545
HeLa	NT	1.23293
HeLa	NT	0.809037
HeLa	NT	1.14909
HeLa	NT	0.960719
HeLa	NT	1.39694
HeLa	NT	1.13001
HeLa	NT	1.0623
HeLa	NT	1.05404
HeLa	NT	1.22135
HeLa	NT	0.905174
HeLa	NT	1.02744
HeLa	NT	1.26085
HeLa	NT	1.37353
HeLa	NT	1.32793
HeLa	NT	1.01344
HeLa	NT	1.13663
HeLa	NT	1.06522
HeLa	NT	1.12025
HeLa	NT	0.991809
HeLa	NT	0.914843
HeLa	NT	0.888056
HeLa	NT	0.990965
HeLa	NT	1.02965
HeLa	NT	1.04525
HeLa	NT	1.09983
HeLa	NT	1.23709
HeLa	NT	1.2049
HeLa	NT	0.959655
HeLa	NT	1.23636
HeLa	NT	0.981058
HeLa	NT	1.09305
HeLa	NT	0.8174
HeLa	NT	0.785568
HeLa	NT	0.887187
HeLa	NT	0.933804
HeLa	NT	0.929852
HeLa	NT	0.975601
HeLa	NT	0.846016
HeLa	NT	1.04519
HeLa	NT	1.23581
HeLa	NT	1.15804
HeLa	NT	0.798987
HeLa	NT	0.95671
HeLa	NT	1.38619
HeLa	NT	1.10746
HeLa	NT	0.899884
HeLa	NT	0.869297
HeLa	NT	0.803144
HeLa	NT	0.89214
HeLa	NT	0.864269
HeLa	NT	1.02814
HeLa	NT	1.00958
HeLa	NT	1.06486
HeLa	NT	0.813354
HeLa	NT	0.934672
HeLa	NT	1.04848
HeLa	NT	1.27871
HeLa	NT	0.770156
HeLa	NT	0.970143
HeLa	NT	1.36383
HeLa	NT	1.24801
HeLa	NT	1.69415
HeLa	NT	0.785624
HeLa	NT	0.93629
HeLa	NT	1.06829
HeLa	NT	0.793598
HeLa	NT	1.0278
HeLa	NT	0.923634
HeLa	NT	0.870739
HeLa	NT	0.959981
HeLa	NT	0.627169
HeLa	NT	1.20406
HeLa	NT	1.17367
HeLa	NT	1.07194
HeLa	NT	1.33815
HeLa	NT	1.10699
HeLa	NT	1.06696
HeLa	NT	1.21976
HeLa	NT	1.06638
HeLa	NT	0.954091
HeLa	NT	0.836633
HeLa	NT	1.33308
HeLa	NT	1.07703
HeLa	NT	1.34293
HeLa	NT	1.05365
HeLa	NT	1.00066
HeLa	NT	1.30602
HeLa	NT	1.07258
HeLa	NT	0.960415
HeLa	NT	0.939348
HeLa	NT	0.883063
HeLa	NT	0.939156
HeLa	NT	1.05845
HeLa	NT	1.04061
HeLa	NT	1.14949
HeLa	NT	1.14215
HeLa	NT	0.831874
HeLa	NT	1.07772
HeLa	NT	1.01851
HeLa	NT	1.04606
HeLa	NT	1.08601
HeLa	NT	0.92909
HeLa	NT	1.13283
HeLa	NT	1.083
HeLa	NT	0.863853
HeLa	NT	1.24279
HeLa	NT	0.844217
HeLa	NT	1.13926
HeLa	NT	1.15506
HeLa	NT	0.9557
HeLa	NT	1.20163
HeLa	NT	1.15592
HeLa	NT	0.887121
HeLa	NT	1.16904
HeLa	NT	1.13878
HeLa	NT	1.04892
HeLa	NT	1.04949
HeLa	NT	1.32013
HeLa	NT	0.743787
HeLa	NT	1.06851
HeLa	NT	1.02635
HeLa	NT	0.957443
HeLa	NT	1.12085
HeLa	NT	1.03431
HeLa	NT	0.971154
HeLa	NT	1.20305
HeLa	NT	0.862878
HeLa	NT	0.866861
HeLa	NT	1.10204
HeLa	NT	0.789667
HeLa	NT	1.15745
HeLa	NT	1.47079
HeLa	NT	0.906055
HeLa	NT	0.762841
HeLa	NT	1.26419
HeLa	NT	1.21151
HeLa	NT	1.01837
HeLa	NT	0.998175
HeLa	NT	1.02157
HeLa	NT	1.12073
HeLa	NT	0.793922
HeLa	NT	1.07564
HeLa	NT	1.11291
HeLa	NT	0.831504
HeLa	NT	1.17148
HeLa	NT	1.00655
HeLa	NT	1.10484
HeLa	NT	0.892234
HeLa	NT	1.11682
HeLa	NT	0.830952
HeLa	NT	0.990523
HeLa	NT	0.991921
HeLa	NT	1.11649
HeLa	NT	0.882843
HeLa	NT	1.22633
HeLa	NT	0.678439
HeLa	NT	0.77653
HeLa	NT	0.940931
HeLa	NT	1.18751
HeLa	NT	1.25177
HeLa	NT	1.1364
HeLa	NT	0.833121
HeLa	NT	1.22454
HeLa	NT	1.4239
HeLa	NT	0.94462
HeLa	NT	1.16492
HeLa	NT	1.18938
HeLa	NT	1.04445
HeLa	NT	1.3631
HeLa	NT	1.25595
HeLa	NT	1.43718
HeLa	NT	1.06699
HeLa	NT	1.04309
HeLa	NT	0.923437
HeLa	NT	1.34838
HeLa	NT	0.767789
HeLa	NT	0.955514
HeLa	NT	0.998535
HeLa	NT	0.82625
HeLa	NT	0.912713
HeLa	NT	0.769961
HeLa	NT	1.21266
HeLa	NT	0.931987
HeLa	NT	1.41421
HeLa	NT	1.15114
HeLa	NT	0.998827
HeLa	NT	1.40427
HeLa	NT	1.1382
HeLa	NT	1.03841
HeLa	NT	1.21182
HeLa	NT	1.04565
HeLa	NT	0.922917
HeLa	NT	1.1831
HeLa	NT	1.26087
HeLa	NT	1.33107
HeLa	NT	0.957495
HeLa	NT	1.03793
HeLa	NT	1.16556
HeLa	NT	1.46652
HeLa	NT	0.982124
HeLa	NT	1.3327
HeLa	NT	0.994311
HeLa	NT	1.0819
HeLa	NT	1.05464
HeLa	NT	1.23041
HeLa	NT	1.13018
HeLa	NT	0.885804
HeLa	NT	1.0701
HeLa	NT	1.07566
HeLa	NT	1.68452
HeLa	NT	1.06844
HeLa	NT	1.11607
HeLa	NT	1.22818
HeLa	NT	1.36035
HeLa	NT	1.02819
HeLa	NT	1.22537
HeLa	NT	0.997137
HeLa	NT	1.03873
HeLa	NT	1.37416
HeLa	NT	1.18384
HeLa	NT	1.20483
HeLa	NT	1.23194
HeLa	NT	0.972239
HeLa	NT	0.956482
HeLa	NT	1.18818
HeLa	NT	0.955876
HeLa	NT	1.62404
HeLa	NT	0.801971
HeLa	NT	0.821586
HeLa	NT	1.05454
HeLa	NT	1.50443
HeLa	NT	1.30999
HeLa	NT	0.773603
HeLa	NT	1.14038
HeLa	NT	1.1187
HeLa	NT	1.12477
HeLa	NT	1.29329
HeLa	NT	0.936604
HeLa	NT	1.2186
HeLa	NT	1.30196
HeLa	NT	1.04578
HeLa	NT	1.35754
HeLa	NT	1.45466
HeLa	NT	1.00882
HeLa	NT	1.26609
HeLa	NT	0.990985
HeLa	NT	1.61065
HeLa	NT	1.12928
HeLa	NT	1.36202
HeLa	NT	1.17253
HeLa	NT	1.16679
HeLa	NT	1.02635
HeLa	NT	1.22857
HeLa	NT	1.04319
HeLa	NT	1.68907
HeLa	NT	1.05132
HeLa	NT	1.04499
HeLa	NT	0.925854
HeLa	NT	1.01653
HeLa	NT	0.972511
HeLa	NT	0.825607
HeLa	NT	1.14094
HeLa	NT	1.02201
HeLa	NT	1.43911
HeLa	NT	1.06538
HeLa	NT	1.04099
HeLa	NT	0.961024
HeLa	NT	1.14302
HeLa	NT	0.862226
HeLa	NT	0.94001
HeLa	NT	0.945018
HeLa	NT	1.25615
HeLa	NT	1.19841
HeLa	NT	1.05881
HeLa	NT	1.16444
HeLa	NT	1.05465
HeLa	NT	0.946263
HeLa	NT	1.0342
HeLa	NT	1.20612
HeLa	NT	1.03711
HeLa	NT	0.929131
HeLa	NT	0.956844
HeLa	NT	1.19172
HeLa	NT	1.09825
HeLa	NT	0.984898
HeLa	NT	1.04688
HeLa	NT	0.857361
HeLa	NT	1.06591
HeLa	NT	0.948276
HeLa	NT	1.12525
HeLa	NT	0.733404
HeLa	NT	1.08638
HeLa	NT	0.902608
HeLa	NT	0.873194
HeLa	NT	0.891584
HeLa	NT	1.33379
HeLa	NT	1.21976
HeLa	NT	1.21795
HeLa	NT	1.07667
HeLa	NT	1.18059
HeLa	NT	1.01435
HeLa	NT	1.06095
HeLa	NT	1.02999
HeLa	NT	1.09143
HeLa	NT	0.994857
HeLa	NT	1.0993
HeLa	NT	0.984505
HeLa	NT	1.15311
HeLa	NT	0.991821
HeLa	NT	1.02439
HeLa	NT	1.29575
HeLa	NT	1.12811
HeLa	NT	1.2456
HeLa	NT	1.1286
HeLa	NT	1.18584
HeLa	NT	1.17853
HeLa	NT	1.13113
HeLa	NT	1.03207
HeLa	NT	1.49925
HeLa	NT	1.21655
HeLa	NT	1.24265
HeLa	NT	1.33065
HeLa	NT	1.04623
HeLa	NT	1.13848
HeLa	NT	1.20209
HeLa	NT	1.1359
HeLa	NT	1.26491
HeLa	NT	0.933078
HeLa	NT	0.999467
HeLa	NT	1.31111
HeLa	NT	0.933132
HeLa	NT	0.76499
HeLa	NT	0.876863
HeLa	NT	1.5933
HeLa	NT	0.566887
HeLa	NT	1.37437
HeLa	NT	1.16104
HeLa	NT	1.39315
HeLa	NT	0.954635
HeLa	NT	1.20437
HeLa	NT	0.986959
HeLa	NT	1.00014
HeLa	NT	0.887476
HeLa	NT	1.0647
HeLa	NT	1.27787
HeLa	NT	0.90802
HeLa	NT	1.17295
HeLa	NT	1.01433
HeLa	NT	1.16885
HeLa	NT	1.06026
HeLa	NT	1.07393
HeLa	NT	1.09762
HeLa	NT	0.737342
HeLa	NT	1.18434
HeLa	NT	1.34375
HeLa	NT	0.780356
HeLa	NT	1.16899
HeLa	NT	0.86913
HeLa	NT	1.12301
HeLa	NT	1.03037
HeLa	NT	1.06254
HeLa	NT	0.968284
HeLa	NT	1.26183
HeLa	NT	1.11272
HeLa	NT	1.11186
HeLa	NT	1.18345
HeLa	NT	1.28629
HeLa	NT	0.95532
HeLa	NT	0.975491
HeLa	NT	1.14559
HeLa	NT	1.52568
HeLa	NT	1.05052
HeLa	NT	1.25186
HeLa	NT	1.15111
HeLa	NT	1.16374
HeLa	NT	0.96066
HeLa	NT	1.01461
HeLa	NT	1.28746
HeLa	NT	1.34715
HeLa	NT	0.996181
HeLa	NT	1.19853
HeLa	NT	0.98334
HeLa	NT	1.00096
HeLa	NT	1.17397
HeLa	NT	0.814663
HeLa	NT	0.939248
HeLa	NT	0.960235
HeLa	NT	1.03262
HeLa	NT	1.1044
HeLa	NT	0.893582
HeLa	NT	0.896787
HeLa	NT	0.975543
HeLa	NT	1.08973
HeLa	NT	1.15962
HeLa	NT	1.26678
HeLa	NT	0.933119
HeLa	NT	0.872705
HeLa	NT	1.34725
HeLa	NT	0.915486
HeLa	NT	1.05731
HeLa	NT	1.08612
HeLa	NT	1.13904
HeLa	NT	1.10823
HeLa	NT	1.03928
HeLa	NT	1.11907
HeLa	NT	0.950522
HeLa	NT	0.760468
HeLa	NT	1.09032
HeLa	NT	0.94746
HeLa	NT	0.998226
HeLa	NT	1.37319
HeLa	NT	0.975777
HeLa	NT	1.26876
HeLa	NT	1.14524
HeLa	NT	1.18779
HeLa	NT	1.09557
HeLa	NT	1.12331
HeLa	NT	0.871666
HeLa	NT	0.915996
HeLa	NT	1.05409
HeLa	NT	1.00239
HeLa	NT	1.3275
HeLa	NT	1.62897
HeLa	NT	1.38744
HeLa	NT	1.03082
HeLa	NT	0.737887
HeLa	NT	1.05111
HeLa	NT	0.956387
HeLa	NT	1.07657
HeLa	NT	0.915797
HeLa	NT	1.2724
HeLa	NT	1.12094
HeLa	NT	1.1907
HeLa	NT	0.905997
HeLa	NT	1.17778
HeLa	NT	0.984082
HeLa	NT	1.10699
HeLa	NT	0.840438
HeLa	NT	1.40839
HeLa	NT	1.17972
HeLa	NT	1.10988
HeLa	NT	1.04271
HeLa	NT	0.879733
HeLa	NT	1.0229
HeLa	NT	0.878577
HeLa	NT	1.18514
HeLa	NT	0.85253
HeLa	NT	1.11213
HeLa	NT	0.891355
HeLa	NT	1.09762
HeLa	NT	1.49188
HeLa	NT	0.893006
HeLa	NT	0.969981
HeLa	NT	1.40124
HeLa	NT	1.03414
HeLa	NT	1.25912
HeLa	NT	0.945284
HeLa	NT	1.25385
HeLa	NT	1.06061
HeLa	NT	0.628374
HeLa	NT	1.64333
HeLa	NT	1.15301
HeLa	NT	1.12526
HeLa	NT	1.40489
HeLa	NT	0.962871
HeLa	NT	1.20327
HeLa	NT	1.10271
HeLa	NT	1.23883
HeLa	NT	1.09419
HeLa	NT	1.01574
HeLa	NT	1.12848
HeLa	NT	1.02897
HeLa	NT	0.758092
HeLa	NT	1.00432
HeLa	NT	0.983762
HeLa	NT	0.948292
HeLa	NT	1.18213
HeLa	NT	1.04204
HeLa	NT	1.28485
HeLa	NT	1.29057
HeLa	NT	1.04569
HeLa	NT	0.776611
HeLa	NT	0.923379
HeLa	NT	1.21873
HeLa	NT	0.854995
HeLa	NT	1.23549
HeLa	NT	1.0333
HeLa	NT	0.718164
HeLa	NT	0.966562
HeLa	NT	1.43473
HeLa	NT	1.11161
HeLa	NT	1.01848
HeLa	NT	1.27329
HeLa	NT	1.30504
HeLa	NT	0.926575
HeLa	NT	1.2081
HeLa	NT	0.941581
HeLa	NT	0.96309
HeLa	NT	1.26686
HeLa	NT	0.757949
HeLa	NT	1.32543
HeLa	NT	0.966767
HeLa	NT	1.15442
HeLa	NT	1.03311
HeLa	NT	0.918399
HeLa	NT	0.86931
HeLa	NT	1.37115
HeLa	NT	1.01585
HeLa	NT	1.11176
HeLa	NT	0.998393
HeLa	NT	1.0902
HeLa	NT	0.922484
HeLa	NT	1.05272
HeLa	NT	1.09742
HeLa	NT	1.03261
HeLa	NT	1.24437
HeLa	NT	1.18192
HeLa	NT	0.895217
HeLa	NT	1.18049
HeLa	NT	1.00409
HeLa	NT	1.00047
HeLa	NT	1.13341
HeLa	NT	1.12557
HeLa	NT	1.35207
HeLa	NT	1.1998
HeLa	NT	1.20001
HeLa	NT	0.861762
HeLa	NT	0.978825
HeLa	NT	1.11032
HeLa	NT	1.03646
HeLa	NT	0.998285
HeLa	NT	1.0855
HeLa	NT	1.07869
HeLa	NT	0.970143
HeLa	NT	1.03935
HeLa	NT	0.919745
HeLa	NT	0.880555
HeLa	NT	1.03123
HeLa	NT	1.13299
HeLa	NT	1.28358
HeLa	NT	1.1336
HeLa	NT	1.00556
HeLa	NT	0.987618
HeLa	NT	0.92607
HeLa	NT	0.65982
HeLa	NT	0.974286
HeLa	NT	1.16174
HeLa	NT	1.11421
HeLa	NT	1.26289
HeLa	NT	0.801073
HeLa	NT	1.12635
HeLa	NT	1.13519
HeLa	NT	1.01832
HeLa	NT	1.29906
HeLa	NT	0.916759
HeLa	NT	1.23277
HeLa	NT	0.854551
HeLa	NT	1.1843
HeLa	NT	0.872797
HeLa	NT	1.13113
HeLa	NT	1.12244
HeLa	NT	0.784964
HeLa	NT	1.05452
HeLa	NT	0.922558
HeLa	NT	1.05312
HeLa	NT	0.978683
HeLa	NT	1.01979
HeLa	NT	1.01067
HeLa	NT	1.10046
HeLa	NT	1.03856
HeLa	NT	1.17423
HeLa	NT	1.26202
HeLa	NT	1.16569
HeLa	NT	0.896609
HeLa	NT	1.02287
HeLa	16 µM	1.12188
HeLa	16 µM	0.729545
HeLa	16 µM	1.2025
HeLa	16 µM	1.16691
HeLa	16 µM	0.864263
HeLa	16 µM	1.14197
HeLa	16 µM	0.976827
HeLa	16 µM	0.995173
HeLa	16 µM	1.38271
HeLa	16 µM	1.63469
HeLa	16 µM	1.62185
HeLa	16 µM	0.977692
HeLa	16 µM	1.29678
HeLa	16 µM	1.28112
HeLa	16 µM	1.09855
HeLa	16 µM	1.55464
HeLa	16 µM	1.04151
HeLa	16 µM	1.2583
HeLa	16 µM	0.950894
HeLa	16 µM	0.878928
HeLa	16 µM	1.00325
HeLa	16 µM	1.83861
HeLa	16 µM	0.683231
HeLa	16 µM	1.55133
HeLa	16 µM	1.08318
HeLa	16 µM	1.40135
HeLa	16 µM	1.67675
HeLa	16 µM	1.10552
HeLa	16 µM	1.20907
HeLa	16 µM	0.959309
HeLa	16 µM	1.10373
HeLa	16 µM	1.20593
HeLa	16 µM	1.04077
HeLa	16 µM	0.909697
HeLa	16 µM	1.41698
HeLa	16 µM	0.838807
HeLa	16 µM	1.04788
HeLa	16 µM	1.74599
HeLa	16 µM	1.44715
HeLa	16 µM	1.31705
HeLa	16 µM	1.18325
HeLa	16 µM	1.47464
HeLa	16 µM	1.0708
HeLa	16 µM	1.09151
HeLa	16 µM	1.34166
HeLa	16 µM	0.985976
HeLa	16 µM	1.21985
HeLa	16 µM	1.67398
HeLa	16 µM	0.851229
HeLa	16 µM	1.23019
HeLa	16 µM	1.22827
HeLa	16 µM	0.734695
HeLa	16 µM	0.921636
HeLa	16 µM	2.2787
HeLa	16 µM	1.29862
HeLa	16 µM	1.03649
HeLa	16 µM	0.74254
HeLa	16 µM	1.16873
HeLa	16 µM	1.07456
HeLa	16 µM	1.54552
HeLa	16 µM	0.854384
HeLa	16 µM	1.09194
HeLa	16 µM	1.24113
HeLa	16 µM	1.08889
HeLa	16 µM	0.878925
HeLa	16 µM	1.01213
HeLa	16 µM	0.949758
HeLa	16 µM	0.874275
HeLa	16 µM	1.13695
HeLa	16 µM	0.683903
HeLa	16 µM	0.805108
HeLa	16 µM	0.630031
HeLa	16 µM	1.72636
HeLa	16 µM	0.88274
HeLa	16 µM	0.592749
HeLa	16 µM	0.617559
HeLa	16 µM	0.892131
HeLa	16 µM	0.801237
HeLa	16 µM	0.750259
HeLa	16 µM	1.1784
HeLa	16 µM	0.848636
HeLa	16 µM	0.850026
HeLa	16 µM	0.876155
HeLa	16 µM	0.640192
HeLa	16 µM	1.16176
HeLa	16 µM	0.979621
HeLa	16 µM	1.28432
HeLa	16 µM	0.688457
HeLa	16 µM	0.572278
HeLa	16 µM	0.552302
HeLa	16 µM	0.691734
HeLa	16 µM	1.573
HeLa	16 µM	0.782777
HeLa	16 µM	0.67718
HeLa	16 µM	0.889776
HeLa	16 µM	0.447847
HeLa	16 µM	0.604945
HeLa	16 µM	0.7462
HeLa	16 µM	0.455755
HeLa	16 µM	0.712641
HeLa	16 µM	1.03203
HeLa	16 µM	0.452461
HeLa	16 µM	0.44876
HeLa	16 µM	0.417312
HeLa	16 µM	0.653109
HeLa	16 µM	0.585972
HeLa	16 µM	0.764104
HeLa	16 µM	1.37776
HeLa	16 µM	0.772113
HeLa	16 µM	0.729726
HeLa	16 µM	0.914227
HeLa	16 µM	0.971887
HeLa	16 µM	0.634249
HeLa	16 µM	0.700498
HeLa	16 µM	0.691873
HeLa	16 µM	0.620995
HeLa	16 µM	0.518507
HeLa	16 µM	0.724716
HeLa	16 µM	0.568211
HeLa	16 µM	0.58722
HeLa	16 µM	0.781487
HeLa	16 µM	0.788753
HeLa	16 µM	0.707107
HeLa	16 µM	0.937162
HeLa	16 µM	0.725332
HeLa	16 µM	0.9972
HeLa	16 µM	1.27758
HeLa	16 µM	0.749499
HeLa	16 µM	1.2862
HeLa	16 µM	0.945601
HeLa	16 µM	0.868454
HeLa	16 µM	0.4607
HeLa	16 µM	1.5496
HeLa	16 µM	1.12513
HeLa	16 µM	1.01054
HeLa	16 µM	0.968437
HeLa	16 µM	1.34673
HeLa	16 µM	0.80238
HeLa	16 µM	1.50531
HeLa	16 µM	1.60423
HeLa	16 µM	1.00915
HeLa	16 µM	1.08595
HeLa	16 µM	0.99404
HeLa	16 µM	1.44008
HeLa	16 µM	1.44927
HeLa	16 µM	1.64622
HeLa	16 µM	1.36202
HeLa	16 µM	1.79024
HeLa	16 µM	1.05847
HeLa	16 µM	1.30517
HeLa	16 µM	1.77413
HeLa	16 µM	1.38884
HeLa	16 µM	1.14512
HeLa	16 µM	0.767563
HeLa	16 µM	0.414285
HeLa	16 µM	0.43361
HeLa	16 µM	0.612741
HeLa	16 µM	0.782154
HeLa	16 µM	0.764199
HeLa	16 µM	1.17586
HeLa	16 µM	1.22194
HeLa	16 µM	1.48472
HeLa	16 µM	1.23938
HeLa	16 µM	1.35091
HeLa	16 µM	1.25748
HeLa	16 µM	1.04965
HeLa	16 µM	0.900087
HeLa	16 µM	1.12644
HeLa	16 µM	1.39457
HeLa	16 µM	0.933763
HeLa	16 µM	2.04269
HeLa	16 µM	0.684588
HeLa	16 µM	1.28998
HeLa	16 µM	1.45321
HeLa	16 µM	0.836538
HeLa	16 µM	1.34775
HeLa	16 µM	1.21976
HeLa	16 µM	1.04533
HeLa	16 µM	1.15654
HeLa	16 µM	1.52844
HeLa	16 µM	1.00235
HeLa	16 µM	1.43985
HeLa	16 µM	1.14803
HeLa	16 µM	1.11534
HeLa	16 µM	1.18758
HeLa	16 µM	1.04352
HeLa	16 µM	1.15035
HeLa	16 µM	0.928072
HeLa	16 µM	0.807379
HeLa	16 µM	1.17039
HeLa	16 µM	1.08037
HeLa	16 µM	0.939012
HeLa	16 µM	1.03512
HeLa	16 µM	0.857143
HeLa	16 µM	1.14558
HeLa	16 µM	0.756829
HeLa	16 µM	0.911355
HeLa	16 µM	0.904489
HeLa	16 µM	0.792481
HeLa	16 µM	0.949071
HeLa	16 µM	0.833977
HeLa	16 µM	0.811014
HeLa	16 µM	0.846713
HeLa	16 µM	0.705662
HeLa	16 µM	0.758649
HeLa	16 µM	1.04079
HeLa	16 µM	0.99539
HeLa	16 µM	1.09047
HeLa	16 µM	1.22382
HeLa	16 µM	0.54725
HeLa	16 µM	1.07435
HeLa	16 µM	1.2009
HeLa	16 µM	0.723578
HeLa	16 µM	0.625947
HeLa	16 µM	0.476939
HeLa	16 µM	1.00862
HeLa	16 µM	0.552615
HeLa	16 µM	0.766246
HeLa	16 µM	0.874587
HeLa	16 µM	1.43177
HeLa	16 µM	0.686048
HeLa	16 µM	0.844113
HeLa	16 µM	0.879297
HeLa	16 µM	1.90634
HeLa	16 µM	0.971113
HeLa	16 µM	0.480839
HeLa	16 µM	0.656865
HeLa	16 µM	0.715061
HeLa	16 µM	0.788245
HeLa	16 µM	0.660743
HeLa	16 µM	0.652135
HeLa	16 µM	0.602985
HeLa	16 µM	0.611618
HeLa	16 µM	0.834868
HeLa	16 µM	0.896109
HeLa	16 µM	0.549125
HeLa	16 µM	1.24016
HeLa	16 µM	1.00811
HeLa	16 µM	0.875
HeLa	16 µM	1.5392
HeLa	16 µM	1.26386
HeLa	16 µM	1.69235
HeLa	16 µM	1.30384
HeLa	16 µM	0.937925
HeLa	16 µM	1.33967
HeLa	16 µM	1.01242
HeLa	16 µM	0.657276
HeLa	16 µM	0.847642
HeLa	16 µM	1.6156
HeLa	16 µM	0.774946
HeLa	16 µM	0.986605
HeLa	16 µM	1.19679
HeLa	16 µM	1.26898
HeLa	16 µM	1.07331
HeLa	16 µM	1.45842
HeLa	16 µM	1.65542
HeLa	16 µM	1.13558
HeLa	16 µM	1.12005
HeLa	16 µM	0.952184
HeLa	16 µM	1.10587
HeLa	16 µM	1.02751
HeLa	16 µM	1.45334
HeLa	16 µM	1.24232
HeLa	16 µM	1.15764
HeLa	16 µM	0.904354
HeLa	16 µM	1.35832
HeLa	16 µM	1.44783
HeLa	16 µM	0.787672
HeLa	16 µM	1.10104
HeLa	16 µM	1.56819
HeLa	16 µM	1.50472
HeLa	16 µM	1.08565
HeLa	16 µM	1.03426
HeLa	16 µM	1.12839
HeLa	16 µM	0.790796
HeLa	16 µM	1.98433
HeLa	16 µM	0.57571
HeLa	16 µM	0.735224
HeLa	16 µM	0.66872
HeLa	16 µM	0.76331
HeLa	16 µM	1.23551
HeLa	16 µM	0.957045
HeLa	16 µM	1.06871
HeLa	16 µM	1.02752
HeLa	16 µM	1.13137
HeLa	16 µM	1.19784
HeLa	16 µM	1.10885
HeLa	16 µM	1.16151
HeLa	16 µM	1.21315
HeLa	16 µM	0.922706
HeLa	16 µM	1.44108
HeLa	16 µM	1.53014
HeLa	16 µM	1.2356
HeLa	16 µM	1.2974
HeLa	16 µM	0.949021
HeLa	16 µM	1.17817
HeLa	16 µM	0.893882
HeLa	16 µM	1.00241
HeLa	16 µM	1.21696
HeLa	16 µM	0.83061
HeLa	16 µM	0.924949
HeLa	16 µM	0.920308
HeLa	16 µM	1.13046
HeLa	16 µM	1.0431
HeLa	16 µM	1.37041
HeLa	16 µM	0.834152
HeLa	16 µM	0.99322
HeLa	16 µM	0.900825
HeLa	16 µM	1.40714
HeLa	16 µM	0.645937
HeLa	16 µM	0.663518
HeLa	16 µM	0.961678
HeLa	16 µM	0.794512
HeLa	16 µM	1.21224
HeLa	16 µM	1.39981
HeLa	16 µM	1.12987
HeLa	16 µM	1.22148
HeLa	16 µM	0.88138
HeLa	16 µM	1.19612
HeLa	16 µM	0.780804
HeLa	16 µM	1.34686
HeLa	16 µM	1.00833
HeLa	16 µM	0.948547
HeLa	16 µM	0.967715
HeLa	16 µM	0.975217
HeLa	16 µM	1.43147
HeLa	16 µM	0.977556
HeLa	16 µM	1.04564
HeLa	16 µM	1.55372
HeLa	16 µM	1.13857
HeLa	16 µM	1.10337
HeLa	16 µM	0.902849
HeLa	16 µM	1.17859
HeLa	16 µM	1.17055
HeLa	16 µM	1.41722
HeLa	16 µM	0.688335
HeLa	16 µM	1.16088
HeLa	16 µM	0.837452
HeLa	16 µM	1.13337
HeLa	16 µM	1.32022
HeLa	16 µM	0.988895
HeLa	16 µM	1.15243
HeLa	16 µM	1.09414
HeLa	16 µM	1.56866
HeLa	16 µM	1.00953
HeLa	16 µM	1.06462
HeLa	16 µM	1.20583
HeLa	16 µM	1.20842
HeLa	16 µM	0.772811
HeLa	16 µM	0.822388
HeLa	16 µM	0.8926
HeLa	16 µM	0.73997
HeLa	16 µM	0.985565
HeLa	16 µM	1.29435
HeLa	16 µM	1.19829
HeLa	16 µM	1.25911
HeLa	16 µM	1.43948
HeLa	16 µM	1.12978
HeLa	16 µM	0.929642
HeLa	16 µM	0.622692
HeLa	16 µM	1.09052
HeLa	16 µM	0.81759
HeLa	16 µM	0.929458
HeLa	16 µM	1.01227
HeLa	16 µM	0.915519
HeLa	16 µM	0.957351
HeLa	16 µM	0.88229
HeLa	16 µM	1.04443
HeLa	16 µM	0.857821
HeLa	16 µM	0.919654
HeLa	16 µM	0.871136
HeLa	16 µM	0.660233
HeLa	16 µM	1.05463
HeLa	16 µM	1.15946
HeLa	16 µM	1.16609
HeLa	16 µM	1.15495
HeLa	16 µM	1.1773
HeLa	16 µM	1.15426
HeLa	16 µM	0.914566
HeLa	16 µM	0.816668
HeLa	16 µM	0.865566
HeLa	16 µM	0.732125
HeLa	16 µM	1.18947
HeLa	16 µM	1.17024
HeLa	16 µM	1.10617
HeLa	16 µM	1.16016
HeLa	16 µM	0.844487
HeLa	16 µM	0.870263
HeLa	16 µM	1.17306
HeLa	16 µM	0.506001
HeLa	16 µM	1.20064
HeLa	16 µM	1.125
HeLa	16 µM	0.902063
HeLa	16 µM	1.708
HeLa	16 µM	1.12851
HeLa	16 µM	1.5369
HeLa	16 µM	1.20023
HeLa	16 µM	0.457869
HeLa	16 µM	1.84386
HeLa	16 µM	1.22685
HeLa	16 µM	1.47035
HeLa	16 µM	2.17325
HeLa	16 µM	1.17549
HeLa	16 µM	1.39207
HeLa	16 µM	1.34461
HeLa	16 µM	1.45833
HeLa	16 µM	1.0487
HeLa	16 µM	1.47087
HeLa	16 µM	1.12311
HeLa	16 µM	0.834987
HeLa	16 µM	1.10677
HeLa	16 µM	1.06686
HeLa	16 µM	1.04871
HeLa	16 µM	0.867446
HeLa	16 µM	1.2495
HeLa	16 µM	1.84391
HeLa	16 µM	1.08416
HeLa	16 µM	1.01782
HeLa	16 µM	0.643937
HeLa	16 µM	0.643272
HeLa	16 µM	0.976583
HeLa	16 µM	1.1858
HeLa	16 µM	1.38736
HeLa	16 µM	1.52244
HeLa	16 µM	1.06287
HeLa	16 µM	1.0635
HeLa	16 µM	1.28389
HeLa	16 µM	0.917579
HeLa	16 µM	1.08015
HeLa	16 µM	1.47334
HeLa	16 µM	1.36601
HeLa	16 µM	0.962899
HeLa	16 µM	1.00447
HeLa	16 µM	1.73833
HeLa	16 µM	0.996477
HeLa	16 µM	0.991318
HeLa	16 µM	0.960134
HeLa	16 µM	0.959401
HeLa	16 µM	0.977595
HeLa	16 µM	1.24573
HeLa	16 µM	1.43747
HeLa	16 µM	0.868092
HeLa	16 µM	0.98577
HeLa	16 µM	1.09084
HeLa	16 µM	0.600797
HeLa	16 µM	1.45461
HeLa	16 µM	1.09844
HeLa	16 µM	1.0542
HeLa	16 µM	0.974302
HeLa	16 µM	1.39163
HeLa	16 µM	1.27952
HeLa	16 µM	0.972884
HeLa	16 µM	1.00056
HeLa	16 µM	1.31801
HeLa	16 µM	1.11106
HeLa	16 µM	1.32588
HeLa	16 µM	0.913135
HeLa	16 µM	1.01254
HeLa	16 µM	1.01918
HeLa	16 µM	1.03491
HeLa	16 µM	0.98007
HeLa	16 µM	0.799244
HeLa	16 µM	1.17722
HeLa	16 µM	1.43276
HeLa	16 µM	1.32525
HeLa	16 µM	0.972464
HeLa	16 µM	0.991609
HeLa	16 µM	0.868243
HeLa	16 µM	1.09887
HeLa	16 µM	0.86644
HeLa	16 µM	1.01652
HeLa	16 µM	1.12955
HeLa	16 µM	1.16666
HeLa	16 µM	1.06081
HeLa	16 µM	1.26004
HeLa	16 µM	0.98675
HeLa	16 µM	0.941312
HeLa	16 µM	1.01604
HeLa	16 µM	1.10733
HeLa	16 µM	1.3251
HeLa	16 µM	0.874069
HeLa	16 µM	1.03412
HeLa	16 µM	1.52427
HeLa	16 µM	1.3122
HeLa	16 µM	1.43286
HeLa	16 µM	1.05794
HeLa	16 µM	1.36659
HeLa	16 µM	1.01284
HeLa	16 µM	1.05915
HeLa	16 µM	1.039
HeLa	16 µM	0.943915
HeLa	16 µM	1.15526
HeLa	16 µM	1.11205
HeLa	16 µM	0.842735
HeLa	16 µM	1.13058
HeLa	16 µM	1.41421
HeLa	16 µM	0.985396
HeLa	16 µM	0.97753
HeLa	16 µM	1.22673
HeLa	16 µM	0.903981
HeLa	16 µM	1.26676
HeLa	16 µM	1.33713
HeLa	16 µM	1.02091
HeLa	16 µM	0.831436
HeLa	16 µM	0.618804
HeLa	16 µM	1.16714
HeLa	16 µM	1.57076
HeLa	16 µM	1.19664
HeLa	16 µM	0.933196
HeLa	16 µM	1.16543
HeLa	16 µM	1.11289
HeLa	16 µM	1.581
HeLa	16 µM	0.970588
HeLa	16 µM	1.45269
HeLa	16 µM	1.22373
HeLa	16 µM	0.685502
HeLa	16 µM	1.34538
HeLa	16 µM	1.529
HeLa	16 µM	0.953063
HeLa	16 µM	1.23111
HeLa	16 µM	1.16159
HeLa	16 µM	0.975501
HeLa	16 µM	1.3731
HeLa	16 µM	0.877058
HeLa	16 µM	0.983276
HeLa	16 µM	1.15938
HeLa	16 µM	0.993259
HeLa	16 µM	1.67688
HeLa	16 µM	1.09188
HeLa	16 µM	1.05086
HeLa	16 µM	0.802268
HeLa	16 µM	0.98836
HeLa	16 µM	0.616303
HeLa	16 µM	0.798551
HeLa	16 µM	1.16405
HeLa	16 µM	0.829241
HeLa	16 µM	0.996124
HeLa	16 µM	1.2609
HeLa	16 µM	1.26763
HeLa	16 µM	1.29787
HeLa	16 µM	0.899939
HeLa	16 µM	1.21153
HeLa	16 µM	1.0848
HeLa	16 µM	0.916734
HeLa	16 µM	1.16023
HeLa	16 µM	1.13961
HeLa	16 µM	1.41209
HeLa	16 µM	1.33143
HeLa	16 µM	1.4603
HeLa	16 µM	0.807853
HeLa	16 µM	1.2751
HeLa	16 µM	1.02816
HeLa	16 µM	1.10744
HeLa	16 µM	0.957212
HeLa	16 µM	1.14494
HeLa	16 µM	1.12361
HeLa	16 µM	1.24987
HeLa	16 µM	1.23639
HeLa	16 µM	1.06278
HeLa	16 µM	0.882057
HeLa	16 µM	1.03995
HeLa	16 µM	0.702694
HeLa	16 µM	0.775747
HeLa	16 µM	1.02433
HeLa	16 µM	1.35061
HeLa	16 µM	1.25968
HeLa	16 µM	1.16624
HeLa	16 µM	1.07332
HeLa	16 µM	1.03034
HeLa	16 µM	1.7088
HeLa	16 µM	1.16594
HeLa	16 µM	0.965121
HeLa	16 µM	1.07134
HeLa	16 µM	0.950402
HeLa	16 µM	1.11235
HeLa	16 µM	0.833458
HeLa	16 µM	0.860026
HeLa	16 µM	0.836007
HeLa	16 µM	0.994286
HeLa	16 µM	1.16834
HeLa	16 µM	1.10874
HeLa	16 µM	1.2276
HeLa	16 µM	0.95839
HeLa	16 µM	1.23139
HeLa	16 µM	0.978632
HeLa	16 µM	1.1607
HeLa	16 µM	0.974081
HeLa	16 µM	1.6298
HeLa	16 µM	1.80904
HeLa	16 µM	0.905195
HeLa	16 µM	0.805093
HeLa	16 µM	1.58064
HeLa	16 µM	1.09133
HeLa	16 µM	0.785583
HeLa	16 µM	1.32258
HeLa	16 µM	1.25955
HeLa	16 µM	0.93885
HeLa	16 µM	1.29971
HeLa	16 µM	0.796566
HeLa	16 µM	0.900796
HeLa	16 µM	0.886331
HeLa	16 µM	1.2902
HeLa	16 µM	0.986274
HeLa	16 µM	1.26368
HeLa	16 µM	0.960442
HeLa	16 µM	0.674389
HeLa	16 µM	1.04757
HeLa	16 µM	1.30299
HeLa	16 µM	1.21974
HeLa	16 µM	1.04734
HeLa	16 µM	1.05953
HeLa	16 µM	1.27952
HeLa	16 µM	0.976297
HeLa	16 µM	1.09056
HeLa	16 µM	1.103
HeLa	16 µM	1.151
HeLa	16 µM	1.2709
HeLa	16 µM	0.728011
HeLa	16 µM	1.06462
HeLa	16 µM	0.957683
HeLa	16 µM	0.96245
HeLa	16 µM	0.954521
HeLa	16 µM	0.798694
HeLa	16 µM	0.90856
HeLa	16 µM	1.29409
HeLa	16 µM	0.853517
HeLa	16 µM	1.07004
HeLa	16 µM	0.902532
HeLa	16 µM	0.921796
HeLa	16 µM	1.05582
HeLa	16 µM	1.0056
HeLa	16 µM	0.971685
HeLa	16 µM	0.934089
HeLa	16 µM	1.3819
HeLa	16 µM	1.07448
HeLa	16 µM	0.874041
HeLa	16 µM	1.04571
HeLa	16 µM	1.1679
HeLa	16 µM	0.808257
HeLa	16 µM	1.45962
HeLa	16 µM	0.834934
HeLa	16 µM	0.898781
HeLa	16 µM	1.31886
HeLa	16 µM	0.766965
HeLa	16 µM	0.577714
HeLa	16 µM	0.613899
HeLa	16 µM	0.883452
HeLa	16 µM	1.00377
HeLa	16 µM	0.898982
HeLa	16 µM	0.851975
HeLa	16 µM	0.943349
HeLa	16 µM	1.22662
HeLa	16 µM	0.931119
HeLa	16 µM	1.12201
HeLa	16 µM	0.9034
HeLa	16 µM	1.23939
HeLa	16 µM	0.833537
HeLa	16 µM	0.603363
HeLa	16 µM	1.37922
HeLa	16 µM	1.01893
HeLa	16 µM	1.04515
HeLa	16 µM	0.925221
HeLa	16 µM	1.04546
HeLa	16 µM	0.962441
HeLa	16 µM	1.18421
HeLa	16 µM	0.866758
HeLa	16 µM	0.847846
HeLa	16 µM	0.867584
HeLa	16 µM	1.10797
HeLa	16 µM	0.735882
HeLa	16 µM	0.851203
HeLa	16 µM	0.894684
HeLa	16 µM	1.14354
HeLa	16 µM	1.10125
HeLa	16 µM	1.58913
HeLa	16 µM	1.0154
HeLa	16 µM	1.22184
HeLa	16 µM	0.927885
HeLa	16 µM	0.913216
HeLa	16 µM	1.11645
HeLa	16 µM	0.994555
HeLa	16 µM	0.976897
HeLa	16 µM	0.850394
HeLa	16 µM	0.873793
HeLa	16 µM	0.930591
HeLa	16 µM	0.93596
HeLa	16 µM	0.698771
HeLa	16 µM	1.22182
HeLa	16 µM	0.988124
HeLa	16 µM	1.00199
HeLa	16 µM	0.930593
HeLa	16 µM	1.19528
HeLa	16 µM	0.724838
HeLa	16 µM	1.08864
HeLa	16 µM	1.25637
HeLa	16 µM	1.18122
HeLa	16 µM	1.31373
HeLa	16 µM	1.17265
HeLa	16 µM	0.682075
HeLa	16 µM	0.824689
HeLa	16 µM	0.936449
HeLa	16 µM	0.766965
HeLa	16 µM	0.847926
HeLa	16 µM	0.78145
HeLa	16 µM	0.904468
HeLa	16 µM	1.16017
HeLa	16 µM	0.882757
HeLa	16 µM	1.35928
HeLa	16 µM	0.843093
HeLa	16 µM	1.24792
HeLa	16 µM	1.08442
HeLa	16 µM	1.10797
HeLa	16 µM	1.06761
HeLa	16 µM	0.973433
HeLa	16 µM	1.02233
HeLa	16 µM	0.922376
HeLa	16 µM	1.03791
HeLa	16 µM	1.14075
HeLa	16 µM	1.07502
HeLa	16 µM	1.04823
HeLa	16 µM	1.00255
HeLa	16 µM	0.724491
HeLa	16 µM	0.839214
HeLa	16 µM	0.986425
HeLa	16 µM	0.926482
HeLa	16 µM	0.797791
HeLa	16 µM	1.13075
HeLa	16 µM	1.30368
HeLa	16 µM	1.36071
HeLa	16 µM	0.745356
HeLa	16 µM	0.947553
HeLa	16 µM	0.828865
HeLa	16 µM	1.15158
HeLa	16 µM	0.811095
HeLa	16 µM	0.860621
HeLa	16 µM	0.805217
HeLa	16 µM	1.10714
HeLa	16 µM	0.889489
HeLa	16 µM	1.02187
HeLa	16 µM	1.12134
HeLa	16 µM	0.87947
HeLa	16 µM	0.827973
HeLa	16 µM	0.981998
HeLa	16 µM	0.758182
HeLa	16 µM	1.20139
HeLa	16 µM	1.25741
HeLa	16 µM	0.846386
HeLa	16 µM	0.511748
HeLa	16 µM	0.691452
HeLa	16 µM	1.25075
HeLa	16 µM	1.1249
HeLa	16 µM	0.84191
HeLa	16 µM	1.29628
HeLa	16 µM	1.02436
HeLa	16 µM	0.773594
HeLa	16 µM	0.91691
HeLa	16 µM	0.772085
HeLa	16 µM	0.729923
HeLa	16 µM	0.629959
HeLa	16 µM	1.11247
HeLa	16 µM	1.49521
HeLa	16 µM	1.05375
HeLa	16 µM	0.91112
HeLa	16 µM	0.92308
HeLa	16 µM	1.71852
HeLa	16 µM	0.764539
HeLa	16 µM	0.876926
HeLa	16 µM	0.858465
HeLa	16 µM	1.00663
HeLa	16 µM	0.884869
HeLa	16 µM	1.00487
HeLa	16 µM	0.80727
HeLa	16 µM	1.13522
HeLa	16 µM	0.86882
HeLa	16 µM	1.14873
HeLa	16 µM	0.970967
HeLa	16 µM	0.852295
HeLa	16 µM	0.860988
HeLa	16 µM	0.798584
HeLa	16 µM	1.19618
HeLa	16 µM	1.64422
HeLa	16 µM	1.29622
HeLa	16 µM	0.894516
HeLa	16 µM	0.926635
HeLa	16 µM	0.854362
HeLa	16 µM	1.50714
HeLa	16 µM	2.00159
HeLa	16 µM	0.997487
HeLa	16 µM	0.929573
HeLa	16 µM	0.88201
HeLa	16 µM	0.912586
HeLa	16 µM	0.84982
HeLa	16 µM	0.929465
HeLa	16 µM	0.844656
HeLa	16 µM	0.895059
HeLa	16 µM	0.933966
HeLa	16 µM	1.14867
HeLa	16 µM	0.977291
HeLa	16 µM	1.01292
HeLa	16 µM	0.887527
HeLa	16 µM	1.06189
HeLa	16 µM	0.861557
HeLa	16 µM	1.0272
HeLa	16 µM	0.946943
HeLa	16 µM	1.22095
HeLa	16 µM	1.77718
HeLa	16 µM	0.919649
HeLa	16 µM	1.19962
HeLa	16 µM	0.923203
HeLa	16 µM	1.1498
HeLa	16 µM	1.07682
HeLa	16 µM	1.00308
HeLa	16 µM	0.965374
HeLa	16 µM	0.995037
HeLa	16 µM	0.926212
HeLa	16 µM	1.23032
HeLa	16 µM	1.3048
HeLa	16 µM	0.975799
HeLa	16 µM	0.94329
HeLa	16 µM	0.909084
HeLa	16 µM	0.839827
HeLa	16 µM	0.967127
HeLa	16 µM	1.21062
HeLa	16 µM	1.20714
HeLa	16 µM	0.746952
HeLa	16 µM	1.20807
HeLa	16 µM	0.619368
HeLa	16 µM	0.958798
HeLa	16 µM	1.02174
HeLa	16 µM	0.890225
HeLa	16 µM	1.12335
HeLa	16 µM	1.05781
HeLa	16 µM	1.4053
HeLa	16 µM	1.18785
HeLa	16 µM	0.775468
HeLa	16 µM	1.57676
HeLa	16 µM	0.734091
HeLa	16 µM	0.870057
HeLa	16 µM	1.05473
HeLa	16 µM	0.829275
HeLa	16 µM	0.547229
HeLa	16 µM	2.046
HeLa	16 µM	0.971043
HeLa	16 µM	1.22644
HeLa	16 µM	0.928484
HeLa	16 µM	1.35235
HeLa	16 µM	1.28565
HeLa	16 µM	0.78342
HeLa	16 µM	0.627597
HeLa	16 µM	0.878243
HeLa	16 µM	1.26225
HeLa	16 µM	1.00789
HeLa	16 µM	1.1769
HeLa	16 µM	1.06699
HeLa	16 µM	1.72707
HeLa	16 µM	0.4339
HeLa	16 µM	0.683209
HeLa	16 µM	1.16783
HeLa	16 µM	1.12158
HeLa	16 µM	0.965734
HeLa	16 µM	0.550442
HeLa	16 µM	0.668242
HeLa	16 µM	0.720526
HeLa	16 µM	1.04507
HeLa	16 µM	0.918919
HeLa	16 µM	0.9548
HeLa	16 µM	0.890651
HeLa	16 µM	1.19257
HeLa	16 µM	1.20067
HeLa	16 µM	1.1767
HeLa	16 µM	0.942809
HeLa	16 µM	1.25641
HeLa	16 µM	1.30017
HeLa	16 µM	0.928099
HeLa	16 µM	0.710356
HeLa	16 µM	0.529845
HeLa	16 µM	0.848485
HeLa	16 µM	0.905696
HeLa	16 µM	0.961024
HeLa	80 µM	0.99597
HeLa	80 µM	1.19883
HeLa	80 µM	0.477621
HeLa	80 µM	0.806491
HeLa	80 µM	0.692559
HeLa	80 µM	0.840348
HeLa	80 µM	1.21141
HeLa	80 µM	0.692956
HeLa	80 µM	1.28236
HeLa	80 µM	0.587394
HeLa	80 µM	0.79187
HeLa	80 µM	0.566388
HeLa	80 µM	2.09957
HeLa	80 µM	0.892965
HeLa	80 µM	0.797895
HeLa	80 µM	0.93667
HeLa	80 µM	0.656069
HeLa	80 µM	1.12318
HeLa	80 µM	0.467985
HeLa	80 µM	0.545265
HeLa	80 µM	0.708992
HeLa	80 µM	0.697548
HeLa	80 µM	0.85882
HeLa	80 µM	1.00111
HeLa	80 µM	1.06128
HeLa	80 µM	0.835181
HeLa	80 µM	0.609706
HeLa	80 µM	0.487974
HeLa	80 µM	0.679813
HeLa	80 µM	0.515113
HeLa	80 µM	0.720071
HeLa	80 µM	0.708418
HeLa	80 µM	0.825308
HeLa	80 µM	1.19291
HeLa	80 µM	0.446118
HeLa	80 µM	0.584517
HeLa	80 µM	0.496977
HeLa	80 µM	0.468897
HeLa	80 µM	0.53044
HeLa	80 µM	1.07636
HeLa	80 µM	0.63375
HeLa	80 µM	1.37555
HeLa	80 µM	1.40833
HeLa	80 µM	0.530389
HeLa	80 µM	0.621289
HeLa	80 µM	0.456811
HeLa	80 µM	0.408383
HeLa	80 µM	0.64506
HeLa	80 µM	0.575077
HeLa	80 µM	0.571363
HeLa	80 µM	0.822592
HeLa	80 µM	0.496639
HeLa	80 µM	0.850981
HeLa	80 µM	0.725157
HeLa	80 µM	0.637427
HeLa	80 µM	0.594185
HeLa	80 µM	0.701646
HeLa	80 µM	0.526334
HeLa	80 µM	1.24051
HeLa	80 µM	0.818274
HeLa	80 µM	1.08847
HeLa	80 µM	0.67832
HeLa	80 µM	0.494044
HeLa	80 µM	0.647717
HeLa	80 µM	0.66791
HeLa	80 µM	0.590533
HeLa	80 µM	0.785976
HeLa	80 µM	0.753587
HeLa	80 µM	0.367018
HeLa	80 µM	0.199326
HeLa	80 µM	0.832103
HeLa	80 µM	0.350477
HeLa	80 µM	0.879063
HeLa	80 µM	0.755559
HeLa	80 µM	0.701262
HeLa	80 µM	0.541359
HeLa	80 µM	0.69857
HeLa	80 µM	0.515634
HeLa	80 µM	0.723485
HeLa	80 µM	0.647937
HeLa	80 µM	0.385342
HeLa	80 µM	0.636395
HeLa	80 µM	0.595589
HeLa	80 µM	0.714036
HeLa	80 µM	0.367467
HeLa	80 µM	0.52149
HeLa	80 µM	0.685197
HeLa	80 µM	0.821017
HeLa	80 µM	0.364961
HeLa	80 µM	1.02704
HeLa	80 µM	0.632832
HeLa	80 µM	1.05085
HeLa	80 µM	0.574045
HeLa	80 µM	0.758549
HeLa	80 µM	0.404782
HeLa	80 µM	0.983696
HeLa	80 µM	0.932871
HeLa	80 µM	0.600188
HeLa	80 µM	0.67391
HeLa	80 µM	0.528697
HeLa	80 µM	1.18082
HeLa	80 µM	0.906966
HeLa	80 µM	0.526235
HeLa	80 µM	0.506288
HeLa	80 µM	0.62658
HeLa	80 µM	0.648932
HeLa	80 µM	0.847366
HeLa	80 µM	0.669723
HeLa	80 µM	0.758262
HeLa	80 µM	0.337563
HeLa	80 µM	0.739757
HeLa	80 µM	0.771578
HeLa	80 µM	0.722795
HeLa	80 µM	0.620451
HeLa	80 µM	0.474199
HeLa	80 µM	0.540495
HeLa	80 µM	1.17851
HeLa	80 µM	1.03333
HeLa	80 µM	0.384886
HeLa	80 µM	0.411729
HeLa	80 µM	0.877522
HeLa	80 µM	0.514232
HeLa	80 µM	0.74091
HeLa	80 µM	0.670075
HeLa	80 µM	0.558477
HeLa	80 µM	0.575955
HeLa	80 µM	0.85247
HeLa	80 µM	0.794966
HeLa	80 µM	1.12233
HeLa	80 µM	0.878357
HeLa	80 µM	0.464084
HeLa	80 µM	0.910181
HeLa	80 µM	0.884801
HeLa	80 µM	0.487267
HeLa	80 µM	0.697083
HeLa	80 µM	0.730961
HeLa	80 µM	0.642546
HeLa	80 µM	0.741043
HeLa	80 µM	0.64043
HeLa	80 µM	0.730485
HeLa	80 µM	0.472843
HeLa	80 µM	1
HeLa	80 µM	0.577811
HeLa	80 µM	0.451449
HeLa	80 µM	0.996758
HeLa	80 µM	0.880945
HeLa	80 µM	0.475794
HeLa	80 µM	1.57621
HeLa	80 µM	0.751024
HeLa	80 µM	0.884345
HeLa	80 µM	0.755525
HeLa	80 µM	1.0646
HeLa	80 µM	0.865532
HeLa	80 µM	0.658622
HeLa	80 µM	1.12937
HeLa	80 µM	0.636168
HeLa	80 µM	0.864316
HeLa	80 µM	0.525112
HeLa	80 µM	0.806724
HeLa	80 µM	0.565323
HeLa	80 µM	1.16632
HeLa	80 µM	0.304263
HeLa	80 µM	0.630777
HeLa	80 µM	0.534811
HeLa	80 µM	0.67469
HeLa	80 µM	1.11153
HeLa	80 µM	0.476539
HeLa	80 µM	0.900115
HeLa	80 µM	0.652875
HeLa	80 µM	0.848422
HeLa	80 µM	0.516807
HeLa	80 µM	0.512792
HeLa	80 µM	0.673978
HeLa	80 µM	0.717088
HeLa	80 µM	0.471863
HeLa	80 µM	0.692087
HeLa	80 µM	0.425354
HeLa	80 µM	0.912921
HeLa	80 µM	0.629797
HeLa	80 µM	0.658097
HeLa	80 µM	0.605717
HeLa	80 µM	0.901882
HeLa	80 µM	1.12611
HeLa	80 µM	0.695216
HeLa	80 µM	0.611968
HeLa	80 µM	0.994156
HeLa	80 µM	0.719946
HeLa	80 µM	0.761646
HeLa	80 µM	0.789279
HeLa	80 µM	0.573105
HeLa	80 µM	0.636182
HeLa	80 µM	0.791449
HeLa	80 µM	1.11381
HeLa	80 µM	0.327506
HeLa	80 µM	0.873184
HeLa	80 µM	0.91887
HeLa	80 µM	0.535134
HeLa	80 µM	0.728022
HeLa	80 µM	0.794518
HeLa	80 µM	0.533913
HeLa	80 µM	0.76191
HeLa	80 µM	0.468165
HeLa	80 µM	0.880648
HeLa	80 µM	0.602889
HeLa	80 µM	0.738334
HeLa	80 µM	0.977474
HeLa	80 µM	0.78981
HeLa	80 µM	0.560664
HeLa	80 µM	1.70802
HeLa	80 µM	0.796333
HeLa	80 µM	0.621194
HeLa	80 µM	0.549475
HeLa	80 µM	1.03347
HeLa	80 µM	0.914121
HeLa	80 µM	0.685865
HeLa	80 µM	0.352267
HeLa	80 µM	0.755599
HeLa	80 µM	0.994136
HeLa	80 µM	1.01903
HeLa	80 µM	0.320701
HeLa	80 µM	0.386584
HeLa	80 µM	0.510401
HeLa	80 µM	0.756082
HeLa	80 µM	0.375515
HeLa	80 µM	0.51149
HeLa	80 µM	0.75372
HeLa	80 µM	3.18706
HeLa	80 µM	0.741687
HeLa	80 µM	1.00244
HeLa	80 µM	0.788465
HeLa	80 µM	0.5666
HeLa	80 µM	0.57922
HeLa	80 µM	0.506658
HeLa	80 µM	0.929276
HeLa	80 µM	0.477445
HeLa	80 µM	0.850631
HeLa	80 µM	1.08242
HeLa	80 µM	0.493439
HeLa	80 µM	0.556521
HeLa	80 µM	1.06766
HeLa	80 µM	0.725379
HeLa	80 µM	0.506905
HeLa	80 µM	0.640391
HeLa	80 µM	0.636119
HeLa	80 µM	0.69316
HeLa	80 µM	0.733049
[truncated: 2,157 more rows]

## Sheet: Extended Data Fig 1n
cell	sample	value
U2OS	NT	0.970368
U2OS	NT	1.04438
U2OS	NT	0.856428
U2OS	NT	1.05037
U2OS	NT	1.30084
U2OS	NT	0.917277
U2OS	NT	1.04077
U2OS	NT	0.693765
U2OS	NT	1.07583
U2OS	NT	1.00096
U2OS	NT	1.1646
U2OS	NT	1.13584
U2OS	NT	1.16234
U2OS	NT	1.21444
U2OS	NT	1.13662
U2OS	NT	0.918745
U2OS	NT	0.844676
U2OS	NT	1.04371
U2OS	NT	0.811552
U2OS	NT	0.72304
U2OS	NT	0.800499
U2OS	NT	0.967646
U2OS	NT	0.960566
U2OS	NT	0.828123
U2OS	NT	1.04103
U2OS	NT	1.08106
U2OS	NT	1.39553
U2OS	NT	1.12722
U2OS	NT	0.779118
U2OS	NT	0.919764
U2OS	NT	0.91529
U2OS	NT	1.03642
U2OS	NT	0.914672
U2OS	NT	0.803708
U2OS	NT	1.13769
U2OS	NT	0.951705
U2OS	NT	0.941094
U2OS	NT	0.877671
U2OS	NT	1.07479
U2OS	NT	1.21884
U2OS	NT	1.02068
U2OS	NT	1.14467
U2OS	NT	0.802855
U2OS	NT	1.02097
U2OS	NT	1.11612
U2OS	NT	0.782258
U2OS	NT	0.789853
U2OS	NT	1.01055
U2OS	NT	0.881787
U2OS	NT	1.09726
U2OS	NT	1.08003
U2OS	NT	1.20387
U2OS	NT	1.09983
U2OS	NT	0.889156
U2OS	NT	1.12686
U2OS	NT	1.00926
U2OS	NT	0.976995
U2OS	NT	1.15834
U2OS	NT	1.0109
U2OS	NT	1.10288
U2OS	NT	0.996846
U2OS	NT	0.981765
U2OS	NT	0.826383
U2OS	NT	1.09617
U2OS	NT	0.912139
U2OS	NT	0.94765
U2OS	NT	0.709752
U2OS	NT	0.933567
U2OS	NT	0.597084
U2OS	NT	0.8701
U2OS	NT	0.921799
U2OS	NT	1.11772
U2OS	NT	0.873035
U2OS	NT	1.22186
U2OS	NT	0.899792
U2OS	NT	1.0067
U2OS	NT	0.892301
U2OS	NT	1.06834
U2OS	NT	0.874492
U2OS	NT	1.11516
U2OS	NT	1.02801
U2OS	NT	1.09111
U2OS	NT	0.893471
U2OS	NT	1.17
U2OS	NT	0.99977
U2OS	NT	1.06453
U2OS	NT	1.06675
U2OS	NT	1.00733
U2OS	NT	1.0037
U2OS	NT	0.974605
U2OS	NT	0.810439
U2OS	NT	0.900443
U2OS	NT	0.796809
U2OS	NT	1.13819
U2OS	NT	0.907263
U2OS	NT	1.17449
U2OS	NT	0.922912
U2OS	NT	0.913948
U2OS	NT	1.18162
U2OS	NT	0.876819
U2OS	NT	0.967458
U2OS	NT	1.06361
U2OS	NT	0.789896
U2OS	NT	0.722145
U2OS	NT	1.33691
U2OS	NT	0.977403
U2OS	NT	0.905063
U2OS	NT	0.763481
U2OS	NT	0.853031
U2OS	NT	1.22639
U2OS	NT	0.964847
U2OS	NT	0.999801
U2OS	NT	0.999302
U2OS	NT	0.8014
U2OS	NT	0.999209
U2OS	NT	1.00056
U2OS	NT	0.790854
U2OS	NT	1.11481
U2OS	NT	1.44923
U2OS	NT	1.02003
U2OS	NT	0.847795
U2OS	NT	0.764217
U2OS	NT	0.892253
U2OS	NT	1.05341
U2OS	NT	0.842083
U2OS	NT	0.917987
U2OS	NT	0.83814
U2OS	NT	1.23569
U2OS	NT	0.937188
U2OS	NT	0.859548
U2OS	NT	0.984066
U2OS	NT	0.964166
U2OS	NT	0.979398
U2OS	NT	0.701247
U2OS	NT	0.967374
U2OS	NT	1.19731
U2OS	NT	1.1575
U2OS	NT	1.2076
U2OS	NT	1.05623
U2OS	NT	0.915749
U2OS	NT	0.917787
U2OS	NT	0.964264
U2OS	NT	0.841204
U2OS	NT	1.19428
U2OS	NT	0.830671
U2OS	NT	0.725588
U2OS	NT	0.735246
U2OS	NT	0.838889
U2OS	NT	0.865846
U2OS	NT	0.825148
U2OS	NT	0.869655
U2OS	NT	0.850904
U2OS	NT	1.10807
U2OS	NT	0.765473
U2OS	NT	0.825389
U2OS	NT	1.18856
U2OS	NT	1.03859
U2OS	NT	1.16186
U2OS	NT	0.829851
U2OS	NT	0.864
U2OS	NT	0.892292
U2OS	NT	1.00189
U2OS	NT	0.900013
U2OS	NT	1.01909
U2OS	NT	0.927736
U2OS	NT	0.847331
U2OS	NT	0.752475
U2OS	NT	0.910284
U2OS	NT	0.852961
U2OS	NT	1.17273
U2OS	NT	0.883414
U2OS	NT	1.18837
U2OS	NT	0.821724
U2OS	NT	0.799514
U2OS	NT	0.970176
U2OS	NT	1.1537
U2OS	NT	1.16806
U2OS	NT	1.06118
U2OS	NT	0.972522
U2OS	NT	0.935457
U2OS	NT	0.919855
U2OS	NT	0.822848
U2OS	NT	1.12248
U2OS	NT	0.92471
U2OS	NT	0.93993
U2OS	NT	0.918814
U2OS	NT	1.0509
U2OS	NT	1.04283
U2OS	NT	1.0252
U2OS	NT	1.24176
U2OS	NT	1.07466
U2OS	NT	0.865861
U2OS	NT	1.04315
U2OS	NT	0.898881
U2OS	NT	1.0553
U2OS	NT	1.10943
U2OS	NT	0.833393
U2OS	NT	1.07343
U2OS	NT	1.06439
U2OS	NT	1.24165
U2OS	NT	0.932206
U2OS	NT	1.03414
U2OS	NT	0.92687
U2OS	NT	0.845468
U2OS	NT	1.26963
U2OS	NT	1.17869
U2OS	NT	0.811755
U2OS	NT	1.13647
U2OS	NT	0.861749
U2OS	NT	0.836956
U2OS	NT	1.0373
U2OS	NT	0.929187
U2OS	NT	1.01975
U2OS	NT	1.00846
U2OS	NT	0.932331
U2OS	NT	1.15302
U2OS	NT	0.911145
U2OS	NT	1.00985
U2OS	NT	0.953708
U2OS	NT	1.26923
U2OS	NT	0.937118
U2OS	NT	1.06541
U2OS	NT	0.990051
U2OS	NT	1.01899
U2OS	NT	0.938971
U2OS	NT	0.99066
U2OS	NT	0.936888
U2OS	NT	1.01872
U2OS	NT	1.08142
U2OS	NT	0.961593
U2OS	NT	0.972179
U2OS	NT	1.03172
U2OS	NT	0.945444
U2OS	NT	0.888627
U2OS	NT	0.934349
U2OS	NT	1.01599
U2OS	NT	0.855707
U2OS	NT	1.12232
U2OS	NT	1.01225
U2OS	NT	0.9034
U2OS	NT	1.0561
U2OS	NT	0.915505
U2OS	NT	1.07968
U2OS	NT	1.08231
U2OS	NT	0.953415
U2OS	NT	0.895042
U2OS	NT	0.904265
U2OS	NT	1.07574
U2OS	NT	0.971965
U2OS	NT	1.16297
U2OS	NT	0.778031
U2OS	NT	0.804754
U2OS	NT	1.08928
U2OS	NT	0.942163
U2OS	NT	1.1686
U2OS	NT	0.985181
U2OS	NT	0.964996
U2OS	NT	1.10829
U2OS	NT	0.78011
U2OS	NT	1.16761
U2OS	NT	1.11588
U2OS	NT	0.945679
U2OS	NT	0.921835
U2OS	NT	1.09389
U2OS	NT	1.01518
U2OS	NT	0.980588
U2OS	NT	1.07339
U2OS	NT	0.925655
U2OS	NT	0.814037
U2OS	NT	0.879268
U2OS	NT	1.16138
U2OS	NT	1.04812
U2OS	NT	1.12186
U2OS	NT	0.836964
U2OS	NT	1.0695
U2OS	NT	1.30312
U2OS	NT	0.925238
U2OS	NT	1.00139
U2OS	NT	1.0655
U2OS	NT	1.02389
U2OS	NT	1.09538
U2OS	NT	1.08677
U2OS	NT	0.940192
U2OS	NT	1.17692
U2OS	NT	1.03326
U2OS	NT	1.12832
U2OS	NT	0.804477
U2OS	NT	0.925813
U2OS	NT	1.11395
U2OS	NT	1.27063
U2OS	NT	0.87712
U2OS	NT	0.896474
U2OS	NT	1.03861
U2OS	NT	0.953942
U2OS	NT	0.875955
U2OS	NT	1.00797
U2OS	NT	1.09633
U2OS	NT	0.945491
U2OS	NT	0.824855
U2OS	NT	0.904481
U2OS	NT	0.787474
U2OS	NT	0.818468
U2OS	NT	0.710071
U2OS	NT	0.900782
U2OS	NT	0.937948
U2OS	NT	1.08726
U2OS	NT	1.03473
U2OS	NT	0.893304
U2OS	NT	1.06005
U2OS	NT	0.998002
U2OS	NT	0.814989
U2OS	NT	1.02258
U2OS	NT	0.961421
U2OS	NT	1.12743
U2OS	NT	1.05101
U2OS	NT	1.04089
U2OS	NT	0.885919
U2OS	NT	0.797545
U2OS	NT	0.75547
U2OS	NT	0.699678
U2OS	NT	0.948649
U2OS	NT	0.859644
U2OS	NT	0.800636
U2OS	NT	0.949769
U2OS	NT	1.12106
U2OS	NT	0.974575
U2OS	NT	1.19389
U2OS	NT	1.12412
U2OS	NT	0.74543
U2OS	NT	1.24213
U2OS	NT	1.1847
U2OS	NT	0.924824
U2OS	NT	0.893693
U2OS	NT	0.94857
U2OS	NT	1.01559
U2OS	NT	1.09753
U2OS	NT	0.937992
U2OS	NT	0.956315
U2OS	NT	1.29038
U2OS	NT	1.08057
U2OS	NT	0.838936
U2OS	NT	0.736386
U2OS	NT	1.21424
U2OS	NT	0.870055
U2OS	NT	1.19965
U2OS	NT	1.05428
U2OS	NT	1.10444
U2OS	NT	0.956943
U2OS	NT	0.895308
U2OS	NT	0.787688
U2OS	NT	1.02523
U2OS	NT	0.94912
U2OS	NT	0.990256
U2OS	NT	0.888213
U2OS	NT	1.03935
U2OS	NT	1.18863
U2OS	NT	1.17287
U2OS	NT	1.0585
U2OS	NT	0.83558
U2OS	NT	1.03015
U2OS	NT	0.859245
U2OS	NT	0.945869
U2OS	NT	1.07566
U2OS	NT	1.03344
U2OS	NT	0.850821
U2OS	NT	0.9345
U2OS	NT	0.80927
U2OS	NT	0.966787
U2OS	NT	1.06663
U2OS	NT	1.08818
U2OS	NT	0.877178
U2OS	NT	0.900592
U2OS	NT	1.0714
U2OS	NT	0.842305
U2OS	NT	1.03352
U2OS	NT	0.880636
U2OS	NT	1.17203
U2OS	NT	1.04018
U2OS	NT	0.940941
U2OS	NT	1.108
U2OS	NT	1.04252
U2OS	NT	0.790549
U2OS	NT	1.11878
U2OS	NT	1.28996
U2OS	NT	0.974555
U2OS	NT	0.90522
U2OS	NT	0.886527
U2OS	NT	1.24918
U2OS	NT	1.0529
U2OS	NT	1.00022
U2OS	NT	1.00613
U2OS	NT	1.22142
U2OS	NT	0.878459
U2OS	NT	1.04559
U2OS	NT	0.984755
U2OS	NT	1.14443
U2OS	NT	1.12682
U2OS	NT	0.9916
U2OS	NT	1.17362
U2OS	NT	1.06128
U2OS	NT	1.00972
U2OS	NT	0.959033
U2OS	NT	0.851239
U2OS	NT	1.01819
U2OS	NT	1.07718
U2OS	NT	1.09044
U2OS	NT	0.990889
U2OS	NT	0.891003
U2OS	NT	0.897045
U2OS	NT	0.811646
U2OS	NT	1.21918
U2OS	NT	0.806633
U2OS	NT	1.02115
U2OS	NT	1.14076
U2OS	NT	1.16922
U2OS	NT	1.21489
U2OS	NT	0.865967
U2OS	NT	1.0443
U2OS	NT	0.872701
U2OS	NT	0.841077
U2OS	NT	0.916439
U2OS	NT	0.90485
U2OS	NT	0.731295
U2OS	NT	0.951523
U2OS	NT	0.844148
U2OS	NT	1.08796
U2OS	NT	1
U2OS	NT	0.905539
U2OS	NT	1.07453
U2OS	NT	0.860154
U2OS	NT	0.869893
U2OS	NT	0.931919
U2OS	NT	0.947819
U2OS	NT	0.934624
U2OS	NT	1.01145
U2OS	NT	1.03523
U2OS	NT	1.2432
U2OS	NT	1.11265
U2OS	NT	0.970429
U2OS	NT	0.857227
U2OS	NT	1.06665
U2OS	NT	1.03806
U2OS	NT	0.9058
U2OS	NT	0.835933
U2OS	NT	1.15163
U2OS	NT	0.938062
U2OS	NT	0.818514
U2OS	NT	0.945289
U2OS	NT	1.05133
U2OS	NT	1.06478
U2OS	NT	0.984164
U2OS	NT	0.86838
U2OS	NT	1.05345
U2OS	NT	0.890001
U2OS	NT	0.931622
U2OS	NT	1.3085
U2OS	NT	1.28863
U2OS	NT	1.02342
U2OS	NT	1.04156
U2OS	NT	0.914493
U2OS	NT	1.08361
U2OS	NT	0.827273
U2OS	NT	0.794958
U2OS	NT	0.954872
U2OS	NT	0.88922
U2OS	NT	1.0888
U2OS	NT	1.00476
U2OS	NT	1.19668
U2OS	NT	1.12077
U2OS	NT	0.914231
U2OS	NT	0.868233
U2OS	NT	1.11928
U2OS	NT	1.01177
U2OS	NT	1.20615
U2OS	NT	0.954967
U2OS	NT	1.03255
U2OS	NT	1.01449
U2OS	NT	1.11339
U2OS	NT	1.06566
U2OS	NT	1.10153
U2OS	NT	1.19622
U2OS	NT	0.945336
U2OS	NT	1.02899
U2OS	NT	0.943893
U2OS	NT	0.886732
U2OS	NT	1.0073
U2OS	NT	0.996658
U2OS	NT	0.943707
U2OS	NT	0.852226
U2OS	NT	0.963846
U2OS	NT	1.06706
U2OS	NT	1.08196
U2OS	NT	1.16603
U2OS	NT	1.13434
U2OS	NT	1.39941
U2OS	NT	0.927758
U2OS	NT	1.14645
U2OS	NT	1.09684
U2OS	NT	1.16213
U2OS	NT	1.01781
U2OS	NT	0.903786
U2OS	NT	0.76815
U2OS	NT	1.0722
U2OS	NT	1.24368
U2OS	NT	1.03683
U2OS	NT	1.11274
U2OS	NT	0.964672
U2OS	NT	0.964311
U2OS	NT	0.950021
U2OS	NT	0.90387
U2OS	NT	0.929001
U2OS	NT	1.02134
U2OS	NT	0.975034
U2OS	NT	0.874701
U2OS	NT	1.11164
U2OS	NT	0.751228
U2OS	NT	0.943327
U2OS	NT	0.880914
U2OS	NT	0.89693
U2OS	NT	0.954842
U2OS	NT	1.02319
U2OS	NT	1.04773
U2OS	NT	0.898848
U2OS	NT	1.07407
U2OS	NT	0.946108
U2OS	NT	1.00534
U2OS	NT	1.04719
U2OS	NT	1.14286
U2OS	NT	0.983205
U2OS	NT	0.938478
U2OS	NT	1.15987
U2OS	NT	0.765298
U2OS	NT	0.901323
U2OS	NT	0.84917
U2OS	NT	1.22919
U2OS	NT	1.10991
U2OS	NT	1.00308
U2OS	NT	0.75471
U2OS	NT	1.06261
U2OS	NT	0.952443
U2OS	NT	0.725848
U2OS	NT	1.0837
U2OS	NT	0.88804
U2OS	NT	0.898384
U2OS	NT	1.02053
U2OS	NT	1.00397
U2OS	NT	0.927965
U2OS	NT	0.918232
U2OS	NT	0.88705
U2OS	NT	0.974168
U2OS	NT	0.99167
U2OS	NT	1.0572
U2OS	NT	1.06862
U2OS	NT	0.903161
U2OS	NT	1.1279
U2OS	NT	0.954656
U2OS	NT	0.975018
U2OS	NT	1.06254
U2OS	NT	0.981034
U2OS	NT	1.22427
U2OS	NT	0.987897
U2OS	NT	0.871561
U2OS	NT	0.986778
U2OS	NT	1.19602
U2OS	NT	1.0822
U2OS	NT	1.01098
U2OS	NT	1.20501
U2OS	NT	1.01976
U2OS	NT	0.88525
U2OS	NT	1.00605
U2OS	NT	1.12264
U2OS	NT	0.968056
U2OS	NT	1.06823
U2OS	NT	1.11936
U2OS	NT	1.02134
U2OS	NT	0.900215
U2OS	NT	0.923915
U2OS	NT	0.954186
U2OS	NT	0.830605
U2OS	NT	0.761395
U2OS	NT	0.892961
U2OS	NT	1.31367
U2OS	NT	1.01217
U2OS	NT	1.14849
U2OS	NT	1.07709
U2OS	NT	1.1802
U2OS	NT	1.21687
U2OS	NT	1.28135
U2OS	NT	1.12111
U2OS	NT	1.17805
U2OS	NT	1.1589
U2OS	NT	0.877173
U2OS	NT	1.30529
U2OS	NT	1.2361
U2OS	NT	1.26296
U2OS	NT	0.800253
U2OS	NT	1.06699
U2OS	NT	1.06784
U2OS	NT	1.11206
U2OS	NT	0.831611
U2OS	NT	0.850535
U2OS	NT	0.911785
U2OS	NT	0.963605
U2OS	NT	1.04097
U2OS	NT	1.07104
U2OS	NT	0.906819
U2OS	NT	1.1845
U2OS	NT	1.20602
U2OS	NT	0.967027
U2OS	NT	1
U2OS	NT	1.23311
U2OS	NT	1.0095
U2OS	NT	0.860622
U2OS	NT	1.36404
U2OS	NT	1.11833
U2OS	NT	1.01869
U2OS	NT	0.88828
U2OS	NT	1.02902
U2OS	NT	0.919716
U2OS	NT	1.22008
U2OS	NT	0.818274
U2OS	NT	0.931466
U2OS	NT	0.834144
U2OS	NT	1.06271
U2OS	NT	1.08278
U2OS	NT	1.02492
U2OS	NT	0.985741
U2OS	NT	1.11922
U2OS	NT	1.25098
U2OS	NT	0.921167
U2OS	NT	0.816709
U2OS	NT	1.4251
U2OS	NT	0.83057
U2OS	NT	1.09966
U2OS	NT	0.886835
U2OS	NT	1.08401
U2OS	NT	1.01694
U2OS	NT	1.06122
U2OS	NT	0.944127
U2OS	NT	1.12809
U2OS	NT	0.877887
U2OS	NT	0.765175
U2OS	NT	1.20508
U2OS	NT	0.843868
U2OS	NT	1.14553
U2OS	NT	1.12273
U2OS	NT	0.97554
U2OS	NT	0.874022
U2OS	NT	1.12047
U2OS	NT	1.12443
U2OS	NT	0.959373
U2OS	NT	1.77484
U2OS	NT	1.23332
U2OS	NT	0.874275
U2OS	NT	0.681296
U2OS	NT	0.760022
U2OS	NT	1.10438
U2OS	NT	0.983063
U2OS	NT	1.25345
U2OS	NT	0.808899
U2OS	NT	0.789489
U2OS	NT	1.06432
U2OS	NT	0.676888
U2OS	NT	1.09585
U2OS	NT	0.775859
U2OS	NT	0.962264
U2OS	NT	0.834529
U2OS	NT	1.25975
U2OS	NT	0.945734
U2OS	NT	0.975378
U2OS	NT	0.919899
U2OS	NT	0.944392
U2OS	NT	1.09134
U2OS	NT	0.874995
U2OS	NT	0.91353
U2OS	NT	0.904648
U2OS	NT	1.04215
U2OS	NT	1.49832
U2OS	NT	0.949864
U2OS	NT	1.11419
U2OS	NT	1.21429
U2OS	NT	1.05906
U2OS	NT	0.924122
U2OS	NT	1.0716
U2OS	NT	1.03386
U2OS	NT	0.864912
U2OS	NT	1.13111
U2OS	NT	0.974779
U2OS	NT	0.817545
U2OS	NT	1.11637
U2OS	NT	1.35545
U2OS	NT	1.4924
U2OS	NT	1.11106
U2OS	NT	1.60595
U2OS	NT	1.13158
U2OS	NT	1.11896
U2OS	NT	0.980716
U2OS	NT	0.809938
U2OS	NT	0.91366
U2OS	NT	1.60768
U2OS	NT	1.24585
U2OS	NT	1.13881
U2OS	NT	1.36205
U2OS	NT	1
U2OS	NT	1.20842
U2OS	NT	1.02768
U2OS	NT	0.9763
U2OS	NT	1.20407
U2OS	NT	0.901388
U2OS	NT	1.17175
U2OS	NT	1.1285
U2OS	NT	1.12707
U2OS	NT	1.19537
U2OS	NT	0.86467
U2OS	NT	1.14115
U2OS	NT	1.32405
U2OS	NT	1.14705
U2OS	NT	1.43872
U2OS	NT	0.984131
U2OS	NT	1.20645
U2OS	NT	0.971849
U2OS	NT	1.15748
U2OS	NT	0.816287
U2OS	NT	0.885467
U2OS	NT	1.32728
U2OS	NT	1.10953
U2OS	NT	1.281
U2OS	NT	1.57367
U2OS	NT	1.10567
U2OS	NT	1.25975
U2OS	NT	1.01832
U2OS	NT	1.01588
U2OS	NT	0.92568
U2OS	NT	1.03105
U2OS	NT	1.08901
U2OS	NT	0.959373
U2OS	NT	1.39686
U2OS	NT	1.18787
U2OS	NT	1.12078
U2OS	NT	1.05545
U2OS	NT	1.10152
U2OS	NT	0.992636
U2OS	NT	0.797862
U2OS	NT	1.09328
U2OS	NT	0.940422
U2OS	NT	1.14297
U2OS	NT	1.193
U2OS	NT	1.05987
U2OS	NT	0.974169
U2OS	NT	0.849266
U2OS	NT	0.962537
U2OS	NT	0.869488
U2OS	NT	0.982149
U2OS	NT	1.58754
U2OS	NT	1.12018
U2OS	NT	0.930628
U2OS	NT	1.36869
U2OS	NT	1.18154
U2OS	NT	1.0692
U2OS	NT	0.923282
U2OS	NT	1.27141
U2OS	NT	0.77282
U2OS	NT	1.30826
U2OS	NT	0.99703
U2OS	NT	1.06331
U2OS	NT	0.988456
U2OS	NT	0.970266
U2OS	NT	1.26495
U2OS	NT	0.983311
U2OS	NT	1.19647
U2OS	NT	1.22618
U2OS	NT	1.28565
U2OS	NT	1.04855
U2OS	NT	0.782385
U2OS	NT	0.918757
U2OS	NT	1.11791
U2OS	NT	1.22372
U2OS	NT	0.912487
U2OS	NT	1.10269
U2OS	NT	1.14468
U2OS	NT	0.96561
U2OS	NT	1.36818
U2OS	NT	1.77526
U2OS	NT	1.1454
U2OS	NT	0.903265
U2OS	NT	1.13714
U2OS	NT	1.19122
U2OS	NT	1.02899
U2OS	NT	1.0013
U2OS	NT	1.12021
U2OS	NT	0.915879
U2OS	NT	1.0093
U2OS	NT	1.17113
U2OS	NT	0.795266
U2OS	NT	0.948327
U2OS	NT	1.0155
U2OS	NT	1.01389
U2OS	NT	0.952169
U2OS	NT	0.739467
U2OS	NT	1.0168
U2OS	NT	1.23463
U2OS	NT	1.24223
U2OS	NT	0.946864
U2OS	NT	1.30103
U2OS	NT	0.977586
U2OS	NT	0.981228
U2OS	NT	0.806743
U2OS	NT	1.04832
U2OS	NT	1.17444
U2OS	NT	1.34007
U2OS	NT	0.880277
U2OS	NT	0.975721
U2OS	NT	1.15981
U2OS	NT	1.20549
U2OS	NT	1.07425
U2OS	NT	1.23466
U2OS	NT	1.38375
U2OS	NT	1.01548
U2OS	NT	0.949703
U2OS	NT	1.13691
U2OS	NT	0.945508
U2OS	NT	1.23766
U2OS	NT	1.23922
U2OS	NT	0.812295
U2OS	NT	1.02629
U2OS	NT	0.986512
U2OS	NT	0.998095
U2OS	NT	0.901787
U2OS	NT	1.08864
U2OS	NT	0.942588
U2OS	NT	1.25528
U2OS	NT	1.11826
U2OS	NT	0.924364
U2OS	NT	1.14596
U2OS	NT	0.980036
U2OS	NT	0.91172
U2OS	NT	1.14562
U2OS	NT	0.878406
U2OS	NT	0.827415
U2OS	NT	1.04558
U2OS	NT	0.834924
U2OS	NT	1.01764
U2OS	NT	0.839312
U2OS	NT	0.951018
U2OS	NT	0.980377
U2OS	NT	0.881263
U2OS	NT	1.07374
U2OS	NT	1.12616
U2OS	NT	0.65428
U2OS	NT	1.07427
U2OS	NT	1.0535
U2OS	NT	1.53393
U2OS	NT	1.35889
U2OS	NT	1.04384
U2OS	NT	0.993936
U2OS	NT	0.954204
U2OS	NT	1.06437
U2OS	NT	0.99008
U2OS	NT	0.986415
U2OS	NT	1.08158
U2OS	NT	1.12786
U2OS	NT	1.11571
U2OS	NT	0.897949
U2OS	NT	0.988297
U2OS	NT	1.28907
U2OS	NT	1.21306
U2OS	NT	1.01159
U2OS	NT	1.05268
U2OS	NT	1.34813
U2OS	NT	1.07905
U2OS	NT	1.2481
U2OS	NT	1.08387
U2OS	NT	0.939728
U2OS	NT	1.13411
U2OS	NT	1.35438
U2OS	NT	1.20073
U2OS	NT	1.23343
U2OS	NT	0.958238
U2OS	NT	0.777033
U2OS	NT	0.855387
U2OS	NT	0.816879
U2OS	NT	0.885882
U2OS	NT	1.05652
U2OS	NT	0.915971
U2OS	NT	1.32069
U2OS	NT	1.1088
U2OS	NT	1.04771
U2OS	NT	0.746186
U2OS	NT	1.11245
U2OS	NT	0.729183
U2OS	NT	0.937587
U2OS	NT	1.04787
U2OS	NT	0.795488
U2OS	NT	0.879169
U2OS	NT	0.859921
U2OS	NT	1.07339
U2OS	NT	1.22537
U2OS	NT	1.23564
U2OS	NT	0.998891
U2OS	NT	0.856672
U2OS	NT	1.03024
U2OS	NT	0.869279
U2OS	NT	1.14417
U2OS	NT	1.00863
U2OS	NT	0.975624
U2OS	NT	1.06036
U2OS	NT	1.19094
U2OS	NT	1
U2OS	NT	0.894573
U2OS	NT	1.38335
U2OS	NT	1.0318
U2OS	NT	0.881067
U2OS	NT	1.12181
U2OS	NT	1.13943
U2OS	NT	0.979957
U2OS	NT	0.905211
U2OS	NT	1.13784
U2OS	NT	0.972072
U2OS	NT	0.978713
U2OS	NT	0.914486
U2OS	NT	0.721227
U2OS	NT	1.1098
U2OS	NT	1.06973
U2OS	NT	1.08042
U2OS	NT	0.993373
U2OS	NT	1.03346
U2OS	NT	1.199
U2OS	NT	1.23414
U2OS	NT	1.1695
U2OS	NT	0.987586
U2OS	NT	0.571685
U2OS	NT	1.11389
U2OS	NT	1.00594
U2OS	NT	0.999261
U2OS	NT	1.30348
U2OS	NT	1.15244
U2OS	NT	1.35188
U2OS	NT	0.961608
U2OS	NT	1.17078
U2OS	NT	0.958706
U2OS	NT	0.86795
U2OS	NT	0.662661
U2OS	NT	1.00322
U2OS	NT	1.33898
U2OS	NT	0.993001
U2OS	NT	0.977416
U2OS	NT	1.09437
U2OS	NT	1.32783
U2OS	NT	1.01193
U2OS	NT	0.993833
U2OS	NT	0.818084
U2OS	NT	0.827277
U2OS	NT	0.923149
U2OS	NT	1.21865
U2OS	NT	1.41613
U2OS	NT	1.10744
U2OS	NT	1.22042
U2OS	NT	1
U2OS	NT	0.79421
U2OS	NT	1.57473
U2OS	NT	0.887425
U2OS	NT	1.07282
U2OS	NT	0.920992
U2OS	NT	1.34946
U2OS	NT	1.15133
U2OS	NT	1.03788
U2OS	NT	1.19748
U2OS	NT	1.15272
U2OS	NT	0.808011
U2OS	NT	0.911157
U2OS	NT	1.00991
U2OS	NT	1.03389
U2OS	NT	1.23016
U2OS	NT	0.937005
U2OS	NT	0.969792
U2OS	NT	0.946829
U2OS	NT	1.05377
U2OS	NT	0.83493
U2OS	NT	0.8203
U2OS	NT	0.924739
U2OS	NT	0.981399
U2OS	NT	1.1408
U2OS	NT	1.06833
U2OS	NT	1.15606
U2OS	NT	1.39407
U2OS	NT	0.731039
U2OS	NT	0.90375
U2OS	NT	0.85935
U2OS	NT	0.968441
U2OS	NT	0.938802
U2OS	NT	0.718015
U2OS	NT	0.876419
U2OS	NT	1.13004
U2OS	NT	0.83582
U2OS	NT	1.09526
U2OS	NT	0.864817
U2OS	NT	1.18409
U2OS	NT	1.06302
U2OS	NT	1.04131
U2OS	NT	1.01204
U2OS	NT	1.09377
U2OS	NT	0.966133
U2OS	NT	1.27242
U2OS	NT	1.04889
U2OS	NT	0.930382
U2OS	NT	1.16365
U2OS	NT	1.38216
U2OS	NT	0.91385
U2OS	NT	1.0396
U2OS	NT	1.19078
U2OS	NT	0.919152
U2OS	NT	0.778974
U2OS	NT	1.20983
U2OS	NT	1.00673
U2OS	NT	1.04621
U2OS	NT	1.18051
U2OS	NT	0.82645
U2OS	NT	1.09667
U2OS	NT	1.1713
U2OS	NT	1.01958
U2OS	NT	1.05808
U2OS	NT	0.901557
U2OS	16 µM	0.984939
U2OS	16 µM	0.730643
U2OS	16 µM	1.09012
U2OS	16 µM	1.17717
U2OS	16 µM	0.718627
U2OS	16 µM	1.07467
U2OS	16 µM	0.960206
U2OS	16 µM	0.904949
U2OS	16 µM	0.824767
U2OS	16 µM	0.913253
U2OS	16 µM	0.899745
U2OS	16 µM	0.957623
U2OS	16 µM	1.13615
U2OS	16 µM	0.831676
U2OS	16 µM	0.992976
U2OS	16 µM	0.978993
U2OS	16 µM	0.967166
U2OS	16 µM	1.02176
U2OS	16 µM	0.840559
U2OS	16 µM	0.88859
U2OS	16 µM	1.0936
U2OS	16 µM	0.907621
U2OS	16 µM	1.18521
U2OS	16 µM	1.09166
U2OS	16 µM	1.25149
U2OS	16 µM	1.20056
U2OS	16 µM	1.05864
U2OS	16 µM	0.753168
U2OS	16 µM	0.884564
U2OS	16 µM	1.03267
U2OS	16 µM	1.02956
U2OS	16 µM	1.1749
U2OS	16 µM	0.914801
U2OS	16 µM	1.25075
U2OS	16 µM	1.06646
U2OS	16 µM	1.02992
U2OS	16 µM	1.00537
U2OS	16 µM	0.855922
U2OS	16 µM	0.949275
U2OS	16 µM	0.927116
U2OS	16 µM	0.914811
U2OS	16 µM	1.07672
U2OS	16 µM	1.29764
U2OS	16 µM	0.833886
U2OS	16 µM	0.782473
U2OS	16 µM	1.02784
U2OS	16 µM	0.939097
U2OS	16 µM	0.772565
U2OS	16 µM	1.05564
U2OS	16 µM	1.03711
U2OS	16 µM	0.943846
U2OS	16 µM	0.72955
U2OS	16 µM	0.819099
U2OS	16 µM	1.43057
U2OS	16 µM	0.924741
U2OS	16 µM	1.00804
U2OS	16 µM	0.890623
U2OS	16 µM	1.06988
U2OS	16 µM	0.754464
U2OS	16 µM	1.16446
U2OS	16 µM	0.763659
U2OS	16 µM	0.914517
U2OS	16 µM	0.847002
U2OS	16 µM	1.12804
U2OS	16 µM	0.950062
U2OS	16 µM	1.11741
U2OS	16 µM	1.16954
U2OS	16 µM	1.0013
U2OS	16 µM	0.890426
U2OS	16 µM	0.895533
U2OS	16 µM	1.03122
U2OS	16 µM	1.10218
U2OS	16 µM	0.917288
U2OS	16 µM	0.796146
U2OS	16 µM	1.01477
U2OS	16 µM	0.861589
U2OS	16 µM	0.960285
U2OS	16 µM	1.02378
U2OS	16 µM	0.997054
U2OS	16 µM	0.921443
U2OS	16 µM	0.937637
U2OS	16 µM	0.83495
U2OS	16 µM	0.973164
U2OS	16 µM	0.781956
U2OS	16 µM	0.913843
U2OS	16 µM	0.942948
U2OS	16 µM	1.01722
U2OS	16 µM	0.834944
U2OS	16 µM	0.72954
U2OS	16 µM	0.695959
U2OS	16 µM	0.963904
U2OS	16 µM	1.07276
U2OS	16 µM	1.17338
U2OS	16 µM	0.871032
U2OS	16 µM	0.870376
U2OS	16 µM	0.87857
U2OS	16 µM	1.08584
U2OS	16 µM	1.12968
U2OS	16 µM	0.939357
U2OS	16 µM	0.993303
U2OS	16 µM	1.09726
U2OS	16 µM	1.19094
U2OS	16 µM	0.939663
U2OS	16 µM	0.983427
U2OS	16 µM	0.778542
U2OS	16 µM	1.20453
U2OS	16 µM	0.978561
U2OS	16 µM	1.10796
U2OS	16 µM	1.01032
U2OS	16 µM	0.860105
U2OS	16 µM	1.04234
U2OS	16 µM	1.28937
U2OS	16 µM	1.04614
U2OS	16 µM	0.904071
U2OS	16 µM	0.997555
U2OS	16 µM	1.01488
U2OS	16 µM	0.967552
U2OS	16 µM	1.01276
U2OS	16 µM	0.898401
U2OS	16 µM	1.19132
U2OS	16 µM	0.992195
U2OS	16 µM	0.997488
U2OS	16 µM	1.15079
U2OS	16 µM	0.942918
U2OS	16 µM	0.947006
U2OS	16 µM	1.01217
U2OS	16 µM	0.929062
U2OS	16 µM	1.08711
U2OS	16 µM	1.04063
U2OS	16 µM	0.896947
U2OS	16 µM	1.26149
U2OS	16 µM	0.907103
U2OS	16 µM	0.966541
U2OS	16 µM	0.921525
U2OS	16 µM	1.132
U2OS	16 µM	0.916523
U2OS	16 µM	0.888033
U2OS	16 µM	1.15332
U2OS	16 µM	0.775957
U2OS	16 µM	1.00905
U2OS	16 µM	1.07914
U2OS	16 µM	0.699312
U2OS	16 µM	0.792403
U2OS	16 µM	0.934957
U2OS	16 µM	0.892812
U2OS	16 µM	0.834857
U2OS	16 µM	0.916939
U2OS	16 µM	0.958276
U2OS	16 µM	1.04391
U2OS	16 µM	0.980422
U2OS	16 µM	0.989308
U2OS	16 µM	0.98503
U2OS	16 µM	0.891771
U2OS	16 µM	1.07225
U2OS	16 µM	1.08058
U2OS	16 µM	0.942437
U2OS	16 µM	0.778016
U2OS	16 µM	0.832671
U2OS	16 µM	1.05772
U2OS	16 µM	0.907292
U2OS	16 µM	0.820061
U2OS	16 µM	0.98038
U2OS	16 µM	0.821844
U2OS	16 µM	0.906779
U2OS	16 µM	1.24446
U2OS	16 µM	0.924794
U2OS	16 µM	0.897998
U2OS	16 µM	0.786429
U2OS	16 µM	0.867998
U2OS	16 µM	1.07875
U2OS	16 µM	0.814983
U2OS	16 µM	0.899982
U2OS	16 µM	1.16071
U2OS	16 µM	1.04534
U2OS	16 µM	1.06675
U2OS	16 µM	0.884906
U2OS	16 µM	1.0729
U2OS	16 µM	0.993469
U2OS	16 µM	0.89257
U2OS	16 µM	0.734541
U2OS	16 µM	0.817449
U2OS	16 µM	0.889489
U2OS	16 µM	0.954641
U2OS	16 µM	0.938569
U2OS	16 µM	0.916249
U2OS	16 µM	1.10871
U2OS	16 µM	0.811287
U2OS	16 µM	0.900939
U2OS	16 µM	0.984142
U2OS	16 µM	0.987166
U2OS	16 µM	1.14434
U2OS	16 µM	1.10281
U2OS	16 µM	0.896045
U2OS	16 µM	1.14377
U2OS	16 µM	0.872466
U2OS	16 µM	1.13805
U2OS	16 µM	0.850294
U2OS	16 µM	0.978631
U2OS	16 µM	0.851894
U2OS	16 µM	0.803915
U2OS	16 µM	0.907396
U2OS	16 µM	1.02733
U2OS	16 µM	0.770289
U2OS	16 µM	1.02568
U2OS	16 µM	0.81446
U2OS	16 µM	1.06196
U2OS	16 µM	0.891071
U2OS	16 µM	0.955964
U2OS	16 µM	0.682793
U2OS	16 µM	1.11575
U2OS	16 µM	1.06574
U2OS	16 µM	0.766748
U2OS	16 µM	1.12934
U2OS	16 µM	0.867663
U2OS	16 µM	0.951815
U2OS	16 µM	1.05728
U2OS	16 µM	0.828951
U2OS	16 µM	1.06277
U2OS	16 µM	0.777469
U2OS	16 µM	0.865597
U2OS	16 µM	1.24712
U2OS	16 µM	0.899391
U2OS	16 µM	1.06736
U2OS	16 µM	0.864536
U2OS	16 µM	0.868135
U2OS	16 µM	0.910231
U2OS	16 µM	1.16993
U2OS	16 µM	1.07482
U2OS	16 µM	0.962173
U2OS	16 µM	1.19911
U2OS	16 µM	1.09653
U2OS	16 µM	0.877909
U2OS	16 µM	0.851973
U2OS	16 µM	0.880789
U2OS	16 µM	0.940012
U2OS	16 µM	1.10617
U2OS	16 µM	1.26176
U2OS	16 µM	1.17499
U2OS	16 µM	0.663927
U2OS	16 µM	0.929564
U2OS	16 µM	0.899637
U2OS	16 µM	0.988423
U2OS	16 µM	0.759526
U2OS	16 µM	0.75748
U2OS	16 µM	0.964022
U2OS	16 µM	1.04643
U2OS	16 µM	1.08082
U2OS	16 µM	1.05106
U2OS	16 µM	1.52339
U2OS	16 µM	1.12069
U2OS	16 µM	1.32449
U2OS	16 µM	1.10725
U2OS	16 µM	1.47126
U2OS	16 µM	0.88201
U2OS	16 µM	0.931
U2OS	16 µM	1.27428
U2OS	16 µM	1.00302
U2OS	16 µM	0.877856
U2OS	16 µM	0.951004
U2OS	16 µM	1.04783
U2OS	16 µM	1.22887
U2OS	16 µM	1.20845
U2OS	16 µM	0.917212
U2OS	16 µM	1.06853
U2OS	16 µM	0.896753
U2OS	16 µM	0.856624
U2OS	16 µM	1.14588
U2OS	16 µM	0.961424
U2OS	16 µM	0.728145
U2OS	16 µM	0.918602
U2OS	16 µM	0.851239
U2OS	16 µM	0.969285
U2OS	16 µM	0.901138
U2OS	16 µM	0.824669
U2OS	16 µM	0.967289
U2OS	16 µM	0.928249
U2OS	16 µM	0.84003
U2OS	16 µM	1.15836
U2OS	16 µM	0.96212
U2OS	16 µM	1.04784
U2OS	16 µM	0.763798
U2OS	16 µM	1.16102
U2OS	16 µM	1.04834
U2OS	16 µM	0.862964
U2OS	16 µM	1.04181
U2OS	16 µM	0.80914
U2OS	16 µM	1.04263
U2OS	16 µM	0.997778
U2OS	16 µM	0.931575
U2OS	16 µM	1.19724
U2OS	16 µM	0.823899
U2OS	16 µM	1.09238
U2OS	16 µM	1.02227
U2OS	16 µM	1.0911
U2OS	16 µM	0.980779
U2OS	16 µM	0.939531
U2OS	16 µM	1.17765
U2OS	16 µM	1.16898
U2OS	16 µM	0.920869
U2OS	16 µM	0.973079
U2OS	16 µM	1.12959
U2OS	16 µM	0.82998
U2OS	16 µM	0.873967
U2OS	16 µM	1.03698
U2OS	16 µM	0.995831
U2OS	16 µM	1.01046
U2OS	16 µM	1.28816
U2OS	16 µM	0.930199
U2OS	16 µM	0.965447
U2OS	16 µM	1.08734
U2OS	16 µM	0.850883
U2OS	16 µM	0.876035
U2OS	16 µM	1.22129
U2OS	16 µM	0.977794
U2OS	16 µM	0.803275
U2OS	16 µM	0.939481
U2OS	16 µM	0.917081
U2OS	16 µM	1.1456
U2OS	16 µM	0.946892
U2OS	16 µM	1.18552
U2OS	16 µM	0.878335
U2OS	16 µM	1.13238
U2OS	16 µM	0.995586
U2OS	16 µM	0.97159
U2OS	16 µM	1.05973
U2OS	16 µM	0.999363
U2OS	16 µM	1.20919
U2OS	16 µM	0.970329
U2OS	16 µM	1.28444
U2OS	16 µM	0.846593
U2OS	16 µM	0.933097
U2OS	16 µM	1.07117
U2OS	16 µM	1.00739
U2OS	16 µM	1.04733
U2OS	16 µM	1.06515
U2OS	16 µM	1.01049
U2OS	16 µM	0.974634
U2OS	16 µM	0.982493
U2OS	16 µM	0.904142
U2OS	16 µM	0.817614
U2OS	16 µM	0.878465
U2OS	16 µM	0.867432
U2OS	16 µM	1.62213
U2OS	16 µM	0.824747
U2OS	16 µM	1.1919
U2OS	16 µM	0.960715
U2OS	16 µM	0.880922
U2OS	16 µM	1.02611
U2OS	16 µM	0.944637
U2OS	16 µM	1.08063
U2OS	16 µM	0.90515
U2OS	16 µM	1.22375
U2OS	16 µM	0.911342
U2OS	16 µM	1.21305
U2OS	16 µM	0.892
U2OS	16 µM	1.17981
U2OS	16 µM	0.903317
U2OS	16 µM	1.16511
U2OS	16 µM	1.28794
U2OS	16 µM	0.915958
U2OS	16 µM	0.922417
U2OS	16 µM	1.07634
U2OS	16 µM	0.964726
U2OS	16 µM	1.16601
U2OS	16 µM	0.962893
U2OS	16 µM	1.07135
U2OS	16 µM	0.881735
U2OS	16 µM	0.958256
U2OS	16 µM	0.805612
U2OS	16 µM	1.15009
U2OS	16 µM	0.923457
U2OS	16 µM	0.849858
U2OS	16 µM	1.04945
U2OS	16 µM	0.861218
U2OS	16 µM	0.996372
U2OS	16 µM	1.08545
U2OS	16 µM	1.07993
U2OS	16 µM	0.940176
U2OS	16 µM	0.971753
U2OS	16 µM	0.907218
U2OS	16 µM	1.09523
U2OS	16 µM	1.14543
U2OS	16 µM	1.01396
U2OS	16 µM	0.895464
U2OS	16 µM	0.895683
U2OS	16 µM	0.944977
U2OS	16 µM	0.965037
U2OS	16 µM	0.930866
U2OS	16 µM	1.00983
U2OS	16 µM	1.21622
U2OS	16 µM	0.913527
U2OS	16 µM	0.829064
U2OS	16 µM	0.99447
U2OS	16 µM	1.1363
U2OS	16 µM	0.970281
U2OS	16 µM	0.936737
U2OS	16 µM	0.921719
U2OS	16 µM	0.69281
U2OS	16 µM	1.18649
U2OS	16 µM	0.926443
U2OS	16 µM	1.18027
U2OS	16 µM	0.937882
U2OS	16 µM	0.884239
U2OS	16 µM	0.816386
U2OS	16 µM	1.16963
U2OS	16 µM	0.688516
U2OS	16 µM	0.905915
U2OS	16 µM	0.952109
U2OS	16 µM	0.959567
U2OS	16 µM	0.807273
U2OS	16 µM	1.02855
U2OS	16 µM	0.968752
U2OS	16 µM	0.976413
U2OS	16 µM	0.901779
U2OS	16 µM	1.0592
U2OS	16 µM	0.810457
U2OS	16 µM	0.904178
U2OS	16 µM	1.19678
U2OS	16 µM	0.968585
U2OS	16 µM	0.871365
U2OS	16 µM	0.954724
U2OS	16 µM	0.867882
U2OS	16 µM	0.858205
U2OS	16 µM	0.907568
U2OS	16 µM	1.03896
U2OS	16 µM	0.862273
U2OS	16 µM	1.03899
U2OS	16 µM	0.759711
U2OS	16 µM	1.39757
U2OS	16 µM	1.03773
U2OS	16 µM	1.00052
U2OS	16 µM	1.01951
U2OS	16 µM	0.841216
U2OS	16 µM	1.16681
U2OS	16 µM	0.844575
U2OS	16 µM	0.818323
U2OS	16 µM	0.840381
U2OS	16 µM	1.28882
U2OS	16 µM	0.92732
U2OS	16 µM	0.819337
U2OS	16 µM	0.969898
U2OS	16 µM	1.1357
U2OS	16 µM	0.875417
U2OS	16 µM	1.09509
U2OS	16 µM	0.806164
U2OS	16 µM	0.950784
U2OS	16 µM	1.04603
U2OS	16 µM	1.16021
U2OS	16 µM	0.867441
U2OS	16 µM	1.11652
U2OS	16 µM	0.823561
U2OS	16 µM	0.931745
U2OS	16 µM	0.895779
U2OS	16 µM	1.16769
U2OS	16 µM	1.0596
U2OS	16 µM	1.03897
U2OS	16 µM	1.04724
U2OS	16 µM	0.815372
U2OS	16 µM	1.11726
U2OS	16 µM	1.07566
U2OS	16 µM	1.15401
U2OS	16 µM	1.00486
U2OS	16 µM	0.787797
U2OS	16 µM	0.814797
U2OS	16 µM	1.03702
U2OS	16 µM	1.07994
U2OS	16 µM	0.834497
U2OS	16 µM	0.926381
U2OS	16 µM	1.07363
U2OS	16 µM	0.930722
U2OS	16 µM	1.04023
U2OS	16 µM	0.856456
U2OS	16 µM	0.916892
U2OS	16 µM	0.698649
U2OS	16 µM	0.91616
U2OS	16 µM	1.07056
U2OS	16 µM	0.888384
U2OS	16 µM	1.02606
U2OS	16 µM	0.957152
U2OS	16 µM	0.928201
U2OS	16 µM	0.986063
U2OS	16 µM	0.899912
U2OS	16 µM	0.796708
U2OS	16 µM	0.96211
U2OS	16 µM	0.949327
U2OS	16 µM	0.983884
U2OS	16 µM	1.13615
U2OS	16 µM	0.827015
U2OS	16 µM	0.894872
U2OS	16 µM	0.788731
U2OS	16 µM	0.951972
U2OS	16 µM	0.940965
U2OS	16 µM	0.899125
U2OS	16 µM	0.928839
U2OS	16 µM	0.998525
U2OS	16 µM	1.13861
U2OS	16 µM	1.13222
U2OS	16 µM	1.05576
U2OS	16 µM	0.84247
U2OS	16 µM	0.984261
U2OS	16 µM	1.12757
U2OS	16 µM	0.88699
U2OS	16 µM	1.14622
U2OS	16 µM	0.891778
U2OS	16 µM	0.942286
U2OS	16 µM	0.780445
U2OS	16 µM	1.02651
U2OS	16 µM	1.00615
U2OS	16 µM	1.10553
U2OS	16 µM	0.991141
U2OS	16 µM	1.13236
U2OS	16 µM	1.04477
U2OS	16 µM	0.989116
U2OS	16 µM	0.885772
U2OS	16 µM	1.28549
U2OS	16 µM	1.00224
U2OS	16 µM	0.847058
U2OS	16 µM	0.903338
U2OS	16 µM	0.883037
U2OS	16 µM	0.953687
U2OS	16 µM	1.4535
U2OS	16 µM	0.861394
U2OS	16 µM	0.921727
U2OS	16 µM	1.11231
U2OS	16 µM	1.04112
U2OS	16 µM	1.01847
U2OS	16 µM	1.1101
U2OS	16 µM	1.16725
U2OS	16 µM	0.913461
U2OS	16 µM	0.921137
U2OS	16 µM	0.937628
U2OS	16 µM	0.877175
U2OS	16 µM	1.02705
U2OS	16 µM	1.17506
U2OS	16 µM	1.30735
U2OS	16 µM	1.13092
U2OS	16 µM	1.3617
U2OS	16 µM	1.02878
U2OS	16 µM	0.98873
U2OS	16 µM	1.1364
U2OS	16 µM	1.12797
U2OS	16 µM	0.980184
U2OS	16 µM	0.970014
U2OS	16 µM	0.846317
U2OS	16 µM	1.13025
U2OS	16 µM	1.08985
U2OS	16 µM	1.14271
U2OS	16 µM	1.20091
U2OS	16 µM	0.975865
U2OS	16 µM	0.949056
U2OS	16 µM	1.48802
U2OS	16 µM	1.17618
U2OS	16 µM	0.804152
U2OS	16 µM	1.05178
U2OS	16 µM	1.06967
U2OS	16 µM	0.857493
U2OS	16 µM	1.02676
U2OS	16 µM	1.2321
U2OS	16 µM	0.90177
U2OS	16 µM	0.955529
U2OS	16 µM	1.0732
U2OS	16 µM	1.11971
U2OS	16 µM	0.92948
U2OS	16 µM	1.13817
U2OS	16 µM	1.12898
U2OS	16 µM	1.33315
U2OS	16 µM	1.14667
U2OS	16 µM	0.519203
U2OS	16 µM	0.972923
U2OS	16 µM	0.709178
U2OS	16 µM	1.10816
U2OS	16 µM	1.20903
U2OS	16 µM	1.02826
U2OS	16 µM	1.03836
U2OS	16 µM	1.0711
U2OS	16 µM	1.14253
U2OS	16 µM	1.06426
U2OS	16 µM	1.16065
U2OS	16 µM	1.37271
U2OS	16 µM	1.47965
U2OS	16 µM	1.12294
U2OS	16 µM	0.972627
U2OS	16 µM	1.04208
U2OS	16 µM	0.916798
U2OS	16 µM	1.06878
U2OS	16 µM	0.991138
U2OS	16 µM	1.25393
U2OS	16 µM	0.897387
U2OS	16 µM	0.858252
U2OS	16 µM	1.10814
U2OS	16 µM	1.00625
U2OS	16 µM	1.05764
U2OS	16 µM	1.31817
U2OS	16 µM	1.15447
U2OS	16 µM	1.40342
U2OS	16 µM	1.15241
U2OS	16 µM	1.20648
U2OS	16 µM	1.21592
U2OS	16 µM	0.981551
U2OS	16 µM	1.40371
U2OS	16 µM	1.17663
U2OS	16 µM	1.00185
U2OS	16 µM	1.17281
U2OS	16 µM	0.938763
U2OS	16 µM	1.20627
U2OS	16 µM	1.00553
U2OS	16 µM	1.09396
U2OS	16 µM	1.41724
U2OS	16 µM	1.20789
U2OS	16 µM	1.39152
U2OS	16 µM	1.06478
U2OS	16 µM	0.937383
U2OS	16 µM	0.982881
U2OS	16 µM	0.994027
U2OS	16 µM	1.56285
U2OS	16 µM	0.960277
U2OS	16 µM	1.21259
U2OS	16 µM	0.8995
U2OS	16 µM	0.966677
U2OS	16 µM	1.11097
U2OS	16 µM	1.04431
U2OS	16 µM	0.991928
U2OS	16 µM	1.20155
U2OS	16 µM	0.955297
U2OS	16 µM	0.867692
U2OS	16 µM	0.922052
U2OS	16 µM	0.901474
U2OS	16 µM	0.962054
U2OS	16 µM	0.895936
U2OS	16 µM	1.19565
U2OS	16 µM	1.23285
U2OS	16 µM	1.06416
U2OS	16 µM	1.13972
U2OS	16 µM	0.992877
U2OS	16 µM	1.12812
U2OS	16 µM	1.12587
U2OS	16 µM	1.09365
U2OS	16 µM	1.1562
U2OS	16 µM	1.0169
U2OS	16 µM	1.27716
U2OS	16 µM	1.24797
U2OS	16 µM	0.999061
U2OS	16 µM	1.38888
U2OS	16 µM	0.768899
U2OS	16 µM	0.908305
U2OS	16 µM	1.07694
U2OS	16 µM	1.36206
U2OS	16 µM	1.03747
U2OS	16 µM	1.06231
U2OS	16 µM	1.20277
U2OS	16 µM	1.08958
U2OS	16 µM	1.16816
U2OS	16 µM	1.09411
U2OS	16 µM	1.08653
U2OS	16 µM	1.31092
U2OS	16 µM	0.917659
U2OS	16 µM	1.00968
U2OS	16 µM	1.09792
U2OS	16 µM	1.24318
U2OS	16 µM	0.963024
U2OS	16 µM	1.21163
U2OS	16 µM	0.930204
U2OS	16 µM	0.996916
U2OS	16 µM	1.26019
U2OS	16 µM	1.50582
U2OS	16 µM	1.14622
U2OS	16 µM	1.01012
U2OS	16 µM	1.23973
U2OS	16 µM	1.06766
U2OS	16 µM	0.95949
U2OS	16 µM	1.06157
U2OS	16 µM	0.930449
U2OS	16 µM	1.06358
U2OS	16 µM	0.931163
U2OS	16 µM	1.07983
U2OS	16 µM	1.28735
U2OS	16 µM	0.903532
U2OS	16 µM	0.861378
U2OS	16 µM	1.0196
U2OS	16 µM	1.16843
U2OS	16 µM	0.918334
U2OS	16 µM	1.12641
U2OS	16 µM	1.33302
U2OS	16 µM	1.04866
U2OS	16 µM	1.21748
U2OS	16 µM	0.904353
U2OS	16 µM	1.37088
U2OS	16 µM	0.809358
U2OS	16 µM	0.794622
U2OS	16 µM	0.88433
U2OS	16 µM	0.771779
U2OS	16 µM	1.24539
U2OS	16 µM	0.749382
U2OS	16 µM	1.10658
U2OS	16 µM	1
U2OS	16 µM	1.05542
U2OS	16 µM	1.03696
U2OS	16 µM	1.21937
U2OS	16 µM	1.01965
U2OS	16 µM	0.997207
U2OS	16 µM	1.02715
U2OS	16 µM	0.861416
U2OS	16 µM	1.0982
U2OS	16 µM	0.805494
U2OS	16 µM	0.893717
U2OS	16 µM	0.89625
U2OS	16 µM	0.929264
U2OS	16 µM	1.06825
U2OS	16 µM	0.877356
U2OS	16 µM	0.771473
U2OS	16 µM	1.00314
U2OS	16 µM	0.803162
U2OS	16 µM	1.02775
U2OS	16 µM	0.986996
U2OS	16 µM	0.941573
U2OS	16 µM	0.807285
U2OS	16 µM	0.868703
U2OS	16 µM	0.895287
U2OS	16 µM	0.824401
U2OS	16 µM	0.829808
U2OS	16 µM	1.10165
U2OS	16 µM	0.956041
U2OS	16 µM	1.00427
U2OS	16 µM	1.14192
U2OS	16 µM	0.893431
U2OS	16 µM	1.09633
U2OS	16 µM	0.80656
U2OS	16 µM	0.779694
U2OS	16 µM	0.820106
U2OS	16 µM	0.816412
U2OS	16 µM	1.13721
U2OS	16 µM	1.21661
U2OS	16 µM	1.02438
U2OS	16 µM	1.25274
U2OS	16 µM	0.900362
U2OS	16 µM	1.22099
U2OS	16 µM	0.978689
U2OS	16 µM	0.95526
U2OS	16 µM	1.04388
U2OS	16 µM	1.01194
U2OS	16 µM	0.9625
U2OS	16 µM	0.807184
U2OS	16 µM	0.879039
U2OS	16 µM	0.964492
U2OS	16 µM	1.36544
U2OS	16 µM	0.884303
U2OS	16 µM	0.767857
U2OS	16 µM	0.800305
U2OS	16 µM	0.930345
U2OS	16 µM	1.07747
U2OS	16 µM	0.920317
U2OS	16 µM	0.690364
U2OS	16 µM	0.859626
U2OS	16 µM	0.999396
U2OS	16 µM	0.977923
U2OS	16 µM	0.932234
U2OS	16 µM	1.01936
U2OS	16 µM	1.24821
U2OS	16 µM	1.01371
U2OS	16 µM	0.967057
U2OS	16 µM	0.932973
U2OS	16 µM	1.28424
U2OS	16 µM	1.05134
U2OS	16 µM	0.988854
U2OS	16 µM	0.994605
U2OS	16 µM	1.03397
U2OS	16 µM	1.32988
U2OS	16 µM	0.859835
U2OS	16 µM	0.889008
U2OS	16 µM	1.12017
U2OS	16 µM	1.02288
U2OS	16 µM	1.04382
U2OS	16 µM	1.28436
U2OS	16 µM	0.98688
U2OS	16 µM	0.951435
U2OS	16 µM	0.83351
U2OS	16 µM	0.934222
U2OS	16 µM	1.02961
U2OS	16 µM	1.01302
U2OS	16 µM	1.02512
U2OS	16 µM	0.961459
U2OS	16 µM	1.19087
U2OS	16 µM	1.06015
U2OS	16 µM	1.31329
U2OS	16 µM	1.26738
U2OS	16 µM	1.06078
U2OS	16 µM	1.07046
U2OS	80 µM	0.855592
U2OS	80 µM	1.21756
U2OS	80 µM	1.52486
U2OS	80 µM	0.954061
U2OS	80 µM	0.696526
U2OS	80 µM	0.970143
U2OS	80 µM	1.22896
U2OS	80 µM	1.40872
U2OS	80 µM	1.13936
U2OS	80 µM	1.00415
U2OS	80 µM	1.26739
U2OS	80 µM	1.51394
U2OS	80 µM	0.950357
U2OS	80 µM	0.754323
U2OS	80 µM	1.09201
U2OS	80 µM	1.16014
U2OS	80 µM	1.26688
U2OS	80 µM	0.746804
U2OS	80 µM	0.740803
U2OS	80 µM	0.967776
U2OS	80 µM	0.874241
U2OS	80 µM	0.75
U2OS	80 µM	0.870962
U2OS	80 µM	1.09711
U2OS	80 µM	0.956462
U2OS	80 µM	1.08943
U2OS	80 µM	0.94
U2OS	80 µM	0.864415
U2OS	80 µM	1.00172
U2OS	80 µM	0.950146
U2OS	80 µM	0.940366
U2OS	80 µM	1.15551
U2OS	80 µM	0.968742
U2OS	80 µM	0.960161
U2OS	80 µM	1.09454
U2OS	80 µM	0.923152
U2OS	80 µM	1.21256
U2OS	80 µM	0.992279
U2OS	80 µM	1.03957
U2OS	80 µM	1.21621
U2OS	80 µM	1.11106
U2OS	80 µM	0.862366
U2OS	80 µM	1.42755
U2OS	80 µM	0.904479
U2OS	80 µM	1.10762
U2OS	80 µM	1.55366
U2OS	80 µM	1.35183
U2OS	80 µM	1.18307
U2OS	80 µM	0.969304
U2OS	80 µM	1.23104
U2OS	80 µM	0.977416
U2OS	80 µM	1.22278
U2OS	80 µM	1.05613
U2OS	80 µM	0.920112
U2OS	80 µM	0.638266
U2OS	80 µM	1.09626
U2OS	80 µM	1.24578
U2OS	80 µM	1.03862
U2OS	80 µM	0.911371
U2OS	80 µM	1.04371
U2OS	80 µM	1.30559
U2OS	80 µM	0.718313
U2OS	80 µM	0.848528
U2OS	80 µM	1.22662
U2OS	80 µM	0.914526
U2OS	80 µM	1.63221
U2OS	80 µM	1
U2OS	80 µM	1.38197
U2OS	80 µM	1.16027
U2OS	80 µM	1.04275
U2OS	80 µM	1.03643
U2OS	80 µM	1.03898
U2OS	80 µM	1.0617
U2OS	80 µM	0.881908
U2OS	80 µM	0.864259
U2OS	80 µM	1.13011
U2OS	80 µM	1.15021
U2OS	80 µM	1.35535
U2OS	80 µM	1.36597
U2OS	80 µM	1.13358
U2OS	80 µM	1.37865
U2OS	80 µM	0.941926
U2OS	80 µM	0.895881
U2OS	80 µM	1.17227
U2OS	80 µM	1.10522
U2OS	80 µM	1.04153
U2OS	80 µM	1.06718
U2OS	80 µM	1.08652
U2OS	80 µM	1.26132
U2OS	80 µM	1.18372
U2OS	80 µM	1.21494
U2OS	80 µM	0.69132
U2OS	80 µM	0.951524
U2OS	80 µM	0.981203
U2OS	80 µM	0.888388
U2OS	80 µM	0.626275
U2OS	80 µM	0.923743
U2OS	80 µM	0.75139
U2OS	80 µM	1.14476
U2OS	80 µM	0.94032
U2OS	80 µM	1.00215
U2OS	80 µM	1.32518
U2OS	80 µM	1.55617
U2OS	80 µM	0.852221
U2OS	80 µM	2.47979
U2OS	80 µM	0.874921
U2OS	80 µM	1.22217
U2OS	80 µM	0.979817
U2OS	80 µM	1.14086
U2OS	80 µM	0.895299
U2OS	80 µM	1.70358
U2OS	80 µM	1.29478
U2OS	80 µM	1.51371
U2OS	80 µM	1.16336
U2OS	80 µM	1.46847
U2OS	80 µM	1.55872
U2OS	80 µM	1.10218
U2OS	80 µM	1.22306
U2OS	80 µM	0.819875
U2OS	80 µM	1.61701
U2OS	80 µM	0.75
U2OS	80 µM	0.994991
U2OS	80 µM	1.271
U2OS	80 µM	1.1
U2OS	80 µM	0.715939
U2OS	80 µM	1.16226
U2OS	80 µM	1.20087
U2OS	80 µM	0.770252
U2OS	80 µM	0.92732
U2OS	80 µM	1.0535
U2OS	80 µM	1.01709
U2OS	80 µM	1.19594
U2OS	80 µM	0.911306
U2OS	80 µM	0.582597
U2OS	80 µM	1.17479
U2OS	80 µM	1.53721
U2OS	80 µM	1.14518
U2OS	80 µM	0.875314
U2OS	80 µM	0.978868
U2OS	80 µM	1.09846
U2OS	80 µM	0.96439
U2OS	80 µM	1.25679
U2OS	80 µM	1.0902
U2OS	80 µM	1.29874
U2OS	80 µM	1.04218
U2OS	80 µM	1.1997
U2OS	80 µM	1.06701
U2OS	80 µM	1.25
U2OS	80 µM	1.66467
U2OS	80 µM	0.965389
U2OS	80 µM	1.0096
U2OS	80 µM	0.809422
U2OS	80 µM	1.07861
U2OS	80 µM	1.08296
U2OS	80 µM	0.85069
U2OS	80 µM	1.64506
U2OS	80 µM	1.02815
U2OS	80 µM	0.830779
U2OS	80 µM	1.45139
U2OS	80 µM	0.850112
U2OS	80 µM	1.54021
U2OS	80 µM	0.730756
U2OS	80 µM	0.955092
U2OS	80 µM	1.04023
U2OS	80 µM	0.975523
U2OS	80 µM	1.36596
U2OS	80 µM	1.64286
U2OS	80 µM	0.953401
U2OS	80 µM	0.921443
U2OS	80 µM	0.894476
U2OS	80 µM	1.13882
U2OS	80 µM	1.09017
U2OS	80 µM	0.923548
U2OS	80 µM	0.930261
U2OS	80 µM	1.04612
U2OS	80 µM	1.1322
U2OS	80 µM	0.840952
U2OS	80 µM	1.12382
U2OS	80 µM	1.79705
U2OS	80 µM	1.05159
U2OS	80 µM	1.03208
U2OS	80 µM	1.40741
U2OS	80 µM	1.16838
U2OS	80 µM	0.864309
U2OS	80 µM	0.991914
U2OS	80 µM	1.29126
U2OS	80 µM	1.17431
U2OS	80 µM	1.01459
U2OS	80 µM	1.22215
U2OS	80 µM	0.970159
[truncated: 2,558 more rows]
