# Supplementary material for: NAD+ regulates nucleotide metabolism and genomic DNA replication
Source: Nat Cell Biol. 2023 Nov 13;25(12):1774–86. doi: 10.1038/s41556-023-01280-z (PMC10709141; doi:10.1038/s41556-023-01280-z)
Supplement: Supplementary file 12 — Numerical source data. [file 41556_2023_1280_MOESM12_ESM.xlsx]

## Sheet: Extended Data Fig 2a
sample	mtb	area	celltype	treat	log2FoldChange
HeLa NT	NAD+	13.4	HeLa	NT	-0.207706
HeLa NT	NAD+	15.2	HeLa	NT	-0.0258681
HeLa NT	NAD+	16	HeLa	NT	0.0481325
HeLa NT	NAD+	17.3	HeLa	NT	0.160833
HeLa 1h	NAD+	57.1	HeLa	1h	1.88355
HeLa 1h	NAD+	43.7	HeLa	1h	1.49769
HeLa 1h	NAD+	39.8	HeLa	1h	1.36283
HeLa 1h	NAD+	52.4	HeLa	1h	1.75963
HeLa 24h	NAD+	42.1	HeLa	24h	1.44388
HeLa 24h	NAD+	66.7	HeLa	24h	2.10775
HeLa 24h	NAD+	64.8	HeLa	24h	2.06605
HeLa 24h	NAD+	15.1	HeLa	24h	-0.0353909
HeLa NT	NADH	3.81	HeLa	NT	0.13174
HeLa NT	NADH	2.58	HeLa	NT	-0.430679
HeLa NT	NADH	4.46	HeLa	NT	0.358993
HeLa NT	NADH	3.06	HeLa	NT	-0.184519
HeLa 1h	NADH	13.6	HeLa	1h	1.96748
HeLa 1h	NADH	16.4	HeLa	1h	2.23757
HeLa 1h	NADH	23.9	HeLa	1h	2.78089
HeLa 1h	NADH	30.8	HeLa	1h	3.14681
HeLa 24h	NADH	14.3	HeLa	24h	2.03989
HeLa 24h	NADH	21.5	HeLa	24h	2.62821
HeLa 24h	NADH	33.5	HeLa	24h	3.26804
HeLa 24h	NADH	11.7	HeLa	24h	1.75039

## Sheet: Extended Data Fig 2b
sample	mtb	area	celltype	treat	log2FoldChange
U2OS NT	NAD+	12.2	U2OS	NT	-0.00884188
U2OS NT	NAD+	12	U2OS	NT	-0.0326886
U2OS NT	NAD+	12.9	U2OS	NT	0.071648
U2OS NT	NAD+	12	U2OS	NT	-0.0326886
U2OS 1h	NAD+	51.7	U2OS	1h	2.07444
U2OS 1h	NAD+	52.9	U2OS	1h	2.10754
U2OS 1h	NAD+	68.2	U2OS	1h	2.47405
U2OS 1h	NAD+	50.8	U2OS	1h	2.04911
U2OS 24h	NAD+	79.5	U2OS	24h	2.69523
U2OS 24h	NAD+	47.3	U2OS	24h	1.94612
U2OS 24h	NAD+	58.8	U2OS	24h	2.26009
U2OS 24h	NAD+	47.3	U2OS	24h	1.94612
U2OS NT	NADH	1.73	U2OS	NT	-0.61522
U2OS NT	NADH	2.79	U2OS	NT	0.0742728
U2OS NT	NADH	3.19	U2OS	NT	0.267564
U2OS NT	NADH	2.89	U2OS	NT	0.125077
U2OS 1h	NADH	5.69	U2OS	1h	1.10244
U2OS 1h	NADH	9.41	U2OS	1h	1.8282
U2OS 1h	NADH	8.8	U2OS	1h	1.73151
U2OS 1h	NADH	9.92	U2OS	1h	1.90435
U2OS 24h	NADH	7.11	U2OS	24h	1.42386
U2OS 24h	NADH	11.1	U2OS	24h	2.0665
U2OS 24h	NADH	9.3	U2OS	24h	1.81124
U2OS 24h	NADH	6.78	U2OS	24h	1.35529

## Sheet: Extended Data Fig 2c
sample	value
NT	1.25782
NT	1.0941
NT	1.14861
NT	2.3932
NT	1.27549
NT	1.36767
NT	1.07351
NT	1.40422
NT	1.38531
NT	1.04288
NT	2.08538
NT	1.56633
NT	1.42602
NT	1.49884
NT	1.03724
NT	1.66667
NT	0.987594
NT	1.31153
NT	1.36087
NT	1.99769
NT	2.32911
NT	1.73535
NT	1.73535
NT	1.81222
NT	1.84283
NT	1.31457
NT	1.20162
NT	1.98023
NT	1.4751
NT	1.60851
NT	1.17092
NT	1.20202
NT	1.3949
NT	1.00892
NT	1.39471
NT	1.44183
NT	1.16853
NT	1.36593
NT	1.21912
NT	1.47292
NT	1.07089
NT	1.28309
NT	1.30432
NT	1.14703
NT	1.24035
NT	1.71107
NT	1.48621
NT	1.8042
NT	1.45858
NT	1.22046
NT	1.39227
NT	1.50852
NT	1.31328
NT	1.26176
NT	1.77373
NT	1.29882
NT	1.25575
NT	1.12203
NT	0.960332
NT	1.52874
NT	1.60718
NT	1.51561
NT	1.93327
NT	1.30442
NT	1.21558
NT	0.943893
NT	1.73442
NT	1.68131
NT	0.967467
NT	1.19293
NT	0.916612
NT	1.35789
NT	1.47584
NT	1.31244
NT	1.47715
NT	1.21283
NT	1.16251
NT	1.11371
NT	1.42728
NT	0.975463
NT	1.40157
NT	0.742554
NT	0.832968
NT	1.27806
NT	1.50932
NT	1.39542
NT	0.930562
NT	2.01725
NT	1.402
NT	1.19118
NT	1.66662
NT	1.81467
NT	0.983673
NT	1.35826
NT	2.52202
NT	1.41124
NT	0.944331
NT	1.01498
NT	1.59286
NT	1.19715
NT	1.2975
NT	1.21922
NT	1.11522
NT	1.06483
NT	1.04331
NT	1.24097
NT	1.45654
NT	0.974218
NT	1.07451
NT	0.900291
NT	1.67294
NT	1.402
NT	1.03174
NT	1.2225
NT	1.14268
NT	0.928676
NT	1.60227
NT	0.959052
NT	1.23646
NT	1.38029
NT	1.3417
NT	1.08278
NT	1.16827
NT	1.25285
NT	1.11036
NT	1.36381
NT	1.20181
NT	1.15553
NT	1.50061
NT	1.02227
NT	1.56954
NT	1.71104
NT	1.427
NT	1.14893
NT	1.21539
NT	1.4608
NT	1.82313
NT	1.36536
NT	1.53472
NT	1.9285
NT	1.56657
NT	0.930724
NT	1.44218
NT	2.94018
NT	1.90904
NT	1.94365
NT	1.5642
NT	1.6043
NT	1.55854
NT	1.29474
NT	1.12011
NT	1.63003
NT	1.90606
NT	0.783614
NT	0.921578
NT	1.1832
NT	1.45442
NT	1.34295
NT	1.69959
NT	1.02928
NT	1.2594
NT	1.44751
NT	1.61924
NT	1.32877
NT	1.20661
NT	1.32794
NT	1.3794
NT	0.997726
NT	1.55722
NT	1.41375
NT	1.03651
NT	1.16088
NT	1.22644
NT	1.23653
NT	1.63349
NT	1.11467
NT	1.64054
NT	1.14392
NT	1.10516
NT	1.44475
NT	1.07816
NT	1.48892
NT	0.959347
NT	1.84686
NT	0.991225
NT	1.27726
NT	1.45614
NT	1.3727
NT	1.29784
NT	1.136
NT	1.55618
NT	1.40348
NT	1.1683
NT	1.32169
NT	1.27699
NT	1.50957
NT	1.39321
NT	1.09686
NT	1.34009
NT	1.45566
NT	1.61722
NT	1.45982
NT	2.34341
NT	0.985372
NT	1.94622
NT	1.30844
NT	1.27245
NT	1.79177
NT	1.1094
NT	1.46878
NT	1.48565
NT	1.45819
NT	1.05115
NT	1.15829
NT	0.92399
NT	1.47282
NT	1.27784
NT	1.04915
NT	1.2371
NT	1.23401
NT	1.24654
NT	0.940517
NT	1.475
NT	1.28059
NT	1.2727
NT	1.26177
NT	1.3964
NT	0.72731
NT	1.08919
NT	1.9574
NT	1.53849
NT	1.23584
NT	0.986482
NT	1.05514
NT	1.46025
NT	1.73291
NT	1.34346
NT	1.3279
NT	1.0675
NT	1.55963
NT	1.03688
NT	1.02413
NT	1.17694
NT	1.17999
NT	1.12237
NT	1.20799
NT	0.958886
NT	1.53085
NT	1.26571
NT	1.27608
NT	1.23821
NT	1.01242
NT	1.83167
NT	0.928477
NT	1.36152
NT	1.29175
NT	0.987853
NT	0.863614
NT	1.41112
NT	0.787052
NT	1.73311
NT	1.55879
NT	1.15282
NT	1.01611
NT	1.01615
NT	1.10722
NT	1.42432
NT	1.25035
NT	0.986896
NT	1.15925
NT	1.21049
NT	1.13313
NT	1.21527
NT	1.37767
NT	1.24493
NT	1.17563
NT	1.44826
NT	1.32953
NT	1.18174
NT	1.50524
NT	0.837884
NT	1.01455
NT	1.13931
NT	1.04229
NT	1.39818
NT	1.08635
NT	1.11108
NT	1.18597
NT	1.23867
NT	1.52104
NT	0.999353
NT	1.06048
NT	1.35372
NT	1.17455
NT	0.970147
NT	1.17496
NT	1.65389
NT	1.07393
NT	0.711068
NT	0.971648
NT	1.11128
NT	1.48501
NT	1.34982
NT	1.08731
NT	0.997182
NT	1.32251
NT	0.831612
NT	1.49131
NT	1.2805
NT	1.11361
NT	1.02814
NT	1.60558
NT	1.04468
NT	1.0174
NT	1.29313
NT	1.57525
NT	1.25626
NT	1.07263
NT	1.23311
NT	1.22012
NT	1.23806
NT	1.04553
NT	1.04166
NT	1.03204
NT	0.979081
NT	1.10246
NT	1.23432
NT	1.12954
NT	1.01866
NT	1.38995
NT	1.29921
NT	1.34017
NT	1.94806
NT	1.48284
NT	1.05508
NT	1.29686
NT	1.2694
NT	1.06557
NT	1.25497
NT	0.896237
NT	1.61183
NT	1.094
NT	1.54295
NT	1.14165
NT	0.980996
NT	1.23852
NT	0.82412
NT	0.944035
NT	1.24798
NT	1.32745
NT	1.21986
NT	1.02645
NT	1.13152
NT	1.41127
NT	1.22189
NT	1.18805
NT	1
NT	1.1025
NT	0.719656
NT	0.796634
NT	0.978026
NT	1.1003
NT	1.15095
NT	1.30496
NT	1.21014
NT	1.20159
NT	0.90238
NT	0.949555
NT	1.16752
NT	1.11351
NT	1.13402
NT	1.10013
NT	1.22647
NT	1.04638
NT	1.11612
NT	1.34629
NT	1.02699
NT	0.864094
NT	1.43907
NT	1.48687
NT	1.02794
NT	0.856136
NT	1.56705
NT	1.34494
NT	1.30336
NT	1.32002
NT	1.16713
NT	1.4929
NT	1.12461
NT	1.30398
NT	1.45684
NT	1.51636
NT	1.08468
NT	1.11721
NT	1.26225
NT	1.51631
NT	1.52812
NT	0.987899
NT	1.02683
NT	1.23913
NT	1.18061
NT	1.24319
NT	1.04817
NT	1.26935
NT	1.23604
NT	1.0595
NT	1.23975
NT	1.50187
NT	1.06865
NT	1.01796
NT	1.16604
NT	1.16844
NT	1.2009
NT	1.38528
NT	0.966636
NT	1.24866
NT	0.878581
NT	0.788976
NT	0.78921
NT	0.876063
NT	1.37537
NT	1.09981
NT	1.10001
NT	1.02808
NT	1.3575
NT	1.10503
NT	1.01272
NT	1.30385
NT	1.28624
NT	0.86239
NT	1.05679
NT	1.12057
NT	0.915395
NT	1.56104
NT	1.26357
NT	0.827771
NT	1.08526
NT	1.42211
NT	0.952591
NT	1.2377
NT	0.834465
NT	0.827287
NT	0.960246
NT	1.21297
NT	1.12729
NT	1.41548
NT	0.808195
NT	1.08572
NT	0.754232
NT	1.58419
NT	0.983987
NT	0.94261
NT	1.31331
NT	0.830443
NT	1.13346
NT	1.32263
NT	1.18038
NT	1.17768
NT	0.961436
NT	0.997808
NT	0.970638
NT	1.4789
NT	1.21292
NT	0.816976
1h NAD	1.29798
1h NAD	1.21846
1h NAD	1.10821
1h NAD	1.14693
1h NAD	1.16456
1h NAD	1.3285
1h NAD	1.47287
1h NAD	1.44244
1h NAD	1.52972
1h NAD	1.74992
1h NAD	1.47076
1h NAD	0.666667
1h NAD	0.846372
1h NAD	1.13384
1h NAD	1.57561
1h NAD	1.30915
1h NAD	1.5
1h NAD	2.28035
1h NAD	1.33333
1h NAD	1.25581
1h NAD	1.42483
1h NAD	0.987038
1h NAD	0.986212
1h NAD	1.71804
1h NAD	2.10859
1h NAD	1.20363
1h NAD	1.55176
1h NAD	1.10744
1h NAD	1.59922
1h NAD	1.11754
1h NAD	1.43016
1h NAD	1.20748
1h NAD	1.32414
1h NAD	2.13008
1h NAD	1.26577
1h NAD	1.19514
1h NAD	1.50987
1h NAD	1.48895
1h NAD	1.12379
1h NAD	0.975187
1h NAD	1.23054
1h NAD	1.2349
1h NAD	1.25108
1h NAD	1.39413
1h NAD	1.03895
1h NAD	1.10123
1h NAD	1.01998
1h NAD	1.52961
1h NAD	0.943285
1h NAD	0.92177
1h NAD	0.691974
1h NAD	1.12898
1h NAD	1.05337
1h NAD	1.12462
1h NAD	1.70161
1h NAD	2.45754
1h NAD	1.39851
1h NAD	1.12049
1h NAD	0.943392
1h NAD	2.22026
1h NAD	1.29405
1h NAD	2.39786
1h NAD	2.81948
1h NAD	0.974654
1h NAD	1.24818
1h NAD	1.20266
1h NAD	0.798671
1h NAD	0.961257
1h NAD	1.37172
1h NAD	1.14583
1h NAD	1.31822
1h NAD	0.931832
1h NAD	0.941353
1h NAD	1.44758
1h NAD	1.31995
1h NAD	1.38185
1h NAD	1.35874
1h NAD	2.40544
1h NAD	0.940681
1h NAD	1.10729
1h NAD	1.28955
1h NAD	1.30266
1h NAD	1.21565
1h NAD	0.95134
1h NAD	1.45207
1h NAD	1.13753
1h NAD	1.22935
1h NAD	1.26163
1h NAD	1.07899
1h NAD	1.17304
1h NAD	1.10103
1h NAD	1.88866
1h NAD	1.17977
1h NAD	1.19381
1h NAD	0.909734
1h NAD	0.924388
1h NAD	0.838388
1h NAD	1.32839
1h NAD	1.57061
1h NAD	1.43837
1h NAD	1.08573
1h NAD	1.1467
1h NAD	1.07774
1h NAD	1.38138
1h NAD	0.971847
1h NAD	1.2224
1h NAD	1.21307
1h NAD	0.973674
1h NAD	1.4713
1h NAD	1.34369
1h NAD	1.06195
1h NAD	1.36756
1h NAD	1.50447
1h NAD	1.18501
1h NAD	1.06437
1h NAD	1.24047
1h NAD	1.51617
1h NAD	1.24221
1h NAD	0.959927
1h NAD	1.14297
1h NAD	0.952566
1h NAD	1.01103
1h NAD	0.895344
1h NAD	1.44653
1h NAD	0.888375
1h NAD	1.12944
1h NAD	0.792232
1h NAD	1.27907
1h NAD	1.67199
1h NAD	1.29865
1h NAD	1.10169
1h NAD	1.0507
1h NAD	1.09496
1h NAD	0.850038
1h NAD	1.51568
1h NAD	0.932253
1h NAD	1.49914
1h NAD	1.14354
1h NAD	1.05207
1h NAD	1.47188
1h NAD	0.936404
1h NAD	1.17005
1h NAD	1.16619
1h NAD	1.55388
1h NAD	0.88397
1h NAD	1.00605
1h NAD	1.06498
1h NAD	1.37648
1h NAD	1.16462
1h NAD	1.32892
1h NAD	1.60191
1h NAD	1.08863
1h NAD	1.02162
1h NAD	1.09515
1h NAD	0.901335
1h NAD	0.98913
1h NAD	0.88898
1h NAD	1.47529
1h NAD	1.05805
1h NAD	0.961908
1h NAD	0.972025
1h NAD	1.0685
1h NAD	0.923405
1h NAD	0.942537
1h NAD	0.863757
1h NAD	0.8669
1h NAD	0.962167
1h NAD	1.55578
1h NAD	1.36535
1h NAD	1.46908
1h NAD	1.11803
1h NAD	1.4351
1h NAD	1.17472
1h NAD	1.12649
1h NAD	1.06751
1h NAD	1.12854
1h NAD	1.26836
1h NAD	1.616
1h NAD	1.26976
1h NAD	1.06794
1h NAD	1.27192
1h NAD	1.37329
1h NAD	0.827186
1h NAD	1.23715
1h NAD	1.16557
1h NAD	1.28092
1h NAD	1.0789
1h NAD	1.26305
1h NAD	1.4282
1h NAD	1.14781
1h NAD	1.48443
1h NAD	1.09517
1h NAD	0.828111
1h NAD	1.09191
1h NAD	1.26065
1h NAD	1.38494
1h NAD	1.0239
1h NAD	1.25537
1h NAD	1.63345
1h NAD	0.887185
1h NAD	0.934542
1h NAD	1.53082
1h NAD	1.318
1h NAD	1.50348
1h NAD	1.29758
1h NAD	0.920446
1h NAD	1.05295
1h NAD	1.3436
1h NAD	1.40348
1h NAD	1.08033
1h NAD	0.959946
1h NAD	1.35739
1h NAD	1.3625
1h NAD	1.44977
1h NAD	1.18491
1h NAD	1.03728
1h NAD	1.08899
1h NAD	1.34824
1h NAD	1.12291
1h NAD	1.96647
1h NAD	1.39247
1h NAD	1.0239
1h NAD	1.45579
1h NAD	1.12931
1h NAD	0.914251
1h NAD	1.02963
1h NAD	1.08383
1h NAD	0.815097
1h NAD	0.901742
1h NAD	1.55978
1h NAD	1.15592
1h NAD	1.2685
1h NAD	0.858817
1h NAD	1.52584
1h NAD	1.12464
1h NAD	1.29246
1h NAD	1.40691
1h NAD	1.45048
1h NAD	1.06361
1h NAD	1.32481
1h NAD	1.16321
1h NAD	1.0499
1h NAD	1.24319
1h NAD	1.25589
1h NAD	0.983352
1h NAD	0.973657
1h NAD	0.884102
1h NAD	1.19166
1h NAD	0.917081
1h NAD	1.12431
1h NAD	1.3388
1h NAD	1.66382
1h NAD	1.2203
1h NAD	1.0307
1h NAD	1.09556
1h NAD	1.1001
1h NAD	1.09328
1h NAD	1.65359
1h NAD	1.22561
1h NAD	1.33211
1h NAD	1.13845
1h NAD	1.26428
1h NAD	1.05954
1h NAD	1.30641
1h NAD	0.968294
1h NAD	1.28077
1h NAD	1.07774
1h NAD	1.07976
1h NAD	1.41782
1h NAD	1.54587
1h NAD	1.46652
1h NAD	1.24348
1h NAD	1.03807
1h NAD	1.0845
1h NAD	1.12857
1h NAD	0.987697
1h NAD	1.49039
1h NAD	1.51769
1h NAD	1.46052
1h NAD	1.02429
1h NAD	1.33559
1h NAD	1.50842
1h NAD	1.25407
1h NAD	1.63838
1h NAD	1.03862
1h NAD	1.70281
1h NAD	1.12351
1h NAD	2.02796
1h NAD	0.972082
1h NAD	1.12992
1h NAD	1.10018
1h NAD	0.967002
1h NAD	1.14886
1h NAD	3.15264
1h NAD	1.14389
1h NAD	1.50542
1h NAD	1.26962
1h NAD	1.53449
1h NAD	1.50531
1h NAD	0.460889
1h NAD	1.08124
1h NAD	1.39725
1h NAD	0.966819
1h NAD	1.45117
1h NAD	2.40143
1h NAD	1.27044
1h NAD	0.998003
1h NAD	1.98499
1h NAD	1.69053
1h NAD	1.34371
1h NAD	1.59648
1h NAD	0.962201
1h NAD	1.21396
1h NAD	0.684527
1h NAD	1.40098
1h NAD	1.67889
1h NAD	1.15048
1h NAD	1.28217
1h NAD	1.02167
1h NAD	1.38767
1h NAD	1.06699
1h NAD	2.20914
1h NAD	1.66138
1h NAD	0.876537
1h NAD	1.1736
1h NAD	1.15986
1h NAD	1.20935
1h NAD	1.42479
1h NAD	1.74056
1h NAD	1.06504
1h NAD	0.864
1h NAD	1.17327
1h NAD	1.37428
1h NAD	1.34514
1h NAD	0.806663
1h NAD	1.25465
1h NAD	1.5064
1h NAD	1.05911
1h NAD	1.53768
1h NAD	1.19524
1h NAD	1.11161
1h NAD	2.07374
1h NAD	1.29642
1h NAD	1.14907
1h NAD	0.788072
1h NAD	1.30257
1h NAD	0.981844
1h NAD	1.59363
1h NAD	1.53276
1h NAD	0.954519
1h NAD	1.32917
1h NAD	1.11746
1h NAD	1.38857
1h NAD	1.05159
1h NAD	1.00049
1h NAD	1.37443
1h NAD	1.80474
1h NAD	1.03464
1h NAD	1.22317
1h NAD	1.0295
1h NAD	1.29521
1h NAD	1.70408
1h NAD	1.18715
1h NAD	0.898542
1h NAD	1.2852
1h NAD	1.30568
1h NAD	1.21928
1h NAD	1.06634
1h NAD	1.4908
1h NAD	1.11347
1h NAD	1.14568
1h NAD	1.40125
1h NAD	1.08214
1h NAD	1.39912
1h NAD	1.25406
1h NAD	1.07909
1h NAD	1.22233
1h NAD	1.2952
1h NAD	1.32966
1h NAD	1.21333
1h NAD	1.09988
1h NAD	1.05889
1h NAD	1.20157
1h NAD	0.958606
1h NAD	1.02058
1h NAD	1.07296
1h NAD	1.10501
1h NAD	1.1222
1h NAD	1.22842
1h NAD	1.04181
1h NAD	1.0376
1h NAD	1.41462
1h NAD	0.911339
1h NAD	1.03074
1h NAD	1.08678
1h NAD	1.05317
1h NAD	1.44121
1h NAD	1.33264
1h NAD	1.20661
1h NAD	1.0217
1h NAD	1.45408
1h NAD	1.34411
1h NAD	1.02341
1h NAD	1.3919
1h NAD	0.824026
1h NAD	1.24844
1h NAD	1.2403
1h NAD	1.01774
1h NAD	1.24326
1h NAD	1.25808
1h NAD	1.24912
1h NAD	1.03737
1h NAD	1.00158
1h NAD	1.01575
1h NAD	1.15572
1h NAD	1.11886
1h NAD	1.17288
1h NAD	1.08302
1h NAD	1.14647
1h NAD	0.949485
1h NAD	1.03344
1h NAD	1.32995
1h NAD	1.35058
1h NAD	1.27527
1h NAD	1.1072
1h NAD	1.26559
1h NAD	1.21937
1h NAD	1.29557
1h NAD	1.48397
1h NAD	1.52497
1h NAD	1.39118
1h NAD	1.12315
1h NAD	0.920018
1h NAD	1.05592
1h NAD	0.880685
1h NAD	0.976689
1h NAD	1.01059
1h NAD	1.08233
1h NAD	1.21123
1h NAD	1.15986
1h NAD	1.09414
1h NAD	1.0583
1h NAD	1.04498
1h NAD	1.13113
1h NAD	1.08807
1h NAD	1.09565
1h NAD	0.89389
1h NAD	0.925549
1h NAD	1.17961
1h NAD	1.36562
1h NAD	0.966814
1h NAD	1.23322
1h NAD	1.09045
1h NAD	1.08075
1h NAD	1.22424
1h NAD	1.05246
1h NAD	1.30242
1h NAD	1.05281
1h NAD	1.17176
1h NAD	0.994494
1h NAD	1.1229
1h NAD	1.14434
1h NAD	1.33677
1h NAD	1.4846
1h NAD	1.23998
1h NAD	1.11852
1h NAD	0.841445
1h NAD	1.01555
1h NAD	0.901797
1h NAD	0.879654
1h NAD	1.10683
1h NAD	0.818565
1h NAD	0.870356
1h NAD	1.45939
1h NAD	1.19279
1h NAD	1.05268
1h NAD	1.15549
1h NAD	1.30136
1h NAD	1.2468
1h NAD	1.2089
1h NAD	0.920681
1h NAD	1.00657
1h NAD	1.21254
1h NAD	1.14806
1h NAD	1.01029
1h NAD	1.19951
1h NAD	1.0675
1h NAD	1.23087
1h NAD	1.20298
1h NAD	1.26348
1h NAD	1.24028
1h NAD	1.03634
1h NAD	0.534894
1h NAD	1.07613
1h NAD	0.939797
1h NAD	0.970236
1h NAD	0.987147
1h NAD	1.17156
1h NAD	1.12764
1h NAD	0.996012
1h NAD	1.104
1h NAD	1.02331
1h NAD	1.23663
1h NAD	0.898039
1h NAD	0.934783
1h NAD	0.976355
1h NAD	1.10627
1h NAD	1.07738
1h NAD	1.02867
1h NAD	0.82249
1h NAD	1.1804
1h NAD	1.11788
1h NAD	1.16532
1h NAD	1.29242
1h NAD	1.15565
1h NAD	1.49422
1h NAD	1.14301
1h NAD	1.27271
1h NAD	1.3331
1h NAD	1.06651
1h NAD	1.03129
1h NAD	1.03603
1h NAD	1.32976
1h NAD	1.28798
1h NAD	1.28506
1h NAD	1.33448
1h NAD	1
1h NAD	1.28509
1h NAD	1.26861
1h NAD	1.22877
1h NAD	1.29304
1h NAD	1.15421
1h NAD	1.92934
1h NAD	1.34738
1h NAD	1.19258
1h NAD	1.1646
1h NAD	1.2841
1h NAD	1.14472
1h NAD	1.40036
1h NAD	1.09999
1h NAD	1.203
1h NAD	1.40089
1h NAD	1.37989
1h NAD	1.16702
1h NAD	1.16326
1h NAD	1.46621
1h NAD	0.669534
1h NAD	0.714828
1h NAD	1.10109
1h NAD	1.00142
1h NAD	1.21404
1h NAD	1.04508
1h NAD	1.62327
1h NAD	0.968256
1h NAD	1.19645
1h NAD	0.913609
1h NAD	1.3457
1h NAD	1.58658
1h NAD	1.4922
1h NAD	1.23079
1h NAD	1.6895
1h NAD	1.26892
1h NAD	0.76474
1h NAD	1.29104
1h NAD	1.34239
3h NAD	1.05804
3h NAD	1.0594
3h NAD	0.886426
3h NAD	1.36377
3h NAD	1.53114
3h NAD	1.22661
3h NAD	1.08611
3h NAD	1.03337
3h NAD	0.939886
3h NAD	1.17603
3h NAD	1.98364
3h NAD	0.897114
3h NAD	1.58961
3h NAD	1.21341
3h NAD	1.09524
3h NAD	1.00093
3h NAD	1.56336
3h NAD	1.2728
3h NAD	1.28171
3h NAD	1.44312
3h NAD	1.26123
3h NAD	1.21298
3h NAD	1.09857
3h NAD	1.15277
3h NAD	1.3295
3h NAD	1.2749
3h NAD	1.02176
3h NAD	1
3h NAD	0.93305
3h NAD	1.6168
3h NAD	1.17401
3h NAD	1.22195
3h NAD	1.04036
3h NAD	0.96882
3h NAD	0.753462
3h NAD	1.03322
3h NAD	1.00329
3h NAD	1.27439
3h NAD	1.51053
3h NAD	1.5081
3h NAD	1.36434
3h NAD	0.857205
3h NAD	0.884985
3h NAD	0.935503
3h NAD	1.50046
3h NAD	1.24829
3h NAD	1.0143
3h NAD	1.18585
3h NAD	1.0856
3h NAD	1.28794
3h NAD	1.12528
3h NAD	0.680525
3h NAD	1.28038
3h NAD	1.17362
3h NAD	1.11516
3h NAD	1.15165
3h NAD	1.40663
3h NAD	1.42187
3h NAD	1.07037
3h NAD	1.29584
3h NAD	0.858865
3h NAD	0.934895
3h NAD	0.953416
3h NAD	0.946749
3h NAD	1.25757
3h NAD	1.08078
3h NAD	1.23945
3h NAD	1.35747
3h NAD	1.46518
3h NAD	1.17129
3h NAD	1.35521
3h NAD	1.93064
3h NAD	1.07929
3h NAD	1.31892
3h NAD	0.955108
3h NAD	1.19037
3h NAD	0.969478
3h NAD	1.69276
3h NAD	0.99922
3h NAD	1.12124
3h NAD	1.14299
3h NAD	1.33071
3h NAD	1.19572
3h NAD	1.28456
3h NAD	1.49087
3h NAD	0.841426
3h NAD	1.03204
3h NAD	1.67277
3h NAD	1.2813
3h NAD	1.45749
3h NAD	1.01799
3h NAD	1.46844
3h NAD	1.19323
3h NAD	0.978067
3h NAD	1.26522
3h NAD	1.14725
3h NAD	1.06204
3h NAD	1.10988
3h NAD	0.965647
3h NAD	1.48442
3h NAD	1.22932
3h NAD	1.03005
3h NAD	1.06167
3h NAD	1.07921
3h NAD	1.22713
3h NAD	0.963225
3h NAD	0.854596
3h NAD	1.18638
3h NAD	0.895533
3h NAD	1.98997
3h NAD	1.17735
3h NAD	1.13771
3h NAD	1.38375
3h NAD	1
3h NAD	1.19531
3h NAD	1.484
3h NAD	1.25211
3h NAD	0.979233
3h NAD	1.11097
3h NAD	1.24268
3h NAD	0.709599
3h NAD	0.963328
3h NAD	1.13278
3h NAD	1.50622
3h NAD	1.19383
3h NAD	0.980813
3h NAD	1.06416
3h NAD	0.87711
3h NAD	0.743789
3h NAD	0.712535
3h NAD	1.07233
3h NAD	0.925396
3h NAD	1.03117
3h NAD	1.0912
3h NAD	0.85837
3h NAD	0.791302
3h NAD	0.808032
3h NAD	1.21706
3h NAD	1.22524
3h NAD	1.10381
3h NAD	1.38095
3h NAD	1.54329
3h NAD	1.14741
3h NAD	0.930072
3h NAD	1.43022
3h NAD	1.45293
3h NAD	1.38718
3h NAD	1.20774
3h NAD	0.659084
3h NAD	1.07746
3h NAD	1.49321
3h NAD	1.05587
3h NAD	0.589924
3h NAD	1.22366
3h NAD	1.00346
3h NAD	1.06185
3h NAD	0.656673
3h NAD	1.38672
3h NAD	1.60532
3h NAD	1.14759
3h NAD	1.77825
3h NAD	1.23519
3h NAD	1.42665
3h NAD	0.965744
3h NAD	0.949637
3h NAD	1.46963
3h NAD	1.04373
3h NAD	1.04235
3h NAD	1.11043
3h NAD	1.06829
3h NAD	0.775931
3h NAD	1.89158
3h NAD	1.4357
3h NAD	1.26041
3h NAD	1.10881
3h NAD	0.959925
3h NAD	1.21778
3h NAD	1.10323
3h NAD	1.53194
3h NAD	0.913288
3h NAD	0.883238
3h NAD	1.29626
3h NAD	0.668641
3h NAD	1.41002
3h NAD	0.981813
3h NAD	1.7553
3h NAD	1.0248
3h NAD	1.28173
3h NAD	1.35679
3h NAD	0.872903
3h NAD	0.849455
3h NAD	1.0811
3h NAD	1.0221
3h NAD	0.900046
3h NAD	1.43245
3h NAD	0.86108
3h NAD	1.621
3h NAD	1.033
3h NAD	1.22254
3h NAD	1.27928
3h NAD	1.13291
3h NAD	1.22767
3h NAD	1.21048
3h NAD	1.2782
3h NAD	1.07976
3h NAD	1.74909
3h NAD	0.865168
3h NAD	1.31117
3h NAD	0.934718
3h NAD	0.76748
3h NAD	1.54195
3h NAD	1.31275
3h NAD	0.971
3h NAD	1.25248
3h NAD	1.79256
3h NAD	1.08621
3h NAD	1.0679
3h NAD	1.26018
3h NAD	0.941181
3h NAD	1.19497
3h NAD	1.50431
3h NAD	1.32184
3h NAD	0.990586
3h NAD	1.46177
3h NAD	1.6278
3h NAD	0.940721
3h NAD	0.862679
3h NAD	0.789639
3h NAD	0.864022
3h NAD	1.14286
3h NAD	0.925906
3h NAD	1.22966
3h NAD	1.39893
3h NAD	1.5297
3h NAD	1.07233
3h NAD	1.09084
3h NAD	1.37169
3h NAD	0.506858
3h NAD	0.953784
3h NAD	1.1791
3h NAD	1.30862
3h NAD	1.49273
3h NAD	1.39098
3h NAD	1.16566
3h NAD	1.02412
3h NAD	1.3753
3h NAD	1.59912
3h NAD	1.18951
3h NAD	1.50625
3h NAD	1.41396
3h NAD	0.906667
3h NAD	0.657712
3h NAD	1.82687
3h NAD	0.815507
3h NAD	1.56615
3h NAD	2.36968
3h NAD	1.58213
3h NAD	1.36202
3h NAD	1.28239
3h NAD	1.14017
3h NAD	1.57837
3h NAD	0.892702
3h NAD	1.13404
3h NAD	1.91511
3h NAD	1.19282
3h NAD	2.46955
3h NAD	1.35994
3h NAD	1.50622
3h NAD	1.55117
3h NAD	1.32204
3h NAD	1.11726
3h NAD	1.09832
3h NAD	1.23319
3h NAD	1.51472
3h NAD	1.22215
3h NAD	0.772567
3h NAD	0.821528
3h NAD	1.56085
3h NAD	1.11776
3h NAD	1.26946
3h NAD	0.74184
3h NAD	0.758661
3h NAD	1.57138
3h NAD	1.98833
3h NAD	0.980127
3h NAD	0.404866
3h NAD	1.2084
3h NAD	1.23333
3h NAD	1.02274
3h NAD	1.14006
3h NAD	1.00353
3h NAD	1.62966
3h NAD	1.4245
3h NAD	1.7631
3h NAD	1.46816
3h NAD	1.29536
3h NAD	1.18665
3h NAD	0.484494
3h NAD	1.33305
3h NAD	1.2535
3h NAD	1.04061
3h NAD	1.17177
3h NAD	0.964605
3h NAD	1.32578
3h NAD	1.17995
3h NAD	1.10649
3h NAD	1.1656
3h NAD	1.22233
3h NAD	1.28295
3h NAD	1.41174
3h NAD	1.15961
3h NAD	1.35632
3h NAD	1.5668
3h NAD	1.01441
3h NAD	1.12896
3h NAD	1.09668
3h NAD	1.28077
3h NAD	0.773155
3h NAD	1.29722
3h NAD	1.3436
3h NAD	0.936103
3h NAD	1.27397
3h NAD	1.33653
3h NAD	1.28535
3h NAD	1.27395
3h NAD	1.51521
3h NAD	0.893115
3h NAD	1.1633
3h NAD	1.44063
3h NAD	1.23004
3h NAD	1.03048
3h NAD	1.06348
3h NAD	1.05817
3h NAD	0.951881
3h NAD	1.46079
3h NAD	1.22327
3h NAD	1.83278
3h NAD	1.09676
3h NAD	1.28475
3h NAD	1.19215
3h NAD	1.25917
3h NAD	1.64154
3h NAD	1.2351
3h NAD	0.985876
3h NAD	1.33939
3h NAD	1.17225
3h NAD	0.659001
3h NAD	1.31519
3h NAD	1.02439
3h NAD	0.974718
3h NAD	1.5334
3h NAD	1.12514
3h NAD	1.3737
3h NAD	1.10913
3h NAD	1.41469
3h NAD	1.18481
3h NAD	1.06242
3h NAD	0.831693
3h NAD	1.0051
3h NAD	1.05863
3h NAD	1.05859
3h NAD	1.52154
3h NAD	0.996393
3h NAD	1.25576
3h NAD	1.23466
3h NAD	0.955866
3h NAD	1.16544
3h NAD	1.27107
3h NAD	1.21925
3h NAD	1.27556
3h NAD	1.24158
3h NAD	0.993083
3h NAD	1.11095
3h NAD	1.2954
3h NAD	0.709764
3h NAD	1.15794
3h NAD	0.966387
3h NAD	1.08043
3h NAD	1.52727
3h NAD	0.764607
3h NAD	1.05985
3h NAD	1.12597
3h NAD	1.33479
3h NAD	1.27094
3h NAD	1.14274
3h NAD	1.08277
3h NAD	1.34924
3h NAD	1.83115
3h NAD	1.2675
3h NAD	0.924328
3h NAD	1.24406
3h NAD	1.44194
3h NAD	1.08983
3h NAD	1.03898
3h NAD	1.02291
3h NAD	1.34102
3h NAD	1.39465
3h NAD	0.986976
3h NAD	1.44393
3h NAD	1.36195
3h NAD	1.47431
3h NAD	2.18459
3h NAD	1.27774
3h NAD	0.684563
3h NAD	1.05541
3h NAD	1.69336
3h NAD	1.71377
3h NAD	1.53234
3h NAD	0.915978
3h NAD	1.0876
3h NAD	0.960466
3h NAD	1.369
3h NAD	1.21254
3h NAD	1.36015
3h NAD	1.34969
3h NAD	1.67777
3h NAD	1.44534
3h NAD	1.41957
3h NAD	0.967531
3h NAD	1.32226
3h NAD	1.44866
3h NAD	1.08225
3h NAD	0.992415
3h NAD	0.702752
3h NAD	1.28461
3h NAD	2.03967
3h NAD	0.967523
3h NAD	1.11993
3h NAD	1.50435
3h NAD	1.32619
3h NAD	0.919752
3h NAD	1.32921
3h NAD	1.03238
3h NAD	1.21457
3h NAD	1.27375
3h NAD	1.4041
3h NAD	1.57798
3h NAD	1.52069
3h NAD	1.58322
3h NAD	1.8465
3h NAD	1.26155
3h NAD	0.967866
3h NAD	1.14686
3h NAD	0.994234
3h NAD	1.24797
3h NAD	0.905097
3h NAD	1.31873
3h NAD	1.12063
3h NAD	1.08406
3h NAD	1.00835
3h NAD	1.18226
3h NAD	1.00868
3h NAD	1.17598
3h NAD	1.07927
3h NAD	1.1198
3h NAD	1.17791
3h NAD	0.880027
3h NAD	0.959128
3h NAD	1.25212
3h NAD	1.08889
3h NAD	1.18974
3h NAD	1.34437
3h NAD	1.06724
3h NAD	1.1466
3h NAD	1.41002
3h NAD	1.05778
3h NAD	1.23834
3h NAD	1.08705
3h NAD	1.06473
3h NAD	1.77491
3h NAD	1.10046
3h NAD	1.04662
3h NAD	0.877229
3h NAD	0.842973
3h NAD	1.12172
3h NAD	1.24578
3h NAD	1.21565
3h NAD	1.05675
3h NAD	1.45262
3h NAD	1.20013
3h NAD	1.26059
3h NAD	1.69224
3h NAD	1.11026
3h NAD	1.64695
3h NAD	1.07224
3h NAD	1.18272
3h NAD	0.921113
3h NAD	1.54445
3h NAD	1.28767
3h NAD	1.30835
3h NAD	1.11438
3h NAD	1.6043
3h NAD	0.973181
3h NAD	0.741197
3h NAD	0.737625
3h NAD	1.21368
3h NAD	1.15324
3h NAD	1.31954
3h NAD	1.24704
3h NAD	0.897829
3h NAD	0.935812
3h NAD	1.29216
3h NAD	0.78818
3h NAD	1.06869
3h NAD	1.28049
3h NAD	0.925612
3h NAD	1.12617
3h NAD	1.20406
3h NAD	1.08278
3h NAD	1.26286
3h NAD	0.894769
3h NAD	1.08465
3h NAD	1.30738
3h NAD	1.50497
3h NAD	0.940291
3h NAD	0.752017
3h NAD	0.957267
3h NAD	1.09116
3h NAD	1.03985
3h NAD	0.928705
3h NAD	0.94548
3h NAD	1.75034
3h NAD	0.945745
3h NAD	1.5543
3h NAD	0.957446
3h NAD	1.12188
3h NAD	1.0493
3h NAD	1.94032
3h NAD	0.696269
3h NAD	1.11135
3h NAD	1.07168
3h NAD	1.17006
3h NAD	0.96816
3h NAD	1.77331
3h NAD	0.99195
3h NAD	1.39416
3h NAD	1.04952
3h NAD	0.887954
3h NAD	1.17812
24h NAD	1.25502
24h NAD	1.11341
24h NAD	0.583644
24h NAD	0.731392
24h NAD	0.821375
24h NAD	1.38267
24h NAD	0.817102
24h NAD	1.49071
24h NAD	0.866318
24h NAD	1.04819
24h NAD	0.52791
24h NAD	1.33619
24h NAD	1.46961
24h NAD	1.00424
24h NAD	0.799205
24h NAD	0.910642
24h NAD	1.75943
24h NAD	1.48159
24h NAD	1.6198
24h NAD	1.27009
24h NAD	0.693172
24h NAD	1.04485
24h NAD	1.68188
24h NAD	1.56156
24h NAD	1.09608
24h NAD	1.30359
24h NAD	0.880909
24h NAD	0.808001
24h NAD	1.29469
24h NAD	0.768221
24h NAD	1.09668
24h NAD	0.974224
24h NAD	0.717464
24h NAD	0.74225
24h NAD	0.600851
24h NAD	0.734779
24h NAD	1.68188
24h NAD	2.47814
24h NAD	0.973116
24h NAD	0.749359
24h NAD	1.05675
24h NAD	0.846971
24h NAD	0.615011
24h NAD	1.2017
24h NAD	1.00378
24h NAD	1.17658
24h NAD	0.878907
24h NAD	0.541318
24h NAD	1.6383
24h NAD	1.26264
24h NAD	0.813116
24h NAD	0.420159
24h NAD	0.973522
24h NAD	0.495261
24h NAD	0.88234
24h NAD	1.12674
24h NAD	0.592187
24h NAD	0.892717
24h NAD	1.0198
24h NAD	0.841021
24h NAD	0.884064
24h NAD	1.15537
24h NAD	1.05125
24h NAD	1.09917
24h NAD	1.06889
24h NAD	1
24h NAD	0.609614
24h NAD	1.11942
24h NAD	0.656958
24h NAD	1.12713
24h NAD	0.917509
24h NAD	0.724528
24h NAD	0.535441
24h NAD	0.621926
24h NAD	0.732177
24h NAD	0.847037
24h NAD	0.441809
24h NAD	0.460697
24h NAD	0.497283
24h NAD	0.813128
24h NAD	0.331947
24h NAD	0.505534
24h NAD	1.30617
24h NAD	0.524564
24h NAD	0.670691
24h NAD	1.03591
24h NAD	0.649006
24h NAD	1.11985
24h NAD	0.711344
24h NAD	1.2373
24h NAD	1.09574
24h NAD	0.822703
24h NAD	1.40463
24h NAD	1.14833
24h NAD	0.812315
24h NAD	1.18481
24h NAD	0.703267
24h NAD	0.683018
24h NAD	0.641164
24h NAD	0.39474
24h NAD	0.665433
24h NAD	1.41827
24h NAD	0.654224
24h NAD	0.655019
24h NAD	0.507002
24h NAD	0.515638
24h NAD	0.814257
24h NAD	0.507371
24h NAD	0.737643
24h NAD	0.478817
24h NAD	0.634776
24h NAD	0.827606
24h NAD	1.3279
24h NAD	1.41421
24h NAD	0.790218
24h NAD	0.670691
24h NAD	0.969725
24h NAD	0.506952
24h NAD	0.862331
24h NAD	0.895979
24h NAD	1.0623
24h NAD	0.915079
24h NAD	1.26686
24h NAD	1.82133
24h NAD	1.10955
24h NAD	0.811575
24h NAD	1.60557
24h NAD	2.07648
24h NAD	1.6766
24h NAD	0.781823
24h NAD	0.779848
24h NAD	1.00154
24h NAD	0.933346
24h NAD	0.82645
24h NAD	1.66394
24h NAD	0.867512
24h NAD	0.965734
24h NAD	0.849528
24h NAD	0.740062
24h NAD	0.80685
24h NAD	1.25222
24h NAD	1.46805
24h NAD	0.776039
24h NAD	0.837871
24h NAD	0.965099
24h NAD	0.861301
24h NAD	0.572598
24h NAD	0.826095
24h NAD	0.948683
24h NAD	1.16002
24h NAD	1.14127
24h NAD	0.862418
24h NAD	1.21639
24h NAD	0.952399
24h NAD	0.69741
24h NAD	1.37437
24h NAD	0.612866
24h NAD	1.16018
24h NAD	1.11919
24h NAD	1.36851
24h NAD	0.521114
24h NAD	0.344495
24h NAD	1.21842
24h NAD	0.830185
24h NAD	0.773863
24h NAD	1.0554
24h NAD	1.11803
24h NAD	0.78423
24h NAD	0.534
24h NAD	0.789779
24h NAD	0.598485
24h NAD	0.447214
24h NAD	1.14826
24h NAD	0.475296
24h NAD	0.474661
24h NAD	0.571029
24h NAD	0.539596
24h NAD	0.894693
24h NAD	0.687158
24h NAD	0.574382
24h NAD	0.6439
24h NAD	1.05022
24h NAD	0.600894
24h NAD	0.478414
24h NAD	0.448951
24h NAD	0.434372
24h NAD	0.881691
24h NAD	0.6255
24h NAD	0.453007
24h NAD	1
24h NAD	0.688805
24h NAD	0.643937
24h NAD	0.361713
24h NAD	0.582025
24h NAD	0.652115
24h NAD	0.933346
24h NAD	0.760963
24h NAD	0.760406
24h NAD	0.777029
24h NAD	1.17361
24h NAD	0.90941
24h NAD	0.844445
24h NAD	0.464338
24h NAD	0.654896
24h NAD	0.990719
24h NAD	0.780869
24h NAD	0.80846
24h NAD	1.04069
24h NAD	0.883128
24h NAD	0.988047
24h NAD	0.993683
24h NAD	1.23232
24h NAD	0.767737
24h NAD	0.93193
24h NAD	0.577917
24h NAD	0.805999
24h NAD	0.552082
24h NAD	0.906765
24h NAD	0.921954
24h NAD	0.744348
24h NAD	0.693087
24h NAD	1.05582
24h NAD	0.586386
24h NAD	0.883516
24h NAD	0.970143
24h NAD	1.23452
24h NAD	0.282956
24h NAD	0.674146
24h NAD	0.611345
24h NAD	0.3045
24h NAD	0.85675
24h NAD	0.683691
24h NAD	1.43195
24h NAD	0.657794
24h NAD	0.711365
24h NAD	0.728845
24h NAD	0.709541
24h NAD	0.68
24h NAD	0.572125
24h NAD	1.50836
24h NAD	1.14332
24h NAD	0.716199
24h NAD	0.511662
24h NAD	0.877423
24h NAD	0.848327
24h NAD	0.761577
24h NAD	0.555766
24h NAD	0.61902
24h NAD	0.912964
24h NAD	0.682647
24h NAD	0.841047
24h NAD	1.78218
24h NAD	0.587442
24h NAD	0.694019
24h NAD	0.877058
24h NAD	0.937043
24h NAD	0.664364
24h NAD	1.49071
24h NAD	1.2439
24h NAD	0.75471
24h NAD	1.39448
24h NAD	1.37752
24h NAD	1.01966
24h NAD	1
24h NAD	1.10114
24h NAD	1.03763
24h NAD	0.86155
24h NAD	0.652836
24h NAD	0.95538
24h NAD	1.43178
24h NAD	1.19486
24h NAD	1.15731
24h NAD	0.972758
24h NAD	1.56507
24h NAD	1.17794
24h NAD	0.860804
24h NAD	0.863467
24h NAD	1.34917
24h NAD	1.34164
24h NAD	1.06481
24h NAD	1.11803
24h NAD	0.765123
24h NAD	1.1977
24h NAD	1.46412
24h NAD	0.816943
24h NAD	0.82054
24h NAD	0.847954
24h NAD	1.07816
24h NAD	0.96251
24h NAD	0.624512
24h NAD	0.873793
24h NAD	0.80522
24h NAD	0.993671
24h NAD	0.694996
24h NAD	1.12557
24h NAD	1.23669
24h NAD	0.739795
24h NAD	0.954521
24h NAD	0.942926
24h NAD	1.23285
24h NAD	1.65256
24h NAD	1.34138
24h NAD	1.62866
24h NAD	0.834
24h NAD	1.16765
24h NAD	1.15142
24h NAD	1.12382
24h NAD	1.85539
24h NAD	0.797077
24h NAD	0.916978
24h NAD	1
24h NAD	1.2512
24h NAD	1.15188
24h NAD	1.1871
24h NAD	1.31605
24h NAD	0.708676
24h NAD	0.817416
24h NAD	0.688805
24h NAD	0.894684
24h NAD	1.09314
24h NAD	0.858794
24h NAD	0.841555
24h NAD	1.42091
24h NAD	0.866499
24h NAD	0.836315
24h NAD	1.00255
24h NAD	0.743576
24h NAD	1.12658
24h NAD	0.564333
24h NAD	0.939966
24h NAD	0.788738
24h NAD	0.580569
24h NAD	0.600311
24h NAD	0.478726
24h NAD	1.20333
24h NAD	0.930305
24h NAD	0.681539
24h NAD	1.14447
24h NAD	0.552248
24h NAD	1.12467
24h NAD	0.621926
24h NAD	0.77436
24h NAD	0.843274
24h NAD	0.824973
24h NAD	0.716429
24h NAD	0.81366
24h NAD	1.46147
24h NAD	1.22755
24h NAD	1.93215
24h NAD	0.835517
24h NAD	0.487393
24h NAD	0.903661
24h NAD	1.10741
24h NAD	1.05492
24h NAD	0.742199
24h NAD	1.21539
24h NAD	0.941507
24h NAD	0.766633
24h NAD	0.674574
24h NAD	1.00313
24h NAD	1.28008
24h NAD	0.97807
24h NAD	1.17692
24h NAD	1.04611
24h NAD	0.776035
24h NAD	0.974719
24h NAD	0.66602
24h NAD	0.94096
24h NAD	0.912978
24h NAD	0.771987
24h NAD	0.720102
24h NAD	0.836046
24h NAD	1.11576
24h NAD	0.688308
24h NAD	0.964712
24h NAD	1.15079
24h NAD	1.06138
24h NAD	1.46206
24h NAD	0.526349
24h NAD	0.948766
24h NAD	0.822341
24h NAD	0.818171
24h NAD	0.787912
24h NAD	0.858514
24h NAD	0.688021
24h NAD	0.815933
24h NAD	0.824621
24h NAD	0.418681
24h NAD	0.911076
24h NAD	0.791741
24h NAD	0.681057
24h NAD	0.880321
24h NAD	0.836233
24h NAD	0.91492
24h NAD	0.571589
24h NAD	1.06914
24h NAD	0.763606
24h NAD	1.38967
24h NAD	0.461337
24h NAD	0.818504
24h NAD	0.709106
24h NAD	1.15757
24h NAD	1.17741
24h NAD	1.88002
24h NAD	0.788954
24h NAD	1.39521
24h NAD	1.48926
24h NAD	1.07799
24h NAD	0.918439
24h NAD	0.951703
24h NAD	1.23219
24h NAD	0.877685
24h NAD	1.29262
24h NAD	0.858898
24h NAD	1.06655
24h NAD	0.371504
24h NAD	0.7024
24h NAD	0.71128
24h NAD	1.02286
24h NAD	1.20626
24h NAD	0.984935
24h NAD	0.908632
24h NAD	1.24064
24h NAD	0.710452
24h NAD	0.692683
24h NAD	1.06529
24h NAD	0.930843
24h NAD	0.761171
24h NAD	0.985723
24h NAD	1.16338
24h NAD	0.921954
[truncated: 526 more rows]

## Sheet: Extended Data Fig 2d
sample	value
NT	0.99855
NT	1.29705			Total fork speed (CldU+IdU) / min
NT	1.37716		Samples	Mean	Standard Deviation	Double-labeled fibers counted
NT	1.55583		NT	1.21	0.3	521
NT	1.20816		1h NAD	1.65	0.4	364
NT	1.47614		3h NAD	1.41	0.48	493
NT	1.16313		24h NAD	0.54	0.16	562
NT	0.890098		1h HU	0.29	0.1	593
NT	1.52807
NT	1.27784
NT	1.51242
NT	1.41455
NT	1.35822
NT	1.18253
NT	1.1315
NT	1.49784
NT	0.92269
NT	1.73314
NT	1.8517
NT	1.61551
NT	1.25178
NT	0.618016
NT	1.22101
NT	1.29353
NT	1.56395
NT	1.50402
NT	1.39213
NT	0.659858
NT	1.37337
NT	1.24811
NT	1.86126
NT	1.22318
NT	1.55511
NT	1.35061
NT	1.4407
NT	0.796728
NT	1.32503
NT	0.943227
NT	0.952507
NT	1.78436
NT	1.5767
NT	0.955313
NT	1.55914
NT	1.36164
NT	1.38587
NT	1.3171
NT	0.972489
NT	0.565566
NT	1.4569
NT	1.42111
NT	1.11817
NT	1.49921
NT	0.695471
NT	1.44745
NT	1.22216
NT	1.01049
NT	1.52401
NT	1.15881
NT	0.576992
NT	1.26658
NT	1.43591
NT	1.40754
NT	1.21769
NT	1.38016
NT	1.30781
NT	1.68934
NT	1.46521
NT	1.31295
NT	1.99785
NT	1.45008
NT	1.31582
NT	0.580081
NT	0.67161
NT	1.11943
NT	1.32987
NT	1.5591
NT	1.25252
NT	1.80873
NT	1.40441
NT	0.557888
NT	0.921878
NT	1.45009
NT	1.15479
NT	1.26947
NT	1.56429
NT	1.55661
NT	0.877165
NT	1.34316
NT	1.37916
NT	1.33997
NT	1.06228
NT	1.15068
NT	1.43592
NT	0.917071
NT	1.75713
NT	1.66912
NT	1.54478
NT	1.49279
NT	2.08154
NT	1.68654
NT	1.17166
NT	1.24388
NT	1.10621
NT	1.47751
NT	1.19297
NT	1.31451
NT	1.26994
NT	0.98102
NT	1.06954
NT	1.0337
NT	1.28709
NT	1.33881
NT	1.50635
NT	1.90912
NT	1.46318
NT	0.954629
NT	1.61376
NT	2.21257
NT	1.80212
NT	1.22067
NT	1.38067
NT	1.0687
NT	1.40589
NT	1.2672
NT	1.44099
NT	1.02935
NT	1.56341
NT	0.549723
NT	1.49181
NT	2.00858
NT	1.42483
NT	1.44365
NT	1.75563
NT	0.988414
NT	1.68352
NT	0.673691
NT	1.64651
NT	1.51628
NT	0.880782
NT	1.55546
NT	1.33218
NT	1.01575
NT	1.01493
NT	2.12872
NT	1.50028
NT	0.333229
NT	1.24415
NT	1.19357
NT	1.76928
NT	1.09145
NT	1.6702
NT	1.25235
NT	1.47718
NT	0.903306
NT	1.33474
NT	1.47365
NT	1.19161
NT	1.2004
NT	1.53383
NT	1.23374
NT	1.44469
NT	2.26562
NT	1.22207
NT	1.4158
NT	1.39048
NT	1.65722
NT	1.49794
NT	1.15969
NT	1.31709
NT	1.56177
NT	1.13876
NT	1.19221
NT	1.25713
NT	1.48556
NT	1.07797
NT	0.817661
NT	1.31862
NT	1.58953
NT	1.64533
NT	0.954691
NT	1.24805
NT	1.99575
NT	1.65942
NT	1.0737
NT	1.89238
NT	1.28536
NT	1.5452
NT	1.26107
NT	1.32683
NT	1.02602
NT	1.19755
NT	1.27261
NT	0.795511
NT	0.742359
NT	1.30568
NT	1.46569
NT	0.938104
NT	1.13191
NT	1.38385
NT	1.26177
NT	0.632122
NT	1.2117
NT	1.31327
NT	1.02771
NT	1.04932
NT	0.910003
NT	1.09035
NT	1.09807
NT	1.01981
NT	0.988679
NT	0.973592
NT	1.07279
NT	1.13686
NT	1.34513
NT	1.65394
NT	1.46651
NT	0.735121
NT	1.2393
NT	1.16169
NT	0.891422
NT	2.05639
NT	1.56832
NT	1.34074
NT	1.35563
NT	0.952736
NT	1.70366
NT	1.19212
NT	1.09034
NT	1.17876
NT	1.30622
NT	1.27231
NT	1.25429
NT	1.15533
NT	1.41066
NT	0.55971
NT	1.05937
NT	0.963907
NT	0.87313
NT	1.15884
NT	1.23634
NT	1.45307
NT	1.59385
NT	1.62375
NT	0.815643
NT	1.34413
NT	1.1751
NT	2.09417
NT	1.0013
NT	1.08884
NT	1.03128
NT	1.29745
NT	1.29133
NT	1.51993
NT	1.48262
NT	1.31834
NT	1.27979
NT	1.19426
NT	1.4706
NT	1.1208
NT	1.60254
NT	1.26214
NT	1.10121
NT	0.965352
NT	1.06175
NT	1.03356
NT	1.06093
NT	1.1933
NT	1.27333
NT	1.00729
NT	1.2411
NT	1.26319
NT	1.33312
NT	1.58842
NT	1.19598
NT	0.546291
NT	1.20193
NT	0.956647
NT	1.16457
NT	0.986011
NT	0.852565
NT	1.15849
NT	1.46698
NT	0.875316
NT	0.979563
NT	1.08715
NT	1.01938
NT	0.94668
NT	1.14767
NT	1.05488
NT	1.03957
NT	1.23327
NT	1.18112
NT	1.13949
NT	1.03808
NT	1.06715
NT	1.06398
NT	1.06834
NT	1.29021
NT	1.49878
NT	1.1603
NT	1.03168
NT	1.07918
NT	1.04408
NT	0.821945
NT	1.10164
NT	0.7064
NT	0.873854
NT	0.940267
NT	0.82493
NT	0.84295
NT	0.790525
NT	0.871201
NT	0.81092
NT	0.974719
NT	0.770923
NT	1.07218
NT	1.04589
NT	0.683833
NT	1.24923
NT	0.919328
NT	0.87617
NT	1.21372
NT	1.28589
NT	1.11581
NT	1.04683
NT	1.24155
NT	1.16966
NT	0.912241
NT	0.967567
NT	1.03133
NT	0.583973
NT	1.01672
NT	1.08156
NT	1.20462
NT	1.01172
NT	1.067
NT	1.14762
NT	0.890643
NT	0.621895
NT	1.03275
NT	0.935301
NT	1.01319
NT	1.22199
NT	0.92369
NT	1.18358
NT	1.35796
NT	1.0321
NT	0.901467
NT	0.833522
NT	1.0725
NT	1.0858
NT	0.997812
NT	1.01209
NT	1.151
NT	1.11842
NT	1.28198
NT	1.23123
NT	0.949406
NT	1.30026
NT	1.07788
NT	0.879642
NT	0.952435
NT	0.898396
NT	1.24057
NT	0.838231
NT	1.03587
NT	0.961783
NT	1.20883
NT	1.09651
NT	1.13433
NT	1.36718
NT	1.1822
NT	1.08867
NT	0.992855
NT	0.943424
NT	0.988422
NT	1.17374
NT	1.20373
NT	1.2102
NT	1.11696
NT	0.857822
NT	1.09801
NT	1.35994
NT	0.844887
NT	1.47524
NT	0.798104
NT	0.885886
NT	1.07395
NT	0.656307
NT	1.10912
NT	1.2632
NT	0.768007
NT	0.899299
NT	0.567434
NT	1.03819
NT	1.03455
NT	0.946185
NT	0.98381
NT	0.776255
NT	0.895921
NT	0.86759
NT	1.22693
NT	0.496158
NT	1.01629
NT	1.17805
NT	1.44521
NT	1.36932
NT	1.16534
NT	1.15173
NT	1.20211
NT	1.24235
NT	1.12372
NT	1.30772
NT	1.34475
NT	1.25491
NT	1.15048
NT	1.2499
NT	1.08908
NT	1.05001
NT	1.19667
NT	1.09679
NT	1.24296
NT	1.286
NT	0.943172
NT	1.18513
NT	1.04777
NT	1.24433
NT	1.17963
NT	1.35412
NT	1.2393
NT	1.13084
NT	1.11642
NT	1.15498
NT	1.07456
NT	1.14517
NT	1.25161
NT	1.12442
NT	1.37357
NT	1.10439
NT	1.2648
NT	1.44834
NT	1.17315
NT	1.14043
NT	1.06601
NT	1.51122
NT	1.44341
NT	1.37119
NT	1.29634
NT	1.20001
NT	0.9889
NT	1.18731
NT	1.25732
NT	1.15715
NT	1.25324
NT	1.05557
NT	1.44412
NT	1.03175
NT	0.822875
NT	0.935096
NT	1.17891
NT	1.60681
NT	1.43059
NT	0.905204
NT	1.24033
NT	1.2839
NT	1.14136
NT	1.30392
NT	1.41031
NT	1.19821
NT	1.02859
NT	0.950005
NT	1.29641
NT	1.25996
NT	0.965252
NT	2.10151
NT	1.14666
NT	0.849802
NT	0.781492
NT	0.698028
NT	0.732328
NT	0.994039
NT	1.15302
NT	1.17259
NT	0.739955
NT	1.41629
NT	0.864868
NT	1.33586
NT	2.05529
NT	2.0633
NT	1.87504
NT	1.62644
NT	1.61294
NT	1.47171
NT	1.21254
NT	0.923705
NT	0.763901
NT	0.861198
NT	1.23685
NT	1.32862
NT	1.06964
NT	1.43021
NT	1.10815
NT	1.64148
NT	1.49459
NT	1.68706
NT	1.65823
NT	1.1368
NT	1.27783
NT	1.3419
NT	1.80332
NT	1.63497
NT	1.18003
NT	1.43275
NT	1.41253
NT	1.10603
NT	1.6733
NT	1.42531
NT	1.15768
NT	1.49662
NT	0.838486
NT	0.671289
1h NAD	1.9014
1h NAD	1.22231
1h NAD	0.78724
1h NAD	1.18332
1h NAD	1.22854
1h NAD	1.87161
1h NAD	1.4522
1h NAD	1.40348
1h NAD	1.45251
1h NAD	1.30862
1h NAD	1.47261
1h NAD	1.81926
1h NAD	1.09763
1h NAD	1.3086
1h NAD	1.23963
1h NAD	1.36229
1h NAD	1.79229
1h NAD	1.55184
1h NAD	1.20095
1h NAD	1.51331
1h NAD	1.78696
1h NAD	1.48528
1h NAD	1.2069
1h NAD	1.68681
1h NAD	1.5426
1h NAD	1.26716
1h NAD	1.23815
1h NAD	0.960702
1h NAD	1.47051
1h NAD	1.10301
1h NAD	1.13236
1h NAD	1.51707
1h NAD	1.28017
1h NAD	1.15513
1h NAD	1.58855
1h NAD	1.03744
1h NAD	1.77235
1h NAD	1.67102
1h NAD	1.20492
1h NAD	1.54171
1h NAD	1.56482
1h NAD	1.15863
1h NAD	1.61932
1h NAD	0.753082
1h NAD	0.637203
1h NAD	2.51814
1h NAD	1.53873
1h NAD	1.39037
1h NAD	1.44292
1h NAD	1.92105
1h NAD	1.57404
1h NAD	1.33592
1h NAD	1.35312
1h NAD	1.24667
1h NAD	1.04563
1h NAD	1.12085
1h NAD	1.31694
1h NAD	1.3267
1h NAD	1.42938
1h NAD	1.10333
1h NAD	1.41653
1h NAD	1.21486
1h NAD	1.53536
1h NAD	1.1581
1h NAD	1.65905
1h NAD	1.53634
1h NAD	1.10674
1h NAD	1.37115
1h NAD	1.56337
1h NAD	1.77617
1h NAD	2.09164
1h NAD	1.66651
1h NAD	1.41917
1h NAD	1.27112
1h NAD	1.86701
1h NAD	1.93806
1h NAD	1.82221
1h NAD	1.87909
1h NAD	1.94803
1h NAD	1.76454
1h NAD	1.21575
1h NAD	1.55193
1h NAD	1.639
1h NAD	1.9728
1h NAD	2.66818
1h NAD	2.37944
1h NAD	1.61545
1h NAD	1.70373
1h NAD	1.70798
1h NAD	1.82173
1h NAD	1.8679
1h NAD	1.83835
1h NAD	1.97637
1h NAD	1.60496
1h NAD	1.65678
1h NAD	1.80555
1h NAD	1.74002
1h NAD	1.81567
1h NAD	1.5852
1h NAD	1.94511
1h NAD	2.52162
1h NAD	1.46735
1h NAD	1.3491
1h NAD	1.33832
1h NAD	0.680213
1h NAD	1.28665
1h NAD	1.88049
1h NAD	1.17807
1h NAD	1.15795
1h NAD	1.26846
1h NAD	1.18152
1h NAD	1.32262
1h NAD	1.55062
1h NAD	0.780961
1h NAD	1.13117
1h NAD	1.27395
1h NAD	1.08837
1h NAD	1.32534
1h NAD	1.07059
1h NAD	1.27801
1h NAD	1.44167
1h NAD	1.21
1h NAD	1.15109
1h NAD	1.41456
1h NAD	1.96554
1h NAD	0.798012
1h NAD	0.978708
1h NAD	1.53428
1h NAD	1.32795
1h NAD	1.28613
1h NAD	1.22681
1h NAD	1.84008
1h NAD	1.16581
1h NAD	1.03339
1h NAD	1.52766
1h NAD	1.74088
1h NAD	1.70781
1h NAD	1.68012
1h NAD	1.35624
1h NAD	1.83032
1h NAD	1.06096
1h NAD	1.28835
1h NAD	1.01688
1h NAD	1.16074
1h NAD	0.963079
1h NAD	1.34403
1h NAD	1.22413
1h NAD	1.14892
1h NAD	1.08704
1h NAD	1.52798
1h NAD	1.09909
1h NAD	1.43025
1h NAD	1.44292
1h NAD	1.46545
1h NAD	1.39343
1h NAD	1.1268
1h NAD	1.08868
1h NAD	1.31256
1h NAD	1.27315
1h NAD	2.14167
1h NAD	1.69815
1h NAD	1.80798
1h NAD	1.70176
1h NAD	1.73547
1h NAD	1.68555
1h NAD	2.17842
1h NAD	1.40539
1h NAD	1.93253
1h NAD	1.28014
1h NAD	1.86648
1h NAD	1.67863
1h NAD	1.7396
1h NAD	2.09226
1h NAD	2.01829
1h NAD	1.78034
1h NAD	1.67965
1h NAD	1.33991
1h NAD	1.91713
1h NAD	2.0149
1h NAD	1.85303
1h NAD	1.91914
1h NAD	2.07124
1h NAD	1.80869
1h NAD	1.58176
1h NAD	1.67253
1h NAD	1.78794
1h NAD	1.64772
1h NAD	1.96608
1h NAD	1.5041
1h NAD	1.12877
1h NAD	1.38374
1h NAD	1.57649
1h NAD	1.85139
1h NAD	1.30052
1h NAD	1.26894
1h NAD	0.753006
1h NAD	1.31078
1h NAD	1.30723
1h NAD	2.10467
1h NAD	2.1497
1h NAD	2.30949
1h NAD	2.41191
1h NAD	1.92208
1h NAD	2.09472
1h NAD	2.08231
1h NAD	2.20454
1h NAD	1.51039
1h NAD	1.85651
1h NAD	1.9397
1h NAD	2.17493
1h NAD	2.11627
1h NAD	1.74601
1h NAD	1.84516
1h NAD	1.97463
1h NAD	2.04567
1h NAD	2.32827
1h NAD	2.16586
1h NAD	1.96137
1h NAD	1.75665
1h NAD	1.69846
1h NAD	1.91635
1h NAD	2.33538
1h NAD	2.17044
1h NAD	2.16075
1h NAD	2.24103
1h NAD	1.85997
1h NAD	2.21474
1h NAD	1.90788
1h NAD	2.46696
1h NAD	2.14893
1h NAD	1.2598
1h NAD	1.83644
1h NAD	1.59571
1h NAD	1.92501
1h NAD	1.69463
1h NAD	1.76795
1h NAD	2.17677
1h NAD	2.31211
1h NAD	1.57358
1h NAD	1.43675
1h NAD	2.0037
1h NAD	1.69754
1h NAD	1.86895
1h NAD	1.67327
1h NAD	2.15662
1h NAD	1.56691
1h NAD	0.945021
1h NAD	1.04646
1h NAD	1.83352
1h NAD	1.9393
1h NAD	1.97799
1h NAD	1.73896
1h NAD	2.06058
1h NAD	1.79944
1h NAD	1.42583
1h NAD	1.38851
1h NAD	1.73229
1h NAD	1.85352
1h NAD	1.63547
1h NAD	2.18978
1h NAD	1.98995
1h NAD	1.66489
1h NAD	1.79718
1h NAD	2.0822
1h NAD	2.27135
1h NAD	1.90811
1h NAD	1.60878
1h NAD	2.28795
1h NAD	2.04694
1h NAD	1.69762
1h NAD	2.15915
1h NAD	2.70522
1h NAD	1.82367
1h NAD	1.13272
1h NAD	1.58751
1h NAD	2.17461
1h NAD	1.56833
1h NAD	1.75184
1h NAD	1.70615
1h NAD	1.84998
1h NAD	2.02537
1h NAD	1.52337
1h NAD	1.48162
1h NAD	1.18067
1h NAD	1.60815
1h NAD	1.16992
1h NAD	1.41074
1h NAD	1.05351
1h NAD	2.22677
1h NAD	1.39339
1h NAD	1.39408
1h NAD	1.27727
1h NAD	1.61581
1h NAD	1.61455
1h NAD	1.40527
1h NAD	1.6396
1h NAD	1.27025
1h NAD	1.36371
1h NAD	1.35849
1h NAD	1.48966
1h NAD	1.31777
1h NAD	1.21448
1h NAD	1.61272
1h NAD	1.41008
1h NAD	1.22637
1h NAD	1.54855
1h NAD	1.26748
1h NAD	1.3721
1h NAD	0.75656
1h NAD	2.03444
1h NAD	2.01556
1h NAD	1.62974
1h NAD	1.39906
1h NAD	1.13754
1h NAD	1.94135
1h NAD	1.74933
1h NAD	1.58549
1h NAD	1.92027
1h NAD	1.72968
1h NAD	1.71995
1h NAD	1.8477
1h NAD	1.79133
1h NAD	1.56334
1h NAD	1.7374
1h NAD	2.2412
1h NAD	1.53303
1h NAD	1.97512
1h NAD	1.89209
1h NAD	1.68705
1h NAD	2.012
1h NAD	2.81129
1h NAD	2.34783
1h NAD	2.18242
1h NAD	2.33306
1h NAD	1.9277
1h NAD	2.18248
1h NAD	1.25575
1h NAD	1.9312
1h NAD	2.05713
1h NAD	2.15287
1h NAD	2.11297
1h NAD	2.12
1h NAD	1.80534
1h NAD	2.39594
1h NAD	1.88492
1h NAD	2.10904
1h NAD	1.72504
1h NAD	2.07688
1h NAD	2.11648
1h NAD	2.23854
1h NAD	2.08971
1h NAD	2.14051
1h NAD	2.26693
1h NAD	1.80557
1h NAD	2.2283
1h NAD	1.88016
1h NAD	2.09027
1h NAD	2.03149
1h NAD	2.38697
1h NAD	2.3178
1h NAD	2.57004
1h NAD	2.13655
1h NAD	1.75984
1h NAD	1.77739
3h NAD	2.51811
3h NAD	2.03232
3h NAD	1.80153
3h NAD	2.23854
3h NAD	1.65604
3h NAD	1.10029
3h NAD	1.55516
3h NAD	1.50483
3h NAD	1.64285
3h NAD	1.43004
3h NAD	1.52486
3h NAD	1.86155
3h NAD	1.41357
3h NAD	1.7423
3h NAD	1.34992
3h NAD	1.0978
3h NAD	1.38979
3h NAD	1.26085
3h NAD	1.63049
3h NAD	2.94106
3h NAD	1.23897
3h NAD	1.50441
3h NAD	1.9206
3h NAD	1.70973
3h NAD	2.01234
3h NAD	1.77763
3h NAD	2.91156
3h NAD	1.55106
3h NAD	2.39554
3h NAD	1.66705
3h NAD	1.6791
3h NAD	1.77665
3h NAD	1.38853
3h NAD	1.43225
3h NAD	1.77116
3h NAD	1.85889
3h NAD	1.4115
3h NAD	1.76238
3h NAD	1.81092
3h NAD	1.80376
3h NAD	1.27347
3h NAD	1.292
3h NAD	2.22156
3h NAD	1.58171
3h NAD	1.93966
3h NAD	1.58882
3h NAD	2.05878
3h NAD	1.5496
3h NAD	1.86639
3h NAD	1.40435
3h NAD	1.78979
3h NAD	1.38238
3h NAD	0.849844
3h NAD	1.7524
3h NAD	1.81307
3h NAD	0.8846
3h NAD	2.48843
3h NAD	0.891946
3h NAD	1.76096
3h NAD	2.11596
3h NAD	1.56969
3h NAD	1.85697
3h NAD	1.46952
3h NAD	1.85712
3h NAD	1.43549
3h NAD	1.85459
3h NAD	1.76667
3h NAD	1.80326
3h NAD	1.30541
3h NAD	1.82189
3h NAD	1.54799
3h NAD	1.59354
3h NAD	2.19814
3h NAD	1.80877
3h NAD	1.69157
3h NAD	1.98259
3h NAD	2.18113
3h NAD	1.88266
3h NAD	1.6429
3h NAD	1.82842
3h NAD	1.47213
3h NAD	1.36609
3h NAD	0.390916
3h NAD	1.03126
3h NAD	1.61891
3h NAD	1.20934
3h NAD	1.5578
3h NAD	1.74029
3h NAD	1.82161
3h NAD	0.944409
3h NAD	0.835217
3h NAD	1.76883
3h NAD	1.20983
3h NAD	1.37726
3h NAD	1.80899
3h NAD	1.10768
3h NAD	1.96497
3h NAD	1.41136
3h NAD	1.4761
3h NAD	1.50496
3h NAD	1.13928
3h NAD	1.31706
3h NAD	1.71161
3h NAD	1.56398
3h NAD	1.57109
3h NAD	1.54031
3h NAD	0.833884
3h NAD	1.12213
3h NAD	2.04922
3h NAD	1.63237
3h NAD	1.42506
3h NAD	1.56669
3h NAD	1.76142
3h NAD	1.23398
3h NAD	1.54851
3h NAD	1.67692
3h NAD	2.01054
3h NAD	1.75651
3h NAD	1.60603
3h NAD	1.68585
3h NAD	1.59357
3h NAD	1.57697
3h NAD	1.60164
3h NAD	1.19277
3h NAD	1.16928
3h NAD	1.20575
3h NAD	1.49388
3h NAD	1.24351
3h NAD	0.815637
3h NAD	1.5981
3h NAD	1.49366
3h NAD	1.94296
3h NAD	1.96614
3h NAD	2.56581
3h NAD	1.63598
3h NAD	1.3267
3h NAD	1.1837
3h NAD	1.46317
3h NAD	1.29875
3h NAD	1.98331
3h NAD	0.633232
3h NAD	0.725266
3h NAD	0.576514
3h NAD	0.715068
3h NAD	0.673947
3h NAD	0.571048
3h NAD	0.53093
3h NAD	0.782707
3h NAD	1.38227
3h NAD	1.64886
3h NAD	0.892691
3h NAD	0.511127
3h NAD	0.797321
3h NAD	0.431347
3h NAD	0.788703
3h NAD	0.464222
3h NAD	0.88861
3h NAD	0.942885
3h NAD	0.677848
3h NAD	1.01241
3h NAD	0.650524
3h NAD	0.6833
3h NAD	0.948688
3h NAD	0.810008
3h NAD	0.408576
3h NAD	0.889287
3h NAD	0.485566
3h NAD	0.513418
3h NAD	0.832377
3h NAD	0.661563
3h NAD	0.57814
3h NAD	0.672815
3h NAD	0.7284
3h NAD	1.84614
3h NAD	1.39926
3h NAD	0.978912
3h NAD	1.4869
3h NAD	1.31762
3h NAD	0.966239
3h NAD	1.58577
3h NAD	2.15487
3h NAD	1.8204
3h NAD	1.29258
3h NAD	1.65219
3h NAD	2.003
3h NAD	1.69791
3h NAD	1.39469
3h NAD	1.1479
3h NAD	1.19988
3h NAD	1.67896
3h NAD	1.56429
3h NAD	1.32136
3h NAD	1.67527
3h NAD	2.08633
3h NAD	2.37314
3h NAD	1.3156
3h NAD	1.82789
3h NAD	1.03917
3h NAD	2.15044
3h NAD	1.8186
3h NAD	1.7364
3h NAD	1.81317
3h NAD	1.99976
3h NAD	2.13184
3h NAD	2.25002
3h NAD	1.16744
3h NAD	1.43346
3h NAD	0.909748
3h NAD	0.614896
3h NAD	1.20005
3h NAD	0.889616
3h NAD	0.420466
3h NAD	0.567589
3h NAD	0.472141
3h NAD	0.421972
3h NAD	0.697535
3h NAD	0.824096
3h NAD	0.762721
3h NAD	0.892556
3h NAD	1.34838
3h NAD	0.924413
3h NAD	1.08335
3h NAD	0.831041
3h NAD	0.780301
3h NAD	1.39945
3h NAD	1.70612
3h NAD	1.51273
3h NAD	0.884297
3h NAD	1.17202
3h NAD	1.59243
3h NAD	1.00551
3h NAD	0.848242
3h NAD	0.788965
3h NAD	0.664424
3h NAD	0.980188
3h NAD	1.46056
3h NAD	0.996816
3h NAD	1.41833
3h NAD	0.62096
3h NAD	0.693761
3h NAD	0.679007
3h NAD	0.715861
3h NAD	0.973267
3h NAD	0.632263
3h NAD	2.04806
3h NAD	1.29216
3h NAD	1.25139
3h NAD	1.52903
3h NAD	1.51132
3h NAD	2.35317
3h NAD	1.82279
3h NAD	1.75383
3h NAD	2.00178
3h NAD	1.5581
3h NAD	1.47031
3h NAD	1.95542
3h NAD	1.77998
3h NAD	1.80473
3h NAD	1.71573
3h NAD	1.6252
3h NAD	0.987851
3h NAD	0.752708
3h NAD	0.864852
3h NAD	0.837759
3h NAD	0.864068
3h NAD	0.737561
3h NAD	0.666917
3h NAD	0.597854
3h NAD	0.859774
3h NAD	0.896813
3h NAD	0.720829
3h NAD	1.02835
3h NAD	0.639118
3h NAD	0.618967
3h NAD	1.06215
3h NAD	1.38821
3h NAD	1.29258
3h NAD	0.990893
3h NAD	1.40556
3h NAD	0.649693
3h NAD	0.696133
3h NAD	0.835016
3h NAD	0.815356
3h NAD	0.895065
3h NAD	0.756763
3h NAD	1.199
3h NAD	0.926535
3h NAD	0.815583
3h NAD	0.777815
3h NAD	0.756137
3h NAD	1.61828
3h NAD	1.37174
3h NAD	1.79007
3h NAD	1.90592
3h NAD	1.94264
3h NAD	2.44205
3h NAD	1.90075
3h NAD	1.27721
3h NAD	1.1364
3h NAD	1.47443
3h NAD	2.25582
3h NAD	1.29638
3h NAD	1.9088
3h NAD	3.16057
3h NAD	1.10197
3h NAD	1.34555
3h NAD	0.70463
3h NAD	1.25187
3h NAD	0.842804
3h NAD	0.811933
3h NAD	0.727028
3h NAD	1.03546
3h NAD	1.00128
3h NAD	1.38251
3h NAD	1.59628
3h NAD	1.46962
3h NAD	1.28651
3h NAD	1.6044
3h NAD	1.64098
3h NAD	1.81126
3h NAD	1.18495
3h NAD	0.988089
3h NAD	1.19903
3h NAD	0.882899
3h NAD	1.76119
3h NAD	1.39255
3h NAD	1.45963
3h NAD	1.87533
3h NAD	1.48156
3h NAD	1.00122
3h NAD	1.27584
3h NAD	0.93491
3h NAD	1.0568
3h NAD	1.04489
3h NAD	1.4385
3h NAD	1.66198
3h NAD	1.93836
3h NAD	2.14422
3h NAD	1.61643
3h NAD	1.73563
3h NAD	2.07383
3h NAD	1.91912
3h NAD	1.51284
3h NAD	1.79789
3h NAD	1.31453
3h NAD	1.32688
3h NAD	1.61559
3h NAD	1.70703
3h NAD	1.27402
3h NAD	1.17291
3h NAD	1.21072
3h NAD	1.26718
3h NAD	1.49165
3h NAD	0.818512
3h NAD	1.03729
3h NAD	1.37656
3h NAD	1.26103
3h NAD	1.37437
3h NAD	1.17515
3h NAD	1.86364
3h NAD	1.35185
3h NAD	1.60121
3h NAD	1.44388
3h NAD	2.09864
3h NAD	1.71301
3h NAD	1.83231
3h NAD	1.38512
3h NAD	1.67255
3h NAD	1.67464
3h NAD	1.68108
3h NAD	1.53808
3h NAD	1.28184
3h NAD	1.59227
3h NAD	1.46043
3h NAD	1.14817
3h NAD	1.51834
3h NAD	1.98654
3h NAD	1.66367
3h NAD	1.28118
3h NAD	1.4804
3h NAD	1.17642
3h NAD	1.60655
3h NAD	2.00121
3h NAD	1.83494
3h NAD	1.92203
3h NAD	1.57106
3h NAD	1.3734
3h NAD	1.50052
3h NAD	0.895105
3h NAD	1.26559
3h NAD	1.24729
3h NAD	0.875268
3h NAD	1.57096
3h NAD	1.5693
3h NAD	1.50458
3h NAD	1.66448
3h NAD	1.36112
3h NAD	1.45198
3h NAD	1.63838
3h NAD	0.8498
3h NAD	1.4871
3h NAD	0.723141
3h NAD	0.790452
3h NAD	1.20789
3h NAD	1.6484
3h NAD	1.24379
3h NAD	0.990054
3h NAD	1.93135
3h NAD	1.74215
3h NAD	1.65557
3h NAD	1.80883
3h NAD	1.68078
3h NAD	1.82338
3h NAD	1.65739
3h NAD	1.58104
3h NAD	1.75423
3h NAD	1.6773
3h NAD	1.93595
3h NAD	1.36732
3h NAD	1.03309
3h NAD	1.59106
3h NAD	1.67173
3h NAD	1.53318
3h NAD	1.55483
3h NAD	2.28958
3h NAD	1.48797
3h NAD	1.93692
3h NAD	1.72785
3h NAD	1.89559
3h NAD	1.23805
3h NAD	1.58161
3h NAD	1.30442
3h NAD	1.68125
3h NAD	1.04744
3h NAD	1.07674
3h NAD	1.67168
3h NAD	0.931011
3h NAD	1.30078
3h NAD	1.76893
3h NAD	1.72597
3h NAD	0.941105
3h NAD	1.69045
3h NAD	1.76493
3h NAD	1.69158
3h NAD	1.3652
3h NAD	1.75286
3h NAD	1.2375
3h NAD	1.62619
3h NAD	1.81608
3h NAD	1.97806
3h NAD	1.6554
3h NAD	1.63902
3h NAD	2.04234
3h NAD	1.67933
3h NAD	1.12045
3h NAD	1.85075
3h NAD	1.7955
3h NAD	1.3126
3h NAD	1.59285
3h NAD	0.95079
3h NAD	1.57766
3h NAD	1.68453
3h NAD	1.76634
3h NAD	2.05666
3h NAD	1.83273
3h NAD	2.06661
3h NAD	1.81422
3h NAD	2.34459
3h NAD	2.38683
3h NAD	2.09398
3h NAD	1.1396
3h NAD	1.61144
3h NAD	1.41319
3h NAD	1.85929
3h NAD	2.50703
3h NAD	2.61586
3h NAD	1.9821
3h NAD	1.84426
3h NAD	2.14913
3h NAD	0.749323
3h NAD	0.480478
3h NAD	1.48164
3h NAD	1.65903
3h NAD	0.676776
3h NAD	0.773192
3h NAD	0.621243
3h NAD	0.920131
3h NAD	0.682996
3h NAD	0.466838
3h NAD	0.508378
3h NAD	0.568817
3h NAD	1.3503
3h NAD	1.57936
24h NAD	0.398711
24h NAD	0.312229
24h NAD	0.29848
24h NAD	0.450158
24h NAD	0.280199
24h NAD	0.236928
24h NAD	0.379758
24h NAD	0.336329
24h NAD	0.355232
24h NAD	0.34613
24h NAD	0.373168
24h NAD	0.307999
24h NAD	0.410733
24h NAD	0.343594
24h NAD	0.40779
24h NAD	0.339309
24h NAD	0.40955
24h NAD	0.334127
24h NAD	0.565094
24h NAD	0.29551
24h NAD	0.394678
24h NAD	0.402959
24h NAD	0.346012
24h NAD	0.38809
24h NAD	0.344855
24h NAD	0.297098
24h NAD	0.381858
24h NAD	0.285972
24h NAD	0.408662
24h NAD	0.399438
24h NAD	0.428357
24h NAD	0.265735
24h NAD	0.341571
24h NAD	0.340595
24h NAD	0.26842
24h NAD	0.385299
24h NAD	0.369552
24h NAD	0.365946
24h NAD	0.220908
24h NAD	0.407152
24h NAD	0.352266
24h NAD	0.301179
24h NAD	0.373883
24h NAD	0.287024
24h NAD	0.292337
24h NAD	0.615475
24h NAD	0.589798
24h NAD	0.447279
24h NAD	0.39023
24h NAD	0.270661
24h NAD	0.679436
24h NAD	0.459973
24h NAD	0.533274
24h NAD	0.60303
24h NAD	0.470506
24h NAD	0.616822
24h NAD	0.407506
24h NAD	0.521731
24h NAD	0.527236
24h NAD	0.58247
24h NAD	0.647462
24h NAD	0.483008
24h NAD	0.450976
24h NAD	0.469296
24h NAD	0.796678
24h NAD	0.644628
24h NAD	0.250608
24h NAD	0.638292
24h NAD	0.607734
24h NAD	0.468856
24h NAD	0.641258
24h NAD	0.5221
24h NAD	0.58271
24h NAD	0.32339
24h NAD	0.440651
24h NAD	0.403989
24h NAD	0.492168
24h NAD	0.384718
24h NAD	0.716372
24h NAD	0.547385
24h NAD	0.534942
24h NAD	0.485178
24h NAD	0.415679
24h NAD	0.368312
24h NAD	0.531096
24h NAD	0.473305
24h NAD	0.636912
24h NAD	0.436337
24h NAD	0.4344
24h NAD	0.530584
24h NAD	0.400405
24h NAD	0.391037
24h NAD	0.535209
24h NAD	0.434381
24h NAD	0.632602
24h NAD	0.608063
24h NAD	0.555175
24h NAD	0.497903
24h NAD	0.489962
24h NAD	0.539125
24h NAD	0.341645
24h NAD	0.450114
24h NAD	0.822894
24h NAD	0.581425
24h NAD	0.538798
24h NAD	0.544235
24h NAD	0.510997
24h NAD	0.535396
24h NAD	0.462606
24h NAD	0.445752
24h NAD	0.441277
24h NAD	0.279968
24h NAD	0.573388
24h NAD	0.42492
24h NAD	0.412224
24h NAD	0.438191
24h NAD	0.503484
24h NAD	0.686117
24h NAD	0.526683
24h NAD	0.623748
24h NAD	0.611139
24h NAD	0.534456
24h NAD	0.649584
24h NAD	0.513634
24h NAD	0.424156
24h NAD	0.51457
24h NAD	0.418723
24h NAD	0.359101
24h NAD	0.442229
24h NAD	0.410079
24h NAD	0.416404
24h NAD	0.424935
24h NAD	0.381328
24h NAD	0.297098
24h NAD	0.348412
24h NAD	0.272353
24h NAD	0.369801
24h NAD	0.403451
24h NAD	0.399928
24h NAD	0.366604
24h NAD	0.421112
24h NAD	0.431771
24h NAD	0.345703
24h NAD	0.425895
24h NAD	0.45018
24h NAD	0.371807
24h NAD	0.34379
24h NAD	0.468218
24h NAD	0.498654
24h NAD	0.404391
24h NAD	0.396646
24h NAD	0.308743
24h NAD	0.566688
24h NAD	0.479326
24h NAD	0.526791
24h NAD	0.565419
24h NAD	0.639269
24h NAD	0.721323
24h NAD	0.612022
24h NAD	0.490042
24h NAD	0.505807
24h NAD	0.498333
24h NAD	0.628558
24h NAD	0.60733
24h NAD	0.322774
24h NAD	0.681483
24h NAD	0.601781
24h NAD	0.720314
24h NAD	0.818999
24h NAD	0.547418
24h NAD	0.900407
24h NAD	1.15368
24h NAD	0.921732
24h NAD	0.836791
24h NAD	0.828582
24h NAD	0.501792
24h NAD	0.442419
24h NAD	0.518844
24h NAD	0.64362
24h NAD	0.616561
24h NAD	0.424847
24h NAD	0.504538
24h NAD	0.527227
24h NAD	0.55069
24h NAD	0.556225
24h NAD	0.563123
24h NAD	0.485001
24h NAD	0.445741
24h NAD	0.583716
24h NAD	0.478268
24h NAD	0.584599
24h NAD	0.560105
24h NAD	0.602846
24h NAD	0.35103
24h NAD	0.384771
24h NAD	0.347523
24h NAD	0.490259
24h NAD	0.694095
24h NAD	0.835852
24h NAD	0.476318
24h NAD	0.489841
24h NAD	0.537817
24h NAD	0.493312
24h NAD	0.635566
24h NAD	0.446446
24h NAD	0.5959
24h NAD	0.612426
24h NAD	0.650208
24h NAD	0.390351
24h NAD	0.407932
24h NAD	0.268331
24h NAD	0.404976
24h NAD	0.330334
24h NAD	0.394679
24h NAD	0.348133
24h NAD	0.315249
24h NAD	0.465312
24h NAD	0.303832
24h NAD	0.476043
24h NAD	0.397824
24h NAD	0.318977
24h NAD	0.375386
24h NAD	0.418594
24h NAD	0.367718
24h NAD	0.382593
24h NAD	0.306792
24h NAD	0.442102
24h NAD	0.324866
24h NAD	0.305681
24h NAD	0.492697
24h NAD	0.434607
24h NAD	0.420147
24h NAD	0.364739
24h NAD	0.44852
24h NAD	0.429947
24h NAD	0.46736
24h NAD	0.411317
24h NAD	0.428971
24h NAD	0.437784
24h NAD	0.513497
24h NAD	0.696067
24h NAD	0.63941
24h NAD	0.613143
24h NAD	1.15744
24h NAD	0.628423
24h NAD	0.563598
24h NAD	0.582963
24h NAD	0.524731
24h NAD	0.840642
24h NAD	0.720481
24h NAD	0.388283
24h NAD	0.504736
24h NAD	0.513356
24h NAD	0.408578
24h NAD	0.470867
24h NAD	0.478836
24h NAD	0.544068
24h NAD	0.564041
24h NAD	0.433657
24h NAD	0.643353
24h NAD	0.511302
24h NAD	0.542791
24h NAD	0.61737
24h NAD	0.511425
24h NAD	0.639027
24h NAD	0.522522
24h NAD	0.746877
24h NAD	0.696604
24h NAD	0.592786
24h NAD	0.569702
24h NAD	0.582157
24h NAD	0.767816
24h NAD	0.267849
24h NAD	0.391615
24h NAD	0.370881
24h NAD	0.288934
24h NAD	0.323759
24h NAD	0.381476
24h NAD	0.280493
24h NAD	1.00557
24h NAD	0.572406
24h NAD	0.637225
24h NAD	0.563596
24h NAD	0.526914
24h NAD	0.641526
24h NAD	0.509197
24h NAD	0.63941
24h NAD	0.250315
24h NAD	0.488808
24h NAD	0.598824
24h NAD	0.568576
24h NAD	0.559001
24h NAD	0.55217
24h NAD	0.791417
24h NAD	0.558683
24h NAD	0.263047
24h NAD	0.403602
24h NAD	0.417777
24h NAD	0.303043
24h NAD	0.391342
24h NAD	0.574219
24h NAD	0.450614
24h NAD	0.625257
24h NAD	0.782698
24h NAD	0.668289
24h NAD	0.367848
24h NAD	0.460119
24h NAD	0.644739
24h NAD	0.614053
24h NAD	0.518113
24h NAD	0.818663
24h NAD	0.595494
24h NAD	0.697351
24h NAD	0.564507
24h NAD	0.567766
24h NAD	0.662333
24h NAD	0.599488
24h NAD	0.560642
24h NAD	0.55205
24h NAD	0.765928
24h NAD	0.475644
24h NAD	0.842778
24h NAD	0.66129
24h NAD	0.562872
24h NAD	0.658138
24h NAD	0.57044
24h NAD	0.679615
24h NAD	0.995701
24h NAD	0.644474
24h NAD	0.423799
24h NAD	0.558091
24h NAD	0.717718
24h NAD	0.627608
24h NAD	0.626278
24h NAD	0.566129
24h NAD	0.58107
24h NAD	0.635237
24h NAD	0.723186
24h NAD	0.511483
24h NAD	0.517684
24h NAD	0.511147
24h NAD	0.457044
24h NAD	0.426463
24h NAD	0.442804
24h NAD	0.457313
24h NAD	0.549633
24h NAD	0.654905
24h NAD	0.531873
24h NAD	0.528041
24h NAD	0.470247
24h NAD	0.561387
24h NAD	0.588619
24h NAD	0.984954
24h NAD	0.576528
24h NAD	0.502455
24h NAD	0.467035
24h NAD	0.57565
24h NAD	0.648006
24h NAD	0.629784
24h NAD	0.523242
24h NAD	0.656638
24h NAD	0.579655
24h NAD	0.53967
24h NAD	0.739767
24h NAD	0.714705
24h NAD	0.626059
24h NAD	0.589561
24h NAD	0.342967
24h NAD	0.59813
24h NAD	0.667257
24h NAD	0.500464
24h NAD	0.77559
24h NAD	0.455482
24h NAD	0.448492
24h NAD	0.691969
24h NAD	0.438755
24h NAD	0.637284
24h NAD	0.622963
24h NAD	0.724743
24h NAD	0.408441
24h NAD	0.52822
24h NAD	0.498641
24h NAD	0.556069
24h NAD	0.391998
24h NAD	0.436028
24h NAD	0.446283
24h NAD	0.727878
24h NAD	0.678962
24h NAD	0.859007
24h NAD	0.493577
24h NAD	0.682287
24h NAD	0.8071
24h NAD	0.707532
24h NAD	0.593761
24h NAD	0.707511
24h NAD	0.641758
24h NAD	1.20402
24h NAD	0.679777
24h NAD	0.775339
24h NAD	0.848257
24h NAD	0.95066
24h NAD	0.36929
24h NAD	0.41498
24h NAD	0.778883
24h NAD	0.495628
24h NAD	0.660934
24h NAD	0.480518
24h NAD	0.496382
24h NAD	0.555448
24h NAD	0.590687
24h NAD	0.552791
24h NAD	0.419047
24h NAD	0.55461
24h NAD	0.613075
24h NAD	0.424271
24h NAD	0.595735
24h NAD	0.526582
24h NAD	0.521591
24h NAD	0.391884
24h NAD	0.445391
24h NAD	0.824773
24h NAD	0.613274
24h NAD	0.754808
24h NAD	0.500804
24h NAD	0.54928
24h NAD	0.542979
24h NAD	0.672124
24h NAD	0.538195
24h NAD	0.583351
24h NAD	0.438093
24h NAD	0.699428
24h NAD	0.851907
24h NAD	0.5107
24h NAD	0.591764
24h NAD	0.496801
24h NAD	0.325958
24h NAD	0.651372
24h NAD	0.757994
24h NAD	0.569297
24h NAD	0.767403
24h NAD	0.687759
24h NAD	0.903943
24h NAD	0.689348
24h NAD	0.895666
24h NAD	0.510054
24h NAD	0.770032
24h NAD	0.710888
24h NAD	0.665715
24h NAD	0.652079
24h NAD	0.653594
24h NAD	0.788578
24h NAD	0.659042
24h NAD	0.773946
24h NAD	0.983861
24h NAD	0.825585
24h NAD	0.519218
24h NAD	0.746067
24h NAD	0.902436
24h NAD	0.87291
24h NAD	0.410946
24h NAD	0.556883
24h NAD	0.828055
24h NAD	0.507602
24h NAD	0.194658
24h NAD	0.512487
24h NAD	0.514341
24h NAD	0.413281
24h NAD	0.654723
24h NAD	0.601709
24h NAD	0.533943
24h NAD	0.659304
24h NAD	0.57211
24h NAD	0.702364
24h NAD	0.557943
24h NAD	0.37492
24h NAD	0.414956
24h NAD	0.399718
24h NAD	0.410997
24h NAD	0.748203
24h NAD	0.526397
24h NAD	0.528459
24h NAD	0.560931
24h NAD	0.453672
24h NAD	0.675318
24h NAD	0.46135
24h NAD	0.712213
24h NAD	0.648704
24h NAD	0.67517
24h NAD	0.489186
24h NAD	0.585586
24h NAD	0.399237
24h NAD	0.382731
24h NAD	0.486765
24h NAD	0.692633
24h NAD	0.355131
24h NAD	0.453735
24h NAD	0.993145
24h NAD	0.508486
24h NAD	0.551975
24h NAD	0.850676
24h NAD	0.404581
24h NAD	0.384431
24h NAD	0.313302
24h NAD	0.383814
24h NAD	0.594338
24h NAD	0.535686
24h NAD	0.510059
24h NAD	0.484796
24h NAD	0.720382
24h NAD	0.622791
24h NAD	0.481923
24h NAD	0.539853
24h NAD	0.43209
24h NAD	0.780691
24h NAD	0.740062
24h NAD	0.575556
24h NAD	0.598768
24h NAD	0.539339
24h NAD	0.931038
24h NAD	0.726927
24h NAD	0.698487
24h NAD	0.637751
24h NAD	0.780722
24h NAD	0.534731
24h NAD	0.631108
24h NAD	0.749497
24h NAD	0.529476
24h NAD	1.01592
24h NAD	0.629438
24h NAD	0.743851
24h NAD	0.79315
24h NAD	0.61409
24h NAD	0.880497
24h NAD	1.00867
24h NAD	0.622805
24h NAD	0.522205
24h NAD	0.74026
24h NAD	0.774054
24h NAD	0.631208
24h NAD	0.496757
24h NAD	0.62167
24h NAD	0.559203
24h NAD	1.02258
24h NAD	0.532474
24h NAD	0.612609
24h NAD	0.637687
24h NAD	0.557035
24h NAD	0.606859
24h NAD	0.610892
24h NAD	0.467663
24h NAD	0.624589
24h NAD	0.589039
24h NAD	0.607416
24h NAD	0.582942
24h NAD	0.468256
24h NAD	0.487394
24h NAD	0.571537
24h NAD	0.5609
24h NAD	0.517506
24h NAD	0.831961
24h NAD	0.589464
24h NAD	0.637523
1h HU	0.174905
1h HU	0.164608
1h HU	0.143391
1h HU	0.125424
1h HU	0.14788
1h HU	0.159946
1h HU	0.129286
1h HU	0.098924
1h HU	0.162394
1h HU	0.181427
1h HU	0.184871
1h HU	0.162175
1h HU	0.135511
1h HU	0.138349
1h HU	0.154708
1h HU	0.134917
1h HU	0.100943
1h HU	0.115196
1h HU	0.133235
1h HU	0.197584
1h HU	0.179857
1h HU	0.255199
1h HU	0.279555
1h HU	0.326697
1h HU	0.296057
1h HU	0.318967
1h HU	0.279495
1h HU	0.351527
1h HU	0.231989
1h HU	0.175204
1h HU	0.159838
1h HU	0.226969
1h HU	0.179189
1h HU	0.195089
1h HU	0.159706
1h HU	0.227715
1h HU	0.155757
1h HU	0.174589
1h HU	0.175689
1h HU	0.165889
1h HU	0.165889
1h HU	0.146593
1h HU	0.222627
1h HU	0.239923
1h HU	0.248147
1h HU	0.160776
1h HU	0.16136
1h HU	0.199201
1h HU	0.150994
1h HU	0.109175
1h HU	0.201421
1h HU	0.199871
1h HU	0.201261
1h HU	0.205939
1h HU	0.275222
1h HU	0.223169
1h HU	0.22864
1h HU	0.171672
1h HU	0.353361
[truncated: 534 more rows]

## Sheet: Extended Data Fig 2e
sample	value
NT	0.989049
NT	0.750206
NT	1.06089
NT	1.08516
NT	1.09743
NT	0.92962
NT	1.19261
NT	1.05187
NT	0.9632
NT	1.1534
NT	1.06704
NT	1.12261
NT	1.0766
NT	1.1202
NT	1.12258
NT	1.07137
NT	1.30041
NT	0.920567
NT	0.904174
NT	0.951555
NT	1.22344
NT	1.2467
NT	1.03868
NT	1.07603
NT	0.967733
NT	0.913645
NT	1.10011
NT	0.769116
NT	0.87139
NT	0.824913
NT	1.18256
NT	1.10229
NT	1.02661
NT	1.02082
NT	1.34195
NT	1.20079
NT	1.09143
NT	1.03945
NT	0.691329
NT	0.946367
NT	0.983388
NT	1.4501
NT	0.883871
NT	1.0869
NT	0.795011
NT	0.852886
NT	1.82156
NT	1.22537
NT	1.00005
NT	0.993069
NT	0.559356
NT	0.851805
NT	0.997957
NT	1.06392
NT	0.838223
NT	0.950129
NT	1.04316
NT	0.505978
NT	0.905997
NT	1.2208
NT	1.21885
NT	0.771152
NT	0.967516
NT	1.06299
NT	1.09321
NT	0.936247
NT	0.978532
NT	1.129
NT	0.932176
NT	1.00722
NT	1.03328
NT	1.48141
NT	0.642665
NT	0.829525
NT	1.10063
NT	1.35997
NT	0.975894
NT	1.0221
NT	1.08272
NT	0.798778
NT	0.724697
NT	1.00042
NT	0.997629
NT	1.11104
NT	1.04244
NT	1.07018
NT	0.831103
NT	1.02943
NT	1.33204
NT	0.786139
NT	1.18826
NT	1.20609
NT	1.00808
NT	0.975989
NT	0.984538
NT	0.914097
NT	0.747336
NT	0.950057
NT	0.813611
NT	0.87319
NT	1.08669
NT	0.702745
NT	1.07942
NT	0.843865
NT	1.09204
NT	1.1126
NT	1.26172
NT	1.15917
NT	1.41719
NT	1.12982
NT	1.09213
NT	1.02325
NT	0.912443
NT	0.811006
NT	1.07675
NT	1.11156
NT	1.04254
NT	1.12134
NT	0.939372
NT	0.746435
NT	1.1466
NT	1.30355
NT	1.02607
NT	1.08099
NT	0.95056
NT	1.02822
NT	0.842193
NT	0.75226
NT	1.0422
NT	1.13466
NT	0.906502
NT	1.17379
NT	0.823694
NT	1.04215
NT	1.04977
NT	0.788705
NT	1.03806
NT	0.961174
NT	1.10035
NT	1.06637
NT	0.801393
NT	0.821332
NT	1.11458
NT	0.865154
NT	1.02536
NT	0.794795
NT	1.02234
NT	1.04284
NT	0.994266
NT	1.12972
NT	0.986258
NT	0.825635
NT	1.00788
NT	0.997444
NT	0.957157
NT	0.918403
NT	1.34483
NT	1.28518
NT	1.08026
NT	0.872964
NT	1.1532
NT	1.00745
NT	0.865302
NT	1.0893
NT	1.02502
NT	2.14748
NT	0.977698
NT	1.00027
NT	0.966923
NT	1.05352
NT	1.03773
NT	0.954729
NT	1.09178
NT	1.00295
NT	1.13267
NT	0.894206
NT	1.27379
NT	1.00585
NT	1.38517
NT	0.980119
NT	1.33342
NT	1.14238
NT	1.29592
NT	0.987296
NT	0.951113
NT	1.02104
NT	1.12518
NT	1.16822
NT	0.95279
NT	0.926605
NT	0.835771
NT	1.01652
NT	1.06991
NT	0.806711
NT	0.960104
NT	0.968264
NT	0.973013
NT	0.990364
NT	0.960947
NT	0.9781
NT	1.44539
NT	0.984065
NT	1.01666
NT	1.03985
NT	1.49501
NT	0.730043
NT	1.35513
NT	0.88507
NT	1.1194
NT	1.16839
NT	1.00273
NT	1.01289
NT	0.932683
NT	1.20673
NT	1.06821
NT	1.20017
NT	0.665536
NT	0.814936
NT	0.871001
NT	1.4066
NT	1.23291
NT	1.00878
NT	1.37409
NT	1.0313
NT	0.959822
NT	0.923758
NT	1.08206
NT	1.17153
NT	1.67532
NT	1.0253
NT	0.996894
NT	1.49959
NT	0.97268
NT	1.46582
NT	1.08801
NT	0.741536
NT	1.08921
NT	0.817691
NT	0.790975
NT	1.08503
NT	1.14674
NT	1.50935
NT	1.27468
NT	1.36299
NT	1.34931
NT	0.925248
NT	1.06845
NT	1.4571
NT	1.04589
NT	0.869077
NT	0.863041
NT	1.10049
NT	1.1744
NT	1.16941
NT	0.89869
NT	0.899163
NT	1.08287
NT	1.01649
NT	1.18176
NT	1.34658
NT	0.916083
NT	1.40528
NT	0.902098
NT	0.889738
NT	1.32961
NT	1.20661
NT	0.999224
NT	0.782822
NT	0.953227
NT	1.08423
NT	1.13186
NT	1.44857
NT	1.18274
NT	1.40335
NT	0.821995
NT	1.20599
NT	0.866132
NT	1.12769
NT	1.02479
NT	0.860563
NT	0.86823
NT	0.99806
NT	1.02817
NT	1.07503
NT	1.26188
NT	0.998505
NT	0.966728
NT	1.0675
NT	0.887878
NT	1.12956
NT	0.842473
NT	1.18212
NT	0.897525
NT	0.994245
NT	0.987449
NT	1.18291
NT	1.44872
NT	1.19084
NT	1.00939
NT	0.840254
NT	0.929865
NT	1.18478
NT	0.897885
NT	1.31197
NT	1.1348
NT	1.23921
NT	0.979592
NT	1.0437
NT	1.33887
NT	0.871022
NT	1.42549
NT	1.40829
NT	0.938545
NT	0.85661
NT	0.935435
NT	1.20877
NT	0.956457
NT	0.886495
NT	1.26625
NT	1.19526
NT	0.868478
NT	1.2381
NT	1.06625
NT	1.13251
NT	0.971673
NT	0.907284
NT	1.14482
NT	0.939412
NT	0.954351
NT	0.63931
NT	0.873212
NT	1.39778
NT	1.24835
NT	0.84527
NT	0.907021
NT	1.06824
NT	1.02156
NT	1.00221
NT	0.89771
NT	1.05409
NT	0.999001
NT	1.07108
NT	0.989963
NT	1.08651
NT	1.08348
NT	1.19657
NT	0.896773
NT	0.985751
NT	1.46499
NT	0.872779
NT	0.917867
NT	1.06324
NT	0.988679
NT	1.35493
NT	0.877809
NT	1.15627
NT	1.17788
NT	1.28746
NT	0.958127
NT	1.04788
NT	1.25442
NT	1.18084
NT	0.931955
NT	1.06044
NT	1.13369
NT	0.989997
NT	1.13504
NT	1.0943
NT	1.19723
NT	1.26947
NT	0.902702
NT	1.07871
NT	0.927911
NT	0.971332
NT	1.07818
NT	1.18141
NT	0.886041
NT	0.982711
NT	1.35617
NT	1.15585
NT	1.03686
NT	1.06931
NT	1.14176
NT	1.00752
NT	0.921899
NT	0.895315
NT	1.13653
NT	1.15264
NT	0.839005
NT	0.894126
NT	1.05443
NT	0.881715
NT	1.22426
NT	1.00454
NT	0.982925
NT	1.0563
NT	1.24697
NT	1.05489
NT	1.02466
NT	1.08903
NT	0.955191
NT	1.18309
NT	1.00832
NT	0.821802
NT	0.82305
NT	1.05508
NT	1.1014
NT	1.25908
NT	0.990593
NT	0.765911
NT	0.933053
NT	1.04052
NT	1.19114
NT	1.29101
NT	1.04016
NT	1.05578
NT	1.15635
NT	1.03104
NT	1.16467
NT	1.73278
NT	0.989712
NT	1.23407
NT	1.15829
NT	1.40995
NT	0.869596
NT	1.39945
NT	1.10338
NT	1.35668
NT	1.27965
NT	0.905469
NT	1.30479
NT	1.13368
NT	1.23879
NT	1.19541
NT	0.901365
NT	1.07365
NT	1.15203
NT	0.995734
NT	1.09385
NT	1.06648
NT	1.05954
NT	1.60768
NT	1.31803
NT	1.09168
NT	1.23067
NT	0.973169
NT	1.09565
NT	1.01351
NT	1.00169
NT	1.25289
NT	0.999931
NT	1.18453
NT	1.31535
NT	1.26989
NT	1.06484
NT	0.892074
NT	1.48903
NT	1.10658
NT	1.26839
NT	1.04337
NT	1.66856
NT	1.29891
NT	1.07481
NT	0.959642
NT	1.08635
NT	0.850934
NT	0.907795
NT	0.802848
NT	1.14257
NT	0.848769
NT	1.04459
NT	0.904993
NT	0.906985
NT	1.17337
NT	0.808576
NT	0.919957
NT	1.20477
NT	0.865031
NT	1.11821
NT	1.62155
NT	1.29515
NT	1.38479
NT	0.86467
NT	0.87718
NT	0.944112
NT	0.860242
NT	0.83956
NT	0.871391
NT	1.28833
NT	0.998038
NT	1.1597
NT	0.992397
NT	0.901698
NT	0.744903
NT	1.41839
NT	0.952629
NT	1.04572
NT	1.0798
NT	1.38333
NT	1.49745
NT	1.29346
NT	1.20269
NT	1.06428
NT	0.967908
NT	0.964314
NT	1.34109
NT	1.14362
NT	1.18999
NT	1.00096
NT	1.06377
NT	0.974118
NT	1.15267
NT	1.48432
NT	0.923841
NT	0.951257
NT	1.0919
NT	0.994322
NT	1.08221
NT	1.11786
NT	1.31099
NT	1.66867
1h NAD	1.11265
1h NAD	1.22612
1h NAD	1.16847
1h NAD	1.39434
1h NAD	1.37634
1h NAD	0.859184
1h NAD	0.925154
1h NAD	1.18384
1h NAD	1.27851
1h NAD	1.07039
1h NAD	0.974059
1h NAD	1.10961
1h NAD	1.03138
1h NAD	1.2757
1h NAD	0.932348
1h NAD	0.853693
1h NAD	1.02004
1h NAD	0.944558
1h NAD	1.08367
1h NAD	1.05104
1h NAD	0.939858
1h NAD	0.958988
1h NAD	0.930803
1h NAD	1.01575
1h NAD	1.36472
1h NAD	0.929164
1h NAD	0.819848
1h NAD	1
1h NAD	1.0443
1h NAD	1.05104
1h NAD	1.12466
1h NAD	1.013
1h NAD	1.43622
1h NAD	1.13733
1h NAD	1.22163
1h NAD	1.01738
1h NAD	0.93219
1h NAD	0.858372
1h NAD	0.888555
1h NAD	1.18464
1h NAD	1.14372
1h NAD	0.958076
1h NAD	1.0015
1h NAD	1.04044
1h NAD	1.02264
1h NAD	1.22257
1h NAD	1.12517
1h NAD	0.926154
1h NAD	0.910553
1h NAD	1.07875
1h NAD	0.855592
1h NAD	1.10858
1h NAD	0.869025
1h NAD	1.1867
1h NAD	1.16229
1h NAD	0.874218
1h NAD	0.836164
1h NAD	0.984491
1h NAD	0.903339
1h NAD	0.719016
1h NAD	0.987199
1h NAD	1.12934
1h NAD	1.03147
1h NAD	1.02579
1h NAD	0.932077
1h NAD	0.974604
1h NAD	1.2447
1h NAD	0.826503
1h NAD	0.88336
1h NAD	1.09981
1h NAD	1.39849
1h NAD	1.02598
1h NAD	0.977291
1h NAD	0.803194
1h NAD	0.968847
1h NAD	0.904428
1h NAD	0.955667
1h NAD	0.883389
1h NAD	0.775586
1h NAD	0.744672
1h NAD	0.985832
1h NAD	0.925451
1h NAD	0.911977
1h NAD	1.03594
1h NAD	0.854903
1h NAD	0.904506
1h NAD	0.949541
1h NAD	0.96788
1h NAD	0.949597
1h NAD	0.903427
1h NAD	1.02573
1h NAD	0.881529
1h NAD	0.891919
1h NAD	1.12845
1h NAD	0.69998
1h NAD	0.88214
1h NAD	1.12406
1h NAD	1.08344
1h NAD	0.865073
1h NAD	1.02197
1h NAD	1.05138
1h NAD	1.11126
1h NAD	1.06908
1h NAD	1.0966
1h NAD	1.00147
1h NAD	1.27076
1h NAD	0.896927
1h NAD	1.03085
1h NAD	1.32747
1h NAD	0.962964
1h NAD	1.29643
1h NAD	0.89239
1h NAD	0.910317
1h NAD	0.905028
1h NAD	0.951117
1h NAD	0.907736
1h NAD	1.03225
1h NAD	0.816739
1h NAD	1.36893
1h NAD	1.13518
1h NAD	0.947613
1h NAD	0.874682
1h NAD	0.876854
1h NAD	0.751153
1h NAD	0.947897
1h NAD	0.930711
1h NAD	1.07962
1h NAD	1.10618
1h NAD	0.767775
1h NAD	1.18527
1h NAD	1.14779
1h NAD	0.95228
1h NAD	0.823368
1h NAD	1.22813
1h NAD	0.879822
1h NAD	1.0955
1h NAD	0.864483
1h NAD	1.05075
1h NAD	1.01054
1h NAD	0.957975
1h NAD	0.729366
1h NAD	1.24124
1h NAD	1.03954
1h NAD	0.847281
1h NAD	0.943829
1h NAD	0.811132
1h NAD	0.71565
1h NAD	1.2553
1h NAD	1.26371
1h NAD	1.39404
1h NAD	1.18514
1h NAD	0.820956
1h NAD	1.01211
1h NAD	0.91063
1h NAD	0.606535
1h NAD	0.771586
1h NAD	0.867895
1h NAD	1.03297
1h NAD	1
1h NAD	1.11716
1h NAD	1.00613
1h NAD	0.842031
1h NAD	0.975799
1h NAD	0.870887
1h NAD	0.7266
1h NAD	1.10526
1h NAD	0.767684
1h NAD	0.912341
1h NAD	1.25352
1h NAD	0.973454
1h NAD	1.12214
1h NAD	1.06309
1h NAD	0.960002
1h NAD	0.909995
1h NAD	1.04556
1h NAD	1.10928
1h NAD	0.928509
1h NAD	1.07058
1h NAD	1.08869
1h NAD	1.06308
1h NAD	0.911108
1h NAD	0.774642
1h NAD	0.784612
1h NAD	0.911794
1h NAD	0.953926
1h NAD	0.883674
1h NAD	1.36111
1h NAD	1.25614
1h NAD	1.03848
1h NAD	0.987048
1h NAD	1.17873
1h NAD	1.06577
1h NAD	1.02467
1h NAD	1.05863
1h NAD	1.11401
1h NAD	1.24416
1h NAD	1.10127
1h NAD	0.875033
1h NAD	0.953601
1h NAD	0.94831
1h NAD	0.797948
1h NAD	0.817184
1h NAD	0.74871
1h NAD	1.04315
1h NAD	0.991575
1h NAD	0.821087
1h NAD	0.851657
1h NAD	0.80606
1h NAD	0.941534
1h NAD	0.824808
1h NAD	0.840986
1h NAD	1.00381
1h NAD	1.1146
1h NAD	0.91039
1h NAD	0.998905
1h NAD	0.820241
1h NAD	0.981145
1h NAD	1.84128
1h NAD	0.822224
1h NAD	1.05654
1h NAD	0.896625
1h NAD	0.975909
1h NAD	0.94314
1h NAD	1.01931
1h NAD	0.9067
1h NAD	1.05323
1h NAD	0.670429
1h NAD	0.872602
1h NAD	0.873639
1h NAD	0.989482
1h NAD	1.79337
1h NAD	0.715421
1h NAD	0.908123
1h NAD	1.03045
1h NAD	0.780783
1h NAD	0.787839
1h NAD	1.19762
1h NAD	0.932848
1h NAD	0.873038
1h NAD	1.08598
1h NAD	1.03484
1h NAD	1.04628
1h NAD	0.837562
1h NAD	0.814411
1h NAD	1.03787
1h NAD	1.17055
1h NAD	0.808608
1h NAD	1.02114
1h NAD	0.980015
1h NAD	1.17119
1h NAD	0.852219
1h NAD	1.12937
1h NAD	1.14498
1h NAD	1.22925
1h NAD	1.13216
1h NAD	0.775787
1h NAD	1.08502
1h NAD	1.16832
1h NAD	0.990635
1h NAD	1.23221
1h NAD	1.00373
1h NAD	1.02254
1h NAD	0.978786
1h NAD	0.952476
1h NAD	0.913202
1h NAD	1.31063
1h NAD	1.18164
1h NAD	0.993127
1h NAD	1.16969
1h NAD	1.068
1h NAD	0.991843
1h NAD	0.839214
1h NAD	0.864322
1h NAD	0.865142
1h NAD	0.892412
1h NAD	0.994364
1h NAD	0.881067
1h NAD	1.00863
1h NAD	0.955689
1h NAD	1.09409
1h NAD	1.06826
1h NAD	0.830047
1h NAD	1.05282
1h NAD	0.944673
1h NAD	1.10848
1h NAD	1.17088
1h NAD	0.973842
1h NAD	1.13101
1h NAD	1.05788
1h NAD	1.21259
1h NAD	1.02146
1h NAD	0.980201
1h NAD	1.03536
1h NAD	1.26626
1h NAD	0.841849
1h NAD	1.00243
1h NAD	0.895464
1h NAD	1.10537
1h NAD	0.788342
1h NAD	0.992202
1h NAD	1.06227
1h NAD	1.01742
1h NAD	0.913229
1h NAD	1.14515
1h NAD	0.736587
1h NAD	1.03798
1h NAD	0.947352
1h NAD	0.795109
1h NAD	0.916433
1h NAD	1.22439
1h NAD	1.17726
1h NAD	1.56653
1h NAD	1.10051
1h NAD	1.19046
1h NAD	0.890388
1h NAD	1.06132
1h NAD	1.34552
1h NAD	1.04119
1h NAD	0.845377
1h NAD	0.935682
1h NAD	0.998552
1h NAD	1.16773
1h NAD	1.05711
1h NAD	1.05866
1h NAD	0.831738
1h NAD	1.24674
1h NAD	1.22416
1h NAD	1.57614
1h NAD	0.756034
1h NAD	1.01769
1h NAD	0.863305
1h NAD	0.886191
1h NAD	1.0223
1h NAD	0.797227
1h NAD	1.36757
1h NAD	1.23103
1h NAD	1.29401
1h NAD	0.925262
1h NAD	1.12767
1h NAD	1.20742
1h NAD	1.0614
1h NAD	0.898259
1h NAD	0.994916
1h NAD	1.01688
1h NAD	1.02607
1h NAD	0.88095
1h NAD	0.747375
1h NAD	1.06711
1h NAD	0.866611
1h NAD	0.8491
1h NAD	1.04721
1h NAD	1.04849
1h NAD	1.01196
1h NAD	0.846925
1h NAD	1.0988
1h NAD	1.09219
1h NAD	1.24493
1h NAD	1.14838
1h NAD	0.882958
1h NAD	0.950962
1h NAD	0.907308
1h NAD	0.967832
1h NAD	1.03537
1h NAD	0.804984
3h NAD	0.997262
3h NAD	0.969599
3h NAD	0.900116
3h NAD	1.09654
3h NAD	0.978743
3h NAD	0.887965
3h NAD	0.777999
3h NAD	0.959401
3h NAD	0.888283
3h NAD	1.21728
3h NAD	1.19963
3h NAD	0.916578
3h NAD	0.951184
3h NAD	1.09237
3h NAD	0.812803
3h NAD	1.09078
3h NAD	0.860178
3h NAD	1.18356
3h NAD	0.991351
3h NAD	1.05762
3h NAD	1.32469
3h NAD	0.938966
3h NAD	1.10818
3h NAD	1.10625
3h NAD	1.14245
3h NAD	0.909036
3h NAD	1.01203
3h NAD	1
3h NAD	1.01275
3h NAD	1.14146
3h NAD	0.824341
3h NAD	0.979157
3h NAD	0.966559
3h NAD	1.31352
3h NAD	1.02692
3h NAD	0.975743
3h NAD	0.919637
3h NAD	1.15202
3h NAD	1.20346
3h NAD	1.08047
3h NAD	1.07669
3h NAD	1.17964
3h NAD	1.01188
3h NAD	1.04093
3h NAD	0.811414
3h NAD	1.09504
3h NAD	1.12532
3h NAD	1.01494
3h NAD	0.908161
3h NAD	1.12699
3h NAD	0.862013
3h NAD	1.39162
3h NAD	0.849732
3h NAD	0.951068
3h NAD	1.20382
3h NAD	1.17712
3h NAD	0.954906
3h NAD	1.38493
3h NAD	1.21643
3h NAD	0.86622
3h NAD	0.931302
3h NAD	1.28477
3h NAD	1.00994
3h NAD	0.957986
3h NAD	0.735089
3h NAD	0.903108
3h NAD	0.953888
3h NAD	1.03656
3h NAD	1.11446
3h NAD	1.11472
3h NAD	0.741331
3h NAD	1.0319
3h NAD	0.971959
3h NAD	1.19563
3h NAD	1.21243
3h NAD	1.1599
3h NAD	1.04526
3h NAD	0.781996
3h NAD	1.0496
3h NAD	1.16517
3h NAD	0.922705
3h NAD	1.36506
3h NAD	0.993083
3h NAD	0.967618
3h NAD	0.889352
3h NAD	1.15147
3h NAD	1.08884
3h NAD	1.17841
3h NAD	1.04823
3h NAD	0.846296
3h NAD	0.909136
3h NAD	0.963803
3h NAD	0.615582
3h NAD	1.14747
3h NAD	1.21583
3h NAD	1.416
3h NAD	0.920439
3h NAD	1.07709
3h NAD	0.772968
3h NAD	1.22004
3h NAD	1.27688
3h NAD	0.82308
3h NAD	1.2742
3h NAD	1.19153
3h NAD	1.20447
3h NAD	1.65642
3h NAD	0.890782
3h NAD	1.026
3h NAD	0.737932
3h NAD	1.03343
3h NAD	1.10631
3h NAD	1.00422
3h NAD	1.03982
3h NAD	1.26682
3h NAD	1.00269
3h NAD	1.22057
3h NAD	1.02336
3h NAD	0.968618
3h NAD	0.942303
3h NAD	1.23067
3h NAD	1.00528
3h NAD	0.798085
3h NAD	1.20684
3h NAD	1.15194
3h NAD	1.46962
3h NAD	0.798409
3h NAD	1.09914
3h NAD	1.40311
3h NAD	1.02486
3h NAD	0.937579
3h NAD	1.24245
3h NAD	1.03736
3h NAD	0.967606
3h NAD	0.905099
3h NAD	1.03659
3h NAD	1.18573
3h NAD	1.05125
3h NAD	1.22586
3h NAD	0.947342
3h NAD	1.00796
3h NAD	1.32388
3h NAD	0.95111
3h NAD	1.15037
3h NAD	0.768293
3h NAD	1.2156
3h NAD	0.95599
3h NAD	1
3h NAD	1.22446
3h NAD	0.853039
3h NAD	1.08856
3h NAD	1.18333
3h NAD	0.637355
3h NAD	1.07396
3h NAD	1.03264
3h NAD	0.860574
3h NAD	1.02854
3h NAD	0.675252
3h NAD	1.40964
3h NAD	0.70229
3h NAD	1.2023
3h NAD	1.33673
3h NAD	1.3423
3h NAD	1.91851
3h NAD	0.903631
3h NAD	1.21706
3h NAD	0.761512
3h NAD	0.911316
3h NAD	0.76314
3h NAD	1.02309
3h NAD	1.21305
3h NAD	1.04847
3h NAD	0.751921
3h NAD	1.33442
3h NAD	1.04349
3h NAD	0.647531
3h NAD	1.01329
3h NAD	1.10896
3h NAD	0.928503
3h NAD	0.923077
3h NAD	0.967482
3h NAD	1.03123
3h NAD	0.849516
3h NAD	1.07209
3h NAD	0.877807
3h NAD	0.813896
3h NAD	1.09854
3h NAD	0.906471
3h NAD	1.21572
3h NAD	0.934872
3h NAD	1.18354
3h NAD	1.0885
3h NAD	1.14243
3h NAD	1.08021
3h NAD	0.835399
3h NAD	1.11818
3h NAD	0.959024
3h NAD	1.26795
3h NAD	1.11378
3h NAD	0.917563
3h NAD	1.16899
3h NAD	0.824408
3h NAD	0.836722
3h NAD	0.893845
3h NAD	1.00013
3h NAD	1.06413
3h NAD	0.750374
3h NAD	0.923187
3h NAD	0.888142
3h NAD	1.49994
3h NAD	1.36186
3h NAD	1.03261
3h NAD	1.18222
3h NAD	0.91237
3h NAD	0.987076
3h NAD	1.15586
3h NAD	1.10092
3h NAD	0.967292
3h NAD	0.949212
3h NAD	0.88836
3h NAD	1.25141
3h NAD	1.07577
3h NAD	0.918074
3h NAD	1.04196
3h NAD	1.05395
3h NAD	0.88502
3h NAD	1.17355
3h NAD	1.26663
3h NAD	1.1039
3h NAD	0.719369
3h NAD	0.792679
3h NAD	0.732246
3h NAD	0.94478
3h NAD	1.38058
3h NAD	1.08833
3h NAD	1.3367
3h NAD	1.13922
3h NAD	0.712817
3h NAD	1.024
3h NAD	1.17631
3h NAD	0.77783
3h NAD	0.994867
3h NAD	1.04649
3h NAD	0.954315
3h NAD	1.19703
3h NAD	1.01367
3h NAD	0.992033
3h NAD	1.0184
3h NAD	0.815029
3h NAD	1.21357
3h NAD	1.07807
3h NAD	1.2
3h NAD	0.857967
3h NAD	1.09942
3h NAD	1.15259
3h NAD	1.06267
3h NAD	1.06629
3h NAD	0.868069
3h NAD	1.05979
3h NAD	1.07071
3h NAD	1.16982
3h NAD	0.923864
3h NAD	1.24924
3h NAD	1.14475
3h NAD	1.07616
3h NAD	0.887486
3h NAD	0.884913
3h NAD	1.01312
3h NAD	1.08189
3h NAD	1.28693
3h NAD	1.24876
3h NAD	0.898848
3h NAD	1.16126
3h NAD	1.01889
3h NAD	1.06954
3h NAD	0.873964
3h NAD	0.834543
3h NAD	1.18326
3h NAD	1.16771
3h NAD	1.16245
3h NAD	0.935727
3h NAD	1.1564
3h NAD	1.46965
3h NAD	0.640139
3h NAD	1.10968
3h NAD	1.32229
3h NAD	0.967589
3h NAD	1.07343
3h NAD	0.870984
3h NAD	0.911174
3h NAD	0.931001
3h NAD	1.03645
3h NAD	1.08774
3h NAD	1.01534
3h NAD	0.804116
3h NAD	1.14408
3h NAD	0.922852
3h NAD	0.909995
3h NAD	0.789307
3h NAD	1.32235
3h NAD	1.09767
3h NAD	1.08728
3h NAD	0.7275
3h NAD	1.08438
3h NAD	0.844438
3h NAD	1.0255
3h NAD	0.906456
3h NAD	1.17494
3h NAD	1.15907
3h NAD	1.15387
3h NAD	0.738599
3h NAD	0.778151
3h NAD	1.01911
3h NAD	1.52435
3h NAD	1.17596
3h NAD	0.811896
3h NAD	1.28685
3h NAD	0.841544
3h NAD	0.917526
3h NAD	1.20204
3h NAD	1.22931
3h NAD	1.06096
3h NAD	0.838269
3h NAD	1.45642
3h NAD	1.13405
3h NAD	1.10102
3h NAD	1.07125
3h NAD	1.31947
3h NAD	1.15751
3h NAD	0.923787
3h NAD	0.994991
3h NAD	0.849369
3h NAD	0.753716
3h NAD	0.810277
3h NAD	0.726204
3h NAD	1.25748
3h NAD	0.986339
3h NAD	1.0605
3h NAD	0.905818
3h NAD	1.15119
3h NAD	0.808124
3h NAD	0.739831
3h NAD	1.08153
3h NAD	1.11208
3h NAD	1.29936
3h NAD	1.43582
3h NAD	0.979176
3h NAD	1.04837
3h NAD	1.15209
3h NAD	1.11327
3h NAD	1.10128
3h NAD	1.14918
3h NAD	1.00452
3h NAD	1.11785
3h NAD	1.27165
3h NAD	0.95512
3h NAD	1.12856
3h NAD	1.25915
3h NAD	1.21364
3h NAD	1.12061
3h NAD	0.950911
3h NAD	1.1529
3h NAD	0.991173
3h NAD	1.17862
3h NAD	1.25547
3h NAD	1.13293
3h NAD	1.04071
3h NAD	0.9614
3h NAD	1.26552
3h NAD	0.952251
3h NAD	0.906296
3h NAD	1.25222
3h NAD	1.09387
3h NAD	1.24414
3h NAD	1.36435
3h NAD	1.04884
3h NAD	1.32345
3h NAD	0.979385
3h NAD	1.37369
3h NAD	1.34816
3h NAD	1.14517
3h NAD	1.10121
3h NAD	1.0653
3h NAD	1.22233
3h NAD	0.936286
3h NAD	0.997958
3h NAD	0.863857
3h NAD	1.31395
3h NAD	1.30951
3h NAD	1.0584
3h NAD	1.16294
3h NAD	1.35803
3h NAD	0.948971
3h NAD	0.885515
3h NAD	1.0148
3h NAD	0.925532
3h NAD	0.917729
3h NAD	1.16994
3h NAD	0.93733
3h NAD	1.12369
3h NAD	1.25842
3h NAD	1.15346
3h NAD	0.884488
3h NAD	0.963417
3h NAD	1.06778
3h NAD	0.811052
3h NAD	1.06208
3h NAD	1.12166
3h NAD	1.04191
3h NAD	0.993983
3h NAD	0.846595
3h NAD	1.0545
3h NAD	1.05563
3h NAD	0.909433
3h NAD	1.05369
3h NAD	1.00088
3h NAD	1.00492
3h NAD	0.853915
3h NAD	1.18557
3h NAD	1.24803
3h NAD	1.22739
3h NAD	1.20279
3h NAD	1.05601
3h NAD	1.29363
3h NAD	0.89602
3h NAD	1.13493
3h NAD	1.04116
3h NAD	1.17503
3h NAD	1.1829
3h NAD	0.986549
3h NAD	0.947657
3h NAD	1.03024
3h NAD	1.23669
3h NAD	0.925227
3h NAD	1.10339
3h NAD	1.01675
3h NAD	1.03518
3h NAD	1.24871
3h NAD	0.817138
3h NAD	1.00189
3h NAD	1.02404
3h NAD	1.28148
3h NAD	0.979983
3h NAD	0.713365
3h NAD	0.835301
3h NAD	1.84531
3h NAD	1.00624
3h NAD	1.09654
3h NAD	1.2105
3h NAD	0.892636
3h NAD	0.821951
3h NAD	0.991658
3h NAD	0.789231
3h NAD	0.973591
3h NAD	0.903358
3h NAD	1.10957
3h NAD	0.929053
3h NAD	0.983747
3h NAD	0.81556
3h NAD	0.893433
3h NAD	0.97154
3h NAD	0.97096
3h NAD	1.251
3h NAD	1.01319
3h NAD	0.90408
3h NAD	0.923964
3h NAD	0.927592
3h NAD	0.999764
3h NAD	1.03735
3h NAD	0.956725
3h NAD	0.915019
3h NAD	0.712051
3h NAD	0.988396
3h NAD	0.902068
3h NAD	1.02737
3h NAD	0.950823
3h NAD	0.911793
3h NAD	1.3389
3h NAD	1.05087
3h NAD	1.22125
3h NAD	1.26667
3h NAD	1.33333
3h NAD	0.802363
3h NAD	1.13524
3h NAD	0.930992
3h NAD	1.15514
3h NAD	0.993227
3h NAD	0.889948
3h NAD	1.36231
3h NAD	1.03078
3h NAD	0.940554
3h NAD	1.09828
3h NAD	1.33823
3h NAD	0.907513
24h NAD	1.13659
24h NAD	0.860938
24h NAD	1.31774
24h NAD	0.632156
24h NAD	0.835183
24h NAD	1.4498
24h NAD	0.966158
24h NAD	1.21914
24h NAD	1.14132
24h NAD	0.897444
24h NAD	1.08961
24h NAD	0.989813
24h NAD	1.16931
24h NAD	1.31375
24h NAD	1.36778
24h NAD	0.881534
24h NAD	1.30048
24h NAD	1.04784
24h NAD	0.956038
24h NAD	1.39695
24h NAD	1
24h NAD	1.20897
24h NAD	1.66667
24h NAD	0.663464
24h NAD	1.07403
24h NAD	1.25972
24h NAD	1.57247
24h NAD	0.883194
24h NAD	1.18935
24h NAD	1.1317
24h NAD	0.90566
24h NAD	1.08276
24h NAD	1.15553
24h NAD	1.16336
24h NAD	1.16192
24h NAD	0.844457
24h NAD	1.20825
24h NAD	1.32438
24h NAD	1.25613
24h NAD	0.930457
24h NAD	1.07583
24h NAD	0.918583
24h NAD	1.25375
24h NAD	0.959359
24h NAD	1.02731
24h NAD	0.85837
24h NAD	1.31743
24h NAD	1.06748
24h NAD	1.13977
24h NAD	0.384402
24h NAD	0.779567
24h NAD	1.21152
24h NAD	0.753646
24h NAD	0.974605
24h NAD	1.01572
24h NAD	0.918636
24h NAD	1.13309
24h NAD	1.04999
24h NAD	0.894453
24h NAD	1.09706
24h NAD	0.99154
24h NAD	0.945987
24h NAD	1.15886
24h NAD	0.964698
24h NAD	0.973379
24h NAD	0.920126
24h NAD	0.845649
24h NAD	1.11218
24h NAD	1.3085
24h NAD	1.12594
24h NAD	0.87539
24h NAD	0.863276
24h NAD	0.688011
24h NAD	0.619054
24h NAD	0.847984
24h NAD	1.07075
24h NAD	0.841763
24h NAD	1.35791
24h NAD	1.10546
24h NAD	1.00759
24h NAD	1.06745
24h NAD	1.24266
24h NAD	0.884824
24h NAD	1.01469
24h NAD	1.44366
24h NAD	0.919545
24h NAD	1.42091
24h NAD	1.2857
24h NAD	1.14037
24h NAD	1.01675
24h NAD	1.27575
24h NAD	1.42298
24h NAD	1.30513
24h NAD	0.929372
24h NAD	1.43347
24h NAD	1.60633
24h NAD	1.34164
24h NAD	1.32528
24h NAD	1.36904
24h NAD	1.15454
24h NAD	1.48716
24h NAD	0.865669
24h NAD	1.07245
24h NAD	1.58479
24h NAD	1.08151
24h NAD	0.940718
24h NAD	1.2729
24h NAD	1.0967
24h NAD	2.02871
24h NAD	0.812905
24h NAD	0.70568
24h NAD	0.609575
24h NAD	1.59945
24h NAD	1.22424
24h NAD	1.20673
24h NAD	1.39244
24h NAD	1.62195
24h NAD	1.00906
24h NAD	1.7488
24h NAD	1.18056
24h NAD	0.998845
24h NAD	1.57123
24h NAD	1.06806
24h NAD	1.01733
24h NAD	1.12786
24h NAD	0.979426
24h NAD	1.14172
24h NAD	1.32608
24h NAD	1.25349
24h NAD	0.933809
24h NAD	1.19541
24h NAD	1.12984
24h NAD	0.947248
24h NAD	1.25972
24h NAD	1.55599
24h NAD	1.09341
24h NAD	0.904079
24h NAD	1.57951
24h NAD	0.993722
24h NAD	1.54454
24h NAD	1.13445
24h NAD	1.10052
24h NAD	1.4521
24h NAD	1.32967
24h NAD	1.32238
24h NAD	0.922215
24h NAD	0.927825
24h NAD	1.23633
24h NAD	1.11684
24h NAD	1.11418
24h NAD	1.25701
24h NAD	0.828514
24h NAD	0.913301
24h NAD	1.13203
24h NAD	0.977315
24h NAD	1.2955
24h NAD	0.745606
24h NAD	1.1803
24h NAD	1.43712
24h NAD	1.22036
24h NAD	0.986592
24h NAD	1.20174
24h NAD	1.47007
24h NAD	1.07383
24h NAD	1
24h NAD	1.49579
24h NAD	1.05985
24h NAD	1.09279
24h NAD	1.09294
24h NAD	1.30892
24h NAD	1.05963
24h NAD	1.14162
24h NAD	1.48171
24h NAD	0.986984
24h NAD	1.35365
24h NAD	1.06429
24h NAD	1.00905
24h NAD	1.0012
24h NAD	1.4426
24h NAD	0.937655
24h NAD	0.975976
24h NAD	1.2789
24h NAD	0.912266
24h NAD	0.782707
24h NAD	0.925338
24h NAD	1.12885
24h NAD	1.11192
24h NAD	0.910575
24h NAD	1.41421
24h NAD	1.14924
24h NAD	0.71418
24h NAD	1.13007
24h NAD	0.893713
24h NAD	0.758228
24h NAD	1.07696
24h NAD	1.0327
24h NAD	1.14323
24h NAD	1.21219
24h NAD	1.10173
24h NAD	1.07093
24h NAD	1.09683
24h NAD	0.98115
24h NAD	0.781894
24h NAD	1.32763
24h NAD	1.22712
24h NAD	0.91326
24h NAD	0.813529
24h NAD	1.14992
24h NAD	1.03728
24h NAD	1.18544
24h NAD	1.11129
24h NAD	1.17692
24h NAD	1.03216
24h NAD	0.736167
24h NAD	0.99084
24h NAD	0.942004
24h NAD	1.32801
24h NAD	0.808001
24h NAD	0.902164
24h NAD	0.943669
24h NAD	1.0327
24h NAD	0.788178
24h NAD	1.09664
24h NAD	1.3222
24h NAD	1.25243
24h NAD	1.09782
24h NAD	1.14214
24h NAD	0.95828
24h NAD	1.24796
24h NAD	1.36296
24h NAD	1.26437
24h NAD	1.26495
24h NAD	1.04762
24h NAD	1.36473
24h NAD	0.86583
24h NAD	0.735215
24h NAD	1.15463
24h NAD	1.17428
24h NAD	0.83596
24h NAD	1.02865
24h NAD	0.999109
24h NAD	1.03437
24h NAD	1.29216
24h NAD	1.04203
24h NAD	0.937434
24h NAD	0.839289
24h NAD	0.853258
24h NAD	0.989085
24h NAD	0.886351
24h NAD	0.934314
24h NAD	1.27742
24h NAD	1.16344
24h NAD	0.984021
24h NAD	1.23075
24h NAD	0.772126
24h NAD	1.28564
24h NAD	1.8333
24h NAD	1.38707
24h NAD	1.12284
24h NAD	1.10502
24h NAD	0.944218
24h NAD	0.928304
24h NAD	1.04962
24h NAD	0.708596
24h NAD	1.24261
24h NAD	1.01728
24h NAD	0.955606
24h NAD	1.05055
24h NAD	1.06326
24h NAD	1.05782
24h NAD	0.804697
24h NAD	0.958471
24h NAD	1.16619
24h NAD	1.40915
24h NAD	1.36346
24h NAD	1.6183
24h NAD	0.856924
24h NAD	0.933097
24h NAD	0.735025
24h NAD	0.898524
24h NAD	1.33583
24h NAD	1.17226
24h NAD	0.955207
24h NAD	1.17274
24h NAD	0.97856
24h NAD	0.883845
24h NAD	1.07518
24h NAD	1.01241
24h NAD	1.17403
24h NAD	0.826555
24h NAD	1.04107
24h NAD	1.26449
24h NAD	0.970553
24h NAD	1.00226
24h NAD	0.933673
24h NAD	1.01264
24h NAD	0.881542
24h NAD	1.36393
24h NAD	0.906101
24h NAD	1.23285
24h NAD	0.554348
24h NAD	1.52896
24h NAD	1.54673
24h NAD	1.23494
24h NAD	0.867512
24h NAD	2.0542
24h NAD	1.28616
24h NAD	1.08841
24h NAD	1.42794
24h NAD	1.2434
24h NAD	1.09707
24h NAD	1.03859
24h NAD	1.05609
24h NAD	1.04241
24h NAD	1.19178
24h NAD	0.869888
24h NAD	0.95979
24h NAD	0.894427
24h NAD	0.990641
24h NAD	1.16667
24h NAD	1.17153
24h NAD	1.12499
24h NAD	1.11748
24h NAD	0.926009
24h NAD	1.04313
24h NAD	1.2211
24h NAD	0.885696
24h NAD	1.20019
24h NAD	1.05031
24h NAD	1.00756
24h NAD	1.31688
24h NAD	0.884444
24h NAD	1.00516
24h NAD	1.38749
24h NAD	0.932063
24h NAD	1.1709
24h NAD	1.35874
24h NAD	1.13226
24h NAD	1.05657
24h NAD	0.860305
24h NAD	1.36559
24h NAD	0.837686
24h NAD	0.646302
24h NAD	1.09118
24h NAD	1.22794
24h NAD	0.830992
24h NAD	1.80745
24h NAD	0.914679
24h NAD	0.950557
24h NAD	1.36871
24h NAD	1.175
24h NAD	0.968443
24h NAD	0.972342
24h NAD	1.46418
24h NAD	1.14192
24h NAD	0.910458
24h NAD	1.4677
24h NAD	1.15313
24h NAD	1.31901
24h NAD	0.932827
24h NAD	1.00802
24h NAD	1.11331
24h NAD	1.10851
24h NAD	0.973239
24h NAD	1.28062
24h NAD	1.27014
24h NAD	1.45538
24h NAD	1.35981
24h NAD	0.935797
24h NAD	0.920619
24h NAD	0.895924
24h NAD	1.40106
24h NAD	0.976684
24h NAD	0.846583
24h NAD	1.04884
24h NAD	0.88954
24h NAD	0.861354
24h NAD	1.19876
24h NAD	0.883443
24h NAD	1.00367
24h NAD	1.04774
24h NAD	1.6346
24h NAD	1.09284
24h NAD	0.726495
24h NAD	1.08363
24h NAD	1.77284
24h NAD	1.00207
24h NAD	1.25119
24h NAD	0.791449
24h NAD	1.04388
24h NAD	0.91277
24h NAD	1.44069
24h NAD	0.987941
24h NAD	1.2266
24h NAD	1.13953
24h NAD	0.964063
24h NAD	0.945803
24h NAD	1.00305
24h NAD	0.892702
24h NAD	1.06089
24h NAD	1.02981
24h NAD	0.913215
24h NAD	1.0623
24h NAD	0.718099
24h NAD	1.2229
24h NAD	1.59108
24h NAD	0.945739
24h NAD	1.24348
24h NAD	1.22668
24h NAD	0.967652
24h NAD	0.850969
24h NAD	1.25696
24h NAD	0.85706
24h NAD	1.33199
24h NAD	1.42457
24h NAD	0.809212
24h NAD	1.19596
24h NAD	1.39627
24h NAD	1.07051
24h NAD	0.851947
24h NAD	1.01659
24h NAD	1.0809
24h NAD	1.1637
24h NAD	0.956568
24h NAD	0.99498
24h NAD	1.37109
24h NAD	1.35779
24h NAD	1.1031
24h NAD	1.34012
24h NAD	1.11561
24h NAD	1.12716
24h NAD	1.06513
24h NAD	1.12973
24h NAD	0.974631
24h NAD	1.87762
24h NAD	0.962604
24h NAD	1.41791
24h NAD	1.21628
24h NAD	1.2435
24h NAD	1.33998
24h NAD	1.07474
24h NAD	1.01785
24h NAD	1
24h NAD	0.983316
24h NAD	1.06012
24h NAD	0.626715
24h NAD	1.48093
24h NAD	0.917864
24h NAD	1.20437
24h NAD	1.07839
24h NAD	0.926312
24h NAD	0.90398
24h NAD	1.03263
24h NAD	1.06757
24h NAD	1.05912
24h NAD	1.2151
24h NAD	0.758154
24h NAD	1.24982
24h NAD	1.17166
24h NAD	1.00769
24h NAD	0.810408
24h NAD	0.927288
24h NAD	0.654132
24h NAD	1.03626
24h NAD	1.24517
24h NAD	1.18536
24h NAD	0.909467
24h NAD	0.928282
24h NAD	0.839561
24h NAD	1.03431
24h NAD	0.77079
24h NAD	1.44639
24h NAD	1.12397
24h NAD	1.33763
24h NAD	0.798203
24h NAD	1.44425
24h NAD	1.13208
24h NAD	1.0425
24h NAD	0.985539
24h NAD	0.963146
24h NAD	0.993977
24h NAD	1.04758
24h NAD	1.14695
24h NAD	1.19576
24h NAD	1.03659
24h NAD	0.992049
24h NAD	1.1254
24h NAD	1.30137
24h NAD	1.1577
24h NAD	0.9614
24h NAD	1.3528
24h NAD	1.11919
24h NAD	0.759462
24h NAD	0.92987
24h NAD	0.712172
24h NAD	1.07776
24h NAD	1.16946
24h NAD	1.40863
24h NAD	1.1644
24h NAD	0.723891
24h NAD	0.925574
24h NAD	1.07052
24h NAD	0.965099
24h NAD	1.63597
24h NAD	0.80567
24h NAD	1.33176
24h NAD	1.14017
24h NAD	0.959904
24h NAD	1.08119
24h NAD	1.31676
24h NAD	1.01169
24h NAD	1.39101
24h NAD	1.08937
24h NAD	1.01002
24h NAD	1.22797
24h NAD	1.28469
24h NAD	0.842225
24h NAD	1.34953
24h NAD	0.947872
24h NAD	0.863275
24h NAD	1.28197
24h NAD	1.03032
24h NAD	1.2071
24h NAD	0.886292
24h NAD	1.16359
24h NAD	1.06214
24h NAD	0.743467
24h NAD	0.912616
24h NAD	0.778818
24h NAD	1.05054
24h NAD	0.910425
24h NAD	1.19169
24h NAD	0.923001
24h NAD	1.27845
24h NAD	1.39248
24h NAD	0.938438
24h NAD	0.85362
24h NAD	0.758599
24h NAD	0.889456
24h NAD	1.12417
24h NAD	1.53905
24h NAD	0.939315
24h NAD	1.2854
24h NAD	0.984648
24h NAD	1.05972
24h NAD	0.939385
24h NAD	1.01866
24h NAD	1.11788
24h NAD	1.20813
24h NAD	1.03134
24h NAD	1.1577
24h NAD	1.05393
24h NAD	1.08237
24h NAD	1.40066
24h NAD	1.23792
24h NAD	1.32342
24h NAD	0.890635
24h NAD	1.0444
24h NAD	1.11362
24h NAD	1.00391
24h NAD	0.867043
24h NAD	0.919269
1h HU	0.63203
1h HU	0.81932
1h HU	0.857493
1h HU	0.659559
1h HU	0.599558
1h HU	0.370019
1h HU	0.610574
1h HU	1.49071
1h HU	0.601736
1h HU	0.830302
1h HU	0.611172
1h HU	0.700664
1h HU	1.08425
1h HU	0.866296
1h HU	0.551024
1h HU	0.499681
1h HU	0.673244
1h HU	0.773965
1h HU	0.487636
1h HU	0.607687
1h HU	0.555341
1h HU	0.54392
1h HU	0.380569
1h HU	0.391682
1h HU	0.396371
1h HU	0.651963
1h HU	0.647344
1h HU	0.285754
1h HU	0.531692
1h HU	0.746577
1h HU	0.42168
1h HU	0.836781
1h HU	0.341706
1h HU	0.303379
1h HU	0.629224
1h HU	0.49676
1h HU	0.960834
1h HU	0.49601
1h HU	0.373053
1h HU	0.663981
1h HU	1.50607
1h HU	0.546045
1h HU	0.283085
1h HU	0.380408
1h HU	0.635069
1h HU	0.773624
1h HU	0.801669
1h HU	1.03651
1h HU	1.34832
1h HU	0.583579
1h HU	0.444835
1h HU	0.447214
1h HU	0.748539
1h HU	0.516362
1h HU	0.70207
1h HU	0.675374
1h HU	0.654182
1h HU	0.590485
1h HU	0.61211
[truncated: 534 more rows]

## Sheet: Extended Data Fig 2g
treatment	rel_percent_cells	cell_line
NT	98.9715	HeLa
NT	89.3089	HeLa
NT	87.148	HeLa
NT	94.7551	HeLa
NT	99.8909	HeLa
NT	106.467	HeLa
1h	93.1798	HeLa
1h	93.5341	HeLa
1h	97.9789	HeLa
1h	87.6106	HeLa
1h	87.1451	HeLa
1h	85.9885	HeLa
3h	85.4263	HeLa
3h	86.17	HeLa
3h	86.6122	HeLa
3h	77.5088	HeLa
3h	91.8475	HeLa
3h	91.666	HeLa
24h	56.4999	HeLa
24h	60.7632	HeLa
24h	60.8335	HeLa
24h	57.0328	HeLa
24h	61.0209	HeLa
24h	61.8934	HeLa
NT	100.866	HeLa
NT	100.395	HeLa
NT	100.752	HeLa
NT	105.501	HeLa
NT	113.67	HeLa
NT	102.274	HeLa

## Sheet: Extended Data Fig 2h
treatment	dead_percent	cell_line
NT	0.39052	HeLa
NT	0.50162	HeLa
NT	0.5947	HeLa
NT	0.5006	HeLa
NT	0.47193	HeLa
NT	0.56379	HeLa
1h	0.93329	HeLa
1h	0.72627	HeLa
1h	0.77999	HeLa
1h	0.66508	HeLa
1h	0.69552	HeLa
1h	0.73211	HeLa
3h	1.46015	HeLa
3h	0.97863	HeLa
3h	0.93982	HeLa
3h	0.87643	HeLa
3h	0.69498	HeLa
3h	0.70274	HeLa
24h	1.09867	HeLa
24h	0.86257	HeLa
24h	0.93377	HeLa
24h	1.19109	HeLa
24h	0.85413	HeLa
24h	1.03605	HeLa
NT	0.5922	HeLa
NT	0.45498	HeLa
NT	0.44465	HeLa
NT	0.50235	HeLa
NT	0.57186	HeLa
NT	0.6957	HeLa

## Sheet: Extended Data Fig 2j
cell_line	treat	rel_percent_tNAD
U2OS	NT	97.0701
U2OS	NT	102.93
U2OS	NR	201.005
U2OS	NR	186.071
HeLa	NT	101.763
HeLa	NT	98.2372
HeLa	NR	201.496
HeLa	NR	167.094

## Sheet: Extended Data Fig 2k
	sample	value
	NT	0.767149
	NT	1.10703
	NT	0.987546
	NT	1.33237
	NT	1.13647
	NT	1.15643
	NT	1.06604
	NT	0.979308
	NT	1.30617
	NT	1.42483
	NT	0.996587
	NT	1.04377
	NT	0.997575
	NT	0.949551
	NT	1.19075
	NT	1.33508
	NT	0.793799
	NT	0.778502
	NT	1.09207
	NT	1.16289
	NT	0.914055
	NT	1.00499
	NT	0.979294
	NT	0.906765
	NT	0.826255
	NT	1.13137
	NT	1.13154
	NT	1.06953
	NT	0.980202
	NT	1.11027
	NT	1.04405
	NT	1.18759
	NT	1.27333
	NT	0.924593
	NT	1.166
	NT	1.05568
	NT	1.01179
	NT	0.799362
	NT	0.98263
	NT	1.44632
	NT	1.12278
	NT	0.721877
	NT	1.03762
	NT	1.22713
	NT	0.891534
	NT	1.32905
	NT	0.814997
	NT	1.05213
	NT	1.2672
	NT	1.10602
	NT	0.72231
	NT	0.864889
	NT	1.3166
	NT	0.988032
	NT	1.28405
	NT	1.06285
	NT	1.22946
	NT	0.894137
	NT	0.83164
	NT	1.03904
	NT	1.37961
	NT	1.12863
	NT	1.06379
	NT	1.23529
	NT	0.843317
	NT	0.890142
	NT	0.958499
	NT	1.0694
	NT	0.937208
	NT	1.11335
	NT	0.89658
	NT	1.00673
	NT	0.861544
	NT	1.07887
	NT	0.980385
	NT	1.10712
	NT	0.747353
	NT	1.04253
	NT	0.984846
	NT	1.29252
	NT	1.02321
	NT	1.06769
	NT	0.840419
	NT	1.23784
	NT	0.859322
	NT	1.12314
	NT	1.1982
	NT	0.780541
	NT	1.10034
	NT	0.8099
	NT	1.2391
	NT	1.17774
	NT	1.22372
	NT	1.25794
	NT	0.771297
	NT	1.06319
	NT	0.742639
	NT	1.0773
	NT	1.23267
	NT	1.05441
	NT	1.12811
	NT	1.22196
	NT	0.994522
	NT	0.975749
	NT	1.16437
	NT	0.905404
	NT	1.08039
	NT	1.0732
	NT	0.867635
	NT	1.09288
	NT	1.15484
	NT	1.07463
	NT	1.1653
	NT	1.0257
	NT	1.15448
	NT	1.06887
	NT	1.03724
	NT	1.2199
	NT	1.01388
	NT	1.14662
	NT	1.16077
	NT	0.999915
	NT	1.04943
	NT	1.04404
	NT	0.968108
	NT	0.90129
	NT	1.17107
	NT	0.917005
	NT	1.00513
	NT	1.18111
	NT	0.850229
	NT	1.0109
	NT	0.838061
	NT	0.976199
	NT	1.41529
	NT	1.12641
	NT	1.07509
	NT	1.05001
	NT	0.856875
	NT	1.10515
	NT	1.00038
	NT	1.04479
	NT	1.2682
	NT	1.17991
	NT	0.794387
	NT	1.12443
	NT	0.844786
	NT	1.00509
	NT	0.918939
	NT	0.983394
	NT	1.06505
	NT	1.08823
	NT	1.03554
	NT	0.96598
	NT	0.959351
	NT	1.18055
	NT	1.15173
	NT	1.15968
	NT	1.17615
	NT	1.01594
	NT	1.1916
	NT	1.09921
	NT	1.07456
	NT	1.15976
	NT	1.07534
	NT	1.12212
	NT	1.02366
	NT	1.01786
	NT	0.859363
	NT	0.996419
	NT	0.911859
	NT	0.970957
	NT	1.05863
	NT	1
	NT	1.04373
	NT	0.975926
	NT	1.0894
	NT	1.20378
	NT	0.963742
	NT	0.980072
	NT	1.13967
	NT	0.988105
	NT	0.940558
	NT	1.0148
	NT	0.998494
	NT	1.13278
	NT	0.915768
	NT	1.14978
	NT	0.767148
	NT	1.02453
	NT	1.18104
	NT	0.956933
	NT	1.03078
	NT	0.972798
	NT	1.03666
	NT	0.848218
	NT	1.02165
	NT	1.04947
	NT	1.07143
	NT	0.882117
	NT	0.91883
	NT	1.06221
	NT	1.39413
	NT	0.885741
	NT	1.03492
	NT	0.850653
	NT	0.998962
	NT	0.925651
	NT	1.08345
	NT	1.17309
	NT	0.829249
	NT	1.16155
	NT	1.27859
	NT	1.05419
	NT	1.06944
	NT	1.21682
	NT	1.04485
	NT	1.38912
	NT	0.961382
	NT	1.02272
	NT	1.01752
	NT	1.17548
	NT	1.18872
	NT	1.09579
	NT	0.976046
	NT	1.13529
	NT	1.29239
	NT	1.14936
	NT	0.815711
	NT	1.12358
	NT	1.07645
	NT	1.19447
	NT	0.933097
	NT	0.82382
	NT	0.94292
	NT	0.940878
	NT	1.07687
	NT	1.08417
	NT	1.21255
	NT	0.856869
	NT	1.05963
	NT	0.975387
	NT	1.05767
	NT	0.999898
	NT	0.937703
	NT	0.933097
	NT	1.06019
	NT	0.989721
	NT	0.848528
	NT	0.9796
	NT	1.08329
	NT	0.932321
	NT	1.15413
	NT	1.05327
	NT	1.24928
	NT	1.07868
	NT	1.20407
	NT	1.04213
	NT	0.835861
	NT	0.921392
	NT	1.08109
	NT	1.02012
	NT	1.20789
	NT	1.05463
	NT	1.23972
	NT	0.955249
	NT	0.979426
	NT	1.19712
	NT	1.06596
	NT	0.919834
	NT	0.90732
	NT	0.861694
	NT	1.11893
	NT	0.932824
	NT	0.82674
	NT	0.999427
	NT	0.843656
	NT	0.828779
	NT	1.08533
	NT	0.940911
	NT	1.08809
	NT	0.876587
	NT	1.01266
	NT	1.0964
	NT	1.01742
	NT	0.855042
	NT	0.970664
	NT	1.00183
	NT	1.05438
	NT	1.17762
	NT	1.0449
	NT	1.15275
	NT	0.852238
	NT	1.01671
	NT	1.02587
	NT	1.30548
	NT	1.10858
	NT	1.06258
	NT	0.980916
	NT	1.08233
	NT	1.08369
	NT	0.9214
	NT	1.13284
	NT	0.987722
	NT	1.26339
	NT	1.17048
	NT	1.07185
	NT	1.146
	NT	1.0868
	NT	1.02259
	NT	1.38608
	NT	1.06165
	NT	1.13489
	NT	0.958603
	NT	0.937408
	NT	1.15858
	NT	1.45959
	NT	1.01327
	NT	1.20402
	NT	1.01255
	NT	0.941581
	NT	1.25951
	NT	0.814481
	NT	1.10334
	NT	0.92223
	NT	0.99609
	NT	1.05819
	NT	0.99436
	NT	0.749667
	NT	1.14379
	NT	1.11973
	NT	1.10487
	NT	1.13128
	NT	1.2999
	NT	1.05126
	NT	1.0928
	NT	1.15389
	NT	1.06483
	NT	0.985133
	NT	1.01724
	NT	0.835472
	NT	1.35265
	NT	1.02711
	NT	1.0386
	NT	1.25975
	NT	0.968477
	NT	0.998707
	NT	1.08775
	NT	1.23944
	NT	1.14491
	NT	0.974772
	NT	1.0204
	NT	1.07536
	NT	1.54677
	NT	1.09668
	NT	0.815119
	NT	1.15539
	NT	0.978415
	NT	1.06654
	NT	1.02929
	NT	0.717164
	NT	1.15518
	NT	0.910022
	NT	1.03666
	NT	0.936053
	NT	0.970283
	NT	1.26382
	NT	1.01299
	NT	1.3382
	NT	1.33921
	NT	1.01089
	NT	0.922433
	NT	1.18938
	NT	1.23344
	NT	1.32888
	NT	1.14293
	NT	1.07279
	NT	1.14605
	NT	0.858186
	NT	0.950511
	NT	0.995426
	NT	1.06126
	NT	1.01515
	NT	1.07341
	NT	0.986337
	NT	0.911787
	NT	1.13762
	NT	1.3117
	NT	0.894972
	NT	1.02287
	NT	0.879278
	NT	1.0821
	NT	1.3119
	NT	1.05243
	NT	0.963029
	NT	1.20261
	NT	1.35525
	NT	1.02814
	NT	1.06111
	NT	1.06186
	NT	0.906299
	NT	1.00856
	NT	1.04826
	NT	0.980885
	NT	0.913993
	NT	1.25997
	NAD	0.700033
	NAD	0.642813
	NAD	0.879537
	NAD	0.738839
	NAD	1.10142
	NAD	0.508844
	NAD	1.53538
	NAD	1.66115
	NAD	1.20858
	NAD	0.702551
	NAD	0.851148
	NAD	1.18162
	NAD	1.29755
	NAD	0.747934
	NAD	0.702413
	NAD	0.907096
	NAD	1.02887
	NAD	0.801157
	NAD	0.392232
	NAD	0.806734
	NAD	0.384544
	NAD	0.696388
	NAD	0.671762
	NAD	0.940213
	NAD	0.903612
	NAD	1.08928
	NAD	1.18998
	NAD	0.896908
	NAD	0.620584
	NAD	0.645451
	NAD	0.651197
	NAD	1.9302
	NAD	1.04784
	NAD	0.815191
	NAD	1.06066
	NAD	0.852756
	NAD	0.779308
	NAD	0.902556
	NAD	1.00931
	NAD	0.830455
	NAD	0.864741
	NAD	0.850525
	NAD	0.851615
	NAD	1.61669
	NAD	1.54557
	NAD	1.4774
	NAD	0.785427
	NAD	0.673938
	NAD	0.765268
	NAD	0.368421
	NAD	0.740919
	NAD	1.40428
	NAD	0.563831
	NAD	0.436302
	NAD	0.503917
	NAD	1.00572
	NAD	1.23456
	NAD	0.689572
	NAD	0.694516
	NAD	0.92752
	NAD	0.786151
	NAD	1.06034
	NAD	0.805919
	NAD	0.914835
	NAD	0.610396
	NAD	0.919425
	NAD	0.910527
	NAD	0.508189
	NAD	1.06755
	NAD	1.03084
	NAD	0.703598
	NAD	1.57573
	NAD	1.3483
	NAD	0.867958
	NAD	0.846296
	NAD	1.16234
	NAD	0.70651
	NAD	1.25344
	NAD	0.433762
	NAD	0.88494
	NAD	0.974698
	NAD	0.67262
	NAD	1.52672
	NAD	1.17295
	NAD	1.64339
	NAD	1.20023
	NAD	0.870549
	NAD	1.82089
	NAD	0.878058
	NAD	1.34087
	NAD	0.987748
	NAD	0.931272
	NAD	0.916624
	NAD	0.83245
	NAD	1.14354
	NAD	1.07545
	NAD	1.0043
	NAD	0.765641
	NAD	0.862746
	NAD	0.609322
	NAD	0.727415
	NAD	0.821955
	NAD	0.717532
	NAD	1.40933
	NAD	1.22861
	NAD	0.884186
	NAD	1.17851
	NAD	1.15186
	NAD	0.892753
	NAD	0.942877
	NAD	0.967249
	NAD	0.841314
	NAD	0.885316
	NAD	0.890714
	NAD	1.5034
	NAD	0.993709
	NAD	1.18283
	NAD	1.03975
	NAD	0.91647
	NAD	1.08032
	NAD	0.525149
	NAD	0.942809
	NAD	0.886694
	NAD	1.06221
	NAD	0.790844
	NAD	1.25202
	NAD	0.620174
	NAD	0.909152
	NAD	0.926695
	NAD	0.730153
	NAD	0.601183
	NAD	0.918146
	NAD	1.05008
	NAD	0.603449
	NAD	0.53019
	NAD	0.909137
	NAD	0.634615
	NAD	1.43264
	NAD	0.656692
	NAD	0.788213
	NAD	0.757465
	NAD	0.457022
	NAD	0.734091
	NAD	1.20643
	NAD	0.60537
	NAD	0.790011
	NAD	1.42495
	NAD	0.713451
	NAD	0.801874
	NAD	0.655732
	NAD	0.571662
	NAD	0.999391
	NAD	1.09434
	NAD	1.05253
	NAD	0.767869
	NAD	0.521988
	NAD	0.790076
	NAD	0.677263
	NAD	1.81874
	NAD	0.461455
	NAD	0.469293
	NAD	0.950865
	NAD	3.01728
	NAD	0.674446
	NAD	1.87581
	NAD	0.499681
	NAD	1.2474
	NAD	0.589145
	NAD	1.48563
	NAD	1.12584
	NAD	1.59362
	NAD	0.736807
	NAD	1.16887
	NAD	0.763042
	NAD	0.990218
	NAD	0.955627
	NAD	1.16619
	NAD	0.651027
	NAD	0.373748
	NAD	0.908438
	NAD	1.1634
	NAD	0.860621
	NAD	0.822689
	NAD	0.961745
	NAD	0.878358
	NAD	1.41993
	NAD	0.742617
	NAD	0.755468
	NAD	0.836431
	NAD	1.0063
	NAD	0.995615
	NAD	0.987271
	NAD	0.974486
	NAD	0.429927
	NAD	0.517136
	NAD	0.44898
	NAD	0.463428
	NAD	0.433379
	NAD	0.775573
	NAD	0.716988
	NAD	0.810585
	NAD	0.788678
	NAD	1.08781
	NAD	0.568518
	NAD	0.778126
	NAD	0.771643
	NAD	1.10399
	NAD	1.07156
	NAD	0.63406
	NAD	0.809187
	NAD	0.789583
	NAD	0.770352
	NAD	1.46528
	NAD	0.880158
	NAD	0.635864
	NAD	0.712382
	NAD	1.18152
	NAD	1.32543
	NAD	0.747137
	NAD	0.944237
	NAD	0.768221
	NAD	1.13005
	NAD	1.83518
	NAD	1.14624
	NAD	0.843917
	NAD	0.627165
	NAD	0.857493
	NAD	0.971825
	NAD	0.980581
	NAD	0.964698
	NAD	0.838002
	NAD	1.08278
	NAD	0.8365
	NAD	0.551226
	NAD	1.25103
	NAD	0.622644
	NAD	0.63632
	NAD	0.734976
	NAD	0.832501
	NAD	0.781243
	NAD	0.782624
	NAD	1.23709
	NAD	0.744348
	NAD	0.78572
	NAD	0.773021
	NAD	0.735946
	NAD	1.07705
	NAD	1.19927
	NAD	0.952219
	NAD	1.11606
	NAD	1.14354
	NAD	0.855475
	NAD	0.843996
	NAD	0.67082
	NAD	0.64818
	NAD	1.1803
	NAD	0.764979
	NAD	1.32583
	NAD	0.818156
	NAD	0.840941
	NAD	0.623568
	NAD	0.896805
	NAD	0.74138
	NAD	0.66356
	NAD	1.3657
	NAD	0.449333
	NAD	0.889481
	NAD	0.834597
	NAD	1.11172
	NAD	1.04024
	NAD	1
	NAD	0.428483
	NAD	0.722874
	NAD	0.984322
	NAD	0.740987
	NAD	0.963268
	NAD	1.24258
	NAD	1.03348
	NAD	0.775902
	NAD	0.628858
	NAD	1.40411
	NAD	1.22434
	NAD	0.6
	NAD	0.810186
	NAD	1.06062
	NAD	0.495394
	NAD	0.792982
	NAD	0.785353
	NAD	0.832802
	NAD	0.885338
	NAD	0.341706
	NAD	0.689246
	NAD	0.552268
	NAD	1.37057
	NAD	1.10137
	NAD	0.62542
	NAD	0.730546
	NAD	0.532961
	NAD	0.436353
	NAD	0.884022
	NAD	1.09091
	NAD	1.16137
	NAD	0.595522
	NAD	1.46732
	NAD	0.90997
	NAD	0.976123
	NAD	0.726
	NAD	1.07529
	NAD	0.62245
	NAD	0.71396
	NAD	0.735294
	NAD	0.748128
	NAD	0.739291
	NAD	0.632456
	NAD	0.460223
	NAD	1.14438
	NAD	0.336609
	NAD	0.510625
	NAD	1.59212
	NAD	2.09738
	NAD	1.07913
	NAD	0.823362
	NAD	0.432526
	NAD	0.967464
	NAD	0.87647
	NAD	0.886059
	NAD	0.759291
	NAD	0.641254
	NAD	0.779446
	NAD	0.943108
	NAD	1.03761
	NAD	0.9362
	NAD	1.163
	NAD	1.09993
	NAD	0.847486
	NAD	1.20334
	NAD	1.03172
	NAD	0.72201
	NAD	1.08384
	NAD	0.802149
	NAD	1.12972
	NAD	0.920734
	NAD	1.20023
	NAD	0.748606
	NAD	0.944839
	NAD	1.49207
	NAD	0.683265
	NAD	1.24889
	NAD	0.566352
	NAD	0.628995
	NAD	0.866469
	NAD	1.32977
	NAD	1.01937
	NAD	1.16619
	NAD	0.784465
	NAD	1.1537
	NAD	0.828671
	NAD	0.790888
	NAD	0.980294
	NAD	1.29586
	NAD	0.856584
	NAD	0.9376
	NAD	1.18585
	NAD	0.763574
	NAD	1.63225
	NAD	1.24035
	NAD	0.779722
	NAD	0.713691
	NAD	1.15753
	NAD	1.0043
	NAD	1.24504
	NAD	0.742781
	NAD	1.153
	NAD	1.19977
	NAD	0.886786
	NAD	0.687312
	NAD	1.13358
	NAD	0.804802
	NAD	1.04432
	NAD	1.25386
	NAD	0.609245
	NAD	0.806226
	NAD	1.7855
	NAD	0.533734
	NAD	1.19449
	NAD	1.30384
	NAD	0.638035
	NAD	0.895973
	NAD	0.606594
	NAD	0.626674
	NAD	0.511871
	NAD	1
	NAD	0.707107
	NAD	0.878875
	NAD	0.638153
	NAD	1.1483
	NAD	0.780126
	NAD	0.666089
	NAD	1.31822
	NAD	0.642448
	NAD	1.12641
	NAD	0.970824
	NAD	0.955501
	NAD	0.722621
	NAD	1.00829
	NAD	0.874475
	NAD	1.1487
	NAD	0.658205
	NAD	0.917647
	NAD	0.894737
	NAD	1.19572
	NAD	1.09503
	NAD	1.01768
	NAD	0.942809
	NAD	1.19042
	NAD	1.251
	NAD	1.25623
	NAD	1.1808
	NAD	0.635937
	NAD	0.903884
	NAD	1.00553
	NAD	0.947803
	NAD	1.0529
	NAD	0.461628
	NAD	1.04328
	NAD	1.53098
	NAD	1.03112
	NAD	0.916256
	NAD	1.01263
	NAD	1.21872
	NAD	0.931266
	NAD	0.836199
	NAD	1.16559
	NAD	1.56818
	NAD	0.976119
	NAD	1.41838
	NAD	1.22084
	NAD	1.01022
	NAD	0.923472
	NAD	0.381971
	NAD	1
	NAD	1.0198
	NAD	0.817347
	NAD	0.777149
	NAD	0.97727
	NAD	0.611469
	NAD	1.51404
	NAD	1.13656
	NAD	1.00931
	NAD	1.03387
	NAD	0.936221
	NAD	0.814462
	NAD	0.974474
	NAD	0.913017
	NAD	1.17613
	NAD	1.48713
	NAD	1.47337
	NAD	0.833897
	NAD	1.50179
	NAD	1.3814
	NAD	0.72111
	NAD	0.88637
	NAD	1.40074
	NAD	0.957488
	NAD	0.83478
	NAD	1.08503
	NAD	0.816706
	NAD	1.04853
	NAD	1.22703
	NAD	0.901044
	NAD	1.05475
	NAD	0.965384
	NAD	1.13081
	NAD	1.47498
	NAD	0.683641
	NAD	1.379
	NAD	2.20511
	NAD	1.22625
	NAD	1.02286
	NAD	1.0381
	NAD	0.822689
	NAD	1.08627
	NAD	1.45567
	NAD	0.859412
	NAD	1.21353
	NAD	1.13931
	NAD	1.35173
	NAD	1.28147
	NAD	1.38967
	NAD	1.11865
	NAD	1.11985
	NAD	1.30687
	NAD	1.12475
	NAD	0.992696
	NAD	0.537484
	NAD	1.74642
	NAD	0.764488
	NAD	1.16976
	NAD	0.907552
	NAD	0.90997
	NAD	0.452831
	NAD	1.16216
	NAD	1.1297
	NAD	0.99322
	NAD	1.27161
	NAD	1.47272
	NAD	1.02211
	NAD	2.19952
	NAD	1.0731
	NAD	1.03232
	NAD	1.234
	NAD	1.04649
	NAD	0.700321
	NAD	0.999403
	NAD	1.41308
	NAD	0.785977
	NAD	1.02143
	NAD	1.03059
	NAD	0.786881
	NAD	0.852748
	NAD	1.15261
	NAD	1.79506
	NAD	0.739215
	NAD	0.815579
	NAD	1.06244
	NAD	0.924629
	NAD	1.14274
	NAD	0.573488
	NAD	1.11634
	NAD	0.873848
	NAD	0.882805
	NAD	1.00926
	NAD	0.731819
	NAD	0.925635
	NAD	1.08448
	NAD	0.991284
	NAD	1.02899
	NAD	1.25682
	NAD	1.18917
	NAD	1.2505
	NAD	1.01745
	NAD	1.03731
	NAD	1.4745
	NAD	0.757552
	NAD	1.1443
	NAD	1.51943
	NAD	1.02984
	NAD	0.881567
	NAD	0.699263
	NAD	1.0559
	NAD	1.27153
	NAD	0.654895
	NAD	0.808997
	NAD	1.15968
	NAD	0.75741
	NAD	0.973384
	NAD	1.05201
	NAD	1.30409
	NAD	1.06869
	NAD	1.26015
	NR	1.03878
	NR	0.988943
	NR	0.955702
	NR	1.40414
	NR	1.24184
	NR	1.1205
	NR	1.17982
	NR	0.979388
	NR	0.901388
	NR	1.14927
	NR	1.11725
	NR	1.23491
	NR	1.23321
	NR	1.06932
	NR	1.04903
	NR	0.983352
	NR	0.890036
	NR	0.958627
	NR	0.794555
	NR	0.950958
	NR	0.968596
	NR	1.0388
	NR	0.895583
	NR	0.881887
	NR	0.787567
	NR	1.03094
	NR	0.878977
	NR	0.702646
	NR	1.01839
	NR	1.05836
	NR	0.912922
	NR	1.10013
	NR	0.930146
	NR	1.2071
	NR	1.09773
	NR	0.95723
	NR	1.07144
	NR	1.01155
	NR	0.886007
	NR	1.02826
	NR	1.23633
	NR	0.751899
	NR	1.06611
	NR	1.04177
	NR	0.864433
	NR	0.967954
	NR	1.06525
	NR	1.17091
	NR	1.28482
	NR	1.01569
	NR	1.26039
	NR	1.0496
	NR	1.1304
	NR	1.15553
	NR	0.997596
	NR	1.20495
	NR	0.868972
	NR	0.957826
	NR	0.984271
	NR	0.939407
	NR	0.915111
	NR	1.29963
	NR	0.996988
	NR	1.10163
	NR	0.94066
	NR	0.911237
	NR	0.792574
	NR	1.17716
	NR	0.984574
	NR	1.07564
	NR	0.932752
	NR	0.917184
	NR	1.06826
	NR	0.914766
	NR	1.10656
	NR	0.977587
	NR	1.02421
	NR	0.774009
	NR	0.8786
	NR	0.793919
	NR	1.15461
	NR	1.00469
	NR	1.14517
	NR	0.995954
	NR	0.799557
	NR	0.889156
	NR	1.21534
	NR	1.07303
	NR	1.00931
	NR	1.07302
	NR	1.0282
	NR	0.891585
	NR	1.07749
	NR	0.850609
	NR	0.760367
	NR	0.860183
	NR	1.10792
	NR	1.18727
	NR	1.17815
	NR	1.06893
	NR	1.02823
	NR	0.913355
	NR	1.02406
	NR	1.06633
	NR	1.08924
	NR	0.964908
	NR	0.979308
	NR	1.11119
	NR	1.04912
	NR	1.04059
	NR	1.08815
	NR	1.08435
	NR	1.1518
	NR	1.0395
	NR	0.9258
	NR	1.1358
	NR	0.873296
	NR	1.18989
	NR	1.02099
	NR	0.914489
	NR	1.13222
	NR	0.925945
	NR	0.89321
	NR	0.909542
	NR	0.963587
	NR	1.18272
	NR	1.1792
	NR	1.07139
	NR	1.18691
	NR	1.02718
	NR	1.01787
	NR	1.06613
	NR	0.826666
	NR	0.830944
	NR	0.853674
	NR	1.15832
	NR	1.26906
	NR	1.04167
	NR	1.04017
	NR	1.14299
	NR	0.851253
	NR	0.978636
	NR	1.06902
	NR	0.902457
	NR	0.885088
	NR	1.00682
	NR	0.947422
	NR	1.05373
	NR	0.945588
	NR	1.1359
	NR	0.91771
	NR	0.804487
	NR	0.865271
	NR	0.972669
	NR	1.04875
	NR	0.824354
	NR	0.854071
	NR	1.17679
	NR	1.05463
	NR	1
	NR	1.1217
	NR	0.898523
	NR	0.921777
	NR	1.04934
	NR	0.779351
	NR	1.02841
	NR	1.1382
	NR	0.962245
	NR	0.978314
	NR	0.861882
	NR	0.793605
	NR	0.965214
	NR	0.865643
	NR	0.989905
	NR	1.23669
	NR	0.863344
	NR	1.09905
	NR	0.952645
	NR	0.849045
	NR	1.02035
	NR	0.940057
	NR	1.20358
	NR	0.966309
	NR	1.185
	NR	1.04875
	NR	0.986792
	NR	0.830753
	NR	0.810455
	NR	1.20975
	NR	1.07775
	NR	1.07023
	NR	1.12626
	NR	0.895252
	NR	0.877308
	NR	1.31028
	NR	0.919754
	NR	1.07837
	NR	1.24063
	NR	0.924919
	NR	1.37199
	NR	0.846261
	NR	0.980036
	NR	0.941386
	NR	0.834402
	NR	0.761281
	NR	1
	NR	0.761033
	NR	1.26847
	NR	0.775435
	NR	0.910153
	NR	0.968416
	NR	1.00726
	NR	1.0467
	NR	0.927258
	NR	1.08344
	NR	0.94649
	NR	1.15889
	NR	0.807096
	NR	1.1094
	NR	1.25865
	NR	0.817102
	NR	1.09628
	NR	0.957518
	NR	0.873508
	NR	0.959896
	NR	1.13045
	NR	1.28881
	NR	1.03123
	NR	0.859937
	NR	1.25227
	NR	0.746143
	NR	1.20998
	NR	1.20086
	NR	0.974442
	NR	1.00988
	NR	0.740574
	NR	0.924907
	NR	1.10377
	NR	1.04235
	NR	0.734724
	NR	0.946633
	NR	1.09821
	NR	0.960554
	NR	1.00137
	NR	0.768697
	NR	0.998025
	NR	0.929465
	NR	1.20752
	NR	0.947191
	NR	0.865241
	NR	0.970637
	NR	0.884362
	NR	1.18146
	NR	1.0212
	NR	0.874669
	NR	0.929084
	NR	1.10997
	NR	0.869663
	NR	0.984518
	NR	1.07231
	NR	0.850859
	NR	1.20287
	NR	1.01758
	NR	1.1292
	NR	1.25919
	NR	0.802294
	NR	1.40556
	NR	1.00707
	NR	1.00764
	NR	1.12423
	NR	1.00947
	NR	0.963171
	NR	1.05006
	NR	1.27612
	NR	0.828099
	NR	0.905857
	NR	0.841501
	NR	0.993384
	NR	1.29363
	NR	1.21496
	NR	1.11388
	NR	1.14373
	NR	1.03378
	NR	1.3352
	NR	0.988233
	NR	0.957383
	NR	0.826459
	NR	1.02183
	NR	1.09954
	NR	1.04521
	NR	1.08325
	NR	1.02997
	NR	1.43882
	NR	1.03811
	NR	1
	NR	0.88234
	NR	1.03521
	NR	1.20545
	NR	1.15677
	NR	1.02888
	NR	0.822712
	NR	0.720179
	NR	0.923846
	NR	1.07872
	NR	0.849168
	NR	1.15819
	NR	1.22068
	NR	1.56058
	NR	0.958546
	NR	0.920187
	NR	1.02116
	NR	0.86251
	NR	0.877657
	NR	1.38198
	NR	1.10445
	NR	1.11353
	NR	1.01857
	NR	1.15864
	NR	0.765481
	NR	1.08092
	NR	1.11864
	NR	1.02131
	NR	1.11122
	NR	1.09982
	NR	1.24777
	NR	0.773884
	NR	1.08355
	NR	0.875399
	NR	0.616149
	NR	0.815286
	NR	0.986268
	NR	0.982543
	NR	0.935348
	NR	0.866552
	NR	1.07869
	NR	1.25383
	NR	0.765884
	NR	0.90387
	NR	0.928559
	NR	0.856137
	NR	0.793181
	NR	0.87669
	NR	0.976802
	NR	0.965853
	NR	1.02583
	NR	1.0594
	NR	1.11758
	NR	1.03498
	NR	0.965554
	NR	1.11025
	NR	1.04793
	NR	0.962741
	NR	1.1678
	NR	0.911576
	NR	0.979948
	NR	0.991983
	NR	0.897514
	NR	0.994275
	NR	1.06459
	NR	1.03131
	NR	1.11899
	NR	1.10335
	NR	0.843374
	NR	0.958375
	NR	1.0836
	NR	1.09381
	NR	1.17356
	NR	0.787671
	NR	0.904178
	NR	0.675027
	NR	1.13041
	NR	1.0858
	NR	1.21481
	NR	1.07765
	NR	0.729158
	NR	0.988858
	NR	1.28851
	NR	1.07261
	NR	1.02127
	NR	0.887108
	NR	0.945195
	NR	0.990297
	NR	0.87101
	NR	0.830455
	NR	1.16101
	NR	0.94832
	NR	1.00407
	NR	1.12135
	NR	0.948869
	NR	1.01252
	NR	0.953405
	NR	1.03725
	NR	1.14106
	NR	1.2238
	NR	1.09045
	NR	0.992159
	NR	0.949587
	NR	1.10797
	NR	2.20367
	NR	1.29365
	NR	1.10756
	NR	1.11019
	NR	0.914412
	NR	0.907127
	NR	0.84798
	NR	1.03094
	NR	1.33
	NR	1.19229
	NR	1.61445
	NR	0.793334
	NR	0.971089
	NR	0.975453
	NR	1.06045
	NR	1.07995
	NR	0.986486
	NR	1.13501
	NR	1.08439
	NR	1.09574
	NR	0.993129
	NR	1.409
	NR	1.2508
	NR	0.916308
	NR	1.00094
	NR	1.09551
	NR	0.805217
	NR	1.02471
	NR	1.12599
	NR	0.856677
	NR	1.15841
	NR	1.01763
	NR	1.3454
	NR	0.990116
	NR	0.894812
	NR	0.992347
	NR	0.955656
	NR	0.999013
	NR	1.04893
	NR	1.07981
	NR	0.971825
	NR	1.525
	NR	1.03652
	NR	1.11318
	NR	1.00033
	NR	1.18999
	NR	1.15238
	NR	0.950317
	NR	0.979069
	NR	1.14225
	NR	0.85658
	NR	1.12577
	NR	0.966835
	NR	0.917038
	NR	1.16381
	NR	1.02846
	NR	1.21612
	NR	0.926386
	NR	1.05444
	NR	1.41486
	NR	0.867786
	NR	0.840009
	NR	1.09563
	NR	1.05359
	NR	0.96068
	NR	0.91927
	NR	1.05049
	NR	1.0409
	NR	1.15705
	NR	1.28682
	NR	1.09179
	NR	1.03635
	NR	1.01797
	NR	1.51616
	NR	1.16562
	NR	1.17928
	NR	1.04751
	NR	0.907935
	NR	1.08673
	NR	1.04539
	NR	0.63522
	NR	1.04339
	NR	0.906092
	NR	1.12038
	NR	1.16663
	NR	1.23121
	NR	1.20427
	NR	0.875466
	NR	1.04407
	NR	0.986646
	NR	0.808516
	NR	1.03496
	NR	1.16411
	NR	0.979605
	NR	1.03873
	NR	0.982931
	NR	1.185
	NR	0.951915
	NR	0.944681
	NR	1.19634
	NR	1.25958
	NR	1.1218
	NR	1.10825
	NR	0.810185
	NR	1.12318
	NR	0.901012
	NR	0.892797
	NR	1.04033
	NR	1.04565
	NR	0.970915
	NR	0.931315
	NR	1.26493
	NR	1.2639
	NR	1.26798
	NR	1.00829
	NR	1.11098
	NR	1.04899
	NR	1.4458
	NR	1.0751
	NR	1.19633
	NMN	1.26938
	NMN	1.07441
	NMN	1.02234
	NMN	1.05218
	NMN	0.944579
	NMN	1.03689
	NMN	1.00772
	NMN	0.9487
	NMN	0.905907
	NMN	0.791754
	NMN	1.06653
	NMN	0.952262
	NMN	1.06564
	NMN	0.83504
	NMN	1.10519
	NMN	1.09875
	NMN	0.954041
	NMN	0.935001
	NMN	1.01956
	NMN	1.08142
	NMN	1.19549
	NMN	1.12313
	NMN	1.12551
	NMN	0.815959
	NMN	1.25819
	NMN	1.10944
	NMN	1.65107
	NMN	1.08318
	NMN	0.81942
	NMN	1.10436
	NMN	0.968419
	NMN	1.05499
	NMN	1.02061
	NMN	1.15142
	NMN	1.25735
	NMN	1.01272
	NMN	0.9777
	NMN	0.965695
	NMN	0.951729
	NMN	0.930261
	NMN	1.23372
	NMN	1.13192
	NMN	0.955872
	NMN	0.986405
	NMN	0.976009
	NMN	0.982111
	NMN	0.946448
	NMN	1.07827
	NMN	1.04875
	NMN	0.849936
	NMN	1.08285
	NMN	0.783254
	NMN	0.971039
	NMN	1.06083
	NMN	1.17838
	NMN	1.00233
	NMN	1.08564
	NMN	0.876229
	NMN	0.944759
	NMN	1.21583
	NMN	1.21207
	NMN	0.959466
	NMN	1.10573
	NMN	1.43389
	NMN	1.04063
	NMN	0.94462
	NMN	0.870272
	NMN	1.08445
	NMN	1.16103
	NMN	0.870888
	NMN	1.29822
	NMN	0.979421
	NMN	1.03389
	NMN	0.988829
	NMN	0.797171
	NMN	0.943936
	NMN	0.818618
	NMN	0.90239
	NMN	1.27148
	NMN	1.05981
	NMN	0.971258
	NMN	1.07484
	NMN	1.14219
	NMN	0.96466
	NMN	1.43728
	NMN	1.02228
	NMN	1.09209
	NMN	1.08526
	NMN	1.01515
	NMN	1.0008
	NMN	1.06059
	NMN	1.00339
	NMN	0.859734
	NMN	1.11521
	NMN	0.876474
	NMN	1.01709
	NMN	1.09016
	NMN	1.13843
	NMN	0.905539
	NMN	1.09716
	NMN	1.02809
	NMN	1.12264
	NMN	0.910834
	NMN	0.816663
	NMN	0.929141
	NMN	1.17958
	NMN	1.04851
	NMN	1.15664
	NMN	0.826434
	NMN	0.950952
	NMN	1.04879
	NMN	1.07956
	NMN	1.2601
	NMN	0.85056
	NMN	0.902532
	NMN	0.954139
	NMN	0.928786
	NMN	0.997957
	NMN	1.07052
	NMN	0.874649
	NMN	0.853448
	NMN	0.981158
	NMN	0.915643
	NMN	0.903802
	NMN	0.92226
	NMN	1.37604
	NMN	1.08869
	NMN	1.257
	NMN	1.10097
	NMN	1.17735
	NMN	1.16722
	NMN	1.01402
	NMN	1.12853
	NMN	1.0798
	NMN	0.968851
	NMN	1.02892
	NMN	0.748532
	NMN	0.941136
	NMN	0.995889
	NMN	1.01058
	NMN	0.628357
	NMN	0.998323
	NMN	0.968864
	NMN	0.843964
	NMN	0.994295
	NMN	0.937908
	NMN	0.871243
	NMN	0.944331
	NMN	1.01507
	NMN	1.31974
	NMN	0.94322
	NMN	0.839884
	NMN	0.974259
	NMN	0.870807
	NMN	1.0919
	NMN	1.15943
	NMN	0.942545
	NMN	0.889918
	NMN	0.913917
	NMN	1.08113
	NMN	1.24393
	NMN	1.04596
	NMN	1.07984
	NMN	1.00714
	NMN	1.01423
	NMN	1.05371
	NMN	1.14667
	NMN	1.02086
	NMN	1.17303
	NMN	1.22658
	NMN	0.828874
	NMN	0.740513
	NMN	1.1541
	NMN	1.09278
	NMN	1.02936
	NMN	0.935118
	NMN	0.995844
	NMN	1.09574
	NMN	1.17228
	NMN	0.897306
	NMN	0.976119
	NMN	1.02942
	NMN	0.677834
	NMN	0.95545
	NMN	0.951193
	NMN	0.80202
	NMN	0.945853
	NMN	0.87603
	NMN	0.971006
	NMN	1.00696
	NMN	0.963015
	NMN	0.960641
	NMN	1.03643
	NMN	0.882425
	NMN	0.943616
	NMN	0.954818
	NMN	0.990565
	NMN	1.19313
	NMN	1.26519
	NMN	1.05721
	NMN	1.0416
	NMN	1.02642
	NMN	0.941624
	NMN	0.906883
	NMN	0.851436
	NMN	0.971086
	NMN	0.801327
	NMN	0.868872
	NMN	0.888097
	NMN	0.911178
	NMN	0.822374
	NMN	0.715293
	NMN	0.982868
	NMN	1.07444
	NMN	0.918564
	NMN	1.09308
	NMN	1.03103
	NMN	1.06301
	NMN	1.24831
	NMN	0.987601
	NMN	0.959076
	NMN	1.02789
	NMN	0.844812
	NMN	1.01004
	NMN	0.909263
	NMN	1.2025
	NMN	0.9751
	NMN	1.00874
	NMN	0.929075
	NMN	1.05585
	NMN	1.15663
	NMN	0.762692
	NMN	0.970253
	NMN	0.939231
	NMN	1.10374
	NMN	1.01673
	NMN	0.976527
	NMN	1.11743
	NMN	0.897971
	NMN	0.946649
	NMN	0.876867
	NMN	0.98603
	NMN	0.854569
	NMN	0.894301
	NMN	1.21742
	NMN	0.935985
	NMN	0.874918
	NMN	1.06861
	NMN	1.30273
	NMN	0.772523
	NMN	1.09777
	NMN	0.77627
	NMN	0.964399
	NMN	0.892281
	NMN	1.19779
	NMN	1.05969
	NMN	1.2742
	NMN	1.0835
	NMN	0.911845
	NMN	0.871857
	NMN	1.04141
	NMN	0.920392
	NMN	1.09373
	NMN	0.965764
	NMN	0.990144
	NMN	1.33256
	NMN	0.892567
	NMN	1.01101
	NMN	1.03923
	NMN	0.996653
	NMN	1.07539
	NMN	0.916309
	NMN	1.19731
	NMN	0.923998
	NMN	0.734136
	NMN	0.951482
	NMN	1.07766
	NMN	0.972734
	NMN	0.898841
	NMN	1.04222
	NMN	1.12048
	NMN	0.93222
	NMN	1.1621
	NMN	0.966957
	NMN	1.05547
	NMN	1.00252
	NMN	0.815728
	NMN	0.972231
	NMN	1.15519
	NMN	0.949661
	NMN	0.670154
	NMN	1.02604
	NMN	0.849528
	NMN	1.14743
	NMN	0.824163
	NMN	1.00346
	NMN	0.895266
	NMN	1.03839
	NMN	0.757694
	NMN	1.08616
	NMN	0.858888
	NMN	0.949263
	NMN	0.990673
	NMN	1.07048
	NMN	1.34115
	NMN	1.42789
	NMN	0.918155
	NMN	0.948995
	NMN	0.982554
	NMN	0.880293
	NMN	1.00782
	NMN	0.902806
	NMN	0.91858
	NMN	0.848636
	NMN	1.0044
	NMN	0.840614
	NMN	0.997177
	NMN	1.0435
	NMN	1.15982
	NMN	1.08853
	NMN	0.87841
	NMN	1.0727
	NMN	1.39918
	NMN	1.06759
	NMN	0.953673
	NMN	0.958535
	NMN	0.912624
	NMN	0.844088
	NMN	0.926901
	NMN	0.914916
	NMN	1.14757
	NMN	0.81941
	NMN	0.840957
	NMN	0.89084
	NMN	1.47758
	NMN	0.981749
	NMN	0.98415
	NMN	0.918694
	NMN	0.858268
	NMN	1.05458
	NMN	1.0184
	NMN	0.890762
	NMN	1.23171
	NMN	0.832983
	NMN	0.970565
	NMN	0.86441
	NMN	1.20616
	NMN	1.01667
	NMN	1.09151
	NMN	0.821587
	NMN	1.01581
	NMN	0.81312
	NMN	0.965671
	NMN	0.980945
	NMN	0.809328
	NMN	0.961939
	NMN	0.782739
	NMN	0.862241
	NMN	0.801117
	NMN	0.849643
	NMN	0.914331
	NMN	1.15628
	NMN	1.09095
	NMN	0.770003
	NMN	1.11079
	NMN	0.75717
	NMN	0.815935
	NMN	0.83064
	NMN	1.00448
	NMN	0.930344
	NMN	0.993576
	NMN	0.894922
	NMN	1.17098
	NMN	1.037
	NMN	0.912785
	NMN	1.23137
	NMN	1.0717
	NMN	1.0674
	NMN	0.949344
	NMN	1.12448
	NMN	0.990462
	NMN	0.861485
	NMN	0.790323
	NMN	0.945152
	NMN	1.20284
	NMN	0.970653
	NMN	1.16173
	NMN	1.12355
	NMN	1.04639
	NMN	0.820217
	NMN	1.0612
	NMN	0.822222
	NMN	0.750071
	NMN	1.06198
	NMN	0.671864
	NMN	0.578714
	NMN	1.07397
	NMN	1.15506
	NMN	1.04565
	NMN	1.02061
	NMN	0.860962
	NMN	1
	NMN	0.964775
	NMN	0.853539
	NMN	1.09749
	NMN	1.21714
	NMN	0.851841
	NMN	1.14922
	NMN	1.03222
	NMN	0.930353
	NMN	0.750986
	NMN	0.847141
	NMN	1.01919
	NMN	1.01161
	NMN	1.24177
	NMN	1.24414
	NMN	1.04556
	NMN	1.03829
	NMN	0.905532
	NMN	0.867393
	NMN	0.828927
	NMN	0.907149
	NMN	0.901184
	NMN	1.00552
	NMN	1.03787
	NMN	1.04652
	NMN	0.964132
	NMN	0.900241
	NMN	0.914977
	NMN	0.839221
	NMN	0.889999
	NMN	1.37771
	NMN	1.01188
	NMN	0.824383
	NMN	0.937197
	NMN	0.995776
	NMN	0.902409
	NMN	1.0788
	NMN	0.903163
	NMN	0.883452
	NMN	0.821319
	NMN	1.18524
	NMN	1
	NMN	0.935609
	NMN	0.841021
	NMN	0.951461
	NMN	1.23123
	NMN	1.07556
	NMN	0.988458
	NMN	1.16567
	NMN	1.0096
	NMN	0.871909
	NMN	1.08183
	NMN	0.874702
	NMN	1.06054
	NMN	0.78205
	NMN	0.941386
	NMN	0.920572
	NMN	1.1222
	NMN	1.02823
	NMN	0.976454
	NMN	0.59995
	NMN	0.799929
	NMN	1.15306
	NMN	1.04286
	NMN	0.82048
	NMN	1.14872
	NMN	1
	NMN	0.952427
	NMN	0.828618
	NMN	0.808122
	NMN	0.875352
	NMN	0.763356
	NMN	1.13985
	NMN	0.886422
	NMN	0.866559
	NMN	0.938513
	NMN	1.08068
	NMN	0.862173
	NMN	1.06915
	NMN	0.902456
	NMN	1.12934
	NMN	1.13021
	NMN	0.927451
	NMN	1.00678
	NMN	1.02178
	NMN	0.68547
	NMN	0.948891
	NMN	1.11778
	NMN	0.831953
	NMN	1.07794
	NMN	0.940717
	NMN	1.06475
	NMN	1.22359
	NMN	1.20049
	NMN	1.01076
	NMN	0.877217
	NMN	1.10658
	NMN	1.31535
	NMN	1.29204
	NMN	1.16483
	NMN	0.977909
	NMN	1.30928
	NMN	1.01827
	NMN	0.798457
	NMN	0.963384
	NMN	0.7187
	NMN	1.06062
	NMN	1.35982
	NMN	1.07993
	NMN	0.988158
	NMN	0.798025
	NMN	0.97532
	NMN	0.8777
	NMN	0.859154
[truncated: 11 more rows]

## Sheet: Extended Data Fig 2l
1500 cells (rows) per condition were randomly sampled and plotted in the figure.
total_DAPI	mean_EDU	gH2AX_foci	celltype	condition	sample_id
73572848	193.312	5	U2OS	NT	50
120620870	4917.12	33	U2OS	NT	50
124917770	4858.39	39	U2OS	NT	50
80884184	256.509	10	U2OS	NT	50
70665520	271.286	4	U2OS	NT	50
82196360	4743.19	8	U2OS	NT	50
72867176	176.849	4	U2OS	NT	50
77576248	177.652	4	U2OS	NT	50
93173952	6227.79	20	U2OS	NT	50
73340152	174.579	3	U2OS	NT	50
74877976	185.454	0	U2OS	NT	50
134949900	5840.12	30	U2OS	NT	50
85068952	4177.75	17	U2OS	NT	50
79604400	177.284	3	U2OS	NT	50
49378788	180.287	1	U2OS	NT	50
72461376	201.26	5	U2OS	NT	50
84540440	4876.06	27	U2OS	NT	50
75318864	1990.19	7	U2OS	NT	50
71662784	2413.14	3	U2OS	NT	50
77875776	190.071	10	U2OS	NT	50
77091424	263.445	5	U2OS	NT	50
79052216	206.681	8	U2OS	NT	50
78006192	214.848	3	U2OS	NT	50
63882332	183.365	2	U2OS	NT	50
173199120	4675.31	46	U2OS	NT	50
77983512	187.468	6	U2OS	NT	50
79056384	184.958	6	U2OS	NT	50
74782128	329.257	3	U2OS	NT	50
79877960	4164.45	16	U2OS	NT	50
79367928	198.517	4	U2OS	NT	50
78488320	262.412	6	U2OS	NT	50
78514376	1589.8	13	U2OS	NT	50
72901480	417.785	4	U2OS	NT	50
78911584	192.003	5	U2OS	NT	50
76647976	248.679	4	U2OS	NT	50
47698780	4001.89	6	U2OS	NT	50
73723592	219.985	1	U2OS	NT	50
136801660	220.226	8	U2OS	NT	50
77312568	276.436	6	U2OS	NT	50
76965792	205.628	7	U2OS	NT	50
77425784	477.975	2	U2OS	NT	50
48162096	4631.67	14	U2OS	NT	50
74804312	413.335	5	U2OS	NT	50
79153856	2204.33	11	U2OS	NT	50
102887070	6693.85	23	U2OS	NT	50
127975610	5932.25	43	U2OS	NT	50
79449640	220.205	3	U2OS	NT	50
102296230	5438.64	16	U2OS	NT	50
77773256	1924.82	6	U2OS	NT	50
94089280	6737.63	30	U2OS	NT	50
111824540	6427.11	37	U2OS	NT	50
80621992	2945.04	11	U2OS	NT	50
80103928	466.125	10	U2OS	NT	50
124984020	6789.67	33	U2OS	NT	50
127771450	7261.84	32	U2OS	NT	50
138626830	6373.93	46	U2OS	NT	50
55866468	433.385	17	U2OS	NT	50
147661740	3506.59	39	U2OS	NT	50
73920552	266.389	5	U2OS	NT	50
80376552	431.551	3	U2OS	NT	50
73252968	310.959	5	U2OS	NT	50
73248536	211.011	10	U2OS	NT	50
76734784	587.357	4	U2OS	NT	50
79083416	433.75	5	U2OS	NT	50
80025576	495.206	4	U2OS	NT	50
73123264	219.312	8	U2OS	NT	50
94876960	7366.95	19	U2OS	NT	50
74980472	478.902	4	U2OS	NT	50
73680312	207.23	11	U2OS	NT	50
78439480	314.363	2	U2OS	NT	50
78204480	251.356	9	U2OS	NT	50
87511504	233.388	5	U2OS	NT	50
92835440	4671.69	12	U2OS	NT	50
68875912	246.792	4	U2OS	NT	50
72709072	218.405	3	U2OS	NT	50
74670496	245.406	1	U2OS	NT	50
80891784	339.65	5	U2OS	NT	50
79900216	221.903	2	U2OS	NT	50
164112240	220.907	16	U2OS	NT	50
78509280	328.454	4	U2OS	NT	50
76047144	233.296	7	U2OS	NT	50
149815650	1365.27	18	U2OS	NT	50
80833864	3103.64	2	U2OS	NT	50
72674904	228.571	4	U2OS	NT	50
78677088	265.583	5	U2OS	NT	50
105892090	7785.35	6	U2OS	NT	50
77388280	233.772	2	U2OS	NT	50
74709696	448.752	2	U2OS	NT	50
74674136	228.835	3	U2OS	NT	50
75404640	556.219	1	U2OS	NT	50
73657472	315.862	3	U2OS	NT	50
132837220	6093.03	11	U2OS	NT	50
74007352	210.968	8	U2OS	NT	50
92716896	6683.5	20	U2OS	NT	50
52821672	225.328	1	U2OS	NT	50
71189176	253.627	7	U2OS	NT	50
166313040	458.782	7	U2OS	NT	50
81757568	332.274	8	U2OS	NT	50
79372920	404.469	1	U2OS	NT	50
71523928	214.397	9	U2OS	NT	50
77749712	314.252	2	U2OS	NT	50
93143088	5455.95	25	U2OS	NT	50
71963544	476.223	1	U2OS	NT	50
99990192	7256.34	29	U2OS	NT	50
121953640	5661.92	14	U2OS	NT	50
84536112	687.616	6	U2OS	NT	50
67263000	255.606	3	U2OS	NT	50
66048408	365.47	6	U2OS	NT	50
48145096	5849.83	10	U2OS	NT	50
152085460	264.914	4	U2OS	NT	50
82066112	1804.56	6	U2OS	NT	50
137852620	242.874	7	U2OS	NT	50
91514160	5154.75	7	U2OS	NT	50
87291448	236.07	4	U2OS	NT	50
87561408	6606.02	15	U2OS	NT	50
49532144	273.554	8	U2OS	NT	50
62841452	197.427	0	U2OS	NT	50
67487560	210.943	1	U2OS	NT	50
47209352	264.325	9	U2OS	NT	50
158744720	636.151	6	U2OS	NT	50
79676656	324.206	0	U2OS	NT	50
127423010	4617.97	17	U2OS	NT	50
62443504	246.861	1	U2OS	NT	50
62420000	195.625	0	U2OS	NT	50
73724160	3976.49	7	U2OS	NT	50
76845424	6104.21	9	U2OS	NT	50
72773680	211.119	8	U2OS	NT	50
82709464	6771.77	12	U2OS	NT	50
131083610	4484.78	17	U2OS	NT	50
68423224	272.331	0	U2OS	NT	50
66498888	206.512	1	U2OS	NT	50
67551640	594.616	3	U2OS	NT	50
53434204	3260.75	1	U2OS	NT	50
70276048	374.646	3	U2OS	NT	50
125600340	4572.63	6	U2OS	NT	50
71873304	3827.02	5	U2OS	NT	50
69269192	319.437	2	U2OS	NT	50
64383020	413.931	2	U2OS	NT	50
63144480	383.908	0	U2OS	NT	50
74449968	8177.24	1	U2OS	NT	50
64472588	259.04	5	U2OS	NT	50
82662080	168.5	5	U2OS	NT	50
88272120	3908.68	14	U2OS	NT	50
53502920	171.654	1	U2OS	NT	50
135072560	3835.11	36	U2OS	NT	50
56035768	195.88	3	U2OS	NT	50
88355488	282.799	6	U2OS	NT	50
49284700	235.834	1	U2OS	NT	50
76981688	244.261	6	U2OS	NT	50
67545832	186.546	2	U2OS	NT	50
110941900	6386.53	13	U2OS	NT	50
74803048	181.405	4	U2OS	NT	50
72724552	1764.16	2	U2OS	NT	50
83363616	288.077	2	U2OS	NT	50
50805480	606.088	1	U2OS	NT	50
67927856	173.303	2	U2OS	NT	50
140060880	308.026	4	U2OS	NT	50
85325416	4377.98	6	U2OS	NT	50
147217280	186.2	5	U2OS	NT	50
76502280	205.065	10	U2OS	NT	50
125829170	4212.16	30	U2OS	NT	50
76841648	196.307	2	U2OS	NT	50
74995920	191.763	4	U2OS	NT	50
74290408	185.683	2	U2OS	NT	50
81123560	186.48	4	U2OS	NT	50
69836312	179.788	1	U2OS	NT	50
80580224	185.789	7	U2OS	NT	50
67260576	194.181	3	U2OS	NT	50
137704050	198.904	3	U2OS	NT	50
150776240	197.799	9	U2OS	NT	50
78701952	199.318	6	U2OS	NT	50
65284604	339.778	5	U2OS	NT	50
67267432	182.049	0	U2OS	NT	50
112629740	3748.53	12	U2OS	NT	50
69381640	187.477	6	U2OS	NT	50
161883360	312.191	6	U2OS	NT	50
55423380	202.474	3	U2OS	NT	50
160889580	427.993	3	U2OS	NT	50
69770872	221.293	1	U2OS	NT	50
145216380	3712.89	10	U2OS	NT	50
67473872	188.973	0	U2OS	NT	50
65307884	223.985	0	U2OS	NT	50
74635136	194.224	0	U2OS	NT	50
130351900	4435.62	24	U2OS	NT	50
73601568	369.649	3	U2OS	NT	50
73958224	559.408	3	U2OS	NT	50
71779584	202.328	2	U2OS	NT	50
71529576	345.881	0	U2OS	NT	50
150508420	4357.33	27	U2OS	NT	50
53295284	212.208	0	U2OS	NT	50
71964120	688.435	10	U2OS	NT	50
48477928	291.086	1	U2OS	NT	50
82712760	6584.46	3	U2OS	NT	50
65711772	352.988	2	U2OS	NT	50
103210340	269.924	10	U2OS	NT	50
110277650	6120.84	16	U2OS	NT	50
94598320	7475.4	13	U2OS	NT	50
75839696	456.887	3	U2OS	NT	50
73180688	214.01	2	U2OS	NT	50
87535136	895.215	5	U2OS	NT	50
101509220	7608.6	14	U2OS	NT	50
83851504	6384.86	0	U2OS	NT	50
126278650	4066.24	12	U2OS	NT	50
127797770	2576.16	23	U2OS	NT	50
150305760	463.203	14	U2OS	NT	50
68589184	337.256	4	U2OS	NT	50
68683824	201.364	3	U2OS	NT	50
94293704	4605.87	0	U2OS	NT	50
81489736	417.013	3	U2OS	NT	50
69580536	202.893	7	U2OS	NT	50
71127488	241.945	6	U2OS	NT	50
144516270	1109.78	18	U2OS	NT	50
70759080	195.718	1	U2OS	NT	50
65683376	365.579	2	U2OS	NT	50
68262768	218.411	1	U2OS	NT	50
72093456	365.739	1	U2OS	NT	50
73333336	219.669	8	U2OS	NT	50
141843600	2090.19	10	U2OS	NT	50
72849352	221.43	9	U2OS	NT	50
124653810	3194.14	6	U2OS	NT	50
69367104	5132.17	5	U2OS	NT	50
95326824	4960.49	0	U2OS	NT	50
75623408	173.204	4	U2OS	NT	50
70147088	1618.07	6	U2OS	NT	50
80074752	204.327	11	U2OS	NT	50
65939956	173.079	2	U2OS	NT	50
163802430	172.36	22	U2OS	NT	50
83187240	3628.18	16	U2OS	NT	50
151738500	3652.79	33	U2OS	NT	50
108740160	7411.31	33	U2OS	NT	50
79046336	215.612	11	U2OS	NT	50
88914744	218.676	8	U2OS	NT	50
84273736	3334.93	9	U2OS	NT	50
61828044	3271.66	20	U2OS	NT	50
71469488	226.034	1	U2OS	NT	50
107681260	311.27	17	U2OS	NT	50
94174856	209.122	9	U2OS	NT	50
81963168	700.811	4	U2OS	NT	50
96966632	6465.03	11	U2OS	NT	50
129462020	177.192	15	U2OS	NT	50
83605728	5196.94	38	U2OS	NT	50
161366290	3775.41	48	U2OS	NT	50
67143072	472.458	3	U2OS	NT	50
148718880	1512.78	30	U2OS	NT	50
100532380	4929.15	34	U2OS	NT	50
160901740	233.822	31	U2OS	NT	50
155494610	3722.95	39	U2OS	NT	50
168134260	185.097	6	U2OS	NT	50
75710560	291.994	13	U2OS	NT	50
79738144	237.487	9	U2OS	NT	50
78498624	302.567	16	U2OS	NT	50
101396170	2709.45	13	U2OS	NT	50
77060552	213.395	2	U2OS	NT	50
151268430	286.343	6	U2OS	NT	50
77375584	229.32	1	U2OS	NT	50
96496136	3440.08	9	U2OS	NT	50
51296568	239.631	9	U2OS	NT	50
73209784	1508.8	20	U2OS	NT	50
78557392	214.955	2	U2OS	NT	50
83089864	204.793	5	U2OS	NT	50
91964536	5317.28	24	U2OS	NT	50
84744016	224.737	10	U2OS	NT	50
167685620	2547.2	16	U2OS	NT	50
105961990	226.228	8	U2OS	NT	50
77614616	1604.93	2	U2OS	NT	50
153905090	267.778	18	U2OS	NT	50
79655400	2421.35	5	U2OS	NT	50
92204200	3961.15	20	U2OS	NT	50
48289296	485.695	7	U2OS	NT	50
80480928	477.997	23	U2OS	NT	50
83701720	199.337	2	U2OS	NT	50
75570440	338.954	2	U2OS	NT	50
77271488	199.66	6	U2OS	NT	50
155599550	212.155	17	U2OS	NT	50
133956500	7424.87	18	U2OS	NT	50
46036296	248.938	3	U2OS	NT	50
133788260	7018.5	59	U2OS	NT	50
96369952	226.485	9	U2OS	NT	50
70707056	401.452	3	U2OS	NT	50
76749632	283.353	2	U2OS	NT	50
80144600	447.519	3	U2OS	NT	50
165913760	411.948	3	U2OS	NT	50
148417660	1572.14	30	U2OS	NT	50
102533140	4072.42	21	U2OS	NT	50
111945830	447.672	14	U2OS	NT	50
77290728	343.255	7	U2OS	NT	50
51940788	233.552	5	U2OS	NT	50
72424424	328.413	0	U2OS	NT	50
90878744	3753.52	27	U2OS	NT	50
84575256	311.119	4	U2OS	NT	50
105572990	4642.36	14	U2OS	NT	50
151392050	5080.1	13	U2OS	NT	50
74245864	220.878	4	U2OS	NT	50
82488128	2672.52	3	U2OS	NT	50
70640000	497.883	7	U2OS	NT	50
145991520	1660.37	32	U2OS	NT	50
79958984	236.505	8	U2OS	NT	50
129553310	250.126	8	U2OS	NT	50
152980660	443.163	17	U2OS	NT	50
75844672	220.707	4	U2OS	NT	50
81335408	3560.8	9	U2OS	NT	50
144946900	1830.62	30	U2OS	NT	50
135131650	4763.81	6	U2OS	NT	50
78319648	199.972	5	U2OS	NT	50
169733950	300.022	5	U2OS	NT	50
91750800	6235.36	12	U2OS	NT	50
71484456	211.754	10	U2OS	NT	50
75635520	203.96	7	U2OS	NT	50
71859432	229.972	11	U2OS	NT	50
72247672	205.341	5	U2OS	NT	50
93388616	4423.88	0	U2OS	NT	50
66469960	290.84	0	U2OS	NT	50
77513320	207.107	5	U2OS	NT	50
75989592	216.526	5	U2OS	NT	50
76992696	283.709	5	U2OS	NT	50
129127510	5012.41	12	U2OS	NT	50
74849560	1712.58	2	U2OS	NT	50
66109764	256.191	0	U2OS	NT	50
87753536	207.119	10	U2OS	NT	50
89253312	4535.16	12	U2OS	NT	50
88613960	5157.5	2	U2OS	NT	50
156576130	197.504	8	U2OS	NT	50
85000888	3369.69	4	U2OS	NT	50
132618950	4737.86	12	U2OS	NT	50
75337712	194.401	8	U2OS	NT	50
148979970	6014.53	20	U2OS	NT	50
69372008	193.038	1	U2OS	NT	50
77431272	193.106	3	U2OS	NT	50
81489304	6721.37	2	U2OS	NT	50
65697792	310.554	2	U2OS	NT	50
85241400	2903.55	0	U2OS	NT	50
69201760	4738.29	1	U2OS	NT	50
70806392	195.34	0	U2OS	NT	50
74781280	195.627	9	U2OS	NT	50
118777540	359.716	6	U2OS	NT	50
126179560	5107.2	23	U2OS	NT	50
67507832	193.27	3	U2OS	NT	50
67943728	191.061	3	U2OS	NT	50
73654800	2480.81	1	U2OS	NT	50
69724032	789.062	4	U2OS	NT	50
71606184	211.529	3	U2OS	NT	50
79837944	2958.99	1	U2OS	NT	50
69572960	226.155	2	U2OS	NT	50
68152656	310.328	1	U2OS	NT	50
69425176	3862.69	2	U2OS	NT	50
144222400	7543.71	14	U2OS	NT	50
57916044	189.975	3	U2OS	NT	50
95596000	5003.56	12	U2OS	NT	50
58266116	322.042	1	U2OS	NT	50
68230304	433.589	3	U2OS	NT	50
80034560	454.731	3	U2OS	NT	50
73562520	7355.77	13	U2OS	NT	50
153180510	2953.73	2	U2OS	NT	50
71896712	254.848	6	U2OS	NT	50
64467624	1163.78	5	U2OS	NT	50
64809608	463.502	0	U2OS	NT	50
71804544	2847.08	7	U2OS	NT	50
72035800	3558.71	9	U2OS	NT	50
65704196	229.973	13	U2OS	NT	50
101309100	7431.94	5	U2OS	NT	50
56351168	214.406	1	U2OS	NT	50
151914830	205.972	13	U2OS	NT	50
77514432	193.933	9	U2OS	NT	50
75832096	186.033	7	U2OS	NT	50
74029992	186.906	1	U2OS	NT	50
76517552	178.323	4	U2OS	NT	50
76624384	241.473	4	U2OS	NT	50
70401680	195.174	3	U2OS	NT	50
76477984	290.982	3	U2OS	NT	50
71069312	179.628	4	U2OS	NT	50
148545020	197.347	17	U2OS	NT	50
80197616	439.105	3	U2OS	NT	50
72814672	186.121	10	U2OS	NT	50
118844070	4234.14	14	U2OS	NT	50
95133944	5235.57	22	U2OS	NT	50
173749470	3942.55	19	U2OS	NT	50
66486852	205.392	2	U2OS	NT	50
74934440	275.33	8	U2OS	NT	50
71581648	224.491	6	U2OS	NT	50
79787400	562.585	5	U2OS	NT	50
67279008	190.664	0	U2OS	NT	50
81024032	3450.6	6	U2OS	NT	50
73909944	218.289	9	U2OS	NT	50
101971370	5620.25	9	U2OS	NT	50
73135968	475.87	9	U2OS	NT	50
145408610	2726.72	52	U2OS	NT	50
153281860	435.042	3	U2OS	NT	50
80353080	534.21	8	U2OS	NT	50
112067530	5249.92	36	U2OS	NT	50
81018960	448.514	4	U2OS	NT	50
75554848	685.897	8	U2OS	NT	50
162869660	348.823	24	U2OS	NT	50
85516856	3680.53	6	U2OS	NT	50
129173420	6116.99	46	U2OS	NT	50
45669564	268.728	1	U2OS	NT	50
95608648	7445.05	34	U2OS	NT	50
142171700	5425.12	9	U2OS	NT	50
112910620	6516.52	18	U2OS	NT	50
147238620	552.563	7	U2OS	NT	50
118391740	5958.48	35	U2OS	NT	50
157264880	365.757	14	U2OS	NT	50
83130480	3120.25	3	U2OS	NT	50
71683960	269.192	3	U2OS	NT	50
120854080	6867.75	37	U2OS	NT	50
94042952	4932.03	6	U2OS	NT	50
152596000	275.661	11	U2OS	NT	50
100933860	5230.09	18	U2OS	NT	50
88670944	5812.42	27	U2OS	NT	50
141153440	3772.49	35	U2OS	NT	50
149431230	416.603	2	U2OS	NT	50
52391252	707.509	5	U2OS	NT	50
105365860	4423.6	6	U2OS	NT	50
70098584	402.275	2	U2OS	NT	50
139765150	6488.99	35	U2OS	NT	50
71861592	348.958	2	U2OS	NT	50
72752624	209.312	3	U2OS	NT	50
79853864	229.036	1	U2OS	NT	50
142070580	3052.83	43	U2OS	NT	50
156184420	194.761	2	U2OS	NT	50
74532720	238.453	6	U2OS	NT	50
72792768	518.008	2	U2OS	NT	50
78736264	251.559	1	U2OS	NT	50
144476990	219.371	0	U2OS	NT	50
152431540	209.405	9	U2OS	NT	50
150615420	206.619	3	U2OS	NT	50
76953296	322.474	15	U2OS	NT	50
67801432	736.654	5	U2OS	NT	50
70533704	216.595	0	U2OS	NT	50
160400160	218.547	8	U2OS	NT	50
79399280	208.943	5	U2OS	NT	50
78320136	254.544	1	U2OS	NT	50
76154912	208.309	20	U2OS	NT	50
80830040	215.063	10	U2OS	NT	50
66603720	1623.6	1	U2OS	NT	50
73481048	451.089	2	U2OS	NT	50
78226824	208.105	5	U2OS	NT	50
77335456	3402.16	1	U2OS	NT	50
60659312	208.454	4	U2OS	NT	50
69601800	217.634	0	U2OS	NT	50
72697448	304.262	5	U2OS	NT	50
140822500	185.083	2	U2OS	NT	50
89675576	215.263	10	U2OS	NT	50
74917816	205.926	3	U2OS	NT	50
72796616	2322.85	3	U2OS	NT	50
88711640	5340.71	29	U2OS	NT	50
74142608	190.975	1	U2OS	NT	50
74946024	2084.61	1	U2OS	NT	50
72070344	211.98	9	U2OS	NT	50
71597936	2686.81	5	U2OS	NT	50
136423940	3180.94	17	U2OS	NT	50
61944744	190.688	1	U2OS	NT	50
74385512	243.091	9	U2OS	NT	50
146778850	193.626	2	U2OS	NT	50
53369324	189.703	0	U2OS	NT	50
73203608	240.531	7	U2OS	NT	50
70657616	364.974	5	U2OS	NT	50
70351936	249.527	6	U2OS	NT	50
53900600	213.792	1	U2OS	NT	50
140783980	341.593	29	U2OS	NT	50
51493396	405.421	1	U2OS	NT	50
92397136	208.572	1	U2OS	NT	50
64703460	224.699	1	U2OS	NT	50
62515792	280.312	2	U2OS	NT	50
142478610	208.821	15	U2OS	NT	50
76101456	3617.31	23	U2OS	NT	50
60730840	1914.37	5	U2OS	NT	50
68745024	210.901	7	U2OS	NT	50
66276668	206.053	1	U2OS	NT	50
141917390	199.377	6	U2OS	NT	50
70829072	259.004	6	U2OS	NT	50
165295570	6267.25	2	U2OS	NT	50
61730676	293.569	13	U2OS	NT	50
134030390	1074.09	6	U2OS	NT	50
94039096	205.163	7	U2OS	NT	50
71721624	4338.48	17	U2OS	NT	50
60226000	350.97	1	U2OS	NT	50
56440944	207.21	2	U2OS	NT	50
133180410	212.546	9	U2OS	NT	50
150342030	253.877	20	U2OS	NT	50
82627696	5391.17	17	U2OS	NT	50
72668480	2119.5	44	U2OS	NT	50
54416600	197.682	0	U2OS	NT	50
155967940	195.437	13	U2OS	NT	50
70547768	161.606	8	U2OS	NT	50
164071760	166.587	4	U2OS	NT	50
78180096	159.283	4	U2OS	NT	50
67511160	197.467	2	U2OS	NT	50
108254840	2738.89	1	U2OS	NT	50
106102020	3285.4	29	U2OS	NT	50
144048700	235.917	20	U2OS	NT	50
72290800	3409.67	16	U2OS	NT	50
57618716	1375.48	0	U2OS	NT	50
69346136	175.1	7	U2OS	NT	50
76126312	165.528	1	U2OS	NT	50
65714148	165.89	6	U2OS	NT	50
72586488	169.107	9	U2OS	NT	50
87301160	168.778	8	U2OS	NT	50
81185696	162.063	0	U2OS	NT	50
46845512	174.943	1	U2OS	NT	50
57274912	352.105	0	U2OS	NT	50
120128970	6316.07	44	U2OS	NT	50
155009260	166.118	11	U2OS	NT	50
126903300	186.944	2	U2OS	NT	50
78365848	2780.19	19	U2OS	NT	50
74622720	188.157	0	U2OS	NT	50
70363120	257.789	4	U2OS	NT	50
94740992	2280.57	1	U2OS	NT	50
78112912	170.662	8	U2OS	NT	50
69430824	191.806	2	U2OS	NT	50
71576256	202.175	6	U2OS	NT	50
75063176	203.862	6	U2OS	NT	50
66721096	224.598	0	U2OS	NT	50
86530264	3048.92	22	U2OS	NT	50
64449624	952.26	5	U2OS	NT	50
69950584	192.055	2	U2OS	NT	50
74350008	207.797	5	U2OS	NT	50
173688060	1812.38	11	U2OS	NT	50
142647760	211.028	7	U2OS	NT	50
76405792	353.808	7	U2OS	NT	50
81377560	189.85	10	U2OS	NT	50
75966832	1813.26	5	U2OS	NT	50
161352900	190.804	23	U2OS	NT	50
57735776	253.284	0	U2OS	NT	50
45483840	354.442	4	U2OS	NT	50
75401336	208.329	5	U2OS	NT	50
130305470	223.507	1	U2OS	NT	50
69705152	1970	0	U2OS	NT	50
57082104	178.711	4	U2OS	NT	50
77693896	2855.46	19	U2OS	NT	50
73705816	1846.5	5	U2OS	NT	50
53245452	192.27	2	U2OS	NT	50
79925224	2403.91	5	U2OS	NT	50
151964820	696.246	40	U2OS	NT	50
133149780	237.922	3	U2OS	NT	50
69229136	181.475	4	U2OS	NT	50
73796184	237.442	7	U2OS	NT	50
52428512	303.683	6	U2OS	NT	50
76466064	223.017	0	U2OS	NT	50
133671240	420.564	7	U2OS	NT	50
51709436	188.983	4	U2OS	NT	50
75783168	174.736	8	U2OS	NT	50
145819330	179.709	2	U2OS	NT	50
49234640	202.184	3	U2OS	NT	50
73460216	179.158	0	U2OS	NT	50
74476008	175.441	7	U2OS	NT	50
72740040	177.699	2	U2OS	NT	50
58867508	176.853	5	U2OS	NT	50
69670568	176.048	0	U2OS	NT	50
77230704	202.997	10	U2OS	NT	50
73392624	176.534	9	U2OS	NT	50
70296456	174.823	6	U2OS	NT	50
76806440	201.486	8	U2OS	NT	50
74454160	190.125	6	U2OS	NT	50
61007588	242.864	0	U2OS	NT	50
155130060	206.517	2	U2OS	NT	50
59907420	3530.39	1	U2OS	NT	50
72104152	179.49	7	U2OS	NT	50
53594484	183.586	2	U2OS	NT	50
55035668	177.88	1	U2OS	NT	50
129315790	4449.99	33	U2OS	NT	50
101755750	2761.63	0	U2OS	NT	50
74673032	188.552	5	U2OS	NT	50
72451624	234.741	3	U2OS	NT	50
71320232	4973.98	35	U2OS	NT	50
67729240	218.312	0	U2OS	NT	50
150837870	1124.58	2	U2OS	NT	50
74790296	264.951	4	U2OS	NT	50
63500640	390.522	5	U2OS	NT	50
70505232	185.718	20	U2OS	NT	50
95496256	6496.56	19	U2OS	NT	50
60855840	201.903	0	U2OS	NT	50
58648840	182.648	0	U2OS	NT	50
137180850	1458.5	20	U2OS	NT	50
68054496	184.645	11	U2OS	NT	50
130436850	4559.86	21	U2OS	NT	50
156046080	250.451	19	U2OS	NT	50
71090952	1265.62	3	U2OS	NT	50
145141010	218.527	10	U2OS	NT	50
61585564	180.312	2	U2OS	NT	50
133286780	202.716	20	U2OS	NT	50
57215700	1807.38	0	U2OS	NT	50
68249648	1934.07	7	U2OS	NT	50
67781696	193.854	7	U2OS	NT	50
65437304	192.02	11	U2OS	NT	50
138733700	187.978	8	U2OS	NT	50
66611192	202.004	10	U2OS	NT	50
78891976	2434.69	7	U2OS	NT	50
63152352	195.716	11	U2OS	NT	50
61182116	196.184	4	U2OS	NT	50
134465090	2226.81	5	U2OS	NT	50
67369480	185.485	13	U2OS	NT	50
82139512	3123.22	4	U2OS	NT	50
69254664	185.325	0	U2OS	NT	50
156383780	565.01	6	U2OS	NT	50
83411016	5217.46	6	U2OS	NT	50
136367220	4112.2	13	U2OS	NT	50
81894000	3440.16	3	U2OS	NT	50
130897940	3175.58	40	U2OS	NT	50
122566680	3879.34	12	U2OS	NT	50
70514904	185.824	7	U2OS	NT	50
120489960	3534.75	39	U2OS	NT	50
147465810	258.04	18	U2OS	NT	50
72555856	241.783	2	U2OS	NT	50
143009360	404.657	9	U2OS	NT	50
54611732	1665.5	0	U2OS	NT	50
138923020	3529.26	28	U2OS	NT	50
154447810	186.249	16	U2OS	NT	50
88259216	4782.32	1	U2OS	NT	50
117995770	4384.67	28	U2OS	NT	50
83467392	292.746	1	U2OS	NT	50
67048752	214.74	3	U2OS	NT	50
77435832	2992.47	0	U2OS	NT	50
76327432	271.979	4	U2OS	NT	50
67618624	464.801	0	U2OS	NT	50
79301336	193.573	5	U2OS	NT	50
69932792	225.044	0	U2OS	NT	50
79357608	3048.89	1	U2OS	NT	50
82975456	4154.39	4	U2OS	NT	50
68231848	390.648	1	U2OS	NT	50
56117196	181.521	0	U2OS	NT	50
71494336	206.481	5	U2OS	NT	50
73767200	527.055	4	U2OS	NT	50
72284832	363.727	4	U2OS	NT	50
96878328	3276.05	49	U2OS	NT	50
149400140	3295.49	62	U2OS	NT	50
69017440	228.281	2	U2OS	NT	50
120587050	6711.46	6	U2OS	NT	50
150420510	621.593	33	U2OS	NT	50
69281824	293.933	7	U2OS	NT	50
69990656	606.057	1	U2OS	NT	50
142611250	5596.69	38	U2OS	NT	50
80832056	3434.71	4	U2OS	NT	50
69204120	1847.29	16	U2OS	NT	50
66761568	395.323	1	U2OS	NT	50
116029150	5425.84	6	U2OS	NT	50
71391504	212.033	9	U2OS	NT	50
69037688	760.446	5	U2OS	NT	50
79614904	4109.03	3	U2OS	NT	50
71857960	205.147	4	U2OS	NT	50
86557136	3939.06	5	U2OS	NT	50
126593620	205.078	8	U2OS	NT	50
95574216	4410.16	0	U2OS	NT	50
76643992	657.152	3	U2OS	NT	50
72218320	382.242	0	U2OS	NT	50
124061080	4330.37	39	U2OS	NT	50
147648560	411.291	13	U2OS	NT	50
150540740	3294.73	65	U2OS	NT	50
53354708	227.238	0	U2OS	NT	50
148945220	211.062	3	U2OS	NT	50
67441192	445.152	0	U2OS	NT	50
66054800	196.318	3	U2OS	NT	50
85790832	3934	12	U2OS	NT	50
145943550	200.849	4	U2OS	NT	50
77525368	3943.96	10	U2OS	NT	50
66792500	3683.41	0	U2OS	NT	50
102097790	5215.61	19	U2OS	NT	50
70635704	247.982	2	U2OS	NT	50
121000550	2309.39	53	U2OS	NT	50
136984940	3238.72	41	U2OS	NT	50
72586256	324.832	2	U2OS	NT	50
66386388	420.106	0	U2OS	NT	50
72042256	1381.82	2	U2OS	NT	50
70755160	222.287	6	U2OS	NT	50
89397040	4354.18	12	U2OS	NT	50
83888992	4788.9	1	U2OS	NT	50
95734696	6376.28	4	U2OS	NT	50
113488110	3646.01	2	U2OS	NT	50
79206880	4043.49	10	U2OS	NT	50
73760008	2865.28	12	U2OS	NT	50
144567920	2930.18	47	U2OS	NT	50
110211130	411.457	2	U2OS	NT	50
124652680	7433.61	35	U2OS	NT	50
61606380	4122.48	0	U2OS	NT	50
127769580	700.268	7	U2OS	NT	50
73243888	601.496	2	U2OS	NT	50
70449984	195.964	4	U2OS	NT	50
80196840	4153.44	21	U2OS	NT	50
125111160	5739.16	57	U2OS	NT	50
123501340	5943.71	20	U2OS	NT	50
83016288	6171.89	5	U2OS	NT	50
120272200	6727.17	43	U2OS	NT	50
71680592	5538.64	1	U2OS	NT	50
99045832	6471.99	22	U2OS	NT	50
66259820	172.543	1	U2OS	NT	50
98020952	164.916	5	U2OS	NT	50
75435872	166.824	0	U2OS	NT	50
136962160	209.754	33	U2OS	NT	50
62472824	957.026	0	U2OS	NT	50
122859310	170.479	3	U2OS	NT	50
80068840	3391.76	1	U2OS	NT	50
67025528	1097.5	2	U2OS	NT	50
73393976	212.168	0	U2OS	NT	50
109501120	4715.56	32	U2OS	NT	50
109978350	2498.05	0	U2OS	NT	50
159201520	201.632	3	U2OS	NT	50
70106472	335.57	5	U2OS	NT	50
104294900	6717.85	31	U2OS	NT	50
64749464	335.799	7	U2OS	NT	50
132623050	4028.05	17	U2OS	NT	50
64684548	735.501	0	U2OS	NT	50
140621260	164.381	4	U2OS	NT	50
69033544	425.788	3	U2OS	NT	50
71433000	202.289	2	U2OS	NT	50
67923608	181.263	4	U2OS	NT	50
49724348	171.535	0	U2OS	NT	50
70711608	1492.98	5	U2OS	NT	50
67662104	176.09	8	U2OS	NT	50
71709288	186.065	3	U2OS	NT	50
69666736	173.903	2	U2OS	NT	50
68364536	177.238	6	U2OS	NT	50
125754220	171.561	2	U2OS	NT	50
68264320	245.372	3	U2OS	NT	50
78687888	4742.92	4	U2OS	NT	50
72228488	186.822	2	U2OS	NT	50
152414460	1205.57	12	U2OS	NT	50
70679800	196.696	4	U2OS	NT	50
71702832	180.434	1	U2OS	NT	50
135198700	2991.36	77	U2OS	NT	50
61429064	6136.48	4	U2OS	NT	50
79320160	4520.6	3	U2OS	NT	50
72723568	237.086	0	U2OS	NT	50
88536144	4240.65	8	U2OS	NT	50
74805376	184.998	5	U2OS	NT	50
77670672	200.232	10	U2OS	NT	50
77087976	230.77	8	U2OS	NT	50
76771064	4628.12	5	U2OS	NT	50
165857150	5325.96	2	U2OS	NT	50
71132896	4392.07	4	U2OS	NT	50
71730368	1954.69	13	U2OS	NT	50
154361010	186.179	9	U2OS	NT	50
63656216	266.962	1	U2OS	NT	50
65830084	188.977	2	U2OS	NT	50
132180080	4644.45	10	U2OS	NT	50
64517180	749.44	0	U2OS	NT	50
66939212	2593.46	4	U2OS	NT	50
82292472	6332.17	2	U2OS	NT	50
65115292	354.074	2	U2OS	NT	50
136414190	5639.17	51	U2OS	NT	50
68282064	207.391	6	U2OS	NT	50
76887808	300.118	13	U2OS	NT	50
74320312	216.636	9	U2OS	NT	50
79045640	5797.12	17	U2OS	NT	50
173282300	4527.62	55	U2OS	NT	50
50931416	187.007	2	U2OS	NT	50
55037176	190.29	3	U2OS	NT	50
71933456	3058.73	7	U2OS	NT	50
77992960	6784.23	2	U2OS	NT	50
61426104	215.909	0	U2OS	NT	50
71644360	342.968	1	U2OS	NT	50
69421136	962.592	3	U2OS	NT	50
69712944	195.849	4	U2OS	NT	50
79731848	243.21	9	U2OS	NT	50
50553424	211.685	1	U2OS	NT	50
76342344	270.445	5	U2OS	NT	50
146464420	278.259	30	U2OS	NT	50
70719328	3723.3	0	U2OS	NT	50
65683352	204.273	0	U2OS	NT	50
139601090	6428.6	40	U2OS	NT	50
127880530	4789.08	67	U2OS	NT	50
69706032	191.78	2	U2OS	NT	50
66085724	204.773	1	U2OS	NT	50
130799990	4693.46	63	U2OS	NT	50
60433964	300.389	0	U2OS	NT	50
71258880	205.714	5	U2OS	NT	50
69088968	194.947	3	U2OS	NT	50
74665000	362.569	3	U2OS	NT	50
69966744	297.651	1	U2OS	NT	50
84210040	5143.32	9	U2OS	NT	50
145695760	226.544	31	U2OS	NT	50
68374992	189.874	1	U2OS	NT	50
66059720	201.903	0	U2OS	NT	50
66971456	215.21	6	U2OS	NT	50
101574340	6165.98	52	U2OS	NT	50
141490140	188.466	10	U2OS	NT	50
62376936	184.234	3	U2OS	NT	50
137443780	217.01	16	U2OS	NT	50
139357890	369.448	51	U2OS	NT	50
50629876	152.79	1	U2OS	NT	50
81625960	1976.98	8	U2OS	NT	50
53644064	159.762	6	U2OS	NT	50
65147664	160.394	2	U2OS	NT	50
51651092	1277.32	2	U2OS	NT	50
71601080	195.813	5	U2OS	NT	50
108364880	3617.67	15	U2OS	NT	50
68365480	162.671	8	U2OS	NT	50
51306624	1340.53	0	U2OS	NT	50
49309856	176.237	1	U2OS	NT	50
76137672	179.466	3	U2OS	NT	50
67108952	173.709	6	U2OS	NT	50
69431656	175.279	3	U2OS	NT	50
102141490	3522.9	13	U2OS	NT	50
60248484	229.281	6	U2OS	NT	50
136162000	178.613	13	U2OS	NT	50
152714460	249.715	46	U2OS	NT	50
155796720	169.475	31	U2OS	NT	50
153442530	239.503	13	U2OS	NT	50
128290940	4692.14	52	U2OS	NT	50
150749470	2280.16	67	U2OS	NT	50
153230420	179.739	28	U2OS	NT	50
111316340	6299.83	62	U2OS	NT	50
111185170	3316.64	3	U2OS	NT	50
142506100	4297.21	30	U2OS	NT	50
128591740	3914.76	18	U2OS	NT	50
75461656	234.272	9	U2OS	NT	50
152353100	190.414	14	U2OS	NT	50
145239330	193.509	8	U2OS	NT	50
60134572	4243.89	1	U2OS	NT	50
102752040	5636.04	7	U2OS	NT	50
143626830	2244.91	37	U2OS	NT	50
171288540	265.135	10	U2OS	NT	50
147248480	262.741	27	U2OS	NT	50
73212992	188.131	11	U2OS	NT	50
76257504	182.147	6	U2OS	NT	50
69178816	170.974	6	U2OS	NT	50
79172640	185.389	3	U2OS	NT	50
69260520	989.102	8	U2OS	NT	50
77986984	185.287	3	U2OS	NT	50
146139440	180.993	9	U2OS	NT	50
78464152	200.878	5	U2OS	NT	50
74597192	185.94	4	U2OS	NT	50
148473040	214.002	13	U2OS	NT	50
101300070	6623.11	40	U2OS	NT	50
106670210	5305.8	40	U2OS	NT	50
147989220	235.946	10	U2OS	NT	50
83494104	4669.17	29	U2OS	NT	50
84948536	5191.27	23	U2OS	NT	50
146380420	239.041	21	U2OS	NT	50
104286230	5542.5	43	U2OS	NT	50
84976936	4111.35	19	U2OS	NT	50
79422704	351.185	8	U2OS	NT	50
121631300	6678.95	48	U2OS	NT	50
77449456	208.296	6	U2OS	NT	50
86654864	6160.33	9	U2OS	NT	50
77563904	197.68	12	U2OS	NT	50
74651080	214.562	9	U2OS	NT	50
75705008	181.602	10	U2OS	NT	50
149260270	381.065	36	U2OS	NT	50
46682536	210.421	4	U2OS	NT	50
73707808	387.462	9	U2OS	NT	50
68582296	255.166	2	U2OS	NT	50
72256488	174.611	8	U2OS	NT	50
74875712	179.117	10	U2OS	NT	50
113202190	4542.63	28	U2OS	NT	50
67983352	181.708	5	U2OS	NT	50
68058960	177.337	7	U2OS	NT	50
71432160	176.935	8	U2OS	NT	50
73247352	179.988	2	U2OS	NT	50
126170250	5694.77	38	U2OS	NT	50
92814672	5476.65	33	U2OS	NT	50
148961140	188.663	16	U2OS	NT	50
68811112	173.199	10	U2OS	NT	50
70113784	176.544	15	U2OS	NT	50
69995648	176.556	3	U2OS	NT	50
70914752	1548	8	U2OS	NT	50
90152104	5936.76	18	U2OS	NT	50
147602780	187.037	20	U2OS	NT	50
147623380	192.573	11	U2OS	NT	50
147845940	181.083	14	U2OS	NT	50
69847880	181.422	14	U2OS	NT	50
143606290	236.518	18	U2OS	NT	50
142858130	186.255	18	U2OS	NT	50
135614340	209.433	22	U2OS	NT	50
55615036	2466.84	10	U2OS	NT	50
67089996	199.432	1	U2OS	NT	50
139362780	202.655	36	U2OS	NT	50
132686770	154.782	3	U2OS	NT	50
59340528	159.016	6	U2OS	NT	50
60389024	148.376	4	U2OS	NT	50
64358996	164.323	8	U2OS	NT	50
58943468	2598.3	16	U2OS	NT	50
128501020	165.612	2	U2OS	NT	50
64674680	162.754	6	U2OS	NT	50
65084716	151.687	1	U2OS	NT	50
60736672	178.619	12	U2OS	NT	50
65722168	168.293	8	U2OS	NT	50
56124640	157.761	2	U2OS	NT	50
62905688	161.424	2	U2OS	NT	50
63155552	167.061	7	U2OS	NT	50
65650004	156.339	1	U2OS	NT	50
61789452	158.934	1	U2OS	NT	50
67385112	165.987	1	U2OS	NT	50
75113456	208.703	19	U2OS	NT	50
114574000	5672.09	49	U2OS	NT	50
71980568	175.238	6	U2OS	NT	50
67405816	179.349	4	U2OS	NT	50
140223820	158.962	11	U2OS	NT	50
63908792	196.845	5	U2OS	NT	50
153005340	186.402	17	U2OS	NT	50
71780464	178.065	3	U2OS	NT	50
97355464	5138.62	45	U2OS	NT	50
85422728	3183.31	0	U2OS	NT	50
147801550	167.198	12	U2OS	NT	50
47622772	3483.67	11	U2OS	NT	50
70626016	165.601	3	U2OS	NT	50
143813820	170.795	11	U2OS	NT	50
72289904	171.664	4	U2OS	NT	50
76816304	170.799	3	U2OS	NT	50
46051912	164.427	2	U2OS	NT	50
67242672	221.874	3	U2OS	NT	50
70147048	2207.62	7	U2OS	NT	50
60291604	175.286	0	U2OS	NT	50
68437816	165.318	1	U2OS	NT	50
72146672	2341.96	11	U2OS	NT	50
67535240	167.41	1	U2OS	NT	50
68694240	168.133	1	U2OS	NT	50
66156712	169.576	2	U2OS	NT	50
67482096	185.603	2	U2OS	NT	50
63903760	167.067	1	U2OS	NT	50
68132256	210.406	7	U2OS	NT	50
97040216	3396.47	9	U2OS	NT	50
108413230	5214.89	45	U2OS	NT	50
68198768	192.441	4	U2OS	NT	50
61302220	190.513	2	U2OS	NT	50
75679096	3270.01	18	U2OS	NT	50
148881070	179.516	10	U2OS	NT	50
56373320	170.823	0	U2OS	NT	50
68702848	256.466	8	U2OS	NT	50
85660736	3713.45	17	U2OS	NT	50
97008280	5546.83	2	U2OS	NT	50
105165060	5821.02	40	U2OS	NT	50
92272912	6131.95	15	U2OS	NT	50
60246184	178.364	0	U2OS	NT	50
73096272	1648.08	11	U2OS	NT	50
68684504	196.606	10	U2OS	NT	50
72549512	3837.25	10	U2OS	NT	50
72570600	216.55	8	U2OS	NT	50
61828884	223.756	4	U2OS	NT	50
98426248	6747	10	U2OS	NT	50
71672384	1995.15	6	U2OS	NT	50
130476350	231.567	4	U2OS	NT	50
66773284	217.573	5	U2OS	NT	50
117164330	6896.25	19	U2OS	NT	50
77562752	5462.82	29	U2OS	NT	50
136615150	181.757	4	U2OS	NT	50
125787340	5485.13	62	U2OS	NT	50
66515820	2431.1	9	U2OS	NT	50
64292948	276.317	3	U2OS	NT	50
89485944	4335.7	12	U2OS	NT	50
63231288	2353.74	7	U2OS	NT	50
74536296	2607.6	14	U2OS	NT	50
70424128	338.212	6	U2OS	NT	50
60196684	299.598	3	U2OS	NT	50
140972030	318.122	44	U2OS	NT	50
92438712	5341.8	31	U2OS	NT	50
109381770	4411.53	26	U2OS	NT	50
66997864	210.228	10	U2OS	NT	50
106953900	5612.24	23	U2OS	NT	50
118868900	4469.67	61	U2OS	NT	50
51075368	209.343	7	U2OS	NT	50
137340350	217.04	12	U2OS	NT	50
69839184	4065.79	21	U2OS	NT	50
85069680	4917.48	44	U2OS	NT	50
88041648	2721.57	6	U2OS	NT	50
51468368	163.155	2	U2OS	NT	50
69455008	2389.28	4	U2OS	NT	50
101838930	2561.2	7	U2OS	NT	50
72234208	2143.49	3	U2OS	NT	50
69139752	164.078	2	U2OS	NT	50
69412944	170.062	3	U2OS	NT	50
63888104	163.934	1	U2OS	NT	50
79581936	2461.93	4	U2OS	NT	50
63676292	434.952	6	U2OS	NT	50
69543544	187.657	3	U2OS	NT	50
70356512	177.068	2	U2OS	NT	50
69126352	167.884	2	U2OS	NT	50
67675232	166.332	1	U2OS	NT	50
132994100	243.431	3	U2OS	NT	50
66911040	167.966	4	U2OS	NT	50
78314288	343.059	6	U2OS	NT	50
76418832	1365.56	1	U2OS	NT	50
124804090	4419.76	31	U2OS	NT	50
134114770	173.964	1	U2OS	NT	50
70117784	173.028	7	U2OS	NT	50
103435090	2078.97	0	U2OS	NT	50
74884448	1368.98	2	U2OS	NT	50
69334632	170.695	3	U2OS	NT	50
73863232	175.392	6	U2OS	NT	50
151508500	172.994	5	U2OS	NT	50
68067896	185.974	4	U2OS	NT	50
76080984	183.652	4	U2OS	NT	50
81967400	173.058	5	U2OS	NT	50
75761272	178.97	8	U2OS	NT	50
77634608	173.35	3	U2OS	NT	50
72311008	176.984	3	U2OS	NT	50
80562344	173.241	11	U2OS	NT	50
75122360	1370	12	U2OS	NT	50
65185340	175.166	1	U2OS	NT	50
72658560	2136.33	17	U2OS	NT	50
66942160	172.798	3	U2OS	NT	50
131470410	2242	14	U2OS	NT	50
74603200	174.25	5	U2OS	NT	50
76101496	171.954	7	U2OS	NT	50
59006092	182.282	2	U2OS	NT	50
71549840	199.513	3	U2OS	NT	50
137240210	185.725	13	U2OS	NT	50
98651272	3650.43	10	U2OS	NT	50
72408592	174.915	12	U2OS	NT	50
93241280	3366.8	4	U2OS	NT	50
66346244	176.118	8	U2OS	NT	50
69470120	244.78	12	U2OS	NT	50
151900850	2046.67	13	U2OS	NT	50
77393408	3102.41	27	U2OS	NT	50
77139600	2216.91	21	U2OS	NT	50
142894180	184.849	9	U2OS	NT	50
143853710	2400.68	27	U2OS	NT	50
66887696	179.089	10	U2OS	NT	50
156172430	377.978	5	U2OS	NT	50
67376144	196.558	2	U2OS	NT	50
128246300	189.917	18	U2OS	NT	50
65074044	478.995	0	U2OS	NT	50
73772352	419.497	1	U2OS	NT	50
151988400	1329.38	31	U2OS	NT	50
82132952	3439.8	2	U2OS	NT	50
144239300	185.968	21	U2OS	NT	50
151408460	254.554	22	U2OS	NT	50
149705280	2260.73	32	U2OS	NT	50
148496260	188.729	37	U2OS	NT	50
79446840	3329.84	2	U2OS	NT	50
134698080	3116.17	38	U2OS	NT	50
72963184	185.732	8	U2OS	NT	50
149841630	2581.6	25	U2OS	NT	50
66166820	353.366	2	U2OS	NT	50
75231672	184.225	4	U2OS	NT	50
144311060	203.866	18	U2OS	NT	50
76199096	530.084	3	U2OS	NT	50
72023472	3427.24	1	U2OS	NT	50
70875240	324.325	1	U2OS	NT	50
73069160	444.513	7	U2OS	NT	50
66449856	226.225	6	U2OS	NT	50
86164600	4761.47	11	U2OS	NT	50
69726024	194.643	6	U2OS	NT	50
53891640	175.964	9	U2OS	NT	50
94217840	5509.38	6	U2OS	NT	50
92006264	3850.88	25	U2OS	NT	50
69374080	1315.6	2	U2OS	NT	50
47500676	315.244	9	U2OS	NT	50
64278048	3095.99	0	U2OS	NT	50
72209880	189.635	9	U2OS	NT	50
65211228	188.522	3	U2OS	NT	50
65771288	183.997	2	U2OS	NT	50
137537860	218.674	1	U2OS	NT	50
67799584	1832.28	6	U2OS	NT	50
142197300	221.016	6	U2OS	NT	50
62332328	1186.34	9	U2OS	NT	50
69689176	3262.93	25	U2OS	NT	50
59943136	182.8	8	U2OS	NT	50
139900190	192.424	18	U2OS	NT	50
123536620	4093.55	40	U2OS	NT	50
145967260	277.964	18	U2OS	NT	50
53947720	193.793	1	U2OS	NT	50
70038328	165.332	3	U2OS	NT	50
67670064	161.706	4	U2OS	NT	50
76623352	178.34	2	U2OS	NT	50
74502600	321.484	5	U2OS	NT	50
75428480	163.438	0	U2OS	NT	50
92228760	3159.12	8	U2OS	NT	50
63227232	1177.45	4	U2OS	NT	50
90816352	4802.71	21	U2OS	NT	50
74346984	205.01	4	U2OS	NT	50
157692100	228.776	25	U2OS	NT	50
164389250	165.343	7	U2OS	NT	50
56775760	181.496	2	U2OS	NT	50
150560960	185.283	3	U2OS	NT	50
74505920	166.016	5	U2OS	NT	50
81539192	3167.4	12	U2OS	NT	50
80149720	289.719	4	U2OS	NT	50
82703368	160.357	3	U2OS	NT	50
104123110	3638.18	2	U2OS	NT	50
70650152	177.487	3	U2OS	NT	50
65926144	820.72	1	U2OS	NT	50
74523816	170.454	5	U2OS	NT	50
71486296	162.66	4	U2OS	NT	50
151441300	166.577	17	U2OS	NT	50
74755384	171.287	5	U2OS	NT	50
78870464	165.682	4	U2OS	NT	50
74535848	167.557	2	U2OS	NT	50
74683736	172.007	3	U2OS	NT	50
84484072	166.735	7	U2OS	NT	50
154209100	176.104	18	U2OS	NT	50
75213104	163.863	1	U2OS	NT	50
78352576	166.971	4	U2OS	NT	50
147877580	172.088	6	U2OS	NT	50
153675760	169.102	11	U2OS	NT	50
75343280	166.541	3	U2OS	NT	50
69643856	167.754	1	U2OS	NT	50
62051648	239.199	0	U2OS	NT	50
100721220	5061.72	21	U2OS	NT	50
78324024	186.06	2	U2OS	NT	50
75042752	169.487	3	U2OS	NT	50
69421088	182.963	3	U2OS	NT	50
61640876	185.939	7	U2OS	NT	50
61926704	408.797	0	U2OS	NT	50
153483100	184.546	17	U2OS	NT	50
72612760	171.685	2	U2OS	NT	50
67384648	184.397	1	U2OS	NT	50
92776448	4617.4	14	U2OS	NT	50
80581024	190.753	3	U2OS	NT	50
164773700	181.685	9	U2OS	NT	50
76696856	4111.19	3	U2OS	NT	50
66486264	1115.03	1	U2OS	NT	50
70739624	263.102	0	U2OS	NT	50
80171408	413.7	2	U2OS	NT	50
147203810	238.895	17	U2OS	NT	50
81420480	4086.86	5	U2OS	NT	50
62477288	181.967	3	U2OS	NT	50
92487000	3682.13	20	U2OS	NT	50
158051790	177.616	25	U2OS	NT	50
72890880	236.251	0	U2OS	NT	50
114852840	4353.72	9	U2OS	NT	50
139089680	649.216	5	U2OS	NT	50
78456768	187.074	5	U2OS	NT	50
48667504	179.656	5	U2OS	NT	50
91345264	5145.24	5	U2OS	NT	50
71405192	262.245	5	U2OS	NT	50
68022640	222.707	15	U2OS	NT	50
74129040	1897.03	5	U2OS	NT	50
67339624	354.779	2	U2OS	NT	50
71192264	178.624	3	U2OS	NT	50
65499320	1110.57	1	U2OS	NT	50
75235040	184.489	3	U2OS	NT	50
45498480	183.821	1	U2OS	NT	50
69191672	181.151	1	U2OS	NT	50
65565916	184.18	0	U2OS	NT	50
139700260	194.359	9	U2OS	NT	50
139494620	203.45	8	U2OS	NT	50
139863790	192.893	12	U2OS	NT	50
71068936	184.884	8	U2OS	NT	50
56711548	187.404	0	U2OS	NT	50
72770392	202.378	7	U2OS	NT	50
47094356	186.924	10	U2OS	NT	50
70493288	424.032	23	U2OS	NT	50
74575448	517.33	2	U2OS	NT	50
66598800	188.751	14	U2OS	NT	50
76469760	3758.25	29	U2OS	NT	50
50565260	198.689	6	U2OS	NT	50
141132990	5608.83	22	U2OS	NT	50
103349310	5294.22	5	U2OS	NT	50
70780664	3434.15	6	U2OS	NT	50
67207216	231.662	8	U2OS	NT	50
133888910	199.644	7	U2OS	NT	50
136916780	240.237	46	U2OS	NT	50
66345264	192.473	11	U2OS	NT	50
73398096	538.262	7	U2OS	NT	50
61101856	199.211	0	U2OS	NT	50
133630930	331.364	3	U2OS	NT	50
62692516	225.636	6	U2OS	NT	50
59603208	1003.59	8	U2OS	NT	50
66742108	192.927	3	U2OS	NT	50
64663780	198.956	3	U2OS	NT	50
62468768	211.838	10	U2OS	NT	50
51580096	171.532	1	U2OS	NT	50
61096096	184.092	2	U2OS	NT	50
64719044	166.482	3	U2OS	NT	50
69621688	181.555	8	U2OS	NT	50
54960412	1794.8	8	U2OS	NT	50
81599008	192.996	6	U2OS	NT	50
70888504	331.254	4	U2OS	NT	50
128766640	168.83	6	U2OS	NT	50
79394736	203.244	1	U2OS	NT	50
85677440	192.571	5	U2OS	NT	50
83721528	2254.38	2	U2OS	NT	50
57987404	4135.15	7	U2OS	NT	50
59678548	3811.86	5	U2OS	NT	50
79952384	215.692	0	U2OS	NT	50
75460240	210.275	6	U2OS	NT	50
85807944	1270.56	7	U2OS	NT	50
92404752	3044.86	5	U2OS	NT	50
61872188	191.737	3	U2OS	NT	50
83864664	1766.76	5	U2OS	NT	50
78125608	219.927	3	U2OS	NT	50
45874128	1608.51	5	U2OS	NT	50
74189800	190.786	2	U2OS	NT	50
165395820	207.85	7	U2OS	NT	50
73206648	374.107	3	U2OS	NT	50
98503232	3930.23	13	U2OS	NT	50
76957336	191.455	2	U2OS	NT	50
75361000	247.764	7	U2OS	NT	50
76705608	287.814	7	U2OS	NT	50
69314304	2416.58	17	U2OS	NT	50
81122248	1726.95	13	U2OS	NT	50
92044872	4168.75	8	U2OS	NT	50
79557024	181.079	4	U2OS	NT	50
56935112	199.579	2	U2OS	NT	50
81282288	551.794	9	U2OS	NT	50
115013850	5502.1	16	U2OS	NT	50
156685840	995.041	22	U2OS	NT	50
165069420	400.616	2	U2OS	NT	50
155043310	215.612	16	U2OS	NT	50
97562264	2907.01	4	U2OS	NT	50
74986016	254.527	0	U2OS	NT	50
63449220	1850.03	0	U2OS	NT	50
85767848	4756.06	8	U2OS	NT	50
76001720	355.957	0	U2OS	NT	50
94201552	4812.39	10	U2OS	NT	50
69331808	332.193	4	U2OS	NT	50
148973010	627.467	41	U2OS	NT	50
78494136	281.612	5	U2OS	NT	50
89739112	4992.53	22	U2OS	NT	50
76880504	4686.88	21	U2OS	NT	50
81463976	1250.29	3	U2OS	NT	50
81291480	313.436	4	U2OS	NT	50
108699690	253.781	2	U2OS	NT	50
75820504	2461.73	2	U2OS	NT	50
154408020	224.538	4	U2OS	NT	50
74156360	216.497	6	U2OS	NT	50
98338024	3989.26	2	U2OS	NT	50
115486460	202.067	8	U2OS	NT	50
68719808	233.164	8	U2OS	NT	50
76068312	601.124	0	U2OS	NT	50
67103884	333.242	3	U2OS	NT	50
71395968	1828.06	0	U2OS	NT	50
64868316	220.131	23	U2OS	NT	50
70437080	197.534	5	U2OS	NT	50
103667410	5707.55	21	U2OS	NT	50
155097300	224.177	24	U2OS	NT	50
64565508	5731.44	9	U2OS	NT	50
146810480	239.313	6	U2OS	NT	50
121082300	186.268	7	U2OS	NT	50
106004060	5068.57	6	U2OS	NT	50
68339664	530.684	2	U2OS	NT	50
158367540	540.422	15	U2OS	NT	50
86713744	5095.43	12	U2OS	NT	50
76036016	188.42	5	U2OS	NT	50
70281888	186.606	1	U2OS	NT	50
72503160	200.78	3	U2OS	NT	50
80582616	192.171	4	U2OS	NT	50
138735010	318.405	8	U2OS	NT	50
80916896	728.535	3	U2OS	NT	50
156790350	285.82	14	U2OS	NT	50
64532576	299.438	3	U2OS	NT	50
90410632	4681.85	7	U2OS	NT	50
58573052	250.913	0	U2OS	NT	50
80643984	2370.92	3	U2OS	NT	50
159379490	319.545	1	U2OS	NT	50
116380740	231.217	12	U2OS	NT	50
67187776	283.012	1	U2OS	NT	50
75541120	189.4	5	U2OS	NT	50
69729000	195.058	1	U2OS	NT	50
97321608	6261.13	10	U2OS	NT	50
77673144	4701.28	0	U2OS	NT	50
71069664	4240.81	0	U2OS	NT	50
172960180	223.184	7	U2OS	NT	50
132710810	4298.67	2	U2OS	NT	50
78514848	508.381	4	U2OS	NT	50
72140688	203.387	1	U2OS	NT	50
81020696	4929.43	1	U2OS	NT	50
94698568	4503.19	27	U2OS	NT	50
69169728	218.558	2	U2OS	NT	50
85054968	451.645	8	U2OS	NT	50
45160752	191.605	0	U2OS	NT	50
69012640	237.503	2	U2OS	NT	50
72852568	248.689	6	U2OS	NT	50
67992160	273.997	4	U2OS	NT	50
174258700	3040.33	3	U2OS	NT	50
53719924	267.278	1	U2OS	NT	50
170055230	235.331	13	U2OS	NT	50
75114504	300.839	7	U2OS	NT	50
70608104	538.87	1	U2OS	NT	50
68927168	326.975	1	U2OS	NT	50
128184760	3481.76	1	U2OS	NT	50
123051860	5154.47	10	U2OS	NT	50
52909668	299.117	5	U2OS	NT	50
62403120	397.76	2	U2OS	NT	50
118564900	5473.63	4	U2OS	NT	50
126093350	907.944	0	U2OS	NT	50
45606004	396.965	1	U2OS	NT	50
141218590	269.615	4	U2OS	NT	50
137434860	4225.05	12	U2OS	NT	50
89558952	3995.89	19	U2OS	NT	50
141356910	6422.39	21	U2OS	NT	50
80239840	294.572	8	U2OS	NT	50
66562100	165.762	9	U2OS	NT	50
155474540	2447.75	51	U2OS	NT	50
59965280	163.203	5	U2OS	NT	50
63132732	169.773	5	U2OS	NT	50
74446672	162.267	6	U2OS	NT	50
59307272	168.25	4	U2OS	NT	50
81370856	320.696	8	U2OS	NT	50
79140552	262.62	10	U2OS	NT	50
161878740	1991.29	50	U2OS	NT	50
78764120	197.36	13	U2OS	NT	50
172611940	1479.72	25	U2OS	NT	50
79433176	231.629	4	U2OS	NT	50
74759472	209.764	1	U2OS	NT	50
91492384	286.502	10	U2OS	NT	50
77587680	191.712	4	U2OS	NT	50
76852584	187.296	4	U2OS	NT	50
88230968	2729.39	19	U2OS	NT	50
80980776	187.86	1	U2OS	NT	50
77861120	173.65	10	U2OS	NT	50
87138456	212.249	9	U2OS	NT	50
83126848	234.126	5	U2OS	NT	50
72728896	195.357	13	U2OS	NT	50
82414256	201.636	10	U2OS	NT	50
79569888	186.895	4	U2OS	NT	50
77208616	204.201	6	U2OS	NT	50
74299536	171.881	6	U2OS	NT	50
80303640	185.573	9	U2OS	NT	50
111620360	401.922	12	U2OS	NT	50
79713048	257.38	4	U2OS	NT	50
61323256	191.888	7	U2OS	NT	50
80273960	185.835	6	U2OS	NT	50
77145944	183.153	8	U2OS	NT	50
80333120	233.045	11	U2OS	NT	50
104457980	4763.75	41	U2OS	NT	50
61022188	204.261	8	U2OS	NT	50
78900608	184.303	4	U2OS	NT	50
82158416	201.385	5	U2OS	NT	50
79323400	270.222	8	U2OS	NT	50
75935576	204.97	4	U2OS	NT	50
138517820	2231.53	35	U2OS	NT	50
80859512	3371.05	18	U2OS	NT	50
78418080	218.169	7	U2OS	NT	50
91003736	464.796	10	U2OS	NT	50
78222896	429.756	14	U2OS	NT	50
69158088	202.517	2	U2OS	NT	50
72629376	473.847	5	U2OS	NT	50
98539816	5833.38	29	U2OS	NT	50
168866610	5905.75	55	U2OS	NT	50
79046272	269.235	3	U2OS	NT	50
75424280	403.089	4	U2OS	NT	50
117650310	2132.17	13	U2OS	NT	50
108609400	7565.41	34	U2OS	NT	50
99278960	8251.57	31	U2OS	NT	50
57107308	9302.13	14	U2OS	NT	50
65491820	225.385	10	U2OS	NT	50
73068352	289.119	7	U2OS	NT	50
75111432	501.963	3	U2OS	NT	50
127864590	4852.79	40	U2OS	NT	50
105530220	6367.02	26	U2OS	NT	50
80825440	238.623	15	U2OS	NT	50
85020064	518.784	9	U2OS	NT	50
67867640	7403.01	31	U2OS	NT	50
106022300	4523.95	35	U2OS	NT	50
106056250	6686.38	31	U2OS	NT	50
114638890	7029.18	38	U2OS	NT	50
76435992	233.197	9	U2OS	NT	50
85177928	209.463	14	U2OS	NT	50
77661600	236.893	4	U2OS	NT	50
87890480	2630.32	15	U2OS	NT	50
160462450	261.352	24	U2OS	NT	50
80132744	236.445	13	U2OS	NT	50
163647540	271.506	16	U2OS	NT	50
72314376	300.7	1	U2OS	NT	50
145411470	3850.58	36	U2OS	NT	50
91078688	198.506	10	U2OS	NT	50
78712424	530.595	14	U2OS	NT	50
78352648	675.962	4	U2OS	NT	50
77928984	273.249	5	U2OS	NT	50
77186648	410.882	11	U2OS	NT	50
74287296	207.774	4	U2OS	NT	50
69108272	296.63	5	U2OS	NT	50
73532744	259.155	4	U2OS	NT	50
125956030	9131.42	42	U2OS	NT	50
69814656	2783.75	7	U2OS	NT	50
77021864	513.428	5	U2OS	NT	50
106926890	7305.12	36	U2OS	NT	50
72378432	271.65	12	U2OS	NT	50
99448744	5132.49	22	U2OS	NT	50
78796016	223.494	3	U2OS	NT	50
159615760	199.306	17	U2OS	NT	50
78610384	438.12	14	U2OS	NT	50
93323680	8116.22	31	U2OS	NT	50
107935780	8617.1	39	U2OS	NT	50
102813500	6178.94	19	U2OS	NT	50
74315192	801.237	2	U2OS	NT	50
109884820	6965.55	47	U2OS	NT	50
73620344	204.714	9	U2OS	NT	50
85631392	4055.58	11	U2OS	NT	50
93497800	4664.49	11	U2OS	NT	50
64805772	447.87	2	U2OS	NT	50
140729760	4964.49	34	U2OS	NT	50
76948040	645.85	10	U2OS	NT	50
155151010	2990.38	50	U2OS	NT	50
105831810	290.082	10	U2OS	NT	50
72776528	1939.49	2	U2OS	NT	50
74325696	252.629	4	U2OS	NT	50
166296400	235.243	24	U2OS	NT	50
48787084	204.616	3	U2OS	NT	50
133451940	5640.75	23	U2OS	NT	50
77662688	211.584	10	U2OS	NT	50
82383568	690.196	6	U2OS	NT	50
112572180	7156.28	38	U2OS	NT	50
62879872	555.843	1	U2OS	NT	50
76051304	609.719	9	U2OS	NT	50
76689808	222.053	6	U2OS	NT	50
69218248	219.066	0	U2OS	NT	50
65353972	328.163	2	U2OS	NT	50
120756750	361.597	19	U2OS	NT	50
78564192	635.601	6	U2OS	NT	50
160244690	304.567	14	U2OS	NT	50
122483830	8807.11	46	U2OS	NT	50
77659232	592.665	10	U2OS	NT	50
139949680	7408.81	55	U2OS	NT	50
86520552	5300.41	13	U2OS	NT	50
86022840	4147.29	6	U2OS	NT	50
66760116	187.972	0	U2OS	NT	50
74105288	365.524	9	U2OS	NT	50
66582692	222.333	4	U2OS	NT	50
76244832	209.501	7	U2OS	NT	50
56552108	175.839	0	U2OS	NT	50
73223200	303.698	11	U2OS	NT	50
67263968	210.358	1	U2OS	NT	50
94593088	7524.63	9	U2OS	NT	50
149949410	2133.1	18	U2OS	NT	50
51406748	171.563	0	U2OS	NT	50
63180392	176.831	0	U2OS	NT	50
66582832	220.647	2	U2OS	NT	50
166685550	192.032	15	U2OS	NT	50
80404064	4269.55	21	U2OS	NT	50
83050200	513.403	3	U2OS	NT	50
113209100	5508.92	40	U2OS	NT	50
59159300	4748.35	15	U2OS	NT	50
81625008	389.21	3	U2OS	NT	50
65469848	434.939	4	U2OS	NT	50
85479272	276.819	7	U2OS	NT	50
125994850	4208.73	53	U2OS	NT	50
80150760	249.356	9	U2OS	NT	50
67232136	185.029	2	U2OS	NT	50
84502328	365.719	2	U2OS	NT	50
104780680	237.137	18	U2OS	NT	50
56886088	259.687	1	U2OS	NT	50
83398864	223.756	9	U2OS	NT	50
120786440	6757.67	37	U2OS	NT	50
95972384	4569.1	16	U2OS	NT	50
99663856	409.959	4	U2OS	NT	50
80086880	271.337	5	U2OS	NT	50
74731784	433.618	11	U2OS	NT	50
83627760	3158.76	8	U2OS	NT	50
159768450	1401.04	22	U2OS	NT	50
87671320	1825.31	13	U2OS	NT	50
61775332	4761.65	9	U2OS	NT	50
88296288	2293.05	3	U2OS	NT	50
98872432	6012.76	23	U2OS	NT	50
88306936	2595.64	12	U2OS	NT	50
54752708	319.249	1	U2OS	NT	50
120818140	5619.77	41	U2OS	NT	50
80202856	420.332	5	U2OS	NT	50
86562392	335.128	2	U2OS	NT	50
72349480	380.588	3	U2OS	NT	50
90113736	257.967	14	U2OS	NT	50
77836872	562.063	5	U2OS	NT	50
168175060	2059.72	33	U2OS	NT	50
81404776	291.846	5	U2OS	NT	50
125344080	198.496	14	U2OS	NT	50
53263380	328.588	4	U2OS	NT	50
155416880	184.969	20	U2OS	NT	50
72035416	6865.3	26	U2OS	NT	50
82332688	234.503	3	U2OS	NT	50
152122720	5095.54	41	U2OS	NT	50
90023696	4023.7	18	U2OS	NT	50
82046008	307.047	3	U2OS	NT	50
78339664	204.866	1	U2OS	NT	50
80011112	309.081	11	U2OS	NT	50
79954912	3442.74	13	U2OS	NT	50
78315776	184.69	6	U2OS	NT	50
93868744	250.047	6	U2OS	NT	50
135329010	5574.64	32	U2OS	NT	50
142639380	3450.38	27	U2OS	NT	50
87652960	4147.84	12	U2OS	NT	50
87971592	199.647	4	U2OS	NT	50
87279288	322.535	2	U2OS	NT	50
75240480	384.131	7	U2OS	NT	50
62821656	204.801	9	U2OS	NT	50
78982048	661.349	9	U2OS	NT	50
158858160	502.875	21	U2OS	NT	50
138769730	2616.81	18	U2OS	NT	50
158818400	231.182	10	U2OS	NT	50
158458110	224.919	11	U2OS	NT	50
86396256	222.358	2	U2OS	NT	50
87282088	487.103	2	U2OS	NT	50
132401160	6374.98	42	U2OS	NT	50
87482368	199.882	7	U2OS	NT	50
83403752	239.167	2	U2OS	NT	50
111791190	4988.06	27	U2OS	NT	50
85404104	201.923	10	U2OS	NT	50
81643920	207.948	6	U2OS	NT	50
78539632	1537.67	7	U2OS	NT	50
117948860	207.605	31	U2OS	NT	50
63651108	344.793	6	U2OS	NT	50
86040544	533.526	10	U2OS	NT	50
154724500	494.366	4	U2OS	NT	50
85022632	208.71	8	U2OS	NT	50
150788620	5815.51	21	U2OS	NT	50
132648910	9272.6	48	U2OS	NT	50
83413712	5226.66	15	U2OS	NT	50
85796720	217.192	13	U2OS	NT	50
78774600	190.225	10	U2OS	NT	50
82017872	263.726	2	U2OS	NT	50
86513104	282.923	7	U2OS	NT	50
85626624	533.591	7	U2OS	NT	50
136226500	194.835	7	U2OS	NT	50
90977040	387.087	3	U2OS	NT	50
81203168	386.215	3	U2OS	NT	50
88482832	212.413	6	U2OS	NT	50
86408664	240.464	3	U2OS	NT	50
146493700	3775.81	42	U2OS	NT	50
76237720	225.056	5	U2OS	NT	50
82700536	199.065	4	U2OS	NT	50
130465600	5925.41	43	U2OS	NT	50
161438540	241.589	9	U2OS	NT	50
103638500	208.915	10	U2OS	NT	50
56717408	225.376	2	U2OS	NT	50
86380880	430.359	2	U2OS	NT	50
104016540	9033.76	28	U2OS	NT	50
75894552	390.371	2	U2OS	NT	50
87277808	4749.66	11	U2OS	NT	50
166864610	220.718	12	U2OS	NT	50
49128072	209.76	6	U2OS	NT	50
80092880	3180.38	5	U2OS	NT	50
158008060	223.694	2	U2OS	NT	50
74123904	430.063	8	U2OS	NT	50
68651152	228.145	1	U2OS	NT	50
84706568	418.932	14	U2OS	NT	50
81434184	236.652	2	U2OS	NT	50
80303456	288.753	2	U2OS	NT	50
72370936	217.854	8	U2OS	NT	50
74641592	307.008	19	U2OS	NT	50
101981350	4641.16	33	U2OS	NT	50
86129256	2226.49	16	U2OS	NT	50
77542048	335.914	3	U2OS	NT	50
152124100	1550.75	27	U2OS	NT	50
68733136	420.349	4	U2OS	NT	50
68399584	256.135	3	U2OS	NT	50
53542356	3987.14	6	U2OS	NT	50
92700008	6871.51	7	U2OS	NT	50
72715256	247.323	7	U2OS	NT	50
73577576	225.393	9	U2OS	NT	50
70758752	267.201	2	U2OS	NT	50
107169120	6453.4	29	U2OS	NT	50
67489152	247.277	2	U2OS	NT	50
72168008	420.849	1	U2OS	NT	50
113644770	672.362	25	U2OS	NT	50
150672510	2899.14	19	U2OS	NT	50
112786100	5541.71	20	U2OS	NT	50
66618372	259.202	3	U2OS	NT	50
73100544	225.379	5	U2OS	NT	50
72030008	367.33	4	U2OS	NT	50
118643080	7381.28	17	U2OS	NT	50
169541090	5166.1	42	U2OS	NT	50
147669460	224.864	7	U2OS	NT	50
142977500	3948.58	40	U2OS	NT	50
83631416	5254.14	13	U2OS	NT	50
64115588	791.291	3	U2OS	NT	50
75266384	273.69	1	U2OS	NT	50
62196740	288.129	1	U2OS	NT	50
66925932	390.104	2	U2OS	NT	50
67683480	213.586	2	U2OS	NT	50
72821432	617.067	4	U2OS	NT	50
124284190	3947.71	7	U2OS	NT	50
65296200	244.878	2	U2OS	NT	50
155657570	279.524	7	U2OS	NT	50
156798530	211.406	4	U2OS	NT	50
63261012	310.587	2	U2OS	NT	50
115047400	6925.73	29	U2OS	NT	50
63141672	204.857	1	U2OS	NT	50
135052980	454.899	2	U2OS	NT	50
141594350	237.619	19	U2OS	NT	50
101911570	6539.88	4	U2OS	NT	50
66248728	315.094	3	U2OS	NT	50
65374404	239.451	4	U2OS	NT	50
65787176	233.642	1	U2OS	NT	50
83966600	6325	1	U2OS	NT	50
60815536	199.411	2	U2OS	NT	50
164039310	2430.69	47	U2OS	NT	50
128913340	3394.93	46	U2OS	NT	50
150349650	1802.55	16	U2OS	NT	50
67498416	2737.49	9	U2OS	NT	50
81261744	176.93	6	U2OS	NT	50
91368896	194.091	6	U2OS	NT	50
78491648	193.168	16	U2OS	NT	50
107686420	5295.05	30	U2OS	NT	50
70711040	235.052	7	U2OS	NT	50
83862024	174.79	11	U2OS	NT	50
84400048	351.146	2	U2OS	NT	50
70612976	642.47	7	U2OS	NT	50
170256060	192.946	18	U2OS	NT	50
79544128	2140.78	15	U2OS	NT	50
149103100	3499.75	45	U2OS	NT	50
81293424	181.559	2	U2OS	NT	50
80958928	181.713	8	U2OS	NT	50
79096240	188.043	4	U2OS	NT	50
81205504	289.186	14	U2OS	NT	50
84208376	198.31	8	U2OS	NT	50
82208784	224.338	6	U2OS	NT	50
119805730	3098.55	44	U2OS	NT	50
86682000	5069.79	23	U2OS	NT	50
53840572	177.349	1	U2OS	NT	50
116865080	193.769	9	U2OS	NT	50
159344290	187.428	23	U2OS	NT	50
54227576	183.003	2	U2OS	NT	50
87324304	1452.05	12	U2OS	NT	50
81677088	194.447	4	U2OS	NT	50
49354728	1886.23	4	U2OS	NT	50
80881392	240.844	14	U2OS	NT	50
167458270	189.593	20	U2OS	NT	50
47906372	206.337	2	U2OS	NT	50
146022270	182.09	13	U2OS	NT	50
90300064	2853.11	13	U2OS	NT	50
75194264	179.042	11	U2OS	NT	50
80341056	179.563	6	U2OS	NT	50
80024248	191.976	5	U2OS	NT	50
79964232	197.726	6	U2OS	NT	50
73428512	383.471	8	U2OS	NT	50
166315520	7537.08	53	U2OS	NT	50
79211600	187.608	7	U2OS	NT	50
146883810	5022.74	45	U2OS	NT	50
156791570	229.111	19	U2OS	NT	50
83488584	199.363	7	U2OS	NT	50
170734940	306.753	18	U2OS	NT	50
78079800	2430.02	3	U2OS	NT	50
89907424	406.891	7	U2OS	NT	50
82854968	207.712	7	U2OS	NT	50
86453776	765.763	7	U2OS	NT	50
169420880	392.739	9	U2OS	NT	50
78915856	346.734	3	U2OS	NT	50
70033168	1172.2	3	U2OS	NT	50
82996920	226.673	3	U2OS	NT	50
85777200	6145.44	32	U2OS	NT	50
89052944	4150.29	12	U2OS	NT	50
124140940	7020.47	29	U2OS	NT	50
165693380	236.702	9	U2OS	NT	50
77929464	3742.03	5	U2OS	NT	50
81538944	327.303	6	U2OS	NT	50
81523816	1944.63	2	U2OS	NT	50
148246700	6518.06	45	U2OS	NT	50
145578670	6315.31	28	U2OS	NT	50
159713500	408.264	15	U2OS	NT	50
72859968	372.354	6	U2OS	NT	50
48499876	234.137	8	U2OS	NT	50
79662912	222.072	2	U2OS	NT	50
80915720	208.364	7	U2OS	NT	50
81174656	3698.66	5	U2OS	NT	50
81778376	389.553	3	U2OS	NT	50
74035672	233.926	1	U2OS	NT	50
74646648	476.303	3	U2OS	NT	50
88403704	564.907	7	U2OS	NT	50
72555872	206.653	5	U2OS	NT	50
82991384	285.264	8	U2OS	NT	50
83657248	448.487	4	U2OS	NT	50
76253952	2140.97	7	U2OS	NT	50
141821650	3464.04	22	U2OS	NT	50
77464176	209.603	4	U2OS	NT	50
98881496	7220.81	18	U2OS	NT	50
80131944	239.802	5	U2OS	NT	50
149675710	194.608	18	U2OS	NT	50
74904496	3657.7	9	U2OS	NT	50
154825790	229.835	18	U2OS	NT	50
163333570	1753.88	25	U2OS	NT	50
85548688	2433.14	10	U2OS	NT	50
109847750	412.818	4	U2OS	NT	50
76718408	264.358	6	U2OS	NT	50
153928900	202.611	16	U2OS	NT	50
147356960	224.544	15	U2OS	NT	50
63629572	319.212	5	U2OS	NT	50
171907900	3179.22	17	U2OS	NT	50
66229904	1338.93	14	U2OS	NT	50
87401888	6806.65	16	U2OS	NT	50
118742620	487.733	8	U2OS	NT	50
81359456	222.289	1	U2OS	NT	50
109257300	9145.67	17	U2OS	NT	50
149574590	312.38	18	U2OS	NT	50
81457904	313.061	2	U2OS	NT	50
76356584	207.653	3	U2OS	NT	50
79583936	203.78	5	U2OS	NT	50
69641288	211.29	2	U2OS	NT	50
162883740	240.492	1	U2OS	NT	50
93397840	6334.83	7	U2OS	NT	50
82017488	4157.45	9	U2OS	NT	50
157903390	208.906	8	U2OS	NT	50
50278332	317.876	1	U2OS	NT	50
161231630	223.471	8	U2OS	NT	50
150391620	222.837	8	U2OS	NT	50
80434168	204.349	2	U2OS	NT	50
77760832	237.514	4	U2OS	NT	50
75524896	3342.82	5	U2OS	NT	50
67772104	201.202	2	U2OS	NT	50
75194000	209.081	2	U2OS	NT	50
167207870	1133.1	18	U2OS	NT	50
68792696	228.046	1	U2OS	NT	50
80387984	4657.78	11	U2OS	NT	50
76546408	252.714	4	U2OS	NT	50
70937696	297.735	7	U2OS	NT	50
72809528	1842.46	8	U2OS	NT	50
145778050	212.174	4	U2OS	NT	50
129656900	1125.17	6	U2OS	NT	50
79948808	200.906	5	U2OS	NT	50
68077408	202.892	2	U2OS	NT	50
65418096	194.98	2	U2OS	NT	50
82516672	5975.33	2	U2OS	NT	50
63702640	439.291	0	U2OS	NT	50
63003676	221.024	3	U2OS	NT	50
77225768	719.028	8	U2OS	NT	50
134606430	239.445	4	U2OS	NT	50
144996540	194.082	3	U2OS	NT	50
60034280	231.901	1	U2OS	NT	50
74323416	4082.35	7	U2OS	NT	50
142913310	196.937	3	U2OS	NT	50
68202928	267.974	0	U2OS	NT	50
65024348	211.937	4	U2OS	NT	50
67085152	244.599	0	U2OS	NT	50
126520850	329.252	4	U2OS	NT	50
47743040	3436.45	1	U2OS	NT	50
60453560	200.877	0	U2OS	NT	50
82639256	5934.72	18	U2OS	NT	50
64584372	3754.4	2	U2OS	NT	50
102720700	5055.96	29	U2OS	NT	50
69625504	194.631	14	U2OS	NT	50
72078072	175.769	16	U2OS	NT	50
136386210	5170.47	34	U2OS	NT	50
145511300	1030.45	48	U2OS	NT	50
137646020	3727.1	43	U2OS	NT	50
81672800	2262.48	8	U2OS	NT	50
70878616	167.245	8	U2OS	NT	50
151008640	234.651	34	U2OS	NT	50
135283420	4824.57	57	U2OS	NT	50
133006730	3640.9	42	U2OS	NT	50
76411224	246.487	4	U2OS	NT	50
152207090	174.408	17	U2OS	NT	50
83428552	2643.87	13	U2OS	NT	50
80487312	203.825	9	U2OS	NT	50
49151240	190.423	8	U2OS	NT	50
169018640	186.1	18	U2OS	NT	50
70491720	170.475	6	U2OS	NT	50
146168850	4781.6	44	U2OS	NT	50
82469672	1911.78	4	U2OS	NT	50
76202904	206.855	12	U2OS	NT	50
105837090	3861.17	29	U2OS	NT	50
174398480	203.186	13	U2OS	NT	50
74892816	194.414	11	U2OS	NT	50
148493410	2466.84	51	U2OS	NT	50
79894040	294.44	8	U2OS	NT	50
74766504	181.683	13	U2OS	NT	50
72880656	183.574	10	U2OS	NT	50
79298040	4176.98	30	U2OS	NT	50
80103248	1876.21	8	U2OS	NT	50
78261784	213.906	6	U2OS	NT	50
78811272	233.727	7	U2OS	NT	50
76838504	184.989	8	U2OS	NT	50
76584456	193.684	11	U2OS	NT	50
95667728	5478.65	14	U2OS	NT	50
90040040	4473.52	29	U2OS	NT	50
64473968	439.009	6	U2OS	NT	50
98007944	4833.22	22	U2OS	NT	50
73856712	208.419	11	U2OS	NT	50
90350072	5008.71	22	U2OS	NT	50
82624704	1873.18	5	U2OS	NT	50
77688352	778.608	1	U2OS	NT	50
90798880	228.103	5	U2OS	NT	50
62534872	6541.58	22	U2OS	NT	50
168711790	193.906	24	U2OS	NT	50
76210600	236.573	6	U2OS	NT	50
127539560	6480.31	39	U2OS	NT	50
76126488	199.581	4	U2OS	NT	50
134486850	6481.41	39	U2OS	NT	50
47866420	195.964	4	U2OS	NT	50
58951852	6717.05	11	U2OS	NT	50
79311344	3420.51	13	U2OS	NT	50
79417432	275.462	13	U2OS	NT	50
78542440	304.742	5	U2OS	NT	50
85980880	231.635	4	U2OS	NT	50
119007060	5171.47	54	U2OS	NT	50
82551248	191.543	3	U2OS	NT	50
104651330	5662.67	26	U2OS	NT	50
57748004	406.74	6	U2OS	NT	50
89320840	191.024	5	U2OS	NT	50
78843784	284.606	3	U2OS	NT	50
83545072	319.369	6	U2OS	NT	50
77894296	437.616	7	U2OS	NT	50
81616936	2114.61	5	U2OS	NT	50
76731664	267.141	6	U2OS	NT	50
81193224	3093.1	18	U2OS	NT	50
76818568	243.22	8	U2OS	NT	50
52164932	224.873	6	U2OS	NT	50
80504304	423.187	11	U2OS	NT	50
81124696	288.739	3	U2OS	NT	50
77812824	219.938	8	U2OS	NT	50
86903224	2845.52	8	U2OS	NT	50
129868160	6776.59	35	U2OS	NT	50
71964768	252.848	2	U2OS	NT	50
76034712	255.153	2	U2OS	NT	50
84181360	534.131	10	U2OS	NT	50
80962800	656.725	6	U2OS	NT	50
118650520	6010.59	45	U2OS	NT	50
77130920	333.286	2	U2OS	NT	50
153873250	240.46	3	U2OS	NT	50
145751360	5227.14	36	U2OS	NT	50
79610280	234.349	4	U2OS	NT	50
80241704	257.038	5	U2OS	NT	50
52488744	225.586	4	U2OS	NT	50
77003592	241.161	6	U2OS	NT	50
154718350	1608.35	101	U2OS	NT	50
78992888	237.257	1	U2OS	NT	50
118460170	7630.04	47	U2OS	NT	50
74554928	231.509	9	U2OS	NT	50
78414824	748.489	8	U2OS	NT	50
79821216	201.955	2	U2OS	NT	50
72875712	241.484	2	U2OS	NT	50
151520460	238.632	12	U2OS	NT	50
154618620	380.78	19	U2OS	NT	50
149292960	6682.01	53	U2OS	NT	50
74581264	257.786	3	U2OS	NT	50
46956388	212.805	2	U2OS	NT	50
70516376	384.322	2	U2OS	NT	50
78840136	656.529	6	U2OS	NT	50
84898488	9237.62	22	U2OS	NT	50
78500600	224.38	5	U2OS	NT	50
153470930	274.628	16	U2OS	NT	50
66812480	275.27	8	U2OS	NT	50
67354976	257.255	2	U2OS	NT	50
81787608	348.629	6	U2OS	NT	50
86230240	217.393	4	U2OS	NT	50
67221816	370.957	1	U2OS	NT	50
76388304	266.691	8	U2OS	NT	50
87794584	3790.86	20	U2OS	NT	50
74362280	388.901	4	U2OS	NT	50
72227104	257.45	3	U2OS	NT	50
67155928	7239.32	13	U2OS	NT	50
153078560	7119.86	32	U2OS	NT	50
48418776	6040.58	6	U2OS	NT	50
75550616	231.455	6	U2OS	NT	50
162017680	707.149	11	U2OS	NT	50
69462656	219.401	4	U2OS	NT	50
158658740	246.845	7	U2OS	NT	50
56910444	6893.48	8	U2OS	NT	50
101585160	6180.58	14	U2OS	NT	50
108954370	7312.61	20	U2OS	NT	50
62887724	2367.99	11	U2OS	NT	50
116665220	581.19	13	U2OS	NT	50
73197992	221.405	5	U2OS	NT	50
120903420	7776.84	25	U2OS	NT	50
116576140	7770.25	37	U2OS	NT	50
138557150	441.536	6	U2OS	NT	50
142011500	251.356	21	U2OS	NT	50
71108824	273.576	14	U2OS	NT	50
149866350	257.98	12	U2OS	NT	50
73365224	231.425	5	U2OS	NT	50
107354940	7003.45	18	U2OS	NT	50
75187688	225.702	11	U2OS	NT	50
70507904	262.655	2	U2OS	NT	50
51012472	347.514	3	U2OS	NT	50
84036984	5613.95	11	U2OS	NT	50
75428008	211.012	5	U2OS	NT	50
51009276	769.866	12	U2OS	NT	50
73061448	632.957	1	U2OS	NT	50
69223328	230.431	4	U2OS	NT	50
137461490	594.251	32	U2OS	NT	50
142520400	2547.81	40	U2OS	NT	50
141300400	6179.3	49	U2OS	NT	50
90472392	6706.98	38	U2OS	NT	50
71006032	5333.91	4	U2OS	NT	50
84461784	8153.2	20	U2OS	NT	50
76451552	2711.33	9	U2OS	NT	50
145017300	256.859	16	U2OS	NT	50
72608096	4630.71	5	U2OS	NT	50
70611464	4372.48	3	U2OS	NT	50
140935820	4969.5	41	U2OS	NT	50
138078420	244.429	32	U2OS	NT	50
125519450	4472.78	26	U2OS	NT	50
62471972	372.043	5	U2OS	NT	50
68734016	164.437	3	U2OS	NT	50
77246224	163.001	2	U2OS	NT	50
47090316	162.254	2	U2OS	NT	50
148769200	1337.34	59	U2OS	NT	50
155834980	167.936	13	U2OS	NT	50
81327376	185.387	3	U2OS	NT	50
63726620	162.256	1	U2OS	NT	50
86020320	1863.43	7	U2OS	NT	50
82319040	1857.03	4	U2OS	NT	50
141761100	164.245	9	U2OS	NT	50
79911968	164.059	4	U2OS	NT	50
76491136	197.264	1	U2OS	NT	50
86319440	228.346	9	U2OS	NT	50
151739330	172.102	14	U2OS	NT	50
66116612	170.274	2	U2OS	NT	50
61755792	774.05	3	U2OS	NT	50
67742704	177.034	0	U2OS	NT	50
54849724	180.737	2	U2OS	NT	50
75207200	190.829	6	U2OS	NT	50
157565090	184.067	10	U2OS	NT	50
89061760	3468.76	10	U2OS	NT	50
152796820	471.37	46	U2OS	NT	50
119602780	169.642	10	U2OS	NT	50
68232696	2255.99	3	U2OS	NT	50
162061410	196.388	8	U2OS	NT	50
45082688	187.773	0	U2OS	NT	50
73153040	302.938	2	U2OS	NT	50
58694620	179.616	15	U2OS	NT	50
67098332	188.979	1	U2OS	NT	50
141458620	3070.74	24	U2OS	NT	50
70176224	167.382	0	U2OS	NT	50
54872312	168.978	1	U2OS	NT	50
161257760	191.496	10	U2OS	NT	50
74844288	182.971	4	U2OS	NT	50
70790968	302.346	9	U2OS	NT	50
67003556	187.353	9	U2OS	NT	50
74060072	170.866	2	U2OS	NT	50
85999016	2591.29	11	U2OS	NT	50
76023848	2932.13	10	U2OS	NT	50
69503320	297.216	2	U2OS	NT	50
159300340	2108.54	48	U2OS	NT	50
73789568	316.748	5	U2OS	NT	50
75092712	192.149	2	U2OS	NT	50
127433250	4911.07	23	U2OS	NT	50
73231000	179.344	2	U2OS	NT	50
74802696	268.127	3	U2OS	NT	50
88961408	3645.66	8	U2OS	NT	50
71170992	1736.18	2	U2OS	NT	50
69425016	227.849	3	U2OS	NT	50
63183376	175.848	2	U2OS	NT	50
157167740	462.816	16	U2OS	NT	50
146593200	1702.48	23	U2OS	NT	50
74728320	342.558	4	U2OS	NT	50
153659460	179.644	18	U2OS	NT	50
126887610	3808.04	6	U2OS	NT	50
66741972	188.941	1	U2OS	NT	50
153116800	2219.32	28	U2OS	NT	50
73120280	220.735	4	U2OS	NT	50
68731200	193.457	3	U2OS	NT	50
68957128	274.392	3	U2OS	NT	50
154107520	378.197	8	U2OS	NT	50
67593232	182.372	2	U2OS	NT	50
69044944	193.84	7	U2OS	NT	50
59412976	2999.51	14	U2OS	NT	50
61379652	3120.27	13	U2OS	NT	50
128653300	4170.19	13	U2OS	NT	50
71858856	1906.47	1	U2OS	NT	50
71449520	256.47	2	U2OS	NT	50
163012740	1895.07	33	U2OS	NT	50
71939536	294.577	6	U2OS	NT	50
133986820	3274.31	16	U2OS	NT	50
76751432	249.06	2	U2OS	NT	50
64547988	202.148	1	U2OS	NT	50
72298376	193.837	0	U2OS	NT	50
72844352	254.175	3	U2OS	NT	50
68658256	201.904	1	U2OS	NT	50
68341328	274.594	0	U2OS	NT	50
148507140	196.123	9	U2OS	NT	50
151139070	197.081	1	U2OS	NT	50
84044976	4612.96	1	U2OS	NT	50
144867010	300.982	21	U2OS	NT	50
125587820	5032.2	15	U2OS	NT	50
75593192	4181.2	0	U2OS	NT	50
153214820	512.321	8	U2OS	NT	50
146617300	199.636	10	U2OS	NT	50
69953512	543.187	1	U2OS	NT	50
111164010	5124.74	1	U2OS	NT	50
68473536	1813.05	3	U2OS	NT	50
72323776	5386.06	13	U2OS	NT	50
69356456	285.165	1	U2OS	NT	50
136599680	213.562	5	U2OS	NT	50
73967904	2591.54	2	U2OS	NT	50
68397216	2181.74	0	U2OS	NT	50
134956460	3070.5	17	U2OS	NT	50
102678640	3980.25	2	U2OS	NT	50
63592688	208.391	2	U2OS	NT	50
73499344	411.476	1	U2OS	NT	50
151638060	205.999	6	U2OS	NT	50
103836140	6062.98	3	U2OS	NT	50
60000024	317.931	0	U2OS	NT	50
135147730	223.254	0	U2OS	NT	50
135085410	299.908	7	U2OS	NT	50
59308356	452.138	0	U2OS	NT	50
69090752	5357	4	U2OS	NT	50
132069910	202.608	4	U2OS	NT	50
49062848	183.176	0	U2OS	NT	50
54747216	835.45	7	U2OS	NT	50
135307230	319.296	12	U2OS	NT	50
61210804	1673.71	0	U2OS	NT	50
87296320	4050.06	1	U2OS	NT	50
99988248	5507.53	10	U2OS	NT	50
78280704	4709.83	3	U2OS	NT	50
84088800	1876.69	9	U2OS	NT	50
131158440	158.4	15	U2OS	NT	50
71815640	174.818	3	U2OS	NT	50
149966820	172.281	28	U2OS	NT	50
69266200	164.479	8	U2OS	NT	50
97163432	2670.51	13	U2OS	NT	50
73103728	195.44	5	U2OS	NT	50
66732784	176.07	6	U2OS	NT	50
73270880	179.537	4	U2OS	NT	50
75936456	171.079	7	U2OS	NT	50
78807664	241.419	3	U2OS	NT	50
100734280	4697.56	14	U2OS	NT	50
62738988	163.485	4	U2OS	NT	50
66858036	174.053	4	U2OS	NT	50
71775456	168.237	3	U2OS	NT	50
69454568	174.304	2	U2OS	NT	50
83947272	1425.86	5	U2OS	NT	50
77206752	1435.99	3	U2OS	NT	50
73427376	206.442	7	U2OS	NT	50
118891910	4121.86	19	U2OS	NT	50
64619276	168.592	2	U2OS	NT	50
81566088	289.373	2	U2OS	NT	50
74225200	206.401	4	U2OS	NT	50
147033600	237.508	44	U2OS	NT	50
70624656	174.601	7	U2OS	NT	50
75573872	192.787	3	U2OS	NT	50
[truncated: 138,739 more rows]

[truncated: 2 more sheets: Extended Data Fig 2n, Extended Data Fig 2o]
