# Supplementary material for: NAD+ regulates nucleotide metabolism and genomic DNA replication
Source: Nat Cell Biol. 2023 Nov 13;25(12):1774–86. doi: 10.1038/s41556-023-01280-z (PMC10709141; doi:10.1038/s41556-023-01280-z)
Supplement: Supplementary file 13 — Numerical source data. [file 41556_2023_1280_MOESM13_ESM.xlsx]

## Sheet: Extended Data Fig 3a
cell_line	treatment	param	value	concentration
BJ	NAD	dead_%	0.39141	0
BJ	NAD	dead_%	0.60024	0
BJ	NAD	dead_%	0.4469	0
BJ	NAD	dead_%	0.7618	0
BJ	NAD	dead_%	0.68405	0
BJ	NAD	dead_%	0.9161	0
BJ	NAMPTi	dead_%	0.68	0
BJ	NAMPTi	dead_%	0.74	0
BJ	NAMPTi	dead_%	0.75	0
BJ	NAMPTi	dead_%	0.64	0
BJ	NAMPTi	dead_%	0.68	0
BJ	NAMPTi	dead_%	0.67	0
U2OS	NAD	dead_%	1.49642	0
U2OS	NAD	dead_%	1.47259	0
U2OS	NAD	dead_%	1.59118	0
U2OS	NAD	dead_%	1.42575	0
U2OS	NAD	dead_%	1.44568	0
U2OS	NAD	dead_%	1.75017	0
U2OS	NAMPTi	dead_%	2.31469	0
U2OS	NAMPTi	dead_%	1.32491	0
U2OS	NAMPTi	dead_%	1.20305	0
U2OS	NAMPTi	dead_%	1.42168	0
U2OS	NAMPTi	dead_%	1.40512	0
U2OS	NAMPTi	dead_%	1.44601	0
HeLa	NAD	dead_%	0.40541	0
HeLa	NAD	dead_%	0.24236	0
HeLa	NAD	dead_%	0.34543	0
HeLa	NAD	dead_%	0.24188	0
HeLa	NAD	dead_%	0.24985	0
HeLa	NAD	dead_%	0.36169	0
HeLa	NAMPTi	dead_%	0.2229	0
HeLa	NAMPTi	dead_%	0.17889	0
HeLa	NAMPTi	dead_%	0.30468	0
HeLa	NAMPTi	dead_%	0.23686	0
HeLa	NAMPTi	dead_%	0.21138	0
HeLa	NAMPTi	dead_%	0.24387	0
BJ-T	NAD	dead_%	0.08531	0
BJ-T	NAD	dead_%	0.44365	0
BJ-T	NAD	dead_%	0.17004	0
BJ-T	NAD	dead_%	0.15259	0
BJ-T	NAD	dead_%	0.15291	0
BJ-T	NAD	dead_%	0.13107	0
BJ-T	NAMPTi	dead_%	0.14292	0
BJ-T	NAMPTi	dead_%	0.24645	0
BJ-T	NAMPTi	dead_%	0.2173	0
BJ-T	NAMPTi	dead_%	0.18986	0
BJ-T	NAMPTi	dead_%	0.51676	0
BJ-T	NAMPTi	dead_%	0.30838	0
BJ	NAD	dead_%	0.9947	0
BJ	NAD	dead_%	0.78293	0
BJ	NAD	dead_%	0.69558	0
BJ	NAD	dead_%	1.00191	0
BJ	NAD	dead_%	0.79864	0
BJ	NAD	dead_%	0.59464	0
BJ	NAMPTi	dead_%	0.9	0
BJ	NAMPTi	dead_%	1.32	0
BJ	NAMPTi	dead_%	1.04	0
BJ	NAMPTi	dead_%	0.94	0
BJ	NAMPTi	dead_%	0.98	0
BJ	NAMPTi	dead_%	1.37	0
U2OS	NAD	dead_%	1.27115	0
U2OS	NAD	dead_%	1.55552	0
U2OS	NAD	dead_%	1.48131	0
U2OS	NAD	dead_%	1.56185	0
U2OS	NAD	dead_%	1.4931	0
U2OS	NAD	dead_%	1.35376	0
U2OS	NAMPTi	dead_%	1.31461	0
U2OS	NAMPTi	dead_%	1.79549	0
U2OS	NAMPTi	dead_%	2.0573	0
U2OS	NAMPTi	dead_%	1.80199	0
U2OS	NAMPTi	dead_%	1.65075	0
U2OS	NAMPTi	dead_%	1.75503	0
HeLa	NAD	dead_%	0.32396	0
HeLa	NAD	dead_%	0.37307	0
HeLa	NAD	dead_%	0.28421	0
HeLa	NAD	dead_%	0.29516	0
HeLa	NAD	dead_%	0.37558	0
HeLa	NAD	dead_%	0.36486	0
HeLa	NAMPTi	dead_%	0.20038	0
HeLa	NAMPTi	dead_%	0.21341	0
HeLa	NAMPTi	dead_%	0.2468	0
HeLa	NAMPTi	dead_%	0.29913	0
HeLa	NAMPTi	dead_%	0.23681	0
HeLa	NAMPTi	dead_%	0.18927	0
BJ-T	NAD	dead_%	0.05739	0
BJ-T	NAD	dead_%	0.1136	0
BJ-T	NAD	dead_%	0.23578	0
BJ-T	NAD	dead_%	0.52383	0
BJ-T	NAD	dead_%	0.48151	0
BJ-T	NAD	dead_%	0.31648	0
BJ-T	NAMPTi	dead_%	0.18493	0
BJ-T	NAMPTi	dead_%	0.10395	0
BJ-T	NAMPTi	dead_%	0.21104	0
BJ-T	NAMPTi	dead_%	0.35313	0
BJ-T	NAMPTi	dead_%	0.38867	0
BJ-T	NAMPTi	dead_%	0.25503	0
BJ	NAD	dead_%	0.72239	0
BJ	NAD	dead_%	0.34298	0
BJ	NAD	dead_%	0.58011	0
BJ	NAD	dead_%	0.58441	0
BJ	NAD	dead_%	0.72811	0
BJ	NAD	dead_%	0.71504	0
BJ	NAMPTi	dead_%	0.57	0
BJ	NAMPTi	dead_%	1.25	0
BJ	NAMPTi	dead_%	1.05	0
BJ	NAMPTi	dead_%	0.79	0
BJ	NAMPTi	dead_%	1.3	0
BJ	NAMPTi	dead_%	1.06	0
U2OS	NAD	dead_%	1.02753	0
U2OS	NAD	dead_%	0.74782	0
U2OS	NAD	dead_%	1.3394	0
U2OS	NAD	dead_%	1.14908	0
U2OS	NAD	dead_%	1.08589	0
U2OS	NAD	dead_%	1.38795	0
U2OS	NAMPTi	dead_%	1.73867	0
U2OS	NAMPTi	dead_%	1.32038	0
U2OS	NAMPTi	dead_%	1.41328	0
U2OS	NAMPTi	dead_%	1.29661	0
U2OS	NAMPTi	dead_%	1.61107	0
U2OS	NAMPTi	dead_%	1.5034	0
HeLa	NAD	dead_%	0.31731	0
HeLa	NAD	dead_%	0.30669	0
HeLa	NAD	dead_%	0.21013	0
HeLa	NAD	dead_%	0.30757	0
HeLa	NAD	dead_%	0.34894	0
HeLa	NAD	dead_%	0.32813	0
HeLa	NAMPTi	dead_%	0.22388	0
HeLa	NAMPTi	dead_%	0.19601	0
HeLa	NAMPTi	dead_%	0.2212	0
HeLa	NAMPTi	dead_%	0.15938	0
HeLa	NAMPTi	dead_%	0.21667	0
HeLa	NAMPTi	dead_%	0.21421	0
BJ-T	NAMPTi	dead_%	0.23102	0.1
BJ-T	NAMPTi	dead_%	0.4795	0.1
BJ-T	NAMPTi	dead_%	0.3693	0.1
BJ-T	NAMPTi	dead_%	0.60275	0.1
BJ-T	NAMPTi	dead_%	0.43457	0.1
BJ-T	NAMPTi	dead_%	0.91301	0.1
BJ	NAMPTi	dead_%	1.02	0.1
BJ	NAMPTi	dead_%	0.59	0.1
BJ	NAMPTi	dead_%	1.25	0.1
BJ	NAMPTi	dead_%	1.12	0.1
BJ	NAMPTi	dead_%	1.41	0.1
BJ	NAMPTi	dead_%	1.15	0.1
U2OS	NAMPTi	dead_%	1.67248	0.1
U2OS	NAMPTi	dead_%	2.52598	0.1
U2OS	NAMPTi	dead_%	2.41736	0.1
U2OS	NAMPTi	dead_%	2.62827	0.1
U2OS	NAMPTi	dead_%	2.79756	0.1
U2OS	NAMPTi	dead_%	2.28939	0.1
HeLa	NAMPTi	dead_%	0.22572	0.1
HeLa	NAMPTi	dead_%	0.21522	0.1
HeLa	NAMPTi	dead_%	0.23342	0.1
HeLa	NAMPTi	dead_%	0.24659	0.1
HeLa	NAMPTi	dead_%	0.21618	0.1
HeLa	NAMPTi	dead_%	0.1949	0.1
BJ-T	NAD	dead_%	0.08777	0.64
BJ-T	NAD	dead_%	0.09118	0.64
BJ-T	NAD	dead_%	0.1735	0.64
BJ-T	NAD	dead_%	0.17172	0.64
BJ-T	NAD	dead_%	0.34565	0.64
BJ-T	NAD	dead_%	0.4256	0.64
BJ	NAD	dead_%	0.70723	0.64
BJ	NAD	dead_%	1.53617	0.64
BJ	NAD	dead_%	1.07195	0.64
BJ	NAD	dead_%	0.93225	0.64
BJ	NAD	dead_%	1.18516	0.64
BJ	NAD	dead_%	0.93721	0.64
U2OS	NAD	dead_%	1.13694	0.64
U2OS	NAD	dead_%	1.57739	0.64
U2OS	NAD	dead_%	1.48245	0.64
U2OS	NAD	dead_%	1.52576	0.64
U2OS	NAD	dead_%	1.88759	0.64
U2OS	NAD	dead_%	1.381	0.64
HeLa	NAD	dead_%	0.35569	0.64
HeLa	NAD	dead_%	0.26847	0.64
HeLa	NAD	dead_%	0.36303	0.64
HeLa	NAD	dead_%	0.30603	0.64
HeLa	NAD	dead_%	0.33005	0.64
HeLa	NAD	dead_%	0.29691	0.64
BJ-T	NAMPTi	dead_%	0.1895	1
BJ-T	NAMPTi	dead_%	0.14079	1
BJ-T	NAMPTi	dead_%	0.22661	1
BJ-T	NAMPTi	dead_%	0.2007	1
BJ-T	NAMPTi	dead_%	0.39079	1
BJ-T	NAMPTi	dead_%	0.4333	1
BJ	NAMPTi	dead_%	1.27	1
BJ	NAMPTi	dead_%	1.34	1
BJ	NAMPTi	dead_%	1.14	1
BJ	NAMPTi	dead_%	1.32	1
BJ	NAMPTi	dead_%	1.1	1
BJ	NAMPTi	dead_%	1.22	1
U2OS	NAMPTi	dead_%	2.25004	1
U2OS	NAMPTi	dead_%	2.51416	1
U2OS	NAMPTi	dead_%	2.44212	1
U2OS	NAMPTi	dead_%	2.70256	1
U2OS	NAMPTi	dead_%	2.77887	1
U2OS	NAMPTi	dead_%	1.11723	1
HeLa	NAMPTi	dead_%	0.24709	1
HeLa	NAMPTi	dead_%	0.24787	1
HeLa	NAMPTi	dead_%	0.20081	1
HeLa	NAMPTi	dead_%	0.25057	1
HeLa	NAMPTi	dead_%	0.2373	1
HeLa	NAMPTi	dead_%	0.25174	1
BJ-T	NAD	dead_%	0.15422	3.2
BJ-T	NAD	dead_%	0.18508	3.2
BJ-T	NAD	dead_%	0.16943	3.2
BJ-T	NAD	dead_%	0.22709	3.2
BJ-T	NAD	dead_%	0.15474	3.2
BJ-T	NAD	dead_%	0.25877	3.2
BJ	NAD	dead_%	1.05263	3.2
BJ	NAD	dead_%	0.9698	3.2
BJ	NAD	dead_%	0.89475	3.2
BJ	NAD	dead_%	1.28611	3.2
BJ	NAD	dead_%	1.70521	3.2
BJ	NAD	dead_%	1.19119	3.2
U2OS	NAD	dead_%	1.37713	3.2
U2OS	NAD	dead_%	1.95145	3.2
U2OS	NAD	dead_%	1.31794	3.2
U2OS	NAD	dead_%	1.17027	3.2
U2OS	NAD	dead_%	1.19717	3.2
U2OS	NAD	dead_%	1.38464	3.2
HeLa	NAD	dead_%	0.30784	3.2
HeLa	NAD	dead_%	0.27397	3.2
HeLa	NAD	dead_%	0.30707	3.2
HeLa	NAD	dead_%	0.32343	3.2
HeLa	NAD	dead_%	0.32858	3.2
HeLa	NAD	dead_%	0.37831	3.2
BJ-T	NAMPTi	dead_%	0.14798	5
BJ-T	NAMPTi	dead_%	0.13146	5
BJ-T	NAMPTi	dead_%	0.16371	5
BJ-T	NAMPTi	dead_%	0.23953	5
BJ-T	NAMPTi	dead_%	0.36844	5
BJ-T	NAMPTi	dead_%	1.29505	5
BJ	NAMPTi	dead_%	1.36	5
BJ	NAMPTi	dead_%	1.62	5
BJ	NAMPTi	dead_%	1.42	5
BJ	NAMPTi	dead_%	1.85	5
BJ	NAMPTi	dead_%	1.74	5
BJ	NAMPTi	dead_%	1.59	5
U2OS	NAMPTi	dead_%	1.1495	5
U2OS	NAMPTi	dead_%	0.95345	5
U2OS	NAMPTi	dead_%	1.01721	5
U2OS	NAMPTi	dead_%	0.99026	5
U2OS	NAMPTi	dead_%	0.96789	5
U2OS	NAMPTi	dead_%	0.8086	5
HeLa	NAMPTi	dead_%	1.52196	5
HeLa	NAMPTi	dead_%	1.52784	5
HeLa	NAMPTi	dead_%	1.7984	5
HeLa	NAMPTi	dead_%	1.71924	5
HeLa	NAMPTi	dead_%	1.57449	5
HeLa	NAMPTi	dead_%	1.47918	5
BJ-T	NAMPTi	dead_%	0.22831	10
BJ-T	NAMPTi	dead_%	0.12212	10
BJ-T	NAMPTi	dead_%	0.25691	10
BJ-T	NAMPTi	dead_%	0.15044	10
BJ-T	NAMPTi	dead_%	0.49243	10
BJ-T	NAMPTi	dead_%	0.63739	10
BJ	NAMPTi	dead_%	1.15	10
BJ	NAMPTi	dead_%	1.27	10
BJ	NAMPTi	dead_%	0.92	10
BJ	NAMPTi	dead_%	1.24	10
BJ	NAMPTi	dead_%	1.22	10
BJ	NAMPTi	dead_%	1.3	10
U2OS	NAMPTi	dead_%	0.60695	10
U2OS	NAMPTi	dead_%	0.80505	10
U2OS	NAMPTi	dead_%	1.07445	10
U2OS	NAMPTi	dead_%	0.66503	10
U2OS	NAMPTi	dead_%	0.59972	10
U2OS	NAMPTi	dead_%	0.44258	10
HeLa	NAMPTi	dead_%	1.89204	10
HeLa	NAMPTi	dead_%	1.57025	10
HeLa	NAMPTi	dead_%	1.97193	10
HeLa	NAMPTi	dead_%	1.49151	10
HeLa	NAMPTi	dead_%	2.09091	10
HeLa	NAMPTi	dead_%	1.91469	10
BJ-T	NAD	dead_%	0.17177	16
BJ-T	NAD	dead_%	0.21913	16
BJ-T	NAD	dead_%	0.24143	16
BJ-T	NAD	dead_%	0.37576	16
BJ-T	NAD	dead_%	0.26829	16
BJ-T	NAD	dead_%	0.21106	16
BJ	NAD	dead_%	1.03825	16
BJ	NAD	dead_%	0.73136	16
BJ	NAD	dead_%	1.42271	16
BJ	NAD	dead_%	1.22063	16
BJ	NAD	dead_%	1.42954	16
BJ	NAD	dead_%	1.49564	16
U2OS	NAD	dead_%	1.26201	16
U2OS	NAD	dead_%	1.44366	16
U2OS	NAD	dead_%	1.15275	16
U2OS	NAD	dead_%	1.20731	16
U2OS	NAD	dead_%	1.12731	16
U2OS	NAD	dead_%	1.85738	16
HeLa	NAD	dead_%	0.31484	16
HeLa	NAD	dead_%	0.35047	16
HeLa	NAD	dead_%	0.28587	16
HeLa	NAD	dead_%	0.2683	16
HeLa	NAD	dead_%	0.27335	16
HeLa	NAD	dead_%	0.29934	16
BJ-T	NAMPTi	dead_%	0.29697	50
BJ-T	NAMPTi	dead_%	0.23779	50
BJ-T	NAMPTi	dead_%	0.32945	50
BJ-T	NAMPTi	dead_%	0.33978	50
BJ-T	NAMPTi	dead_%	0.54982	50
BJ-T	NAMPTi	dead_%	1.0499	50
BJ	NAMPTi	dead_%	1.21	50
BJ	NAMPTi	dead_%	1.21	50
BJ	NAMPTi	dead_%	1.17	50
BJ	NAMPTi	dead_%	1.15	50
BJ	NAMPTi	dead_%	1.55	50
BJ	NAMPTi	dead_%	1.83	50
U2OS	NAMPTi	dead_%	0.63738	50
U2OS	NAMPTi	dead_%	0.49264	50
U2OS	NAMPTi	dead_%	0.37787	50
U2OS	NAMPTi	dead_%	0.46238	50
U2OS	NAMPTi	dead_%	0.48658	50
U2OS	NAMPTi	dead_%	0.49557	50
HeLa	NAMPTi	dead_%	2.69126	50
HeLa	NAMPTi	dead_%	2.42023	50
HeLa	NAMPTi	dead_%	2.50594	50
HeLa	NAMPTi	dead_%	2.94283	50
HeLa	NAMPTi	dead_%	3.42631	50
HeLa	NAMPTi	dead_%	3.08297	50
BJ-T	NAD	dead_%	0.08286	80
BJ-T	NAD	dead_%	0.18212	80
BJ-T	NAD	dead_%	0.24965	80
BJ-T	NAD	dead_%	0.14398	80
BJ-T	NAD	dead_%	0.14182	80
BJ-T	NAD	dead_%	0.20688	80
BJ	NAD	dead_%	0.65854	80
BJ	NAD	dead_%	0.9922	80
BJ	NAD	dead_%	1.01776	80
BJ	NAD	dead_%	1.27078	80
BJ	NAD	dead_%	0.92575	80
BJ	NAD	dead_%	1.32874	80
U2OS	NAD	dead_%	0.88091	80
U2OS	NAD	dead_%	0.85635	80
U2OS	NAD	dead_%	0.8548	80
U2OS	NAD	dead_%	0.98203	80
U2OS	NAD	dead_%	0.7915	80
U2OS	NAD	dead_%	0.64103	80
HeLa	NAD	dead_%	0.56276	80
HeLa	NAD	dead_%	0.58081	80
HeLa	NAD	dead_%	0.49666	80
HeLa	NAD	dead_%	0.40244	80
HeLa	NAD	dead_%	0.48479	80
HeLa	NAD	dead_%	0.5051	80
BJ-T	NAMPTi	dead_%	0.35024	100
BJ-T	NAMPTi	dead_%	0.46884	100
BJ-T	NAMPTi	dead_%	0.75363	100
BJ-T	NAMPTi	dead_%	0.40436	100
BJ-T	NAMPTi	dead_%	0.30643	100
BJ-T	NAMPTi	dead_%	0.58062	100
BJ	NAMPTi	dead_%	1.14	100
BJ	NAMPTi	dead_%	1.13	100
BJ	NAMPTi	dead_%	1.06	100
BJ	NAMPTi	dead_%	1.3	100
BJ	NAMPTi	dead_%	1.03	100
BJ	NAMPTi	dead_%	0.97	100
U2OS	NAMPTi	dead_%	0.70761	100
U2OS	NAMPTi	dead_%	0.54253	100
U2OS	NAMPTi	dead_%	0.57476	100
U2OS	NAMPTi	dead_%	0.45011	100
U2OS	NAMPTi	dead_%	0.42226	100
U2OS	NAMPTi	dead_%	0.6088	100
HeLa	NAMPTi	dead_%	2.24262	100
HeLa	NAMPTi	dead_%	1.86814	100
HeLa	NAMPTi	dead_%	2.76665	100
HeLa	NAMPTi	dead_%	2.24075	100
HeLa	NAMPTi	dead_%	2.03907	100
HeLa	NAMPTi	dead_%	1.87368	100
BJ-T	NAD	dead_%	0.15417	400
BJ-T	NAD	dead_%	0.22711	400
BJ-T	NAD	dead_%	0.15497	400
BJ-T	NAD	dead_%	0.10959	400
BJ-T	NAD	dead_%	0.20708	400
BJ-T	NAD	dead_%	0.17116	400
BJ	NAD	dead_%	0.82104	400
BJ	NAD	dead_%	1.03372	400
BJ	NAD	dead_%	0.46691	400
BJ	NAD	dead_%	0.62793	400
BJ	NAD	dead_%	0.77073	400
BJ	NAD	dead_%	1.505	400
U2OS	NAD	dead_%	0.37149	400
U2OS	NAD	dead_%	0.48492	400
U2OS	NAD	dead_%	0.63358	400
U2OS	NAD	dead_%	0.51181	400
U2OS	NAD	dead_%	0.36585	400
U2OS	NAD	dead_%	0.66198	400
HeLa	NAD	dead_%	0.60921	400
HeLa	NAD	dead_%	0.73378	400
HeLa	NAD	dead_%	0.56467	400
HeLa	NAD	dead_%	0.73727	400
HeLa	NAD	dead_%	0.98539	400
HeLa	NAD	dead_%	1.09543	400
BJ-T	NAMPTi	dead_%	0.22892	500
BJ-T	NAMPTi	dead_%	0.28968	500
BJ-T	NAMPTi	dead_%	0.21256	500
BJ-T	NAMPTi	dead_%	0.63388	500
BJ-T	NAMPTi	dead_%	0.25732	500
BJ-T	NAMPTi	dead_%	0.84652	500
BJ	NAMPTi	dead_%	1.08	500
BJ	NAMPTi	dead_%	1.27	500
BJ	NAMPTi	dead_%	1.35	500
BJ	NAMPTi	dead_%	1.16	500
BJ	NAMPTi	dead_%	1.45	500
BJ	NAMPTi	dead_%	1.35	500
U2OS	NAMPTi	dead_%	0.65461	500
U2OS	NAMPTi	dead_%	0.70187	500
U2OS	NAMPTi	dead_%	0.73159	500
U2OS	NAMPTi	dead_%	0.56073	500
U2OS	NAMPTi	dead_%	0.3314	500
U2OS	NAMPTi	dead_%	0.47404	500
HeLa	NAMPTi	dead_%	3.11538	500
HeLa	NAMPTi	dead_%	2.76418	500
HeLa	NAMPTi	dead_%	2.32607	500
HeLa	NAMPTi	dead_%	2.71151	500
HeLa	NAMPTi	dead_%	3.17378	500
HeLa	NAMPTi	dead_%	3.67209	500
BJ-T	NAD	dead_%	0.08271	2000
BJ-T	NAD	dead_%	0.05099	2000
BJ-T	NAD	dead_%	0.10279	2000
BJ-T	NAD	dead_%	0.33042	2000
BJ-T	NAD	dead_%	0.64045	2000
BJ-T	NAD	dead_%	0.26935	2000
BJ	NAD	dead_%	0.13028	2000
BJ	NAD	dead_%	0.23515	2000
BJ	NAD	dead_%	0.28409	2000
BJ	NAD	dead_%	0.7382	2000
BJ	NAD	dead_%	0.99678	2000
BJ	NAD	dead_%	0.60488	2000
U2OS	NAD	dead_%	0.29825	2000
U2OS	NAD	dead_%	0.38877	2000
U2OS	NAD	dead_%	0.38554	2000
U2OS	NAD	dead_%	0.35389	2000
U2OS	NAD	dead_%	0.42725	2000
U2OS	NAD	dead_%	0.37544	2000
HeLa	NAD	dead_%	0.69334	2000
HeLa	NAD	dead_%	0.49824	2000
HeLa	NAD	dead_%	0.6246	2000
HeLa	NAD	dead_%	0.46664	2000
HeLa	NAD	dead_%	0.61839	2000
HeLa	NAD	dead_%	0.66841	2000
BJ-T	NAD	dead_%	0.0481	10000
BJ-T	NAD	dead_%	0.02857	10000
BJ-T	NAD	dead_%	0.01645	10000
BJ-T	NAD	dead_%	0.07879	10000
BJ-T	NAD	dead_%	0.08909	10000
BJ-T	NAD	dead_%	0.03938	10000
BJ	NAD	dead_%	0.32315	10000
BJ	NAD	dead_%	0.19182	10000
BJ	NAD	dead_%	0.29341	10000
BJ	NAD	dead_%	0.35704	10000
BJ	NAD	dead_%	0.38546	10000
BJ	NAD	dead_%	0.47097	10000
U2OS	NAD	dead_%	0.11917	10000
U2OS	NAD	dead_%	0.19782	10000
U2OS	NAD	dead_%	0.29172	10000
U2OS	NAD	dead_%	0.17128	10000
U2OS	NAD	dead_%	0.23144	10000
U2OS	NAD	dead_%	0.17675	10000
HeLa	NAD	dead_%	0.65933	10000
HeLa	NAD	dead_%	0.56568	10000
HeLa	NAD	dead_%	0.50464	10000
HeLa	NAD	dead_%	0.45467	10000
HeLa	NAD	dead_%	0.62223	10000
HeLa	NAD	dead_%	0.54109	10000

## Sheet: Extended Data Fig 3c
sample	value	cell
24h_NAD 2mM	329.896	HeLa
24h_NAD 2mM	303.217	HeLa
24h_NAD 2mM	315.53	HeLa
24h_NAD 80µM	360.086	HeLa
24h_NAD 80µM	306.581	HeLa
24h_NAD 80µM	350.455	HeLa
24h_NR 2mM	390.699	HeLa
24h_NR 2mM	368.065	HeLa
24h_NR 2mM	359.443	HeLa
24h_NR 80µM	278.152	HeLa
24h_NR 80µM	272.16	HeLa
24h_NR 80µM	280.15	HeLa
1h_NAD 2mM	278.59	HeLa
1h_NAD 2mM	269.355	HeLa
1h_NAD 2mM	252.937	HeLa
1h_NAD 80µM	232.632	HeLa
1h_NAD 80µM	233.687	HeLa
1h_NAD 80µM	251.622	HeLa
1h_NR 2mM	177.359	HeLa
1h_NR 2mM	189.924	HeLa
1h_NR 2mM	183.158	HeLa
1h_NR 80µM	141.544	HeLa
1h_NR 80µM	135.707	HeLa
1h_NR 80µM	153.218	HeLa
1h_NT	147.194	HeLa
1h_NT	135.67	HeLa
1h_NT	131.479	HeLa

## Sheet: Extended Data Fig 3d
treatment	Normalized	parameter
NT	93.9897	ATP per viable cell
NT	95.8029	ATP per viable cell
NT	103.828	ATP per viable cell
NT	101.394	ATP per viable cell
NT	98.663	ATP per viable cell
NT	106.322	ATP per viable cell
24h NAD 2mM	142.516	ATP per viable cell
24h NAD 2mM	137.525	ATP per viable cell
24h NAD 2mM	136.595	ATP per viable cell
24h NAD 2mM	134.95	ATP per viable cell
24h NAD 2mM	141.181	ATP per viable cell
24h NAD 2mM	180.179	ATP per viable cell
24h NAD 80µM	162.247	ATP per viable cell
24h NAD 80µM	141.023	ATP per viable cell
24h NAD 80µM	128.879	ATP per viable cell
24h NAD 80µM	137.673	ATP per viable cell
24h NAD 80µM	140.214	ATP per viable cell
24h NAD 80µM	160.034	ATP per viable cell
24h NR 2mM	108.097	ATP per viable cell
24h NR 2mM	91.9286	ATP per viable cell
24h NR 2mM	96.8384	ATP per viable cell
24h NR 2mM	97.9544	ATP per viable cell
24h NR 2mM	96.0575	ATP per viable cell
24h NR 2mM	111.104	ATP per viable cell
24h NR 80µM	101.395	ATP per viable cell
24h NR 80µM	87.3532	ATP per viable cell
24h NR 80µM	90.0886	ATP per viable cell
24h NR 80µM	84.8173	ATP per viable cell
24h NR 80µM	88.696	ATP per viable cell
24h NR 80µM	105.191	ATP per viable cell
1h NAD 2mM	99.4839	ATP per viable cell
1h NAD 2mM	92.1116	ATP per viable cell
1h NAD 2mM	94.3036	ATP per viable cell
1h NAD 2mM	92.4251	ATP per viable cell
1h NAD 2mM	90.118	ATP per viable cell
1h NAD 2mM	109.343	ATP per viable cell
1h NAD 80µM	117.952	ATP per viable cell
1h NAD 80µM	108.226	ATP per viable cell
1h NAD 80µM	110.462	ATP per viable cell
1h NAD 80µM	112.795	ATP per viable cell
1h NAD 80µM	116.647	ATP per viable cell
1h NAD 80µM	135.976	ATP per viable cell
1h NR 2mM	100.727	ATP per viable cell
1h NR 2mM	88.4695	ATP per viable cell
1h NR 2mM	93.9517	ATP per viable cell
1h NR 2mM	96.1079	ATP per viable cell
1h NR 2mM	98.9369	ATP per viable cell
1h NR 2mM	109.418	ATP per viable cell
1h NR 80µM	105.751	ATP per viable cell
1h NR 80µM	90.4226	ATP per viable cell
1h NR 80µM	98.4958	ATP per viable cell
1h NR 80µM	95.516	ATP per viable cell
1h NR 80µM	107.591	ATP per viable cell
1h NR 80µM	123.887	ATP per viable cell

## Sheet: Extended Data Fig 3e
treatment	Normalized	parameter
NT	91.966	Total cells
NT	103.793	Total cells
NT	101.388	Total cells
NT	106.891	Total cells
NT	103.204	Total cells
NT	92.7582	Total cells
24h NAD 2mM	65.7136	Total cells
24h NAD 2mM	79.6627	Total cells
24h NAD 2mM	81.5537	Total cells
24h NAD 2mM	80.0116	Total cells
24h NAD 2mM	79.4505	Total cells
24h NAD 2mM	61.9646	Total cells
24h NAD 80µM	75.5458	Total cells
24h NAD 80µM	86.6136	Total cells
24h NAD 80µM	89.726	Total cells
24h NAD 80µM	88.1038	Total cells
24h NAD 80µM	85.1376	Total cells
24h NAD 80µM	73.9472	Total cells
24h NR 2mM	93.2439	Total cells
24h NR 2mM	110.008	Total cells
24h NR 2mM	113.904	Total cells
24h NR 2mM	115.394	Total cells
24h NR 2mM	111.942	Total cells
24h NR 2mM	92.4989	Total cells
24h NR 80µM	91.5274	Total cells
24h NR 80µM	109.457	Total cells
24h NR 80µM	108.806	Total cells
24h NR 80µM	111.277	Total cells
24h NR 80µM	108.763	Total cells
24h NR 80µM	92.645	Total cells
1h NAD 2mM	90.4004	Total cells
1h NAD 2mM	106.061	Total cells
1h NAD 2mM	110.008	Total cells
1h NAD 2mM	112.319	Total cells
1h NAD 2mM	113.776	Total cells
1h NAD 2mM	91.7302	Total cells
1h NAD 80µM	96.0215	Total cells
1h NAD 80µM	107.985	Total cells
1h NAD 80µM	112.347	Total cells
1h NAD 80µM	110.933	Total cells
1h NAD 80µM	110.904	Total cells
1h NAD 80µM	88.8112	Total cells
1h NR 2mM	92.0131	Total cells
1h NR 2mM	105.425	Total cells
1h NR 2mM	103.821	Total cells
1h NR 2mM	107.5	Total cells
1h NR 2mM	103.788	Total cells
1h NR 2mM	87.7077	Total cells
1h NR 80µM	82.4921	Total cells
1h NR 80µM	93.7863	Total cells
1h NR 80µM	84.185	Total cells
1h NR 80µM	94.3899	Total cells
1h NR 80µM	98.6529	Total cells
1h NR 80µM	85.977	Total cells
