# Supplementary material for: NAD+ regulates nucleotide metabolism and genomic DNA replication
Source: Nat Cell Biol. 2023 Nov 13;25(12):1774–86. doi: 10.1038/s41556-023-01280-z (PMC10709141; doi:10.1038/s41556-023-01280-z)
Supplement: Supplementary file 14 — Numerical source data. [file 41556_2023_1280_MOESM14_ESM.xlsx]

## Sheet: Extended Data Fig 4a
gene	baseMean	log2FoldChange	lfcSE	stat	pvalue	padj	gene_name
ENSG00000156508.18	4057.18	-1.94774	0.100237	-19.4313	4.19255e-84	3.88314e-80	EEF1A1
ENSG00000117318.9	187.619	-3.03344	0.17212	-17.624	1.61227e-69	7.46641e-66	ID3
ENSG00000254166.3	335.564	-2.74572	0.15756	-17.4265	5.1903e-68	1.60242e-64	CASC19
ENSG00000128272.15	178.717	-3.21834	0.193969	-16.592	7.95586e-62	1.84218e-58	ATF4
ENSG00000124762.14	219.404	3.0496	0.183984	16.5753	1.05058e-61	1.9461e-58	CDKN1A
ENSG00000188825.14	124.457	4.30328	0.268373	16.0347	7.30911e-58	1.12828e-54	LINC00910
ENSG00000152795.17	164.838	-3.13574	0.214065	-14.6486	1.37576e-48	1.82033e-45	HNRNPDL
ENSG00000103257.9	237.928	-2.06306	0.147786	-13.9598	2.74325e-44	3.176e-41	SLC7A5
ENSG00000135486.18	951.243	-1.46406	0.105632	-13.86	1.10638e-43	1.13858e-40	HNRNPA1
ENSG00000169100.14	249.87	-1.87989	0.144665	-12.9948	1.31023e-38	1.21353e-35	SLC25A6
ENSG00000234741.8	388.303	-1.8459	0.142735	-12.9324	2.95639e-38	2.48928e-35	GAS5
ENSG00000112081.17	340.18	-1.72509	0.13657	-12.6316	1.41434e-36	1.09164e-33	SRSF3
ENSG00000063046.18	175.031	-2.55229	0.213506	-11.9542	6.17101e-33	4.39661e-30	EIF4B
ENSG00000251562.8	1603.36	-1.54475	0.130718	-11.8174	3.17425e-32	2.09999e-29	MALAT1
ENSG00000130066.16	65.0092	2.69905	0.233068	11.5805	5.17282e-31	3.18603e-28	SAT1
ENSG00000198763.3	528.581	2.42469	0.209473	11.5752	5.50382e-31	3.18603e-28	MT-ND2
ENSG00000067064.11	152.402	2.07237	0.17953	11.5433	7.98198e-31	4.34877e-28	IDI1
ENSG00000197061.5	534.557	-1.9225	0.170189	-11.2963	1.36926e-29	7.04558e-27	H4C3
ENSG00000169714.17	221.621	-1.49803	0.142961	-10.4786	1.08377e-25	5.2831e-23	CNBP
ENSG00000113070.8	63.4237	3.79989	0.364874	10.4142	2.13478e-25	9.88617e-23	HBEGF
ENSG00000137955.16	126.089	-1.84345	0.179928	-10.2455	1.24031e-24	5.4191e-22	RABGGTB
ENSG00000286134.2	36.2856	-3.53494	0.345146	-10.2419	1.2872e-24	5.4191e-22	AC114930.1
ENSG00000090554.13	2410.3	-1.39966	0.138826	-10.0822	6.62588e-24	2.52055e-21	FLT3LG
ENSG00000125968.9	53.8782	-3.21687	0.319148	-10.0796	6.80347e-24	2.52055e-21	ID1
ENSG00000135069.14	146.006	-1.97772	0.196124	-10.084	6.49933e-24	2.52055e-21	PSAT1
ENSG00000176046.9	122.231	-2.14207	0.21364	-10.0265	1.16537e-23	4.1514e-21	NUPR1
ENSG00000127824.14	194.696	1.58177	0.161063	9.82079	9.16261e-23	3.14311e-20	TUBA4A
ENSG00000168209.5	92.8533	-2.30655	0.23678	-9.7413	2.00965e-22	6.64763e-20	DDIT4
ENSG00000112245.12	118.305	-1.98439	0.204079	-9.72364	2.39079e-22	7.63568e-20	PTP4A1
ENSG00000112541.16	38.4214	-2.97693	0.307091	-9.69395	3.19923e-22	9.87708e-20	PDE10A
ENSG00000163584.18	177.46	-1.69203	0.174804	-9.67962	3.68091e-22	1.09976e-19	RPL22L1
ENSG00000167747.15	128.551	-1.92951	0.202344	-9.53576	1.48798e-21	4.30676e-19	C19orf48
ENSG00000163597.15	213.32	-1.45972	0.154325	-9.45873	3.11702e-21	8.74845e-19	SNHG16
ENSG00000096746.17	173.318	-1.7214	0.183685	-9.37146	7.15346e-21	1.94869e-18	HNRNPH3
ENSG00000169908.12	713.862	-1.03209	0.110891	-9.30726	1.3117e-20	3.47114e-18	TM4SF1
ENSG00000254870.5	101.722	-2.00847	0.217818	-9.22088	2.94667e-20	7.58113e-18	ATP6V1G2-DDX39B
ENSG00000275479.1	30.3805	5.34228	0.58358	9.15432	5.47013e-20	1.36931e-17	AC087741.2
ENSG00000175793.12	244.094	1.64797	0.180958	9.10692	8.47521e-20	2.06572e-17	SFN
ENSG00000013588.9	141.621	1.70406	0.188256	9.05183	1.4059e-19	3.33882e-17	GPRC5A
ENSG00000130707.18	470.328	-1.18804	0.131363	-9.04398	1.51072e-19	3.49808e-17	ASS1
ENSG00000242125.3	85.2759	-2.60832	0.288617	-9.03734	1.60536e-19	3.62654e-17	SNHG3
ENSG00000102804.15	164.14	-1.35931	0.152383	-8.92035	4.64833e-19	1.02507e-16	TSC22D1
ENSG00000108984.15	25.6689	-3.71956	0.41784	-8.90189	5.49039e-19	1.1826e-16	MAP2K6
ENSG00000109107.14	51.9466	2.14913	0.243837	8.81377	1.21004e-18	2.54712e-16	ALDOC
ENSG00000141401.12	68.1151	-1.95343	0.223257	-8.74969	2.13932e-18	4.40319e-16	IMPA2
ENSG00000202515.1	29.3033	-4.50586	0.515543	-8.74001	2.33081e-18	4.69303e-16	VTRNA1-3
ENSG00000100316.16	1500.01	-0.846557	0.0969931	-8.72801	2.59197e-18	5.07238e-16	RPL3
ENSG00000285976.2	94.2226	-1.984	0.227356	-8.72641	2.62874e-18	5.07238e-16	AL135905.2
ENSG00000113810.16	100.52	-2.09105	0.240062	-8.71043	3.02721e-18	5.72205e-16	SMC4
ENSG00000187193.9	173.455	1.86154	0.216127	8.6132	7.10474e-18	1.31608e-15	MT1X
ENSG00000112096.19	148.026	1.45256	0.168991	8.59545	8.29417e-18	1.50629e-15	SOD2
ENSG00000167900.12	607.94	0.953235	0.111363	8.55968	1.13181e-17	2.01592e-15	TK1
ENSG00000065911.12	177.242	-1.46628	0.172279	-8.51109	1.72301e-17	3.01105e-15	MTHFD2
ENSG00000187079.19	51.5069	-2.73161	0.321202	-8.50434	1.82632e-17	3.13247e-15	TEAD1
ENSG00000179262.10	113.097	-1.54675	0.182462	-8.47711	2.30847e-17	3.88747e-15	RAD23A
ENSG00000204386.11	66.5798	2.27587	0.269767	8.43642	3.27192e-17	5.41153e-15	NEU1
ENSG00000236824.2	152.606	-2.34103	0.277584	-8.4336	3.35183e-17	5.44643e-15	BCYRN1
ENSG00000164649.20	145.62	-1.6885	0.201301	-8.38795	4.94693e-17	7.89973e-15	CDCA7L
ENSG00000054118.15	174.463	-1.33036	0.15954	-8.33877	7.50678e-17	1.17844e-14	THRAP3
ENSG00000174444.15	1358.63	-0.765204	0.0919584	-8.32119	8.70841e-17	1.34429e-14	RPL4
ENSG00000086061.16	642.472	0.880636	0.105893	8.31627	9.07715e-17	1.37824e-14	DNAJA1
ENSG00000101166.16	207.927	-1.21686	0.146389	-8.31248	9.3722e-17	1.40009e-14	PRELID3B
ENSG00000111196.10	139.764	-1.39209	0.167969	-8.28774	1.15423e-16	1.67039e-14	MAGOHB
ENSG00000184640.19	93.7786	-2.06789	0.249509	-8.28786	1.15308e-16	1.67039e-14	SEPTIN9
ENSG00000141682.12	85.2324	1.97778	0.240773	8.21428	2.13438e-16	3.04132e-14	PMAIP1
ENSG00000107262.25	90.7017	-1.62117	0.198392	-8.17155	3.04458e-16	4.27257e-14	BAG1
ENSG00000172965.17	179.422	1.4618	0.182199	8.02309	1.03117e-15	1.42547e-13	MIR4435-2HG
ENSG00000181649.8	89.112	1.80723	0.226559	7.97684	1.50131e-15	2.04487e-13	PHLDA2
ENSG00000171236.10	26.3057	2.74975	0.345112	7.9677	1.61652e-15	2.16988e-13	LRG1
ENSG00000177410.13	189.35	-1.46042	0.183769	-7.94706	1.90991e-15	2.52708e-13	ZFAS1
ENSG00000137947.12	119.376	1.42401	0.179453	7.93531	2.09977e-15	2.73916e-13	GTF2B
ENSG00000251381.8	69.7553	-1.9797	0.251194	-7.88117	3.2433e-15	4.17215e-13	LINC00958
ENSG00000182628.13	96.6211	-2.08474	0.26491	-7.86962	3.55717e-15	4.51322e-13	SKA2
ENSG00000204592.9	60.5941	1.93127	0.247497	7.80318	6.03669e-15	7.55566e-13	HLA-E
ENSG00000156976.17	81.6904	-1.98147	0.254968	-7.77145	7.75925e-15	9.58216e-13	EIF4A2
ENSG00000198056.15	61.5226	-2.4883	0.320716	-7.75858	8.58845e-15	1.04666e-12	PRIM1
ENSG00000161980.6	102.051	-1.50517	0.194318	-7.7459	9.49041e-15	1.14156e-12	POLR3K
ENSG00000225972.1	299.129	3.23522	0.418216	7.73576	1.02788e-14	1.22054e-12	MTND1P23
ENSG00000246705.4	99.0158	1.57711	0.203995	7.7311	1.06623e-14	1.25006e-12	H2AJ
ENSG00000237973.1	27.668	3.26381	0.423241	7.71146	1.2439e-14	1.44013e-12	MTCO1P12
ENSG00000225511.7	35.5804	5.4473	0.707696	7.69722	1.39056e-14	1.59004e-12	LINC00475
ENSG00000187514.16	1140.76	-0.869387	0.113038	-7.69112	1.45854e-14	1.64744e-12	PTMA
ENSG00000175061.18	445.438	-1.00352	0.130809	-7.67166	1.69791e-14	1.8947e-12	SNHG29
ENSG00000101361.17	256.791	-1.43879	0.187869	-7.65846	1.88181e-14	2.07491e-12	NOP56
ENSG00000124145.6	94.3622	1.72191	0.224984	7.65348	1.95611e-14	2.13147e-12	SDC4
ENSG00000184840.12	334.466	0.979247	0.128553	7.61745	2.58727e-14	2.78643e-12	TMED9
ENSG00000157483.9	40.5185	-2.24533	0.296748	-7.56648	3.83477e-14	4.08248e-12	MYO1E
ENSG00000095794.19	38.7803	2.25985	0.29886	7.56157	3.9823e-14	4.19137e-12	CREM
ENSG00000171848.15	168.374	-1.72069	0.227664	-7.55801	4.09292e-14	4.2594e-12	RRM2
ENSG00000261040.7	232.866	1.44202	0.190885	7.55436	4.2094e-14	4.33194e-12	WFDC21P
ENSG00000126653.18	44.4122	-2.15211	0.286228	-7.51889	5.52442e-14	5.62277e-12	NSRP1
ENSG00000132581.10	141.792	1.33027	0.17757	7.49152	6.80829e-14	6.85418e-12	SDF2
ENSG00000031698.13	143.096	-1.27411	0.172417	-7.38972	1.47142e-13	1.4654e-11	SARS1
ENSG00000128789.21	140.632	-1.59956	0.217131	-7.36683	1.74732e-13	1.72167e-11	PSMG2
ENSG00000091317.8	147.759	1.34684	0.183374	7.34476	2.06134e-13	2.0097e-11	CMTM6
ENSG00000130826.18	208.178	-1.45415	0.198168	-7.33795	2.16897e-13	2.09261e-11	DKC1
ENSG00000197019.5	41.2925	2.62903	0.361468	7.2732	3.5108e-13	3.35227e-11	SERTAD1
ENSG00000109971.14	606.656	-1.28887	0.177492	-7.26156	3.8266e-13	3.61652e-11	HSPA8
ENSG00000120699.13	70.9352	-1.60833	0.221983	-7.2453	4.31495e-13	4.03687e-11	EXOSC8
ENSG00000198804.2	56.9709	2.12507	0.295534	7.19061	6.45011e-13	5.97409e-11	MT-CO1
ENSG00000100554.12	97.6915	1.49328	0.208713	7.15474	8.38328e-13	7.68771e-11	ATP6V1D
ENSG00000134802.18	69.9901	-1.6352	0.229475	-7.12586	1.03433e-12	9.39209e-11	SLC43A3
ENSG00000219529.2	25.778	2.90288	0.407679	7.12051	1.07526e-12	9.66898e-11	AP000580.1
ENSG00000133226.17	105.952	-1.52838	0.215433	-7.09445	1.29863e-12	1.15653e-10	SRRM1
ENSG00000135316.18	156.429	-1.24238	0.175474	-7.08012	1.44035e-12	1.27052e-10	SYNCRIP
ENSG00000162231.14	46.0275	2.19984	0.310819	7.07758	1.46694e-12	1.28178e-10	NXF1
ENSG00000124107.5	167.866	1.12464	0.158939	7.07594	1.48443e-12	1.28493e-10	SLPI
ENSG00000198755.11	1041.36	-0.919808	0.130387	-7.05446	1.73269e-12	1.48594e-10	RPL10A
ENSG00000140612.14	120.394	-1.32067	0.187642	-7.03823	1.94693e-12	1.65435e-10	SEC11A
ENSG00000137876.10	167.301	-1.26481	0.18005	-7.02476	2.1443e-12	1.8055e-10	RSL24D1
ENSG00000158710.15	713.385	0.710546	0.101316	7.01318	2.32968e-12	1.94392e-10	TAGLN2
ENSG00000146733.14	89.3578	-1.54084	0.219772	-7.01107	2.36502e-12	1.95579e-10	PSPH
ENSG00000125944.21	153.882	-1.19594	0.170618	-7.00946	2.39241e-12	1.96093e-10	HNRNPR
ENSG00000117650.13	66.1215	1.60915	0.229918	6.99878	2.58205e-12	2.07956e-10	NEK2
ENSG00000264772.6	47.8439	2.03996	0.291465	6.99899	2.57808e-12	2.07956e-10	AC016876.3
ENSG00000143549.21	822.369	0.72367	0.10381	6.97106	3.14552e-12	2.51153e-10	TPM3
ENSG00000172757.13	917.308	0.836457	0.120374	6.9488	3.68417e-12	2.91648e-10	CFL1
ENSG00000205339.10	58.8782	-1.74382	0.251639	-6.92984	4.21311e-12	3.30693e-10	IPO7
ENSG00000130119.17	108.82	-1.34372	0.194284	-6.91627	4.63677e-12	3.60889e-10	GNL3L
ENSG00000101871.16	25.706	2.26365	0.328714	6.88639	5.72266e-12	4.41694e-10	MID1
ENSG00000134684.11	64.9157	-1.65336	0.240393	-6.87774	6.08097e-12	4.6547e-10	YARS1
ENSG00000187837.4	133.196	-1.62071	0.235789	-6.87358	6.26086e-12	4.75312e-10	H1-2
ENSG00000104408.10	395.648	-0.807655	0.117697	-6.86213	6.78416e-12	5.10853e-10	EIF3E
ENSG00000198668.13	645.58	0.932945	0.136083	6.85571	7.09604e-12	5.30029e-10	CALM1
ENSG00000101558.14	97.8557	-1.47569	0.215843	-6.83687	8.09398e-12	5.99731e-10	VAPA
ENSG00000137267.6	34.2743	3.06613	0.448586	6.83511	8.1945e-12	6.02361e-10	TUBB2A
ENSG00000286178.1	19.9485	-4.00348	0.585893	-6.83314	8.30785e-12	6.05884e-10	FP236383.12
ENSG00000196072.12	82.1983	1.46516	0.215319	6.80459	1.01335e-11	7.33254e-10	BLOC1S2
ENSG00000151014.6	95.852	1.64117	0.241328	6.80059	1.04193e-11	7.4809e-10	NOCT
ENSG00000183527.12	53.1979	-1.58932	0.234638	-6.77348	1.25719e-11	8.95699e-10	PSMG1
ENSG00000159352.16	235.692	0.934368	0.138058	6.76792	1.30645e-11	9.23692e-10	PSMD4
ENSG00000180573.9	37.5201	-2.86738	0.42423	-6.75903	1.38917e-11	9.74735e-10	H2AC6
ENSG00000153046.18	28.3952	-2.40722	0.358031	-6.7235	1.77415e-11	1.2355e-09	CDYL
ENSG00000155463.14	56.0645	-1.63523	0.243281	-6.72158	1.7976e-11	1.24249e-09	OXA1L
ENSG00000125977.7	552.923	-0.813189	0.121006	-6.72025	1.8141e-11	1.24461e-09	EIF2S2
ENSG00000255717.7	28.5733	-2.78947	0.417819	-6.67626	2.45119e-11	1.66934e-09	SNHG1
ENSG00000160200.18	32.3669	-2.24761	0.337957	-6.65059	2.91925e-11	1.97359e-09	CBS
ENSG00000091651.9	79.1266	1.38078	0.207888	6.64192	3.09626e-11	2.07808e-09	ORC6
ENSG00000152104.12	94.31	-1.52931	0.233072	-6.56155	5.32498e-11	3.5482e-09	PTPN14
ENSG00000270647.6	102.646	-1.37361	0.209658	-6.55165	5.6904e-11	3.76461e-09	TAF15
ENSG00000115875.19	127.409	-1.24956	0.192152	-6.50295	7.87608e-11	5.17363e-09	SRSF7
ENSG00000087087.20	73.1468	1.60226	0.246585	6.49781	8.15002e-11	5.24954e-09	SRRT
ENSG00000110925.7	23.8165	2.67705	0.411892	6.49941	8.06346e-11	5.24954e-09	CSRNP2
ENSG00000187840.5	89.5129	-1.44645	0.222614	-6.49759	8.16166e-11	5.24954e-09	EIF4EBP1
ENSG00000120211.4	55.8955	1.62796	0.252011	6.45988	1.04786e-10	6.69333e-09	INSL4
ENSG00000158104.11	97.2397	-1.21688	0.18855	-6.45387	1.09028e-10	6.91658e-09	HPD
ENSG00000169139.12	186.181	-1.16643	0.181412	-6.42974	1.27824e-10	8.05378e-09	UBE2V2
ENSG00000122862.5	157.035	1.0372	0.161354	6.42806	1.2924e-10	8.08801e-09	SRGN
ENSG00000203879.12	36.6239	2.33682	0.363711	6.42495	1.31911e-10	8.19974e-09	GDI1
ENSG00000126524.10	141.287	0.985897	0.153507	6.42249	1.34059e-10	8.27772e-09	SBDS
ENSG00000211448.13	38.0137	-1.75939	0.274162	-6.41733	1.38688e-10	8.50683e-09	DIO2
ENSG00000133935.7	163.655	1.17168	0.183166	6.39685	1.58613e-10	9.6194e-09	ERG28
ENSG00000168003.17	224.589	-1.05036	0.164206	-6.39657	1.58904e-10	9.6194e-09	SLC3A2
ENSG00000134531.10	37.059	2.34402	0.366561	6.39463	1.60937e-10	9.67921e-09	EMP1
ENSG00000108306.13	22.1782	-3.94437	0.617357	-6.38912	1.66844e-10	9.90729e-09	FBXL20
ENSG00000143367.16	27.3177	2.94181	0.460443	6.3891	1.66869e-10	9.90729e-09	TUFT1
ENSG00000162599.17	33.0652	-1.97641	0.309421	-6.38744	1.68687e-10	9.90946e-09	NFIA
ENSG00000205730.6	39.3926	-1.80433	0.282495	-6.38711	1.69045e-10	9.90946e-09	ITPRIPL2
ENSG00000130513.6	15.5006	3.10636	0.48699	6.3787	1.78594e-10	1.04034e-08	GDF15
ENSG00000175130.7	127.945	1.31612	0.206389	6.37686	1.80752e-10	1.04633e-08	MARCKSL1
ENSG00000118515.11	56.9386	-1.44174	0.226831	-6.35604	2.07023e-10	1.19096e-08	SGK1
ENSG00000114439.19	48.4143	-1.81313	0.285699	-6.3463	2.20551e-10	1.25673e-08	BBX
ENSG00000213977.8	115.053	1.14305	0.180125	6.34587	2.21169e-10	1.25673e-08	TAX1BP3
ENSG00000162616.9	54.3792	1.59761	0.252026	6.33906	2.31171e-10	1.30555e-08	DNAJB4
ENSG00000147679.12	50.03	1.67008	0.263787	6.3312	2.43269e-10	1.36555e-08	UTP23
ENSG00000168333.14	12.7494	-3.6267	0.574379	-6.31412	2.71705e-10	1.51599e-08	PPDPFL
ENSG00000003056.8	309.805	0.850376	0.135158	6.29172	3.13967e-10	1.74129e-08	M6PR
ENSG00000089006.16	61.3202	-1.69393	0.26968	-6.28125	3.35851e-10	1.85158e-08	SNX5
ENSG00000215021.9	91.9652	-1.24769	0.198681	-6.27985	3.38906e-10	1.85736e-08	PHB2
ENSG00000196517.13	18.7217	-3.1356	0.499598	-6.27626	3.46825e-10	1.88958e-08	SLC6A9
ENSG00000069275.13	154.943	-1.24305	0.198556	-6.26047	3.83817e-10	2.0789e-08	NUCKS1
ENSG00000168906.13	132.427	-1.21355	0.193959	-6.2567	3.93196e-10	2.11732e-08	MAT2A
ENSG00000249784.1	53.9421	2.79964	0.448916	6.23644	4.4765e-10	2.39661e-08	SCARNA22
ENSG00000135046.14	454.063	0.784735	0.126248	6.21582	5.10586e-10	2.71785e-08	ANXA1
ENSG00000204520.14	77.9714	1.55012	0.249661	6.20891	5.33529e-10	2.82374e-08	MICA
ENSG00000169627.9	130.716	1.09631	0.177154	6.18847	6.07506e-10	3.197e-08	BOLA2B
ENSG00000267321.3	38.5705	1.78059	0.287864	6.18553	6.18932e-10	3.23873e-08	SNHG30
ENSG00000167526.14	1251.39	-0.759724	0.123046	-6.17431	6.64526e-10	3.45777e-08	RPL13
ENSG00000284707.2	95.822	-1.22939	0.199154	-6.17306	6.6982e-10	3.46585e-08	AC079781.5
ENSG00000166741.8	228.435	-1.13861	0.184786	-6.16177	7.19367e-10	3.70154e-08	NNMT
ENSG00000211459.2	893.685	1.03935	0.168891	6.154	7.55504e-10	3.86601e-08	MT-RNR1
ENSG00000212907.2	356.874	1.46034	0.238334	6.12727	8.93979e-10	4.54947e-08	MT-ND4L
ENSG00000140650.12	34.7595	-1.97622	0.322707	-6.1239	9.13132e-10	4.62155e-08	PMM2
ENSG00000117862.13	161.557	0.921315	0.150593	6.11791	9.48132e-10	4.77261e-08	TXNDC12
ENSG00000070761.8	89.3106	1.29396	0.212064	6.10175	1.04916e-09	5.25259e-08	CFAP20
ENSG00000197747.9	690.321	1.12762	0.184889	6.09892	1.06786e-09	5.31748e-08	S100A10
ENSG00000131508.16	46.1026	-1.59281	0.261598	-6.08877	1.13779e-09	5.63541e-08	UBE2D2
ENSG00000132109.10	24.6332	2.40398	0.39617	6.06804	1.29484e-09	6.37916e-08	TRIM21
ENSG00000175592.9	18.7661	3.10938	0.51286	6.06283	1.33749e-09	6.55443e-08	FOSL1
ENSG00000107929.15	22.5236	-2.35725	0.390229	-6.04069	1.53461e-09	7.48081e-08	LARP4B
ENSG00000169084.15	16.5756	-2.87788	0.476667	-6.03751	1.56514e-09	7.5897e-08	DHRSX
ENSG00000111596.13	27.29	-2.51958	0.418891	-6.01489	1.80009e-09	8.68357e-08	CNOT2
ENSG00000174953.14	85.926	-1.35865	0.226048	-6.01045	1.85007e-09	8.87844e-08	DHX36
ENSG00000026508.20	133.211	0.960302	0.160213	5.99392	2.04845e-09	9.77975e-08	CD44
ENSG00000187266.14	14.6047	3.10262	0.518595	5.98274	2.19416e-09	1.04217e-07	EPOR
ENSG00000145907.15	114.263	-1.47654	0.246887	-5.98064	2.22262e-09	1.0503e-07	G3BP1
ENSG00000245532.9	62.1458	-2.40273	0.4035	-5.95472	2.60515e-09	1.22482e-07	NEAT1
ENSG00000197903.8	159.465	-1.22235	0.205617	-5.9448	2.76799e-09	1.2948e-07	H2BC12
ENSG00000113460.13	163.075	-0.911264	0.15402	-5.91654	3.28777e-09	1.53022e-07	BRIX1
ENSG00000124228.14	106.803	1.11139	0.188039	5.9104	3.41278e-09	1.58046e-07	DDX27
ENSG00000278259.4	98.1568	-1.48954	0.252163	-5.90707	3.48254e-09	1.60474e-07	MYO19
ENSG00000136938.9	138.512	-1.01918	0.172654	-5.90301	3.56935e-09	1.6366e-07	ANP32B
ENSG00000184220.12	109.805	-1.23622	0.209645	-5.89671	3.7081e-09	1.69184e-07	CMSS1
ENSG00000060237.18	48.339	-1.63339	0.27742	-5.88781	3.91356e-09	1.77683e-07	WNK1
ENSG00000085224.23	85.9785	-1.32958	0.226037	-5.88215	4.0498e-09	1.82084e-07	ATRX
ENSG00000197780.10	92.7239	1.12863	0.191864	5.88246	4.04223e-09	1.82084e-07	TAF13
ENSG00000137710.17	155.548	-1.10308	0.187613	-5.87955	4.11377e-09	1.84067e-07	RDX
ENSG00000113811.11	132.36	1.11063	0.189052	5.87474	4.23499e-09	1.88579e-07	SELENOK
ENSG00000174891.13	21.8188	-2.43471	0.415514	-5.8595	4.64249e-09	2.05736e-07	RSRC1
ENSG00000011304.21	166.026	-1.13469	0.193708	-5.85772	4.69269e-09	2.0697e-07	PTBP1
ENSG00000185883.12	124.282	1.00622	0.172148	5.84512	5.06211e-09	2.22205e-07	ATP6V0C
ENSG00000106305.10	136.698	-0.950326	0.162805	-5.8372	5.30859e-09	2.31925e-07	AIMP2
ENSG00000117143.13	56.9544	1.55144	0.265918	5.83429	5.40195e-09	2.33798e-07	UAP1
ENSG00000205707.11	57.5081	1.65779	0.284118	5.83486	5.38364e-09	2.33798e-07	ETFRF1
ENSG00000140941.14	140.118	1.14387	0.196137	5.83197	5.47772e-09	2.35975e-07	MAP1LC3B
ENSG00000166986.15	75.8264	-1.51138	0.259616	-5.82158	5.82934e-09	2.4996e-07	MARS1
ENSG00000160209.19	129.263	-1.10077	0.189991	-5.79378	6.88177e-09	2.93728e-07	PDXK
ENSG00000087086.15	3806.42	0.698388	0.120618	5.7901	7.0346e-09	2.98874e-07	FTL
ENSG00000179010.14	476.709	-0.912461	0.157623	-5.78888	7.08554e-09	2.99663e-07	MRFAP1
ENSG00000182247.10	21.8241	-2.78184	0.481152	-5.78162	7.39868e-09	3.11484e-07	UBE2E2
ENSG00000143156.14	68.5383	-1.69699	0.293745	-5.77708	7.6009e-09	3.1855e-07	NME7
ENSG00000234498.3	18.4953	2.99911	0.521242	5.75377	8.7273e-09	3.64109e-07	RPL13AP20
ENSG00000165389.7	74.8826	-1.2609	0.219308	-5.74947	8.95241e-09	3.71826e-07	SPTSSA
ENSG00000163170.12	167.136	1.19349	0.207705	5.74608	9.13371e-09	3.77662e-07	BOLA3
ENSG00000197172.10	255.741	0.865922	0.150793	5.74244	9.33241e-09	3.84163e-07	MAGEA6
ENSG00000158050.5	83.0738	-1.40074	0.244362	-5.73222	9.91219e-09	4.06225e-07	DUSP2
ENSG00000167658.16	351.245	-1.04579	0.182605	-5.72706	1.02185e-08	4.16933e-07	EEF2
ENSG00000110002.16	30.724	1.9148	0.33517	5.71292	1.11052e-08	4.51125e-07	VWA5A
ENSG00000141084.11	21.4039	2.50589	0.439433	5.70256	1.18018e-08	4.77329e-07	RANBP10
ENSG00000064042.18	49.8267	-1.42075	0.25148	-5.64955	1.60864e-08	6.45441e-07	LIMCH1
ENSG00000164967.10	116.255	1.13731	0.201313	5.64943	1.60977e-08	6.45441e-07	RPP25L
ENSG00000221164.1	40.4801	1.9878	0.352948	5.632	1.78128e-08	7.11128e-07	SNORA11F
ENSG00000115252.18	12.4588	-2.95616	0.525212	-5.62851	1.81778e-08	7.22586e-07	PDE1A
ENSG00000124466.9	47.0634	1.33937	0.238237	5.62201	1.88749e-08	7.47093e-07	LYPD3
ENSG00000120963.12	87.3625	-1.26927	0.226486	-5.6042	2.09214e-08	8.24572e-07	ZNF706
ENSG00000173546.7	24.1005	-2.13028	0.380589	-5.59731	2.17697e-08	8.5437e-07	CSPG4
ENSG00000210077.1	32.1562	2.12514	0.379771	5.59585	2.1954e-08	8.57964e-07	MT-TV
ENSG00000080546.13	39.2048	1.69301	0.302675	5.59349	2.22552e-08	8.66081e-07	SESN1
ENSG00000170421.12	859.337	0.623444	0.111501	5.59139	2.25259e-08	8.7295e-07	KRT8
ENSG00000089693.10	136.743	1.26335	0.22613	5.58682	2.31264e-08	8.92484e-07	MLF2
ENSG00000135119.14	41.3573	-3.05721	0.548538	-5.57337	2.49851e-08	9.60217e-07	RNFT2
ENSG00000113643.9	126.169	-1.03633	0.186223	-5.56502	2.62126e-08	1.00323e-06	RARS1
ENSG00000204174.8	19.4852	-2.03897	0.366582	-5.56212	2.66518e-08	1.01584e-06	NPY4R
ENSG00000124733.5	169.961	1.02997	0.18582	5.54282	2.97643e-08	1.12983e-06	MEA1
ENSG00000111371.16	82.8832	-1.28314	0.231583	-5.54072	3.01226e-08	1.13876e-06	SLC38A1
ENSG00000133302.13	43.5231	-1.52907	0.276291	-5.53428	3.12512e-08	1.17662e-06	SLF1
ENSG00000011275.19	44.7137	-2.09295	0.378323	-5.53218	3.1628e-08	1.1812e-06	RNF216
ENSG00000247735.2	10.252	3.50553	0.633593	5.53278	3.15192e-08	1.1812e-06	AC120114.1
ENSG00000089009.15	1522.33	-0.577288	0.104744	-5.51144	3.55904e-08	1.32385e-06	RPL6
ENSG00000168461.13	62.2355	-1.32692	0.241104	-5.50351	3.723e-08	1.3793e-06	RAB31
ENSG00000182240.16	47.9788	-1.40975	0.25652	-5.49567	3.89219e-08	1.43623e-06	BACE2
ENSG00000276023.5	75.2269	1.25072	0.227923	5.48745	4.07777e-08	1.49874e-06	DUSP14
ENSG00000169045.17	188.45	-0.868848	0.158442	-5.4837	4.16521e-08	1.52483e-06	HNRNPH1
ENSG00000224032.7	33.3669	-1.71657	0.313217	-5.48046	4.24231e-08	1.54694e-06	EPB41L4A-AS1
ENSG00000164754.15	78.1047	-1.26919	0.231665	-5.47855	4.28824e-08	1.55756e-06	RAD21
ENSG00000287001.1	21.6727	-3.28245	0.60123	-5.45957	4.773e-08	1.72686e-06	AC010624.5
ENSG00000196756.13	25.2252	-1.80283	0.330488	-5.45505	4.89595e-08	1.76445e-06	SNHG17
ENSG00000127920.6	67.7634	1.14425	0.210381	5.43893	5.36028e-08	1.91687e-06	GNG11
ENSG00000128335.14	36.5916	1.72941	0.317954	5.43919	5.35225e-08	1.91687e-06	APOL2
ENSG00000117450.14	2600.81	0.676857	0.124487	5.43718	5.41302e-08	1.92828e-06	PRDX1
ENSG00000120254.15	24.3968	-2.15136	0.395833	-5.43501	5.47933e-08	1.94443e-06	MTHFD1L
ENSG00000136450.13	40.1088	-1.88456	0.346809	-5.434	5.5105e-08	1.94803e-06	SRSF1
ENSG00000203667.10	234.45	0.971417	0.17879	5.43329	5.5324e-08	1.94833e-06	COX20
ENSG00000254772.10	1763.48	-0.55713	0.102647	-5.42764	5.71056e-08	2.00345e-06	EEF1G
ENSG00000120029.13	24.3811	1.87457	0.345529	5.42523	5.78807e-08	2.02298e-06	ARMH3
ENSG00000108788.11	99.8348	1.02496	0.189183	5.41781	6.03328e-08	2.10076e-06	MLX
ENSG00000179526.17	66.2247	1.33614	0.246988	5.40973	6.31207e-08	2.1896e-06	SHARPIN
ENSG00000103035.11	151.913	-0.907416	0.167814	-5.40729	6.39865e-08	2.21135e-06	PSMD7
ENSG00000198830.11	1103.98	0.600049	0.111254	5.39352	6.90891e-08	2.37882e-06	HMGN2
ENSG00000141101.13	40.1414	-1.45685	0.270491	-5.38594	7.20687e-08	2.47222e-06	NOB1
ENSG00000198860.13	77.3824	-1.36305	0.253266	-5.3819	7.37048e-08	2.51902e-06	TSEN15
ENSG00000088930.8	69.568	-1.40035	0.260787	-5.3697	7.88657e-08	2.68549e-06	XRN2
ENSG00000116761.12	35.3091	-1.57016	0.292621	-5.36584	8.05742e-08	2.73362e-06	CTH
ENSG00000285437.1	27.6374	1.92379	0.358867	5.36072	8.28919e-08	2.80199e-06	POLR2J3
ENSG00000260000.2	15.2854	3.07513	0.57506	5.34748	8.91852e-08	3.00376e-06	AL133338.1
ENSG00000047410.14	55.2453	-1.38198	0.258493	-5.34627	8.97835e-08	3.01295e-06	TPR
ENSG00000116717.13	41.1425	1.67739	0.313877	5.34411	9.08617e-08	3.03813e-06	GADD45A
ENSG00000166012.17	84.1561	-1.13228	0.211967	-5.3418	9.20285e-08	3.06607e-06	TAF1D
ENSG00000265096.2	11.3693	3.10336	0.58104	5.34105	9.24093e-08	3.06772e-06	C1QTNF1-AS1
ENSG00000174939.11	66.3508	1.23374	0.231045	5.33983	9.30361e-08	3.0775e-06	ASPHD1
ENSG00000114302.16	32.0349	-1.63631	0.30785	-5.31527	1.06498e-07	3.51027e-06	PRKAR2A
ENSG00000040731.10	9.08947	-3.49915	0.659364	-5.30686	1.1153e-07	3.66309e-06	CDH10
ENSG00000100201.22	62.0245	-1.29591	0.244381	-5.30284	1.14017e-07	3.73155e-06	DDX17
ENSG00000012660.14	65.9401	-1.50264	0.283477	-5.30075	1.15325e-07	3.76107e-06	ELOVL5
ENSG00000188002.10	35.2307	1.5259	0.288198	5.29462	1.19266e-07	3.87448e-06	AC026412.1
ENSG00000198786.2	57.7862	1.60724	0.303595	5.29405	1.19639e-07	3.87448e-06	MT-ND5
ENSG00000168298.7	68.4846	-1.29114	0.244165	-5.28796	1.23685e-07	3.99155e-06	H1-4
ENSG00000147274.14	349.059	-0.789903	0.14959	-5.28045	1.2887e-07	4.13671e-06	RBMX
ENSG00000267751.5	16.3274	-2.60958	0.494223	-5.28015	1.29077e-07	4.13671e-06	AC009005.1
ENSG00000243927.6	82.0027	-1.14366	0.216948	-5.27161	1.35233e-07	4.31908e-06	MRPS6
ENSG00000090861.17	57.6561	-1.62126	0.307664	-5.26956	1.36752e-07	4.35258e-06	AARS1
ENSG00000199377.1	12.7409	-2.85234	0.543511	-5.24799	1.53766e-07	4.87732e-06	RNU5F-1
ENSG00000167522.16	25.0896	-2.26378	0.431419	-5.24729	1.54357e-07	4.87936e-06	ANKRD11
ENSG00000077721.16	94.071	0.970494	0.185078	5.24369	1.57395e-07	4.94928e-06	UBE2A
ENSG00000088986.11	276.417	0.783881	0.149498	5.24341	1.57637e-07	4.94928e-06	DYNLL1
ENSG00000070961.15	34.5928	-1.53426	0.292772	-5.24046	1.60173e-07	5.0119e-06	ATP2B1
ENSG00000123219.13	33.7901	-1.72274	0.328958	-5.23695	1.6325e-07	5.09097e-06	CENPK
ENSG00000143401.15	151.813	-0.857171	0.16389	-5.23017	1.69353e-07	5.26359e-06	ANP32E
ENSG00000082898.17	54.2561	-1.49488	0.286435	-5.21891	1.79975e-07	5.57502e-06	XPO1
ENSG00000107537.14	33.1759	1.6379	0.314323	5.21089	1.8794e-07	5.80234e-06	PHYH
ENSG00000170734.12	85.0237	1.45868	0.280129	5.20716	1.91753e-07	5.90038e-06	POLH
ENSG00000186577.14	22.4473	2.19384	0.421677	5.20266	1.96459e-07	6.02516e-06	SMIM29
ENSG00000128422.17	282.713	1.16761	0.225039	5.18848	2.12017e-07	6.47406e-06	KRT17
ENSG00000265401.1	547.403	0.805576	0.155275	5.18806	2.12493e-07	6.47406e-06	AC093484.3
ENSG00000206337.12	8.48774	3.28467	0.633939	5.18137	2.20259e-07	6.68864e-06	HCP5
ENSG00000177733.7	65.1568	-1.26869	0.244959	-5.17922	2.22821e-07	6.72958e-06	HNRNPA0
ENSG00000271982.1	420.141	-0.882395	0.170379	-5.17902	2.2306e-07	6.72958e-06	SNORD58B
ENSG00000260260.1	146.002	1.08831	0.210634	5.16682	2.38107e-07	7.16022e-06	SNHG19
ENSG00000067182.8	27.1189	-1.83696	0.35585	-5.16217	2.44106e-07	7.29325e-06	TNFRSF1A
ENSG00000107223.13	277.08	-0.794011	0.153807	-5.16239	2.43813e-07	7.29325e-06	EDF1
ENSG00000143013.13	66.1641	-1.18563	0.22999	-5.15514	2.53448e-07	7.54801e-06	LMO4
ENSG00000149541.10	30.7715	1.56036	0.30292	5.15106	2.59016e-07	7.68913e-06	B3GAT3
ENSG00000134291.12	177.374	0.759602	0.147517	5.14924	2.61539e-07	7.73921e-06	TMEM106C
ENSG00000005175.10	70.9603	1.08597	0.211114	5.14402	2.68922e-07	7.91416e-06	RPAP3
ENSG00000113558.19	641.293	0.709912	0.138012	5.14385	2.6916e-07	7.91416e-06	SKP1
ENSG00000172922.11	87.7519	1.06397	0.207039	5.13899	2.76215e-07	8.09591e-06	RNASEH2C
ENSG00000139289.13	21.2998	2.18655	0.425912	5.1338	2.83955e-07	8.29649e-06	PHLDA1
ENSG00000137575.12	114.358	0.913869	0.178062	5.13232	2.86197e-07	8.32937e-06	SDCBP
ENSG00000141905.19	33.1632	-1.90724	0.371646	-5.13187	2.86878e-07	8.32937e-06	NFIC
ENSG00000168090.10	196.026	0.808506	0.157714	5.12642	2.95306e-07	8.54726e-06	COPS6
ENSG00000111875.8	31.2015	-1.82822	0.356773	-5.12433	2.98601e-07	8.56335e-06	ASF1A
ENSG00000116741.8	25.9192	1.65528	0.322995	5.12476	2.97912e-07	8.56335e-06	RGS2
ENSG00000133398.4	159.01	0.787353	0.153651	5.12431	2.98635e-07	8.56335e-06	MED10
ENSG00000117305.15	17.421	2.22493	0.434321	5.12277	3.01079e-07	8.60676e-06	HMGCL
ENSG00000254670.1	17.1568	-2.16303	0.422446	-5.12024	3.05145e-07	8.69616e-06	RASSF10-DT
ENSG00000142227.11	218.102	0.820949	0.160407	5.11791	3.08933e-07	8.7771e-06	EMP3
ENSG00000111669.15	1341.96	0.54084	0.105694	5.11704	3.10366e-07	8.78137e-06	TPI1
ENSG00000230098.1	18.2824	6.30836	1.2329	5.11667	3.10979e-07	8.78137e-06	TCERG1L-AS1
ENSG00000075618.18	53.7437	1.53509	0.300063	5.1159	3.12247e-07	8.79038e-06	FSCN1
ENSG00000108592.17	95.9669	0.990888	0.193722	5.11499	3.13753e-07	8.80601e-06	FTSJ3
ENSG00000126088.14	137.656	0.850062	0.166401	5.10851	3.24709e-07	9.08597e-06	UROD
ENSG00000187608.10	46.1228	1.34416	0.263282	5.10543	3.30051e-07	9.20762e-06	ISG15
ENSG00000183508.5	19.7489	2.72808	0.535617	5.09333	3.51832e-07	9.78553e-06	TENT5C
ENSG00000240541.3	8.43565	3.30066	0.648107	5.09276	3.52879e-07	9.78553e-06	TM4SF1-AS1
ENSG00000189171.14	179.739	1.00938	0.198245	5.09158	3.55101e-07	9.81775e-06	S100A13
ENSG00000128487.16	45.4118	-1.24766	0.245174	-5.0889	3.60148e-07	9.92766e-06	SPECC1
ENSG00000160799.11	34.4892	-1.64772	0.323843	-5.08802	3.61817e-07	9.94407e-06	CCDC12
ENSG00000065243.20	33.3724	-1.52846	0.300536	-5.08577	3.66131e-07	1.00139e-05	PKN2
ENSG00000203362.2	16.1945	7.39659	1.45459	5.08501	3.67603e-07	1.00139e-05	POLH-AS1
ENSG00000253210.2	8.62001	3.70433	0.728463	5.08512	3.67384e-07	1.00139e-05	AC040970.1
ENSG00000092841.19	2093.34	0.789555	0.155491	5.07782	3.81792e-07	1.037e-05	MYL6
ENSG00000102805.16	26.7132	1.6497	0.324922	5.07721	3.83022e-07	1.03712e-05	CLN5
ENSG00000163714.18	97.1084	-0.987346	0.194486	-5.07669	3.84076e-07	1.03712e-05	U2SURP
ENSG00000117592.9	683.742	0.566122	0.111623	5.07173	3.94218e-07	1.06141e-05	PRDX6
ENSG00000239900.13	57.4996	-3.37565	0.665658	-5.07115	3.95414e-07	1.06154e-05	ADSL
ENSG00000170540.15	181.548	0.997307	0.197065	5.06081	4.17488e-07	1.11756e-05	ARL6IP1
ENSG00000160193.12	35.1445	-1.34123	0.265503	-5.05166	4.37975e-07	1.16903e-05	WDR4
ENSG00000138668.19	94.5327	-1.07039	0.212389	-5.03978	4.66062e-07	1.24042e-05	HNRNPD
ENSG00000075142.14	156.311	-0.91216	0.181048	-5.03822	4.6989e-07	1.24703e-05	SRI
ENSG00000276170.4	50.8388	1.23737	0.245678	5.03656	4.73973e-07	1.25427e-05	AC244153.1
ENSG00000117410.14	183.935	0.749377	0.148939	5.03143	4.86826e-07	1.28096e-05	ATP6V0B
ENSG00000124795.17	114.003	-0.955376	0.18987	-5.03172	4.8609e-07	1.28096e-05	DEK
ENSG00000165943.5	31.1349	1.68087	0.33412	5.03074	4.88597e-07	1.28198e-05	MOAP1
ENSG00000173786.17	246.667	1.04436	0.207693	5.02841	4.9457e-07	1.29398e-05	CNP
ENSG00000147872.10	53.5698	1.20259	0.239215	5.02723	4.97622e-07	1.2983e-05	PLIN2
ENSG00000113407.14	256.263	-0.75718	0.151014	-5.01399	5.33129e-07	1.38609e-05	TARS1
ENSG00000173465.8	98.1486	0.999767	0.199412	5.01358	5.34265e-07	1.38609e-05	ZNRD2
ENSG00000120509.10	85.4409	1.1552	0.230447	5.01285	5.36309e-07	1.38751e-05	PDZD11
ENSG00000123358.20	30.5655	1.50907	0.301297	5.0086	5.48278e-07	1.41453e-05	NR4A1
ENSG00000109606.13	50.0615	-1.50936	0.301538	-5.00554	5.57069e-07	1.43321e-05	DHX15
ENSG00000146731.11	403.263	0.675042	0.134909	5.00367	5.62498e-07	1.44317e-05	CCT6A
ENSG00000048649.13	19.0761	-3.3741	0.675653	-4.99384	5.91919e-07	1.51446e-05	RSF1
ENSG00000142864.14	485.643	-0.686095	0.137635	-4.9849	6.19952e-07	1.57747e-05	SERBP1
ENSG00000143418.20	44.9774	1.32362	0.2655	4.98536	6.1845e-07	1.57747e-05	CERS2
ENSG00000110917.8	74.9045	1.11764	0.224247	4.98396	6.22952e-07	1.58076e-05	MLEC
ENSG00000144597.14	17.9735	2.1861	0.438925	4.98059	6.33916e-07	1.60419e-05	EAF1
ENSG00000163435.16	21.0909	1.75927	0.353566	4.97579	6.49816e-07	1.63994e-05	ELF3
ENSG00000117632.23	440.153	0.668351	0.13438	4.97357	6.57303e-07	1.65433e-05	STMN1
ENSG00000185238.13	31.6281	-1.47753	0.297356	-4.96888	6.73418e-07	1.6903e-05	PRMT3
ENSG00000176171.11	72.788	0.972532	0.195857	4.96551	6.8519e-07	1.7152e-05	BNIP3
ENSG00000165671.21	44.8589	-1.60903	0.324353	-4.96072	7.02322e-07	1.75335e-05	NSD1
ENSG00000210184.1	143.329	-2.72628	0.5498	-4.95867	7.09768e-07	1.76717e-05	MT-TS2
ENSG00000172183.15	14.1374	2.21601	0.447499	4.95198	7.34634e-07	1.82418e-05	ISG20
ENSG00000011260.14	42.7168	-1.34711	0.272271	-4.94769	7.50977e-07	1.85977e-05	UTP18
ENSG00000049656.14	340.604	0.803021	0.162369	4.94565	7.58883e-07	1.8694e-05	CLPTM1L
ENSG00000153015.16	36.8618	-1.63793	0.331221	-4.94513	7.60922e-07	1.8694e-05	CWC27
ENSG00000254999.4	362.633	0.721562	0.145912	4.94519	7.60713e-07	1.8694e-05	BRK1
ENSG00000126264.10	8.01927	4.72173	0.956264	4.93768	7.90556e-07	1.93707e-05	HCST
ENSG00000273841.5	249.381	0.652378	0.132191	4.93512	8.01027e-07	1.95755e-05	TAF9
ENSG00000129116.19	246.926	-1.18445	0.240059	-4.93402	8.05549e-07	1.96342e-05	PALLD
ENSG00000162664.17	90.6467	0.916507	0.185781	4.93327	8.08634e-07	1.96577e-05	ZNF326
ENSG00000106554.13	64.3752	-1.1206	0.227364	-4.92864	8.28042e-07	2.00768e-05	CHCHD3
ENSG00000147604.14	1668.77	-0.652553	0.132505	-4.92473	8.4477e-07	2.04289e-05	RPL7
ENSG00000112078.14	70.3696	-1.26843	0.257676	-4.92257	8.54128e-07	2.06014e-05	KCTD20
ENSG00000170836.12	31.4791	2.7689	0.563919	4.9101	9.1031e-07	2.18995e-05	PPM1D
ENSG00000124767.7	179.139	0.869924	0.177297	4.9066	9.26689e-07	2.22357e-05	GLO1
ENSG00000034152.19	31.446	1.55766	0.317646	4.90377	9.40142e-07	2.25003e-05	MAP2K3
ENSG00000080824.19	667.014	0.66899	0.136589	4.89783	9.6899e-07	2.30714e-05	HSP90AA1
ENSG00000256073.3	18.142	2.15061	0.439064	4.89818	9.67289e-07	2.30714e-05	URB1-AS1
ENSG00000163191.6	1136.8	0.741124	0.151366	4.89623	9.76917e-07	2.3162e-05	S100A11
ENSG00000175482.9	23.4843	2.09034	0.426944	4.89606	9.77794e-07	2.3162e-05	POLD4
ENSG00000149273.15	2503.34	-0.59302	0.121159	-4.89458	9.85152e-07	2.32767e-05	RPS3
ENSG00000091986.16	83.0263	1.43142	0.292789	4.8889	1.01401e-06	2.38977e-05	CCDC80
ENSG00000008405.12	85.7534	1.13209	0.232215	4.87518	1.08709e-06	2.55485e-05	CRY1
ENSG00000065427.15	127.678	0.934926	0.19179	4.87473	1.08958e-06	2.55485e-05	KARS1
ENSG00000186352.9	8.8399	3.81016	0.782608	4.86854	1.12424e-06	2.62947e-05	ANKRD37
ENSG00000168014.16	19.6003	1.94767	0.40105	4.85643	1.19521e-06	2.78841e-05	C2CD3
ENSG00000006652.15	43.3534	-1.32774	0.273699	-4.8511	1.22778e-06	2.8572e-05	IFRD1
ENSG00000010319.7	13.059	3.32393	0.685343	4.85003	1.23442e-06	2.86545e-05	SEMA3G
ENSG00000150316.12	117.136	-0.905146	0.18694	-4.84191	1.28596e-06	2.97763e-05	CWC15
ENSG00000173933.21	105.936	0.936478	0.19388	4.83019	1.36404e-06	3.15056e-05	RBM4
ENSG00000107175.12	50.4868	1.23465	0.256367	4.81595	1.46501e-06	3.37535e-05	CREB3
ENSG00000264207.1	17.4876	2.82687	0.587091	4.81505	1.4716e-06	3.38212e-05	AC239868.1
ENSG00000179750.16	162.155	0.960668	0.199541	4.81439	1.4765e-06	3.38499e-05	APOBEC3B
ENSG00000168152.13	12.5879	2.19974	0.457479	4.80839	1.52154e-06	3.47964e-05	THAP9
ENSG00000169764.15	134.634	0.919639	0.191306	4.80717	1.5308e-06	3.49217e-05	UGP2
ENSG00000136381.13	18.3768	-2.31213	0.481527	-4.80166	1.57356e-06	3.58091e-05	IREB2
ENSG00000183779.7	18.7938	2.81126	0.585606	4.8006	1.58188e-06	3.58733e-05	ZNF703
ENSG00000204568.12	93.8731	-0.948281	0.197545	-4.80032	1.58413e-06	3.58733e-05	MRPS18B
ENSG00000111678.11	194.901	1.01098	0.210701	4.79816	1.60126e-06	3.61728e-05	C12orf57
ENSG00000163832.16	54.2985	-1.14024	0.237682	-4.79732	1.60807e-06	3.62382e-05	ELP6
ENSG00000108424.10	78.296	-1.10089	0.229646	-4.79387	1.63597e-06	3.67351e-05	KPNB1
ENSG00000268173.3	266.815	0.664201	0.13856	4.79361	1.63805e-06	3.67351e-05	AC007192.1
ENSG00000143748.18	45.906	-1.15217	0.240543	-4.78987	1.6689e-06	3.73366e-05	NVL
ENSG00000141551.14	66.1566	-1.17003	0.244329	-4.78873	1.6784e-06	3.74586e-05	CSNK1D
ENSG00000170791.18	187.12	0.806135	0.16892	4.7723	1.82137e-06	4.05519e-05	CHCHD7
ENSG00000125971.16	120.418	0.859913	0.180449	4.76539	1.88486e-06	4.18646e-05	DYNLRB1
ENSG00000020426.11	43.9288	-1.60933	0.337819	-4.76387	1.89911e-06	4.20802e-05	MNAT1
ENSG00000234912.12	19.7219	1.7545	0.36837	4.76287	1.90862e-06	4.219e-05	SNHG20
ENSG00000167272.11	94.3978	1.02003	0.214224	4.76148	1.92175e-06	4.23791e-05	POP5
ENSG00000173221.14	124.47	0.967992	0.203443	4.75805	1.95476e-06	4.29027e-05	GLRX
ENSG00000259256.2	13.5134	-2.17701	0.457497	-4.75852	1.95021e-06	4.29027e-05	LINC01895
ENSG00000137310.12	23.6056	1.95175	0.410347	4.75634	1.97139e-06	4.31656e-05	TCF19
ENSG00000106366.9	33.4081	4.21428	0.8862	4.75546	1.97997e-06	4.32512e-05	SERPINE1
ENSG00000173727.12	44.1322	1.44145	0.304012	4.74141	2.12235e-06	4.62523e-05	AP000769.1
ENSG00000124102.5	10.4659	2.8657	0.605176	4.73532	2.18711e-06	4.74716e-05	PI3
ENSG00000140025.16	23.8824	-2.04108	0.431046	-4.73519	2.18855e-06	4.74716e-05	EFCAB11
ENSG00000182287.15	27.3585	1.70253	0.359629	4.73412	2.20009e-06	4.76103e-05	AP1S2
ENSG00000189091.13	30.4109	-1.64397	0.347312	-4.73342	2.20765e-06	4.76625e-05	SF3B3
ENSG00000142507.10	409.415	0.646734	0.13674	4.72967	2.24886e-06	4.83269e-05	PSMB6
ENSG00000168137.18	33.3816	-1.66489	0.351999	-4.72981	2.24734e-06	4.83269e-05	SETD5
ENSG00000116299.17	23.2946	2.19531	0.465068	4.7204	2.35384e-06	5.0466e-05	ELAPOR1
ENSG00000120437.9	108.936	0.866489	0.183677	4.71745	2.38823e-06	5.10849e-05	ACAT2
ENSG00000066933.16	15.7362	-2.6865	0.569558	-4.71682	2.39562e-06	5.11249e-05	MYO9A
ENSG00000171320.15	73.9786	1.11979	0.237569	4.71353	2.43463e-06	5.1719e-05	ESCO2
ENSG00000183305.13	74.9162	1.21602	0.25796	4.714	2.42905e-06	5.1719e-05	MAGEA2B
ENSG00000065268.11	9.97691	-3.628	0.769849	-4.71262	2.44557e-06	5.18327e-05	WDR18
ENSG00000164053.21	36.9558	1.27622	0.271601	4.69888	2.61596e-06	5.53175e-05	ATRIP
ENSG00000233016.7	29.5444	-1.74032	0.370663	-4.69515	2.66417e-06	5.62085e-05	SNHG7
ENSG00000143819.12	65.0188	1.12351	0.239463	4.6918	2.7081e-06	5.70056e-05	EPHX1
ENSG00000257950.3	61.954	1.10081	0.234749	4.68931	2.74126e-06	5.75726e-05	P2RX5-TAX1BP3
ENSG00000075188.9	31.5086	-1.42428	0.304043	-4.68446	2.80698e-06	5.88196e-05	NUP37
ENSG00000156384.14	27.9021	1.63302	0.348729	4.68279	2.82991e-06	5.91663e-05	SFR1
ENSG00000134308.14	325.488	0.772689	0.165152	4.67865	2.88769e-06	6.02382e-05	YWHAQ
ENSG00000125037.12	93.9682	0.90403	0.193387	4.67471	2.94373e-06	6.12693e-05	EMC3
ENSG00000066136.20	40.1607	-1.57975	0.338789	-4.66294	3.11729e-06	6.47362e-05	NFYC
ENSG00000080822.17	55.7878	1.45319	0.311824	4.66029	3.15771e-06	6.54288e-05	CLDND1
ENSG00000100889.12	44.2456	-1.36886	0.293968	-4.65648	3.21664e-06	6.65012e-05	PCK2
ENSG00000021826.17	59.3303	-1.15226	0.247771	-4.65053	3.3108e-06	6.82953e-05	CPS1
ENSG00000115919.15	104.011	-0.814277	0.175288	-4.64537	3.39467e-06	6.97324e-05	KYNU
ENSG00000127483.19	58.8874	-1.26319	0.271928	-4.64532	3.39552e-06	6.97324e-05	HP1BP3
ENSG00000125863.20	101.4	-0.953591	0.20536	-4.6435	3.42549e-06	7.01922e-05	MKKS
ENSG00000140350.15	285.479	-0.665565	0.143603	-4.63476	3.57348e-06	7.3063e-05	ANP32A
ENSG00000260708.1	37.7278	1.66248	0.359013	4.6307	3.64433e-06	7.43475e-05	AL118516.1
ENSG00000104660.19	45.8005	-1.30801	0.282511	-4.62993	3.65787e-06	7.44597e-05	LEPROTL1
ENSG00000173726.11	199.468	-0.662018	0.143048	-4.62795	3.69299e-06	7.50098e-05	TOMM20
ENSG00000256664.1	111.835	1.2736	0.27524	4.62726	3.70542e-06	7.50976e-05	AC025423.2
ENSG00000134717.18	87.8059	-0.960542	0.207631	-4.62621	3.72424e-06	7.53142e-05	BTF3L4
ENSG00000224259.7	14.6948	-2.01378	0.435425	-4.62486	3.74845e-06	7.56386e-05	LINC01133
ENSG00000228300.14	23.5464	1.47491	0.319109	4.62195	3.80153e-06	7.6543e-05	FAM174C
ENSG00000013275.8	129.292	0.823081	0.178125	4.6208	3.82258e-06	7.68e-05	PSMC4
ENSG00000175390.14	164.111	-0.751416	0.162708	-4.61819	3.87095e-06	7.76033e-05	EIF3F
ENSG00000059145.19	17.076	1.95505	0.423728	4.61392	3.95143e-06	7.90456e-05	UNKL
ENSG00000130638.17	35.0169	-1.33892	0.290222	-4.61346	3.96028e-06	7.9052e-05	ATXN10
ENSG00000100814.18	18.1555	-2.15657	0.467669	-4.61131	4.00146e-06	7.97022e-05	CCNB1IP1
ENSG00000178980.15	133.338	1.15308	0.250337	4.60612	4.10256e-06	8.15406e-05	SELENOW
ENSG00000147535.17	31.8545	1.4678	0.318777	4.60447	4.1352e-06	8.20134e-05	PLPP5
ENSG00000224738.1	12.0513	2.50748	0.545811	4.59405	4.34726e-06	8.60349e-05	AC099850.1
ENSG00000144635.9	106.676	0.904382	0.196993	4.59093	4.41286e-06	8.71469e-05	DYNC1LI1
ENSG00000015171.20	14.2486	-2.11883	0.4617	-4.5892	4.44953e-06	8.76841e-05	ZMYND11
ENSG00000180385.8	25.7885	1.71228	0.373217	4.5879	4.47731e-06	8.80442e-05	EMC3-AS1
ENSG00000128311.14	22.6517	1.65916	0.362848	4.57262	4.81668e-06	9.45171e-05	TST
ENSG00000134153.10	266.199	0.589223	0.128903	4.57104	4.85301e-06	9.50287e-05	EMC7
ENSG00000116521.11	109.945	0.790072	0.172973	4.56761	4.93318e-06	9.61918e-05	SCAMP3
ENSG00000206503.13	143.095	0.741375	0.162302	4.56787	4.92703e-06	9.61918e-05	HLA-A
ENSG00000166881.10	45.8248	1.21745	0.26664	4.56588	4.97393e-06	9.67827e-05	NEMP1
ENSG00000163026.12	11.4948	2.89215	0.633511	4.56527	4.98845e-06	9.68616e-05	WDCP
ENSG00000272196.2	83.3115	1.01968	0.223843	4.55531	5.23095e-06	0.000101358	H2AC19
ENSG00000145012.13	23.6069	-1.74851	0.383949	-4.55403	5.26278e-06	0.000101762	LPP
ENSG00000143179.16	32.4772	-1.30634	0.28717	-4.54899	5.39032e-06	0.000104011	UCK2
ENSG00000120709.11	10.5678	3.04258	0.669192	4.54665	5.45068e-06	0.000104783	FAM53C
ENSG00000229018.5	17.9659	2.28984	0.503641	4.54656	5.45297e-06	0.000104783	PMS2P7
ENSG00000138180.16	190.861	0.730802	0.16082	4.54423	5.5137e-06	0.000105731	CEP55
ENSG00000148303.17	1453	-0.612709	0.135038	-4.53732	5.69726e-06	0.000109025	RPL7A
ENSG00000088832.17	181.395	0.72769	0.160463	4.53494	5.76185e-06	0.000110034	FKBP1A
ENSG00000259802.1	8.51976	2.7127	0.598526	4.5323	5.83445e-06	0.000111191	AC012640.2
ENSG00000218336.9	37.2277	1.94209	0.428552	4.53175	5.84969e-06	0.000111252	TENM3
ENSG00000167258.15	25.9786	-1.65894	0.366112	-4.53125	5.86359e-06	0.000111288	CDK12
ENSG00000107779.14	13.6397	-2.83788	0.626782	-4.52769	5.96322e-06	0.000112947	BMPR1A
ENSG00000143633.13	43.2656	-1.20302	0.265778	-4.52641	5.99954e-06	0.000113403	C1orf131
ENSG00000257727.6	60.6084	1.02583	0.226716	4.52471	6.04782e-06	0.000114083	CNPY2
ENSG00000146670.10	43.5778	1.39436	0.308371	4.52168	6.13501e-06	0.000115493	CDCA5
ENSG00000132002.8	84.6371	0.994652	0.220086	4.51938	6.20206e-06	0.000116518	DNAJB1
ENSG00000124486.13	37.2192	-1.52383	0.337326	-4.51738	6.26097e-06	0.000117387	USP9X
ENSG00000102893.16	52.2063	-1.21071	0.26809	-4.51605	6.30043e-06	0.000117888	PHKB
ENSG00000162144.10	84.3775	0.917974	0.203364	4.51394	6.36331e-06	0.000118825	CYB561A3
ENSG00000275874.1	26.2477	-1.90336	0.421794	-4.51255	6.40532e-06	0.000119368	PICSAR
ENSG00000141699.11	27.121	1.55721	0.345165	4.51149	6.43745e-06	0.000119726	RETREG3
ENSG00000137331.12	68.942	1.15847	0.256975	4.50809	6.54137e-06	0.000121415	IER3
ENSG00000143314.12	125.525	-0.794404	0.176283	-4.5064	6.5936e-06	0.00012214	MRPL24
ENSG00000111445.14	49.6422	1.13966	0.25304	4.50389	6.67203e-06	0.000123346	RFC5
ENSG00000141543.12	138.192	0.716549	0.159142	4.50257	6.7136e-06	0.000123867	EIF4A3
ENSG00000149483.12	60.7194	-0.963415	0.214013	-4.50167	6.74206e-06	0.000124145	TMEM138
ENSG00000079841.18	9.16513	-2.84316	0.632875	-4.49246	7.04058e-06	0.000129385	RIMS1
ENSG00000181852.18	26.2758	-1.6193	0.361006	-4.48553	7.27344e-06	0.000133399	RNF41
ENSG00000210135.1	2021.17	1.59268	0.355656	4.47815	7.52936e-06	0.00013782	MT-TN
ENSG00000229117.9	725.104	-0.746188	0.166744	-4.47505	7.63937e-06	0.000139558	RPL41
ENSG00000142168.15	915.953	0.647123	0.144698	4.47224	7.74048e-06	0.000141127	SOD1
ENSG00000126903.16	20.2725	1.67834	0.375635	4.46802	7.89486e-06	0.000143658	SLC10A3
ENSG00000285906.2	21.9098	1.61716	0.362118	4.46585	7.97514e-06	0.000144835	AC083855.2
ENSG00000126226.22	63.3888	-1.11094	0.248897	-4.46345	8.0651e-06	0.000146182	PCID2
ENSG00000142627.13	23.5342	1.81324	0.406359	4.46218	8.11317e-06	0.000146766	EPHA2
ENSG00000125482.13	51.9855	1.14375	0.256567	4.45789	8.27713e-06	0.000149159	TTF1
ENSG00000138385.16	304.404	0.604644	0.135635	4.45787	8.27767e-06	0.000149159	SSB
ENSG00000144354.14	15.1074	-1.92952	0.433068	-4.45547	8.37114e-06	0.00015055	CDCA7
ENSG00000113712.19	81.8611	-0.984559	0.221294	-4.4491	8.62308e-06	0.000154766	CSNK1A1
ENSG00000137409.19	152.109	0.844074	0.189735	4.4487	8.63896e-06	0.000154766	MTCH1
ENSG00000129315.11	41.2857	1.19158	0.26801	4.44602	8.74758e-06	0.000156409	CCNT1
ENSG00000117036.12	19.0906	1.85088	0.416751	4.44121	8.94532e-06	0.000159637	ETV3
ENSG00000105058.12	128.898	0.742098	0.167116	4.4406	8.97071e-06	0.000159782	FAM32A
ENSG00000204923.4	12.4952	2.41644	0.544726	4.43607	9.16176e-06	0.000162872	FBXO48
ENSG00000118482.12	34.9306	-1.72359	0.388846	-4.43257	9.3118e-06	0.000165222	PHF3
ENSG00000117222.14	37.599	1.26232	0.285449	4.42223	9.76864e-06	0.000172996	RBBP5
ENSG00000104047.15	35.1692	-1.20815	0.273542	-4.41667	1.00232e-05	0.000176828	DTWD1
ENSG00000198695.2	148.057	1.17317	0.2656	4.41704	1.00062e-05	0.000176828	MT-ND6
ENSG00000125995.16	449.551	0.772948	0.175029	4.41612	1.00489e-05	0.000176945	ROMO1
ENSG00000256060.3	40.3662	1.33133	0.30158	4.41451	1.01238e-05	0.000177925	TRAPPC2B
ENSG00000001631.16	31.2594	-1.522	0.344927	-4.41253	1.02169e-05	0.000179222	KRIT1
ENSG00000063322.15	27.2304	1.544	0.349983	4.41165	1.02584e-05	0.00017961	MED29
ENSG00000167965.18	42.5905	-1.14134	0.258766	-4.41069	1.03042e-05	0.00018007	MLST8
ENSG00000105011.9	49.8352	1.03574	0.234878	4.4097	1.03516e-05	0.000180558	ASF1B
ENSG00000166710.20	1195.15	0.542888	0.123175	4.40747	1.04584e-05	0.000182079	B2M
ENSG00000155090.15	32.5599	1.57195	0.357061	4.40246	1.07029e-05	0.000185637	KLF10
ENSG00000198743.7	20.5455	2.22098	0.504452	4.40276	1.06882e-05	0.000185637	SLC5A3
ENSG00000088325.16	165.639	-0.835563	0.190073	-4.39602	1.10256e-05	0.000190876	TPX2
ENSG00000148516.21	20.8393	-2.98604	0.679995	-4.39127	1.12692e-05	0.00019473	ZEB1
ENSG00000079819.19	101.075	-1.11129	0.253228	-4.3885	1.14136e-05	0.000196858	EPB41L2
ENSG00000107581.13	111.645	-0.878119	0.2004	-4.38183	1.17688e-05	0.000202608	EIF3A
ENSG00000140319.11	673.155	0.629027	0.14358	4.381	1.18134e-05	0.000202997	SRP14
ENSG00000156261.13	528.947	0.588589	0.134474	4.37696	1.20346e-05	0.000206069	CCT8
ENSG00000184205.14	16.4696	2.15487	0.492326	4.37692	1.20367e-05	0.000206069	TSPYL2
ENSG00000224616.3	16.3696	2.04297	0.466806	4.37649	1.20606e-05	0.000206098	RTCA-AS1
ENSG00000132522.16	18.573	2.38927	0.546059	4.37548	1.21168e-05	0.000206677	GPS2
ENSG00000276418.5	14.5878	-2.27731	0.520756	-4.37308	1.22504e-05	0.000208573	AC036214.3
ENSG00000151914.20	174.654	-0.823583	0.188585	-4.36718	1.25861e-05	0.000213894	DST
ENSG00000198625.13	41.5	-1.22058	0.279599	-4.36548	1.26844e-05	0.00021517	MDM4
ENSG00000123240.17	45.8392	1.30029	0.297946	4.36417	1.27606e-05	0.000215672	OPTN
ENSG00000184009.12	1922.28	-0.550445	0.126121	-4.36442	1.27459e-05	0.000215672	ACTG1
ENSG00000111110.12	13.8429	-1.93872	0.444389	-4.36267	1.28482e-05	0.000216468	PPM1H
ENSG00000132846.6	17.4	-1.71716	0.393613	-4.36257	1.28544e-05	0.000216468	ZBED3
ENSG00000243811.11	5.21872	5.79838	1.33292	4.35012	1.36061e-05	0.000228711	APOBEC3D
ENSG00000106105.15	157.761	-0.870857	0.20033	-4.34712	1.37935e-05	0.000231441	GARS1
ENSG00000130706.13	142.613	0.848184	0.195292	4.34316	1.40449e-05	0.000234989	ADRM1
ENSG00000135926.15	34.9874	1.53309	0.353004	4.34299	1.40557e-05	0.000234989	TMBIM1
ENSG00000133112.17	1365.55	-0.631852	0.145533	-4.34165	1.41414e-05	0.000235571	TPT1
ENSG00000266967.7	22.475	-2.01784	0.464758	-4.34169	1.41391e-05	0.000235571	AARSD1
ENSG00000104904.12	597.215	0.523283	0.12063	4.33793	1.43833e-05	0.000239171	OAZ1
ENSG00000112378.12	100.313	0.755913	0.174561	4.33037	1.48862e-05	0.000247089	PERP
ENSG00000177700.6	702.128	0.712212	0.164486	4.32994	1.49151e-05	0.000247127	POLR2L
ENSG00000073756.12	17.1813	2.04556	0.472669	4.32768	1.50687e-05	0.000248781	PTGS2
ENSG00000147905.18	11.0852	-3.01809	0.697343	-4.32798	1.50481e-05	0.000248781	ZCCHC7
ENSG00000260261.2	7.26728	3.3579	0.776348	4.32525	1.5236e-05	0.000251096	AC124944.2
ENSG00000215196.5	10.7608	-2.25107	0.520776	-4.32253	1.54247e-05	0.000253755	BASP1-AS1
ENSG00000156026.14	17.0519	-1.9269	0.445832	-4.32202	1.54606e-05	0.000253894	MCU
ENSG00000197982.14	26.3474	1.5197	0.351724	4.3207	1.55532e-05	0.000254962	C1orf122
ENSG00000167670.16	37.2305	-1.27565	0.295412	-4.3182	1.57304e-05	0.000257136	CHAF1A
ENSG00000171843.17	8.08048	-2.58912	0.599605	-4.31805	1.57413e-05	0.000257136	MLLT3
ENSG00000265681.7	616.784	-0.799691	0.185231	-4.31727	1.57972e-05	0.000257594	RPL17
ENSG00000137154.13	2652.75	-0.570031	0.132073	-4.31602	1.58871e-05	0.000258356	RPS6
ENSG00000188529.15	90.7566	-0.881503	0.204248	-4.31584	1.58997e-05	0.000258356	SRSF10
ENSG00000132471.12	67.5226	1.09049	0.252815	4.31338	1.60777e-05	0.000260791	WBP2
ENSG00000189159.16	209.887	0.739914	0.171574	4.3125	1.61421e-05	0.000261378	JPT1
ENSG00000103353.16	50.2317	1.16423	0.270282	4.30748	1.65126e-05	0.00026691	UBFD1
ENSG00000143190.23	14.2639	-3.21181	0.745759	-4.30677	1.65654e-05	0.000267298	POU2F1
ENSG00000100749.8	26.803	-1.48188	0.344313	-4.30389	1.67827e-05	0.000270333	VRK1
ENSG00000096092.6	145.48	0.798877	0.185649	4.30316	1.68377e-05	0.000270748	TMEM14A
ENSG00000066322.15	90.1047	0.877676	0.204163	4.29891	1.7164e-05	0.000275517	ELOVL1
ENSG00000147996.16	129.036	0.847429	0.197486	4.29108	1.77804e-05	0.000284918	CBWD5
ENSG00000146463.12	19.2288	-2.2869	0.534171	-4.28121	1.85882e-05	0.000297348	ZMYM4
ENSG00000070756.16	259.416	-0.730948	0.170951	-4.27577	1.90477e-05	0.000303649	PABPC1
ENSG00000275895.7	80.4255	-0.919087	0.21494	-4.27602	1.90268e-05	0.000303649	U2AF1L5
ENSG00000132196.15	25.2533	1.42751	0.3341	4.27271	1.93115e-05	0.000306798	HSD17B7
ENSG00000204628.12	1393.06	-0.437567	0.102404	-4.27296	1.92893e-05	0.000306798	RACK1
ENSG00000230989.7	339.025	0.687516	0.161037	4.26932	1.96071e-05	0.000310961	HSBP1
ENSG00000181026.15	44.1629	1.15597	0.270807	4.26861	1.96692e-05	0.000311411	AEN
ENSG00000205155.8	91.3436	1.07515	0.252012	4.26625	1.98786e-05	0.00031419	PSENEN
ENSG00000185246.18	20.3831	1.77819	0.417008	4.26415	2.00661e-05	0.000316613	PRPF39
ENSG00000112972.15	59.386	1.35796	0.318681	4.2612	2.03329e-05	0.000320278	HMGCS1
ENSG00000221867.9	98.4164	0.817354	0.192015	4.25672	2.07445e-05	0.000326169	MAGEA3
ENSG00000235919.4	8.13123	4.1999	0.986734	4.25637	2.07774e-05	0.000326169	ASH1L-AS1
ENSG00000175183.10	71.2805	1.15528	0.271495	4.25525	2.08813e-05	0.000327246	CSRP2
ENSG00000149547.15	58.4899	1.06473	0.250373	4.25256	2.11342e-05	0.000330651	EI24
ENSG00000155366.17	286.458	0.689587	0.162739	4.23738	2.26142e-05	0.000353209	RHOC
ENSG00000166326.7	27.7915	-1.54873	0.365567	-4.23653	2.27005e-05	0.00035396	TRIM44
ENSG00000101246.20	10.5744	-2.91914	0.689189	-4.23561	2.27929e-05	0.000354479	ARFRP1
ENSG00000101255.11	24.3163	-1.43586	0.339011	-4.23544	2.28104e-05	0.000354479	TRIB3
ENSG00000112977.16	33.4185	-1.28771	0.304084	-4.23473	2.2883e-05	0.000354637	DAP
ENSG00000114209.15	85.9032	-0.790003	0.186576	-4.23421	2.29354e-05	0.000354637	PDCD10
ENSG00000267213.4	5.3155	4.27039	1.00852	4.2343	2.29269e-05	0.000354637	AC007773.1
ENSG00000260077.1	8.08054	2.57922	0.609266	4.23332	2.30267e-05	0.000355456	AC104794.3
ENSG00000100298.15	6.69879	4.34836	1.02795	4.23014	2.33541e-05	0.00035991	APOBEC3H
ENSG00000135250.17	60.8285	-0.955764	0.226007	-4.22891	2.34831e-05	0.000361296	SRPK2
ENSG00000284268.1	102.836	0.763437	0.180853	4.22131	2.4289e-05	0.000373075	MIR1181
ENSG00000073803.14	66.9558	1.13117	0.268261	4.21669	2.47914e-05	0.000380163	MAP3K13
ENSG00000140307.11	247.836	0.712411	0.168967	4.21627	2.48381e-05	0.000380248	GTF2A2
ENSG00000006453.14	31.465	-1.25515	0.297729	-4.21576	2.48941e-05	0.000380281	BAIAP2L1
ENSG00000214046.8	94.6937	-0.973897	0.231027	-4.2155	2.49223e-05	0.000380281	SMIM7
ENSG00000233476.3	11.4444	-3.06658	0.727858	-4.21316	2.51819e-05	0.00038361	EEF1A1P6
ENSG00000100575.14	46.846	-1.19207	0.282992	-4.21239	2.52686e-05	0.000384299	TIMM9
ENSG00000130779.20	50.7316	-1.02793	0.244216	-4.20911	2.56373e-05	0.000389267	CLIP1
ENSG00000134318.14	23.1838	-2.31189	0.549773	-4.20517	2.60881e-05	0.000395464	ROCK2
ENSG00000272325.2	19.3864	-1.72032	0.409434	-4.20171	2.64907e-05	0.00040091	NUDT3
ENSG00000255198.4	189.437	0.814789	0.193964	4.20072	2.66073e-05	0.000402017	SNHG9
ENSG00000011007.12	49.7634	1.16252	0.277128	4.19487	2.73025e-05	0.00041185	ELOA
ENSG00000114346.13	43.0559	-1.08118	0.257907	-4.19213	2.76348e-05	0.000416185	ECT2
ENSG00000140995.16	90.8686	0.825645	0.197057	4.18987	2.79111e-05	0.000419664	DEF8
ENSG00000104549.12	91.0608	1.04314	0.249153	4.18675	2.82973e-05	0.000424781	SQLE
ENSG00000108509.21	34.2934	-1.21533	0.290315	-4.18623	2.8363e-05	0.000425078	CAMTA2
ENSG00000112576.13	133.045	0.821135	0.196215	4.18486	2.85338e-05	0.000426258	CCND3
ENSG00000129667.13	17.3522	-1.81919	0.4347	-4.18493	2.85251e-05	0.000426258	RHBDF2
ENSG00000113569.16	102.805	-0.763229	0.182442	-4.18342	2.8716e-05	0.000428289	NUP155
ENSG00000272716.1	6.61399	4.05069	0.969164	4.17957	2.92066e-05	0.000434906	AL121658.1
ENSG00000136527.18	63.1852	-0.935323	0.223809	-4.17912	2.92639e-05	0.000435059	TRA2B
ENSG00000100764.14	183.542	0.639482	0.153283	4.17189	3.0208e-05	0.000448376	PSMC1
ENSG00000144867.12	75.9823	0.854963	0.205124	4.16804	3.07234e-05	0.000455296	SRPRB
ENSG00000164182.11	108.464	-0.803683	0.192857	-4.16725	3.08293e-05	0.000456136	NDUFAF2
ENSG00000164190.19	23.2866	-1.63704	0.393139	-4.16403	3.12678e-05	0.000461886	NIPBL
ENSG00000110090.13	119.771	-1.14272	0.275038	-4.15476	3.25636e-05	0.000480261	CPT1A
ENSG00000106367.15	76.1633	0.854635	0.205769	4.15337	3.27618e-05	0.000482416	AP1S1
ENSG00000164815.11	17.2165	-1.70405	0.410515	-4.15099	3.31039e-05	0.000486679	ORC5
ENSG00000101182.15	716.174	0.52329	0.126172	4.14745	3.36204e-05	0.000492709	PSMA7
ENSG00000198467.16	445.061	0.562926	0.135728	4.14746	3.36191e-05	0.000492709	TPM2
ENSG00000273702.1	9.39467	2.90345	0.700252	4.1463	3.37894e-05	0.000494404	AC091271.1
ENSG00000051108.15	36.7113	-1.21189	0.29231	-4.14589	3.38494e-05	0.0004945	HERPUD1
ENSG00000148572.16	47.1403	1.07199	0.258962	4.13955	3.47984e-05	0.000507563	NRBF2
ENSG00000047849.21	57.8159	-1.03142	0.249258	-4.13795	3.50423e-05	0.000510318	MAP4
ENSG00000166851.15	55.2122	-1.00615	0.243229	-4.13663	3.52445e-05	0.000512457	PLK1
ENSG00000167085.12	349.265	0.491952	0.118951	4.13575	3.53798e-05	0.000513617	PHB
ENSG00000170310.15	28.0444	-1.78192	0.43103	-4.13409	3.56361e-05	0.000516528	STX8
ENSG00000152894.14	21.2272	1.86847	0.452091	4.13295	3.58131e-05	0.000518282	PTPRK
ENSG00000163848.20	20.0735	-1.80733	0.437865	-4.1276	3.66573e-05	0.000529673	ZNF148
ENSG00000134809.9	148.002	-0.805788	0.195386	-4.12407	3.72231e-05	0.00053631	TIMM10
ENSG00000140795.13	13.9461	-1.71887	0.416796	-4.12401	3.72325e-05	0.00053631	MYLK3
ENSG00000067225.18	1391.3	0.595409	0.144539	4.11938	3.799e-05	0.00054579	PKM
ENSG00000117616.18	13.7325	2.09903	0.509564	4.11926	3.80085e-05	0.00054579	RSRP1
ENSG00000110958.16	265.987	-0.52465	0.127602	-4.1116	3.92935e-05	0.000562608	PTGES3
ENSG00000115419.13	38.1428	1.75484	0.426808	4.11155	3.93011e-05	0.000562608	GLS
ENSG00000102265.12	872.458	0.625228	0.152247	4.10666	4.01418e-05	0.000573755	TIMP1
ENSG00000198517.10	6.40586	5.45168	1.32801	4.10514	4.04078e-05	0.000576667	MAFK
ENSG00000132256.19	27.134	1.58195	0.385455	4.10411	4.05875e-05	0.000578341	TRIM5
ENSG00000113013.15	189.355	-0.667061	0.162576	-4.10307	4.07712e-05	0.000580065	HSPA9
ENSG00000142669.15	297.605	0.742322	0.181285	4.09478	4.22572e-05	0.000600286	SH3BGRL3
ENSG00000105829.13	58.7079	-1.00736	0.246138	-4.09267	4.26436e-05	0.000604847	BET1
ENSG00000226950.8	184.099	-0.756276	0.184832	-4.09169	4.28248e-05	0.000606488	DANCR
ENSG00000163002.13	15.8257	-1.83588	0.448878	-4.08994	4.31491e-05	0.000609948	NUP35
ENSG00000268403.2	12.4583	2.08479	0.509771	4.08966	4.32008e-05	0.000609948	AC132192.2
ENSG00000115904.13	10.123	-2.65889	0.651069	-4.08389	4.42888e-05	0.000624357	SOS1
ENSG00000185022.12	7.84426	3.79588	0.929629	4.08322	4.44159e-05	0.000625198	MAFF
ENSG00000178719.17	36.2951	1.18506	0.290453	4.08004	4.50281e-05	0.000632853	GRINA
ENSG00000204054.14	28.5575	-1.54905	0.379765	-4.07896	4.52381e-05	0.000634842	LINC00963
ENSG00000107951.15	47.4155	-1.11915	0.274466	-4.07754	4.55149e-05	0.000637759	MTPAP
ENSG00000286001.1	32.5879	1.1388	0.279402	4.07585	4.58474e-05	0.000641448	AC021087.5
ENSG00000162076.13	39.9886	-1.17142	0.2875	-4.07451	4.61121e-05	0.000644179	FLYWCH2
ENSG00000156110.14	73.8535	-0.863678	0.212069	-4.07263	4.64856e-05	0.000648417	ADK
ENSG00000020922.13	31.599	-1.2314	0.302414	-4.0719	4.66308e-05	0.000649466	MRE11
ENSG00000048162.21	87.7179	-0.795762	0.195599	-4.06834	4.73495e-05	0.000658485	NOP16
ENSG00000104419.17	24.7161	1.65775	0.407603	4.06707	4.76075e-05	0.000661081	NDRG1
ENSG00000151287.17	42.5394	1.02023	0.250926	4.06584	4.78597e-05	0.000663587	TEX30
ENSG00000101596.16	32.3949	-1.56386	0.384935	-4.06266	4.85172e-05	0.000671698	SMCHD1
ENSG00000162734.13	56.7018	1.19275	0.293638	4.06199	4.86559e-05	0.000672613	PEA15
ENSG00000163141.20	15.509	1.93001	0.475188	4.06158	4.87419e-05	0.000672798	BNIPL
ENSG00000132300.19	28.679	-1.24138	0.305762	-4.05994	4.90846e-05	0.00067652	PTCD3
ENSG00000047634.15	22.4376	1.49273	0.367761	4.05897	4.92896e-05	0.000678337	SCML1
ENSG00000120802.14	112.868	-0.772901	0.190558	-4.05598	4.99237e-05	0.000685027	TMPO
ENSG00000187522.16	25.3812	-1.33256	0.328527	-4.05616	4.98854e-05	0.000685027	HSPA14
ENSG00000100219.16	51.7509	-1.0246	0.252669	-4.05512	5.01091e-05	0.000686554	XBP1
ENSG00000011052.21	70.6614	0.851037	0.209928	4.05395	5.03595e-05	0.000688966	NME1-NME2
ENSG00000141424.13	49.4282	0.957708	0.236275	4.05336	5.04868e-05	0.000689689	SLC39A6
ENSG00000169230.10	273.76	0.598207	0.147616	4.05244	5.06853e-05	0.000691381	PRELID1
ENSG00000221821.4	13.9649	2.28006	0.562946	4.05022	5.11694e-05	0.000696957	C6orf226
ENSG00000175305.17	30.4379	1.22208	0.301852	4.04861	5.15238e-05	0.000700754	CCNE2
ENSG00000143368.10	162.23	0.66777	0.165028	4.04639	5.20127e-05	0.000706367	SF3B4
ENSG00000134202.11	101.349	0.752834	0.186135	4.04457	5.2419e-05	0.000710842	GSTM3
ENSG00000124588.21	62.3328	-0.892766	0.220873	-4.04199	5.30001e-05	0.000717671	NQO2
ENSG00000165591.6	5.30477	-3.30694	0.818413	-4.04068	5.32975e-05	0.000720645	FAAH2
ENSG00000135525.18	11.2161	-1.94885	0.482403	-4.03989	5.34771e-05	0.000722019	MAP7
ENSG00000105518.14	58.9078	0.90938	0.225182	4.03843	5.38108e-05	0.000725426	TMEM205
ENSG00000173812.11	1032.15	-0.521168	0.129068	-4.03794	5.39232e-05	0.000725426	EIF1
ENSG00000177556.12	204.846	0.71758	0.177718	4.03776	5.39644e-05	0.000725426	ATOX1
ENSG00000164976.9	9.93571	3.5785	0.887194	4.0335	5.49522e-05	0.000737634	MYORG
ENSG00000128524.5	232.363	0.639243	0.158527	4.03239	5.52126e-05	0.000740057	ATP6V1F
ENSG00000100320.23	2749.71	-0.715095	0.177375	-4.03153	5.54141e-05	0.000741683	RBFOX2
ENSG00000147862.17	18.3884	-1.90561	0.472925	-4.02942	5.59143e-05	0.000747298	NFIB
ENSG00000204438.11	33.5956	1.18953	0.295272	4.02859	5.61124e-05	0.000748865	GPANK1
ENSG00000153485.6	17.9818	1.94752	0.483924	4.02444	5.71101e-05	0.000761085	TMEM251
ENSG00000128534.8	79.0418	-0.917604	0.228079	-4.02319	5.74159e-05	0.00076374	LSM8
ENSG00000131462.8	197.121	0.590819	0.146873	4.02264	5.75484e-05	0.00076374	TUBG1
ENSG00000162772.17	13.4356	1.7963	0.446583	4.02233	5.76259e-05	0.00076374	ATF3
ENSG00000171103.11	22.1682	-1.69228	0.420726	-4.02227	5.76392e-05	0.00076374	TRMT61B
ENSG00000112763.17	18.3596	1.54884	0.385332	4.0195	5.83225e-05	0.00077169	BTN2A1
ENSG00000178921.14	22.0115	-1.43408	0.356977	-4.01728	5.88734e-05	0.000777868	PFAS
ENSG00000074416.14	14.5614	-1.9138	0.476468	-4.01664	5.9034e-05	0.000778812	MGLL
ENSG00000128463.13	130.386	0.658289	0.163903	4.01632	5.9113e-05	0.000778812	EMC4
ENSG00000243147.8	394.107	0.746226	0.186119	4.00941	6.08705e-05	0.000800827	MRPL33
ENSG00000124120.11	11.0052	2.54282	0.634993	4.00449	6.21523e-05	0.000816532	TTPAL
ENSG00000166333.14	100.31	0.805169	0.201105	4.00373	6.23522e-05	0.000817414	ILK
ENSG00000198556.14	10.9593	2.35797	0.588967	4.00356	6.2396e-05	0.000817414	ZNF789
ENSG00000164054.15	86.5528	0.844096	0.211038	3.99974	6.34125e-05	0.000829557	SHISA5
ENSG00000119640.9	52.8993	1.20501	0.301424	3.9977	6.39598e-05	0.000835537	ACYP1
ENSG00000136628.18	103.055	-0.804571	0.201342	-3.99605	6.44078e-05	0.000840204	EPRS1
ENSG00000132640.15	29.5732	-1.30471	0.326682	-3.99381	6.50192e-05	0.000846987	BTBD3
ENSG00000119801.13	59.0482	1.12255	0.281176	3.99232	6.54287e-05	0.000850187	YPEL5
ENSG00000162613.17	106.557	0.739922	0.185339	3.99225	6.54485e-05	0.000850187	FUBP1
ENSG00000137776.17	53.3535	-1.0561	0.26462	-3.99101	6.57935e-05	0.000853473	SLTM
ENSG00000177954.14	446.763	-0.683937	0.171409	-3.99008	6.60504e-05	0.000855607	RPS27
ENSG00000212464.1	12.5744	3.40391	0.853763	3.98695	6.6928e-05	0.000865765	SNORA12
ENSG00000163481.8	18.613	1.63421	0.410038	3.98551	6.73359e-05	0.000869826	RNF25
ENSG00000005700.15	16.9546	-1.81176	0.454933	-3.98247	6.82029e-05	0.000879799	IBTK
ENSG00000125870.11	183.016	0.667592	0.167807	3.97833	6.94024e-05	0.000892996	SNRPB2
ENSG00000158859.10	5.5947	3.00702	0.755862	3.97827	6.94188e-05	0.000892996	ADAMTS4
ENSG00000172428.11	146.379	0.72303	0.181777	3.97757	6.96237e-05	0.000894389	COPS9
ENSG00000100147.13	15.9686	1.92436	0.484164	3.9746	7.04962e-05	0.000904343	CCDC134
ENSG00000136448.12	76.5253	-0.844669	0.212566	-3.97368	7.07711e-05	0.000906614	NMT1
ENSG00000164733.21	212.848	0.77276	0.194567	3.97168	7.13678e-05	0.000912995	CTSB
ENSG00000131495.9	173.68	0.715407	0.180228	3.96946	7.20369e-05	0.000920284	NDUFA2
ENSG00000147883.12	7.42624	2.82428	0.712133	3.96595	7.31038e-05	0.000932628	CDKN2B
ENSG00000160563.14	20.7163	-1.76755	0.445945	-3.96361	7.3825e-05	0.000940532	MED27
ENSG00000125676.20	24.6576	-1.48202	0.373951	-3.96314	7.39694e-05	0.000941078	THOC2
ENSG00000074201.9	120.616	-0.681715	0.172117	-3.96077	7.47093e-05	0.000949188	CLNS1A
ENSG00000108826.16	110.023	-0.757751	0.191429	-3.95838	7.54596e-05	0.000956097	MRPL27
ENSG00000179091.5	304.282	-0.557094	0.140737	-3.9584	7.54544e-05	0.000956097	CYC1
ENSG00000036549.13	19.7951	-1.57477	0.397982	-3.95689	7.59331e-05	0.000960782	ZZZ3
ENSG00000122863.6	36.7298	-1.40944	0.356455	-3.95405	7.68396e-05	0.000970925	CHST3
ENSG00000078140.14	93.2628	-0.929018	0.235154	-3.95068	7.79302e-05	0.000978035	UBE2K
ENSG00000123395.14	53.0046	0.939657	0.23782	3.95112	7.77847e-05	0.000978035	ATG101
ENSG00000159556.10	14.2071	1.98773	0.503107	3.9509	7.78564e-05	0.000978035	ISL2
ENSG00000181929.13	41.9774	-1.10674	0.280131	-3.9508	7.78913e-05	0.000978035	PRKAG1
ENSG00000205726.15	35.056	-1.28064	0.324119	-3.95115	7.77778e-05	0.000978035	ITSN1
ENSG00000146112.12	21.8285	1.53311	0.388196	3.94932	7.83743e-05	0.000981264	PPP1R18
ENSG00000271869.1	16.6425	2.29374	0.580805	3.94924	7.83994e-05	0.000981264	AC026979.2
ENSG00000222009.8	19.6938	2.29144	0.581175	3.94277	8.05454e-05	0.00100676	BTBD19
ENSG00000205352.11	292.193	0.541512	0.137419	3.94058	8.12843e-05	0.00101463	PRR13
ENSG00000171914.16	25.4754	-2.05833	0.523024	-3.93544	8.30427e-05	0.00103518	TLN2
ENSG00000228393.4	29.0893	1.87095	0.475575	3.93407	8.35179e-05	0.00103971	LINC01004
ENSG00000135404.12	488.255	0.562542	0.143215	3.92795	8.56728e-05	0.0010651	CD63
ENSG00000263731.1	20.148	-1.57174	0.400243	-3.92696	8.60275e-05	0.00106808	AC145207.5
ENSG00000160932.11	253.786	0.562768	0.143362	3.92549	8.65517e-05	0.00107171	LY6E
ENSG00000165995.21	6.48015	-2.77351	0.706496	-3.92573	8.64679e-05	0.00107171	CACNB2
ENSG00000170385.10	28.6009	1.30818	0.333303	3.92489	8.67676e-05	0.00107243	SLC30A1
ENSG00000222041.11	106.804	0.938008	0.239002	3.92469	8.6841e-05	0.00107243	CYTOR
ENSG00000132341.12	1069.48	-0.423255	0.107883	-3.92326	8.73579e-05	0.00107738	RAN
ENSG00000136997.20	101.643	-0.729245	0.185895	-3.92289	8.74927e-05	0.0010776	MYC
ENSG00000143507.18	7.46803	5.04512	1.2877	3.91792	8.93153e-05	0.00109859	DUSP10
ENSG00000151500.15	40.5224	-1.2213	0.311832	-3.91653	8.98318e-05	0.00110348	THYN1
ENSG00000075303.13	12.0482	-2.20862	0.564409	-3.91315	9.11e-05	0.00111757	SLC25A40
ENSG00000132963.8	510.179	0.576396	0.147414	3.91004	9.22816e-05	0.00113057	POMP
ENSG00000130921.8	35.8037	-1.17361	0.300206	-3.90936	9.25393e-05	0.00113223	C12orf65
ENSG00000172687.13	9.3808	2.12706	0.544836	3.90404	9.4601e-05	0.00115456	ZNF738
ENSG00000173905.9	37.3547	-1.16022	0.297186	-3.90401	9.46134e-05	0.00115456	GOLIM4
ENSG00000069482.7	63.0821	0.875623	0.224357	3.90281	9.50839e-05	0.00115877	GAL
ENSG00000125347.14	9.88483	2.33209	0.598044	3.89953	9.63785e-05	0.00117147	IRF1
ENSG00000161654.10	60.068	-0.948818	0.243304	-3.89973	9.63012e-05	0.00117147	LSM12
ENSG00000186660.15	27.6745	-1.47304	0.377797	-3.89903	9.65799e-05	0.00117238	ZFP91
ENSG00000082641.16	55.8139	1.00744	0.258515	3.89702	9.73843e-05	0.00118059	NFE2L1
ENSG00000135974.10	77.3971	0.848311	0.217744	3.89591	9.78313e-05	0.00118446	C2orf49
ENSG00000084733.11	40.9521	-1.2711	0.32673	-3.89037	0.000100091	0.00121024	RAB10
ENSG00000135919.14	46.0831	1.74042	0.447541	3.88885	0.000100718	0.00121624	SERPINE2
ENSG00000175166.17	135.749	0.738271	0.189859	3.88852	0.000100858	0.00121633	PSMD2
ENSG00000129084.18	243.146	-0.54638	0.14057	-3.88689	0.000101538	0.00122136	PSMA1
ENSG00000176401.6	13.116	2.06433	0.531082	3.88703	0.00010148	0.00122136	EID2B
ENSG00000139318.8	4.22157	4.69572	1.20827	3.88633	0.000101773	0.0012226	DUSP6
ENSG00000169895.6	104.869	0.706272	0.181889	3.88299	0.00010318	0.0012379	SYAP1
ENSG00000198930.13	67.9592	0.797903	0.205524	3.88228	0.000103483	0.00123992	CSAG1
ENSG00000143614.10	17.8533	-1.74892	0.450637	-3.88098	0.000104034	0.00124492	GATAD2B
ENSG00000230124.8	23.9041	-1.3682	0.352798	-3.87816	0.000105251	0.00125623	ACBD6
ENSG00000274213.1	9.49409	2.10043	0.541599	3.87819	0.000105235	0.00125623	AC015912.3
ENSG00000261716.2	14.1757	2.05122	0.52897	3.87777	0.00010542	0.00125663	H2BC20P
ENSG00000102241.12	52.9883	0.893291	0.230438	3.87649	0.000105974	0.00126035	HTATSF1
ENSG00000273338.1	5.45079	-3.31764	0.855852	-3.87642	0.000106005	0.00126035	AC103591.3
ENSG00000110218.9	16.4707	1.80852	0.467279	3.87032	0.000108694	0.00129067	PANX1
ENSG00000241370.6	122.515	0.736627	0.190412	3.8686	0.000109462	0.00129813	RPP21
ENSG00000123352.18	37.6047	-1.15876	0.29973	-3.86602	0.000110625	0.00130857	SPATS2
ENSG00000279541.1	31.4278	-1.3832	0.357783	-3.86604	0.000110617	0.00130857	AC005261.5
ENSG00000138814.17	26.9165	-1.59121	0.411992	-3.86224	0.000112354	0.00132733	PPP3CA
ENSG00000108064.11	115.541	0.75073	0.194423	3.86133	0.000112774	0.00133058	TFAM
ENSG00000124164.16	46.1293	-1.12715	0.29231	-3.85603	0.000115245	0.00135802	VAPB
ENSG00000126709.15	21.3943	1.94498	0.504635	3.85423	0.000116096	0.00136631	IFI6
ENSG00000136247.14	46.0709	1.17661	0.305446	3.85209	0.000117113	0.00137652	ZDHHC4
ENSG00000067533.6	95.7405	-0.808004	0.209807	-3.85118	0.000117551	0.00137992	RRP15
ENSG00000167553.16	584.651	-0.551234	0.143166	-3.85032	0.000117961	0.00138298	TUBA1C
ENSG00000171295.13	7.93912	3.408	0.885295	3.84957	0.000118327	0.00138552	ZNF440
ENSG00000126261.13	79.9007	-0.875799	0.22758	-3.84831	0.000118936	0.00139089	UBA2
ENSG00000175029.17	25.5068	-1.42091	0.369709	-3.84333	0.000121374	0.00141761	CTBP2
ENSG00000175220.12	24.2224	1.40389	0.365484	3.84118	0.000122442	0.00142828	ARHGAP1
ENSG00000112877.8	8.94598	-2.18666	0.569645	-3.83863	0.000123724	0.00144142	CEP72
ENSG00000134107.5	27.5572	1.41652	0.369132	3.83744	0.000124322	0.00144488	BHLHE40
ENSG00000198818.10	113.498	0.73946	0.192697	3.83742	0.000124333	0.00144488	SFT2D1
ENSG00000120533.13	281.516	0.618121	0.161139	3.83594	0.000125083	0.00145178	ENY2
ENSG00000108651.10	41.2224	-1.03956	0.271136	-3.83407	0.00012604	0.00146106	UTP6
ENSG00000121101.15	4.48647	4.61442	1.20473	3.83025	0.000128011	0.00148205	TEX14
ENSG00000101972.19	40.4364	-1.01929	0.266349	-3.82688	0.000129777	0.00149688	STAG2
ENSG00000108671.11	195.703	0.606991	0.158597	3.82724	0.000129586	0.00149688	PSMD11
ENSG00000126453.9	75.0866	0.845949	0.221042	3.8271	0.000129661	0.00149688	BCL2L12
ENSG00000110063.10	32.8094	-1.09026	0.285239	-3.82227	0.00013223	0.00152263	DCPS
ENSG00000134057.15	377.837	-0.478861	0.125288	-3.82207	0.000132338	0.00152263	CCNB1
ENSG00000188186.10	138.783	0.7002	0.183285	3.82028	0.0001333	0.00153179	LAMTOR4
ENSG00000139915.21	5.52728	-5.04098	1.31986	-3.81933	0.000133814	0.0015358	MDGA2
ENSG00000033800.14	16.9709	-2.01324	0.527414	-3.8172	0.000134976	0.00154339	PIAS1
ENSG00000147459.18	28.1531	-1.23295	0.322968	-3.81755	0.000134784	0.00154339	DOCK5
ENSG00000148187.18	30.8211	-1.14222	0.299208	-3.81748	0.00013482	0.00154339	MRRF
ENSG00000217801.10	8.39484	2.33805	0.613386	3.81172	0.000138005	0.00157608	AL390719.1
ENSG00000196352.16	237.644	-0.545656	0.143267	-3.80867	0.000139717	0.00159367	CD55
ENSG00000277342.1	8.92885	3.05969	0.804477	3.80333	0.000142766	0.00162645	AC048344.4
ENSG00000116874.12	10.9161	-2.00022	0.525969	-3.80292	0.000142998	0.00162709	WARS2
ENSG00000136888.7	181.417	0.650903	0.171279	3.80026	0.000144543	0.00164265	ATP6V1G1
ENSG00000090339.9	19.148	1.41394	0.372845	3.7923	0.000149259	0.00169257	ICAM1
ENSG00000104529.17	667.344	-0.486259	0.128225	-3.79223	0.000149301	0.00169257	EEF1D
ENSG00000100138.15	389.421	0.498325	0.131451	3.79095	0.000150074	0.00169367	SNU13
ENSG00000168496.4	186.489	0.673244	0.177597	3.79086	0.00015013	0.00169367	FEN1
ENSG00000175063.17	192.671	0.623377	0.164427	3.79122	0.000149911	0.00169367	UBE2C
ENSG00000178977.3	5.30736	2.83037	0.74656	3.79121	0.000149913	0.00169367	LINC00324
ENSG00000147536.12	37.6513	1.19461	0.315325	3.7885	0.000151561	0.00170774	GINS4
ENSG00000186787.8	15.552	1.71035	0.451658	3.78683	0.000152581	0.00171713	SPIN2B
ENSG00000100823.12	191.089	-0.62423	0.164924	-3.78496	0.000153734	0.00172802	APEX1
ENSG00000165119.21	1032.66	-0.417887	0.11043	-3.78418	0.000154216	0.00172923	HNRNPK
ENSG00000261740.6	130.578	-1.47997	0.391078	-3.78432	0.000154129	0.00172923	BOLA2-SMG1P6
ENSG00000196305.18	60.6327	-1.12471	0.297331	-3.78269	0.00015514	0.00173749	IARS1
ENSG00000067248.10	170.172	0.655828	0.173521	3.77954	0.000157119	0.00175753	DHX29
ENSG00000183864.5	46.6706	1.00588	0.266259	3.77782	0.000158207	0.00176544	TOB2
ENSG00000263753.8	9.27484	3.69841	0.97891	3.77809	0.000158037	0.00176544	LINC00667
ENSG00000124201.15	17.5358	1.8762	0.496915	3.7757	0.000159559	0.00177838	ZNFX1
ENSG00000105355.9	201.222	0.572233	0.151645	3.7735	0.000160972	0.00179197	PLIN3
ENSG00000150593.18	70.4147	-0.783525	0.207701	-3.77237	0.000161702	0.00179793	PDCD4
ENSG00000285920.2	221.903	-0.563715	0.1495	-3.77066	0.000162818	0.00180817	AC087721.2
ENSG00000143319.17	53.5873	0.89415	0.237316	3.76775	0.000164723	0.00182584	ISG20L2
ENSG00000155876.6	62.4495	0.935827	0.248386	3.76763	0.000164802	0.00182584	RRAGA
ENSG00000146938.16	7.69422	-2.40227	0.637731	-3.7669	0.000165287	0.00182902	NLGN4X
ENSG00000167088.11	250.207	-0.643373	0.170843	-3.76588	0.000165961	0.00183429	SNRPD1
ENSG00000105640.13	1827.14	-0.561049	0.149013	-3.76511	0.000166474	0.00183733	RPL18A
ENSG00000139514.13	47.672	-0.994394	0.264124	-3.76487	0.000166633	0.00183733	SLC7A1
ENSG00000253669.4	32.2273	2.10245	0.558853	3.76207	0.000168511	0.00185582	GASAL1
ENSG00000122483.17	18.5516	-1.55488	0.413635	-3.75906	0.000170554	0.00187609	CCDC18
ENSG00000014123.10	9.73481	-2.30749	0.613918	-3.75862	0.000170851	0.00187714	UFL1
ENSG00000102900.13	57.5989	0.911876	0.242847	3.75494	0.000173384	0.0019027	NUP93
ENSG00000165669.14	53.7792	-0.993751	0.264701	-3.75424	0.000173865	0.001905	FAM204A
ENSG00000179051.14	41.2143	-1.05741	0.281694	-3.75375	0.000174211	0.001905	RCC2
ENSG00000262454.4	4.17727	-5.12785	1.36602	-3.75387	0.000174123	0.001905	MIR193BHG
ENSG00000086589.12	42.2879	1.11237	0.296468	3.75209	0.000175366	0.00191538	RBM22
ENSG00000025293.17	59.7413	-0.852012	0.227451	-3.74591	0.000179739	0.00196082	PHF20
ENSG00000176340.4	451.922	0.680098	0.181683	3.74331	0.000181611	0.00197892	COX8A
ENSG00000196678.14	15.2655	1.81245	0.484508	3.7408	0.000183435	0.00199645	ERI2
ENSG00000132432.14	343.808	0.651971	0.174304	3.74042	0.00018371	0.00199709	SEC61G
ENSG00000180398.13	125.39	0.680164	0.181921	3.73878	0.000184916	0.00200784	MCFD2
ENSG00000164305.19	23.1681	1.39755	0.373938	3.73738	0.000185944	0.00201665	CASP3
ENSG00000201558.1	4.05158	4.57341	1.22394	3.73663	0.000186502	0.00202033	RNVU1-6
ENSG00000127993.16	15.6311	1.51105	0.404874	3.73215	0.000189851	0.00205421	RBM48
ENSG00000197191.6	3.97119	3.98055	1.06681	3.73126	0.000190527	0.00205911	CYSRT1
ENSG00000197063.11	32.3402	1.1803	0.316869	3.72488	0.000195405	0.00210938	MAFG
ENSG00000144655.15	12.4085	2.43076	0.652875	3.72317	0.000196739	0.0021213	CSRNP1
ENSG00000103254.10	9.26349	-2.30234	0.618487	-3.72253	0.000197233	0.00212416	ANTKMT
ENSG00000158042.9	130.657	-0.66944	0.179959	-3.71995	0.000199259	0.00214099	MRPL17
ENSG00000172531.15	305.299	0.582778	0.15666	3.72002	0.000199207	0.00214099	PPP1CA
ENSG00000080608.10	107.502	-0.792785	0.213185	-3.71876	0.000200202	0.00214863	PUM3
ENSG00000117724.13	121.789	-0.707503	0.190326	-3.71731	0.000201355	0.00215851	CENPF
ENSG00000147403.17	2704.38	-0.513471	0.13817	-3.71623	0.000202215	0.00216522	RPL10
ENSG00000198681.7	87.7959	0.839552	0.225969	3.71534	0.000202931	0.00217038	MAGEA1
ENSG00000078403.17	26.0633	-1.34373	0.361875	-3.71325	0.000204617	0.00218337	MLLT10
ENSG00000163655.16	57.7897	-0.948425	0.255414	-3.71329	0.000204585	0.00218337	GMPS
ENSG00000107341.5	34.5481	-1.32383	0.356634	-3.71202	0.000205614	0.00218645	UBE2R2
ENSG00000111906.18	47.4542	-0.98447	0.265201	-3.71216	0.000205496	0.00218645	HDDC2
ENSG00000233527.9	10.5433	2.43855	0.656858	3.71246	0.000205257	0.00218645	ZNF529-AS1
ENSG00000143333.7	17.0359	2.32149	0.625883	3.70914	0.000207968	0.00220894	RGS16
ENSG00000102393.13	80.7558	0.849318	0.229003	3.70877	0.00020827	0.00220962	GLA
ENSG00000106723.17	28.0792	-1.50706	0.406395	-3.70837	0.000208599	0.00221058	SPIN1
ENSG00000145337.5	88.327	0.772404	0.208461	3.70526	0.000211175	0.00223532	PYURF
ENSG00000226141.1	30.1394	1.28121	0.345864	3.70436	0.000211921	0.00224066	AC244107.1
ENSG00000133119.13	41.6862	-1.03276	0.279379	-3.69662	0.000218488	0.00230745	RFC3
ENSG00000152492.15	39.8055	-1.14333	0.309495	-3.69417	0.000220608	0.00232719	CCDC50
ENSG00000119922.10	11.5825	1.83177	0.496166	3.69184	0.000222634	0.00234415	IFIT2
ENSG00000167523.13	25.1365	1.31531	0.356283	3.69174	0.000222722	0.00234415	SPATA33
ENSG00000143384.13	30.7759	1.33048	0.360609	3.68953	0.00022467	0.00235929	MCL1
ENSG00000164258.12	100.117	-0.739097	0.200321	-3.68956	0.000224639	0.00235929	NDUFS4
ENSG00000105176.18	22.1783	-1.5579	0.422561	-3.68681	0.000227081	0.00237921	URI1
ENSG00000138381.10	45.3543	0.985209	0.267212	3.68699	0.000226923	0.00237921	ASNSD1
ENSG00000169252.5	6.34475	4.26865	1.15801	3.6862	0.000227628	0.00238225	ADRB2
ENSG00000173852.15	161.17	0.760533	0.206374	3.68521	0.00022851	0.00238878	DPY19L1
ENSG00000163811.12	51.8706	-0.904041	0.245658	-3.68007	0.000233167	0.00243471	WDR43
ENSG00000196230.13	1162.07	-0.496614	0.134957	-3.67978	0.000233432	0.00243473	TUBB
ENSG00000135372.9	24.6649	-1.29823	0.352994	-3.67776	0.000235292	0.00245137	NAT10
ENSG00000170345.10	30.4091	-1.27609	0.347034	-3.67713	0.000235876	0.0024547	FOS
ENSG00000160124.9	47.4144	-1.02567	0.278969	-3.67666	0.00023631	0.00245645	CCDC58
ENSG00000116285.13	17.159	1.79026	0.487559	3.67189	0.000240761	0.00249801	ERRFI1
ENSG00000171793.16	70.5229	-0.9061	0.246773	-3.6718	0.000240847	0.00249801	CTPS1
ENSG00000108179.14	52.2553	0.887367	0.241771	3.67028	0.000242282	0.00251009	PPIF
ENSG00000133706.19	88.3395	-0.713199	0.19438	-3.66909	0.000243415	0.00251619	LARS1
ENSG00000188229.6	517.811	0.446131	0.121591	3.66911	0.000243392	0.00251619	TUBB4B
ENSG00000203706.8	21.0812	2.54762	0.694704	3.6672	0.000245224	0.00253207	SERTAD4-AS1
ENSG00000233559.2	6.07677	2.64277	0.721175	3.66453	0.000247795	0.00255577	LINC00513
ENSG00000175567.10	54.242	-0.976584	0.266607	-3.66301	0.000249268	0.0025681	UCP2
ENSG00000123838.11	65.2318	-0.76273	0.208287	-3.66192	0.000250333	0.0025762	C4BPA
ENSG00000170035.16	38.1395	-1.26255	0.345427	-3.65504	0.000257139	0.0026433	UBE2E3
ENSG00000138614.15	41.2963	-1.01563	0.277978	-3.65365	0.000258541	0.00265477	INTS14
ENSG00000270820.6	6.06117	3.24898	0.88959	3.65222	0.000259982	0.00266661	AC016727.1
ENSG00000034713.8	258.505	0.588071	0.161067	3.6511	0.000261124	0.00267536	GABARAPL2
ENSG00000029639.11	16.5894	-1.54321	0.422829	-3.64972	0.000262524	0.00268674	TFB1M
ENSG00000131470.15	38.5667	1.01089	0.277071	3.64849	0.000263783	0.00269665	PSMC3IP
ENSG00000132680.11	35.6332	1.05828	0.290208	3.64663	0.000265705	0.0027133	KHDC4
ENSG00000167642.13	6.74064	-2.26504	0.621665	-3.64352	0.00026894	0.0027433	SPINT2
ENSG00000275400.1	7.06534	-2.84217	0.780308	-3.64237	0.000270136	0.00275247	AC006001.4
ENSG00000077150.20	7.57089	2.16219	0.593704	3.64187	0.000270663	0.00275482	NFKB2
ENSG00000092621.13	274.388	-0.50941	0.140141	-3.63497	0.000278009	0.0028241	PHGDH
ENSG00000174669.12	11.3223	-1.79026	0.492517	-3.63491	0.00027808	0.0028241	SLC29A2
ENSG00000101773.19	20.3539	-1.51664	0.417384	-3.63368	0.000279409	0.00283448	RBBP8
ENSG00000162733.19	11.3795	-2.0233	0.556887	-3.63324	0.000279889	0.00283538	DDR2
ENSG00000166401.15	21.188	1.47138	0.405001	3.63303	0.000280109	0.00283538	SERPINB8
ENSG00000119929.13	29.7895	-1.12177	0.308812	-3.63253	0.00028066	0.00283785	CUTC
ENSG00000071243.16	16.0621	-1.66805	0.459471	-3.63037	0.00028302	0.00285233	ING3
ENSG00000113391.19	10.4468	-2.87657	0.792317	-3.63058	0.000282784	0.00285233	FAM172A
ENSG00000116539.13	19.7443	-1.60938	0.443345	-3.63009	0.000283324	0.00285233	ASH1L
ENSG00000197077.13	19.8525	-2.3881	0.657764	-3.63063	0.00028273	0.00285233	KIAA1671
ENSG00000164938.14	9.53013	4.71949	1.30167	3.62572	0.00028816	0.00289787	TP53INP1
ENSG00000266412.5	91.8149	0.891194	0.245853	3.6249	0.000289074	0.0029039	NCOA4
ENSG00000125691.14	1480.44	-0.583111	0.160908	-3.62388	0.000290221	0.00290901	RPL23
ENSG00000133997.12	43.8267	-1.18168	0.326106	-3.62361	0.000290524	0.00290901	MED6
ENSG00000161513.12	26.4157	2.06613	0.570124	3.62401	0.000290076	0.00290901	FDXR
ENSG00000111328.7	27.6244	1.19589	0.33016	3.62216	0.000292153	0.00292216	CDK2AP1
ENSG00000159840.16	43.0451	1.08892	0.300898	3.61889	0.000295865	0.00295609	ZYX
ENSG00000147684.9	536.922	0.58314	0.161216	3.61713	0.000297889	0.00297312	NDUFB9
ENSG00000164934.14	134.86	0.591168	0.163482	3.61611	0.000299069	0.00298167	DCAF13
ENSG00000106992.19	71.2088	0.792967	0.219471	3.61308	0.000302578	0.00300373	AK1
ENSG00000125148.7	1238.56	0.625635	0.173127	3.61374	0.000301809	0.00300373	MT2A
ENSG00000129566.13	7.01038	4.74822	1.31417	3.61309	0.000302572	0.00300373	TEP1
ENSG00000160888.7	37.6728	-1.03749	0.287138	-3.61322	0.000302417	0.00300373	IER2
ENSG00000170955.10	16.2644	1.4887	0.412111	3.61238	0.000303401	0.00300867	CAVIN3
ENSG00000115756.13	12.2262	-1.63426	0.452534	-3.61135	0.000304611	0.00301744	HPCAL1
ENSG00000107957.16	7.4591	-2.34602	0.650127	-3.60855	0.000307913	0.00304689	SH3PXD2A
ENSG00000100941.9	82.1458	0.697746	0.193411	3.60759	0.000309054	0.00305166	PNN
ENSG00000174109.5	47.2206	0.955049	0.264724	3.60772	0.000308902	0.00305166	C16orf91
ENSG00000131747.15	229.553	-0.568331	0.15772	-3.60341	0.000314066	0.00309785	TOP2A
ENSG00000108448.21	30.8149	-1.1779	0.32694	-3.6028	0.000314811	0.00310033	TRIM16L
ENSG00000196199.14	47.5839	0.932654	0.25888	3.60265	0.000314987	0.00310033	MPHOSPH8
ENSG00000076554.15	77.2174	-0.708174	0.196647	-3.60123	0.000316709	0.00311397	TPD52
ENSG00000163171.8	30.8956	1.32665	0.368768	3.59752	0.000321261	0.00315537	CDC42EP3
ENSG00000166562.9	62.4565	0.798702	0.222146	3.59539	0.0003239	0.00317793	SEC11C
ENSG00000119203.14	25.6898	-1.30635	0.363385	-3.59496	0.000324441	0.00317987	CPSF3
ENSG00000175322.12	26.7712	1.61592	0.449704	3.59329	0.000326526	0.00319692	ZNF519
ENSG00000131725.14	7.67531	-2.1998	0.612396	-3.59211	0.000328011	0.00320806	WDR44
ENSG00000100591.8	118.112	0.657305	0.183132	3.58924	0.000331638	0.00324012	AHSA1
ENSG00000009954.11	63.8296	-0.881283	0.245665	-3.58733	0.000334079	0.00325933	BAZ1B
ENSG00000230844.3	12.0535	2.228	0.621105	3.58715	0.000334308	0.00325933	ZNF674-AS1
ENSG00000196507.11	30.1102	1.26373	0.352398	3.58609	0.000335674	0.0032692	TCEAL3
ENSG00000003509.16	25.6414	1.17689	0.328321	3.58457	0.000337638	0.00328488	NDUFAF7
ENSG00000165006.14	31.8188	-1.18291	0.330048	-3.58404	0.000338316	0.00328802	UBAP1
ENSG00000102226.10	47.8127	1.04642	0.292172	3.58153	0.000341582	0.00331628	USP11
ENSG00000068784.13	14.4631	-2.15013	0.601074	-3.57714	0.000347375	0.00336899	SRBD1
ENSG00000186470.14	8.94171	-1.96926	0.550565	-3.5768	0.000347824	0.00336981	BTN3A2
ENSG00000106603.19	81.4347	-0.738138	0.206407	-3.57613	0.000348722	0.00337349	COA1
ENSG00000246203.2	7.26019	4.60758	1.28849	3.57597	0.000348932	0.00337349	AL353807.3
ENSG00000257923.11	21.8714	-1.28753	0.360103	-3.57545	0.000349623	0.00337665	CUX1
ENSG00000072042.13	112.383	0.785626	0.219848	3.57349	0.000352259	0.00339642	RDH11
ENSG00000143369.15	12.2505	2.082	0.582643	3.57338	0.000352403	0.00339642	ECM1
ENSG00000213185.7	13.261	1.87386	0.524516	3.57254	0.000353533	0.00340376	FAM24B
ENSG00000196754.13	613.15	1.24753	0.349356	3.57094	0.000355706	0.00342113	S100A2
ENSG00000281186.1	7.85442	2.67084	0.748495	3.56827	0.000359341	0.00345251	LINC00706
ENSG00000163463.13	618.791	0.524269	0.146976	3.56705	0.000361022	0.00346147	KRTCAP2
ENSG00000276234.5	17.1957	-1.61655	0.453161	-3.56727	0.000360723	0.00346147	TADA2A
ENSG00000198894.8	10.7174	2.33889	0.656044	3.56515	0.000363652	0.00348309	CIPC
ENSG00000042753.12	230.733	0.558604	0.156773	3.56314	0.000366445	0.00350555	AP2S1
ENSG00000213593.10	90.5225	-0.69584	0.195301	-3.56292	0.000366754	0.00350555	TMX2
ENSG00000142327.13	13.314	-1.88424	0.529122	-3.56108	0.000369339	0.00352662	RNPEPL1
ENSG00000198832.10	82.2882	0.889101	0.249785	3.55946	0.000371621	0.00354475	SELENOM
ENSG00000188157.15	158.687	-0.953346	0.267876	-3.5589	0.000372408	0.00354861	AGRN
ENSG00000197111.16	96.0321	-0.688559	0.193496	-3.55852	0.000372949	0.00355011	PCBP2
ENSG00000174851.16	136.242	0.608755	0.171106	3.55776	0.000374027	0.00355671	YIF1A
ENSG00000138231.13	21.2473	1.27847	0.359615	3.55511	0.000377826	0.00358583	DBR1
ENSG00000164933.12	37.8231	-1.07046	0.301107	-3.55508	0.000377863	0.00358583	SLC25A32
ENSG00000028310.18	24.8458	-1.15151	0.323949	-3.5546	0.000378548	0.00358865	BRD9
ENSG00000143761.16	272.346	0.55569	0.156358	3.55396	0.000379477	0.00359378	ARF1
ENSG00000102096.9	7.64785	2.0419	0.574874	3.55192	0.000382432	0.00361069	PIM2
ENSG00000107902.14	14.5912	-1.75778	0.494869	-3.55201	0.000382299	0.00361069	LHPP
ENSG00000161638.11	15.5138	1.597	0.449614	3.55193	0.000382421	0.00361069	ITGA5
ENSG00000266402.3	574.007	-0.729321	0.20544	-3.55005	0.000385157	0.00363272	SNHG25
ENSG00000116675.16	5.79046	2.71363	0.765171	3.54644	0.000390478	0.00367541	DNAJC6
ENSG00000162729.14	15.8241	1.59757	0.450454	3.54659	0.000390253	0.00367541	IGSF8
ENSG00000124203.6	5.07698	-2.86019	0.806561	-3.54616	0.000390886	0.00367552	ZNF831
ENSG00000124688.14	74.9821	0.724801	0.204489	3.54444	0.000393441	0.00369205	MAD2L1BP
ENSG00000280441.3	25.4008	-1.45307	0.409956	-3.54446	0.000393422	0.00369205	FP236383.3
ENSG00000085231.14	47.3229	-1.03813	0.293087	-3.54207	0.000397006	0.00372173	AK6
ENSG00000183617.5	41.7803	-0.990215	0.279599	-3.54156	0.00039777	0.00372512	MRPL54
ENSG00000106080.11	32.0404	1.19135	0.336687	3.53846	0.000402473	0.00376536	FKBP14
ENSG00000105699.16	10.5085	2.24999	0.636066	3.53735	0.000404168	0.0037774	LSR
ENSG00000162244.12	1318.88	-0.503506	0.142359	-3.53688	0.00040488	0.00378024	RPL29
ENSG00000262814.8	52.629	-0.97705	0.276513	-3.53347	0.00041014	0.0038255	MRPL12
ENSG00000176386.9	84.739	0.684933	0.193921	3.53202	0.000412404	0.00383888	CDC26
ENSG00000178401.16	12.2979	1.93465	0.547719	3.53219	0.00041213	0.00383888	DNAJC22
ENSG00000165685.8	20.6186	1.21672	0.344741	3.52936	0.000416563	0.0038737	TMEM52B
ENSG00000147471.12	30.2635	1.15249	0.326653	3.52819	0.000418404	0.00388692	PLPBP
ENSG00000174307.7	28.7526	1.26774	0.359357	3.5278	0.000419031	0.00388884	PHLDA3
ENSG00000015153.15	12.7379	-1.72259	0.488368	-3.52723	0.000419929	0.00389327	YAF2
ENSG00000154639.19	47.1856	0.89274	0.253159	3.5264	0.000421257	0.00390168	CXADR
ENSG00000156831.8	39.3942	-1.23891	0.351414	-3.5255	0.000422691	0.00391105	NSMCE2
ENSG00000221886.4	18.5626	1.46599	0.415999	3.52402	0.000425046	0.00392892	ZBED8
ENSG00000035687.10	17.2102	-1.45807	0.414304	-3.51933	0.000432632	0.00399505	ADSS2
ENSG00000100413.17	18.3947	-1.38607	0.394038	-3.51762	0.000435434	0.00401692	POLR3H
ENSG00000065154.12	133.682	0.738336	0.209948	3.51676	0.00043685	0.00402274	OAT
ENSG00000186298.12	68.0473	-0.780101	0.22186	-3.51618	0.000437802	0.00402274	PPP1CC
ENSG00000196923.14	62.8066	1.09121	0.310319	3.51641	0.000437432	0.00402274	PDLIM7
ENSG00000272686.1	7.37201	2.21504	0.629884	3.51658	0.00043714	0.00402274	WASL-DT
ENSG00000153250.20	18.5587	-1.67243	0.475867	-3.5145	0.00044059	0.00404008	RBMS1
ENSG00000164172.19	86.4474	0.720532	0.205024	3.51438	0.000440783	0.00404008	MOCS2
ENSG00000198856.13	265.513	0.489787	0.139375	3.51418	0.000441121	0.00404008	OSTC
ENSG00000239382.10	19.2154	1.39123	0.395912	3.51399	0.000441434	0.00404008	ALKBH6
ENSG00000151092.18	23.0297	-1.34032	0.381527	-3.51304	0.000443012	0.00405052	NGLY1
ENSG00000182919.15	4.5762	-3.43834	0.979205	-3.51136	0.000445827	0.00406823	C11orf54
ENSG00000210082.2	180.739	1.68252	0.479164	3.51136	0.000445817	0.00406823	MT-RNR2
ENSG00000105281.12	102.077	-0.6345	0.180741	-3.51054	0.0004472	0.00407674	SLC1A5
ENSG00000148358.19	26.5436	1.12923	0.321712	3.51008	0.000447979	0.00407982	GPR107
ENSG00000149187.18	52.4966	-0.928285	0.264483	-3.50981	0.000448434	0.00407996	CELF1
ENSG00000119699.8	23.2135	1.58601	0.45215	3.50772	0.000451965	0.00409599	TGFB3
ENSG00000162694.14	32.4913	1.13848	0.324531	3.50807	0.000451377	0.00409599	EXTL2
ENSG00000184785.6	14.0633	-1.44336	0.411463	-3.50787	0.000451713	0.00409599	SMIM10
ENSG00000196776.16	32.3329	1.11306	0.317255	3.5084	0.000450806	0.00409599	CD47
ENSG00000160007.19	9.41988	-2.29447	0.654205	-3.50727	0.000452735	0.00409896	ARHGAP35
ENSG00000169612.4	75.5617	0.80649	0.229966	3.507	0.000453196	0.00409912	RAMAC
ENSG00000173402.12	21.8024	-1.2996	0.37075	-3.50533	0.000456043	0.00411891	DAG1
ENSG00000185686.18	159.141	1.05486	0.300943	3.5052	0.000456273	0.00411891	PRAME
ENSG00000232194.1	4.14365	3.75922	1.07272	3.50437	0.000457683	0.00412761	Z99943.1
ENSG00000154556.18	6.7109	-3.09437	0.88346	-3.50256	0.00046081	0.00415177	SORBS2
ENSG00000112473.18	61.3127	0.770241	0.220233	3.49739	0.000469828	0.0042248	SLC39A7
ENSG00000236751.2	26.1623	1.84323	0.526995	3.49763	0.000469405	0.0042248	LINC01186
ENSG00000128694.12	8.16953	-2.30521	0.659534	-3.49521	0.000473692	0.00425129	OSGEPL1
ENSG00000229656.7	20.1997	1.66398	0.476044	3.49544	0.000473274	0.00425129	ITGB1-DT
ENSG00000152990.14	19.3868	-1.60714	0.459977	-3.49395	0.000475923	0.00426718	ADGRA3
ENSG00000148339.12	8.11449	2.57486	0.737985	3.48904	0.000484758	0.00434219	SLC25A25
ENSG00000030110.13	27.6442	1.30915	0.375487	3.48653	0.000489332	0.00437893	BAK1
ENSG00000101158.15	85.4252	0.750708	0.215382	3.48547	0.00049127	0.0043878	NELFCD
ENSG00000160256.13	16.8997	-1.40924	0.404313	-3.48551	0.000491194	0.0043878	FAM207A
ENSG00000023445.16	21.2735	1.24966	0.358566	3.48515	0.00049186	0.00438883	BIRC3
ENSG00000103066.13	9.69683	2.22543	0.638853	3.48347	0.000494959	0.00441223	PLA2G15
ENSG00000052802.13	88.9107	0.831506	0.238882	3.48082	0.000499873	0.00445176	MSMO1
ENSG00000132388.12	18.5157	-1.3622	0.391784	-3.47691	0.00050722	0.00450852	UBE2G1
ENSG00000172977.13	13.6586	-2.03573	0.58549	-3.47697	0.000507122	0.00450852	KAT5
ENSG00000070018.9	19.6259	1.55605	0.447571	3.47665	0.000507712	0.00450856	LRP6
ENSG00000137944.18	16.1036	-1.41862	0.408107	-3.47611	0.000508747	0.00450911	KYAT3
ENSG00000185798.8	12.1019	1.84012	0.529341	3.47625	0.000508475	0.00450911	WDR53
ENSG00000011143.18	9.95321	-2.26888	0.652868	-3.47525	0.000510384	0.00451929	MKS1
ENSG00000181029.9	60.0699	0.792653	0.228208	3.47337	0.000513959	0.0045466	TRAPPC5
ENSG00000105976.15	14.8828	-1.44923	0.417465	-3.47151	0.000517543	0.00457393	MET
ENSG00000204525.16	113.206	0.590327	0.170065	3.47118	0.00051817	0.00457511	HLA-C
ENSG00000147400.10	67.008	0.80951	0.233337	3.46928	0.000521849	0.00460321	CETN2
ENSG00000166900.17	13.1735	2.29102	0.660555	3.46832	0.000523716	0.00461528	STX3
ENSG00000143878.10	25.1558	-1.24804	0.36022	-3.46466	0.000530904	0.00467417	RHOB
ENSG00000173545.5	52.5083	0.783679	0.226247	3.46382	0.000532559	0.00468429	ZNF622
ENSG00000162607.13	89.9671	-0.681095	0.196657	-3.46336	0.000533482	0.00468796	USP1
ENSG00000164975.15	11.0206	1.80473	0.52117	3.46284	0.000534507	0.00469252	SNAPC3
ENSG00000167676.4	3.87093	-3.38821	0.978612	-3.46226	0.000535657	0.00469816	PLIN4
ENSG00000155393.13	12.7527	-1.62579	0.469681	-3.46147	0.00053724	0.00470758	HEATR3
ENSG00000100142.16	276.594	0.535814	0.154819	3.46091	0.000538348	0.00471284	POLR2F
ENSG00000070404.10	40.9252	-0.993604	0.287162	-3.46008	0.000540014	0.00472296	FSTL3
ENSG00000138604.10	23.8802	1.29726	0.374988	3.45948	0.000541227	0.00472909	GLCE
ENSG00000174564.13	14.6169	-1.39763	0.404489	-3.4553	0.000549681	0.00479844	IL20RB
ENSG00000100439.10	30.4078	1.47858	0.427966	3.45491	0.000550467	0.00479983	ABHD4
ENSG00000198612.11	123.061	0.663371	0.192019	3.45471	0.000550877	0.00479983	COPS8
ENSG00000198899.2	225.364	1.35733	0.393143	3.4525	0.000555419	0.00483486	MT-ATP6
ENSG00000232533.1	9.16741	2.18305	0.632603	3.4509	0.000558718	0.00485901	AC093673.1
ENSG00000137494.14	7.5981	2.49261	0.722727	3.44889	0.000562892	0.00489072	ANKRD42
ENSG00000168303.9	72.6231	0.837166	0.24291	3.4464	0.000568107	0.00493026	MPLKIP
ENSG00000172986.13	12.6861	-1.75876	0.510345	-3.44621	0.000568507	0.00493026	GXYLT2
ENSG00000271996.1	3.98132	-3.36041	0.975415	-3.4451	0.00057084	0.00494585	AC019080.4
ENSG00000089737.17	68.9901	0.775068	0.225035	3.4442	0.000572746	0.00495773	DDX24
ENSG00000159023.21	12.7651	-1.71001	0.496771	-3.44225	0.000576892	0.00498896	EPB41
ENSG00000135090.14	7.21051	-2.1479	0.624864	-3.43738	0.000587362	0.00507476	TAOK3
ENSG00000153936.17	16.8106	-1.54757	0.451033	-3.43117	0.000600987	0.00518387	HS2ST1
ENSG00000162688.17	9.77	-1.8504	0.539299	-3.43111	0.00060111	0.00518387	AGL
ENSG00000189067.13	164.625	-0.510937	0.148945	-3.43038	0.00060273	0.00519301	LITAF
ENSG00000114126.18	23.2362	-1.28229	0.373849	-3.42997	0.000603648	0.00519608	TFDP2
ENSG00000152137.8	21.5561	1.38476	0.40381	3.42924	0.000605266	0.00520518	HSPB8
ENSG00000119522.16	5.86572	-2.89422	0.844299	-3.42796	0.000608134	0.00522499	DENND1A
ENSG00000252316.1	5.76929	-3.03306	0.885063	-3.42694	0.000610415	0.00523973	RNY4
ENSG00000134825.16	585.637	0.521115	0.152098	3.42617	0.000612154	0.00524979	TMEM258
ENSG00000156973.14	9.07165	-2.05853	0.600911	-3.42569	0.00061324	0.00525424	PDE6D
ENSG00000091732.17	22.7773	-1.20815	0.352759	-3.42486	0.000615126	0.00526553	ZC3HC1
ENSG00000103429.11	33.508	-1.03684	0.302841	-3.4237	0.000617744	0.00528305	BFAR
ENSG00000131019.11	20.7286	1.28475	0.375394	3.4224	0.0006207	0.00530344	ULBP3
ENSG00000086666.19	50.0091	-0.886014	0.258959	-3.42144	0.000622904	0.00531736	ZFAND6
ENSG00000284482.1	27.2856	-1.30685	0.382527	-3.41635	0.000634664	0.00541276	MIR4680
ENSG00000176788.9	49.5946	-0.913683	0.26749	-3.41577	0.000636027	0.0054194	BASP1
ENSG00000068745.15	75.7499	0.809495	0.237022	3.41528	0.000637173	0.00542417	IP6K2
ENSG00000204388.7	83.7997	0.881519	0.258206	3.41401	0.000640137	0.0054444	HSPA1B
ENSG00000091127.14	18.4904	-1.37795	0.40368	-3.41346	0.00064144	0.00545048	PUS7
ENSG00000166037.11	44.8688	-0.906833	0.265804	-3.41167	0.000645667	0.00548137	CEP57
ENSG00000072954.7	10.1775	3.27236	0.959419	3.41077	0.000647787	0.00548237	TMEM38A
ENSG00000160606.11	32.1865	1.01445	0.297378	3.41133	0.000646462	0.00548237	TLCD1
ENSG00000197381.16	7.15389	-2.08544	0.611499	-3.41037	0.000648745	0.00548237	ADARB1
ENSG00000213246.7	100.901	0.643373	0.188651	3.41038	0.000648731	0.00548237	SUPT4H1
ENSG00000239917.3	405.137	-0.778633	0.228264	-3.41111	0.000646984	0.00548237	RPS10P16
ENSG00000112146.16	27.9742	-1.36827	0.401702	-3.40618	0.000658787	0.00555204	FBXO9
ENSG00000113389.16	18.2342	-1.24139	0.364404	-3.40663	0.000657699	0.00555204	NPR3
ENSG00000151012.13	13.7503	-2.19178	0.643463	-3.40623	0.000658672	0.00555204	SLC7A11
ENSG00000170456.16	6.62169	-2.46663	0.724558	-3.40432	0.000663282	0.00558484	DENND5B
ENSG00000204389.10	21.3983	1.21133	0.35605	3.40212	0.000668652	0.00562494	HSPA1A
ENSG00000136003.16	104.212	0.663964	0.195242	3.40072	0.000672075	0.0056486	ISCU
ENSG00000110104.13	44.07	0.917352	0.270065	3.39678	0.000681835	0.00572476	CCDC86
ENSG00000134480.16	52.4959	-0.818577	0.241001	-3.39657	0.000682372	0.00572476	CCNH
ENSG00000236081.1	19.9756	-1.16971	0.345179	-3.38872	0.000702204	0.0058858	ELFN1-AS1
ENSG00000013573.17	18.1464	-1.45653	0.429861	-3.38838	0.000703073	0.00588776	DDX11
ENSG00000237499.7	4.94344	2.63973	0.779571	3.38613	0.000708849	0.00593077	WAKMAR2
ENSG00000102978.13	46.434	0.859223	0.253811	3.38528	0.000711046	0.00594378	POLR2C
ENSG00000115520.8	21.7384	1.35927	0.401825	3.38275	0.000717641	0.0059935	COQ10B
ENSG00000169189.17	31.0716	-1.04509	0.309052	-3.38161	0.000720622	0.00600756	NSMCE1
ENSG00000198839.10	10.2006	-2.2319	0.659962	-3.38185	0.000719983	0.00600756	ZNF277
ENSG00000121897.15	11.1861	-1.76603	0.5226	-3.37931	0.000726685	0.00605266	LIAS
ENSG00000151929.10	34.3812	0.999701	0.295914	3.37835	0.000729209	0.00606823	BAG3
ENSG00000127337.7	33.8159	-1.01271	0.299821	-3.37773	0.00073088	0.00607667	YEATS4
ENSG00000143217.9	7.67638	4.4772	1.326	3.37647	0.000734234	0.00609908	NECTIN4
ENSG00000264230.9	16.046	-1.93515	0.573194	-3.37609	0.000735243	0.00610199	ANXA8L1
ENSG00000083223.18	29.203	-1.10983	0.328847	-3.37491	0.000738393	0.00612264	TUT7
ENSG00000286264.2	60.4856	1.093	0.32396	3.37388	0.000741171	0.00614019	AP001453.4
ENSG00000201407.1	3.18115	-4.25159	1.26073	-3.37233	0.000745358	0.00616935	AC079169.1
ENSG00000005893.16	122.8	0.683912	0.202866	3.37124	0.000748294	0.00618716	LAMP2
ENSG00000038382.20	16.6859	-1.63901	0.486203	-3.37104	0.000748845	0.00618716	TRIO
ENSG00000109929.10	51.6148	1.01248	0.30055	3.36877	0.000755045	0.00622728	SC5D
ENSG00000143353.12	14.4704	-1.56207	0.463677	-3.36886	0.000754787	0.00622728	LYPLAL1
ENSG00000134419.15	1083.91	-0.492577	0.146268	-3.36764	0.000758153	0.00624734	RPS15A
ENSG00000171530.15	195.84	-0.651171	0.193499	-3.36525	0.000764754	0.00629614	TBCA
ENSG00000134376.16	15.6075	-1.28483	0.381961	-3.36377	0.000768866	0.0063229	CRB1
ENSG00000166250.12	4.39566	-2.85842	0.849813	-3.36359	0.000769371	0.0063229	CLMP
ENSG00000158019.21	44.7366	-1.07033	0.318324	-3.36241	0.000772661	0.00634431	BABAM2
ENSG00000127954.12	21.4857	-1.21232	0.360727	-3.36076	0.000777293	0.00637204	STEAP4
ENSG00000148773.14	35.6266	-1.04141	0.309877	-3.36071	0.000777413	0.00637204	MKI67
ENSG00000170855.4	58.4219	0.789945	0.235087	3.36023	0.000778773	0.00637754	TRIAP1
ENSG00000177606.7	30.9213	1.31109	0.390367	3.35861	0.000783355	0.00640939	JUN
ENSG00000257433.6	5.70765	2.72396	0.811326	3.35742	0.00078674	0.00643141	AC004241.1
ENSG00000078369.18	21.5606	-1.63311	0.486882	-3.35422	0.000795883	0.00650041	GNB1
ENSG00000101474.12	185.58	0.648687	0.193433	3.35355	0.000797809	0.0065104	APMAP
ENSG00000214078.12	29.0982	-1.10671	0.330093	-3.35272	0.000800218	0.00652431	CPNE1
ENSG00000110047.18	125.719	0.945956	0.282271	3.35124	0.000804512	0.00655355	EHD1
ENSG00000156273.16	14.7484	1.84266	0.551023	3.34407	0.000825576	0.00671333	BACH1
ENSG00000269893.8	121.385	-0.746553	0.223239	-3.34419	0.000825244	0.00671333	SNHG8
ENSG00000175376.9	25.8536	1.12929	0.337778	3.34328	0.000827938	0.00672663	EIF1AD
ENSG00000102854.16	22.5068	-1.13618	0.339965	-3.34204	0.00083164	0.00674499	MSLN
ENSG00000111726.13	37.1348	0.941975	0.281856	3.34204	0.000831654	0.00674499	CMAS
ENSG00000276368.2	33.2149	-1.6736	0.501095	-3.33988	0.000838141	0.00679166	H2AC14
ENSG00000133142.17	106.372	0.628874	0.188472	3.33669	0.000847827	0.00686414	TCEAL4
ENSG00000214756.8	45.3446	-1.08742	0.326072	-3.3349	0.000853311	0.0069025	CSKMT
ENSG00000115307.17	115.248	0.589734	0.176935	3.33305	0.000858992	0.0069424	AUP1
ENSG00000204387.14	60.6567	-0.738671	0.221738	-3.33128	0.000864474	0.00698061	SNHG32
ENSG00000171148.13	31.2994	1.17218	0.352131	3.32882	0.000872151	0.00703646	TADA3
ENSG00000172366.20	22.5831	-1.1298	0.339876	-3.32414	0.000886903	0.00714926	MCRIP2
ENSG00000123268.9	22.9419	-1.12459	0.338467	-3.32259	0.00089186	0.00718296	ATF1
ENSG00000151414.15	19.1818	-1.34911	0.406134	-3.32183	0.000894285	0.00719623	NEK7
ENSG00000260498.6	5.59385	-2.43532	0.733274	-3.32116	0.00089644	0.00720732	AC126696.3
ENSG00000215301.11	37.2369	-1.0999	0.331257	-3.32038	0.000898941	0.00721963	DDX3X
ENSG00000231742.6	6.45008	2.03657	0.613387	3.3202	0.00089953	0.00721963	LINC01273
ENSG00000120889.13	37.1815	0.980183	0.295265	3.31968	0.000901219	0.00722692	TNFRSF10B
ENSG00000189079.17	15.5628	-1.57829	0.475717	-3.3177	0.000907629	0.00727202	ARID2
ENSG00000174574.16	39.5453	0.908373	0.273923	3.31616	0.000912643	0.00730588	AKIRIN1
ENSG00000198954.9	20.3258	1.21209	0.365963	3.31204	0.00092617	0.00740776	KIFBP
ENSG00000233429.9	18.3049	1.46345	0.442341	3.30842	0.000938241	0.00749783	HOTAIRM1
ENSG00000152332.16	28.0646	1.0756	0.325143	3.3081	0.000939324	0.00750002	UHMK1
ENSG00000089289.16	50.5962	-0.808193	0.244417	-3.30662	0.000944291	0.00753318	IGBP1
ENSG00000211584.14	22.7481	1.39632	0.422461	3.30521	0.000949036	0.00756452	SLC48A1
ENSG00000171681.12	9.7832	-2.44785	0.740692	-3.30481	0.000950408	0.00756894	ATF7IP
ENSG00000072401.15	26.3801	1.22764	0.371555	3.30407	0.000952904	0.0075823	UBE2D1
ENSG00000082996.20	16.658	-1.45058	0.439201	-3.30278	0.000957322	0.00761092	RNF13
ENSG00000136261.15	73.4019	-0.771195	0.233517	-3.30253	0.000958183	0.00761123	BZW2
ENSG00000153944.12	13.7369	-1.44136	0.436542	-3.30176	0.000960815	0.00762559	MSI2
ENSG00000179085.8	99.26	0.647093	0.196165	3.29872	0.000971283	0.00770208	DPM3
ENSG00000115738.10	23.0725	1.19855	0.363457	3.29764	0.000975017	0.00772507	ID2
ENSG00000089486.17	68.1946	0.74411	0.225666	3.29739	0.000975872	0.00772524	CDIP1
ENSG00000164331.10	11.1713	1.69604	0.514549	3.29616	0.000980168	0.00775262	ANKRA2
ENSG00000149925.22	759.132	0.345582	0.104858	3.29571	0.000981728	0.00775833	ALDOA
ENSG00000165775.18	99.6494	0.64557	0.195979	3.29407	0.000987462	0.007797	FUNDC2
ENSG00000126106.14	10.49	-2.0983	0.637388	-3.29203	0.000994659	0.00784713	TMEM53
ENSG00000099810.21	40.515	-0.929723	0.282575	-3.29018	0.00100123	0.00788665	MTAP
ENSG00000143443.10	5.9607	3.37978	1.02724	3.29014	0.00100137	0.00788665	C1orf56
ENSG00000114867.22	79.1844	0.703226	0.213808	3.28906	0.00100523	0.00791029	EIF4G1
ENSG00000124596.17	25.9653	-1.21557	0.369751	-3.28752	0.00101073	0.00794686	OARD1
ENSG00000120694.20	44.8854	0.924788	0.281459	3.28569	0.00101733	0.00799193	HSPH1
ENSG00000112130.17	31.8261	1.04859	0.319206	3.285	0.00101984	0.00800488	RNF8
ENSG00000145860.12	29.7465	1.05493	0.321237	3.28397	0.00102356	0.00802729	RNF145
ENSG00000133104.14	24.1268	-1.17746	0.358622	-3.28329	0.00102602	0.00803977	SPART
ENSG00000143924.19	20.5588	-1.35344	0.412283	-3.2828	0.00102781	0.00804701	EML4
ENSG00000138686.10	25.3829	1.13024	0.344455	3.28123	0.00103356	0.00808514	BBS7
ENSG00000157869.15	16.855	-1.47807	0.450521	-3.2808	0.00103512	0.00809056	RAB28
ENSG00000214719.13	6.07317	-4.29885	1.31066	-3.27992	0.00103837	0.00810906	AC005562.1
ENSG00000228649.9	11.7095	-2.40353	0.732939	-3.27931	0.00104063	0.00811986	SNHG26
ENSG00000128245.15	21.811	1.26569	0.386179	3.27748	0.00104738	0.0081657	YWHAH
ENSG00000133433.11	26.0604	2.40441	0.733991	3.2758	0.00105364	0.00820067	GSTT2B
ENSG00000272288.6	8.32362	2.14595	0.655062	3.27595	0.00105309	0.00820067	AL451165.2
ENSG00000131507.11	75.634	0.637709	0.194771	3.27414	0.00105983	0.00822809	NDFIP1
ENSG00000166002.7	17.0089	-1.37669	0.420418	-3.27457	0.00105822	0.00822809	SMCO4
ENSG00000206573.9	35.5528	1.13066	0.345315	3.27428	0.00105933	0.00822809	THUMPD3-AS1
ENSG00000185414.20	34.963	-0.97822	0.298865	-3.27312	0.00106368	0.00825109	MRPL30
ENSG00000174748.22	2307.08	-0.437416	0.133681	-3.2721	0.00106754	0.00826715	RPL15
ENSG00000243137.8	8.28503	2.86811	0.876529	3.27212	0.00106743	0.00826715	PSG4
ENSG00000185651.15	246.451	-0.484626	0.148234	-3.26934	0.00107797	0.00834101	UBE2L3
ENSG00000122008.15	8.97704	-2.03999	0.624189	-3.26822	0.00108225	0.00836713	POLK
ENSG00000124641.16	55.1941	0.876088	0.268509	3.26279	0.00110321	0.00852207	MED20
ENSG00000124635.9	23.0137	-1.5821	0.484942	-3.26246	0.0011045	0.00852491	H2BC11
ENSG00000106049.9	48.51	-1.02151	0.313473	-3.25868	0.00111931	0.00863199	HIBADH
ENSG00000136709.12	49.9347	-1.04745	0.321482	-3.25818	0.00112131	0.00863303	WDR33
ENSG00000185787.15	274.419	-0.442786	0.135895	-3.2583	0.00112082	0.00863303	MORF4L1
ENSG00000125611.15	64.0818	-0.824847	0.253202	-3.25766	0.00112335	0.00864155	CHCHD5
ENSG00000213859.6	13.657	2.0049	0.615501	3.25735	0.00112459	0.00864342	KCTD11
ENSG00000249199.2	39.5079	1.2671	0.389022	3.25713	0.00112546	0.00864342	AC026785.3
ENSG00000004700.16	60.2644	0.822831	0.252677	3.25645	0.00112814	0.00865683	RECQL
ENSG00000111540.16	27.1309	1.12963	0.346946	3.25592	0.00113024	0.00866582	RAB5B
ENSG00000143479.17	10.9402	1.91921	0.589588	3.25517	0.00113323	0.00868156	DYRK3
ENSG00000265666.1	5.516	2.50947	0.771259	3.25373	0.00113901	0.00871858	RARA-AS1
ENSG00000113356.13	58.8941	0.741229	0.228071	3.24999	0.0011541	0.00882684	POLR3G
ENSG00000116473.14	45.9297	-0.979124	0.301321	-3.24944	0.00115634	0.00883661	RAP1A
ENSG00000109475.16	1271.67	-0.532682	0.163992	-3.24822	0.00116127	0.00886489	RPL34
ENSG00000284252.1	157.713	-0.642727	0.19788	-3.24806	0.00116195	0.00886489	MIR4444-1
ENSG00000052841.15	31.597	1.07096	0.32979	3.2474	0.00116466	0.00887095	TTC17
ENSG00000159231.6	8.6751	1.71739	0.528835	3.24749	0.00116426	0.00887095	CBR3
ENSG00000120333.4	121.649	0.738802	0.227563	3.24658	0.00116801	0.00888914	MRPS14
ENSG00000285184.3	6.26021	2.43662	0.750762	3.24552	0.00117234	0.00891482	AC244033.2
ENSG00000086598.11	122.067	0.543571	0.167606	3.24315	0.00118218	0.00898222	TMED2
ENSG00000124766.7	64.6629	-0.942107	0.290693	-3.2409	0.00119152	0.00904578	SOX4
ENSG00000136100.14	22.5607	-1.2767	0.393998	-3.24037	0.00119373	0.0090498	VPS36
ENSG00000142910.16	15.6268	4.09805	1.2648	3.24008	0.00119498	0.0090498	TINAGL1
ENSG00000164898.13	77.9829	0.716309	0.221066	3.24025	0.00119424	0.0090498	FMC1
ENSG00000078668.14	144.342	0.518626	0.160089	3.2396	0.00119696	0.00905742	VDAC3
ENSG00000129235.11	267.507	0.543959	0.168027	3.23733	0.00120654	0.00912242	TXNDC17
ENSG00000087263.17	167.754	0.485024	0.149859	3.23653	0.00120991	0.00914043	OGFOD1
ENSG00000083642.19	13.1451	-1.87845	0.580564	-3.23556	0.00121406	0.00916436	PDS5B
ENSG00000075785.14	66.6592	-0.752105	0.232475	-3.23521	0.00121554	0.00916804	RAB7A
ENSG00000031691.7	34.8329	0.970369	0.300177	3.23265	0.00122647	0.00924292	CENPQ
ENSG00000170860.4	350.88	0.460227	0.142384	3.23229	0.00122802	0.00924706	LSM3
ENSG00000112851.14	34.2493	-1.17986	0.365127	-3.23137	0.00123198	0.0092694	ERBIN
ENSG00000230234.1	16.3155	-1.23363	0.381918	-3.23009	0.0012375	0.00930336	AL162582.1
ENSG00000006712.15	48.9813	0.867171	0.268583	3.22868	0.00124361	0.00933643	PAF1
ENSG00000137563.12	114.601	0.597363	0.18503	3.22846	0.00124459	0.00933643	GGH
ENSG00000167969.13	19.5206	-1.25921	0.390045	-3.22838	0.00124492	0.00933643	ECI1
ENSG00000164167.12	27.6012	-1.11815	0.346427	-3.22765	0.00124811	0.00934516	LSM6
ENSG00000170043.12	65.6959	0.822706	0.254876	3.22787	0.00124715	0.00934516	TRAPPC1
ENSG00000058729.11	41.0673	0.827503	0.256599	3.22489	0.00126022	0.00942826	RIOK2
ENSG00000141552.17	872.831	0.515976	0.160065	3.22354	0.00126615	0.00946493	ANAPC11
ENSG00000242110.8	13.8898	1.33936	0.415701	3.22193	0.0012733	0.0095107	AMACR
ENSG00000060339.14	65.2927	-0.763883	0.237355	-3.21831	0.00128948	0.00962383	CCAR1
ENSG00000065621.15	10.0976	4.16185	1.29366	3.21711	0.00129489	0.00963613	GSTO2
ENSG00000136824.19	159.317	-0.667541	0.207503	-3.21702	0.00129529	0.00963613	SMC2
ENSG00000177469.13	86.7659	0.736916	0.229052	3.21724	0.00129429	0.00963613	CAVIN1
ENSG00000198740.9	10.1208	-1.73439	0.539047	-3.21751	0.00129307	0.00963613	ZNF652
ENSG00000187118.14	65.465	-0.808714	0.251448	-3.21622	0.0012989	0.00963978	CMC1
ENSG00000196233.14	21.7506	-1.4602	0.453962	-3.21657	0.00129733	0.00963978	LCOR
ENSG00000196642.19	28.0017	-1.04544	0.325048	-3.21626	0.00129871	0.00963978	RABL6
ENSG00000151422.13	14.2308	-1.70011	0.528678	-3.21577	0.00130095	0.00964725	FER
ENSG00000183255.12	69.5053	0.771205	0.239871	3.21509	0.00130405	0.00966248	PTTG1IP
ENSG00000179886.6	6.97638	-2.64929	0.824525	-3.21311	0.00131308	0.0097216	TIGD5
ENSG00000099203.7	31.333	0.943314	0.293655	3.21233	0.00131665	0.00973248	TMED1
ENSG00000182993.5	10.7219	1.57043	0.488859	3.21244	0.00131612	0.00973248	C12orf60
ENSG00000101343.15	48.2842	0.918407	0.286078	3.21034	0.0013258	0.00979228	CRNKL1
ENSG00000198355.5	67.7893	-0.887186	0.276501	-3.20862	0.00133373	0.00984305	PIM3
ENSG00000053501.13	18.2366	-1.28616	0.401033	-3.20713	0.00134068	0.00988642	USE1
ENSG00000165175.15	20.6768	-1.2407	0.386947	-3.20639	0.00134411	0.00990388	MID1IP1
ENSG00000114520.11	21.3179	-1.20176	0.374871	-3.20579	0.0013469	0.00991508	SNX4
ENSG00000238279.1	967.393	0.673854	0.210211	3.20561	0.00134777	0.00991508	BX470102.1
ENSG00000165868.16	20.1179	1.47939	0.461814	3.20343	0.001358	0.00998239	HSPA12A
ENSG00000197969.14	12.7931	-1.62248	0.506999	-3.20016	0.00137351	0.0100884	VPS13A
ENSG00000119630.14	9.52351	4.23188	1.32261	3.19965	0.00137596	0.0100983	PGF
ENSG00000184349.13	5.17825	-3.91856	1.2249	-3.19909	0.00137865	0.0101101	EFNA5
ENSG00000082213.18	40.5981	0.836608	0.261582	3.19827	0.00138257	0.0101228	C5orf22
ENSG00000160014.17	107.078	0.657805	0.205665	3.19842	0.00138182	0.0101228	CALM3
ENSG00000067369.14	26.3145	-1.42343	0.445165	-3.19753	0.00138609	0.0101405	TP53BP1
ENSG00000164611.13	558.184	0.461364	0.144315	3.19693	0.00138899	0.0101538	PTTG1
ENSG00000122870.12	7.43612	-2.41372	0.75541	-3.19525	0.00139712	0.0101971	BICC1
ENSG00000168802.14	37.1547	0.890592	0.278715	3.19535	0.00139663	0.0101971	CHTF8
ENSG00000101856.10	75.6661	0.676706	0.21185	3.19427	0.00140184	0.0102096	PGRMC1
ENSG00000114019.14	8.90173	2.05931	0.644702	3.19421	0.00140214	0.0102096	AMOTL2
ENSG00000261824.7	70.4412	-1.12301	0.351534	-3.19459	0.0014003	0.0102096	LINC00662
ENSG00000160908.15	18.7295	1.25205	0.392169	3.19262	0.00140988	0.0102579	ZNF394
ENSG00000005075.15	171.599	0.545808	0.171064	3.19066	0.00141949	0.0103116	POLR2J
ENSG00000106133.18	19.6036	1.21883	0.381986	3.19077	0.00141893	0.0103116	NSUN5P2
ENSG00000160886.13	220.538	0.496998	0.155825	3.18946	0.00142541	0.0103465	LY6K
ENSG00000010810.17	9.75772	-1.59074	0.498967	-3.18807	0.00143224	0.0103842	FYN
ENSG00000100461.18	19.879	-1.22829	0.385319	-3.18773	0.00143396	0.0103842	RBM23
ENSG00000169241.19	53.9468	0.7709	0.241822	3.18788	0.0014332	0.0103842	SLC50A1
ENSG00000246174.9	10.7245	2.38417	0.748527	3.18514	0.00144682	0.0104691	KCTD21-AS1
ENSG00000075914.13	41.717	-0.834847	0.262188	-3.18416	0.00145177	0.0104967	EXOSC7
ENSG00000143322.21	18.6626	1.34538	0.422693	3.18287	0.00145824	0.0105353	ABL2
ENSG00000141002.20	46.3951	-0.894702	0.281233	-3.18135	0.00146589	0.0105823	TCF25
ENSG00000180198.16	79.2597	-0.679781	0.213707	-3.1809	0.00146821	0.0105908	RCC1
ENSG00000173226.17	13.1451	-1.55731	0.489719	-3.18002	0.00147266	0.0106146	IQCB1
ENSG00000213625.9	140.596	0.582239	0.183166	3.17874	0.00147915	0.0106531	LEPROT
ENSG00000185567.7	22.8463	-1.74882	0.550225	-3.17837	0.00148103	0.0106584	AHNAK2
ENSG00000107672.15	24.8358	-1.07601	0.33861	-3.17773	0.00148431	0.0106736	NSMCE4A
ENSG00000167815.12	444.652	0.418134	0.131648	3.17617	0.00149236	0.0107232	PRDX2
ENSG00000168393.13	91.5065	-0.68503	0.215796	-3.17444	0.00150127	0.0107789	DTYMK
ENSG00000164318.18	69.0161	0.642973	0.202646	3.17289	0.00150931	0.0108282	EGFLAM
ENSG00000175387.16	35.4114	-1.00225	0.316018	-3.17148	0.00151665	0.0108724	SMAD2
ENSG00000111261.14	8.20602	1.73553	0.547475	3.17007	0.00152404	0.010917	MANSC1
ENSG00000123106.10	12.234	-1.89258	0.59708	-3.16973	0.00152578	0.010921	CCDC91
ENSG00000236682.2	15.5694	-1.54187	0.486614	-3.16857	0.00153193	0.0109566	MAP3K2-DT
ENSG00000166311.10	9.21648	1.8725	0.59133	3.16659	0.00154238	0.0110228	SMPD1
ENSG00000125450.11	181.348	-0.515426	0.162809	-3.16582	0.00154644	0.0110348	NUP85
ENSG00000126822.17	30.2503	-1.47646	0.466366	-3.16587	0.00154618	0.0110348	PLEKHG3
ENSG00000117298.16	36.9694	-1.08463	0.342928	-3.16286	0.00156228	0.0111221	ECE1
ENSG00000178988.11	43.8092	0.804509	0.254355	3.16294	0.00156185	0.0111221	MRFAP1L1
ENSG00000184575.12	36.7085	-0.945305	0.298842	-3.16323	0.0015603	0.0111221	XPOT
ENSG00000160087.21	23.3175	-1.23585	0.390858	-3.1619	0.00156741	0.0111501	UBE2J2
ENSG00000150672.17	8.57347	-2.14839	0.679903	-3.15985	0.00157852	0.0112205	DLG2
ENSG00000125843.11	7.68381	-2.1827	0.690861	-3.15939	0.00158099	0.0112208	AP5S1
ENSG00000145982.13	17.2903	-1.30903	0.414307	-3.15958	0.00157997	0.0112208	FARS2
ENSG00000169641.13	19.4969	1.38124	0.437304	3.15852	0.0015857	0.0112456	LUZP1
ENSG00000146247.14	48.7307	-0.859815	0.272298	-3.15763	0.00159058	0.0112716	PHIP
ENSG00000049618.24	11.6104	-3.0089	0.953225	-3.15655	0.00159646	0.0113046	ARID1B
ENSG00000163644.15	14.7395	1.48278	0.469822	3.15604	0.00159926	0.0113157	PPM1K
ENSG00000257218.6	40.0381	0.823789	0.261077	3.15534	0.00160309	0.0113342	GATC
ENSG00000143751.10	20.7083	1.13429	0.359663	3.15376	0.00161182	0.0113872	SDE2
ENSG00000272447.1	7.03799	2.23993	0.710477	3.15272	0.00161756	0.0114191	AL135925.1
ENSG00000100911.16	244.803	0.538877	0.170961	3.15205	0.00162126	0.0114365	PSME2
ENSG00000182985.17	25.6271	-1.62277	0.514913	-3.15153	0.00162416	0.0114482	CADM1
ENSG00000103018.17	92.7601	-0.64339	0.204251	-3.15	0.00163268	0.011482	CYB5B
ENSG00000113583.8	58.0836	0.931506	0.295694	3.15024	0.00163139	0.011482	C5orf15
ENSG00000116750.13	58.2077	-0.671393	0.213137	-3.15005	0.00163243	0.011482	UCHL5
ENSG00000013441.16	21.1675	1.47233	0.467484	3.14947	0.00163566	0.0114943	CLK1
ENSG00000118680.14	698.319	0.417398	0.132561	3.14873	0.00163981	0.0115147	MYL12B
ENSG00000243679.1	15.0002	-1.49357	0.4747	-3.14634	0.00165329	0.0116006	AC018638.5
ENSG00000263072.8	11.4906	1.57285	0.499935	3.14611	0.00165458	0.0116008	ZNF213-AS1
ENSG00000049759.19	12.9824	1.9181	0.60981	3.1454	0.00165858	0.0116201	NEDD4L
ENSG00000257103.8	36.1353	-0.992608	0.315669	-3.14445	0.00166397	0.0116491	LSM14A
ENSG00000056050.7	44.9141	-0.890674	0.283328	-3.14361	0.00166878	0.0116561	HPF1
ENSG00000167862.10	29.6521	-0.941918	0.299604	-3.14388	0.00166724	0.0116561	MRPL58
ENSG00000181458.10	61.9253	-0.774375	0.246332	-3.14362	0.00166871	0.0116561	TMEM45A
ENSG00000228474.6	546.162	0.58499	0.186102	3.14339	0.00167002	0.0116561	OST4
ENSG00000143624.14	10.2438	-1.55793	0.495657	-3.14317	0.00167131	0.0116564	INTS3
ENSG00000150867.14	40.057	-1.0114	0.321801	-3.14292	0.0016727	0.0116573	PIP4K2A
ENSG00000102178.13	26.1645	-1.07257	0.341324	-3.14239	0.00167575	0.0116697	UBL4A
ENSG00000175938.7	9.86992	1.6651	0.530998	3.13579	0.00171394	0.0119178	ORAI3
ENSG00000198840.2	63.2862	0.880033	0.280639	3.13582	0.00171372	0.0119178	MT-ND3
ENSG00000084693.16	26.2287	1.12855	0.359971	3.1351	0.00171793	0.0119187	AGBL5
ENSG00000162928.9	49.8307	-0.881507	0.281168	-3.13516	0.00171759	0.0119187	PEX13
ENSG00000178035.12	262.272	0.474407	0.151305	3.13544	0.00171599	0.0119187	IMPDH2
ENSG00000106211.10	822.243	0.464777	0.148278	3.1345	0.00172145	0.0119342	HSPB1
ENSG00000162129.14	23.9233	-1.00816	0.321685	-3.13398	0.0017245	0.0119412	CLPB
ENSG00000223804.5	22.9168	-1.98191	0.632411	-3.13389	0.00172505	0.0119412	AC244669.1
ENSG00000090266.13	440.837	0.484313	0.154581	3.13308	0.00172984	0.0119565	NDUFB2
ENSG00000158985.13	12.1161	-1.77625	0.566931	-3.13309	0.00172974	0.0119565	CDC42SE2
ENSG00000008517.18	19.0392	1.249	0.399003	3.13031	0.00174621	0.0120607	IL32
ENSG00000189229.11	8.67581	-2.35921	0.754037	-3.12877	0.00175539	0.0121151	AC069277.1
ENSG00000265972.6	16.544	1.32939	0.425012	3.12788	0.00176073	0.0121429	TXNIP
ENSG00000107863.18	7.0035	-2.07981	0.665154	-3.1268	0.00176717	0.0121782	ARHGAP21
ENSG00000179820.16	45.663	0.835346	0.267239	3.12584	0.00177297	0.0122091	MYADM
ENSG00000138078.16	25.1212	1.31712	0.4214	3.12558	0.00177457	0.0122111	PREPL
ENSG00000189306.11	30.165	-0.939339	0.300583	-3.12506	0.0017777	0.0122235	RRP7A
ENSG00000166908.18	15.5291	1.35355	0.43369	3.12101	0.00180233	0.0123837	PIP4K2C
ENSG00000151881.14	33.136	-0.883199	0.283183	-3.11883	0.00181573	0.0124526	TMEM267
ENSG00000177479.19	72.0287	-0.682379	0.218776	-3.11907	0.00181424	0.0124526	ARIH2
ENSG00000236200.6	11.7812	1.73371	0.555905	3.11872	0.00181639	0.0124526	KDM4A-AS1
ENSG00000180902.18	12.1637	-1.92242	0.616483	-3.11836	0.0018186	0.0124585	D2HGDH
ENSG00000188342.12	33.1385	-1.03914	0.333262	-3.11808	0.00182034	0.0124612	GTF2F2
ENSG00000181163.13	2147.77	-0.276558	0.0888141	-3.1139	0.00184635	0.0126299	NPM1
ENSG00000110092.4	36.0618	-1.30985	0.420777	-3.11293	0.00185242	0.0126555	CCND1
ENSG00000262003.1	4.46809	2.39071	0.76801	3.11286	0.00185283	0.0126555	AC087392.1
ENSG00000169288.18	39.6868	-1.01044	0.324673	-3.11218	0.00185708	0.0126753	MRPL1
ENSG00000101868.12	28.9942	-0.944677	0.303598	-3.1116	0.00186075	0.01269	POLA1
ENSG00000182473.22	29.9244	1.12395	0.361237	3.11141	0.00186198	0.01269	EXOC7
ENSG00000180304.14	112.016	0.657834	0.211545	3.10967	0.00187296	0.0127554	OAZ2
ENSG00000057663.16	25.0415	-1.10058	0.353994	-3.10903	0.00187702	0.0127736	ATG5
ENSG00000185803.12	82.3872	0.644441	0.207315	3.10852	0.00188026	0.0127863	SLC52A2
ENSG00000124380.11	97.5396	0.610681	0.196555	3.10692	0.00189046	0.0128463	SNRNP27
ENSG00000129353.15	9.58332	-1.78123	0.574049	-3.10293	0.00191616	0.0130113	SLC44A2
ENSG00000204392.11	92.2125	-0.619616	0.199801	-3.10116	0.00192763	0.0130796	LSM2
ENSG00000148175.13	78.6952	0.628054	0.202541	3.10087	0.00192954	0.013083	STOM
ENSG00000104915.15	32.5546	-0.860207	0.277521	-3.09961	0.00193776	0.0131291	STX10
ENSG00000171444.18	11.0378	-2.93364	0.946806	-3.09846	0.00194529	0.0131705	MCC
ENSG00000106853.20	97.5506	0.574836	0.185551	3.09799	0.00194838	0.0131817	PTGR1
ENSG00000255872.3	46.0918	0.974387	0.314544	3.09778	0.00194979	0.0131817	AL138752.2
ENSG00000142937.12	2820.46	-0.432107	0.139531	-3.09685	0.0019559	0.0132134	RPS8
ENSG00000123136.15	74.7336	-0.652786	0.210897	-3.09529	0.00196624	0.0132735	DDX39A
ENSG00000166170.9	24.6294	1.05425	0.340686	3.0945	0.00197143	0.0132892	BAG5
ENSG00000256940.2	12.3619	1.45194	0.469181	3.09462	0.00197068	0.0132892	PPP1R14B-AS1
ENSG00000115825.11	24.8096	-1.07641	0.347918	-3.09386	0.0019757	0.0132987	PRKD3
ENSG00000120885.22	815.792	0.351493	0.113609	3.09388	0.00197559	0.0132987	CLU
ENSG00000164111.15	455.374	0.386071	0.12483	3.09277	0.00198296	0.0133378	ANXA5
ENSG00000105819.14	126.611	-0.611205	0.197743	-3.09091	0.00199544	0.0134121	PMPCB
ENSG00000116667.15	8.15195	-4.11651	1.33264	-3.089	0.00200832	0.0134888	C1orf21
ENSG00000118007.13	16.9872	-1.37992	0.446941	-3.08748	0.00201858	0.0135479	STAG1
ENSG00000123213.23	18.791	-1.18828	0.385098	-3.08564	0.00203113	0.0136222	NLN
ENSG00000164091.12	86.8042	-0.725107	0.235113	-3.08408	0.00204181	0.0136819	WDR82
ENSG00000278540.5	27.7942	-1.09193	0.354071	-3.08391	0.00204297	0.0136819	ACACA
ENSG00000196715.7	10.8345	-1.63199	0.529235	-3.08368	0.00204455	0.0136825	VKORC1L1
ENSG00000092964.18	39.9586	-0.991448	0.321568	-3.08317	0.00204811	0.0136964	DPYSL2
ENSG00000215251.4	33.4046	0.95154	0.308729	3.08212	0.00205533	0.0137348	FASTKD5
ENSG00000071553.17	65.8487	0.662854	0.215111	3.08145	0.00205993	0.0137556	ATP6AP1
ENSG00000242529.1	13.2952	1.55136	0.503536	3.08094	0.00206349	0.0137695	AHCYP8
ENSG00000100592.16	17.414	1.62134	0.526507	3.07943	0.00207397	0.0138295	DAAM1
ENSG00000172340.15	29.375	-1.03136	0.335012	-3.07858	0.00207987	0.0138588	SUCLG2
ENSG00000128309.16	46.9105	-0.831236	0.270057	-3.078	0.00208393	0.0138759	MPST
ENSG00000143183.17	169.992	0.440131	0.143056	3.07664	0.00209347	0.0139294	TMCO1
ENSG00000169372.13	8.30527	-2.11807	0.688846	-3.07481	0.00210638	0.0140053	CRADD
ENSG00000100462.16	87.1635	0.680827	0.221474	3.07407	0.00211159	0.0140252	PRMT5
ENSG00000138442.10	37.4118	-0.921614	0.299835	-3.07373	0.00211398	0.0140252	WDR12
ENSG00000163938.17	62.0881	-0.661502	0.215226	-3.07353	0.00211545	0.0140252	GNL3
ENSG00000182831.12	43.5744	0.774668	0.25204	3.07359	0.00211502	0.0140252	C16orf72
ENSG00000263465.4	23.8231	-1.09232	0.355464	-3.07293	0.00211967	0.0140432	SRSF8
ENSG00000119383.20	40.9356	0.887529	0.289	3.07104	0.00213318	0.0141226	PTPA
ENSG00000174010.9	4.68932	2.36331	0.770122	3.06874	0.0021496	0.0142212	KLHL15
ENSG00000139180.11	234.612	0.449531	0.146619	3.06598	0.00216955	0.0143428	NDUFA9
ENSG00000267248.3	7.20098	2.16442	0.706395	3.06403	0.00218374	0.0144264	AC025048.2
ENSG00000162396.6	5.73469	2.46317	0.804427	3.06202	0.0021985	0.0145135	PARS2
ENSG00000172115.9	513.911	0.351038	0.11474	3.05942	0.00221766	0.0146296	CYCS
ENSG00000114686.9	115.464	-0.545844	0.178516	-3.05768	0.00223059	0.0147044	MRPL3
ENSG00000278238.1	5.97105	3.0881	1.01014	3.05711	0.00223484	0.014722	AL359513.1
ENSG00000175193.14	32.095	0.926451	0.303132	3.05626	0.00224117	0.0147532	PARL
ENSG00000172466.16	49.2626	0.793878	0.259819	3.0555	0.00224684	0.01478	ZNF24
ENSG00000009413.16	5.70303	-2.64877	0.867578	-3.05306	0.0022652	0.0148902	REV3L
ENSG00000104714.14	10.4865	-1.69258	0.554472	-3.0526	0.00226872	0.0149027	ERICH1
ENSG00000160953.16	13.8971	-1.7095	0.560291	-3.05109	0.00228014	0.0149671	PWWP3A
ENSG00000070010.19	199.973	0.49714	0.162984	3.05024	0.00228661	0.0149777	UFD1
ENSG00000078237.7	62.6555	0.70957	0.232602	3.05057	0.00228409	0.0149777	TIGAR
ENSG00000145632.15	93.682	0.719096	0.235745	3.05031	0.00228604	0.0149777	PLK2
ENSG00000054654.19	12.9023	-1.83081	0.600558	-3.04851	0.00229977	0.0150534	SYNE2
ENSG00000109065.12	36.2021	0.946468	0.310556	3.04765	0.00230637	0.0150839	NAT9
ENSG00000113649.11	34.6055	-0.962938	0.315979	-3.04748	0.0023077	0.0150839	TCERG1
ENSG00000060138.13	39.1163	0.92687	0.304334	3.04557	0.00232238	0.0151675	YBX3
ENSG00000161677.12	14.0325	1.47518	0.484396	3.04539	0.00232376	0.0151675	JOSD2
ENSG00000108100.18	14.2353	-3.39576	1.11527	-3.0448	0.00232837	0.0151782	CCNY
ENSG00000168591.16	21.3228	1.13453	0.372668	3.04434	0.00233195	0.0151782	TMUB2
ENSG00000237765.8	37.764	1.06301	0.349151	3.04455	0.00233028	0.0151782	FAM200B
ENSG00000276850.5	79.5591	-0.825866	0.271278	-3.04435	0.00233183	0.0151782	AC245041.2
ENSG00000073578.17	144.622	0.526143	0.172867	3.04362	0.00233747	0.0152034	SDHA
ENSG00000104979.9	284.694	0.451088	0.148269	3.04236	0.00234735	0.0152569	C19orf53
ENSG00000130770.18	272.984	0.469666	0.154442	3.04105	0.00235755	0.0153125	ATP5IF1
ENSG00000159111.13	38.6278	0.844548	0.277886	3.03918	0.0023722	0.0153861	MRPL10
ENSG00000173391.9	32.188	0.909234	0.299152	3.03937	0.00237071	0.0153861	OLR1
ENSG00000124782.20	11.9429	-1.50164	0.49414	-3.03891	0.00237439	0.0153895	RREB1
ENSG00000147533.17	38.279	0.84113	0.276813	3.03862	0.00237661	0.0153931	GOLGA7
ENSG00000136861.18	22.1424	-1.2647	0.416445	-3.0369	0.00239023	0.0154705	CDK5RAP2
ENSG00000112186.12	15.076	-1.60064	0.527224	-3.03597	0.0023976	0.0155005	CAP2
ENSG00000175727.14	9.00153	-1.81773	0.598746	-3.0359	0.0023982	0.0155005	MLXIP
ENSG00000138764.15	19.7396	1.94914	0.642268	3.03478	0.00240715	0.0155474	CCNG2
ENSG00000103266.11	38.9916	-0.81219	0.26768	-3.03419	0.00241184	0.0155669	STUB1
ENSG00000145817.17	70.744	0.677132	0.223283	3.03261	0.00242446	0.0156374	YIPF5
ENSG00000104689.10	7.22608	1.77495	0.585588	3.03105	0.00243705	0.0157077	TNFRSF10A
ENSG00000137203.14	13.3414	-1.26287	0.416917	-3.02907	0.00245309	0.0158001	TFAP2A
ENSG00000123374.11	39.2126	0.864618	0.285482	3.02863	0.00245667	0.0158012	CDK2
ENSG00000125247.15	10.3559	-1.59923	0.528009	-3.0288	0.00245525	0.0158012	TMTC4
ENSG00000115761.16	20.8286	-1.36131	0.449766	-3.02671	0.00247231	0.0158843	NOL10
ENSG00000134146.12	9.81709	-1.84085	0.60822	-3.02662	0.00247303	0.0158843	DPH6
ENSG00000167550.11	8.94111	1.91674	0.633696	3.02471	0.00248874	0.0159742	RHEBL1
ENSG00000114648.12	17.1977	1.39019	0.459809	3.0234	0.00249949	0.0160099	KLHL18
ENSG00000135637.14	94.0499	0.66498	0.219915	3.02381	0.00249611	0.0160099	CCDC142
ENSG00000198324.13	9.98048	2.11895	0.700809	3.02358	0.00249805	0.0160099	PHETA1
ENSG00000138867.16	29.7779	0.982007	0.32483	3.02314	0.00250165	0.0160127	GUCD1
ENSG00000117519.16	124.236	3.90524	1.29202	3.02258	0.00250633	0.0160315	CNN3
ENSG00000118418.14	169.858	-0.527028	0.174391	-3.0221	0.00251029	0.0160457	HMGN3
ENSG00000204209.13	73.5009	0.703966	0.232975	3.02164	0.00251411	0.0160591	DAXX
ENSG00000030582.18	146.541	0.546984	0.18107	3.02084	0.00252074	0.0160904	GRN
ENSG00000108106.14	90.8207	0.68488	0.22681	3.01962	0.00253089	0.016144	UBE2S
ENSG00000183621.15	8.14103	-2.46673	0.817039	-3.01911	0.00253521	0.0161605	ZNF438
ENSG00000133027.18	30.2717	-0.971087	0.321712	-3.0185	0.00254029	0.0161817	PEMT
ENSG00000148690.12	26.8873	-1.16819	0.387038	-3.01828	0.00254215	0.0161824	FRA10AC1
ENSG00000084774.14	74.8335	-0.694177	0.230029	-3.01778	0.00254634	0.0161859	CAD
ENSG00000105576.15	60.2795	-0.856155	0.283722	-3.01759	0.00254795	0.0161859	TNPO2
ENSG00000139233.7	58.8712	0.75409	0.249882	3.01778	0.00254635	0.0161859	LLPH
ENSG00000059728.11	12.6559	1.4455	0.479164	3.0167	0.00255539	0.0162221	MXD1
ENSG00000089505.17	10.7149	-2.32865	0.772146	-3.01581	0.0025629	0.0162475	CMTM1
ENSG00000228175.3	6.27584	1.92656	0.638809	3.01586	0.0025625	0.0162475	GEMIN8P4
ENSG00000143374.17	16.0911	-1.20266	0.398923	-3.01477	0.00257173	0.0162812	TARS2
ENSG00000167447.12	9.901	1.73658	0.575989	3.01494	0.00257026	0.0162812	SMG8
ENSG00000186854.11	89.6709	-0.599194	0.198784	-3.01429	0.0025758	0.0162958	TRABD2A
ENSG00000082805.20	14.5012	-1.54569	0.512857	-3.01387	0.00257935	0.0163071	ERC1
ENSG00000167543.16	16.6145	1.42397	0.472895	3.01117	0.00260241	0.0164417	TP53I13
ENSG00000071539.14	297.858	-0.690061	0.229324	-3.00911	0.00262012	0.0165345	TRIP13
ENSG00000161203.13	242.846	0.446807	0.148488	3.00905	0.00262066	0.0165345	AP2M1
ENSG00000119326.15	107.708	0.600075	0.199504	3.00783	0.00263122	0.0165897	CTNNAL1
ENSG00000244754.9	44.4515	-0.857743	0.285191	-3.00761	0.00263312	0.0165904	N4BP2L2
ENSG00000173276.14	6.14071	2.08345	0.693066	3.00614	0.00264588	0.0166595	ZBTB21
ENSG00000167004.13	321.995	0.435254	0.144822	3.00544	0.00265193	0.0166863	PDIA3
ENSG00000103540.16	15.3616	1.34452	0.447911	3.00176	0.00268425	0.0168667	CCP110
ENSG00000169249.13	13.4165	1.3954	0.464846	3.00186	0.00268335	0.0168667	ZRSR2
ENSG00000129255.16	56.1841	0.663226	0.220971	3.00141	0.00268733	0.0168746	MPDU1
ENSG00000136986.10	112.834	0.589248	0.196391	3.00038	0.00269642	0.0169202	DERL1
ENSG00000180806.5	20.5104	1.25154	0.417288	2.99923	0.00270667	0.016973	HOXC9
ENSG00000065613.15	10.6607	-1.52145	0.507479	-2.99805	0.00271713	0.0170041	SLK
ENSG00000131871.15	75.7546	0.605127	0.201837	2.9981	0.00271667	0.0170041	SELENOS
ENSG00000223784.2	20.6024	1.19277	0.397796	2.99846	0.00271352	0.0170041	LINP1
ENSG00000118564.15	45.4797	0.906782	0.302903	2.99364	0.00275674	0.0172171	FBXL5
ENSG00000157326.19	11.9266	-1.63005	0.544478	-2.99379	0.00275538	0.0172171	DHRS4
ENSG00000164096.13	116.717	0.593959	0.198383	2.994	0.00275345	0.0172171	C4orf3
ENSG00000183010.17	123.817	-0.605729	0.202396	-2.99279	0.00276443	0.0172535	PYCR1
ENSG00000136950.13	61.5556	0.646958	0.216543	2.98766	0.00281119	0.0175335	ARPC5L
ENSG00000133983.16	230.434	0.598566	0.200401	2.98684	0.00281881	0.0175692	COX16
ENSG00000062582.14	289.946	0.442199	0.148116	2.9855	0.00283118	0.0176247	MRPS24
ENSG00000074582.15	27.1331	0.998205	0.334355	2.98546	0.00283153	0.0176247	BCS1L
ENSG00000248919.7	322.085	0.451189	0.151231	2.98343	0.00285033	0.0177299	ATP5MF-PTCD1
ENSG00000126062.4	6.08035	2.09845	0.703555	2.98264	0.00285771	0.0177638	TMEM115
ENSG00000158615.9	35.4831	-0.927073	0.310952	-2.9814	0.00286934	0.0178242	PPP1R15B
ENSG00000198826.11	35.2865	-1.02701	0.344531	-2.98089	0.00287413	0.0178419	ARHGAP11A
ENSG00000124067.17	17.6325	1.41429	0.47455	2.98027	0.00287995	0.0178661	SLC12A4
ENSG00000144848.11	62.91	-0.721002	0.242205	-2.97682	0.00291254	0.0180441	ATG3
ENSG00000162757.4	11.2424	1.46815	0.493172	2.97695	0.0029113	0.0180441	C1orf74
ENSG00000227496.3	25.9039	3.90489	1.31189	2.97654	0.0029152	0.0180485	AC099066.2
ENSG00000168394.11	10.5706	1.55255	0.521679	2.97607	0.00291968	0.0180642	TAP1
ENSG00000141971.13	21.5019	-1.07558	0.361472	-2.97557	0.00292448	0.0180818	MVB12A
ENSG00000159200.18	10.2745	1.73275	0.582368	2.97535	0.00292653	0.0180824	RCAN1
ENSG00000196873.16	60.37	0.807664	0.271496	2.97486	0.00293119	0.0180991	CBWD3
ENSG00000197989.14	13.9376	-1.36004	0.45735	-2.97373	0.00294203	0.018154	SNHG12
ENSG00000123416.15	2281.87	0.305566	0.102784	2.9729	0.00295001	0.0181911	TUBA1B
ENSG00000106399.11	200.571	-0.551264	0.185457	-2.97246	0.00295422	0.0182049	RPA3
ENSG00000187239.17	24.444	-1.07638	0.362157	-2.97215	0.00295724	0.0182114	FNBP1
ENSG00000170315.14	238.904	0.624499	0.21014	2.97182	0.00296042	0.0182189	UBB
ENSG00000100028.12	10.0231	1.99542	0.671728	2.97058	0.00297237	0.0182803	SNRPD3
ENSG00000245556.3	10.1365	1.45875	0.491513	2.96788	0.00299865	0.0184297	SCAMP1-AS1
ENSG00000103423.14	22.8145	-0.999237	0.336722	-2.96754	0.0030019	0.0184374	DNAJA3
ENSG00000128951.14	144.149	-0.498587	0.168361	-2.96141	0.0030623	0.0187835	DUT
ENSG00000161547.17	75.1327	-0.641133	0.216485	-2.96156	0.00306083	0.0187835	SRSF2
ENSG00000152061.23	12.4082	-1.87358	0.632725	-2.96113	0.00306517	0.0187886	RABGAP1L
ENSG00000164087.8	17.9291	-1.19227	0.402853	-2.95956	0.00308077	0.0188593	POC1A
ENSG00000263809.1	1325.36	-0.435383	0.147104	-2.95969	0.00307951	0.0188593	AC135178.3
ENSG00000068001.14	23.457	1.09541	0.370304	2.95812	0.00309518	0.0189225	HYAL2
ENSG00000175550.8	155.117	0.591534	0.199963	2.95821	0.00309427	0.0189225	DRAP1
ENSG00000198937.9	97.0281	-0.752202	0.254414	-2.95661	0.00311046	0.0190034	CCDC167
ENSG00000196526.10	13.4022	-1.22293	0.414088	-2.95331	0.00314385	0.0191947	AFAP1
ENSG00000119421.7	137.319	0.498261	0.168806	2.95169	0.00316045	0.0192706	NDUFA8
ENSG00000268621.6	43.0185	1.25002	0.423471	2.95185	0.00315876	0.0192706	IGFL2-AS1
ENSG00000086475.15	73.4531	-0.685184	0.232353	-2.9489	0.00318912	0.0194071	SEPHS1
ENSG00000126458.4	30.3088	1.07499	0.364494	2.94927	0.00318524	0.0194071	RRAS
ENSG00000141741.12	75.0412	0.605464	0.205311	2.94901	0.00318791	0.0194071	MIEN1
ENSG00000109103.12	15.7414	1.37158	0.46519	2.94844	0.00319381	0.0194229	UNC119
ENSG00000033170.17	7.77141	-2.88177	0.977629	-2.94772	0.00320129	0.0194556	FUT8
ENSG00000106993.12	14.5667	1.2388	0.420456	2.94633	0.0032157	0.0195303	CDC37L1
ENSG00000198730.9	29.9692	0.919732	0.312343	2.94462	0.00323354	0.0196258	CTR9
ENSG00000164366.4	64.2742	0.663985	0.225526	2.94416	0.00323833	0.019642	CCDC127
ENSG00000267855.6	137.544	0.581362	0.197593	2.94222	0.00325866	0.0197524	NDUFA7
ENSG00000105552.15	24.9346	-1.0386	0.353104	-2.94135	0.00326784	0.0197733	BCAT2
ENSG00000144785.8	131.329	0.626197	0.212885	2.94148	0.00326644	0.0197733	AC073896.1
ENSG00000283774.1	12.5959	1.64269	0.558495	2.94129	0.0032685	0.0197733	MIR632
ENSG00000122257.20	15.8956	1.26959	0.431774	2.94041	0.00327777	0.0198164	RBBP6
ENSG00000025796.14	40.5292	-0.810927	0.275948	-2.93869	0.00329601	0.0199137	SEC63
ENSG00000168264.10	22.3016	-1.1187	0.380754	-2.93811	0.00330221	0.0199381	IRF2BP2
ENSG00000175216.15	41.5985	-0.894274	0.304648	-2.93543	0.00333083	0.0200978	CKAP5
ENSG00000175416.15	34.3998	1.05724	0.360231	2.93489	0.00333666	0.0201199	CLTB
ENSG00000128228.5	221.715	0.475667	0.162111	2.9342	0.00334405	0.0201386	SDF2L1
ENSG00000134369.15	5.70164	-2.69428	0.918232	-2.9342	0.00334411	0.0201386	NAV1
ENSG00000151773.13	6.25863	1.99187	0.679095	2.93312	0.00335577	0.0201957	CCDC122
ENSG00000143158.11	118.357	0.506044	0.172541	2.9329	0.00335814	0.0201968	MPC2
ENSG00000111266.9	17.4564	-1.16029	0.396151	-2.9289	0.0034016	0.0204449	DUSP16
ENSG00000165526.9	9.2479	-1.63652	0.559059	-2.92728	0.00341945	0.0205389	RPUSD4
ENSG00000272501.1	6.65828	3.4021	1.1632	2.92476	0.00344719	0.020692	AL662844.4
ENSG00000105926.15	32.7131	-0.956047	0.326965	-2.924	0.0034556	0.0207291	MPP6
ENSG00000198468.9	9.81266	1.485	0.508107	2.92262	0.00347104	0.0208082	FLVCR1-DT
ENSG00000162642.14	67.1578	0.632499	0.216438	2.92231	0.00347441	0.020815	C1orf52
ENSG00000130309.11	156.855	0.520083	0.178023	2.92144	0.0034842	0.0208467	COLGALT1
ENSG00000159348.13	30.0463	0.87056	0.297985	2.92149	0.00348366	0.0208467	CYB5R1
ENSG00000154380.17	28.7313	-1.03304	0.353679	-2.92086	0.00349071	0.0208721	ENAH
ENSG00000120688.9	31.6126	0.94151	0.32246	2.91977	0.0035029	0.0209315	WBP4
ENSG00000153094.24	11.2769	1.57618	0.539868	2.91957	0.00350518	0.0209316	BCL2L11
ENSG00000159388.6	9.54142	2.01644	0.691524	2.91593	0.00354625	0.0211632	BTG2
ENSG00000273204.1	4.90365	2.16856	0.74434	2.9134	0.00357513	0.0213219	AC104506.1
ENSG00000105618.14	85.9766	-0.616158	0.211573	-2.91227	0.00358815	0.0213858	PRPF31
ENSG00000146540.15	54.7999	-0.829887	0.285047	-2.9114	0.00359808	0.0214311	C7orf50
ENSG00000103335.22	7.79854	-1.73003	0.594919	-2.90801	0.0036374	0.0216514	PIEZO1
ENSG00000040341.18	39.6811	-0.933888	0.321434	-2.90538	0.00366805	0.0218198	STAU2
ENSG00000152056.17	13.2458	-1.29078	0.444395	-2.90457	0.00367761	0.0218486	AP1S3
ENSG00000165072.10	5.002	-2.02933	0.698649	-2.90464	0.00367672	0.0218486	MAMDC2
ENSG00000117543.21	57.3687	-0.642597	0.221278	-2.90402	0.00368403	0.0218727	DPH5
ENSG00000159720.12	54.254	0.701446	0.241668	2.90253	0.00370167	0.0219634	ATP6V0D1
ENSG00000030066.13	59.0066	-0.714929	0.246377	-2.90177	0.00371058	0.0219918	NUP160
ENSG00000123836.15	13.361	1.3537	0.466547	2.90152	0.00371358	0.0219918	PFKFB2
ENSG00000123983.14	108.88	-0.563264	0.194127	-2.90153	0.00371343	0.0219918	ACSL3
ENSG00000138303.18	26.9261	-0.940233	0.324365	-2.89869	0.00374729	0.0221773	ASCC1
ENSG00000102103.17	89.4084	0.569844	0.196738	2.89646	0.00377393	0.0223207	PQBP1
ENSG00000170892.12	67.8231	0.640398	0.221167	2.89553	0.00378516	0.0223728	TSEN34
ENSG00000196976.7	97.2637	0.628364	0.217035	2.89522	0.00378891	0.0223807	LAGE3
ENSG00000103187.8	50.8747	0.858398	0.296717	2.89298	0.003816	0.0225119	COTL1
ENSG00000122566.21	757.043	-0.292976	0.101268	-2.89308	0.00381485	0.0225119	HNRNPA2B1
ENSG00000137815.14	36.4868	-0.900897	0.311535	-2.8918	0.00383037	0.0225824	RTF1
ENSG00000181222.18	35.8852	0.850345	0.294121	2.89114	0.00383853	0.0226161	POLR2A
ENSG00000011422.12	66.4535	0.684909	0.236965	2.89034	0.00384824	0.0226589	PLAUR
ENSG00000180447.7	5.41934	-2.05146	0.709888	-2.88983	0.00385445	0.022681	GAS1
ENSG00000283944.1	244.12	0.508229	0.175896	2.88938	0.00386002	0.0226994	MIR4709
ENSG00000132305.20	65.9449	-0.669048	0.231589	-2.88894	0.00386542	0.0227142	IMMT
ENSG00000147162.14	15.6797	-1.28986	0.446506	-2.88878	0.00386745	0.0227142	OGT
ENSG00000198382.9	10.5097	-1.61139	0.557895	-2.88833	0.00387289	0.0227318	UVRAG
ENSG00000213551.7	90.9662	0.637654	0.220874	2.88696	0.00388982	0.0228167	DNAJC9
ENSG00000120159.13	17.7748	-1.2452	0.431374	-2.88658	0.00389454	0.0228224	CAAP1
ENSG00000124571.18	25.0508	-1.10495	0.382801	-2.88648	0.00389573	0.0228224	XPO5
ENSG00000177854.8	9.48414	-1.6211	0.562194	-2.88352	0.00393261	0.0230239	TMEM187
ENSG00000102910.14	41.8321	-0.803866	0.278814	-2.88316	0.00393701	0.0230351	LONP2
ENSG00000125753.14	57.7262	0.689237	0.239091	2.88274	0.00394234	0.0230372	VASP
ENSG00000177576.12	42.9336	0.823576	0.28568	2.88287	0.00394076	0.0230372	C18orf32
ENSG00000253729.8	93.1176	-0.577197	0.20025	-2.88238	0.00394677	0.0230486	PRKDC
ENSG00000058272.19	33.1549	-0.859383	0.298191	-2.88199	0.00395178	0.0230633	PPP1R12A
ENSG00000004455.17	201.114	-0.399647	0.138714	-2.88108	0.0039631	0.0231059	AK2
ENSG00000120438.12	229.782	0.485978	0.168683	2.88101	0.00396408	0.0231059	TCP1
ENSG00000047621.12	15.6348	-1.45297	0.504692	-2.87893	0.00399024	0.0232032	C12orf4
ENSG00000123472.12	21.94	1.18318	0.410971	2.87898	0.00398966	0.0232032	ATPAF1
ENSG00000137547.9	56.844	-0.685491	0.238109	-2.87889	0.00399079	0.0232032	MRPL15
ENSG00000169826.8	12.7311	1.83569	0.637508	2.87948	0.00398338	0.0232032	CSGALNACT2
ENSG00000180979.10	23.6527	0.970918	0.337497	2.87682	0.0040171	0.0233269	LRRC57
ENSG00000197296.6	20.1172	1.44119	0.500965	2.87682	0.00401708	0.0233269	FITM2
ENSG00000160199.15	8.53004	-1.92258	0.668421	-2.8763	0.00402368	0.0233504	PKNOX1
ENSG00000066279.18	18.6083	-1.23105	0.428138	-2.87535	0.00403574	0.0234026	ASPM
ENSG00000163902.12	171.719	0.606575	0.210968	2.8752	0.00403772	0.0234026	RPN1
ENSG00000154229.12	9.45387	-2.05149	0.713607	-2.87481	0.00404266	0.0234166	PRKCA
ENSG00000179889.19	47.7311	0.68528	0.238414	2.87432	0.00404893	0.0234383	PDXDC1
ENSG00000085760.15	39.9691	-0.789876	0.274899	-2.87333	0.00406165	0.0234972	MTIF2
ENSG00000099385.11	26.7906	0.957435	0.33324	2.87311	0.00406452	0.0234991	BCL7C
ENSG00000198298.13	6.51733	2.06817	0.719946	2.87267	0.0040702	0.0235173	ZNF485
ENSG00000175105.7	10.9187	2.0341	0.708433	2.87127	0.00408827	0.023607	ZNF654
ENSG00000143942.5	39.7596	0.776875	0.270617	2.87076	0.00409489	0.0236236	CHAC2
ENSG00000270641.1	6.52895	2.16205	0.753155	2.87065	0.00409625	0.0236236	TSIX
ENSG00000100612.14	73.4953	0.760601	0.264982	2.87039	0.00409964	0.0236284	DHRS7
ENSG00000100526.20	104.042	-0.736452	0.256618	-2.86983	0.00410687	0.0236554	CDKN3
ENSG00000068796.19	31.7204	-1.03066	0.359321	-2.86834	0.00412625	0.0237375	KIF2A
ENSG00000124217.5	14.8995	1.25496	0.437511	2.86841	0.00412539	0.0237375	MOCS3
ENSG00000147224.13	42.234	0.703532	0.245347	2.8675	0.0041373	0.0237862	PRPS1
ENSG00000152291.14	22.6409	1.01886	0.355452	2.86637	0.00415205	0.0238563	TGOLN2
ENSG00000140961.14	7.62688	3.75525	1.3103	2.86594	0.00415767	0.0238737	OSGIN1
ENSG00000137824.16	16.8479	1.12352	0.392105	2.86535	0.00416547	0.0238957	RMDN3
ENSG00000196935.9	9.86761	-1.59137	0.555402	-2.86526	0.00416666	0.0238957	SRGAP1
ENSG00000120549.18	9.67466	2.80435	0.978858	2.86492	0.00417114	0.0239066	KIAA1217
ENSG00000146757.14	8.19545	1.90307	0.664512	2.86385	0.00418523	0.0239725	ZNF92
ENSG00000114353.17	120.721	0.645517	0.225465	2.86304	0.00419595	0.0240191	GNAI2
ENSG00000277462.2	7.931	1.7836	0.623054	2.86267	0.00420087	0.0240324	ZNF670
ENSG00000264343.6	22.5857	-1.11745	0.390453	-2.86192	0.00421083	0.0240745	NOTCH2NLA
ENSG00000092140.16	19.0356	-1.33832	0.467841	-2.86063	0.00422794	0.0241425	G2E3
ENSG00000151366.13	292.33	0.494607	0.172901	2.86064	0.00422793	0.0241425	NDUFC2
ENSG00000142856.17	86.7217	-0.613366	0.214437	-2.86035	0.00423172	0.0241492	ITGB3BP
ENSG00000120875.9	6.58569	1.70771	0.597263	2.85923	0.00424668	0.0242197	DUSP4
ENSG00000105810.10	40.4638	-0.824178	0.288288	-2.85888	0.00425146	0.024232	CDK6
ENSG00000143303.12	10.6117	1.33196	0.466145	2.85739	0.00427139	0.0243307	RRNAD1
ENSG00000109911.19	12.3983	-1.50494	0.526868	-2.8564	0.0042848	0.024392	ELP4
ENSG00000142961.14	7.55299	1.86764	0.653948	2.85595	0.00429083	0.0244113	MOB3C
ENSG00000070669.17	9.9466	-1.95913	0.686135	-2.85532	0.00429937	0.0244449	ASNS
ENSG00000119723.17	31.9274	1.0164	0.356042	2.85472	0.00430744	0.0244758	COQ6
ENSG00000284052.1	7.6806	1.84025	0.644908	2.8535	0.00432404	0.0245551	AC006460.2
ENSG00000186350.12	9.93078	-2.00368	0.70247	-2.85234	0.00433991	0.024615	RXRA
ENSG00000198189.11	94.3877	-0.630166	0.220917	-2.8525	0.00433762	0.024615	HSD17B11
ENSG00000163558.13	63.161	-0.674804	0.236609	-2.85197	0.00434486	0.024628	PRKCI
ENSG00000108641.19	19.3314	-1.12238	0.393826	-2.84995	0.00437266	0.024725	B9D1
ENSG00000114784.4	64.2583	0.641749	0.225174	2.85001	0.00437176	0.024725	EIF1B
ENSG00000197170.10	132.509	0.484003	0.169797	2.85048	0.00436532	0.024725	PSMD12
ENSG00000198513.13	9.89775	3.87146	1.35835	2.85011	0.00437039	0.024725	ATL1
ENSG00000204574.13	90.1695	-0.597985	0.209912	-2.84874	0.00438929	0.0248039	ABCF1
ENSG00000123562.18	173.775	-0.483514	0.169832	-2.84701	0.0044132	0.0249238	MORF4L2
ENSG00000129562.11	231.403	0.541404	0.190239	2.84591	0.00442847	0.0249948	DAD1
ENSG00000112531.17	35.0274	-1.14137	0.401139	-2.84532	0.00443663	0.0250104	QKI
ENSG00000166377.20	11.9573	2.27176	0.798411	2.84535	0.00443625	0.0250104	ATP9B
ENSG00000197858.11	57.4127	-0.680337	0.239125	-2.84511	0.00443958	0.0250118	GPAA1
ENSG00000078808.18	37.7039	0.827733	0.291015	2.8443	0.00445098	0.0250608	SDF4
ENSG00000180891.13	10.4717	2.10671	0.741661	2.84053	0.00450384	0.0253276	CUEDC1
ENSG00000228526.7	11.7643	3.66508	1.29025	2.8406	0.00450291	0.0253276	MIR34AHG
ENSG00000171222.10	43.0451	0.72704	0.256092	2.83897	0.00452588	0.0254361	SCAND1
ENSG00000156958.15	17.0034	-1.11324	0.392252	-2.83806	0.00453879	0.0254932	GALK2
ENSG00000178105.11	18.8606	-1.19335	0.420605	-2.83722	0.00455081	0.0255452	DDX10
ENSG00000090054.15	41.057	0.862628	0.304093	2.83672	0.00455791	0.0255696	SPTLC1
ENSG00000129474.16	31.2858	-0.983502	0.347089	-2.83357	0.00460308	0.0258073	AJUBA
ENSG00000108960.9	23.3708	1.16141	0.410207	2.83127	0.00463635	0.0259781	MMD
ENSG00000105993.15	89.3653	0.542394	0.191611	2.83071	0.00464449	0.025999	DNAJB6
ENSG00000171953.16	15.96	1.22428	0.432511	2.83063	0.00464568	0.025999	ATPAF2
ENSG00000109083.14	36.4635	0.824265	0.291235	2.83024	0.00465136	0.0260027	IFT20
ENSG00000136802.12	11.9819	1.58913	0.561491	2.8302	0.00465196	0.0260027	LRRC8A
ENSG00000151498.12	9.2523	1.57842	0.557837	2.82953	0.00466165	0.0260254	ACAD8
ENSG00000274070.2	24.4673	-1.07098	0.378476	-2.82972	0.00465893	0.0260254	CASTOR2
ENSG00000009780.16	6.29878	2.09867	0.742137	2.82787	0.00468584	0.026129	FAM76A
ENSG00000197852.12	9.64369	2.28902	0.809397	2.82805	0.00468318	0.026129	INKA2
ENSG00000126581.13	45.1378	0.770606	0.272535	2.82755	0.0046906	0.0261398	BECN1
ENSG00000152253.9	79.1599	-0.793458	0.280858	-2.82512	0.00472623	0.0263225	SPC25
ENSG00000244405.8	12.528	1.46493	0.518766	2.82388	0.00474461	0.026409	ETV5
ENSG00000138160.6	28.0148	-1.0938	0.387496	-2.82274	0.00476154	0.0264873	KIF11
ENSG00000187735.14	86.2129	-0.557196	0.197537	-2.82072	0.00479158	0.0266384	TCEA1
ENSG00000126067.12	341.461	0.373496	0.132434	2.82024	0.00479879	0.02665	PSMB2
ENSG00000132763.15	11.6134	-1.39612	0.495043	-2.8202	0.00479941	0.02665	MMACHC
ENSG00000092148.13	14.2285	-1.52716	0.541607	-2.81968	0.00480708	0.0266687	HECTD1
ENSG00000188818.12	4.47402	-2.27723	0.807647	-2.81959	0.00480855	0.0266687	ZDHHC11
ENSG00000158195.11	23.9542	-1.27002	0.450531	-2.81893	0.00481839	0.0267022	WASF2
ENSG00000198223.16	11.7923	-1.31204	0.465462	-2.8188	0.00482036	0.0267022	CSF2RA
ENSG00000198677.12	27.4517	-0.984898	0.349646	-2.81684	0.0048498	0.0268493	TTC37
ENSG00000227053.1	10.4725	3.84871	1.36674	2.81599	0.00486276	0.0269049	MUC12-AS1
ENSG00000075336.12	48.5581	-0.720467	0.255955	-2.81482	0.00488041	0.0269865	TIMM21
ENSG00000174007.8	4.67495	2.06959	0.735392	2.81427	0.00488885	0.027017	CEP19
ENSG00000174720.16	58.5366	-0.656102	0.233443	-2.81055	0.00494575	0.0273152	LARP7
ENSG00000110619.18	58.3994	-0.685101	0.243837	-2.80967	0.00495927	0.0273735	CARS1
ENSG00000100207.19	5.70166	-3.27558	1.16619	-2.80878	0.00497294	0.0274326	TCF20
ENSG00000101132.10	109.499	-0.628325	0.223801	-2.80752	0.00499253	0.0275243	PFDN4
ENSG00000265491.5	22.8384	-1.12828	0.401958	-2.80696	0.00500118	0.0275556	RNF115
ENSG00000064995.18	59.2322	0.70684	0.251868	2.80639	0.00500995	0.0275875	TAF11
ENSG00000154473.18	262.191	-0.468042	0.166912	-2.80412	0.00504539	0.0277523	BUB3
ENSG00000179119.15	12.4293	1.42331	0.507603	2.80399	0.00504739	0.0277523	SPTY2D1
ENSG00000227518.5	9.20952	1.4831	0.528943	2.8039	0.00504887	0.0277523	AL928970.1
ENSG00000155096.14	39.367	-0.972747	0.347091	-2.80257	0.00506968	0.0278501	AZIN1
ENSG00000232725.1	8.2717	3.2536	1.16144	2.80135	0.00508896	0.0279395	U52111.1
ENSG00000116679.16	28.7512	-0.922464	0.329367	-2.80072	0.00509889	0.0279774	IVNS1ABP
ENSG00000258984.5	5.58987	-2.03325	0.726231	-2.79973	0.00511449	0.0280464	UBE2F-SCLY
ENSG00000068697.7	312.526	0.368123	0.131535	2.79867	0.00513134	0.0281222	LAPTM4A
ENSG00000183479.12	6.07534	-2.29862	0.821899	-2.79672	0.00516235	0.0282754	TREX2
ENSG00000147123.11	287.893	0.484526	0.173313	2.79567	0.00517922	0.028351	NDUFB11
ENSG00000092531.10	45.225	0.786556	0.281407	2.79509	0.00518857	0.0283854	SNAP23
ENSG00000074935.14	17.674	-1.16311	0.416273	-2.7941	0.00520442	0.0284553	TUBE1
ENSG00000183048.12	30.7884	-0.962346	0.344464	-2.79375	0.00521013	0.0284698	SLC25A10
ENSG00000005339.15	14.5572	-1.3115	0.469477	-2.79353	0.00521356	0.0284717	CREBBP
ENSG00000107937.19	68.6019	-0.564407	0.202135	-2.79223	0.00523463	0.0285699	GTPBP4
ENSG00000149179.14	22.2832	-1.10816	0.397007	-2.79129	0.00524988	0.0286363	C11orf49
ENSG00000189068.11	11.0676	3.65495	1.30979	2.7905	0.00526268	0.0286892	VSTM1
ENSG00000117118.10	138.393	-0.445887	0.159872	-2.78902	0.00528673	0.0288033	SDHB
ENSG00000184752.13	229.13	0.449879	0.161346	2.78828	0.00529883	0.028832	NDUFA12
ENSG00000197021.9	20.3266	0.964218	0.34583	2.78813	0.00530133	0.028832	EOLA2
ENSG00000230257.5	7.74792	3.77365	1.35345	2.78817	0.00530072	0.028832	NFE4
ENSG00000173039.19	14.7699	1.2748	0.457271	2.78785	0.00530598	0.0288404	RELA
ENSG00000243449.6	70.9337	0.60352	0.216546	2.78703	0.00531935	0.0288961	C4orf48
ENSG00000056736.10	5.08205	2.11573	0.759262	2.78656	0.005327	0.0289207	IL17RB
ENSG00000105373.19	26.9236	-1.05647	0.379157	-2.78636	0.0053304	0.0289222	NOP53
ENSG00000028203.18	45.4938	-0.718264	0.257917	-2.78487	0.00535489	0.0290137	VEZT
ENSG00000089048.14	80.4236	-0.624131	0.224123	-2.78476	0.00535667	0.0290137	ESF1
ENSG00000215039.7	8.67116	1.56861	0.56325	2.78493	0.00535398	0.0290137	CD27-AS1
ENSG00000138271.6	9.16093	2.71355	0.974573	2.78435	0.0053635	0.0290337	GPR87
ENSG00000116209.12	146.614	0.459084	0.164948	2.7832	0.00538256	0.0291199	TMEM59
ENSG00000100058.12	52.3303	0.630149	0.226549	2.78151	0.00541064	0.0292377	CRYBB2P1
ENSG00000123908.12	14.202	-1.36256	0.489843	-2.78162	0.00540878	0.0292377	AGO2
ENSG00000165672.7	467.118	0.316083	0.113672	2.78066	0.00542489	0.0292976	PRDX3
ENSG00000160049.12	72.6536	-0.611744	0.220093	-2.77948	0.00544468	0.0293873	DFFA
ENSG00000073350.14	6.44068	-1.74537	0.628107	-2.77878	0.00545643	0.0293939	LLGL2
ENSG00000101236.17	19.6548	-1.13331	0.407893	-2.77846	0.00546177	0.0293939	RNF24
ENSG00000104412.8	80.4407	-0.619039	0.222796	-2.7785	0.00546097	0.0293939	EMC2
ENSG00000122376.11	11.6217	-1.4921	0.536955	-2.77881	0.0054558	0.0293939	SHLD2
ENSG00000163960.12	26.2664	0.930113	0.334719	2.77879	0.0054562	0.0293939	UBXN7
ENSG00000155368.16	617.261	0.441415	0.158937	2.77729	0.00548141	0.0294825	DBI
ENSG00000121671.12	16.6558	1.40828	0.50736	2.7757	0.00550834	0.029593	CRY2
ENSG00000171862.11	9.96937	-1.59103	0.573177	-2.77581	0.0055064	0.029593	PTEN
ENSG00000099910.17	6.64028	2.17125	0.782578	2.77448	0.00552892	0.0296578	KLHL22
ENSG00000109111.15	31.0606	0.844894	0.304496	2.77473	0.00552482	0.0296578	SUPT6H
ENSG00000113360.16	12.6079	-1.45456	0.524276	-2.77442	0.00553002	0.0296578	DROSHA
ENSG00000157184.7	8.74923	1.45922	0.526211	2.77307	0.00555306	0.0297642	CPT2
ENSG00000102898.12	257.505	0.432504	0.156099	2.7707	0.00559367	0.0299645	NUTF2
ENSG00000107862.5	48.0267	-0.827817	0.298816	-2.77032	0.00560008	0.0299815	GBF1
ENSG00000260025.1	7.49443	2.16975	0.783587	2.769	0.00562289	0.0300862	CRIM1-DT
ENSG00000105427.10	29.3498	1.11592	0.403281	2.7671	0.00565568	0.0302442	CNFN
ENSG00000139211.6	24.3116	1.6947	0.612903	2.76503	0.00569167	0.0304191	AMIGO2
ENSG00000275202.1	6.07375	2.76651	1.00087	2.76412	0.00570772	0.0304872	AL161421.1
ENSG00000079739.17	29.3194	-0.824869	0.298479	-2.76357	0.00571729	0.0305208	PGM1
ENSG00000169251.13	65.8842	-0.620882	0.22484	-2.76143	0.0057548	0.0307033	NMD3
ENSG00000102901.13	10.563	1.37393	0.497794	2.76004	0.00577946	0.0308171	CENPT
ENSG00000145919.11	18.8996	-1.23022	0.446219	-2.75699	0.0058336	0.0310879	BOD1
ENSG00000276075.1	10.1851	1.32844	0.48231	2.75432	0.0058814	0.0313246	AC027682.6
ENSG00000185305.11	8.03915	-3.20556	1.16462	-2.75245	0.00591504	0.0314857	ARL15
ENSG00000153922.11	19.376	-1.25441	0.455989	-2.75096	0.00594215	0.0316118	CHD1
ENSG00000184357.5	5.08896	-2.02092	0.735235	-2.74867	0.0059837	0.0318146	H1-5
ENSG00000121851.13	17.8275	1.18047	0.429579	2.74797	0.00599659	0.0318649	POLR3GL
ENSG00000161036.13	19.4906	1.14574	0.41706	2.74718	0.00601093	0.0319227	LRWD1
ENSG00000129625.13	159.664	0.467579	0.170243	2.74654	0.00602269	0.0319669	REEP5
ENSG00000284879.1	11.1984	1.72169	0.627227	2.74493	0.00605239	0.0321061	AC133644.2
ENSG00000143164.15	17.9899	-1.12692	0.410602	-2.74456	0.00605919	0.0321237	DCAF6
ENSG00000178502.6	14.1298	1.27104	0.463382	2.74297	0.00608867	0.0322616	KLHL11
ENSG00000003096.14	4.61145	-2.07418	0.756302	-2.74252	0.00609691	0.0322868	KLHL13
ENSG00000157216.15	8.91384	-1.92841	0.703381	-2.74163	0.00611354	0.0323563	SSBP3
ENSG00000179218.14	645.1	0.343941	0.125529	2.73992	0.00614533	0.032506	CALR
ENSG00000106524.9	9.3486	-1.45603	0.53161	-2.73892	0.00616423	0.0325874	ANKMY2
ENSG00000142655.13	18.8616	1.3524	0.494095	2.73713	0.00619784	0.0327464	PEX14
ENSG00000102931.8	27.0286	0.903668	0.330376	2.73527	0.0062329	0.0328829	ARL2BP
ENSG00000149182.15	20.4502	-1.10283	0.403163	-2.73544	0.0062296	0.0328829	ARFGAP2
ENSG00000150782.12	195.518	0.468445	0.171266	2.7352	0.00623432	0.0328829	IL18
ENSG00000071462.12	193.31	0.40426	0.147871	2.73387	0.00625951	0.0329781	BUD23
ENSG00000165704.15	78.5172	-0.532411	0.19474	-2.73395	0.00625786	0.0329781	HPRT1
ENSG00000163754.18	31.4593	0.788849	0.288602	2.73334	0.00626951	0.0330121	GYG1
ENSG00000125743.10	751.892	0.426656	0.156124	2.73281	0.00627974	0.0330471	SNRPD2
ENSG00000152413.15	12.4977	-1.67047	0.611497	-2.73177	0.00629959	0.0331327	HOMER1
ENSG00000076242.16	21.2171	-1.13549	0.415822	-2.73071	0.00631988	0.0332206	MLH1
ENSG00000139218.18	58.6847	-0.674128	0.247149	-2.72761	0.00637941	0.0335145	SCAF11
ENSG00000090674.16	5.3529	2.30607	0.845934	2.72606	0.00640956	0.0336163	MCOLN1
ENSG00000122042.10	7.89103	-1.86419	0.683842	-2.72605	0.00640965	0.0336163	UBL3
ENSG00000169184.6	13.0153	-1.65711	0.607948	-2.72574	0.00641584	0.0336163	MN1
ENSG00000169914.6	6.38738	2.48499	0.911695	2.72568	0.00641694	0.0336163	OTUD3
ENSG00000175283.8	17.1655	1.0652	0.390796	2.72571	0.00641629	0.0336163	DOLK
ENSG00000180357.9	5.34406	-3.29058	1.20781	-2.72443	0.00644127	0.0337247	ZNF609
ENSG00000167863.12	552.86	0.465783	0.170989	2.72405	0.00644863	0.0337442	ATP5PD
ENSG00000100522.10	61.1735	-0.587935	0.21596	-2.72242	0.00648057	0.0338922	GNPNAT1
ENSG00000146425.11	137.83	0.533584	0.196051	2.72165	0.0064956	0.0339516	DYNLT1
ENSG00000006634.8	36.3766	-0.854481	0.31429	-2.71877	0.0065526	0.0342154	DBF4
ENSG00000257621.8	35.9618	0.903847	0.332453	2.71872	0.00655345	0.0342154	PSMA3-AS1
ENSG00000168701.19	78.2745	0.540558	0.198861	2.71827	0.00656245	0.0342431	TMEM208
ENSG00000075643.6	12.1727	-1.2213	0.449544	-2.71675	0.00659265	0.0343813	MOCOS
ENSG00000198938.2	156.499	1.25593	0.462382	2.71622	0.00660314	0.0344166	MT-CO3
ENSG00000168301.13	15.2826	1.21122	0.445972	2.71592	0.00660922	0.0344289	KCTD6
ENSG00000064490.14	31.1789	-0.773058	0.284722	-2.71513	0.00662488	0.0344911	RFXANK
ENSG00000128394.17	12.471	3.67867	1.35502	2.71485	0.00663053	0.0345011	APOBEC3F
ENSG00000147669.11	568.143	0.461707	0.170196	2.71279	0.00667189	0.0346968	POLR2K
ENSG00000223745.8	8.70192	1.51452	0.558847	2.71008	0.00672661	0.0349618	CCDC18-AS1
ENSG00000164405.11	911.595	0.424889	0.156793	2.70987	0.00673088	0.0349643	UQCRQ
ENSG00000140262.18	11.0558	-1.77475	0.65519	-2.70875	0.00675374	0.0350634	TCF12
ENSG00000163512.14	32.837	-0.801682	0.296079	-2.70766	0.00677587	0.0351586	AZI2
ENSG00000088833.17	57.8428	0.690993	0.255261	2.707	0.00678933	0.0352087	NSFL1C
ENSG00000100372.15	35.9286	-0.773074	0.285683	-2.70605	0.00680881	0.03529	SLC25A17
ENSG00000151461.20	173.588	-0.521979	0.193069	-2.70359	0.00685952	0.0355329	UPF2
ENSG00000115216.14	77.2481	0.704832	0.261149	2.69897	0.00695546	0.0360098	NRBP1
ENSG00000067208.14	9.32975	-1.54705	0.573435	-2.69787	0.00697843	0.0360265	EVI5
ENSG00000090060.18	56.863	-0.631063	0.233883	-2.6982	0.00697146	0.0360265	PAPOLA
ENSG00000101680.15	11.0299	-1.33054	0.493196	-2.6978	0.00697991	0.0360265	LAMA1
ENSG00000135048.14	11.3746	1.56724	0.580927	2.69782	0.00697948	0.0360265	CEMIP2
ENSG00000151353.15	42.0227	-0.82663	0.30642	-2.6977	0.00698203	0.0360265	TMEM18
ENSG00000197153.5	5.35341	-2.02568	0.750887	-2.69771	0.00698181	0.0360265	H3C12
ENSG00000110906.13	11.5745	1.29669	0.480888	2.69645	0.00700835	0.0361221	KCTD10
ENSG00000161981.11	68.6016	0.571142	0.211809	2.69649	0.00700746	0.0361221	SNRNP25
ENSG00000165507.9	9.67861	3.71931	1.38002	2.69511	0.0070366	0.0362475	DEPP1
ENSG00000004897.12	22.2412	-1.1177	0.415075	-2.69278	0.00708599	0.0364198	CDC27
ENSG00000134248.13	292.07	0.424881	0.157787	2.69276	0.00708638	0.0364198	LAMTOR5
ENSG00000136869.16	19.1989	1.53044	0.568303	2.693	0.00708123	0.0364198	TLR4
ENSG00000178057.15	153.844	0.495245	0.183887	2.6932	0.00707699	0.0364198	NDUFAF3
ENSG00000253227.2	7.33416	3.13264	1.16342	2.6926	0.00708971	0.0364198	AC090192.2
ENSG00000040933.16	15.672	-1.63232	0.606394	-2.69185	0.00710562	0.0364611	INPP4A
ENSG00000166199.13	9.34069	-1.57866	0.586434	-2.69196	0.00710339	0.0364611	ALKBH3
ENSG00000110042.8	21.0105	-1.0647	0.395939	-2.68906	0.00716535	0.0367472	DTX4
ENSG00000160075.12	38.9913	-0.789271	0.293822	-2.68622	0.00722653	0.0370405	SSU72
ENSG00000128965.13	8.22105	-1.57605	0.586773	-2.68596	0.00723217	0.0370489	CHAC1
ENSG00000154001.14	52.8438	-0.920217	0.34288	-2.68379	0.00727929	0.0372696	PPP2R5E
ENSG00000137221.14	10.154	1.63479	0.609191	2.68355	0.00728457	0.0372761	TJAP1
ENSG00000124098.10	9.74583	2.74172	1.02182	2.68318	0.00729252	0.0372961	FAM210B
ENSG00000070495.15	38.2779	0.696801	0.259734	2.68274	0.00730212	0.0373088	JMJD6
ENSG00000137133.11	26.1023	-0.912305	0.34007	-2.6827	0.00730305	0.0373088	HINT2
ENSG00000146109.5	31.3529	0.811427	0.302631	2.68125	0.00733485	0.0374506	ABT1
ENSG00000118508.5	21.104	-1.0551	0.393716	-2.67984	0.00736581	0.0375314	RAB32
ENSG00000164332.8	33.1063	-0.81448	0.303969	-2.67948	0.00737359	0.0375314	UBLCP1
ENSG00000175104.15	12.4498	1.3639	0.509047	2.67931	0.00737742	0.0375314	TRAF6
ENSG00000187778.14	50.6724	-0.691353	0.257938	-2.6803	0.00735553	0.0375314	MCRS1
ENSG00000197081.15	57.7014	-0.773306	0.288629	-2.67924	0.00737903	0.0375314	IGF2R
ENSG00000198168.9	74.5323	0.765825	0.285834	2.67927	0.00737832	0.0375314	SVIP
ENSG00000285762.1	126.961	0.563075	0.210116	2.67983	0.00736599	0.0375314	AC253536.7
ENSG00000139154.16	11.829	-1.39159	0.519526	-2.67858	0.00739347	0.0375702	AEBP2
ENSG00000149761.9	17.1701	1.11618	0.416717	2.67852	0.00739478	0.0375702	NUDT22
ENSG00000135845.10	32.1741	0.871926	0.325549	2.67833	0.00739908	0.0375714	PIGC
ENSG00000115073.8	11.1677	-1.33203	0.49737	-2.67814	0.00740318	0.0375716	ACTR1B
ENSG00000203721.7	38.0961	3.40662	1.27239	2.67735	0.00742082	0.0376199	LINC00862
ENSG00000273162.1	10.4335	1.65094	0.616624	2.67739	0.00741979	0.0376199	AL133215.2
ENSG00000254531.1	8.94362	2.09222	0.781518	2.67713	0.00742562	0.0376237	FLJ20021
ENSG00000246228.6	23.2315	1.1502	0.429799	2.67613	0.00744773	0.0377151	CASC8
ENSG00000132676.16	97.2215	-0.49763	0.185973	-2.67582	0.00745462	0.0377293	DAP3
ENSG00000018699.13	13.7106	-1.34303	0.502175	-2.67443	0.00748561	0.0378511	TTC27
ENSG00000237580.1	64.2209	-0.8548	0.319626	-2.67438	0.00748686	0.0378511	GCSHP3
ENSG00000139687.16	9.85238	-1.52396	0.569963	-2.67378	0.00750015	0.0378564	RB1
ENSG00000230202.1	215.648	-0.628329	0.234987	-2.67389	0.00749771	0.0378564	AL450405.1
ENSG00000254901.8	31.3088	0.8643	0.323223	2.674	0.00749521	0.0378564	BORCS8
ENSG00000214135.8	11.4129	1.66554	0.623439	2.67153	0.00755055	0.03809	AC132008.2
ENSG00000107798.18	23.0498	0.917431	0.343482	2.67097	0.00756316	0.0381112	LIPA
ENSG00000189043.10	920.342	0.429414	0.160781	2.6708	0.0075671	0.0381112	NDUFA4
ENSG00000227759.2	9.29448	1.59672	0.597838	2.67082	0.00756667	0.0381112	VTI1BP4
ENSG00000264229.1	9.82578	-1.34525	0.503781	-2.6703	0.00757829	0.0381468	RNU4ATAC
ENSG00000185347.18	11.9815	-1.26434	0.47388	-2.66806	0.00762909	0.0383636	TEDC1
ENSG00000232023.3	14.3093	-3.59979	1.34923	-2.66803	0.00762964	0.0383636	LINC01807
ENSG00000134371.14	25.6448	-0.836655	0.313656	-2.66743	0.00764337	0.0384118	CDC73
ENSG00000143570.19	79.5702	0.54363	0.203954	2.66545	0.00768842	0.0386172	SLC39A1
ENSG00000138592.14	29.1864	-0.854332	0.320671	-2.6642	0.0077171	0.0387402	USP8
ENSG00000072571.20	26.7069	-0.930737	0.349378	-2.66398	0.00772221	0.0387449	HMMR
ENSG00000168528.12	10.0869	1.31935	0.495409	2.66314	0.00774143	0.0388203	SERINC2
ENSG00000087191.13	236.595	0.367484	0.138075	2.66148	0.00777991	0.0389922	PSMC5
ENSG00000085662.14	299.968	0.358571	0.134777	2.66048	0.00780288	0.0390861	AKR1B1
ENSG00000026103.22	17.6903	1.18631	0.446033	2.65969	0.00782117	0.0391566	FAS
ENSG00000182544.9	23.8203	0.879735	0.33083	2.65918	0.00783322	0.0391957	MFSD5
ENSG00000125352.6	31.9851	0.828216	0.311518	2.65864	0.00784558	0.0392364	RNF113A
ENSG00000151239.14	70.1563	0.604965	0.227586	2.65818	0.0078564	0.0392693	TWF1
ENSG00000140988.16	3777.86	-0.282517	0.106315	-2.65736	0.00787556	0.0393438	RPS2
ENSG00000215252.11	19.1376	1.17074	0.440622	2.65702	0.00788358	0.0393626	GOLGA8B
ENSG00000127314.18	34.5625	-0.799438	0.300944	-2.65643	0.00789722	0.0394095	RAP1B
ENSG00000225470.8	27.5613	-0.937106	0.35284	-2.65589	0.00790987	0.0394514	JPX
ENSG00000131748.16	27.1697	0.924648	0.348217	2.65538	0.00792198	0.0394905	STARD3
ENSG00000165490.13	20.4566	1.12787	0.424783	2.65518	0.00792669	0.0394928	DDIAS
ENSG00000103145.11	125.317	0.595086	0.224209	2.65416	0.0079507	0.0395911	HCFC1R1
ENSG00000112304.11	60.9531	-0.569925	0.214796	-2.65334	0.00797004	0.0396661	ACOT13
ENSG00000210194.1	450.092	-1.07879	0.406689	-2.65262	0.00798707	0.0397295	MT-TE
ENSG00000128185.10	54.4899	0.766209	0.288924	2.65194	0.00800315	0.0397881	DGCR6L
ENSG00000130560.9	28.5689	-0.811591	0.306078	-2.65158	0.00801158	0.0398086	UBAC1
ENSG00000136152.15	9.57937	1.58784	0.599287	2.64956	0.00805973	0.0400158	COG3
ENSG00000177565.18	40.3825	-0.740054	0.279322	-2.64947	0.00806192	0.0400158	TBL1XR1
ENSG00000197976.12	5.54446	1.87507	0.707771	2.64926	0.00806686	0.0400189	AKAP17A
ENSG00000163156.12	67.3753	0.571249	0.215668	2.64875	0.00807912	0.0400583	SCNM1
ENSG00000125534.10	51.2724	0.801107	0.30277	2.64593	0.00814672	0.0403718	PPDPF
ENSG00000132716.19	12.8986	-1.20573	0.455875	-2.64488	0.00817207	0.0404406	DCAF8
ENSG00000140105.18	84.058	-0.547025	0.206806	-2.64512	0.00816629	0.0404406	WARS1
ENSG00000171943.12	23.0772	-1.02071	0.38593	-2.64481	0.00817369	0.0404406	SRGAP2C
ENSG00000163281.12	25.5333	0.946958	0.358079	2.64455	0.00818002	0.0404502	GNPDA2
ENSG00000081154.12	158.869	-0.442876	0.167482	-2.64433	0.00818537	0.0404551	PCNP
ENSG00000101150.18	50.607	0.692682	0.26207	2.64311	0.00821477	0.0405571	TPD52L2
ENSG00000147676.14	9.98295	-1.29115	0.488475	-2.64322	0.00821207	0.0405571	MAL2
ENSG00000136819.15	93.9575	0.516885	0.195644	2.64197	0.00824245	0.0406505	C9orf78
ENSG00000179271.3	99.5721	0.460797	0.174411	2.64202	0.00824133	0.0406505	GADD45GIP1
ENSG00000166797.11	183.349	0.411468	0.155784	2.64127	0.0082597	0.0407138	CIAO2A
ENSG00000116752.6	90.4371	0.522953	0.198098	2.63987	0.00829371	0.0408598	BCAS2
ENSG00000103047.8	4.42075	-2.09351	0.793106	-2.63963	0.00829954	0.0408668	TANGO6
ENSG00000021355.13	46.4166	0.653361	0.247688	2.63783	0.00834373	0.0410625	SERPINB1
ENSG00000166295.9	149.201	-0.463177	0.175689	-2.63634	0.00838059	0.0412001	ANAPC16
ENSG00000247675.7	6.92332	3.55801	1.34955	2.63645	0.00837789	0.0412001	LRP4-AS1
ENSG00000237412.7	34.7405	-0.691444	0.262349	-2.63558	0.00839926	0.04127	PRSS56
ENSG00000132478.10	21.2968	0.975072	0.370216	2.63379	0.00844375	0.0414666	UNK
ENSG00000089157.16	2811.8	-0.291895	0.110858	-2.63305	0.00846219	0.0415351	RPLP0
ENSG00000084072.17	79.8886	0.525251	0.199629	2.63114	0.00850996	0.0417033	PPIE
ENSG00000104998.4	23.6607	0.876858	0.333252	2.63122	0.00850796	0.0417033	IL27RA
ENSG00000137486.17	6.60489	-1.84211	0.700032	-2.63147	0.00850167	0.0417033	ARRB1
ENSG00000159685.11	16.3787	-1.19112	0.452803	-2.63055	0.0085248	0.0417432	CHCHD6
ENSG00000160753.16	19.7018	0.997126	0.37907	2.63045	0.00852712	0.0417432	RUSC1
ENSG00000129195.16	53.092	0.733438	0.278877	2.62997	0.00853921	0.0417583	PIMREG
ENSG00000166848.7	22.2034	0.904303	0.343839	2.63002	0.00853797	0.0417583	TERF2IP
ENSG00000089280.19	68.5383	0.558605	0.212444	2.62942	0.0085531	0.0418008	FUS
ENSG00000130303.13	171.81	0.401028	0.152525	2.62927	0.00855692	0.0418008	BST2
ENSG00000100577.19	19.7859	-1.41457	0.538473	-2.62701	0.00861394	0.0420349	GSTZ1
ENSG00000100836.10	35.8549	-0.826059	0.314427	-2.62719	0.0086094	0.0420349	PABPN1
ENSG00000197579.8	23.1933	1.12443	0.428316	2.62524	0.00865884	0.0422318	TOPORS
ENSG00000136235.17	10.9471	1.75539	0.668866	2.62442	0.00867961	0.0423108	GPNMB
ENSG00000115464.15	18.8643	-1.19787	0.456479	-2.62415	0.00868651	0.0423222	USP34
ENSG00000136943.11	43.3493	0.961838	0.366767	2.62248	0.00872932	0.0425084	CTSV
ENSG00000100982.12	16.8096	-1.15369	0.440092	-2.62148	0.00875495	0.0426108	PCIF1
ENSG00000129071.9	22.9026	-0.937641	0.357729	-2.62109	0.00876484	0.0426365	MBD4
ENSG00000125319.14	8.52889	1.59867	0.610226	2.6198	0.00879808	0.0427533	HROB
ENSG00000149591.17	160.126	1.69248	0.646032	2.61981	0.00879799	0.0427533	TAGLN
ENSG00000162073.14	7.41777	1.70374	0.650971	2.61723	0.00886469	0.0430544	PAQR4
ENSG00000140259.7	38.3301	0.672851	0.257103	2.61705	0.00886941	0.0430547	MFAP1
ENSG00000049323.16	12.9992	-3.41269	1.30434	-2.61642	0.00888574	0.0431114	LTBP1
ENSG00000158406.5	23.3653	1.03813	0.396831	2.61605	0.00889545	0.0431359	H4C8
ENSG00000282988.2	3.97487	-3.74611	1.4329	-2.61436	0.00893958	0.0433272	AL031777.2
ENSG00000174197.16	10.2147	-1.39718	0.534757	-2.61274	0.00898207	0.0435104	MGA
ENSG00000161970.15	286.838	-0.508776	0.194776	-2.61211	0.00899847	0.0435671	RPL26
ENSG00000204590.12	37.3259	0.819901	0.313988	2.61125	0.00902125	0.0436545	GNL1
ENSG00000239779.7	29.7304	1.14628	0.439157	2.61019	0.00904932	0.0437675	WBP1
ENSG00000131876.17	231.147	0.374512	0.143529	2.60931	0.00907252	0.0438449	SNRPA1
ENSG00000149600.11	11.7242	-6.20412	2.37776	-2.60922	0.00907479	0.0438449	COMMD7
ENSG00000137996.13	28.3562	-0.777796	0.298148	-2.60876	0.00908713	0.0438816	RTCA
ENSG00000010292.13	46.7839	-0.779801	0.299035	-2.60772	0.0091147	0.0439918	NCAPD2
ENSG00000168890.14	8.17181	1.71309	0.657056	2.60722	0.00912795	0.0440329	TMEM150A
ENSG00000166619.15	35.046	0.789276	0.302924	2.60552	0.00917347	0.0442064	BLCAP
ENSG00000170606.15	106.695	0.602136	0.231086	2.60568	0.00916911	0.0442064	HSPA4
ENSG00000204262.14	10.3794	-1.43724	0.551821	-2.60454	0.00919964	0.0443094	COL5A2
ENSG00000213920.9	14.3086	1.34039	0.514811	2.60365	0.00922367	0.0444021	MDP1
ENSG00000169504.15	62.9236	-0.747411	0.28716	-2.60277	0.00924747	0.0444935	CLIC4
ENSG00000174744.14	58.7633	0.590073	0.226795	2.60179	0.00927387	0.0445974	BRMS1
ENSG00000112514.18	307.013	0.436039	0.167631	2.60118	0.00929049	0.0446542	CUTA
ENSG00000004779.10	215.679	0.382436	0.147121	2.59947	0.00933688	0.0448538	NDUFAB1
ENSG00000268189.2	12.6463	1.37479	0.528934	2.59918	0.00934475	0.0448683	AC005785.1
ENSG00000040633.13	18.2165	-0.966618	0.371983	-2.59855	0.00936177	0.0449268	PHF23
ENSG00000266028.7	17.1333	1.194	0.459732	2.59718	0.00939938	0.0450839	SRGAP2
ENSG00000105676.14	13.3362	-1.27357	0.490504	-2.59644	0.00941943	0.0451567	ARMC6
ENSG00000171204.13	119.209	0.492687	0.189843	2.59523	0.00945287	0.0452936	TMEM126B
ENSG00000037897.17	14.846	-1.08192	0.416995	-2.59457	0.00947097	0.0453568	METTL1
ENSG00000005156.12	24.7494	-0.958987	0.369666	-2.5942	0.00948125	0.0453826	LIG3
ENSG00000150093.19	395.165	-0.37233	0.143564	-2.59347	0.00950138	0.0454555	ITGB1
ENSG00000168078.10	124.707	-0.441136	0.17013	-2.59293	0.0095161	0.0454811	PBK
ENSG00000205609.13	47.5083	-0.732137	0.28236	-2.59292	0.00951656	0.0454811	EIF3CL
ENSG00000149100.13	216.735	-0.388195	0.149738	-2.59249	0.00952843	0.0455048	EIF3M
ENSG00000204569.10	18.8259	-1.05479	0.40688	-2.59238	0.00953135	0.0455048	PPP1R10
ENSG00000115966.17	14.8335	-1.3063	0.504063	-2.59154	0.00955472	0.0455929	ATF2
ENSG00000129757.14	9.04548	1.33707	0.516168	2.59038	0.00958705	0.0457172	CDKN1C
ENSG00000141027.21	46.6491	-0.659172	0.254482	-2.59025	0.00959064	0.0457172	NCOR1
ENSG00000271576.1	6.80452	1.72595	0.666634	2.58906	0.00962388	0.0458521	AL359504.1
ENSG00000127838.14	165.688	0.440123	0.170079	2.58776	0.00966028	0.0460018	PNKD
ENSG00000166833.22	10.8421	-1.44839	0.560131	-2.5858	0.00971535	0.0462403	NAV2
ENSG00000116489.13	199.893	0.41128	0.159067	2.58558	0.00972164	0.0462464	CAPZA1
ENSG00000089916.18	15.9482	1.23742	0.478701	2.58496	0.00973912	0.0462821	GPATCH2L
ENSG00000170190.16	6.74685	1.51612	0.586504	2.58501	0.00973756	0.0462821	SLC16A5
ENSG00000144034.16	126.228	-0.525196	0.203191	-2.58474	0.00974519	0.0462872	TPRKB
ENSG00000186468.13	3432.26	-0.392781	0.152089	-2.58257	0.00980678	0.0465558	RPS23
ENSG00000184831.14	44.0828	-0.655726	0.253941	-2.5822	0.00981731	0.0465819	APOO
ENSG00000258289.8	114.275	-0.570396	0.220934	-2.58175	0.0098301	0.0466187	CHURC1
ENSG00000164104.12	245.282	-0.443359	0.171854	-2.57985	0.00988418	0.0468512	HMGB2
ENSG00000151748.15	10.7293	1.76634	0.685042	2.57844	0.00992488	0.0470201	SAV1
ENSG00000139372.15	27.5311	-0.808216	0.313525	-2.57784	0.00994209	0.0470775	TDG
ENSG00000159377.11	697.3	0.43483	0.168698	2.57757	0.00994978	0.0470899	PSMB4
ENSG00000196792.12	7.79267	-2.0684	0.802624	-2.57704	0.00996492	0.0471374	STRN3
ENSG00000186010.19	350.504	0.398756	0.154786	2.57617	0.00999001	0.047232	NDUFA13
ENSG00000109534.17	38.2002	-0.718	0.27879	-2.57542	0.0100118	0.0472898	GAR1
ENSG00000123737.13	37.0891	-0.728174	0.282768	-2.57516	0.0100193	0.0472898	EXOSC9
ENSG00000143575.15	189.162	-0.41209	0.160023	-2.5752	0.0100183	0.0472898	HAX1
ENSG00000158528.12	6.40406	-1.84464	0.716353	-2.57505	0.0100227	0.0472898	PPP1R9A
ENSG00000240230.6	35.74	-0.850182	0.330191	-2.57482	0.0100293	0.047297	COX19
ENSG00000153879.9	24.9185	-0.859397	0.33395	-2.57343	0.0100697	0.0474632	CEBPG
ENSG00000092199.17	731.793	-0.277498	0.107904	-2.57173	0.0101193	0.0475982	HNRNPC
ENSG00000105185.12	285.854	0.397191	0.154455	2.57156	0.010124	0.0475982	PDCD5
ENSG00000136280.17	11.5156	-1.74392	0.678093	-2.57179	0.0101174	0.0475982	CCM2
ENSG00000152455.16	43.7988	0.733749	0.28527	2.57213	0.0101076	0.0475982	SUV39H2
ENSG00000210049.1	11.2763	-1.52766	0.594033	-2.57167	0.0101208	0.0475982	MT-TF
ENSG00000102753.10	23.942	-1.03026	0.400993	-2.56926	0.0101915	0.047867	KPNA3
ENSG00000169299.14	23.8873	0.927557	0.361007	2.56936	0.0101886	0.047867	PGM2
ENSG00000062716.13	249.32	-0.534042	0.207887	-2.5689	0.0102022	0.0478685	VMP1
ENSG00000266401.2	7.96437	1.69353	0.659209	2.56903	0.0101982	0.0478685	AP002478.1
ENSG00000145996.11	10.1542	-1.53934	0.599531	-2.56757	0.0102414	0.0480282	CDKAL1
ENSG00000135047.15	422.381	0.517799	0.201689	2.56731	0.0102491	0.0480398	CTSL
ENSG00000184117.12	59.1117	-0.618404	0.24104	-2.56557	0.0103006	0.0482573	NIPSNAP1
ENSG00000130165.10	69.5971	0.521453	0.203342	2.56442	0.010335	0.0483935	ELOF1
ENSG00000129128.13	114.949	0.459717	0.17943	2.5621	0.0104042	0.048693	SPCS3
ENSG00000071082.11	2006.64	-0.411733	0.160731	-2.56163	0.0104181	0.0487092	RPL31
ENSG00000163399.16	84.4073	0.530622	0.207132	2.56176	0.0104144	0.0487092	ATP1A1
ENSG00000148737.17	13.3225	-1.46056	0.570272	-2.56116	0.0104323	0.0487508	TCF7L2
ENSG00000258334.1	8.57533	-2.53911	0.991635	-2.56053	0.0104513	0.0488149	AC125611.4
ENSG00000170634.13	22.9012	-0.878218	0.343135	-2.5594	0.0104854	0.0489247	ACYP2
ENSG00000221914.11	15.1702	-1.21144	0.473309	-2.55951	0.0104819	0.0489247	PPP2R2A
ENSG00000244255.5	19.8401	-1.08048	0.422207	-2.55913	0.0104935	0.0489382	AL645922.1
ENSG00000139116.19	13.3668	-1.19262	0.4661	-2.55871	0.010506	0.0489716	KIF21A
ENSG00000165417.12	208.386	-0.372842	0.145838	-2.55655	0.0105716	0.0492279	GTF2A1
ENSG00000225761.1	5.65404	2.06461	0.807551	2.55662	0.0105693	0.0492279	AL596247.1
ENSG00000185885.16	98.5659	0.537869	0.210611	2.55385	0.010654	0.0495865	IFITM1
ENSG00000151729.11	68.413	0.592195	0.231944	2.55318	0.0106746	0.0496574	SLC25A4
ENSG00000281344.1	215.483	0.664264	0.260215	2.55276	0.0106875	0.0496924	HELLPAR
ENSG00000143933.19	1373.95	0.2693	0.105685	2.54814	0.0108299	0.0503292	CALM2
ENSG00000119013.9	229.478	0.432639	0.169821	2.54761	0.0108463	0.0503805	NDUFB3
ENSG00000153310.19	55.8338	-0.681113	0.267503	-2.54618	0.0108908	0.0505615	CYRIB
ENSG00000159346.13	56.1796	0.604354	0.237474	2.54493	0.01093	0.0506929	ADIPOR1
ENSG00000167608.11	6.06252	2.05527	0.807575	2.54499	0.0109281	0.0506929	TMC4
ENSG00000164162.14	5.84307	-2.72206	1.0699	-2.54421	0.0109526	0.0507723	ANAPC10
ENSG00000132906.18	12.4765	-1.18099	0.46425	-2.54387	0.0109632	0.0507962	CASP9
[truncated: 7,264 more rows]

## Sheet: Extended Data Fig 4b
gene	baseMean	log2FoldChange	lfcSE	stat	pvalue	padj	gene_name
ENSG00000188825.14	124.457	4.12989	0.28871	14.3046	2.04714e-46	1.89606e-42	LINC00910
ENSG00000152795.17	164.838	-2.49256	0.174865	-14.2542	4.22085e-46	1.95467e-42	HNRNPDL
ENSG00000246705.4	99.0158	2.46465	0.206732	11.9219	9.09812e-33	2.80889e-29	H2AJ
ENSG00000197903.8	159.465	-1.96499	0.183455	-10.711	9.0359e-27	2.09226e-23	H2BC12
ENSG00000165417.12	208.386	-1.63186	0.160903	-10.1419	3.60149e-24	6.6714e-21	GTF2A1
ENSG00000170315.14	238.904	2.21864	0.230451	9.62739	6.12639e-22	9.4571e-19	UBB
ENSG00000204386.11	66.5798	2.45098	0.255919	9.5772	9.97131e-22	1.31935e-18	NEU1
ENSG00000128272.15	178.717	-1.5647	0.16475	-9.49746	2.15075e-21	2.21336e-18	ATF4
ENSG00000182628.13	96.6211	-2.06451	0.217135	-9.50798	1.94397e-21	2.21336e-18	SKA2
ENSG00000173727.12	44.1322	2.72336	0.294494	9.24761	2.29572e-20	2.12629e-17	AP000769.1
ENSG00000113810.16	100.52	-2.20578	0.241657	-9.12774	6.99461e-20	5.51513e-17	SMC4
ENSG00000170791.18	187.12	1.58925	0.174157	9.12543	7.1455e-20	5.51513e-17	CHCHD7
ENSG00000268173.3	266.815	2.31295	0.2721	8.50038	1.88973e-17	1.34636e-14	AC007192.1
ENSG00000150316.12	117.136	-1.78226	0.212517	-8.3864	5.0126e-17	3.31619e-14	CWC15
ENSG00000101608.13	263.519	-1.42492	0.170342	-8.36505	6.00918e-17	3.71047e-14	MYL12A
ENSG00000127824.14	194.696	1.52542	0.184089	8.28633	1.16799e-16	6.76123e-14	TUBA4A
ENSG00000205212.5	35.1564	2.42575	0.294153	8.24655	1.63038e-16	8.88272e-14	CCDC144NL
ENSG00000100526.20	104.042	-1.49993	0.183196	-8.1876	2.66492e-16	1.37125e-13	CDKN3
ENSG00000180573.9	37.5201	-2.96183	0.36746	-8.06027	7.61261e-16	3.71095e-13	H2AC6
ENSG00000103035.11	151.913	-1.40763	0.179314	-7.8501	4.15716e-15	1.92518e-12	PSMD7
ENSG00000124762.14	219.404	1.11559	0.142572	7.82476	5.08618e-15	2.24325e-12	CDKN1A
ENSG00000162231.14	46.0275	2.51064	0.321257	7.81506	5.49367e-15	2.31283e-12	NXF1
ENSG00000111196.10	139.764	-1.42501	0.184446	-7.72586	1.11103e-14	4.47408e-12	MAGOHB
ENSG00000167900.12	607.94	0.814351	0.105824	7.69534	1.4112e-14	5.44607e-12	TK1
ENSG00000204592.9	60.5941	1.93278	0.253461	7.62556	2.42974e-14	9.00171e-12	HLA-E
ENSG00000067064.11	152.402	1.66222	0.219591	7.56962	3.74315e-14	1.33342e-11	IDI1
ENSG00000198830.11	1103.98	0.777301	0.102971	7.54874	4.39487e-14	1.5076e-11	HMGN2
ENSG00000165119.21	1032.66	-0.837485	0.111693	-7.49807	6.47621e-14	2.14224e-11	HNRNPK
ENSG00000151729.11	68.413	2.08132	0.279818	7.43813	1.0212e-13	3.26151e-11	SLC25A4
ENSG00000134057.15	377.837	-0.854385	0.118068	-7.23639	4.60792e-13	1.42262e-10	CCNB1
ENSG00000171530.15	195.84	-1.60434	0.224126	-7.15819	8.17504e-13	2.44249e-10	TBCA
ENSG00000111875.8	31.2015	-2.74406	0.383921	-7.14746	8.83957e-13	2.5585e-10	ASF1A
ENSG00000205426.10	239.06	1.10714	0.15548	7.12076	1.07337e-12	3.01259e-10	KRT81
ENSG00000126653.18	44.4122	-2.29914	0.331912	-6.92694	4.30026e-12	1.17144e-09	NSRP1
ENSG00000135679.25	88.1971	1.56184	0.226141	6.90647	4.96865e-12	1.31485e-09	MDM2
ENSG00000146425.11	137.83	-1.43083	0.207796	-6.88576	5.748e-12	1.47559e-09	DYNLT1
ENSG00000168906.13	132.427	1.31653	0.191295	6.88217	5.89472e-12	1.47559e-09	MAT2A
ENSG00000117450.14	2600.81	0.856667	0.12533	6.8353	8.18354e-12	1.99463e-09	PRDX1
ENSG00000124635.9	23.0137	-2.7649	0.409658	-6.74929	1.48572e-11	3.5284e-09	H2BC11
ENSG00000104904.12	597.215	0.836794	0.124068	6.74465	1.53399e-11	3.55196e-09	OAZ1
ENSG00000109107.14	51.9466	2.84414	0.423792	6.71115	1.93094e-11	4.36205e-09	ALDOC
ENSG00000120699.13	70.9352	-1.64048	0.24523	-6.68954	2.23867e-11	4.9368e-09	EXOSC8
ENSG00000125863.20	101.4	-1.36419	0.208048	-6.55708	5.4871e-11	1.1819e-08	MKKS
ENSG00000151914.20	174.654	-1.01313	0.154983	-6.53704	6.2748e-11	1.32084e-08	DST
ENSG00000112081.17	340.18	-0.848331	0.130228	-6.51421	7.30742e-11	1.50403e-08	SRSF3
ENSG00000164543.7	42.3883	1.92903	0.296305	6.51029	7.50049e-11	1.51021e-08	STK17A
ENSG00000170734.12	85.0237	1.48814	0.228992	6.49865	8.10429e-11	1.59706e-08	POLH
ENSG00000086061.16	642.472	0.69439	0.107585	6.45431	1.08715e-10	2.09775e-08	DNAJA1
ENSG00000155957.18	54.129	-1.90541	0.295573	-6.44651	1.14458e-10	2.16348e-08	TMBIM4
ENSG00000138413.14	108.504	1.53498	0.243705	6.29852	3.005e-10	5.56646e-08	IDH1
ENSG00000170385.10	28.6009	2.38259	0.378506	6.29471	3.07968e-10	5.59295e-08	SLC30A1
ENSG00000119203.14	25.6898	-2.64591	0.424346	-6.23527	4.51006e-10	8.03311e-08	CPSF3
ENSG00000173812.11	1032.15	-0.801487	0.129319	-6.19777	5.72694e-10	1.00081e-07	EIF1
ENSG00000169139.12	186.181	-1.16607	0.18869	-6.17984	6.41674e-10	1.10059e-07	UBE2V2
ENSG00000106992.19	71.2088	1.64248	0.266664	6.15937	7.30372e-10	1.22995e-07	AK1
ENSG00000172757.13	917.308	0.735872	0.120041	6.13016	8.77885e-10	1.4338e-07	CFL1
ENSG00000197019.5	41.2925	1.77183	0.289073	6.12935	8.82384e-10	1.4338e-07	SERTAD1
ENSG00000242125.3	85.2759	-1.26353	0.206873	-6.10775	1.01048e-09	1.61363e-07	SNHG3
ENSG00000125968.9	53.8782	-1.73485	0.284881	-6.08974	1.13095e-09	1.7754e-07	ID1
ENSG00000136943.11	43.3493	1.57856	0.260165	6.06755	1.2988e-09	2.00491e-07	CTSV
ENSG00000153140.9	51.9495	-1.72412	0.28496	-6.05037	1.44512e-09	2.19421e-07	CETN3
ENSG00000128789.21	140.632	-0.987445	0.163759	-6.02987	1.64088e-09	2.45127e-07	PSMG2
ENSG00000125450.11	181.348	-1.04883	0.17443	-6.0129	1.82236e-09	2.63729e-07	NUP85
ENSG00000187193.9	173.455	1.23123	0.204726	6.01406	1.80939e-09	2.63729e-07	MT1X
ENSG00000181649.8	89.112	2.07728	0.347111	5.98447	2.17092e-09	3.0934e-07	PHLDA2
ENSG00000067533.6	95.7405	-1.62437	0.272698	-5.95665	2.57461e-09	3.61303e-07	RRP15
ENSG00000087087.20	73.1468	1.44635	0.24328	5.94521	2.76104e-09	3.7607e-07	SRRT
ENSG00000141232.5	154.562	1.2081	0.203165	5.94642	2.7407e-09	3.7607e-07	TOB1
ENSG00000142168.15	915.953	0.846307	0.143249	5.90794	3.4642e-09	4.65006e-07	SOD1
ENSG00000143819.12	65.0188	1.31251	0.223402	5.87509	4.22609e-09	5.59172e-07	EPHX1
ENSG00000080546.13	39.2048	1.77369	0.305258	5.81048	6.22949e-09	7.94725e-07	SESN1
ENSG00000109971.14	606.656	-1.04285	0.179381	-5.81359	6.11453e-09	7.94725e-07	HSPA8
ENSG00000270002.1	10.0463	3.67862	0.633202	5.80956	6.26376e-09	7.94725e-07	AC022028.2
ENSG00000130770.18	272.984	0.960634	0.166232	5.77887	7.52018e-09	9.41242e-07	ATP5IF1
ENSG00000140941.14	140.118	1.13318	0.196552	5.76528	8.15239e-09	1.00677e-06	MAP1LC3B
ENSG00000115758.13	88.4369	1.21575	0.211072	5.7599	8.4164e-09	1.02569e-06	ODC1
ENSG00000233276.6	190.5	1.03617	0.180128	5.75242	8.79755e-09	1.05822e-06	GPX1
ENSG00000138814.17	26.9165	-2.08746	0.363434	-5.74371	9.26226e-09	1.09983e-06	PPP3CA
ENSG00000148175.13	78.6952	1.52424	0.266165	5.72665	1.02432e-08	1.20092e-06	STOM
ENSG00000229180.7	44.4763	1.53717	0.270109	5.69091	1.26363e-08	1.46297e-06	AC006001.3
ENSG00000141543.12	138.192	1.05224	0.185141	5.68347	1.31986e-08	1.5092e-06	EIF4A3
ENSG00000167862.10	29.6521	-2.92824	0.517405	-5.65947	1.51838e-08	1.71503e-06	MRPL58
ENSG00000256664.1	111.835	1.39481	0.247374	5.63848	1.71562e-08	1.91446e-06	AC025423.2
ENSG00000110492.15	111.18	1.10533	0.196208	5.63343	1.76658e-08	1.94786e-06	MDK
ENSG00000149925.22	759.132	0.618962	0.11053	5.59993	2.14442e-08	2.33666e-06	ALDOA
ENSG00000189171.14	179.739	1.21359	0.216911	5.59487	2.2079e-08	2.37786e-06	S100A13
ENSG00000164211.13	64.1655	1.17396	0.209997	5.59035	2.26613e-08	2.41251e-06	STARD4
ENSG00000204054.14	28.5575	-1.84519	0.331852	-5.56029	2.69326e-08	2.83466e-06	LINC00963
ENSG00000100911.16	244.803	0.944315	0.170114	5.55106	2.83938e-08	2.95487e-06	PSME2
ENSG00000113643.9	126.169	-1.08404	0.195544	-5.54372	2.9611e-08	3.0473e-06	RARS1
ENSG00000120437.9	108.936	0.975627	0.177279	5.50335	3.72638e-08	3.79271e-06	ACAT2
ENSG00000198763.3	528.581	1.15109	0.209625	5.49117	3.99282e-08	4.01973e-06	MT-ND2
ENSG00000104341.17	144.846	1.12865	0.205763	5.4852	4.13001e-08	4.06938e-06	LAPTM4B
ENSG00000273899.5	76.763	-1.71883	0.313345	-5.48544	4.12444e-08	4.06938e-06	NOL12
ENSG00000206503.13	143.095	1.06768	0.195207	5.46948	4.51348e-08	4.40041e-06	HLA-A
ENSG00000141401.12	68.1151	-3.74739	0.690102	-5.43019	5.62935e-08	5.43115e-06	IMPA2
ENSG00000169738.8	80.5385	1.27602	0.235633	5.41528	6.11939e-08	5.84307e-06	DCXR
ENSG00000154767.15	16.7677	-3.30067	0.611652	-5.39633	6.80186e-08	6.42845e-06	XPC
ENSG00000183508.5	19.7489	2.24969	0.4173	5.39105	7.00456e-08	6.55315e-06	TENT5C
ENSG00000119630.14	9.52351	3.20065	0.593937	5.38887	7.09024e-08	6.56698e-06	PGF
ENSG00000265972.6	16.544	4.88842	0.907463	5.38691	7.16791e-08	6.57319e-06	TXNIP
ENSG00000106399.11	200.571	-0.940618	0.175195	-5.36899	7.91785e-08	7.18972e-06	RPA3
ENSG00000181222.18	35.8852	1.92283	0.359438	5.34956	8.81696e-08	7.92842e-06	POLR2A
ENSG00000065154.12	133.682	0.9223	0.172612	5.34321	9.13148e-08	8.13228e-06	OAT
ENSG00000152104.12	94.31	-1.1733	0.219994	-5.33333	9.64262e-08	8.50571e-06	PTPN14
ENSG00000074603.19	47.6345	-1.52328	0.286981	-5.30793	1.10877e-07	9.68815e-06	DPP8
ENSG00000277586.4	39.5384	1.41474	0.266671	5.30521	1.12546e-07	9.74206e-06	NEFL
ENSG00000198555.7	5.14046	7.02892	1.32743	5.29512	1.18937e-07	1.01999e-05	AC133561.1
ENSG00000117592.9	683.742	0.636167	0.120297	5.28832	1.23447e-07	1.04896e-05	PRDX6
ENSG00000116741.8	25.9192	2.72328	0.516823	5.26928	1.36962e-07	1.15322e-05	RGS2
ENSG00000172922.11	87.7519	1.16301	0.221009	5.26228	1.42279e-07	1.1872e-05	RNASEH2C
ENSG00000137267.6	34.2743	1.60908	0.306228	5.25452	1.48411e-07	1.22731e-05	TUBB2A
ENSG00000066136.20	40.1607	-1.52352	0.290346	-5.24727	1.54368e-07	1.26527e-05	NFYC
ENSG00000157456.8	111.695	-0.945109	0.181735	-5.20049	1.98766e-07	1.61489e-05	CCNB2
ENSG00000145632.15	93.682	1.12394	0.217142	5.17606	2.26621e-07	1.8119e-05	PLK2
ENSG00000187514.16	1140.76	-0.575485	0.111187	-5.17581	2.26927e-07	1.8119e-05	PTMA
ENSG00000121621.7	51.142	-1.30567	0.252374	-5.17355	2.29693e-07	1.8183e-05	KIF18A
ENSG00000163956.13	93.5088	0.945495	0.183176	5.16168	2.44737e-07	1.92098e-05	LRPAP1
ENSG00000211445.12	17.4111	2.03089	0.395096	5.14025	2.74368e-07	2.13546e-05	GPX3
ENSG00000225511.7	35.5804	1.81587	0.353923	5.1307	2.88669e-07	2.22805e-05	LINC00475
ENSG00000037241.7	78.1555	-1.31899	0.25747	-5.12287	3.00918e-07	2.30339e-05	RPL26L1
ENSG00000129116.19	246.926	-1.14854	0.224834	-5.10842	3.24863e-07	2.4322e-05	PALLD
ENSG00000145824.13	25.9224	-1.66581	0.325951	-5.11063	3.21094e-07	2.4322e-05	CXCL14
ENSG00000218336.9	37.2277	1.55927	0.305262	5.10798	3.25624e-07	2.4322e-05	TENM3
ENSG00000064042.18	49.8267	-1.45591	0.285858	-5.09312	3.52225e-07	2.60985e-05	LIMCH1
ENSG00000112110.10	129.413	-0.936526	0.183938	-5.09153	3.55176e-07	2.61083e-05	MRPL18
ENSG00000147274.14	349.059	-0.763538	0.150488	-5.07374	3.90068e-07	2.84473e-05	RBMX
ENSG00000198056.15	61.5226	-1.23888	0.244407	-5.0689	4.00129e-07	2.87286e-05	PRIM1
ENSG00000255198.4	189.437	1.01911	0.201013	5.06985	3.98119e-07	2.87286e-05	SNHG9
ENSG00000108448.21	30.8149	-1.76694	0.349118	-5.06115	4.16727e-07	2.96902e-05	TRIM16L
ENSG00000126709.15	21.3943	1.88696	0.373502	5.05208	4.37014e-07	3.08979e-05	IFI6
ENSG00000112773.16	29.5688	2.39421	0.47519	5.03843	4.69376e-07	3.27343e-05	TENT5A
ENSG00000175602.4	27.5215	1.76193	0.349718	5.03815	4.70056e-07	3.27343e-05	CCDC85B
ENSG00000163832.16	54.2985	-1.40102	0.279006	-5.02146	5.12809e-07	3.5445e-05	ELP6
ENSG00000198189.11	94.3877	-0.953681	0.190781	-4.99882	5.76835e-07	3.95752e-05	HSD17B11
ENSG00000163584.18	177.46	-0.921372	0.184494	-4.99404	5.913e-07	4.02692e-05	RPL22L1
ENSG00000088832.17	181.395	0.746161	0.149599	4.98774	6.10897e-07	4.13002e-05	FKBP1A
ENSG00000115875.19	127.409	-0.936648	0.188814	-4.9607	7.02385e-07	4.71413e-05	SRSF7
ENSG00000167468.18	489.091	0.735344	0.148327	4.95757	7.13792e-07	4.75622e-05	GPX4
ENSG00000096746.17	173.318	-0.776282	0.156675	-4.95473	7.24298e-07	4.79175e-05	HNRNPH3
ENSG00000181722.17	30.4705	-1.70218	0.344244	-4.9447	7.62632e-07	5.00957e-05	ZBTB20
ENSG00000160932.11	253.786	0.724982	0.146904	4.93509	8.0115e-07	5.18899e-05	LY6E
ENSG00000176894.10	27.1799	1.81314	0.367387	4.93524	8.00532e-07	5.18899e-05	PXMP2
ENSG00000234745.11	82.0472	1.00071	0.202837	4.93359	8.07331e-07	5.19271e-05	HLA-B
ENSG00000100867.15	141.381	-0.824293	0.167218	-4.92945	8.24621e-07	5.23126e-05	DHRS2
ENSG00000179262.10	113.097	-1.1149	0.226161	-4.92968	8.23655e-07	5.23126e-05	RAD23A
ENSG00000141101.13	40.1414	-1.72962	0.351492	-4.9208	8.61926e-07	5.43072e-05	NOB1
ENSG00000263563.6	9.17841	-3.04649	0.619489	-4.91775	8.75468e-07	5.47878e-05	UBBP4
ENSG00000169710.9	22.3603	1.87719	0.384199	4.88598	1.02917e-06	6.39742e-05	FASN
ENSG00000065978.19	1287.55	0.733278	0.150174	4.88284	1.04569e-06	6.41403e-05	YBX1
ENSG00000135486.18	951.243	-0.50225	0.102845	-4.88357	1.0418e-06	6.41403e-05	HNRNPA1
ENSG00000205542.11	2422.88	-0.702909	0.144578	-4.86181	1.16319e-06	7.08778e-05	TMSB4X
ENSG00000178127.13	224.881	-0.810879	0.167024	-4.85485	1.20477e-06	7.29316e-05	NDUFV2
ENSG00000164167.12	27.6012	-1.88258	0.388444	-4.84645	1.25691e-06	7.55941e-05	LSM6
ENSG00000112245.12	118.305	1.1472	0.237002	4.84047	1.29531e-06	7.64153e-05	PTP4A1
ENSG00000149541.10	30.7715	1.70954	0.353174	4.8405	1.29514e-06	7.64153e-05	B3GAT3
ENSG00000223638.3	50.1839	1.08816	0.224803	4.84049	1.29517e-06	7.64153e-05	RFPL4A
ENSG00000134308.14	325.488	0.775817	0.160744	4.82643	1.39003e-06	8.14841e-05	YWHAQ
ENSG00000164938.14	9.53013	2.74954	0.570433	4.82009	1.43494e-06	8.35878e-05	TP53INP1
ENSG00000085231.14	47.3229	-1.4996	0.311222	-4.81843	1.44691e-06	8.3758e-05	AK6
ENSG00000164002.11	16.7726	1.90005	0.394773	4.81301	1.48672e-06	8.55282e-05	EXO5
ENSG00000109099.16	76.518	-1.29168	0.269221	-4.79782	1.604e-06	9.01006e-05	PMP22
ENSG00000124164.16	46.1293	-1.30128	0.271231	-4.79768	1.60512e-06	9.01006e-05	VAPB
ENSG00000185787.15	274.419	-0.642604	0.133839	-4.80132	1.5762e-06	9.01006e-05	MORF4L1
ENSG00000198467.16	445.061	0.633877	0.132085	4.799	1.59456e-06	9.01006e-05	TPM2
ENSG00000196230.13	1162.07	-0.635692	0.132602	-4.79399	1.63498e-06	9.12238e-05	TUBB
ENSG00000151012.13	13.7503	-2.32056	0.484724	-4.78737	1.68978e-06	9.37171e-05	SLC7A11
ENSG00000198832.10	82.2882	1.07463	0.224969	4.77681	1.78101e-06	9.81888e-05	SELENOM
ENSG00000166165.13	215.151	1.07358	0.224955	4.77241	1.82033e-06	9.97625e-05	CKB
ENSG00000123136.15	74.7336	-1.09792	0.230465	-4.76392	1.89868e-06	0.000103444	DDX39A
ENSG00000147872.10	53.5698	1.30879	0.274994	4.75935	1.94218e-06	0.000105196	PLIN2
ENSG00000122483.17	18.5516	-2.598	0.546194	-4.75655	1.96927e-06	0.000106043	CCDC18
ENSG00000148690.12	26.8873	-1.69761	0.357097	-4.75393	1.99502e-06	0.000106809	FRA10AC1
ENSG00000230392.1	13.8351	2.05994	0.433937	4.7471	2.0635e-06	0.00010984	AC004835.1
ENSG00000164761.9	12.6802	-2.26843	0.47909	-4.73486	2.19203e-06	0.000116015	TNFRSF11B
ENSG00000167088.11	250.207	-0.80708	0.170537	-4.73258	2.21681e-06	0.000116659	SNRPD1
ENSG00000143549.21	822.369	0.495342	0.104731	4.72967	2.24889e-06	0.000117679	TPM3
ENSG00000175352.11	14.9375	1.98181	0.419431	4.725	2.3012e-06	0.00011974	NRIP3
ENSG00000255302.5	98.4648	-0.90925	0.192894	-4.71373	2.43225e-06	0.000125852	EID1
ENSG00000172339.10	20.8303	-2.60286	0.552677	-4.70956	2.48254e-06	0.000127741	ALG14
ENSG00000166710.20	1195.15	0.603147	0.128208	4.70445	2.54548e-06	0.000129798	B2M
ENSG00000229373.9	53.9601	-1.1032	0.234522	-4.70405	2.55056e-06	0.000129798	LINC00452
ENSG00000236682.2	15.5694	-2.42164	0.51685	-4.68539	2.79428e-06	0.000141424	MAP3K2-DT
ENSG00000184220.12	109.805	-0.909931	0.194266	-4.68394	2.81409e-06	0.000141653	CMSS1
ENSG00000101558.14	97.8557	-0.910866	0.19491	-4.67327	2.96438e-06	0.000148411	VAPA
ENSG00000168916.15	29.2131	-1.45474	0.311846	-4.66493	3.0872e-06	0.000153729	ZNF608
ENSG00000065911.12	177.242	-0.748	0.160546	-4.65908	3.17618e-06	0.000157315	MTHFD2
ENSG00000158710.15	713.385	0.461226	0.0990223	4.6578	3.19612e-06	0.00015746	TAGLN2
ENSG00000120885.22	815.792	0.493343	0.105946	4.65656	3.21529e-06	0.000157566	CLU
ENSG00000048162.21	87.7179	-1.17374	0.252492	-4.64862	3.34162e-06	0.000162357	NOP16
ENSG00000182247.10	21.8241	-1.8709	0.402498	-4.64822	3.3481e-06	0.000162357	UBE2E2
ENSG00000177410.13	189.35	-0.887507	0.191095	-4.64432	3.41195e-06	0.000164591	ZFAS1
ENSG00000196976.7	97.2637	1.06372	0.2291	4.64305	3.4331e-06	0.000164753	LAGE3
ENSG00000100575.14	46.846	-1.24061	0.267558	-4.63678	3.53882e-06	0.000168359	TIMM9
ENSG00000197061.5	534.557	-0.854021	0.184198	-4.63644	3.54459e-06	0.000168359	H4C3
ENSG00000164109.14	98.35	-0.910923	0.19694	-4.62537	3.73922e-06	0.000176697	MAD2L1
ENSG00000104522.16	86.706	0.884837	0.191644	4.61709	3.89157e-06	0.000182039	TSTA3
ENSG00000170836.12	31.4791	1.32582	0.287142	4.6173	3.88769e-06	0.000182039	PPM1D
ENSG00000122687.19	28.7428	-1.65598	0.358962	-4.61325	3.9643e-06	0.000184509	MRM2
ENSG00000010319.7	13.059	2.625	0.569192	4.6118	3.99193e-06	0.000184866	SEMA3G
ENSG00000071539.14	297.858	-1.23513	0.267945	-4.60965	4.03349e-06	0.000185706	TRIP13
ENSG00000113845.10	97.2266	-1.09251	0.237049	-4.60879	4.05015e-06	0.000185706	TIMMDC1
ENSG00000185883.12	124.282	0.872231	0.189393	4.60541	4.11656e-06	0.00018782	ATP6V0C
ENSG00000179889.19	47.7311	1.35907	0.295603	4.5976	4.27387e-06	0.000194042	PDXDC1
ENSG00000233601.1	68.5716	0.936477	0.204569	4.57781	4.69874e-06	0.000212292	NCOR1P3
ENSG00000179526.17	66.2247	1.00456	0.219604	4.57444	4.77502e-06	0.000214691	SHARPIN
ENSG00000133997.12	43.8267	-1.25079	0.274085	-4.5635	5.03081e-06	0.000225098	MED6
ENSG00000144744.17	40.5501	-1.34611	0.296046	-4.54697	5.44231e-06	0.00024234	UBA3
ENSG00000134717.18	87.8059	-0.973492	0.214372	-4.54113	5.59548e-06	0.000247968	BTF3L4
ENSG00000062716.13	249.32	-0.866305	0.191039	-4.53471	5.76825e-06	0.000253202	VMP1
ENSG00000184205.14	16.4696	2.28926	0.50478	4.53517	5.75578e-06	0.000253202	TSPYL2
ENSG00000276241.1	8.0839	2.80243	0.618927	4.52789	5.95768e-06	0.000260283	AC243829.2
ENSG00000183617.5	41.7803	-1.53647	0.339649	-4.5237	6.07681e-06	0.000264241	MRPL54
ENSG00000137955.16	126.089	-0.883325	0.195589	-4.51623	6.29508e-06	0.000272454	RABGGTB
ENSG00000225783.8	6.56305	-4.44327	0.984977	-4.51104	6.4511e-06	0.000277907	MIAT
ENSG00000113460.13	163.075	-0.929831	0.206338	-4.50635	6.59514e-06	0.000282797	BRIX1
ENSG00000173418.12	77.1888	-1.08021	0.240892	-4.48423	7.31779e-06	0.000312338	NAA20
ENSG00000120889.13	37.1815	1.34229	0.29948	4.48206	7.39254e-06	0.00031361	TNFRSF10B
ENSG00000130176.8	29.9602	1.28765	0.287331	4.48141	7.41531e-06	0.00031361	CNN1
ENSG00000112531.17	35.0274	-1.38856	0.310452	-4.47271	7.72359e-06	0.000325163	QKI
ENSG00000075188.9	31.5086	-1.91423	0.428388	-4.46846	7.87845e-06	0.000330182	NUP37
ENSG00000105810.10	40.4638	-1.23805	0.27767	-4.4587	8.24564e-06	0.000344014	CDK6
ENSG00000239900.13	57.4996	-3.06115	0.688005	-4.44931	8.61464e-06	0.000357797	ADSL
ENSG00000260260.1	146.002	0.901117	0.202759	4.44428	8.81859e-06	0.000364633	SNHG19
ENSG00000175793.12	244.094	0.763843	0.172146	4.43719	9.11414e-06	0.000373685	SFN
ENSG00000239382.10	19.2154	2.03561	0.458771	4.43709	9.1182e-06	0.000373685	ALKBH6
ENSG00000117593.12	41.5423	-1.51813	0.342231	-4.43596	9.16611e-06	0.000373994	DARS2
ENSG00000258289.8	114.275	-0.918854	0.207231	-4.43396	9.25184e-06	0.000375836	CHURC1
ENSG00000124593.16	323.053	-0.719527	0.162629	-4.42435	9.67345e-06	0.000391247	AL365205.1
ENSG00000203362.2	16.1945	4.98191	1.12666	4.42185	9.78574e-06	0.000394068	POLH-AS1
ENSG00000133935.7	163.655	0.698645	0.158045	4.42053	9.84579e-06	0.000394769	ERG28
ENSG00000245532.9	62.1458	1.22104	0.276386	4.41789	9.9669e-06	0.000397903	NEAT1
ENSG00000139190.16	8.96596	2.56995	0.582837	4.40938	1.03669e-05	0.000411764	VAMP1
ENSG00000152904.11	17.704	-4.78795	1.08604	-4.40862	1.0403e-05	0.000411764	GGPS1
ENSG00000166402.9	53.7636	1.14423	0.259915	4.40234	1.07089e-05	0.000422067	TUB
ENSG00000076242.16	21.2171	-1.752	0.398715	-4.39412	1.1122e-05	0.000436492	MLH1
ENSG00000110925.7	23.8165	1.70745	0.388867	4.39083	1.12917e-05	0.000439428	CSRNP2
ENSG00000143217.9	7.67638	2.78977	0.635354	4.3909	1.12885e-05	0.000439428	NECTIN4
ENSG00000116005.12	81.1247	0.964261	0.219782	4.38735	1.1474e-05	0.000443327	PCYOX1
ENSG00000167196.14	69.3739	0.937215	0.21363	4.38709	1.14876e-05	0.000443327	FBXO22
ENSG00000133169.6	48.459	1.03814	0.23692	4.38181	1.17697e-05	0.000452329	BEX1
ENSG00000257950.3	61.954	1.13902	0.260404	4.37404	1.21969e-05	0.000466808	P2RX5-TAX1BP3
ENSG00000115446.12	38.1871	-1.41239	0.322998	-4.37276	1.22686e-05	0.000467621	UNC50
ENSG00000075618.18	53.7437	1.36481	0.312738	4.36406	1.27671e-05	0.000484627	FSCN1
ENSG00000152894.14	21.2272	1.52872	0.350473	4.36187	1.28958e-05	0.000487512	PTPRK
ENSG00000168273.8	70.9486	1.01489	0.232926	4.35714	1.31771e-05	0.000496122	SMIM4
ENSG00000161513.12	26.4157	1.38764	0.319261	4.34641	1.38384e-05	0.000518913	FDXR
ENSG00000040275.17	58.1411	-1.25348	0.288549	-4.34409	1.39857e-05	0.000520224	SPDL1
ENSG00000223553.6	9.34402	2.29417	0.528081	4.34435	1.39691e-05	0.000520224	SMPD4P1
ENSG00000003436.16	58.0944	-1.04458	0.241282	-4.32927	1.49602e-05	0.000554244	TFPI
ENSG00000087086.15	3806.42	0.517167	0.119616	4.32357	1.53524e-05	0.000564943	FTL
ENSG00000144642.22	16.993	-1.90564	0.440784	-4.3233	1.53709e-05	0.000564943	RBMS3
ENSG00000023445.16	21.2735	3.52617	0.81654	4.31843	1.57141e-05	0.000573007	BIRC3
ENSG00000184983.11	385.168	-0.66578	0.154158	-4.31881	1.56873e-05	0.000573007	NDUFA6
ENSG00000228709.1	10.5111	2.34201	0.543162	4.31181	1.61923e-05	0.000588131	LINC02575
ENSG00000119640.9	52.8993	1.26553	0.293635	4.30989	1.63338e-05	0.000590951	ACYP1
ENSG00000187522.16	25.3812	-2.3923	0.555409	-4.30727	1.65279e-05	0.000595648	HSPA14
ENSG00000088325.16	165.639	-0.775599	0.180239	-4.30317	1.68371e-05	0.000604438	TPX2
ENSG00000173141.5	83.3674	-0.998536	0.23225	-4.2994	1.71264e-05	0.000612452	MRPL57
ENSG00000125611.15	64.0818	-1.09581	0.255049	-4.29648	1.73528e-05	0.000618161	CHCHD5
ENSG00000131015.5	12.3697	1.91702	0.446724	4.29128	1.77645e-05	0.000630402	ULBP2
ENSG00000175854.13	40.38	-1.40073	0.32651	-4.29	1.7867e-05	0.000631617	SWI5
ENSG00000198824.7	24.5804	1.54786	0.361263	4.2846	1.83071e-05	0.000644717	CHAMP1
ENSG00000126822.17	30.2503	-1.27176	0.297197	-4.27919	1.87573e-05	0.000658069	PLEKHG3
ENSG00000116717.13	41.1425	1.21334	0.284344	4.26718	1.97961e-05	0.000691893	GADD45A
ENSG00000214046.8	94.6937	-1.05042	0.246672	-4.25836	2.05933e-05	0.00071705	SMIM7
ENSG00000134684.11	64.9157	-1.05976	0.248982	-4.25638	2.07763e-05	0.000718023	YARS1
ENSG00000184840.12	334.466	0.550544	0.129331	4.25687	2.07309e-05	0.000718023	TMED9
ENSG00000223496.3	46.8691	-1.15015	0.270365	-4.25406	2.09927e-05	0.000722803	EXOSC6
ENSG00000198668.13	645.58	0.568722	0.133827	4.24969	2.1407e-05	0.000734338	CALM1
ENSG00000188610.12	13.8812	-2.50476	0.590699	-4.24033	2.23193e-05	0.00076281	FAM72B
ENSG00000234741.8	388.303	-0.711715	0.167934	-4.23806	2.2546e-05	0.000767723	GAS5
ENSG00000120526.11	26.3513	-1.57324	0.371533	-4.23446	2.29104e-05	0.000774439	NUDCD1
ENSG00000148677.7	104.235	-0.816854	0.19289	-4.23482	2.28737e-05	0.000774439	ANKRD1
ENSG00000125977.7	552.923	-0.527195	0.12453	-4.2335	2.30086e-05	0.000774931	EIF2S2
ENSG00000188483.8	38.7087	1.52799	0.361222	4.23005	2.33636e-05	0.000784034	IER5L
ENSG00000147419.19	38.3529	-1.2289	0.290619	-4.22857	2.35184e-05	0.000786379	CCDC25
ENSG00000152147.11	54.4607	-1.21748	0.288134	-4.2254	2.3852e-05	0.000794667	GEMIN6
ENSG00000227496.3	25.9039	1.36815	0.323883	4.22421	2.39783e-05	0.000796011	AC099066.2
ENSG00000111669.15	1341.96	0.455272	0.107878	4.22024	2.44043e-05	0.000807259	TPI1
ENSG00000042445.14	27.0009	1.56924	0.373224	4.20454	2.61608e-05	0.000859225	RETSAT
ENSG00000253352.9	21.892	-1.59287	0.378844	-4.20455	2.61603e-05	0.000859225	TUG1
ENSG00000143401.15	151.813	-0.678465	0.161431	-4.20282	2.63615e-05	0.000862756	ANP32E
ENSG00000124201.15	17.5358	1.73785	0.413761	4.20014	2.66752e-05	0.000867743	ZNFX1
ENSG00000176124.15	22.2195	-1.93426	0.460548	-4.19992	2.67012e-05	0.000867743	DLEU1
ENSG00000024526.17	41.1374	-1.29053	0.307428	-4.19784	2.69472e-05	0.000872674	DEPDC1
ENSG00000187837.4	133.196	-0.848837	0.202655	-4.18858	2.80703e-05	0.00090588	H1-2
ENSG00000113161.16	100.069	0.783104	0.187073	4.1861	2.83793e-05	0.000912672	HMGCR
ENSG00000143933.19	1373.95	-0.434233	0.103967	-4.17664	2.95843e-05	0.000948132	CALM2
ENSG00000279864.2	25.4916	1.42957	0.342826	4.16995	3.04668e-05	0.000973047	NCOR1P4
ENSG00000180992.7	226.076	-0.670669	0.160949	-4.16697	3.08674e-05	0.000982454	MRPL14
ENSG00000198805.12	112.313	1.04132	0.250112	4.16344	3.13492e-05	0.000994371	PNP
ENSG00000132846.6	17.4	-2.44779	0.588662	-4.15822	3.20734e-05	0.00101387	ZBED3
ENSG00000172927.8	52.208	-1.05876	0.254871	-4.15411	3.26561e-05	0.00102878	MYEOV
ENSG00000245648.2	24.8316	-1.49554	0.360497	-4.14855	3.34591e-05	0.0010505	AC022075.1
ENSG00000136485.15	51.9977	-1.03756	0.25027	-4.14577	3.38674e-05	0.00105973	DCAF7
ENSG00000124767.7	179.139	0.663154	0.160088	4.14244	3.43634e-05	0.00107163	GLO1
ENSG00000156508.18	4057.18	-0.410015	0.0990114	-4.14109	3.45661e-05	0.00107433	EEF1A1
ENSG00000052841.15	31.597	1.33405	0.32359	4.12265	3.74545e-05	0.00115634	TTC17
ENSG00000218510.8	9.08242	-4.57033	1.10846	-4.12315	3.7373e-05	0.00115634	LINC00339
ENSG00000205352.11	292.193	0.634966	0.154082	4.12098	3.77268e-05	0.00116088	PRR13
ENSG00000198743.7	20.5455	1.49203	0.362237	4.11894	3.80615e-05	0.0011673	SLC5A3
ENSG00000164815.11	17.2165	-2.13136	0.51875	-4.10865	3.97987e-05	0.00121255	ORC5
ENSG00000277957.1	588.647	0.490592	0.119391	4.10912	3.97166e-05	0.00121255	SENP3-EIF4A1
ENSG00000141682.12	85.2324	0.781667	0.190541	4.10236	4.08951e-05	0.00124187	PMAIP1
ENSG00000204388.7	83.7997	1.28103	0.312324	4.10159	4.10317e-05	0.00124195	HSPA1B
ENSG00000172270.20	381.586	0.558133	0.136138	4.09977	4.13566e-05	0.0012477	BSG
ENSG00000158050.5	83.0738	1.16107	0.283318	4.0981	4.16549e-05	0.0012501	DUSP2
ENSG00000257732.1	14.3033	-1.8341	0.447579	-4.09782	4.1706e-05	0.0012501	AC089983.1
ENSG00000149503.13	70.9658	-1.18125	0.28859	-4.09319	4.25479e-05	0.00127122	INCENP
ENSG00000072042.13	112.383	0.813604	0.198807	4.09244	4.26857e-05	0.00127124	RDH11
ENSG00000084207.18	722.087	0.632298	0.154536	4.09159	4.2842e-05	0.0012718	GSTP1
ENSG00000011523.14	13.6241	1.89443	0.463118	4.0906	4.30267e-05	0.00127321	CEP68
ENSG00000177854.8	9.48414	-5.26046	1.28674	-4.08821	4.34711e-05	0.00127819	TMEM187
ENSG00000244509.4	91.9332	0.792667	0.193874	4.08858	4.34027e-05	0.00127819	APOBEC3C
ENSG00000006327.14	183.222	-0.655127	0.160428	-4.08363	4.43383e-05	0.00129546	TNFRSF12A
ENSG00000269095.1	7.72845	5.42249	1.3278	4.08382	4.43005e-05	0.00129546	AC010646.1
ENSG00000108424.10	78.296	-0.867893	0.212789	-4.07865	4.52977e-05	0.00131933	KPNB1
ENSG00000147586.10	50.889	-1.04898	0.257236	-4.07789	4.54468e-05	0.00131952	MRPS28
ENSG00000100600.15	35.0177	1.21615	0.298878	4.06907	4.72016e-05	0.00136366	LGMN
ENSG00000181458.10	61.9253	-0.964895	0.237146	-4.06877	4.72613e-05	0.00136366	TMEM45A
ENSG00000156976.17	81.6904	-0.884904	0.217824	-4.06248	4.85541e-05	0.00139661	EIF4A2
ENSG00000183891.6	40.4646	-1.4492	0.35711	-4.05813	4.94681e-05	0.00141849	TTC32
ENSG00000082515.18	143.144	-0.827172	0.204239	-4.05002	5.12129e-05	0.00146399	MRPL22
ENSG00000186834.4	29.2411	1.42534	0.352389	4.04478	5.23717e-05	0.00149251	HEXIM1
ENSG00000115194.11	7.97147	2.46734	0.610185	4.0436	5.26374e-05	0.00149548	SLC30A3
ENSG00000080824.19	667.014	0.569398	0.141414	4.02645	5.66241e-05	0.00160383	HSP90AA1
ENSG00000221926.13	29.7594	-1.34596	0.334519	-4.02357	5.7322e-05	0.00161865	TRIM16
ENSG00000105518.14	58.9078	1.10175	0.274051	4.02025	5.8137e-05	0.00163667	TMEM205
ENSG00000182481.9	385.206	-0.57114	0.142338	-4.01257	6.00603e-05	0.00168569	KPNA2
ENSG00000113356.13	58.8941	1.08066	0.26955	4.00914	6.09396e-05	0.00170049	POLR3G
ENSG00000171033.13	7.49518	2.38956	0.596037	4.00908	6.09546e-05	0.00170049	PKIA
ENSG00000080986.13	86.4326	-0.808258	0.202037	-4.00053	6.31997e-05	0.001756	NDC80
ENSG00000175063.17	192.671	-0.649498	0.162372	-4.00007	6.33238e-05	0.001756	UBE2C
ENSG00000234498.3	18.4953	1.73779	0.434599	3.99861	6.37162e-05	0.00176161	RPL13AP20
ENSG00000103024.7	29.8487	1.30666	0.327082	3.99489	6.47233e-05	0.00178413	NME3
ENSG00000111445.14	49.6422	1.08411	0.271683	3.99035	6.59763e-05	0.00181327	RFC5
ENSG00000124596.17	25.9653	-1.39878	0.350886	-3.98642	6.70766e-05	0.00183264	OARD1
ENSG00000173207.13	327.581	-0.647822	0.162479	-3.98711	6.68833e-05	0.00183264	CKS1B
ENSG00000167523.13	25.1365	1.38966	0.349131	3.98035	6.88143e-05	0.00187458	SPATA33
ENSG00000175906.5	22.5409	1.96433	0.49404	3.97606	7.00665e-05	0.0019031	ARL4D
ENSG00000128595.17	220.462	0.696307	0.175197	3.97443	7.05478e-05	0.00191057	CALU
ENSG00000103423.14	22.8145	-2.40536	0.606069	-3.96879	7.22376e-05	0.00194496	DNAJA3
ENSG00000143614.10	17.8533	-1.80505	0.454804	-3.96885	7.22214e-05	0.00194496	GATAD2B
ENSG00000257727.6	60.6084	1.07299	0.270513	3.96651	7.2932e-05	0.00195796	CNPY2
ENSG00000228526.7	11.7643	1.79942	0.454469	3.95939	7.514e-05	0.00201141	MIR34AHG
ENSG00000185499.16	27.8827	-2.11988	0.536142	-3.95395	7.68717e-05	0.00205183	MUC1
ENSG00000184208.12	7.75895	-3.06557	0.775828	-3.95136	7.77099e-05	0.00206824	C22orf46
ENSG00000100281.14	59.4144	-0.957679	0.242416	-3.95057	7.79657e-05	0.00206911	HMGXB4
ENSG00000112149.10	37.9904	1.77804	0.450292	3.94865	7.85946e-05	0.0020743	CD83
ENSG00000146066.3	162.366	-0.721435	0.182738	-3.94792	7.88333e-05	0.0020743	HIGD2A
ENSG00000162522.11	57.1815	-1.10278	0.27929	-3.94852	7.86362e-05	0.0020743	KIAA1522
ENSG00000167553.16	584.651	-0.564984	0.14316	-3.94652	7.92954e-05	0.00208055	TUBA1C
ENSG00000072274.13	47.3918	1.0959	0.278341	3.93724	8.24227e-05	0.00215649	TFRC
ENSG00000143507.18	7.46803	2.82993	0.721484	3.92238	8.76803e-05	0.00228759	DUSP10
ENSG00000111640.15	7174.57	0.349087	0.0891511	3.91568	9.01488e-05	0.00234539	GAPDH
ENSG00000100823.12	191.089	-0.618356	0.15829	-3.90648	9.36511e-05	0.00241615	APEX1
ENSG00000162639.16	42.811	-1.18152	0.302406	-3.90705	9.34308e-05	0.00241615	HENMT1
ENSG00000204525.16	113.206	0.72991	0.186791	3.90763	9.32063e-05	0.00241615	HLA-C
ENSG00000068489.13	118.607	-0.680576	0.174528	-3.89952	9.6382e-05	0.00247283	PRR11
ENSG00000104419.17	24.7161	1.34243	0.344198	3.90016	9.61277e-05	0.00247283	NDRG1
ENSG00000259943.1	16.7231	-1.74802	0.448738	-3.89541	9.80315e-05	0.0025082	AL050341.2
ENSG00000165304.8	38.4238	-1.19662	0.307646	-3.88959	0.000100415	0.0025621	MELK
ENSG00000174891.13	21.8188	-1.55585	0.400329	-3.88642	0.000101734	0.00258863	RSRC1
ENSG00000110195.14	71.9428	1.15049	0.296285	3.88305	0.000103155	0.00261339	FOLR1
ENSG00000136450.13	40.1088	-1.30849	0.337	-3.88277	0.000103271	0.00261339	SRSF1
ENSG00000137876.10	167.301	-0.78472	0.202153	-3.88182	0.000103679	0.00261655	RSL24D1
ENSG00000138031.14	34.6216	-1.18227	0.304965	-3.87675	0.000105863	0.0026644	ADCY3
ENSG00000169679.15	160.319	-0.607175	0.156687	-3.87508	0.000106589	0.00267175	BUB1
ENSG00000197746.14	896.103	0.536895	0.138562	3.87476	0.000106731	0.00267175	PSAP
ENSG00000124225.16	21.1691	-1.32655	0.343154	-3.86577	0.000110741	0.00274983	PMEPA1
ENSG00000129055.12	58.1908	-1.00256	0.259325	-3.86604	0.000110616	0.00274983	ANAPC13
ENSG00000174720.16	58.5366	-0.895263	0.231581	-3.86588	0.000110689	0.00274983	LARP7
ENSG00000187243.16	50.6752	0.945898	0.245433	3.854	0.000116202	0.00287771	MAGED4B
ENSG00000123989.14	25.3207	1.33694	0.34708	3.85197	0.000117173	0.00289401	CHPF
ENSG00000072501.19	47.651	-1.10929	0.288314	-3.8475	0.000119329	0.00293162	SMC1A
ENSG00000120656.12	26.0977	-1.49597	0.388763	-3.84802	0.000119079	0.00293162	TAF12
ENSG00000187608.10	46.1228	1.09144	0.284122	3.84146	0.000122304	0.00299676	ISG15
ENSG00000213888.3	8.57377	-2.76347	0.720312	-3.83649	0.000124807	0.00305003	LINC01521
ENSG00000228393.4	29.0893	1.48569	0.387464	3.8344	0.000125871	0.00306794	LINC01004
ENSG00000173272.16	106.498	0.749603	0.195662	3.8311	0.00012757	0.0031012	MZT2A
ENSG00000099875.14	31.9889	1.40172	0.366086	3.82893	0.000128702	0.00312051	MKNK2
ENSG00000141562.18	64.5369	0.870353	0.227964	3.81795	0.000134567	0.0032542	NARF
ENSG00000143878.10	25.1558	1.45517	0.38121	3.81725	0.00013495	0.00325496	RHOB
ENSG00000172775.17	74.4382	-0.889027	0.233361	-3.80967	0.000139152	0.00334761	PSME3IP1
ENSG00000011243.18	14.4401	2.35489	0.618702	3.80618	0.000141129	0.0033689	AKAP8L
ENSG00000117448.13	102.274	0.677366	0.177964	3.80619	0.000141125	0.0033689	AKR1A1
ENSG00000138495.6	106.619	-0.83123	0.218368	-3.80655	0.000140916	0.0033689	COX17
ENSG00000126787.13	87.3323	-0.735206	0.193359	-3.80229	0.000143367	0.00341354	DLGAP5
ENSG00000170035.16	38.1395	-1.02762	0.270396	-3.80044	0.00014444	0.00343025	UBE2E3
ENSG00000138614.15	41.2963	-1.0628	0.280271	-3.79206	0.000149406	0.00353912	INTS14
ENSG00000005893.16	122.8	0.709607	0.187196	3.79071	0.000150216	0.0035446	LAMP2
ENSG00000248487.9	8.25457	2.45365	0.647332	3.7904	0.000150402	0.0035446	ABHD14A
ENSG00000115380.20	78.747	0.875315	0.231225	3.78556	0.000153363	0.0036052	EFEMP1
ENSG00000135250.17	60.8285	-0.862691	0.227951	-3.78455	0.000153986	0.00361067	SRPK2
ENSG00000265019.1	20.4079	1.39368	0.368558	3.78145	0.000155917	0.00364672	NCOR1P2
ENSG00000168090.10	196.026	0.610865	0.161667	3.77853	0.000157758	0.00367822	COPS6
ENSG00000173221.14	124.47	-0.743943	0.196912	-3.77806	0.000158058	0.00367822	GLRX
ENSG00000116133.13	46.587	1.04867	0.278106	3.77074	0.000162766	0.00377829	DHCR24
ENSG00000184640.19	93.7786	-0.873349	0.231772	-3.76813	0.000164473	0.00380838	SEPTIN9
ENSG00000171135.15	53.2745	-1.25587	0.333804	-3.7623	0.000168356	0.00388856	JAGN1
ENSG00000177700.6	702.128	0.635548	0.169	3.76064	0.00016948	0.00390479	POLR2L
ENSG00000167004.13	321.995	0.554719	0.147646	3.7571	0.000171897	0.00395064	PDIA3
ENSG00000108679.13	130.414	0.831142	0.221449	3.7532	0.000174589	0.00398348	LGALS3BP
ENSG00000138078.16	25.1212	1.40387	0.374112	3.75255	0.000175046	0.00398348	PREPL
ENSG00000148730.7	18.6612	-1.74216	0.464092	-3.75391	0.000174101	0.00398348	EIF4EBP2
ENSG00000186395.8	66.375	1.20497	0.321097	3.75266	0.000174965	0.00398348	KRT10
ENSG00000130066.16	65.0092	1.56865	0.418178	3.75117	0.000176015	0.0039957	SAT1
ENSG00000224616.3	16.3696	1.80065	0.480177	3.74996	0.000176862	0.00400512	RTCA-AS1
ENSG00000110002.16	30.724	1.52514	0.407385	3.74374	0.000181301	0.00408567	VWA5A
ENSG00000123472.12	21.94	1.68704	0.450587	3.74409	0.000181048	0.00408567	ATPAF1
ENSG00000242259.8	44.8426	1.04942	0.280397	3.74261	0.000182117	0.00409409	C22orf39
ENSG00000100147.13	15.9686	1.59363	0.426063	3.74037	0.000183753	0.00411091	CCDC134
ENSG00000117143.13	56.9544	1.01692	0.27184	3.74087	0.000183384	0.00411091	UAP1
ENSG00000089006.16	61.3202	-0.862248	0.230653	-3.73829	0.000185275	0.00412503	SNX5
ENSG00000168393.13	91.5065	-0.808944	0.216381	-3.73851	0.000185116	0.00412503	DTYMK
ENSG00000128708.13	101.777	-0.713544	0.190998	-3.73587	0.000187064	0.00415488	HAT1
ENSG00000118816.11	51.7487	-0.949312	0.254437	-3.73103	0.000190698	0.00422546	CCNI
ENSG00000165496.5	34.0693	0.991596	0.266089	3.72655	0.000194115	0.00428069	RPL10L
ENSG00000183513.9	58.1158	-0.980905	0.263195	-3.72692	0.000193833	0.00428069	COA5
ENSG00000072571.20	26.7069	-1.32972	0.356935	-3.72537	0.000195025	0.00429055	HMMR
ENSG00000101132.10	109.499	-0.729381	0.195844	-3.72429	0.000195862	0.00429876	PFDN4
ENSG00000052802.13	88.9107	0.759688	0.204293	3.71861	0.000200322	0.00438625	MSMO1
ENSG00000020426.11	43.9288	-0.973124	0.261831	-3.71661	0.000201913	0.00441066	MNAT1
ENSG00000141349.8	83.917	0.778263	0.210064	3.70489	0.000211484	0.00460886	G6PC3
ENSG00000049130.16	14.2277	2.25879	0.611494	3.69389	0.000220849	0.00480165	KITLG
ENSG00000173992.9	12.1508	1.84447	0.499631	3.69165	0.000222802	0.00483276	CCS
ENSG00000100242.15	21.2807	-1.52498	0.414125	-3.6824	0.000231046	0.00499987	SUN2
ENSG00000135119.14	41.3573	-0.956332	0.259746	-3.6818	0.000231593	0.00500002	RNFT2
ENSG00000123975.5	337.787	-0.584613	0.159086	-3.67484	0.000238003	0.00512647	CKS2
ENSG00000100647.8	11.9812	1.65481	0.450738	3.67133	0.00024129	0.00518522	SUSD6
ENSG00000133226.17	105.952	-0.752179	0.204933	-3.67036	0.000242207	0.00519288	SRRM1
ENSG00000143228.13	52.7106	-0.981237	0.267462	-3.66869	0.000243793	0.00520503	NUF2
ENSG00000204568.12	93.8731	-0.804563	0.219311	-3.66858	0.000243898	0.00520503	MRPS18B
ENSG00000155463.14	56.0645	-0.913801	0.249467	-3.66302	0.000249261	0.00530725	OXA1L
ENSG00000137133.11	26.1023	-1.50982	0.412549	-3.65972	0.00025249	0.00536367	HINT2
ENSG00000118363.12	291.582	-0.570877	0.15611	-3.65688	0.000255303	0.00541102	SPCS2
ENSG00000189252.4	5.8939	2.49119	0.681362	3.65619	0.000255991	0.00541321	SPANXN3
ENSG00000142655.13	18.8616	1.65469	0.452954	3.6531	0.000259095	0.00546638	PEX14
ENSG00000235070.3	6.08316	2.40743	0.659285	3.65158	0.000260634	0.00548636	AC062015.1
ENSG00000117399.14	124.703	-0.629351	0.172987	-3.63813	0.00027462	0.0057546	CDC20
ENSG00000266412.5	91.8149	0.904386	0.248574	3.63829	0.000274452	0.0057546	NCOA4
ENSG00000231770.6	13.9554	-2.05518	0.565365	-3.63514	0.000277825	0.00580861	TMEM44-AS1
ENSG00000123352.18	37.6047	-1.00956	0.277799	-3.63414	0.000278912	0.0058182	SPATS2
ENSG00000066933.16	15.7362	-1.57213	0.433666	-3.6252	0.000288733	0.00600953	MYO9A
ENSG00000130638.17	35.0169	-1.1886	0.32821	-3.62145	0.000292962	0.00608388	ATXN10
ENSG00000178719.17	36.2951	1.07027	0.296852	3.6054	0.000311678	0.00645807	GRINA
ENSG00000198826.11	35.2865	-1.00522	0.278973	-3.6033	0.000314202	0.00649585	ARHGAP11A
ENSG00000110917.8	74.9045	0.777799	0.215929	3.6021	0.000315654	0.00651134	MLEC
ENSG00000105974.12	119.678	-0.691509	0.19228	-3.59637	0.000322688	0.00664164	CAV1
ENSG00000166669.13	10.1144	1.89478	0.527122	3.59457	0.00032493	0.00667295	ATF7IP2
ENSG00000244306.11	102.03	-0.6307	0.175576	-3.59217	0.000327933	0.00671973	DUXAP10
ENSG00000143633.13	43.2656	-1.14899	0.320274	-3.58753	0.000333824	0.00682533	C1orf131
ENSG00000134574.12	131.491	-0.647959	0.180674	-3.58633	0.000335359	0.00684163	DDB2
ENSG00000113558.19	641.293	0.51081	0.142507	3.58445	0.000337787	0.006876	SKP1
ENSG00000071282.12	40.3	-0.948279	0.264721	-3.58218	0.000340735	0.0069208	LMCD1
ENSG00000145687.16	9.50134	-1.88959	0.528239	-3.57714	0.000347368	0.00704009	SSBP2
ENSG00000092841.19	2093.34	0.558258	0.15609	3.57651	0.000348213	0.0070418	MYL6
ENSG00000092140.16	19.0356	-1.5033	0.420432	-3.57561	0.000349407	0.00705057	G2E3
ENSG00000175416.15	34.3998	1.46021	0.409123	3.56911	0.000358192	0.00721212	CLTB
ENSG00000122870.12	7.43612	-3.54112	0.993188	-3.56541	0.000363291	0.00722061	BICC1
ENSG00000124795.17	114.003	-0.685549	0.192174	-3.56734	0.000360627	0.00722061	DEK
ENSG00000138686.10	25.3829	1.18191	0.331351	3.56693	0.000361187	0.00722061	BBS7
ENSG00000161547.17	75.1327	-0.783328	0.21969	-3.5656	0.000363028	0.00722061	SRSF2
ENSG00000169714.17	221.621	-0.525206	0.147249	-3.56678	0.000361396	0.00722061	CNBP
ENSG00000179950.14	118.339	-0.656123	0.184009	-3.56571	0.000362879	0.00722061	PUF60
ENSG00000152253.9	79.1599	-0.766696	0.215473	-3.55821	0.000373397	0.00740558	SPC25
ENSG00000147535.17	31.8545	1.26145	0.354574	3.55764	0.000374198	0.0074056	PLPP5
ENSG00000167397.15	314.901	0.643138	0.180929	3.55465	0.000378485	0.00747447	VKORC1
ENSG00000204387.14	60.6567	-0.926035	0.260844	-3.55015	0.000385014	0.00758724	SNHG32
ENSG00000130985.17	73.3544	0.921618	0.259724	3.54845	0.000387509	0.00760404	UBA1
ENSG00000265843.3	25.2356	-1.19406	0.336482	-3.54865	0.000387212	0.00760404	LINC01029
ENSG00000063322.15	27.2304	1.24544	0.351135	3.5469	0.000389789	0.00763261	MED29
ENSG00000013306.16	206.795	0.596035	0.168319	3.5411	0.000398464	0.00776098	SLC25A39
ENSG00000079459.13	160.171	0.572683	0.161733	3.54091	0.000398753	0.00776098	FDFT1
ENSG00000103381.12	11.9724	-1.88461	0.53225	-3.54084	0.000398859	0.00776098	CPPED1
ENSG00000117877.11	40.6573	1.00311	0.283351	3.54015	0.000399906	0.00776506	CD3EAP
ENSG00000114115.10	85.4021	-0.77117	0.218125	-3.53545	0.000407087	0.00788607	RBP1
ENSG00000167815.12	444.652	0.520984	0.147381	3.53496	0.000407842	0.00788607	PRDX2
ENSG00000163069.13	60.9891	0.742958	0.210261	3.5335	0.000410097	0.00791316	SGCB
ENSG00000151014.6	95.852	0.787669	0.223032	3.53163	0.000413	0.00795262	NOCT
ENSG00000179387.10	7.16303	-3.15086	0.892526	-3.53027	0.000415132	0.00797708	ELMOD2
ENSG00000108439.11	17.2301	1.73432	0.492426	3.52198	0.000428331	0.00818771	PNPO
ENSG00000134954.14	14.0543	-1.63714	0.464911	-3.52141	0.000429255	0.00818771	ETS1
ENSG00000164687.11	125.542	0.660722	0.187635	3.52132	0.000429406	0.00818771	FABP5
ENSG00000204392.11	92.2125	-0.732446	0.208012	-3.52118	0.000429629	0.00818771	LSM2
ENSG00000164318.18	69.0161	1.03345	0.293588	3.52006	0.000431446	0.00820545	EGFLAM
ENSG00000114346.13	43.0559	-0.977186	0.277712	-3.51871	0.000433651	0.00823047	ECT2
ENSG00000185651.15	246.451	-0.513717	0.146143	-3.51517	0.000439478	0.00832402	UBE2L3
ENSG00000101000.6	55.2453	0.880535	0.250553	3.51436	0.000440814	0.00833229	PROCR
ENSG00000137563.12	114.601	0.605127	0.17231	3.51186	0.000444982	0.00839394	GGH
ENSG00000145545.12	37.7531	1.16088	0.330782	3.50951	0.000448938	0.00841956	SRD5A1
ENSG00000175166.17	135.749	0.653983	0.186319	3.51002	0.000448073	0.00841956	PSMD2
ENSG00000177683.14	23.4718	-1.42478	0.405985	-3.50943	0.000449067	0.00841956	THAP5
ENSG00000123213.23	18.791	-1.54188	0.439665	-3.50695	0.000453276	0.0084813	NLN
ENSG00000148737.17	13.3225	-1.76637	0.50384	-3.50582	0.0004552	0.00850013	TCF7L2
ENSG00000156110.14	73.8535	-0.820426	0.234169	-3.50357	0.000459069	0.00854328	ADK
ENSG00000228696.10	29.4328	1.18166	0.337289	3.5034	0.000459356	0.00854328	ARL17B
ENSG00000284268.1	102.836	0.74027	0.21135	3.50258	0.000460773	0.00855246	MIR1181
ENSG00000100906.11	19.1945	1.61703	0.461823	3.50142	0.000462792	0.00857277	NFKBIA
ENSG00000115129.14	47.1518	0.887742	0.253815	3.49759	0.000469476	0.00867922	TP53I3
ENSG00000253161.5	4.22434	-3.42593	0.979761	-3.4967	0.000471044	0.00869086	LINC01605
ENSG00000174953.14	85.926	-0.80633	0.230664	-3.49569	0.000472846	0.00870675	DHX36
ENSG00000288634.1	9.39297	2.29394	0.656799	3.4926	0.000478339	0.00879043	AC079741.2
ENSG00000128294.16	96.6129	-0.771536	0.220986	-3.49133	0.000480622	0.00879411	TPST2
ENSG00000137038.8	108.476	-0.753515	0.215832	-3.49121	0.000480835	0.00879411	DMAC1
ENSG00000287151.1	24.6996	-1.22722	0.351549	-3.4909	0.000481388	0.00879411	C2orf27A
ENSG00000172172.8	199.574	-0.569337	0.163128	-3.49012	0.00048281	0.00880274	MRPL13
ENSG00000160606.11	32.1865	1.25035	0.359132	3.48158	0.000498463	0.00907026	TLCD1
ENSG00000124356.16	55.4086	-0.85006	0.244294	-3.47967	0.000502039	0.00911743	STAMBP
ENSG00000168288.13	130.114	-0.662209	0.190383	-3.4783	0.000504612	0.00914621	MMADHC
ENSG00000011260.14	42.7168	-0.994244	0.285904	-3.47754	0.00050603	0.009154	UTP18
ENSG00000287978.1	8.92747	1.82253	0.524244	3.47649	0.000508028	0.00917223	AC245407.2
ENSG00000125454.12	29.0323	1.28537	0.369791	3.47593	0.000509077	0.0091733	SLC25A19
ENSG00000281186.1	7.85442	2.54719	0.733479	3.47275	0.00051515	0.00926469	LINC00706
ENSG00000135316.18	156.429	-0.629739	0.181438	-3.47082	0.000518869	0.0093135	SYNCRIP
ENSG00000105220.17	301.187	0.556289	0.16032	3.46986	0.000520733	0.00932888	GPI
ENSG00000112851.14	34.2493	-1.00828	0.291085	-3.46388	0.000532453	0.00952043	ERBIN
ENSG00000213064.10	62.5877	0.856486	0.247352	3.46262	0.000534949	0.00954662	SFT2D2
ENSG00000001631.16	31.2594	-1.10929	0.321082	-3.45483	0.000550637	0.00975143	KRIT1
ENSG00000087301.9	9.80786	2.05803	0.595681	3.45492	0.000550452	0.00975143	TXNDC16
ENSG00000136153.20	84.8198	-1.40181	0.405738	-3.45496	0.000550367	0.00975143	LMO7
ENSG00000183336.8	15.5326	-6.04934	1.75028	-3.45621	0.000547832	0.00975143	BOLA2
ENSG00000106853.20	97.5506	0.753289	0.218173	3.45272	0.000554973	0.00980946	PTGR1
ENSG00000123240.17	45.8392	0.852217	0.246993	3.45037	0.000559817	0.00987623	OPTN
ENSG00000163382.12	132.799	0.640405	0.185679	3.44899	0.000562679	0.00990786	NAXE
ENSG00000120802.14	112.868	-0.708911	0.205582	-3.44831	0.000564115	0.00991429	TMPO
ENSG00000130707.18	470.328	-0.610479	0.177178	-3.44557	0.000569849	0.0099961	ASS1
ENSG00000196507.11	30.1102	1.25621	0.364733	3.44418	0.000572784	0.0100286	TCEAL3
ENSG00000275479.1	30.3805	1.77543	0.515839	3.44182	0.000577813	0.0100976	AC087741.2
ENSG00000112742.10	13.3788	-2.01537	0.586064	-3.43883	0.000584229	0.0101841	TTK
ENSG00000251095.7	8.57297	2.02457	0.588797	3.43849	0.000584964	0.0101841	AC093866.1
ENSG00000048544.6	107.291	-0.663944	0.193228	-3.43607	0.000590226	0.0101908	MRPS10
ENSG00000134202.11	101.349	0.75301	0.219111	3.43666	0.000588935	0.0101908	GSTM3
ENSG00000170144.20	225.404	-0.542315	0.15783	-3.43608	0.000590199	0.0101908	HNRNPA3
ENSG00000185305.11	8.03915	-2.18131	0.63488	-3.43578	0.00059085	0.0101908	ARL15
ENSG00000186132.15	11.9064	-1.9358	0.563407	-3.43588	0.000590627	0.0101908	C2orf76
ENSG00000137776.17	53.3535	-0.802709	0.23368	-3.43508	0.000592376	0.0101981	SLTM
ENSG00000054118.15	174.463	-0.525097	0.153176	-3.42807	0.0006079	0.0104459	THRAP3
ENSG00000030582.18	146.541	0.648198	0.189294	3.4243	0.000616393	0.0105723	GRN
ENSG00000179008.9	6.01202	-2.40468	0.702509	-3.42299	0.000619361	0.0106036	C14orf39
ENSG00000112096.19	148.026	0.591434	0.172943	3.41981	0.000626644	0.0107084	SOD2
ENSG00000060138.13	39.1163	1.0169	0.297585	3.41718	0.000632734	0.0107926	YBX3
ENSG00000142627.13	23.5342	1.19026	0.348378	3.41658	0.000634126	0.0107965	EPHA2
ENSG00000145555.15	38.3861	-1.22295	0.358092	-3.41517	0.000637411	0.0108325	MYO10
ENSG00000251562.8	1603.36	0.442565	0.129633	3.41398	0.000640221	0.0108603	MALAT1
ENSG00000226141.1	30.1394	1.24155	0.364016	3.41071	0.000647938	0.0109711	AC244107.1
ENSG00000144560.15	20.0134	-1.24585	0.365651	-3.40721	0.000656305	0.0110787	VGLL4
ENSG00000153214.11	21.2814	-1.34568	0.395026	-3.40656	0.000657882	0.0110787	TMEM87B
ENSG00000265401.1	547.403	0.538906	0.158178	3.40696	0.000656908	0.0110787	AC093484.3
ENSG00000026103.22	17.6903	1.31715	0.386841	3.40489	0.0006619	0.0111262	FAS
ENSG00000031698.13	143.096	-0.590601	0.173506	-3.40393	0.000664246	0.0111454	SARS1
ENSG00000130826.18	208.178	-0.693763	0.203851	-3.40328	0.000665829	0.0111517	DKC1
ENSG00000181929.13	41.9774	-1.08811	0.319964	-3.40071	0.000672102	0.0112365	PRKAG1
ENSG00000204569.10	18.8259	-1.41866	0.417371	-3.39905	0.000676212	0.0112848	PPP1R10
ENSG00000071462.12	193.31	0.531739	0.15653	3.39703	0.000681203	0.0113296	BUD23
ENSG00000168303.9	72.6231	0.800254	0.235578	3.39698	0.000681344	0.0113296	MPLKIP
ENSG00000176170.14	14.6311	2.91285	0.858406	3.39332	0.000690506	0.0114614	SPHK1
ENSG00000143033.18	25.1486	-1.28875	0.379943	-3.39195	0.000693966	0.0114982	MTF2
ENSG00000164237.9	106.559	0.898522	0.265335	3.38637	0.000708244	0.0117139	CMBL
ENSG00000178952.11	263.585	0.539364	0.159703	3.37729	0.000732045	0.0120859	TUFM
ENSG00000108666.10	21.0515	-1.40209	0.415302	-3.37607	0.000735286	0.0121178	C17orf75
ENSG00000241370.6	122.515	0.644558	0.191199	3.37113	0.000748615	0.0123156	RPP21
ENSG00000136997.20	101.643	-0.896343	0.266016	-3.36951	0.000753025	0.0123662	MYC
ENSG00000155368.16	617.261	0.536539	0.159278	3.36858	0.000755567	0.012386	DBI
ENSG00000104823.9	145.816	0.652053	0.193635	3.36743	0.000758716	0.0124156	ECH1
ENSG00000273703.2	14.1932	-1.511	0.448853	-3.36635	0.000761699	0.0124424	H2BC14
ENSG00000102316.17	124.149	0.643341	0.191174	3.36521	0.000764857	0.012472	MAGED2
ENSG00000085719.13	82.6059	0.650665	0.193446	3.36355	0.000769464	0.0125251	CPNE3
ENSG00000167118.11	76.6154	-0.722506	0.215129	-3.35848	0.000783734	0.012735	URM1
ENSG00000154229.12	9.45387	-1.87791	0.559248	-3.35791	0.000785329	0.0127386	PRKCA
ENSG00000197694.18	33.1161	0.980934	0.292492	3.35372	0.000797341	0.0129108	SPTAN1
ENSG00000103145.11	125.317	0.67031	0.199949	3.3524	0.000801145	0.0129497	HCFC1R1
ENSG00000149100.13	216.735	-0.525219	0.15676	-3.35048	0.000806725	0.012972	EIF3M
ENSG00000151929.10	34.3812	1.20315	0.359024	3.35118	0.000804682	0.012972	BAG3
ENSG00000163946.13	12.9549	-1.65909	0.495129	-3.35083	0.000805711	0.012972	TASOR
ENSG00000115163.15	25.6164	-1.04787	0.313031	-3.34748	0.000815511	0.0130906	CENPA
ENSG00000075914.13	41.717	-0.962932	0.288787	-3.3344	0.000854827	0.0136743	EXOSC7
ENSG00000173406.15	11.7482	-3.73352	1.11961	-3.33468	0.000853982	0.0136743	DAB1
ENSG00000125954.12	30.7435	-1.3487	0.404575	-3.33361	0.000857261	0.0136896	CHURC1-FNTB
ENSG00000100387.9	258.654	-0.626393	0.188075	-3.33055	0.000866736	0.0137697	RBX1
ENSG00000130313.7	17.3451	-2.16692	0.65059	-3.33069	0.000866295	0.0137697	PGLS
ENSG00000243667.7	8.16593	-2.40208	0.721064	-3.3313	0.000864424	0.0137697	WDR92
ENSG00000206573.9	35.5528	0.961489	0.28899	3.32707	0.000877647	0.0139191	THUMPD3-AS1
ENSG00000110871.15	49.6275	-0.962131	0.289349	-3.32516	0.000883675	0.0139908	COQ5
ENSG00000166377.20	11.9573	1.55329	0.4677	3.32113	0.000896545	0.0141703	ATP9B
ENSG00000139514.13	47.672	-0.87763	0.264596	-3.31686	0.000910341	0.0143639	SLC7A1
ENSG00000161203.13	242.846	0.479817	0.14477	3.31434	0.0009186	0.0144695	AP2M1
ENSG00000101158.15	85.4252	0.718267	0.216865	3.31204	0.000926173	0.014564	NELFCD
ENSG00000154027.19	21.0608	-1.13915	0.344106	-3.31046	0.000931412	0.0146216	AK5
ENSG00000182362.14	32.2075	-1.48067	0.447439	-3.30921	0.0009356	0.0146625	YBEY
ENSG00000164306.11	7.29638	-2.3925	0.72318	-3.3083	0.000938651	0.0146854	PRIMPOL
ENSG00000152061.23	12.4082	-1.68572	0.509894	-3.30602	0.000946301	0.0147728	RABGAP1L
ENSG00000172465.14	5.5945	-4.63026	1.40069	-3.30569	0.000947426	0.0147728	TCEAL1
ENSG00000135052.16	40.5685	1.19155	0.361042	3.3003	0.000965832	0.0150158	GOLM1
ENSG00000187079.19	51.5069	-0.954197	0.289136	-3.30017	0.000966252	0.0150158	TEAD1
ENSG00000168209.5	92.8533	0.935809	0.283812	3.29728	0.000976265	0.015146	DDIT4
ENSG00000196072.12	82.1983	0.669811	0.203212	3.29613	0.000980282	0.0151829	BLOC1S2
ENSG00000119699.8	23.2135	1.19252	0.361913	3.29503	0.000984098	0.0152165	TGFB3
ENSG00000125868.16	338.353	0.426265	0.129516	3.29122	0.000997548	0.0153477	DSTN
ENSG00000128335.14	36.5916	0.983927	0.298915	3.29166	0.000995996	0.0153477	APOL2
ENSG00000213977.8	115.053	0.641621	0.194901	3.29203	0.000994654	0.0153477	TAX1BP3
ENSG00000213719.8	487.903	-0.394591	0.119946	-3.28972	0.00100286	0.0154038	CLIC1
ENSG00000185825.17	283.565	0.443722	0.134943	3.28821	0.00100826	0.0154611	BCAP31
ENSG00000162599.17	33.0652	-1.29446	0.394155	-3.28413	0.00102297	0.0156607	NFIA
ENSG00000151465.14	188.672	-0.514591	0.156883	-3.28009	0.00103775	0.0158608	CDC123
ENSG00000089693.10	136.743	0.758456	0.231377	3.27801	0.00104542	0.0159255	MLF2
ENSG00000119938.9	15.3217	1.80953	0.551975	3.27828	0.00104443	0.0159255	PPP1R3C
ENSG00000169252.5	6.34475	2.67886	0.818191	3.27412	0.0010599	0.0161195	ADRB2
ENSG00000100099.21	60.7254	-0.7231	0.221131	-3.27002	0.00107542	0.0163287	HPS4
ENSG00000029363.17	91.8281	0.698443	0.213633	3.26936	0.00107791	0.0163398	BCLAF1
ENSG00000114861.22	11.9881	-1.56385	0.478803	-3.26616	0.00109016	0.0164985	FOXP1
ENSG00000069275.13	154.943	-0.582795	0.178639	-3.26241	0.00110471	0.0166914	NUCKS1
ENSG00000114779.19	49.953	0.813135	0.249452	3.25968	0.00111537	0.0167977	ABHD14B
ENSG00000186230.7	14.7415	1.42822	0.438095	3.26006	0.00111388	0.0167977	ZNF749
ENSG00000103978.16	43.2705	-0.982011	0.302066	-3.25098	0.00115008	0.0172643	TMEM87A
ENSG00000198804.2	56.9709	0.935367	0.287678	3.25143	0.00114825	0.0172643	MT-CO1
ENSG00000145934.16	13.3952	-1.38868	0.427365	-3.2494	0.0011565	0.0173326	TENM2
ENSG00000156973.14	9.07165	-2.1742	0.669623	-3.24691	0.00116666	0.0174565	PDE6D
ENSG00000096401.8	51.6021	-0.774114	0.238577	-3.24471	0.00117572	0.0175637	CDC5L
ENSG00000137168.8	56.1812	-0.806233	0.249099	-3.2366	0.00120965	0.0180125	PPIL1
ENSG00000211584.14	22.7481	1.13085	0.349372	3.23681	0.00120872	0.0180125	SLC48A1
ENSG00000116350.17	23.1943	-1.26446	0.390903	-3.23472	0.00121763	0.0181022	SRSF4
ENSG00000176171.11	72.788	0.801819	0.248079	3.23211	0.00122881	0.0182392	BNIP3
ENSG00000175592.9	18.7661	1.34282	0.415956	3.22827	0.00124543	0.0184563	FOSL1
ENSG00000163344.6	31.1898	-1.02584	0.318129	-3.2246	0.00126148	0.0186643	PMVK
ENSG00000106133.18	19.6036	1.55746	0.483833	3.21901	0.00128634	0.0190017	NSUN5P2
ENSG00000070018.9	19.6259	1.20336	0.374043	3.21718	0.00129459	0.0190932	LRP6
ENSG00000215021.9	91.9652	-0.737726	0.229422	-3.21559	0.00130178	0.0191687	PHB2
ENSG00000089220.5	408.665	0.447257	0.139178	3.21357	0.00131096	0.0192427	PEBP1
ENSG00000106305.10	136.698	-0.564797	0.175743	-3.21376	0.00131007	0.0192427	AIMP2
ENSG00000085662.14	299.968	0.504803	0.157265	3.20989	0.00132788	0.0193401	AKR1B1
ENSG00000100359.21	13.884	1.4387	0.448049	3.21102	0.00132262	0.0193401	SGSM3
ENSG00000143479.17	10.9402	1.64505	0.512485	3.20995	0.00132759	0.0193401	DYRK3
ENSG00000196704.13	70.0297	-0.686408	0.213744	-3.21136	0.00132108	0.0193401	AMZ2
ENSG00000211459.2	893.685	0.545951	0.170113	3.20934	0.00133039	0.0193401	MT-RNR1
ENSG00000275202.1	6.07375	2.1505	0.670156	3.20895	0.00133222	0.0193401	AL161421.1
ENSG00000283803.1	64.3847	-0.83938	0.261531	-3.20948	0.00132974	0.0193401	MIR3198-2
ENSG00000276418.5	14.5878	-1.55862	0.485868	-3.20791	0.00133705	0.0193799	AC036214.3
ENSG00000075624.17	2081.1	0.367504	0.11476	3.20238	0.00136297	0.0197247	ACTB
ENSG00000169299.14	23.8873	1.08259	0.338427	3.19889	0.00137956	0.0199337	PGM2
ENSG00000137413.16	27.005	-1.05766	0.330709	-3.19815	0.00138313	0.0199541	TAF8
ENSG00000163428.4	40.6476	0.909877	0.284793	3.19487	0.00139894	0.0201196	LRRC58
ENSG00000251381.8	69.7553	-0.719576	0.225206	-3.19519	0.00139739	0.0201196	LINC00958
ENSG00000134690.11	45.77	-0.874849	0.274157	-3.19105	0.00141757	0.0203559	CDCA8
ENSG00000164164.17	34.7309	-0.998408	0.313121	-3.18857	0.00142979	0.0204995	OTUD4
ENSG00000223784.2	20.6024	1.41366	0.443517	3.18738	0.0014357	0.0205524	LINP1
ENSG00000067225.18	1391.3	0.457687	0.143683	3.18541	0.00144551	0.0205974	PKM
ENSG00000165006.14	31.8188	-1.0304	0.32347	-3.18544	0.00144532	0.0205974	UBAP1
ENSG00000198888.2	17.2891	4.05829	1.27399	3.18549	0.00144509	0.0205974	MT-ND1
ENSG00000124098.10	9.74583	1.91367	0.601727	3.18029	0.00147127	0.0208393	FAM210B
ENSG00000163902.12	171.719	0.699118	0.219748	3.18146	0.00146536	0.0208393	RPN1
ENSG00000186577.14	22.4473	1.10392	0.347117	3.18025	0.00147149	0.0208393	SMIM29
ENSG00000198331.11	9.38411	-1.67147	0.525561	-3.18036	0.00147091	0.0208393	HYLS1
ENSG00000163159.14	45.6539	-0.949947	0.298747	-3.17977	0.0014739	0.0208416	VPS72
ENSG00000253738.2	27.4327	-1.01647	0.319983	-3.17664	0.00148993	0.0210362	OTUD6B-AS1
ENSG00000143158.11	118.357	0.590898	0.186052	3.17598	0.00149331	0.0210518	MPC2
ENSG00000128654.14	21.0575	-1.24214	0.391439	-3.17325	0.0015074	0.0211529	MTX2
ENSG00000138085.17	50.6235	-1.00211	0.315922	-3.17202	0.00151383	0.0211529	ATRAID
ENSG00000171877.21	5.67112	-2.25276	0.710072	-3.17258	0.00151089	0.0211529	FRMD5
ENSG00000172301.11	33.4474	1.03653	0.326701	3.17271	0.00151024	0.0211529	COPRS
ENSG00000175130.7	127.945	0.586909	0.184964	3.1731	0.00150821	0.0211529	MARCKSL1
ENSG00000176014.13	129.879	0.573075	0.180669	3.17195	0.00151418	0.0211529	TUBB6
ENSG00000186185.14	12.5392	-1.58512	0.499984	-3.17034	0.00152259	0.0212383	KIF18B
ENSG00000143315.8	22.6087	-1.2831	0.404869	-3.16916	0.00152878	0.0212926	PIGM
ENSG00000074842.8	174.302	0.582172	0.184388	3.15732	0.00159229	0.0220973	MYDGF
ENSG00000117724.13	121.789	-0.602089	0.190712	-3.15705	0.00159372	0.0220973	CENPF
ENSG00000175792.12	80.2705	-0.784205	0.248378	-3.1573	0.00159236	0.0220973	RUVBL1
ENSG00000138750.15	33.4666	-0.907678	0.287802	-3.15383	0.00161144	0.0223097	NUP54
ENSG00000182923.18	10.69	-1.77372	0.563083	-3.15003	0.00163256	0.0225684	CEP63
ENSG00000164967.10	116.255	0.67198	0.213396	3.14898	0.00163844	0.0225835	RPP25L
ENSG00000260000.2	15.2854	1.40151	0.445071	3.14896	0.00163853	0.0225835	AL133338.1
ENSG00000171159.5	61.3621	0.715983	0.227441	3.14799	0.00164395	0.0226245	C9orf16
ENSG00000116260.17	31.6623	0.950105	0.302262	3.14332	0.00167044	0.022955	QSOX1
ENSG00000143162.9	30.1921	1.20823	0.384513	3.14222	0.00167672	0.023007	CREG1
ENSG00000186787.8	15.552	1.69693	0.54012	3.14177	0.00167932	0.0230086	SPIN2B
ENSG00000143384.13	30.7759	1.08262	0.344679	3.14096	0.00168394	0.0230378	MCL1
ENSG00000100528.12	140.076	-0.549352	0.174938	-3.14026	0.00168799	0.0230593	CNIH1
ENSG00000166619.15	35.046	0.949954	0.302627	3.13902	0.00169512	0.0231225	BLCAP
ENSG00000159335.18	40.4294	0.942268	0.300263	3.13814	0.00170025	0.0231584	PTMS
ENSG00000169372.13	8.30527	-2.13268	0.68017	-3.13551	0.00171556	0.0233327	CRADD
ENSG00000122033.14	29.4117	-1.2231	0.39026	-3.13405	0.00172412	0.0233804	MTIF3
ENSG00000175322.12	26.7712	0.989567	0.315729	3.13423	0.00172304	0.0233804	ZNF519
ENSG00000163597.15	213.32	-0.470867	0.150281	-3.13325	0.00172884	0.0234101	SNHG16
ENSG00000167740.10	20.0293	-1.99371	0.636604	-3.13179	0.00173747	0.0234778	CYB5D2
ENSG00000182220.15	129.704	0.552787	0.176522	3.13154	0.00173891	0.0234778	ATP6AP2
ENSG00000115216.14	77.2481	0.638499	0.203983	3.13015	0.00174717	0.0235207	NRBP1
ENSG00000160223.17	12.6942	1.63844	0.523427	3.13022	0.00174674	0.0235207	ICOSLG
ENSG00000117543.21	57.3687	-0.90049	0.287973	-3.12699	0.00176604	0.0237403	DPH5
ENSG00000202515.1	29.3033	-1.30802	0.418402	-3.12623	0.00177061	0.0237672	VTRNA1-3
ENSG00000105953.15	22.7612	1.19955	0.383915	3.12453	0.00178087	0.0238704	OGDH
ENSG00000253088.1	5.84558	2.27656	0.729276	3.12167	0.00179828	0.0240689	AC005631.1
ENSG00000112972.15	59.386	0.774995	0.24833	3.12082	0.00180345	0.0241033	HMGCS1
ENSG00000243364.8	15.61	1.36342	0.436952	3.1203	0.00180664	0.0241111	EFNA4
ENSG00000165669.14	53.7792	-0.774101	0.248154	-3.11944	0.00181198	0.0241475	FAM204A
ENSG00000168137.18	33.3816	-0.991455	0.317926	-3.11851	0.00181769	0.0241889	SETD5
ENSG00000133393.13	38.171	-1.01009	0.324132	-3.1163	0.00183138	0.0242664	CEP20
ENSG00000227036.8	17.0971	-1.24785	0.400377	-3.11668	0.00182898	0.0242664	LINC00511
ENSG00000256269.10	27.8077	-1.20763	0.387439	-3.11696	0.00182728	0.0242664	HMBS
ENSG00000119986.7	43.3477	1.26985	0.407688	3.11477	0.00184091	0.0243379	AVPI1
ENSG00000284252.1	157.713	-0.595964	0.191346	-3.11459	0.00184203	0.0243379	MIR4444-1
ENSG00000275778.2	15.61	-1.45819	0.468288	-3.11388	0.00184645	0.0243615	AC018630.2
ENSG00000107175.12	50.4868	0.787856	0.253218	3.11138	0.00186215	0.0245338	CREB3
ENSG00000114439.19	48.4143	-0.79278	0.254848	-3.1108	0.00186579	0.0245468	BBX
ENSG00000100650.16	186.174	-0.501518	0.161304	-3.10916	0.00187622	0.024649	SRSF5
ENSG00000110090.13	119.771	-3.84219	1.2367	-3.1068	0.00189125	0.0248113	CPT1A
ENSG00000161981.11	68.6016	0.946076	0.304689	3.10506	0.00190241	0.0248872	SNRNP25
ENSG00000277342.1	8.92885	1.8579	0.598291	3.10534	0.0019006	0.0248872	AC048344.4
ENSG00000147654.15	15.4962	-1.75421	0.565135	-3.10406	0.00190884	0.024936	EBAG9
ENSG00000160679.13	41.6404	-0.956332	0.308138	-3.10358	0.00191193	0.0249412	CHTOP
ENSG00000135469.13	10.6427	2.21717	0.714625	3.10257	0.00191849	0.0249916	COQ10A
ENSG00000164074.15	11.2557	1.70426	0.549449	3.10176	0.00192375	0.0250249	ABHD18
ENSG00000006606.8	31.2881	0.95917	0.309382	3.10028	0.0019334	0.0250516	CCL26
ENSG00000095380.11	58.5892	0.829756	0.267646	3.1002	0.00193391	0.0250516	NANS
ENSG00000204520.14	77.9714	0.66919	0.215852	3.10023	0.00193372	0.0250516	MICA
ENSG00000137947.12	119.376	0.634002	0.2046	3.09874	0.00194347	0.0251403	GTF2B
ENSG00000139726.11	94.7575	-0.628508	0.203044	-3.09542	0.00196533	0.0253522	DENR
ENSG00000170776.22	8.34269	2.06435	0.666837	3.09574	0.00196325	0.0253522	AKAP13
ENSG00000229117.9	725.104	-0.525198	0.16982	-3.09267	0.00198364	0.0255528	RPL41
ENSG00000141527.18	5.91409	4.27152	1.38333	3.08786	0.00201603	0.025934	CARD14
ENSG00000078237.7	62.6555	0.68838	0.22312	3.08524	0.00203386	0.0260908	TIGAR
ENSG00000141084.11	21.4039	1.19357	0.386832	3.08549	0.00203217	0.0260908	RANBP10
ENSG00000186472.20	87.6134	-0.612285	0.198594	-3.0831	0.00204854	0.0262429	PCLO
ENSG00000205707.11	57.5081	1.02158	0.331454	3.08212	0.00205529	0.026293	ETFRF1
ENSG00000062582.14	289.946	0.468725	0.152104	3.0816	0.00205892	0.026303	MRPS24
ENSG00000113048.17	53.2102	-0.905113	0.29401	-3.07851	0.00208036	0.0265403	MRPS27
ENSG00000134056.12	135.208	-0.661497	0.215115	-3.07509	0.00210443	0.0267736	MRPS36
ENSG00000176422.14	23.6708	-1.26137	0.410176	-3.07519	0.00210366	0.0267736	SPRYD4
ENSG00000214078.12	29.0982	-1.04282	0.339192	-3.07443	0.00210905	0.0267956	CPNE1
ENSG00000168394.11	10.5706	2.15596	0.701818	3.07197	0.00212655	0.0269809	TAP1
ENSG00000156239.12	6.75875	-2.23752	0.728658	-3.07074	0.00213532	0.0270552	N6AMT1
ENSG00000090554.13	2410.3	-0.424499	0.138284	-3.06976	0.00214234	0.027107	FLT3LG
ENSG00000166012.17	84.1561	-0.68451	0.223064	-3.06868	0.0021501	0.0271681	TAF1D
ENSG00000035687.10	17.2102	-1.54071	0.502216	-3.06782	0.00215628	0.0271895	ADSS2
ENSG00000120708.17	32.9309	-0.915052	0.298293	-3.06763	0.00215766	0.0271895	TGFBI
ENSG00000132507.18	486.929	0.414239	0.13517	3.06458	0.00217979	0.027431	EIF5A
ENSG00000137692.12	30.9721	-1.11662	0.36467	-3.06201	0.00219855	0.0276295	DCUN1D5
ENSG00000089876.12	8.68527	-2.25553	0.737234	-3.05945	0.00221747	0.0278296	DHX32
ENSG00000227308.2	6.90432	1.78657	0.584158	3.05837	0.00222542	0.0278915	LINC02832
ENSG00000254870.5	101.722	-0.612907	0.200434	-3.0579	0.00222897	0.0278982	ATP6V1G2-DDX39B
ENSG00000185624.15	270.359	0.531317	0.173896	3.05537	0.00224784	0.0280965	P4HB
ENSG00000135116.9	6.67339	-2.44893	0.801832	-3.05417	0.00225683	0.0281708	HRK
ENSG00000162144.10	84.3775	0.734943	0.240698	3.05338	0.00226279	0.0282073	CYB561A3
ENSG00000134001.14	188.638	-0.444935	0.145752	-3.05268	0.00226804	0.0282347	EIF2S1
ENSG00000269246.1	13.9467	1.39935	0.458544	3.05173	0.00227527	0.0282866	AC011445.1
ENSG00000102189.17	11.9773	-1.78799	0.586079	-3.05077	0.00228256	0.0283392	EEA1
ENSG00000137331.12	68.942	-0.622503	0.204214	-3.04828	0.00230155	0.0285367	IER3
ENSG00000276234.5	17.1957	-1.32035	0.433521	-3.04565	0.00232181	0.0287494	TADA2A
ENSG00000119979.18	36.7282	0.933892	0.306684	3.04513	0.00232579	0.0287604	DENND10
ENSG00000026508.20	133.211	0.606411	0.199212	3.04405	0.00233413	0.028825	CD44
ENSG00000167700.9	20.1061	1.33523	0.438695	3.04364	0.00233738	0.0288266	MFSD3
ENSG00000167775.11	89.7388	0.718256	0.236018	3.04322	0.00234059	0.0288279	CD320
ENSG00000172115.9	513.911	0.363246	0.119565	3.03806	0.00238108	0.0292876	CYCS
ENSG00000011478.12	27.6797	1.14976	0.378621	3.03671	0.00239179	0.0293493	QPCTL
ENSG00000203879.12	36.6239	0.86784	0.285791	3.03662	0.00239243	0.0293493	GDI1
ENSG00000085871.9	40.2465	-1.17112	0.38596	-3.0343	0.00241097	0.0295376	MGST2
ENSG00000071655.18	54.1957	-0.768124	0.253255	-3.03301	0.00242128	0.0296247	MBD3
ENSG00000155438.12	115.563	-0.556841	0.183632	-3.03238	0.00242635	0.0296476	NIFK
ENSG00000262454.4	4.17727	-3.70868	1.22343	-3.03138	0.0024344	0.0296677	MIR193BHG
ENSG00000277675.1	5.17528	3.19798	1.05484	3.03173	0.00243157	0.0296677	AC211486.5
ENSG00000136527.18	63.1852	-0.701794	0.231622	-3.02992	0.00244621	0.0297724	TRA2B
ENSG00000101166.16	207.927	-0.545459	0.180107	-3.02853	0.00245746	0.0298358	PRELID3B
ENSG00000274213.1	9.49409	2.66651	0.880479	3.02848	0.00245786	0.0298358	AC015912.3
ENSG00000184838.15	4.05689	-2.80851	0.927795	-3.02708	0.00246929	0.0298961	PRR16
ENSG00000237686.7	7.53331	-3.5381	1.16867	-3.02747	0.00246609	0.0298961	AL109615.3
ENSG00000164091.12	86.8042	-0.714305	0.236145	-3.02486	0.00248747	0.0299986	WDR82
ENSG00000188501.11	21.5479	-1.02298	0.338143	-3.02529	0.00248396	0.0299986	LCTL
ENSG00000256537.5	59.9245	-0.66994	0.221477	-3.02487	0.00248742	0.0299986	SMIM10L1
ENSG00000120963.12	87.3625	-0.647175	0.214035	-3.02369	0.00249715	0.0300763	ZNF706
ENSG00000090263.16	88.1242	-0.792052	0.262126	-3.02164	0.00251406	0.0302337	MRPS33
ENSG00000120162.10	14.674	-1.30686	0.432547	-3.02132	0.00251676	0.0302337	MOB3B
ENSG00000141959.17	20.1059	1.26422	0.418829	3.01845	0.00254073	0.0304822	PFKL
ENSG00000168078.10	124.707	-0.497849	0.164989	-3.01746	0.00254899	0.0305417	PBK
ENSG00000034152.19	31.446	1.02203	0.338793	3.01669	0.00255554	0.0305806	MAP2K3
ENSG00000075142.14	156.311	-0.531159	0.176399	-3.01113	0.0026028	0.0310187	SRI
ENSG00000092964.18	39.9586	-0.817094	0.271345	-3.01127	0.00260158	0.0310187	DPYSL2
ENSG00000138496.16	16.1788	1.24354	0.41289	3.01179	0.00259716	0.0310187	PARP9
ENSG00000213412.3	8.6129	1.73967	0.577808	3.01081	0.00260554	0.0310187	HNRNPA1P33
ENSG00000127337.7	33.8159	-1.07975	0.358751	-3.00976	0.00261458	0.0310864	YEATS4
ENSG00000056736.10	5.08205	4.07191	1.35367	3.00805	0.00262933	0.0312216	IL17RB
ENSG00000121039.10	16.006	1.4687	0.488619	3.00582	0.00264866	0.0313973	RDH10
ENSG00000212907.2	356.874	0.716655	0.238443	3.00556	0.00265091	0.0313973	MT-ND4L
ENSG00000090060.18	56.863	-0.711377	0.23681	-3.004	0.00266457	0.0314786	PAPOLA
ENSG00000189091.13	30.4109	-0.984468	0.327717	-3.00402	0.00266441	0.0314786	SF3B3
ENSG00000122741.16	7.00572	-2.2861	0.761257	-3.00305	0.00267285	0.0315362	DCAF10
ENSG00000102977.17	29.1926	1.02551	0.341549	3.00254	0.0026774	0.0315497	ACD
ENSG00000107929.15	22.5236	-1.88618	0.628864	-2.99934	0.00270569	0.0318343	LARP4B
ENSG00000197818.12	7.084	-1.94295	0.647859	-2.99903	0.00270842	0.0318343	SLC9A8
ENSG00000100075.10	21.8694	1.15023	0.383652	2.99811	0.00271658	0.0318897	SLC25A1
ENSG00000173801.17	257.873	0.684728	0.228739	2.9935	0.00275801	0.0323351	JUP
ENSG00000227759.2	9.29448	1.83469	0.614451	2.9859	0.00282744	0.0331072	VTI1BP4
ENSG00000177666.17	8.92193	2.06266	0.690912	2.98541	0.00283198	0.0331184	PNPLA2
ENSG00000104660.19	45.8005	-0.761889	0.255324	-2.98401	0.002845	0.0331803	LEPROTL1
ENSG00000125991.20	244.841	0.398468	0.133537	2.98396	0.00284547	0.0331803	ERGIC3
ENSG00000130921.8	35.8037	-0.861435	0.288753	-2.9833	0.0028516	0.0331803	C12orf65
ENSG00000156675.16	26.1218	1.00509	0.3369	2.98335	0.00285115	0.0331803	RAB11FIP1
ENSG00000286178.1	19.9485	-1.3969	0.468786	-2.97982	0.00288414	0.0335168	FP236383.12
ENSG00000179029.15	34.1336	1.06034	0.355992	2.97855	0.00289614	0.0336141	TMEM107
ENSG00000184470.21	40.6847	-0.795182	0.267205	-2.97592	0.0029211	0.0338614	TXNRD2
ENSG00000096080.11	74.2877	-0.661379	0.222356	-2.97441	0.0029355	0.0339111	MRPS18A
ENSG00000108861.9	52.3267	0.762245	0.256308	2.97394	0.00294004	0.0339111	DUSP3
ENSG00000164509.15	18.2241	-1.0767	0.362014	-2.97419	0.00293767	0.0339111	IL31RA
ENSG00000196628.20	12.2838	-1.36134	0.457638	-2.97471	0.00293265	0.0339111	TCF4
ENSG00000171450.6	8.83668	1.59777	0.537386	2.97323	0.00294687	0.0339476	CDK5R2
ENSG00000284194.3	31.6099	1.12589	0.37876	2.97258	0.00295313	0.0339775	SCO2
ENSG00000102393.13	80.7558	0.776927	0.261499	2.97105	0.00296786	0.0341046	GLA
ENSG00000152684.11	47.0106	0.819026	0.275727	2.97043	0.00297387	0.0341314	PELO
ENSG00000164754.15	78.1047	-0.640537	0.215677	-2.96989	0.00297911	0.0341492	RAD21
ENSG00000169756.16	21.246	-1.09561	0.369009	-2.96907	0.00298705	0.0341979	LIMS1
ENSG00000111906.18	47.4542	-0.791819	0.266776	-2.96811	0.00299641	0.0342626	HDDC2
ENSG00000154839.10	49.4497	-0.739067	0.24906	-2.96743	0.00300302	0.0342959	SKA1
ENSG00000188002.10	35.2307	-1.47526	0.497259	-2.96679	0.00300927	0.034325	AC026412.1
ENSG00000196236.13	31.3568	-0.913617	0.308044	-2.96586	0.00301836	0.0343863	XPNPEP3
ENSG00000153233.13	9.31966	1.57367	0.530872	2.96432	0.00303353	0.0345166	PTPRR
ENSG00000163430.12	59.6145	0.75648	0.255243	2.96377	0.00303897	0.0345361	FSTL1
ENSG00000132305.20	65.9449	-0.72549	0.244932	-2.962	0.00305645	0.0346497	IMMT
ENSG00000232774.8	106.38	-0.602694	0.203461	-2.96221	0.0030544	0.0346497	AL355916.1
ENSG00000128534.8	79.0418	-0.755085	0.255213	-2.95865	0.0030899	0.0349861	LSM8
ENSG00000101335.10	58.8988	0.638897	0.216001	2.95784	0.003098	0.035035	MYL9
ENSG00000196418.12	19.8684	1.24513	0.421186	2.95625	0.00311402	0.0351732	ZNF124
ENSG00000153046.18	28.3952	-1.12631	0.381086	-2.95554	0.00312125	0.035212	CDYL
ENSG00000138796.17	28.6182	-1.29414	0.438164	-2.95355	0.0031414	0.0353954	HADH
ENSG00000139613.12	93.9022	0.589401	0.199582	2.95318	0.00314515	0.0353954	SMARCC2
ENSG00000145012.13	23.6069	-1.25734	0.425891	-2.95226	0.00315454	0.0354579	LPP
ENSG00000111142.14	129.807	-0.593036	0.200901	-2.95189	0.00315839	0.0354581	METAP2
ENSG00000089486.17	68.1946	0.624348	0.211593	2.95071	0.0031705	0.035551	CDIP1
ENSG00000138180.16	190.861	-0.443725	0.150446	-2.94939	0.00318397	0.0356589	CEP55
ENSG00000178105.11	18.8606	-1.13726	0.385839	-2.9475	0.00320352	0.0358345	DDX10
ENSG00000101126.18	13.7609	-1.29618	0.440227	-2.94435	0.00323635	0.036154	ADNP
ENSG00000134371.14	25.6448	-1.26233	0.428833	-2.94364	0.00324379	0.036154	CDC73
ENSG00000138303.18	26.9261	-1.08548	0.368714	-2.94397	0.00324032	0.036154	ASCC1
ENSG00000042753.12	230.733	0.470795	0.160304	2.93688	0.00331529	0.0368956	AP2S1
ENSG00000139291.14	17.8221	-1.34979	0.459643	-2.9366	0.0033183	0.0368956	TMEM19
ENSG00000152422.16	7.8958	-1.79863	0.612733	-2.93543	0.00333088	0.0369912	XRCC4
ENSG00000198839.10	10.2006	-1.6832	0.573544	-2.93474	0.00333831	0.0370292	ZNF277
ENSG00000107672.15	24.8358	-1.07869	0.367915	-2.93191	0.00336888	0.0372355	NSMCE4A
ENSG00000116299.17	23.2946	0.986045	0.336287	2.93215	0.00336623	0.0372355	ELAPOR1
ENSG00000145569.6	15.1625	1.68412	0.574412	2.9319	0.00336896	0.0372355	OTULINL
ENSG00000184924.5	74.4974	-0.721124	0.246256	-2.92835	0.00340762	0.0376178	PTRHD1
ENSG00000151292.17	58.39	-0.642022	0.21935	-2.92693	0.00342324	0.0377453	CSNK1G3
ENSG00000100348.10	93.3105	-0.610461	0.208594	-2.92655	0.0034274	0.0377462	TXN2
ENSG00000077312.9	42.7811	-0.805646	0.275629	-2.92294	0.00346744	0.0381418	SNRPA
ENSG00000133216.16	2.74447	-3.90142	1.33498	-2.92245	0.00347293	0.038157	EPHB2
ENSG00000100196.11	31.2963	0.892373	0.305444	2.92156	0.00348282	0.038175	KDELR3
ENSG00000204267.16	14.3496	1.52196	0.520898	2.9218	0.0034802	0.038175	TAP2
ENSG00000136122.18	8.109	-1.97667	0.676713	-2.92099	0.00348922	0.0381999	BORA
ENSG00000145331.14	8.98129	-1.9815	0.678512	-2.92036	0.00349624	0.0382316	TRMT10A
ENSG00000108509.21	34.2934	-1.01438	0.347647	-2.91784	0.00352461	0.0384963	CAMTA2
ENSG00000261716.2	14.1757	1.56307	0.536028	2.91601	0.00354536	0.0386774	H2BC20P
ENSG00000104812.15	7.52538	1.92721	0.66117	2.91485	0.00355863	0.038731	GYS1
ENSG00000204209.13	73.5009	0.718478	0.246478	2.91498	0.00355708	0.038731	DAXX
ENSG00000120709.11	10.5678	1.89958	0.652395	2.91171	0.00359459	0.0390306	FAM53C
ENSG00000125534.10	51.2724	0.812865	0.279161	2.91181	0.00359342	0.0390306	PPDPF
ENSG00000179841.8	5.82074	1.99616	0.685756	2.91089	0.00360398	0.0390868	AKAP5
ENSG00000115461.5	8.59468	-1.68461	0.578919	-2.90992	0.0036152	0.0390882	IGFBP5
ENSG00000135185.12	26.2779	1.05431	0.362333	2.90978	0.00361678	0.0390882	TMEM243
ENSG00000173786.17	246.667	0.589475	0.202573	2.90994	0.00361503	0.0390882	CNP
ENSG00000084234.17	59.1874	0.781642	0.268779	2.90812	0.00363605	0.0391959	APLP2
ENSG00000188342.12	33.1385	-0.890904	0.306381	-2.90783	0.00363944	0.0391959	GTF2F2
ENSG00000260669.2	29.854	-1.12006	0.385153	-2.90809	0.00363646	0.0391959	AL096870.2
ENSG00000168890.14	8.17181	1.69633	0.583988	2.90474	0.00367556	0.0394931	TMEM150A
ENSG00000181381.13	12.0769	1.35287	0.465714	2.90494	0.00367329	0.0394931	DDX60L
ENSG00000099977.14	66.1911	0.887369	0.305646	2.90326	0.00369301	0.0396346	DDT
ENSG00000134262.13	20.3914	1.14397	0.394303	2.90124	0.00371685	0.0397982	AP4B1
ENSG00000141526.17	26.3459	3.73392	1.28688	2.90153	0.0037134	0.0397982	SLC16A3
ENSG00000131495.9	173.68	0.546145	0.188487	2.89752	0.00376121	0.0402267	NDUFA2
ENSG00000055070.17	103.104	-0.514877	0.17774	-2.8968	0.00376994	0.0402272	SZRD1
ENSG00000124444.16	15.4828	-1.64859	0.569078	-2.89695	0.00376811	0.0402272	ZNF576
ENSG00000182150.18	15.3039	-1.22826	0.424068	-2.89637	0.00377509	0.0402358	ERCC6L2
ENSG00000110367.13	449.043	-0.52583	0.181586	-2.89576	0.00378241	0.0402674	DDX6
ENSG00000118515.11	56.9386	1.14996	0.397303	2.89441	0.00379874	0.0403949	SGK1
ENSG00000136824.19	159.317	-0.590501	0.204057	-2.89381	0.00380602	0.0404258	SMC2
ENSG00000197498.13	62.7095	-0.793261	0.274173	-2.89328	0.00381235	0.0404468	RPF2
ENSG00000102024.18	70.1635	0.839171	0.290249	2.89121	0.00383765	0.0406686	PLS3
ENSG00000172965.17	179.422	0.446383	0.154551	2.88826	0.00387382	0.0410049	MIR4435-2HG
ENSG00000138668.19	94.5327	-0.53718	0.186054	-2.88723	0.00388653	0.0410925	HNRNPD
ENSG00000139083.11	8.2033	-1.67655	0.58077	-2.88677	0.00389216	0.0411051	ETV6
ENSG00000136146.15	75.5475	-0.621354	0.215383	-2.88488	0.0039156	0.0412389	MED4
ENSG00000260025.1	7.49443	1.7522	0.607415	2.88467	0.00391818	0.0412389	CRIM1-DT
ENSG00000267751.5	16.3274	-1.47494	0.511181	-2.88536	0.00390972	0.0412389	AC009005.1
ENSG00000108587.16	55.0023	-0.742231	0.257397	-2.8836	0.00393153	0.0412869	GOSR1
ENSG00000213516.10	30.8425	0.878973	0.304818	2.88359	0.00393166	0.0412869	RBMXL1
ENSG00000111642.16	42.6583	-0.922381	0.320125	-2.88132	0.00396019	0.0415394	CHD4
ENSG00000141642.9	6.91942	-2.09987	0.72944	-2.87874	0.00399273	0.0417827	ELAC1
ENSG00000177971.8	75.1563	0.647125	0.224821	2.8784	0.00399692	0.0417827	IMP3
ENSG00000215784.6	9.19744	-1.89187	0.657145	-2.87892	0.00399038	0.0417827	FAM72D
ENSG00000160199.15	8.53004	-1.86034	0.647245	-2.87424	0.00404999	0.0422898	PKNOX1
ENSG00000109270.13	27.9691	-0.925763	0.322237	-2.87292	0.00406694	0.0423886	LAMTOR3
ENSG00000140382.15	10.4503	-1.59104	0.553829	-2.87279	0.00406861	0.0423886	HMG20A
ENSG00000107951.15	47.4155	-0.751498	0.261673	-2.87189	0.00408022	0.0424618	MTPAP
ENSG00000140350.15	285.479	-0.377156	0.131365	-2.87104	0.00409118	0.0425209	ANP32A
ENSG00000151461.20	173.588	-0.533673	0.185901	-2.87074	0.00409508	0.0425209	UPF2
ENSG00000151748.15	10.7293	1.61005	0.561343	2.86821	0.00412803	0.042815	SAV1
ENSG00000102805.16	26.7132	1.05719	0.368799	2.86657	0.00414944	0.0429889	CLN5
ENSG00000129534.14	26.4842	-0.911039	0.318169	-2.86338	0.00419144	0.0433756	MIS18BP1
ENSG00000184678.10	31.3894	-0.863183	0.301601	-2.86201	0.00420968	0.0435156	H2BC21
ENSG00000237973.1	27.668	1.2556	0.439359	2.85781	0.00426574	0.0440461	MTCO1P12
ENSG00000160087.21	23.3175	-1.0915	0.382154	-2.85617	0.0042878	0.0442245	UBE2J2
ENSG00000243449.6	70.9337	0.673949	0.236089	2.85464	0.0043086	0.0443896	C4orf48
ENSG00000182185.18	7.72684	-1.96847	0.689662	-2.85426	0.00431373	0.044393	RAD51B
ENSG00000126778.12	7.10425	1.76709	0.619271	2.85351	0.00432397	0.0444491	SIX1
ENSG00000134318.14	23.1838	-0.99025	0.347152	-2.8525	0.00433769	0.0445406	ROCK2
ENSG00000072954.7	10.1775	1.44995	0.508666	2.8505	0.00436504	0.0447005	TMEM38A
ENSG00000137944.18	16.1036	-1.56437	0.548805	-2.85051	0.00436498	0.0447005	KYAT3
ENSG00000247516.8	89.2883	0.7081	0.24843	2.8503	0.00436774	0.0447005	MIR4458HG
ENSG00000177697.19	159.808	0.433939	0.152305	2.84915	0.00438358	0.0448132	CD151
ENSG00000001630.17	78.2465	0.643534	0.226329	2.84335	0.00446414	0.0455864	CYP51A1
ENSG00000169230.10	273.76	0.442974	0.155943	2.84062	0.00450259	0.0459284	PRELID1
ENSG00000271303.2	22.5163	1.15996	0.408594	2.83891	0.00452677	0.0461242	SRXN1
ENSG00000137500.9	61.5074	-0.621127	0.218883	-2.83771	0.00454378	0.0462467	CCDC90B
ENSG00000117419.16	49.4171	-0.715842	0.25231	-2.83715	0.00455177	0.0462771	ERI3
ENSG00000105568.18	161.257	0.500634	0.176506	2.83636	0.00456307	0.0463411	PPP2R1A
ENSG00000236751.2	26.1623	0.922182	0.325493	2.83318	0.0046087	0.0467533	LINC01186
ENSG00000100142.16	276.594	0.452033	0.159626	2.83182	0.00462832	0.0467986	POLR2F
ENSG00000128422.17	282.713	0.38364	0.135475	2.83183	0.00462832	0.0467986	KRT17
ENSG00000164733.21	212.848	0.496255	0.175211	2.83233	0.00462097	0.0467986	CTSB
ENSG00000082641.16	55.8139	0.680001	0.240298	2.82982	0.00465747	0.047042	NFE2L1
ENSG00000143156.14	68.5383	-0.595664	0.210693	-2.82717	0.00469615	0.047381	NME7
ENSG00000087586.17	89.0086	-0.560357	0.198369	-2.82483	0.0047306	0.0476678	AURKA
ENSG00000142188.17	37.7937	0.811856	0.28743	2.82454	0.00473487	0.0476678	TMEM50B
ENSG00000021355.13	46.4166	1.07316	0.380018	2.82398	0.00474319	0.0476997	SERPINB1
ENSG00000105771.14	5.74749	-2.17411	0.770129	-2.82305	0.00475685	0.0477852	SMG9
ENSG00000140416.23	182.727	-0.408585	0.144837	-2.821	0.0047874	0.047988	TPM1
ENSG00000198887.9	22.6467	-1.00865	0.357524	-2.82122	0.00478408	0.047988	SMC5
ENSG00000148719.15	26.1429	-0.924089	0.327735	-2.81962	0.00480798	0.0480383	DNAJB12
ENSG00000169727.12	96.3428	0.679392	0.240951	2.81963	0.00480789	0.0480383	GPS1
ENSG00000265666.1	5.516	2.91071	1.03227	2.81973	0.00480636	0.0480383	RARA-AS1
ENSG00000108344.15	73.488	-0.622296	0.220833	-2.81794	0.00483321	0.0481915	PSMD3
ENSG00000280441.3	25.4008	0.875219	0.310592	2.81791	0.00483372	0.0481915	FP236383.3
ENSG00000115884.11	14.7821	1.26176	0.447875	2.8172	0.00484439	0.0481942	SDC1
ENSG00000165868.16	20.1179	1.09984	0.39038	2.81736	0.00484198	0.0481942	HSPA12A
ENSG00000151353.15	42.0227	-0.767829	0.272619	-2.81649	0.0048551	0.0482489	TMEM18
ENSG00000196083.10	13.9838	1.44784	0.514157	2.81594	0.00486345	0.04828	IL1RAP
ENSG00000137309.20	408.353	0.358568	0.127377	2.81501	0.00487764	0.048369	HMGA1
ENSG00000105939.13	25.4912	1.08978	0.387428	2.81287	0.00491013	0.0484559	ZC3HAV1
ENSG00000140995.16	90.8686	0.597379	0.212311	2.8137	0.00489754	0.0484559	DEF8
ENSG00000176912.5	11.8205	-1.36187	0.484183	-2.81271	0.00491255	0.0484559	TYMSOS
ENSG00000196935.9	9.86761	-2.51749	0.894893	-2.81318	0.00490547	0.0484559	SRGAP1
ENSG00000249738.10	9.50471	1.39284	0.495138	2.81304	0.00490751	0.0484559	AC008691.1
ENSG00000116704.8	11.5966	1.55724	0.553807	2.81188	0.00492535	0.0485304	SLC35D1
ENSG00000100410.8	74.8101	-0.618747	0.22043	-2.80699	0.00500062	0.0490679	PHF5A
ENSG00000160211.19	93.1544	0.603504	0.214989	2.80714	0.00499828	0.0490679	G6PD
ENSG00000161011.20	1401.98	0.521157	0.185645	2.80728	0.00499623	0.0490679	SQSTM1
ENSG00000266028.7	17.1333	1.20205	0.428238	2.80696	0.00500109	0.0490679	SRGAP2
ENSG00000149547.15	58.4899	0.738215	0.263137	2.80544	0.00502482	0.0492485	EI24
ENSG00000131475.7	83.1148	-0.602736	0.214906	-2.80464	0.00503721	0.0493178	VPS25
ENSG00000156103.16	9.81613	-1.39944	0.499146	-2.80366	0.00505257	0.0493638	MMP16
ENSG00000254166.3	335.564	-3.58956	1.28022	-2.80387	0.00504938	0.0493638	CASC19
ENSG00000164190.19	23.2866	-1.08333	0.386581	-2.80234	0.00507339	0.049515	NIPBL
ENSG00000083642.19	13.1451	-1.39426	0.498134	-2.79896	0.00512668	0.0499824	PDS5B
ENSG00000113657.13	33.7019	-0.789744	0.282237	-2.79816	0.00513949	0.0500546	DPYSL3
ENSG00000120159.13	17.7748	-1.15422	0.41258	-2.79758	0.00514877	0.0500924	CAAP1
ENSG00000248098.12	24.7461	-1.12918	0.403697	-2.7971	0.00515642	0.0501141	BCKDHA
ENSG00000002549.12	44.8125	0.727665	0.26025	2.79603	0.00517353	0.0502278	LAP3
ENSG00000184831.14	44.0828	-1.119	0.400333	-2.79517	0.00518726	0.0503082	APOO
ENSG00000138160.6	28.0148	-0.895916	0.32057	-2.79475	0.00519391	0.05032	KIF11
ENSG00000100116.17	20.8281	1.19324	0.42714	2.79356	0.0052132	0.0504542	GCAT
ENSG00000147155.11	123.833	0.558341	0.199929	2.7927	0.00522705	0.0505271	EBP
ENSG00000159176.14	130.266	0.556063	0.199133	2.79241	0.00523164	0.0505271	CSRP1
ENSG00000139637.14	53.1319	-0.794926	0.28512	-2.78804	0.00530278	0.0511608	MYG1
ENSG00000089048.14	80.4236	-0.624243	0.224163	-2.78478	0.00535646	0.0516249	ESF1
ENSG00000166295.9	149.201	-0.49099	0.176366	-2.78392	0.00537063	0.0517077	ANAPC16
ENSG00000167543.16	16.6145	1.10817	0.398161	2.78323	0.00538211	0.0517644	TP53I13
ENSG00000160789.21	220.428	0.426075	0.153231	2.7806	0.00542577	0.0521302	LMNA
ENSG00000054392.13	5.32259	-1.91272	0.687988	-2.78017	0.00543313	0.0521467	HHAT
ENSG00000106080.11	32.0404	0.812289	0.292347	2.77852	0.00546079	0.0522734	FKBP14
ENSG00000119929.13	29.7895	-1.115	0.401224	-2.779	0.00545271	0.0522734	CUTC
ENSG00000134107.5	27.5572	0.844368	0.303908	2.77837	0.00546325	0.0522734	BHLHE40
ENSG00000064687.13	12.8646	3.62691	1.30645	2.77615	0.00550068	0.0525246	ABCA7
ENSG00000125733.18	19.803	-1.19759	0.431386	-2.77614	0.00550085	0.0525246	TRIP10
ENSG00000128694.12	8.16953	-1.84614	0.665397	-2.7745	0.00552871	0.0525739	OSGEPL1
ENSG00000155380.12	54.9077	0.715908	0.257985	2.775	0.00552017	0.0525739	SLC16A1
ENSG00000163050.17	10.0122	2.12144	0.764437	2.77516	0.0055174	0.0525739	COQ8A
ENSG00000221164.1	40.4801	-0.90466	0.326059	-2.77453	0.00552812	0.0525739	SNORA11F
ENSG00000105427.10	29.3498	1.14143	0.411706	2.77245	0.0055636	0.0527972	CNFN
ENSG00000112576.13	133.045	0.593562	0.21409	2.77249	0.0055629	0.0527972	CCND3
ENSG00000064601.19	63.1392	0.642068	0.231811	2.76979	0.00560923	0.0529589	CTSA
ENSG00000107537.14	33.1759	0.880396	0.31774	2.77081	0.00559177	0.0529589	PHYH
ENSG00000125445.11	162.538	-0.468996	0.16932	-2.76989	0.00560759	0.0529589	MRPS7
ENSG00000140988.16	3777.86	0.295311	0.106615	2.76987	0.00560782	0.0529589	RPS2
ENSG00000144485.11	5.65568	2.13553	0.770852	2.77034	0.0055997	0.0529589	HES6
ENSG00000108506.12	6.86164	-2.14682	0.775366	-2.76878	0.00562674	0.0530701	INTS2
ENSG00000260083.2	6.26748	-2.74464	0.991593	-2.76791	0.00564179	0.0531579	MIR762HG
ENSG00000119922.10	11.5825	3.81397	1.37887	2.76602	0.00567448	0.0534116	IFIT2
ENSG00000103253.18	10.6665	2.02252	0.731806	2.76374	0.00571432	0.053732	HAGHL
ENSG00000166278.15	8.17877	1.74168	0.630527	2.76226	0.00574027	0.0539212	C2
ENSG00000143458.12	8.71516	-2.25881	0.81847	-2.75979	0.00578381	0.0542254	GABPB2
ENSG00000166562.9	62.4565	0.663474	0.24041	2.75976	0.00578436	0.0542254	SEC11C
ENSG00000121897.15	11.1861	-1.52423	0.552736	-2.7576	0.00582269	0.0544938	LIAS
ENSG00000146842.17	20.532	-1.45423	0.527377	-2.75749	0.00582476	0.0544938	TMEM209
ENSG00000100577.19	19.7859	-1.16094	0.421144	-2.75664	0.00583993	0.0545807	GSTZ1
ENSG00000051620.11	23.0973	1.06775	0.3878	2.75334	0.00589902	0.0550773	HEBP2
ENSG00000100316.16	1500.01	-0.269193	0.0978372	-2.75143	0.00593349	0.055236	RPL3
ENSG00000110696.10	273.67	-0.403401	0.146599	-2.75173	0.00592809	0.055236	C11orf58
ENSG00000162769.13	13.5537	1.52511	0.5543	2.75141	0.0059339	0.055236	FLVCR1
ENSG00000117676.14	43.9323	0.801386	0.291373	2.75038	0.00595254	0.0553539	RPS6KA1
ENSG00000120948.18	46.011	0.764496	0.277997	2.75002	0.00595914	0.0553596	TARDBP
ENSG00000114353.17	120.721	0.461245	0.16789	2.7473	0.00600872	0.0557643	GNAI2
ENSG00000074416.14	14.5614	-1.83502	0.668172	-2.74632	0.00602674	0.0558756	MGLL
ENSG00000121388.6	28.3045	-0.794144	0.289258	-2.74545	0.00604271	0.0559676	AL139327.1
ENSG00000165312.6	6.61411	2.11973	0.772514	2.74394	0.00607062	0.0560579	OTUD1
ENSG00000203706.8	21.0812	-0.949084	0.345844	-2.74425	0.00606485	0.0560579	SERTAD4-AS1
ENSG00000261800.2	10.3213	-1.32385	0.48236	-2.74451	0.00606004	0.0560579	AC023824.5
ENSG00000101901.12	27.1343	-1.06167	0.387271	-2.74142	0.00611746	0.0564342	ALG13
ENSG00000164111.15	455.374	0.319625	0.116666	2.73966	0.00615019	0.0566796	ANXA5
ENSG00000286406.1	7.09955	1.56515	0.571526	2.73854	0.0061712	0.0568167	AC138776.1
ENSG00000273841.5	249.381	0.400448	0.146246	2.73819	0.00617792	0.0568222	TAF9
ENSG00000103187.8	50.8747	0.852412	0.311474	2.73671	0.00620576	0.0569416	COTL1
ENSG00000147883.12	7.42624	2.81789	1.02968	2.73668	0.00620632	0.0569416	CDKN2B
ENSG00000196924.18	60.9221	0.592231	0.216418	2.73652	0.00620935	0.0569416	FLNA
ENSG00000120675.6	108.704	-0.594078	0.217384	-2.73286	0.00627879	0.0575214	DNAJC15
ENSG00000118482.12	34.9306	-0.881611	0.32284	-2.7308	0.00631805	0.0577412	PHF3
ENSG00000138442.10	37.4118	-0.832939	0.305036	-2.73062	0.00632148	0.0577412	WDR12
ENSG00000187792.5	19.0063	-0.962784	0.352518	-2.73116	0.00631109	0.0577412	ZNF70
ENSG00000169902.15	23.0017	-0.937584	0.343455	-2.72986	0.00633618	0.0578184	TPST1
ENSG00000174442.12	43.2063	-0.781507	0.286545	-2.72734	0.00638474	0.0582042	ZWILCH
ENSG00000127252.7	7.1086	-1.86051	0.683012	-2.72398	0.00645007	0.0586842	PLAAT1
ENSG00000164877.19	14.4514	1.22377	0.449256	2.724	0.00644968	0.0586842	MICALL2
ENSG00000143418.20	44.9774	0.90923	0.333845	2.72351	0.00645919	0.0587096	CERS2
ENSG00000148300.12	22.9289	-1.30526	0.479398	-2.72271	0.00647487	0.0587943	REXO4
ENSG00000259527.2	8.03447	3.61369	1.32765	2.72186	0.00649163	0.0588888	LINC00052
ENSG00000114315.4	43.0368	-0.843321	0.309957	-2.72077	0.00651308	0.0590256	HES1
ENSG00000143314.12	125.525	-0.510252	0.18762	-2.71961	0.0065359	0.0591167	MRPL24
ENSG00000225648.5	30.534	-1.1308	0.415757	-2.71987	0.00653077	0.0591167	SBDSP1
ENSG00000136240.10	159.449	0.484738	0.178308	2.71855	0.00655685	0.059247	KDELR2
ENSG00000215251.4	33.4046	0.86686	0.318938	2.71796	0.00656861	0.059247	FASTKD5
ENSG00000228742.11	10.7099	1.23912	0.455907	2.71791	0.00656949	0.059247	LINC02577
ENSG00000135046.14	454.063	-0.345223	0.127033	-2.71758	0.00657604	0.0592483	ANXA1
ENSG00000262001.1	9.97052	-1.61186	0.593197	-2.71724	0.00658296	0.059253	DLGAP1-AS2
ENSG00000163141.20	15.509	1.35149	0.497648	2.71575	0.00661251	0.0594612	BNIPL
ENSG00000147862.17	18.3884	-1.17815	0.434371	-2.71231	0.00668163	0.0600245	NFIB
ENSG00000159388.6	9.54142	1.43947	0.530878	2.71149	0.00669816	0.0601147	BTG2
ENSG00000184110.15	251.127	0.52139	0.192544	2.70789	0.00677117	0.0607111	EIF3C
ENSG00000162961.14	252.75	-0.47099	0.17402	-2.70652	0.00679921	0.0609035	DPY30
ENSG00000178163.8	7.36352	1.50978	0.558025	2.70557	0.00681863	0.0610185	ZNF518B
ENSG00000177469.13	86.7659	0.520853	0.192581	2.70458	0.00683898	0.0611416	CAVIN1
ENSG00000198860.13	77.3824	-0.562249	0.207984	-2.70333	0.00686477	0.061313	TSEN15
ENSG00000198740.9	10.1208	-1.71019	0.632941	-2.70197	0.00689298	0.0615056	ZNF652
ENSG00000116874.12	10.9161	-1.77172	0.6562	-2.69997	0.00693468	0.0617589	WARS2
ENSG00000161800.13	65.2251	-0.720655	0.266913	-2.69996	0.0069347	0.0617589	RACGAP1
ENSG00000275023.5	16.2793	-1.25648	0.465464	-2.69941	0.00694617	0.0618015	MLLT6
ENSG00000164305.19	23.1681	1.01082	0.374955	2.69583	0.00702127	0.0624098	CASP3
ENSG00000149591.17	160.126	0.459885	0.170628	2.69525	0.00703356	0.0624591	TAGLN
ENSG00000225484.7	14.78	1.2453	0.462356	2.69339	0.00707302	0.0627494	NUTM2B-AS1
ENSG00000197063.11	32.3402	0.810277	0.301026	2.69171	0.00710859	0.0630046	MAFG
ENSG00000204590.12	37.3259	0.78555	0.291946	2.69074	0.0071294	0.0631286	GNL1
ENSG00000060982.15	39.6134	-0.692165	0.257311	-2.69	0.0071453	0.0631486	BCAT1
ENSG00000090924.15	10.2525	-1.44764	0.538101	-2.69028	0.00713916	0.0631486	PLEKHG2
ENSG00000185803.12	82.3872	0.561232	0.208689	2.68932	0.00715984	0.0632168	SLC52A2
ENSG00000084463.8	116.9	-0.522891	0.194508	-2.68827	0.00718227	0.0633545	WBP11
ENSG00000189227.6	17.9095	-1.17324	0.436484	-2.68794	0.00718947	0.0633576	C15orf61
ENSG00000096093.16	14.2055	-1.14254	0.4252	-2.68706	0.0072083	0.0634029	EFHC1
ENSG00000132471.12	67.5226	0.698777	0.260049	2.68709	0.00720767	0.0634029	WBP2
ENSG00000115677.17	116.013	0.516773	0.192393	2.68602	0.00723081	0.0635405	HDLBP
ENSG00000083312.17	62.4411	0.645245	0.24031	2.68506	0.00725177	0.0636644	TNPO1
ENSG00000227234.2	53.194	0.627316	0.233689	2.68441	0.00726584	0.0637275	SPANXB1
ENSG00000174939.11	66.3508	0.851044	0.317162	2.68331	0.00728974	0.0638766	ASPHD1
ENSG00000147955.17	102.986	0.628427	0.23429	2.68226	0.0073126	0.0640164	SIGMAR1
ENSG00000248919.7	322.085	0.421694	0.157242	2.68181	0.00732255	0.0640429	ATP5MF-PTCD1
ENSG00000168734.14	17.2331	-1.02168	0.381175	-2.68034	0.00735482	0.0642645	PKIG
ENSG00000103507.14	28.2591	1.04214	0.38889	2.67978	0.00736711	0.0643112	BCKDK
ENSG00000148187.18	30.8211	-1.16353	0.43439	-2.67853	0.00739451	0.0644896	MRRF
ENSG00000113328.19	111.413	0.584953	0.218441	2.67786	0.00740948	0.0645253	CCNG1
ENSG00000175550.8	155.117	0.453906	0.169512	2.67772	0.00741254	0.0645253	DRAP1
ENSG00000138018.18	49.1571	-0.766651	0.286507	-2.67586	0.00745387	0.0648242	SELENOI
ENSG00000184203.8	73.5167	0.589349	0.220283	2.67541	0.00746372	0.0648489	PPP1R2
ENSG00000159164.10	19.6236	0.927118	0.346608	2.67483	0.00747664	0.0649003	SV2A
ENSG00000172340.15	29.375	-0.935524	0.349944	-2.67335	0.00750974	0.0651266	SUCLG2
ENSG00000167969.13	19.5206	1.21062	0.45338	2.67021	0.00758034	0.0656774	ECI1
ENSG00000117461.15	12.5344	-1.53967	0.576725	-2.66967	0.0075926	0.0657221	PIK3R3
ENSG00000088986.11	276.417	0.407921	0.152857	2.66865	0.00761576	0.0658335	DYNLL1
ENSG00000125995.16	449.551	0.472205	0.176957	2.66847	0.00761968	0.0658335	ROMO1
ENSG00000104783.14	13.5735	-1.18761	0.445109	-2.66814	0.00762725	0.0658374	KCNN4
ENSG00000136522.14	138.701	-0.491592	0.184286	-2.66756	0.00764054	0.0658907	MRPL47
ENSG00000197448.14	86.7086	0.632576	0.237267	2.6661	0.00767378	0.0660705	GSTK1
ENSG00000258754.8	9.18263	1.33458	0.50059	2.66601	0.00767565	0.0660705	LINC01579
ENSG00000225761.1	5.65404	2.17521	0.816056	2.66552	0.00768705	0.0661072	AL596247.1
ENSG00000123297.20	89.406	-0.630935	0.23687	-2.66363	0.00773025	0.0664171	TSFM
ENSG00000011143.18	9.95321	-1.5304	0.574642	-2.66322	0.00773977	0.0664372	MKS1
ENSG00000164330.17	5.54293	-1.91302	0.718567	-2.66226	0.00776168	0.066502	EBF1
ENSG00000187713.7	9.39528	-2.48258	0.932416	-2.66253	0.00775557	0.066502	TMEM203
ENSG00000179085.8	99.26	0.570789	0.214425	2.66195	0.00776892	0.0665025	DPM3
ENSG00000101363.12	42.5836	-0.769374	0.289136	-2.66094	0.00779217	0.06664	MANBAL
ENSG00000163918.10	181.787	-0.473964	0.178265	-2.65876	0.00784286	0.0670116	RFC4
ENSG00000125848.10	4.61858	2.06999	0.778936	2.65746	0.00787323	0.0671472	FLRT3
ENSG00000169242.12	30.5762	1.00777	0.37922	2.65749	0.0078726	0.0671472	EFNA1
ENSG00000198517.10	6.40586	1.88005	0.707918	2.65575	0.00791326	0.0674265	MAFK
ENSG00000131153.9	169.682	0.440435	0.165899	2.65484	0.00793454	0.0674358	GINS2
ENSG00000144034.16	126.228	-0.524263	0.19748	-2.65477	0.00793619	0.0674358	TPRKB
ENSG00000260916.7	38.7436	0.860826	0.324199	2.65524	0.00792527	0.0674358	CCPG1
ENSG00000261654.1	22.4418	1.19057	0.448823	2.65266	0.00798612	0.0677978	AL360270.2
ENSG00000124067.17	17.6325	1.00382	0.378601	2.6514	0.00801589	0.0678739	SLC12A4
ENSG00000136869.16	19.1989	0.974348	0.367431	2.65178	0.00800676	0.0678739	TLR4
ENSG00000233016.7	29.5444	-0.995354	0.375414	-2.65135	0.00801707	0.0678739	SNHG7
ENSG00000160007.19	9.41988	-1.55698	0.587338	-2.65092	0.00802734	0.0678988	ARHGAP35
ENSG00000144959.11	6.47897	2.66101	1.00408	2.65019	0.00804475	0.067984	NCEH1
ENSG00000133872.14	131.581	0.458592	0.173108	2.64917	0.00806894	0.0681263	SARAF
ENSG00000151881.14	33.136	-0.996384	0.376322	-2.64769	0.00810438	0.068332	TMEM267
ENSG00000173818.17	11.7083	-1.36635	0.516082	-2.64754	0.00810807	0.068332	ENDOV
ENSG00000100036.13	7.95144	1.59331	0.601957	2.64688	0.00812374	0.0684019	SLC35E4
ENSG00000167470.12	24.3603	1.00049	0.378121	2.64595	0.00814617	0.0685285	MIDN
ENSG00000172613.8	20.122	1.02168	0.386192	2.64553	0.00815623	0.0685508	RAD9A
ENSG00000180596.7	18.0649	-1.00703	0.380775	-2.64468	0.00817677	0.0686611	H2BC4
ENSG00000116044.16	27.3084	-0.927252	0.35077	-2.64347	0.00820602	0.0688443	NFE2L2
ENSG00000086232.13	64.248	0.654239	0.247782	2.64038	0.00828134	0.0694134	EIF2AK1
ENSG00000020922.13	31.599	-0.884909	0.335241	-2.63962	0.00829996	0.0694981	MRE11
ENSG00000072849.11	69.2019	-0.610479	0.231352	-2.63874	0.00832146	0.0694981	DERL2
ENSG00000104267.10	6.25941	1.70454	0.64591	2.63898	0.00831568	0.0694981	CA2
ENSG00000240972.2	2016.45	0.431723	0.163593	2.63901	0.00831486	0.0694981	MIF
ENSG00000221963.6	16.0125	1.39599	0.529345	2.6372	0.00835924	0.0697507	APOL6
ENSG00000115484.15	328.233	-0.350979	0.133177	-2.63544	0.00840278	0.069925	CCT4
ENSG00000140025.16	23.8824	-0.901781	0.342161	-2.63554	0.0084003	0.069925	EFCAB11
ENSG00000169371.14	28.1319	-0.940481	0.356817	-2.63575	0.00839514	0.069925	SNUPN
ENSG00000181789.14	67.5913	0.650635	0.246968	2.63449	0.0084265	0.0700595	COPG1
ENSG00000109929.10	51.6148	0.638957	0.242765	2.632	0.00848845	0.070415	SC5D
ENSG00000110955.9	799.566	0.299224	0.113693	2.63185	0.00849207	0.070415	ATP5F1B
ENSG00000121690.11	24.2401	0.964904	0.36661	2.63196	0.00848936	0.070415	DEPDC7
ENSG00000151806.14	28.8311	-0.809107	0.307658	-2.62989	0.00854128	0.0707597	GUF1
ENSG00000166352.16	22.4647	-0.918796	0.349709	-2.62732	0.00860605	0.0712326	IFTAP
ENSG00000143776.18	12.9225	-1.34534	0.512271	-2.62623	0.0086337	0.0713977	CDC42BPA
ENSG00000171204.13	119.209	0.55871	0.213185	2.62078	0.00877293	0.0724594	TMEM126B
ENSG00000215712.11	39.8271	-0.718422	0.274145	-2.62059	0.00877775	0.0724594	TMEM242
ENSG00000243317.8	84.3728	-0.609588	0.232658	-2.62011	0.0087902	0.0724977	STMP1
ENSG00000175324.10	48.482	-0.779994	0.297954	-2.61784	0.00884891	0.0729169	LSM1
ENSG00000165943.5	31.1349	0.912016	0.348438	2.61744	0.00885922	0.0729197	MOAP1
ENSG00000255872.3	46.0918	0.707434	0.2703	2.61722	0.00886499	0.0729197	AL138752.2
ENSG00000165912.16	15.7514	1.15693	0.442402	2.61511	0.00891996	0.0733067	PACSIN3
ENSG00000083223.18	29.203	-0.853792	0.326917	-2.61165	0.00901068	0.0738249	TUT7
ENSG00000105171.10	50.1431	-0.660712	0.252992	-2.61159	0.00901223	0.0738249	POP4
ENSG00000138768.15	24.2336	-1.11849	0.428345	-2.61119	0.00902287	0.0738249	USO1
ENSG00000268189.2	12.6463	1.26492	0.484228	2.61224	0.00899498	0.0738249	AC005785.1
ENSG00000270872.2	46.2152	-0.650621	0.249145	-2.61142	0.00901672	0.0738249	SRGAP2D
ENSG00000136754.17	37.6878	-0.700137	0.268192	-2.61058	0.00903876	0.0738897	ABI1
ENSG00000038382.20	16.6859	-1.08405	0.415373	-2.60983	0.00905883	0.0739233	TRIO
ENSG00000173867.10	8.79729	-2.07601	0.795399	-2.61002	0.00905361	0.0739233	AC013489.1
ENSG00000122482.21	24.3667	0.902932	0.346155	2.60846	0.00909498	0.0741529	ZNF644
ENSG00000124299.15	38.4615	0.727577	0.27897	2.60808	0.00910511	0.0741702	PEPD
ENSG00000130164.14	26.487	1.01314	0.388631	2.60694	0.00913549	0.0743366	LDLR
ENSG00000283433.1	9.82038	1.28095	0.491406	2.60671	0.00914159	0.0743366	RNA5SP532
ENSG00000183287.14	5.16912	-1.92699	0.739621	-2.60538	0.00917737	0.0745621	CCBE1
ENSG00000124786.11	11.1044	-1.49785	0.575189	-2.60409	0.00921177	0.074776	SLC35B3
ENSG00000197223.11	68.2118	-0.611773	0.235066	-2.60256	0.00925314	0.075046	C1D
ENSG00000139289.13	21.2998	-1.06272	0.408474	-2.60169	0.00927648	0.0751695	PHLDA1
ENSG00000131238.18	153.41	0.44542	0.171312	2.60005	0.00932108	0.0754649	PPT1
ENSG00000101596.16	32.3949	-0.797242	0.306735	-2.59912	0.00934618	0.0755919	SMCHD1
ENSG00000126756.12	198.147	-0.415957	0.160053	-2.59887	0.00935309	0.0755919	UXT
ENSG00000153936.17	16.8106	-1.13946	0.438601	-2.59795	0.00937816	0.0755966	HS2ST1
ENSG00000174796.12	7.69889	-1.79489	0.690756	-2.59845	0.00936469	0.0755966	THAP6
ENSG00000256073.3	18.142	-1.1674	0.449321	-2.59814	0.00937311	0.0755966	URB1-AS1
ENSG00000285437.1	27.6374	0.959634	0.369721	2.59556	0.00944358	0.0760578	POLR2J3
ENSG00000100320.23	2749.71	-0.459814	0.177184	-2.59513	0.0094556	0.0760884	RBFOX2
ENSG00000178209.15	24.5372	0.83045	0.320258	2.59307	0.00951233	0.0764785	PLEC
ENSG00000100354.21	35.4939	-0.746687	0.288201	-2.59085	0.00957381	0.076906	TNRC6B
ENSG00000104763.20	56.1611	0.649848	0.250992	2.58912	0.00962222	0.077176	ASAH1
ENSG00000131373.15	15.4189	-1.27457	0.492293	-2.58905	0.00962409	0.077176	HACL1
ENSG00000122884.12	66.2443	0.626106	0.241918	2.58809	0.00965092	0.0772574	P4HA1
ENSG00000143624.14	10.2438	-1.81131	0.699852	-2.58813	0.00964993	0.0772574	INTS3
ENSG00000284570.1	80.4771	0.620337	0.239918	2.58562	0.00972042	0.0777466	MIR7705
ENSG00000118508.5	21.104	-0.988833	0.382949	-2.58216	0.00981854	0.078396	RAB32
ENSG00000175471.19	7.35829	-1.64571	0.637318	-2.58224	0.00981622	0.078396	MCTP1
ENSG00000086475.15	73.4531	-0.577455	0.223842	-2.57975	0.00988725	0.0788649	SEPHS1
ENSG00000173391.9	32.188	3.53582	1.37089	2.5792	0.00990282	0.0788649	OLR1
ENSG00000213066.13	36.7706	0.669128	0.25941	2.57942	0.00989652	0.0788649	CEP43
ENSG00000105576.15	60.2795	-0.738367	0.286362	-2.57844	0.00992467	0.0789711	TNPO2
ENSG00000135720.13	43.3059	-0.695468	0.269831	-2.57742	0.00995413	0.0791375	DYNC1LI2
ENSG00000116062.17	71.6995	0.566537	0.220038	2.57472	0.0100321	0.0793491	MSH6
ENSG00000123131.13	360.728	0.420207	0.163186	2.57502	0.0100234	0.0793491	PRDX4
ENSG00000135047.15	422.381	0.520112	0.201937	2.57562	0.0100061	0.0793491	CTSL
ENSG00000160014.17	107.078	0.460896	0.178969	2.57527	0.0100161	0.0793491	CALM3
ENSG00000186480.13	22.6806	0.937759	0.364217	2.57473	0.0100319	0.0793491	INSIG1
ENSG00000204542.3	33.0641	-0.702034	0.272538	-2.57591	0.00999772	0.0793491	C6orf15
ENSG00000114770.17	14.4321	1.16457	0.452846	2.57166	0.0101211	0.0799847	ABCC5
ENSG00000172831.14	16.8781	1.22557	0.476734	2.57077	0.0101473	0.0801232	CES2
ENSG00000143786.8	3.9867	-2.13879	0.832544	-2.56898	0.0101998	0.0804688	CNIH3
ENSG00000070761.8	89.3106	0.536889	0.209096	2.56767	0.0102386	0.0807062	CFAP20
ENSG00000143641.10	102.346	0.531068	0.206855	2.56735	0.010248	0.0807119	GALNT2
ENSG00000107130.10	9.33121	1.40567	0.547655	2.56671	0.0102669	0.080792	NCS1
ENSG00000138604.10	23.8802	0.860987	0.335517	2.56615	0.0102834	0.0808532	GLCE
ENSG00000129235.11	267.507	0.455608	0.177702	2.56389	0.0103507	0.0813128	TXNDC17
ENSG00000080189.15	73.2394	-0.53956	0.210533	-2.56283	0.0103823	0.0814925	SLC35C2
ENSG00000128016.7	6.86319	1.75377	0.684517	2.56205	0.0104056	0.0816059	ZFP36
ENSG00000174469.23	7.57485	-1.50442	0.587447	-2.56094	0.010439	0.0817985	CNTNAP2
ENSG00000100461.18	19.879	-1.03136	0.402835	-2.56026	0.0104594	0.0818424	RBM23
ENSG00000171320.15	73.9786	0.534492	0.208772	2.56016	0.0104623	0.0818424	ESCO2
ENSG00000029639.11	16.5894	-1.17977	0.461081	-2.55871	0.0105061	0.0819779	TFB1M
ENSG00000121060.18	22.5777	0.99546	0.389011	2.55895	0.0104988	0.0819779	TRIM25
ENSG00000172428.11	146.379	0.472584	0.18468	2.55893	0.0104994	0.0819779	COPS9
ENSG00000267080.6	17.4904	1.1054	0.432129	2.55804	0.0105264	0.0820666	ASB16-AS1
ENSG00000181924.7	83.6883	-0.609585	0.238554	-2.55534	0.0106085	0.0826373	COA4
ENSG00000115486.12	48.8041	0.638396	0.249939	2.55421	0.0106429	0.0827348	GGCX
ENSG00000127952.17	15.0785	-1.28312	0.502427	-2.55385	0.0106539	0.0827348	STYXL1
ENSG00000133065.11	7.09355	1.96792	0.770449	2.55426	0.0106415	0.0827348	SLC41A1
ENSG00000136280.17	11.5156	-1.22063	0.477975	-2.55376	0.0106567	0.0827348	CCM2
ENSG00000143870.13	314.379	0.332971	0.13044	2.55267	0.0106901	0.082855	PDIA6
ENSG00000217275.2	12.2722	1.28728	0.504268	2.55276	0.0106873	0.082855	AL031777.1
ENSG00000055044.11	159.016	0.408812	0.160235	2.55133	0.0107314	0.0831054	NOP58
ENSG00000124107.5	167.866	1.9394	0.760401	2.55049	0.010757	0.0831934	SLPI
ENSG00000172081.14	7.36864	-1.57652	0.618152	-2.55038	0.0107607	0.0831934	MOB3A
ENSG00000141570.11	16.7861	1.27613	0.50061	2.54916	0.0107984	0.083415	CBX8
ENSG00000105669.14	116.532	0.488656	0.191773	2.54809	0.0108314	0.0835198	COPE
ENSG00000197822.11	7.23451	-1.45016	0.569137	-2.54799	0.0108345	0.0835198	OCLN
ENSG00000284118.1	7.53688	-1.88541	0.740002	-2.54785	0.010839	0.0835198	MIR4707
ENSG00000100865.15	30.9934	-0.908832	0.356758	-2.54747	0.0108507	0.0835401	CINP
ENSG00000138182.14	36.1659	-0.73267	0.287716	-2.54651	0.0108807	0.083644	KIF20B
ENSG00000182636.8	22.5301	0.99338	0.390103	2.54646	0.0108822	0.083644	NDN
ENSG00000115963.13	29.1053	0.836753	0.32865	2.54603	0.0108955	0.0836765	RND3
ENSG00000115268.10	1627.25	0.367602	0.14444	2.54501	0.0109273	0.0838517	RPS15
ENSG00000053372.5	65.5702	-0.646595	0.254252	-2.54313	0.0109865	0.084236	MRTO4
ENSG00000114388.14	21.9025	0.913348	0.359209	2.54266	0.0110011	0.0842784	NPRL2
ENSG00000068796.19	31.7204	-0.835587	0.328681	-2.54224	0.0110144	0.0843105	KIF2A
ENSG00000065427.15	127.678	0.497442	0.195931	2.53886	0.0111215	0.0845547	KARS1
ENSG00000096092.6	145.48	0.451396	0.177729	2.5398	0.0110915	0.0845547	TMEM14A
ENSG00000099250.18	16.0375	-1.05375	0.414995	-2.53918	0.0111111	0.0845547	NRP1
ENSG00000110756.18	24.1624	1.06303	0.418676	2.53903	0.0111159	0.0845547	HPS5
ENSG00000127483.19	58.8874	-0.555535	0.218832	-2.53864	0.0111285	0.0845547	HP1BP3
ENSG00000129810.15	30.065	-0.813703	0.320279	-2.54061	0.011066	0.0845547	SGO1
ENSG00000143889.16	23.7294	0.87974	0.346464	2.53919	0.0111108	0.0845547	HNRNPLL
ENSG00000147065.17	114.544	0.538849	0.21212	2.5403	0.0110758	0.0845547	MSN
ENSG00000184867.14	21.4198	0.846787	0.333353	2.54022	0.0110784	0.0845547	ARMCX2
ENSG00000270629.6	8.24233	-1.70701	0.6726	-2.53792	0.0111513	0.0846582	NBPF14
ENSG00000014919.13	33.0117	-0.864492	0.340681	-2.53754	0.0111633	0.0846805	COX15
ENSG00000067082.15	36.285	-0.737499	0.290808	-2.53604	0.0112115	0.0849762	KLF6
ENSG00000039523.20	15.9692	1.1393	0.4497	2.53346	0.0112942	0.0854489	RIPOR1
ENSG00000103876.13	17.5388	0.966859	0.38167	2.53323	0.0113015	0.0854489	FAH
ENSG00000129460.16	73.1184	-0.546842	0.215865	-2.53326	0.0113006	0.0854489	NGDN
ENSG00000171421.13	180.091	-0.584164	0.230796	-2.53109	0.0113709	0.0859035	MRPL36
ENSG00000164054.15	86.5528	0.519389	0.205451	2.52804	0.0114702	0.0865825	SHISA5
ENSG00000102241.12	52.9883	0.687799	0.272122	2.52753	0.0114867	0.086585	HTATSF1
ENSG00000174749.6	27.1961	0.876496	0.346795	2.52741	0.0114906	0.086585	FAM241A
ENSG00000176222.9	55.8559	0.587879	0.232623	2.52717	0.0114985	0.086585	ZNF404
ENSG00000130821.17	11.2092	1.15365	0.456809	2.52545	0.011555	0.0869397	SLC6A8
ENSG00000285184.3	6.26021	2.12353	0.841207	2.52438	0.0115902	0.0871338	AC244033.2
ENSG00000184905.9	7.09054	1.41642	0.561162	2.52408	0.0116001	0.087137	TCEAL2
ENSG00000100258.18	12.1281	1.38623	0.549681	2.52188	0.011673	0.0876137	LMF2
ENSG00000138385.16	304.404	0.345303	0.136952	2.52134	0.0116909	0.0876768	SSB
ENSG00000164258.12	100.117	-0.492126	0.195213	-2.52098	0.011703	0.0876967	NDUFS4
ENSG00000170759.11	101.781	-0.485165	0.192533	-2.51991	0.0117386	0.0878927	KIF5B
ENSG00000148248.14	78.3523	0.574471	0.228514	2.51394	0.0119391	0.0893215	SURF4
ENSG00000122783.16	13.3044	-1.31321	0.522902	-2.51139	0.0120257	0.0898969	CYREN
ENSG00000134352.20	18.5468	1.00568	0.400702	2.50981	0.0120797	0.0902278	IL6ST
ENSG00000165181.16	8.06022	-1.41225	0.562899	-2.50888	0.0121113	0.090391	SHOC1
ENSG00000102401.20	43.1301	0.630474	0.251824	2.50363	0.0122927	0.0916707	ARMCX3
ENSG00000134533.6	7.17355	-1.56617	0.625731	-2.50294	0.0123166	0.0917752	RERG
ENSG00000115750.17	23.775	-0.849015	0.339271	-2.50247	0.012333	0.0918232	TAF1B
ENSG00000075218.19	35.7753	-0.674604	0.269686	-2.50145	0.0123687	0.0918828	GTSE1
ENSG00000087299.12	23.1447	0.844647	0.337712	2.50109	0.0123812	0.0918828	L2HGDH
ENSG00000128915.12	19.4378	-0.951127	0.380382	-2.50045	0.0124035	0.0918828	ICE2
ENSG00000172086.9	6.05162	-3.41207	1.36485	-2.49997	0.0124204	0.0918828	KRCC1
ENSG00000174173.7	69.0272	0.616624	0.246529	2.50122	0.0123765	0.0918828	TRMT10C
ENSG00000177917.11	14.4339	-1.14542	0.458134	-2.50018	0.0124131	0.0918828	ARL6IP6
ENSG00000198900.6	54.5796	0.665391	0.266157	2.49999	0.0124196	0.0918828	TOP1
ENSG00000236737.1	22.9106	1.49415	0.597245	2.50174	0.0123584	0.0918828	GAGE12B
ENSG00000113569.16	102.805	-0.565238	0.226205	-2.49878	0.0124622	0.0920438	NUP155
ENSG00000114956.20	135.669	-0.43705	0.174925	-2.4985	0.0124719	0.0920438	DGUOK
ENSG00000138071.14	115.965	-0.464504	0.185899	-2.49869	0.0124653	0.0920438	ACTR2
ENSG00000086065.14	183.932	-0.390651	0.156407	-2.49766	0.0125016	0.0921161	CHMP5
ENSG00000121900.19	25.5898	0.838085	0.335548	2.49766	0.0125016	0.0921161	TMEM54
ENSG00000092036.18	10.8314	-1.33736	0.536398	-2.49322	0.012659	0.0931513	HAUS4
ENSG00000145681.11	119.592	-0.441745	0.177185	-2.49313	0.0126622	0.0931513	HAPLN1
ENSG00000171241.9	40.992	-0.783958	0.314634	-2.49165	0.0127153	0.0934673	SHCBP1
ENSG00000152952.12	45.0244	0.716965	0.287781	2.49136	0.0127256	0.0934693	PLOD2
ENSG00000116285.13	17.159	0.984632	0.395417	2.49011	0.0127703	0.0937232	ERRFI1
ENSG00000116641.18	10.2509	1.26332	0.507703	2.48831	0.0128353	0.0941256	DOCK7
ENSG00000134186.12	22.9805	-0.979448	0.394007	-2.48587	0.0129237	0.0946985	PRPF38B
ENSG00000119559.17	14.1454	1.16971	0.47071	2.48498	0.0129559	0.0947845	C19orf25
ENSG00000262664.3	24.9143	-1.12186	0.451435	-2.48509	0.0129518	0.0947845	OVCA2
ENSG00000140545.15	41.3748	0.673438	0.271051	2.48454	0.0129718	0.0948263	MFGE8
ENSG00000196227.11	24.2341	0.843253	0.33957	2.48329	0.0130174	0.0950842	FAM217B
ENSG00000137822.13	37.7712	0.786646	0.316987	2.48163	0.0130782	0.0951831	TUBGCP4
ENSG00000148498.16	16.1194	-0.976281	0.393465	-2.48124	0.0130926	0.0951831	PARD3
ENSG00000162980.17	59.6572	-0.593682	0.239145	-2.48252	0.0130458	0.0951831	ARL5A
ENSG00000187778.14	50.6724	-0.678569	0.273466	-2.48136	0.0130881	0.0951831	MCRS1
ENSG00000198556.14	10.9593	1.33672	0.538498	2.48231	0.0130532	0.0951831	ZNF789
ENSG00000216775.3	6.18193	1.60717	0.64772	2.48127	0.0130915	0.0951831	AL109918.1
ENSG00000099622.14	75.4176	-0.663991	0.267872	-2.47876	0.0131839	0.0956218	CIRBP
ENSG00000152137.8	21.5561	1.03017	0.415587	2.47884	0.0131811	0.0956218	HSPB8
ENSG00000185745.10	22.1434	0.935342	0.377303	2.47902	0.0131745	0.0956218	IFIT1
ENSG00000286905.1	32.948	-0.817007	0.32975	-2.47766	0.0132249	0.0958442	AC108488.2
ENSG00000124541.7	40.4985	0.775699	0.313119	2.47733	0.0132369	0.0958564	RRP36
ENSG00000006757.12	21.6471	-1.36207	0.550277	-2.47525	0.0133143	0.0963416	PNPLA4
ENSG00000181192.12	14.9307	1.39411	0.563684	2.47321	0.0133906	0.0967955	DHTKD1
ENSG00000224877.4	100.771	0.516548	0.208874	2.47301	0.0133979	0.0967955	NDUFAF8
ENSG00000126261.13	79.9007	-0.589874	0.23873	-2.47088	0.0134781	0.0972988	UBA2
ENSG00000181610.13	107.914	-0.490965	0.198768	-2.47004	0.0135099	0.0974523	MRPS23
ENSG00000283944.1	244.12	0.359325	0.145499	2.4696	0.0135265	0.0974961	MIR4709
ENSG00000103353.16	50.2317	0.752023	0.304723	2.46789	0.0135913	0.0975223	UBFD1
ENSG00000163605.15	18.5444	-0.912647	0.369817	-2.46783	0.0135933	0.0975223	PPP4R2
ENSG00000174010.9	4.68932	3.41183	1.38234	2.46816	0.013581	0.0975223	KLHL15
ENSG00000178057.15	153.844	0.522277	0.21162	2.46799	0.0135873	0.0975223	NDUFAF3
ENSG00000227053.1	10.4725	1.3284	0.538257	2.46797	0.0135882	0.0975223	MUC12-AS1
ENSG00000287861.1	13.876	1.01037	0.409194	2.46917	0.0135425	0.0975223	AL137001.2
ENSG00000129219.14	7.1539	1.91792	0.777638	2.46634	0.0136502	0.0978547	PLD2
ENSG00000139428.12	26.4364	0.971964	0.394328	2.46486	0.0137066	0.0981827	MMAB
ENSG00000137106.18	81.329	0.478729	0.194274	2.4642	0.013732	0.0982128	GRHPR
ENSG00000169021.6	156.072	-0.408122	0.165602	-2.46447	0.0137215	0.0982128	UQCRFS1
ENSG00000166557.14	56.3009	0.639382	0.259536	2.46356	0.0137565	0.0983122	TMED3
ENSG00000112378.12	100.313	0.618725	0.251243	2.46266	0.0137912	0.0984843	PERP
ENSG00000073331.18	8.5614	-1.45002	0.589167	-2.46114	0.0138496	0.0988254	ALPK1
ENSG00000106153.13	914.713	0.31434	0.127748	2.46062	0.0138695	0.0988911	CHCHD2
ENSG00000117114.20	5.23824	-1.71684	0.698011	-2.45962	0.0139083	0.099091	ADGRL2
ENSG00000266086.3	15.3671	1.01896	0.414323	2.45933	0.0139196	0.0990959	AC015813.2
ENSG00000237580.1	64.2209	-0.767605	0.312164	-2.45898	0.0139333	0.0991172	GCSHP3
ENSG00000047410.14	55.2453	-0.63781	0.259437	-2.45844	0.0139541	0.0991888	TPR
ENSG00000176087.15	44.2109	-0.726844	0.295688	-2.45814	0.0139658	0.099196	SLC35A4
ENSG00000177731.16	26.589	0.937734	0.381548	2.45771	0.0139825	0.0992384	FLII
ENSG00000069849.11	168.791	0.503133	0.204966	2.45471	0.0140997	0.0999232	ATP1B3
ENSG00000162772.17	13.4356	1.57859	0.643091	2.45469	0.0141006	0.0999232	ATF3
ENSG00000111665.11	67.6515	-0.548758	0.223916	-2.45073	0.0142567	0.100915	CDCA3
ENSG00000157823.17	17.9009	-1.04433	0.426154	-2.45059	0.0142623	0.100915	AP3S2
ENSG00000152240.13	39.0217	-0.798039	0.325693	-2.45028	0.0142744	0.100923	HAUS1
ENSG00000076554.15	77.2174	-0.588062	0.240094	-2.4493	0.0143134	0.101032	TPD52
ENSG00000092978.11	15.2678	1.05443	0.430591	2.4488	0.0143334	0.101032	GPATCH2
ENSG00000165501.17	67.5674	-0.525811	0.214683	-2.44925	0.0143154	0.101032	LRR1
ENSG00000270533.2	8.66429	1.27177	0.519289	2.44905	0.0143232	0.101032	CR382285.1
ENSG00000153250.20	18.5587	-0.954823	0.389962	-2.4485	0.0143453	0.101039	RBMS1
ENSG00000136682.15	41.0529	0.720611	0.294424	2.44752	0.0143841	0.101065	CBWD2
ENSG00000155304.6	27.3496	0.761556	0.311154	2.44752	0.0143844	0.101065	HSPA13
ENSG00000157426.14	6.41399	-1.74024	0.71108	-2.44731	0.0143926	0.101065	AASDH
ENSG00000159228.13	72.4341	0.594743	0.242944	2.44807	0.0143623	0.101065	CBR1
ENSG00000067445.21	6.67929	1.42749	0.583855	2.44494	0.0144875	0.101577	TRO
ENSG00000122592.8	2.94222	-2.47936	1.01405	-2.44501	0.014485	0.101577	HOXA7
ENSG00000057663.16	25.0415	-0.859033	0.351612	-2.44313	0.0145604	0.102011	ATG5
ENSG00000163950.13	28.261	0.838308	0.34328	2.44206	0.0146039	0.102161	SLBP
ENSG00000186010.19	350.504	0.401872	0.164562	2.44207	0.0146034	0.102161	NDUFA13
ENSG00000079246.16	776.399	-0.418024	0.171299	-2.44032	0.0146744	0.102345	XRCC5
ENSG00000128039.11	12.9569	-1.4403	0.590158	-2.44053	0.0146657	0.102345	SRD5A3
ENSG00000139278.10	15.7156	0.914635	0.374764	2.44056	0.0146643	0.102345	GLIPR1
ENSG00000183779.7	18.7938	0.892303	0.365547	2.44101	0.0146462	0.102345	ZNF703
ENSG00000140836.17	14.4531	-1.14595	0.470109	-2.43762	0.0147842	0.102803	ZFHX3
ENSG00000151247.12	101.39	-0.498938	0.204642	-2.4381	0.0147648	0.102803	EIF4E
ENSG00000187735.14	86.2129	-0.491771	0.201718	-2.43792	0.0147721	0.102803	TCEA1
ENSG00000237310.2	8.57034	-2.01934	0.828408	-2.43762	0.0147844	0.102803	GS1-124K5.4
ENSG00000198157.11	45.4653	0.657005	0.269678	2.43625	0.0148403	0.103036	HMGN5
ENSG00000267317.2	4.92368	-1.91028	0.784099	-2.43628	0.0148394	0.103036	AC027307.2
ENSG00000118564.15	45.4797	0.620134	0.254736	2.43442	0.0149158	0.103483	FBXL5
ENSG00000099385.11	26.7906	0.885419	0.363765	2.43404	0.0149312	0.103513	BCL7C
ENSG00000166851.15	55.2122	-0.615252	0.252829	-2.43347	0.0149547	0.103598	PLK1
ENSG00000140694.17	16.314	-1.17159	0.481741	-2.43199	0.0150161	0.103946	PARN
ENSG00000090889.12	37.286	-0.707617	0.291034	-2.43139	0.015041	0.10404	KIF4A
ENSG00000198625.13	41.5	-0.703291	0.289328	-2.43077	0.0150666	0.104139	MDM4
ENSG00000173085.15	22.498	-1.01647	0.418501	-2.42884	0.015147	0.104617	COQ2
ENSG00000089063.15	85.8929	0.465813	0.191981	2.42634	0.0152518	0.105197	TMEM230
ENSG00000181481.14	11.7523	-1.67906	0.692023	-2.4263	0.0152536	0.105197	RNF135
ENSG00000110330.8	32.1914	0.673842	0.277856	2.42515	0.0153022	0.105453	BIRC2
ENSG00000111596.13	27.29	-0.831618	0.34304	-2.42426	0.0153395	0.105575	CNOT2
ENSG00000129315.11	41.2857	0.731142	0.301603	2.42419	0.0153427	0.105575	CCNT1
ENSG00000168283.14	24.9036	-0.806722	0.332857	-2.42363	0.0153663	0.105659	BMI1
ENSG00000170113.16	11.5403	1.46574	0.605048	2.42252	0.0154131	0.105902	NIPA1
ENSG00000113597.18	11.1835	-1.41891	0.586019	-2.42127	0.0154662	0.106189	TRAPPC13
ENSG00000174851.16	136.242	0.458826	0.189545	2.42066	0.0154922	0.106288	YIF1A
ENSG00000116120.11	57.6258	-0.610808	0.252359	-2.42039	0.0155037	0.106288	FARSB
ENSG00000158669.11	10.3104	1.45961	0.603698	2.41777	0.0156158	0.106936	GPAT4
ENSG00000243811.11	5.21872	1.97247	0.815865	2.41765	0.0156212	0.106936	APOBEC3D
ENSG00000100578.18	12.4464	-1.23599	0.511572	-2.41605	0.0156898	0.107326	KIAA0586
ENSG00000123992.19	29.4689	0.707099	0.29281	2.41488	0.0157406	0.107514	DNPEP
ENSG00000125871.14	35.6439	-0.67317	0.27876	-2.41488	0.0157406	0.107514	MGME1
ENSG00000131941.8	8.48929	1.40221	0.580946	2.41366	0.0157931	0.107567	RHPN2
ENSG00000144867.12	75.9823	0.61563	0.255054	2.41372	0.0157907	0.107567	SRPRB
ENSG00000182108.11	14.0415	1.14431	0.474105	2.41362	0.0157948	0.107567	DEXI
ENSG00000254093.9	16.0533	-1.08169	0.448038	-2.41428	0.0157664	0.107567	PINX1
ENSG00000049618.24	11.6104	-1.13969	0.47225	-2.41333	0.0158076	0.107575	ARID1B
ENSG00000108651.10	41.2224	-0.690857	0.286411	-2.41212	0.0158601	0.107853	UTP6
ENSG00000010810.17	9.75772	3.24193	1.34478	2.41075	0.0159197	0.108179	FYN
ENSG00000011422.12	66.4535	0.537261	0.223024	2.40898	0.0159971	0.108625	PLAUR
ENSG00000128245.15	21.811	0.911464	0.378421	2.4086	0.016014	0.108661	YWHAH
ENSG00000261061.1	11.8934	-1.3638	0.566359	-2.40802	0.0160395	0.108754	AC092718.4
ENSG00000116679.16	28.7512	-0.778403	0.323668	-2.40494	0.016175	0.109592	IVNS1ABP
ENSG00000197140.15	29.0809	0.872257	0.362737	2.40465	0.0161878	0.109599	ADAM32
ENSG00000268205.1	10.7212	-1.57796	0.656517	-2.40354	0.0162372	0.109783	AC005261.1
ENSG00000284879.1	11.1984	-1.15524	0.48065	-2.40351	0.0162387	0.109783	AC133644.2
ENSG00000122965.11	15.3485	1.0339	0.430238	2.40308	0.0162575	0.10983	RBM19
ENSG00000182718.17	3486.53	-0.216527	0.0901144	-2.4028	0.0162699	0.109833	ANXA2
ENSG00000143977.14	642.804	-0.372804	0.155198	-2.40213	0.0163001	0.109957	SNRPG
ENSG00000091651.9	79.1266	0.558249	0.23248	2.40128	0.0163378	0.110131	ORC6
ENSG00000164597.14	16.8457	0.936897	0.390244	2.4008	0.0163595	0.110197	COG5
ENSG00000077150.20	7.57089	2.20385	0.9182	2.40019	0.0163865	0.110299	NFKB2
ENSG00000102109.9	9.30079	1.18267	0.493014	2.39886	0.0164464	0.110622	PCSK1N
ENSG00000133433.11	26.0604	1.89643	0.790859	2.39794	0.0164875	0.110818	GSTT2B
ENSG00000146701.12	269.791	0.309987	0.129306	2.39731	0.0165159	0.110928	MDH2
ENSG00000211455.8	19.3034	1.05191	0.439019	2.39605	0.0165729	0.111231	STK38L
ENSG00000133112.17	1365.55	-0.347744	0.145165	-2.39551	0.0165971	0.111278	TPT1
ENSG00000226137.5	9.51885	-1.2165	0.507856	-2.39536	0.016604	0.111278	BAIAP2-DT
ENSG00000167380.16	10.8721	-1.24702	0.520739	-2.39471	0.0166336	0.111396	ZNF226
ENSG00000206560.11	20.0153	-0.855854	0.357541	-2.39372	0.0166783	0.111614	ANKRD28
ENSG00000073584.20	86.9715	-0.486231	0.203289	-2.39182	0.016765	0.112113	SMARCE1
ENSG00000094916.16	120.085	-0.491808	0.205647	-2.39152	0.0167789	0.112126	CBX5
ENSG00000149311.19	13.779	-1.18072	0.494177	-2.38927	0.016882	0.112733	ATM
ENSG00000131374.14	11.8544	-1.12888	0.472537	-2.38898	0.0168954	0.112741	TBC1D5
ENSG00000115762.16	46.0454	0.576408	0.241448	2.3873	0.0169728	0.113177	PLEKHB2
ENSG00000163738.18	27.1279	0.765976	0.321068	2.38571	0.017046	0.113583	MTHFD2L
ENSG00000182831.12	43.5744	0.66398	0.278347	2.38544	0.0170585	0.113584	C16orf72
ENSG00000188372.15	12.8501	-2.67671	1.12224	-2.38515	0.0170721	0.113593	ZP3
ENSG00000182552.15	20.952	0.997193	0.418131	2.38488	0.0170846	0.113595	RWDD4
ENSG00000089289.16	50.5962	-0.595764	0.249845	-2.38454	0.0171005	0.113619	IGBP1
ENSG00000166848.7	22.2034	0.878456	0.368508	2.38382	0.017134	0.11376	TERF2IP
ENSG00000137124.8	35.5088	0.72006	0.302184	2.38286	0.0171789	0.113824	ALDH1B1
ENSG00000184897.6	11.5629	1.44645	0.606903	2.38333	0.0171569	0.113824	H1-10
ENSG00000272221.1	13.1872	-1.21789	0.511111	-2.38282	0.0171805	0.113824	AL645933.2
ENSG00000180806.5	20.5104	0.942818	0.395868	2.38165	0.0172353	0.114105	HOXC9
ENSG00000170153.11	5.31527	-1.7718	0.744212	-2.38077	0.0172763	0.114289	RNF150
ENSG00000177106.16	6.60172	1.77536	0.745784	2.38053	0.0172878	0.114289	EPS8L2
ENSG00000163961.4	31.9712	0.743596	0.312449	2.37989	0.0173177	0.114324	RNF168
ENSG00000241127.8	42.9105	-0.631537	0.265351	-2.38	0.0173126	0.114324	YAE1
ENSG00000257698.2	30.9455	-0.803544	0.337792	-2.37881	0.0173685	0.114578	GIHCG
ENSG00000131013.4	28.3131	-0.806052	0.33898	-2.37787	0.0174128	0.114788	PPIL4
ENSG00000100644.17	36.2262	0.711485	0.29943	2.37613	0.0174953	0.115207	HIF1A
ENSG00000158019.21	44.7366	-0.611984	0.257587	-2.37584	0.0175091	0.115207	BABAM2
ENSG00000235978.6	18.7231	-0.865601	0.36435	-2.37574	0.0175137	0.115207	AC018816.1
ENSG00000162174.12	10.0457	1.20557	0.507677	2.37469	0.0175638	0.115455	ASRGL1
ENSG00000276023.5	75.2269	0.513127	0.216126	2.3742	0.0175871	0.115526	DUSP14
ENSG00000162576.17	34.1839	0.645164	0.271892	2.37287	0.0176504	0.115859	MXRA8
ENSG00000173674.11	189.648	-0.495977	0.209152	-2.37137	0.0177222	0.116167	EIF1AX
ENSG00000269586.7	8.17883	1.26276	0.532467	2.37153	0.0177148	0.116167	CT45A10
ENSG00000151414.15	19.1818	-0.911792	0.385191	-2.36712	0.0179273	0.117428	NEK7
ENSG00000101447.15	22.2221	-0.875432	0.369934	-2.36646	0.0179592	0.117471	FAM83D
ENSG00000156471.13	72.4032	0.583088	0.24638	2.36662	0.0179512	0.117471	PTDSS1
ENSG00000175061.18	445.438	-0.319222	0.134911	-2.36616	0.0179737	0.117482	SNHG29
ENSG00000136371.11	32.2882	-0.732875	0.309905	-2.36484	0.0180381	0.117772	MTHFS
ENSG00000143303.12	10.6117	-1.87513	0.792961	-2.36473	0.0180434	0.117772	RRNAD1
ENSG00000156802.13	77.8952	0.505088	0.213646	2.36414	0.0180721	0.117876	ATAD2
ENSG00000121152.10	40.8671	-0.627066	0.265307	-2.36355	0.0181008	0.11798	NCAPH
ENSG00000092853.14	83.7341	0.53744	0.227555	2.3618	0.0181862	0.118454	CLSPN
ENSG00000143333.7	17.0359	0.973479	0.412729	2.35864	0.018342	0.119384	RGS16
ENSG00000124145.6	94.3622	0.473394	0.200776	2.35782	0.0183826	0.119564	SDC4
ENSG00000170892.12	67.8231	0.590392	0.250523	2.35664	0.0184412	0.119862	TSEN34
ENSG00000121211.8	12.6708	-1.32227	0.561191	-2.35619	0.0184633	0.119868	MND1
ENSG00000167193.8	19.406	-0.94544	0.401274	-2.3561	0.0184682	0.119868	CRK
ENSG00000050426.16	18.3106	-1.17583	0.499197	-2.35544	0.0185009	0.119997	LETMD1
ENSG00000188766.12	3.67021	-2.12662	0.90383	-2.3529	0.0186278	0.120735	SPRED3
ENSG00000196352.16	237.644	0.647822	0.275365	2.3526	0.0186427	0.120747	CD55
ENSG00000116521.11	109.945	0.486225	0.206737	2.35191	0.0186775	0.120888	SCAMP3
ENSG00000100056.12	11.6492	1.28444	0.546476	2.3504	0.0187534	0.121295	ESS2
ENSG00000100938.18	26.2365	-0.869645	0.370196	-2.34914	0.0188166	0.121619	GMPR2
ENSG00000089248.7	257.169	0.355635	0.151547	2.3467	0.0189405	0.121864	ERP29
ENSG00000105402.8	32.2864	0.696753	0.296766	2.34782	0.0188837	0.121864	NAPA
ENSG00000111358.14	41.391	-0.73186	0.311879	-2.34662	0.0189447	0.121864	GTF2H3
ENSG00000167083.7	7.2168	1.32495	0.564491	2.34717	0.0189168	0.121864	GNGT2
ENSG00000186205.13	18.5615	2.71451	1.15649	2.3472	0.0189153	0.121864	MTARC1
ENSG00000186352.9	8.8399	1.56135	0.665189	2.34723	0.0189138	0.121864	ANKRD37
ENSG00000284190.1	41.8729	-0.741207	0.315867	-2.34658	0.0189466	0.121864	MIR21
ENSG00000115289.14	18.2109	-0.947801	0.404114	-2.34538	0.0190077	0.122002	PCGF1
ENSG00000124155.18	95.2011	0.461449	0.196705	2.34589	0.0189815	0.122002	PIGT
ENSG00000161888.11	152.522	0.45092	0.19224	2.34561	0.018996	0.122002	SPC24
ENSG00000161217.12	14.4797	-1.05347	0.449613	-2.34305	0.0191267	0.122681	PCYT1A
ENSG00000102804.15	164.14	-0.409864	0.175053	-2.34138	0.0192128	0.123148	TSC22D1
ENSG00000128311.14	22.6517	0.934831	0.39943	2.34041	0.0192623	0.123295	TST
ENSG00000165389.7	74.8826	0.617339	0.263803	2.34016	0.0192757	0.123295	SPTSSA
ENSG00000170421.12	859.337	0.304295	0.130018	2.3404	0.0192629	0.123295	KRT8
ENSG00000108821.14	158.773	0.369662	0.158009	2.33949	0.0193098	0.123412	COL1A1
ENSG00000130119.17	108.82	-0.443345	0.189539	-2.33908	0.0193315	0.123412	GNL3L
ENSG00000135821.19	16.2996	1.63365	0.69843	2.33903	0.019334	0.123412	GLUL
ENSG00000066651.20	16.7146	1.08281	0.463003	2.33867	0.0193527	0.123438	TRMT11
ENSG00000073111.14	15.9014	-1.09994	0.470376	-2.33843	0.0193647	0.123438	MCM2
ENSG00000159069.14	16.6458	1.0207	0.436543	2.33815	0.0193795	0.123447	FBXW5
ENSG00000126947.13	11.8252	1.04164	0.446215	2.33439	0.0195755	0.12461	ARMCX1
ENSG00000219529.2	25.778	0.927403	0.397511	2.33302	0.019647	0.12498	AP000580.1
ENSG00000003393.15	15.5848	0.956953	0.410321	2.33221	0.0196898	0.125166	ALS2
ENSG00000100949.14	7.65625	-1.5399	0.660435	-2.33165	0.0197191	0.125266	RABGGTA
ENSG00000095059.16	32.0119	-0.748844	0.321538	-2.32895	0.0198618	0.126068	DHPS
ENSG00000108946.15	85.9039	0.503534	0.216225	2.32875	0.0198725	0.126068	PRKAR1A
ENSG00000245937.8	12.6245	-1.06416	0.457021	-2.32846	0.0198876	0.126077	LINC01184
ENSG00000137720.8	23.3668	-0.809146	0.347673	-2.32732	0.0199484	0.126376	C11orf1
ENSG00000137962.13	33.8399	-0.667157	0.286716	-2.32689	0.019971	0.126433	ARHGAP29
ENSG00000152382.6	9.67106	-1.31606	0.565726	-2.32632	0.0200016	0.12654	TADA1
ENSG00000105404.11	86.8348	0.501962	0.215823	2.32581	0.0200286	0.126625	RABAC1
ENSG00000249784.1	53.9421	-0.652499	0.280698	-2.32456	0.0200956	0.126961	SCARNA22
ENSG00000059145.19	17.076	1.12616	0.48473	2.32328	0.0201643	0.127032	UNKL
ENSG00000119522.16	5.86572	-1.98925	0.856303	-2.32307	0.0201753	0.127032	DENND1A
ENSG00000133961.20	23.0512	-0.770825	0.331709	-2.3238	0.0201365	0.127032	NUMB
ENSG00000134910.14	80.786	0.464696	0.199995	2.32353	0.0201506	0.127032	STT3A
ENSG00000153044.10	21.7589	-0.869084	0.373956	-2.32403	0.020124	0.127032	CENPH
ENSG00000093144.19	64.5335	-0.520692	0.22427	-2.32172	0.0202479	0.127402	ECHDC1
ENSG00000099949.21	13.3264	-1.04302	0.449413	-2.32085	0.020295	0.127461	LZTR1
ENSG00000135678.12	35.0558	1.23909	0.533966	2.32054	0.0203114	0.127461	CPM
ENSG00000179119.15	12.4293	1.20383	0.518773	2.32053	0.0203123	0.127461	SPTY2D1
ENSG00000198890.9	4.86466	-2.23037	0.961133	-2.32056	0.0203106	0.127461	PRMT6
ENSG00000133059.17	15.2629	0.94974	0.409413	2.31976	0.0203538	0.127635	DSTYK
ENSG00000175662.18	11.0534	1.22816	0.529542	2.31928	0.0203798	0.127712	TOM1L2
ENSG00000084733.11	40.9521	-0.638399	0.275376	-2.31829	0.0204338	0.127963	RAB10
ENSG00000133398.4	159.01	-0.416556	0.179821	-2.3165	0.0205309	0.128398	MED10
ENSG00000162222.14	28.5712	-0.845867	0.365112	-2.31673	0.0205182	0.128398	TTC9C
ENSG00000125944.21	153.882	-0.359835	0.155358	-2.31617	0.0205488	0.128423	HNRNPR
ENSG00000135506.16	48.233	0.588372	0.254073	2.31576	0.0205714	0.128477	OS9
ENSG00000139974.16	10.2453	-1.26938	0.548573	-2.31397	0.0206695	0.128963	SLC38A6
ENSG00000162063.13	35.578	-0.740699	0.320118	-2.31383	0.0206769	0.128963	CCNF
ENSG00000008517.18	19.0392	0.944354	0.408612	2.31113	0.0208257	0.129576	IL32
ENSG00000104147.9	27.1566	-0.903828	0.390972	-2.31175	0.0207917	0.129576	OIP5
ENSG00000139146.14	34.3337	-0.755991	0.327136	-2.31094	0.0208362	0.129576	SINHCAF
ENSG00000173153.16	5.99104	2.11449	0.91496	2.31102	0.0208317	0.129576	ESRRA
ENSG00000214655.11	6.99598	1.64558	0.712133	2.31078	0.0208452	0.129576	ZSWIM8
ENSG00000166311.10	9.21648	1.38047	0.597637	2.30989	0.0208944	0.129794	SMPD1
ENSG00000120254.15	24.3968	-0.819602	0.35495	-2.30906	0.02094	0.129991	MTHFD1L
ENSG00000099194.6	97.6335	0.623344	0.27003	2.30842	0.0209758	0.130126	SCD
ENSG00000284425.1	7.63124	1.83255	0.794061	2.30782	0.021009	0.130245	MIR8072
ENSG00000280987.4	73.0529	0.578391	0.250763	2.30653	0.0210812	0.130605	MATR3
ENSG00000207294.1	22.6174	0.892935	0.387469	2.30453	0.0211927	0.131208	Y_RNA
ENSG00000125835.19	319.651	-0.340705	0.147958	-2.30271	0.0212952	0.131754	SNRPB
ENSG00000023330.15	52.4536	0.720718	0.313123	2.30171	0.0213514	0.132014	ALAS1
ENSG00000143198.13	376.33	0.373499	0.162432	2.29942	0.0214812	0.132721	MGST3
ENSG00000148572.16	47.1403	0.588838	0.256107	2.29918	0.0214945	0.132721	NRBF2
ENSG00000112578.10	42.0787	-0.663081	0.288482	-2.29852	0.0215321	0.132812	BYSL
ENSG00000197321.15	10.4128	-1.24894	0.543392	-2.29842	0.0215379	0.132812	SVIL
ENSG00000123908.12	14.202	-1.01938	0.443656	-2.29767	0.0215804	0.132897	AGO2
ENSG00000180425.11	6.36596	-1.51001	0.657132	-2.29788	0.0215685	0.132897	C11orf71
ENSG00000078369.18	21.5606	-0.807871	0.351702	-2.29703	0.0216169	0.133021	GNB1
ENSG00000223511.7	8.25501	-1.23068	0.53582	-2.29682	0.0216292	0.133021	AL683807.1
ENSG00000084623.11	288.624	0.317307	0.138189	2.29617	0.021666	0.13307	EIF3I
ENSG00000126088.14	137.656	0.414124	0.180346	2.29627	0.0216602	0.13307	UROD
ENSG00000117305.15	17.421	-1.06432	0.463696	-2.29531	0.0217156	0.133287	HMGCL
ENSG00000044574.8	382.016	0.399014	0.173882	2.29474	0.0217478	0.133349	HSPA5
ENSG00000143669.14	7.95029	1.53517	0.669028	2.29463	0.0217545	0.133349	LYST
ENSG00000185904.12	15.8998	0.889771	0.387819	2.2943	0.0217735	0.133377	LINC00839
ENSG00000165660.8	19.4482	-1.03486	0.451126	-2.29394	0.0217937	0.133412	ABRAXAS2
ENSG00000213626.13	32.544	-0.634917	0.2772	-2.29046	0.0219944	0.134552	LBH
ENSG00000105700.11	60.7891	-0.56602	0.247295	-2.28884	0.0220885	0.135038	KXD1
ENSG00000122566.21	757.043	-0.233896	0.102223	-2.28809	0.0221323	0.135217	HNRNPA2B1
ENSG00000095139.14	24.0977	-1.0091	0.441142	-2.28747	0.0221687	0.135261	ARCN1
ENSG00000261824.7	70.4412	-0.448564	0.196084	-2.28761	0.0221601	0.135261	LINC00662
ENSG00000140332.17	19.1826	0.918159	0.401762	2.28533	0.0222936	0.135934	TLE3
ENSG00000150787.8	68.7271	-0.560158	0.245263	-2.28391	0.0223768	0.136351	PTS
ENSG00000243660.11	8.95809	1.20374	0.527531	2.28184	0.0224985	0.137003	ZNF487
ENSG00000101040.19	19.7605	-0.94829	0.415786	-2.28071	0.0225653	0.137319	ZMYND8
ENSG00000108828.16	26.8867	0.731014	0.320795	2.27876	0.0226813	0.137934	VAT1
ENSG00000035403.18	28.4962	-0.945524	0.415319	-2.27662	0.0228087	0.138522	VCL
ENSG00000169223.15	123.462	0.408156	0.179299	2.2764	0.0228221	0.138522	LMAN2
ENSG00000197982.14	26.3474	0.777221	0.341428	2.27639	0.0228228	0.138522	C1orf122
ENSG00000147403.17	2704.38	-0.314888	0.138365	-2.27578	0.0228589	0.13865	RPL10
ENSG00000167699.13	52.0782	-0.630779	0.277231	-2.27528	0.0228889	0.138651	GLOD4
ENSG00000171992.13	17.2701	-0.911422	0.400564	-2.27534	0.0228853	0.138651	SYNPO
ENSG00000053900.11	13.9193	1.0571	0.464975	2.27345	0.0229992	0.139046	ANAPC4
ENSG00000130560.9	28.5689	0.77099	0.3391	2.27363	0.0229881	0.139046	UBAC1
ENSG00000164066.13	8.96579	1.42022	0.62463	2.27369	0.0229843	0.139046	INTU
ENSG00000059588.10	7.9115	3.30715	1.4553	2.27248	0.0230575	0.139094	TARBP1
ENSG00000066230.12	16.4997	2.38967	1.05156	2.27251	0.0230559	0.139094	SLC9A3
ENSG00000077380.16	87.7202	-0.433873	0.19095	-2.27218	0.0230754	0.139094	DYNC1I2
ENSG00000091542.9	32.1779	0.70254	0.309207	2.27207	0.0230822	0.139094	ALKBH5
ENSG00000163644.15	14.7395	1.03506	0.455447	2.27262	0.0230493	0.139094	PPM1K
ENSG00000007520.4	8.9	2.25249	0.991882	2.27093	0.0231514	0.139149	TSR3
ENSG00000013441.16	21.1675	0.847381	0.373108	2.27114	0.0231383	0.139149	CLK1
ENSG00000168497.5	6.8429	1.4044	0.618304	2.27138	0.0231242	0.139149	CAVIN2
ENSG00000244038.11	212.614	0.32368	0.142507	2.27132	0.0231274	0.139149	DDOST
ENSG00000165533.19	8.43441	-1.49635	0.659294	-2.26962	0.0232307	0.139535	TTC8
ENSG00000102144.15	711.512	0.289086	0.12739	2.2693	0.0232504	0.139562	PGK1
ENSG00000120129.6	15.9118	1.04699	0.461609	2.26813	0.0233214	0.139898	DUSP1
ENSG00000177427.13	6.93644	1.47335	0.649836	2.26727	0.0233738	0.140122	MIEF2
ENSG00000215845.11	30.0055	0.780682	0.344507	2.26608	0.0234463	0.140466	TSTD1
ENSG00000113522.14	75.4417	-2.20095	0.972105	-2.26411	0.0235672	0.141098	RAD50
ENSG00000103769.10	147.338	-0.398564	0.176217	-2.26178	0.0237109	0.141621	RAB11A
ENSG00000135404.12	488.255	0.325198	0.143749	2.26227	0.023681	0.141621	CD63
ENSG00000160886.13	220.538	0.698443	0.308817	2.26167	0.0237176	0.141621	LY6K
ENSG00000164172.19	86.4474	0.465422	0.205795	2.26158	0.0237233	0.141621	MOCS2
ENSG00000198324.13	9.98048	1.20382	0.532321	2.26146	0.0237309	0.141621	PHETA1
ENSG00000145979.18	16.8971	-0.945139	0.418185	-2.2601	0.0238153	0.141941	TBC1D7
ENSG00000254901.8	31.3088	0.750402	0.332009	2.26019	0.0238096	0.141941	BORCS8
ENSG00000179094.16	9.5517	1.15548	0.511323	2.25978	0.0238348	0.141967	PER1
ENSG00000281501.1	11.2101	1.11982	0.495789	2.25867	0.0239039	0.142286	SEPSECS-AS1
ENSG00000167522.16	25.0896	-0.750906	0.332644	-2.25739	0.0239839	0.14264	ANKRD11
ENSG00000185420.19	11.9608	-1.10396	0.489079	-2.25722	0.023994	0.14264	SMYD3
ENSG00000167264.18	13.4618	-1.2548	0.55619	-2.25607	0.0240664	0.142978	DUS2
ENSG00000146247.14	48.7307	-0.659051	0.292204	-2.25545	0.0241053	0.14303	PHIP
ENSG00000174744.14	58.7633	0.514167	0.227968	2.25544	0.024106	0.14303	BRMS1
ENSG00000047634.15	22.4376	1.22206	0.54189	2.25519	0.0241217	0.143031	SCML1
ENSG00000001461.17	8.9202	1.18611	0.526209	2.25408	0.0241914	0.143276	NIPAL3
ENSG00000114999.8	115.102	-0.398145	0.176645	-2.25393	0.0242005	0.143276	TTL
ENSG00000166963.13	23.0834	0.740044	0.328391	2.25355	0.0242248	0.143276	MAP1A
ENSG00000171451.14	18.6198	0.990936	0.43971	2.25361	0.0242205	0.143276	DSEL
ENSG00000229358.3	7.4797	1.27861	0.567815	2.25181	0.024334	0.14383	DPY19L1P1
ENSG00000100342.21	5.26186	1.50303	0.667721	2.25098	0.0243869	0.14405	APOL1
ENSG00000286185.1	4.86804	-2.0113	0.893682	-2.25058	0.0244123	0.144109	AC242842.3
ENSG00000258053.1	6.0907	1.54055	0.684686	2.25002	0.024448	0.144228	AC025575.2
ENSG00000169184.6	13.0153	-1.03522	0.460151	-2.24973	0.0244658	0.144241	MN1
ENSG00000017797.13	45.129	0.561413	0.249587	2.24937	0.0244892	0.144251	RALBP1
ENSG00000183666.17	26.3932	0.795494	0.353676	2.24922	0.0244987	0.144251	GUSBP1
ENSG00000114416.18	92.1599	-0.46032	0.204706	-2.24869	0.0245321	0.144264	FXR1
ENSG00000184903.10	11.936	-1.19597	0.531809	-2.24887	0.0245206	0.144264	IMMP2L
ENSG00000117155.16	30.3788	0.752398	0.334683	2.24809	0.0245704	0.144398	SSX2IP
ENSG00000196922.10	15.3877	-0.956396	0.425548	-2.24744	0.0246118	0.144549	ZNF252P
ENSG00000165948.11	17.3348	0.938106	0.417533	2.24678	0.0246541	0.144706	IFI27L1
ENSG00000137509.11	48.1829	0.562715	0.250518	2.24621	0.0246908	0.144738	PRCP
ENSG00000144655.15	12.4085	1.02363	0.455705	2.24626	0.0246875	0.144738	CSRNP1
ENSG00000120334.15	28.2431	-0.732431	0.326148	-2.2457	0.0247232	0.144836	CENPL
ENSG00000139697.14	26.6505	-0.865602	0.385533	-2.24521	0.0247547	0.144929	SBNO1
ENSG00000105290.13	10.9356	1.02535	0.456894	2.24417	0.0248215	0.145229	APLP1
ENSG00000147133.16	17.8275	-0.872123	0.388932	-2.24235	0.0249385	0.145821	TAF1
ENSG00000125845.7	5.87276	3.26785	1.45757	2.24198	0.0249629	0.145872	BMP2
ENSG00000117569.19	9.48847	-1.24811	0.557656	-2.23814	0.0252121	0.147098	PTBP2
ENSG00000135245.10	23.1772	0.784295	0.350476	2.2378	0.0252339	0.147098	HILPDA
ENSG00000139725.8	43.0028	0.759656	0.339471	2.23776	0.0252364	0.147098	RHOF
ENSG00000185201.16	218.471	0.561307	0.250807	2.238	0.025221	0.147098	IFITM2
ENSG00000050393.11	30.4403	0.728748	0.325907	2.23606	0.0253479	0.147346	MCUR1
ENSG00000113327.17	3.77327	-1.9495	0.87165	-2.23657	0.0253148	0.147346	GABRG2
ENSG00000122642.11	51.1919	-0.52368	0.234132	-2.23669	0.0253067	0.147346	FKBP9
ENSG00000163249.13	7.19318	1.43539	0.641887	2.23621	0.025338	0.147346	CCNYL1
ENSG00000236618.2	25.6833	-0.872881	0.390394	-2.2359	0.0253585	0.147346	PITPNA-AS1
ENSG00000162066.15	6.33601	1.50579	0.673639	2.2353	0.0253975	0.147389	AMDHD2
ENSG00000238279.1	967.393	0.489496	0.218971	2.23544	0.0253883	0.147389	BX470102.1
ENSG00000247137.9	9.7134	1.21742	0.545057	2.23357	0.0255113	0.147956	AP000873.2
ENSG00000143727.16	153.467	-0.419619	0.187921	-2.23295	0.0255521	0.1481	ACP1
ENSG00000112983.18	40.3029	0.614233	0.275195	2.232	0.0256152	0.148373	BRD8
ENSG00000168256.18	31.961	-0.713019	0.319541	-2.23139	0.0256555	0.148513	NKIRAS2
ENSG00000166681.14	266.445	0.422526	0.189388	2.231	0.0256809	0.148567	BEX3
ENSG00000131019.11	20.7286	0.866255	0.38836	2.23055	0.0257113	0.14865	ULBP3
ENSG00000088367.23	9.76403	1.30013	0.582965	2.23021	0.0257336	0.148686	EPB41L1
ENSG00000196576.15	14.6407	0.956746	0.429406	2.22807	0.0258759	0.149415	PLXNB2
ENSG00000184164.15	52.2952	0.627504	0.281719	2.22741	0.0259197	0.149575	CRELD2
ENSG00000226328.7	6.01428	-2.28814	1.02744	-2.22703	0.0259453	0.14963	NUP50-DT
ENSG00000099940.12	29.8254	0.701009	0.314876	2.2263	0.025994	0.149812	SNAP29
ENSG00000136100.14	22.5607	-0.772251	0.346912	-2.22607	0.0260093	0.149812	VPS36
ENSG00000151665.13	37.7395	-0.723784	0.325277	-2.22513	0.0260726	0.150084	PIGF
ENSG00000076043.11	142.702	0.372488	0.16755	2.22315	0.0262059	0.150477	REXO2
ENSG00000105281.12	102.077	-0.404757	0.18206	-2.2232	0.0262021	0.150477	SLC1A5
ENSG00000112033.14	11.8128	1.06506	0.479011	2.22345	0.0261852	0.150477	PPARD
ENSG00000135931.18	8.14948	1.31211	0.590155	2.22333	0.0261938	0.150477	ARMC9
ENSG00000106615.10	117.085	-0.499268	0.224611	-2.22281	0.0262287	0.150506	RHEB
ENSG00000181274.7	16.6681	1.21428	0.546335	2.22259	0.0262435	0.150506	FRAT2
ENSG00000166024.13	6.31759	-1.6384	0.737335	-2.22206	0.0262796	0.15062	R3HCC1L
ENSG00000075239.14	93.3603	0.462113	0.208077	2.22087	0.0263595	0.150798	ACAT1
ENSG00000155660.11	181.832	0.398522	0.17943	2.22105	0.0263478	0.150798	PDIA4
ENSG00000171988.19	20.1777	-0.81833	0.368421	-2.22118	0.0263385	0.150798	JMJD1C
ENSG00000127947.16	33.0947	-0.658311	0.296509	-2.2202	0.0264049	0.150965	PTPN12
ENSG00000166086.13	5.91988	1.35227	0.609195	2.21977	0.0264346	0.151041	JAM3
ENSG00000165891.16	9.48902	1.19382	0.538072	2.21869	0.0265077	0.151365	E2F7
ENSG00000166986.15	75.8264	-0.563542	0.254076	-2.21801	0.0265541	0.151537	MARS1
ENSG00000107821.15	7.09144	1.64804	0.743375	2.21697	0.0266251	0.151848	KAZALD1
ENSG00000236287.8	14.4386	-1.07822	0.486467	-2.21643	0.0266624	0.151967	ZBED5
ENSG00000013588.9	141.621	0.462111	0.208681	2.21444	0.0267983	0.152554	GPRC5A
ENSG00000123545.6	44.4914	-0.742215	0.335148	-2.21459	0.0267885	0.152554	NDUFAF4
ENSG00000131446.17	17.6824	0.961621	0.434579	2.21276	0.0269139	0.153024	MGAT1
ENSG00000221944.9	60.7254	0.721931	0.326228	2.21296	0.0269001	0.153024	TIGD1
ENSG00000123124.14	10.1229	1.11316	0.503174	2.21227	0.026948	0.153124	WWP1
ENSG00000130827.6	10.672	1.06865	0.483151	2.21183	0.0269783	0.153203	PLXNA3
ENSG00000168765.17	17.8954	0.854192	0.386332	2.21103	0.0270338	0.153424	GSTM4
ENSG00000171928.14	33.7247	-0.736171	0.332994	-2.21077	0.027052	0.153433	TVP23B
ENSG00000101945.17	37.7642	-0.678475	0.306979	-2.21017	0.0270935	0.153574	SUV39H1
ENSG00000094914.14	50.3789	-0.60407	0.273428	-2.20924	0.0271577	0.153844	AAAS
ENSG00000204370.13	165.988	-0.356414	0.161409	-2.20814	0.0272344	0.154184	SDHD
ENSG00000126581.13	45.1378	0.604186	0.273768	2.20693	0.0273191	0.154406	BECN1
ENSG00000175054.16	10.7984	-1.23953	0.561635	-2.20701	0.0273136	0.154406	ATR
ENSG00000185187.13	10.4584	1.46062	0.661854	2.20686	0.0273236	0.154406	SIGIRR
ENSG00000115295.20	9.08235	-1.14902	0.520878	-2.20593	0.0273892	0.154682	CLIP4
ENSG00000132406.12	7.3652	-1.62899	0.738831	-2.20482	0.0274671	0.155027	TMEM128
ENSG00000104472.10	67.9347	-0.548721	0.249101	-2.20281	0.0276084	0.155071	CHRAC1
ENSG00000106367.15	76.1633	0.49707	0.225526	2.20405	0.0275208	0.155071	AP1S1
ENSG00000108306.13	22.1782	-0.772177	0.350391	-2.20376	0.0275412	0.155071	FBXL20
ENSG00000109089.7	12.8409	1.25953	0.571906	2.20234	0.0276412	0.155071	CDR2L
ENSG00000113273.17	7.55443	1.36722	0.620684	2.20276	0.0276117	0.155071	ARSB
ENSG00000120509.10	85.4409	0.482143	0.218918	2.20239	0.0276374	0.155071	PDZD11
ENSG00000130772.14	17.8293	-0.972043	0.441018	-2.20409	0.027518	0.155071	MED18
ENSG00000152332.16	28.0646	0.707109	0.321074	2.20233	0.0276423	0.155071	UHMK1
ENSG00000160785.13	10.4774	1.32685	0.602202	2.20332	0.027572	0.155071	SLC25A44
ENSG00000166741.8	228.435	-0.335521	0.152287	-2.20322	0.0275796	0.155071	NNMT
ENSG00000054277.14	78.6664	-4.22594	1.91977	-2.20128	0.0277162	0.155392	OPN3
ENSG00000260032.2	20.9885	0.77843	0.353732	2.20062	0.0277629	0.15556	NORAD
ENSG00000171314.9	320.342	0.369529	0.16794	2.20036	0.0277816	0.15557	PGAM1
ENSG00000117748.10	52.7762	-0.539116	0.245306	-2.19773	0.0279683	0.156521	RPA2
ENSG00000148143.13	7.37594	-1.25263	0.570122	-2.19713	0.028011	0.156665	ZNF462
ENSG00000151388.11	14.1726	0.955888	0.435371	2.19557	0.0281226	0.1571	ADAMTS12
ENSG00000170456.16	6.62169	-1.78831	0.814483	-2.19563	0.0281183	0.1571	DENND5B
ENSG00000068028.17	13.6804	-1.2031	0.548437	-2.1937	0.0282573	0.157748	RASSF1
ENSG00000153015.16	36.8618	-0.604468	0.275575	-2.19348	0.0282728	0.157748	CWC27
ENSG00000035499.13	14.8568	-0.904393	0.412628	-2.19178	0.0283951	0.158335	DEPDC1B
ENSG00000053254.15	6.74522	-1.36591	0.623388	-2.19111	0.0284437	0.158416	FOXN3
ENSG00000185009.12	25.1783	-0.795157	0.362868	-2.19131	0.0284292	0.158416	AP3M1
ENSG00000084693.16	26.2287	0.721791	0.329463	2.19081	0.0284656	0.158442	AGBL5
ENSG00000128309.16	46.9105	-0.561777	0.256526	-2.18994	0.0285285	0.158697	MPST
ENSG00000138061.12	9.15373	2.32651	1.06271	2.18921	0.0285815	0.158892	CYP1B1
ENSG00000150779.12	106.777	-0.578032	0.264064	-2.18899	0.0285977	0.158892	TIMM8B
ENSG00000112697.17	42.7695	0.610134	0.27877	2.18866	0.0286214	0.158928	TMEM30A
ENSG00000261801.6	9.49839	-1.07127	0.489534	-2.18835	0.0286441	0.158959	LOXL1-AS1
ENSG00000112715.24	12.5711	1.29038	0.589903	2.18745	0.0287096	0.159227	VEGFA
ENSG00000131473.17	54.4613	0.640965	0.293402	2.1846	0.0289183	0.160097	ACLY
ENSG00000171497.5	51.8422	-0.553231	0.253198	-2.18498	0.0288906	0.160097	PPID
ENSG00000176244.7	7.11986	1.24183	0.568413	2.18472	0.028909	0.160097	ACBD7
ENSG00000179218.14	645.1	0.278862	0.127734	2.18314	0.0290257	0.160595	CALR
ENSG00000114686.9	115.464	-0.434352	0.198985	-2.18283	0.029048	0.160622	MRPL3
ENSG00000126247.11	62.3412	0.499865	0.229023	2.1826	0.0290654	0.160623	CAPNS1
ENSG00000105821.15	38.4009	0.654841	0.300267	2.18087	0.0291933	0.161198	DNAJC2
ENSG00000182173.13	8.76103	1.41922	0.650803	2.18072	0.0292044	0.161198	TSEN54
ENSG00000171703.17	12.2223	-1.08234	0.496758	-2.17882	0.0293453	0.16188	TCEA2
ENSG00000196678.14	15.2655	0.977611	0.449073	2.17696	0.0294838	0.162547	ERI2
ENSG00000186193.9	8.57023	-1.5263	0.701672	-2.17524	0.0296125	0.163159	SAPCD2
ENSG00000173163.10	46.3904	-0.546551	0.251326	-2.17467	0.0296549	0.163199	COMMD1
ENSG00000175376.9	25.8536	0.765253	0.351868	2.17483	0.0296428	0.163199	EIF1AD
ENSG00000282988.2	3.97487	-2.15756	0.992853	-2.17309	0.0297734	0.163753	AL031777.2
ENSG00000048649.13	19.0761	-0.80675	0.371391	-2.17224	0.0298377	0.163766	RSF1
ENSG00000133773.12	37.1112	-0.749163	0.344901	-2.17211	0.0298472	0.163766	CCDC59
ENSG00000167645.17	69.4761	0.521045	0.239871	2.17219	0.0298413	0.163766	YIF1B
ENSG00000182473.22	29.9244	0.735676	0.338626	2.17253	0.0298157	0.163766	EXOC7
ENSG00000268104.3	29.794	0.89065	0.41008	2.17189	0.029864	0.163766	SLC6A14
ENSG00000077152.11	163.792	-0.383159	0.176461	-2.17135	0.0299044	0.16389	UBE2T
ENSG00000124523.16	10.6275	-1.41831	0.653354	-2.17081	0.0299457	0.164019	SIRT5
ENSG00000126432.14	284.721	0.338313	0.156028	2.16828	0.0301372	0.164873	PRDX5
ENSG00000130713.16	42.9197	-0.655621	0.302362	-2.16833	0.0301336	0.164873	EXOSC2
ENSG00000108055.10	124.242	-0.376915	0.173869	-2.16781	0.0301731	0.164972	SMC3
ENSG00000056291.17	9.15587	-1.09042	0.503363	-2.16627	0.0302909	0.165519	NPFFR2
ENSG00000160113.5	5.17721	-4.3442	2.00598	-2.16563	0.0303394	0.165686	NR2F6
ENSG00000104687.14	49.6791	-0.609321	0.281584	-2.1639	0.0304717	0.166311	GSR
ENSG00000120694.20	44.8854	0.632475	0.292328	2.16358	0.0304966	0.166348	HSPH1
ENSG00000100726.15	12.7192	1.22346	0.565731	2.16263	0.03057	0.166651	TELO2
ENSG00000141424.13	49.4282	0.615559	0.284766	2.16163	0.0306469	0.166729	SLC39A6
ENSG00000158164.7	40.5093	0.569689	0.263562	2.1615	0.0306565	0.166729	TMSB15A
ENSG00000163935.14	7.23236	-1.42939	0.661213	-2.16177	0.0306357	0.166729	SFMBT1
ENSG00000258782.3	14.528	1.02436	0.473858	2.16174	0.0306379	0.166729	AL121694.1
ENSG00000106443.17	11.5698	-1.13414	0.524773	-2.16121	0.0306792	0.166755	PHF14
ENSG00000074800.16	1521.65	0.246764	0.114191	2.16097	0.0306976	0.166758	ENO1
ENSG00000067369.14	26.3145	-0.868291	0.401913	-2.1604	0.0307418	0.166802	TP53BP1
ENSG00000157379.14	9.58824	1.27146	0.588502	2.16049	0.0307344	0.166802	DHRS1
ENSG00000130766.5	17.7315	0.914817	0.423608	2.15958	0.030805	0.166949	SESN2
ENSG00000181991.16	75.4404	-0.475975	0.220389	-2.15971	0.0307954	0.166949	MRPS11
ENSG00000008988.10	2496.35	0.328339	0.152219	2.15702	0.0310044	0.167348	RPS20
ENSG00000108559.12	42.423	-0.66586	0.308696	-2.15701	0.0310051	0.167348	NUP88
ENSG00000120029.13	24.3811	0.918524	0.425707	2.15765	0.0309554	0.167348	ARMH3
ENSG00000127774.7	50.7298	-0.671964	0.31144	-2.15761	0.0309585	0.167348	EMC6
ENSG00000169019.11	41.3469	-0.567225	0.262961	-2.15707	0.0310005	0.167348	COMMD8
ENSG00000256028.2	78.1895	0.562234	0.260539	2.15796	0.0309306	0.167348	AC026362.1
ENSG00000270066.3	7.92247	-2.55291	1.18297	-2.15805	0.030924	0.167348	AL356488.2
ENSG00000109689.17	6.26002	1.90576	0.884157	2.15546	0.0311262	0.167641	STIM2
ENSG00000114735.10	7.58154	-1.53044	0.709929	-2.15576	0.0311024	0.167641	HEMK1
ENSG00000160753.16	19.7018	0.834299	0.387048	2.15554	0.0311195	0.167641	RUSC1
ENSG00000164244.21	25.5473	-0.714197	0.331354	-2.15539	0.0311317	0.167641	PRRC1
ENSG00000076003.5	31.0163	-0.78787	0.365749	-2.15413	0.0312299	0.167877	MCM6
ENSG00000078140.14	93.2628	-0.437741	0.203193	-2.15431	0.0312155	0.167877	UBE2K
ENSG00000125247.15	10.3559	-1.29104	0.599303	-2.15423	0.031222	0.167877	TMTC4
ENSG00000135362.14	24.4927	0.741788	0.344411	2.15379	0.0312567	0.167923	PRR5L
ENSG00000101017.14	33.5129	0.576288	0.267631	2.15329	0.0312959	0.168036	CD40
ENSG00000132780.17	161.135	-0.344474	0.160014	-2.15278	0.0313361	0.168057	NASP
ENSG00000164649.20	145.62	-0.400177	0.185878	-2.1529	0.0313268	0.168057	CDCA7L
ENSG00000113719.16	49.2058	0.624967	0.290446	2.15175	0.0314168	0.168393	ERGIC1
ENSG00000196199.14	47.5839	0.571365	0.265608	2.15116	0.0314635	0.168545	MPHOSPH8
ENSG00000240898.1	8.95265	1.20416	0.560039	2.15013	0.0315448	0.168883	AC132942.1
ENSG00000071243.16	16.0621	-0.943094	0.438958	-2.14848	0.0316754	0.169289	ING3
ENSG00000106462.11	24.4215	0.841253	0.391525	2.14865	0.0316618	0.169289	EZH2
ENSG00000276368.2	33.2149	-0.67655	0.314838	-2.14888	0.0316435	0.169289	H2AC14
ENSG00000215837.7	7.47179	1.23798	0.576478	2.14749	0.0317544	0.169613	SDHAP2
ENSG00000149923.14	58.3147	-0.494284	0.230305	-2.14621	0.0318559	0.170057	PPP4C
ENSG00000278535.5	11.027	1.04768	0.488272	2.14568	0.0318984	0.170186	DHRS11
ENSG00000149089.13	36.5461	-0.639475	0.298072	-2.14537	0.0319232	0.17022	APIP
ENSG00000172986.13	12.6861	-1.10741	0.516529	-2.14394	0.0320377	0.170634	GXYLT2
ENSG00000177889.10	120.957	-0.427359	0.199325	-2.14403	0.0320306	0.170634	UBE2N
ENSG00000212724.3	5.28507	1.45468	0.678655	2.14348	0.0320749	0.170734	KRTAP2-3
ENSG00000130193.8	14.5522	1.34488	0.627676	2.14263	0.0321426	0.170898	THEM6
ENSG00000163507.14	28.5344	0.741957	0.346258	2.14279	0.0321302	0.170898	CIP2A
ENSG00000175455.16	36.6168	-0.643076	0.300262	-2.14172	0.0322163	0.171192	CCDC14
ENSG00000121390.19	21.4687	0.775359	0.362157	2.14095	0.0322782	0.171315	PSPC1
ENSG00000171295.13	7.93912	1.35325	0.632108	2.14085	0.0322859	0.171315	ZNF440
ENSG00000185880.13	10.1704	-1.21079	0.565595	-2.14074	0.032295	0.171315	TRIM69
ENSG00000128965.13	8.22105	-1.59007	0.743004	-2.14005	0.0323505	0.171512	CHAC1
ENSG00000006634.8	36.3766	-0.606289	0.283448	-2.13898	0.0324372	0.171612	DBF4
ENSG00000073578.17	144.622	0.494899	0.231322	2.13944	0.0324	0.171612	SDHA
ENSG00000120913.23	78.1348	-0.490257	0.229206	-2.13894	0.0324408	0.171612	PDLIM2
ENSG00000121671.12	16.6558	0.880115	0.411656	2.13799	0.0325177	0.171612	CRY2
ENSG00000164118.13	7.66063	-1.42417	0.666074	-2.13815	0.0325043	0.171612	CEP44
ENSG00000168397.17	23.1588	-0.721816	0.337553	-2.13838	0.0324859	0.171612	ATG4B
ENSG00000196923.14	62.8066	0.543404	0.254152	2.1381	0.0325083	0.171612	PDLIM7
ENSG00000204427.12	17.6366	0.976941	0.456751	2.13889	0.0324446	0.171612	ABHD16A
ENSG00000183098.11	4.21365	-1.68227	0.787285	-2.1368	0.032614	0.172022	GPC6
ENSG00000087842.11	61.4141	0.601851	0.281758	2.13605	0.0326749	0.172148	PIR
ENSG00000234127.9	16.4063	1.02393	0.479322	2.13621	0.0326621	0.172148	TRIM26
ENSG00000215193.13	20.1751	-0.840154	0.393418	-2.13553	0.0327179	0.172276	PEX26
ENSG00000258984.5	5.58987	2.09032	0.979365	2.13436	0.0328133	0.17268	UBE2F-SCLY
ENSG00000159231.6	8.6751	2.55378	1.1968	2.13384	0.0328558	0.172805	CBR3
ENSG00000106299.8	21.5226	-0.963311	0.451819	-2.13208	0.0330007	0.173469	WASL
ENSG00000198554.12	30.8353	-0.608593	0.285533	-2.13142	0.0330542	0.173652	WDHD1
ENSG00000065243.20	33.3724	-0.731279	0.343462	-2.12914	0.0332427	0.173755	PKN2
ENSG00000102265.12	872.458	0.293901	0.138005	2.12964	0.033201	0.173755	TIMP1
ENSG00000108100.18	14.2353	-0.907662	0.426004	-2.13064	0.0331185	0.173755	CCNY
ENSG00000127884.5	232.195	0.343788	0.161449	2.12939	0.0332217	0.173755	ECHS1
ENSG00000205213.14	6.30634	2.11502	0.993039	2.12984	0.0331847	0.173755	LGR4
ENSG00000243943.10	17.1217	0.87685	0.411633	2.13017	0.0331575	0.173755	ZNF512
ENSG00000255152.8	13.0068	-1.00006	0.469627	-2.12947	0.0332151	0.173755	MSH5-SAPCD1
ENSG00000256591.5	7.91669	-1.33771	0.627777	-2.13087	0.0330999	0.173755	AP003108.2
ENSG00000270820.6	6.06117	1.90114	0.892824	2.12935	0.033225	0.173755	AC016727.1
ENSG00000115306.16	36.3479	-0.610797	0.28692	-2.1288	0.0332704	0.173802	SPTBN1
ENSG00000164104.12	245.282	-0.329083	0.154681	-2.12749	0.0333792	0.174272	HMGB2
ENSG00000083093.10	6.93618	-1.8165	0.854109	-2.12678	0.0334384	0.174369	PALB2
ENSG00000111275.13	17.0182	0.829298	0.389984	2.12649	0.0334623	0.174369	ALDH2
ENSG00000141664.10	13.0114	-1.42397	0.669525	-2.12684	0.0334333	0.174369	ZCCHC2
ENSG00000198042.11	22.0321	-0.826378	0.388635	-2.12636	0.0334732	0.174369	MAK16
ENSG00000154473.18	262.191	-0.348344	0.163905	-2.12528	0.0335629	0.174738	BUB3
ENSG00000119953.14	39.4844	-0.614548	0.289263	-2.12453	0.033626	0.17487	SMNDC1
ENSG00000146670.10	43.5778	0.629962	0.296498	2.12467	0.0336137	0.17487	CDCA5
ENSG00000174748.22	2307.08	-0.284893	0.134131	-2.124	0.0336705	0.175003	RPL15
ENSG00000067829.19	45.3085	0.592865	0.279233	2.12319	0.0337382	0.175257	IDH3G
ENSG00000134363.12	5.45043	1.37783	0.649644	2.12089	0.0339307	0.176158	FST
ENSG00000198231.13	22.525	-0.726586	0.342751	-2.11987	0.0340172	0.176508	DDX42
ENSG00000106993.12	14.5667	1.07964	0.509595	2.11863	0.0341219	0.176853	CDC37L1
ENSG00000109670.16	7.89441	1.19289	0.563047	2.11863	0.0341219	0.176853	FBXW7
ENSG00000130429.15	96.0581	0.487871	0.230331	2.11813	0.0341642	0.17694	ARPC1B
ENSG00000210184.1	143.329	-1.1214	0.529469	-2.11798	0.0341768	0.17694	MT-TS2
ENSG00000107438.9	62.3699	-0.54532	0.257567	-2.1172	0.0342429	0.176985	PDLIM1
ENSG00000122435.10	18.7371	-0.968395	0.457331	-2.11749	0.0342179	0.176985	TRMT13
ENSG00000132646.11	162.395	0.346383	0.163599	2.11727	0.0342372	0.176985	PCNA
ENSG00000115204.15	72.7351	0.432005	0.204125	2.11637	0.0343132	0.177221	MPV17
ENSG00000144136.11	63.5257	0.612961	0.289669	2.11607	0.0343386	0.177221	SLC20A1
ENSG00000243137.8	8.28503	1.17392	0.554786	2.11599	0.0343459	0.177221	PSG4
ENSG00000174353.17	44.2434	0.661739	0.312803	2.11552	0.034386	0.177231	STAG3L3
ENSG00000179134.15	10.8955	1.08638	0.513488	2.11568	0.034372	0.177231	SAMD4B
ENSG00000113083.14	42.8134	0.538501	0.254693	2.11432	0.0344881	0.177602	LOX
ENSG00000120738.8	14.3552	-0.934959	0.442224	-2.11422	0.0344964	0.177602	EGR1
ENSG00000204463.12	22.079	0.815303	0.386334	2.11036	0.0348275	0.179207	BAG6
ENSG00000243147.8	394.107	-0.38101	0.180574	-2.11	0.0348588	0.179268	MRPL33
ENSG00000113621.15	49.7557	0.543828	0.257922	2.1085	0.0349881	0.179833	TXNDC15
ENSG00000067113.17	11.5382	1.03148	0.489313	2.10802	0.0350289	0.179943	PLPP1
ENSG00000178177.16	5.91278	-1.40862	0.668361	-2.10757	0.0350682	0.179997	LCORL
ENSG00000250317.8	23.9172	-0.746076	0.354018	-2.10745	0.0350782	0.179997	SMIM20
ENSG00000240356.6	12.8839	-1.13059	0.536653	-2.10675	0.0351395	0.180211	RPL23AP7
ENSG00000267041.6	9.50958	1.07703	0.511435	2.10589	0.0352136	0.180492	ZNF850
ENSG00000183765.22	40.9213	-0.723112	0.343418	-2.10563	0.0352363	0.180508	CHEK2
ENSG00000142279.13	19.509	0.803052	0.381474	2.10513	0.0352803	0.180562	WTIP
ENSG00000165752.17	23.4161	1.06093	0.504007	2.105	0.0352917	0.180562	STK32C
ENSG00000185022.12	7.84426	1.60697	0.763467	2.10484	0.0353053	0.180562	MAFF
ENSG00000174243.10	53.1547	-0.608206	0.289088	-2.10388	0.0353893	0.180892	DDX23
ENSG00000010803.16	9.14586	-1.28657	0.611804	-2.10291	0.035474	0.181225	SCMH1
ENSG00000085449.15	25.1952	0.65235	0.310397	2.10166	0.035583	0.181281	WDFY1
ENSG00000100209.11	29.7229	-0.685056	0.325923	-2.10189	0.0355625	0.181281	HSCB
ENSG00000105677.12	151.984	0.423504	0.201467	2.1021	0.0355449	0.181281	TMEM147
ENSG00000149476.15	8.12725	-1.57383	0.748549	-2.1025	0.0355094	0.181281	TKFC
ENSG00000198910.14	17.5648	-0.965054	0.459167	-2.10175	0.0355752	0.181281	L1CAM
ENSG00000144785.8	131.329	0.518423	0.24688	2.0999	0.0357376	0.181969	AC073896.1
ENSG00000278763.1	7.84392	1.49369	0.711526	2.09928	0.0357919	0.182145	FAM27B
ENSG00000139618.16	8.61182	-1.24354	0.59259	-2.09848	0.0358626	0.182405	BRCA2
ENSG00000137486.17	6.60489	-1.65981	0.791229	-2.09776	0.0359262	0.182628	ARRB1
ENSG00000101182.15	716.174	0.258248	0.123152	2.09698	0.035995	0.182877	PSMA7
ENSG00000081154.12	158.869	-0.336082	0.160287	-2.09675	0.0360161	0.182885	PCNP
ENSG00000099204.20	43.7816	-0.526882	0.251349	-2.09622	0.0360631	0.183023	ABLIM1
ENSG00000125657.5	18.9932	0.970265	0.462965	2.09576	0.0361032	0.183126	TNFSF9
ENSG00000055211.14	25.8593	0.682926	0.325957	2.09514	0.0361584	0.183306	GINM1
ENSG00000198825.15	10.3309	1.05844	0.505373	2.09438	0.0362265	0.18355	INPP5F
ENSG00000122705.17	184.491	0.334958	0.160018	2.09325	0.0363264	0.183855	CLTA
ENSG00000242529.1	13.2952	1.09018	0.520778	2.09338	0.0363155	0.183855	AHCYP8
ENSG00000100300.18	179.208	0.39045	0.186638	2.09202	0.0364368	0.184313	TSPO
ENSG00000254505.11	26.13	-1.70458	0.815027	-2.09143	0.0364891	0.184477	CHMP4A
ENSG00000204381.11	26.8374	0.63575	0.304016	2.09118	0.0365123	0.184494	LAYN
ENSG00000104408.10	395.648	-0.23703	0.113389	-2.09042	0.0365803	0.184736	EIF3E
ENSG00000166908.18	15.5291	1.01171	0.484039	2.09014	0.0366056	0.184764	PIP4K2C
ENSG00000136003.16	104.212	0.432493	0.207033	2.08901	0.036707	0.185174	ISCU
ENSG00000176386.9	84.739	0.446211	0.213645	2.08857	0.0367469	0.185275	CDC26
ENSG00000213859.6	13.657	0.917119	0.439228	2.08803	0.0367955	0.185419	KCTD11
ENSG00000026025.16	753.234	0.287229	0.137585	2.08765	0.0368292	0.185488	VIM
ENSG00000140525.19	33.3919	0.668377	0.320237	2.08713	0.0368761	0.185623	FANCI
ENSG00000072682.18	40.73	0.558057	0.267556	2.08576	0.0370006	0.185947	P4HA2
ENSG00000111671.9	9.49756	1.21646	0.583206	2.08582	0.0369946	0.185947	SPSB2
ENSG00000130305.17	48.0954	-0.556412	0.266759	-2.08583	0.0369942	0.185947	NSUN5
ENSG00000089916.18	15.9482	0.888178	0.425995	2.08495	0.0370737	0.186011	GPATCH2L
ENSG00000141741.12	75.0412	0.471432	0.226098	2.08508	0.037062	0.186011	MIEN1
ENSG00000240344.9	30.0863	-0.718683	0.344691	-2.08501	0.0370686	0.186011	PPIL3
ENSG00000114796.16	8.49613	1.21484	0.583427	2.08225	0.0373193	0.187142	KLHL24
ENSG00000175220.12	24.2224	0.748762	0.359672	2.08179	0.0373617	0.187253	ARHGAP1
ENSG00000165283.16	271.595	-0.344987	0.165751	-2.08136	0.037401	0.187349	STOML2
ENSG00000179750.16	162.155	0.331976	0.159578	2.08033	0.0374949	0.187718	APOBEC3B
ENSG00000069509.6	33.7199	-0.704204	0.338719	-2.07902	0.0376157	0.188221	FUNDC1
ENSG00000229018.5	17.9659	0.844147	0.406098	2.07868	0.037647	0.188276	PMS2P7
ENSG00000105341.19	35.3822	-0.607696	0.292526	-2.07741	0.0377636	0.188655	DMAC2
ENSG00000148516.21	20.8393	-0.71569	0.344507	-2.07743	0.0377615	0.188655	ZEB1
ENSG00000102178.13	26.1645	-0.81081	0.390415	-2.07679	0.0378212	0.188841	UBL4A
ENSG00000183072.10	5.17572	1.54691	0.745027	2.07632	0.0378643	0.18894	NKX2-5
ENSG00000196110.8	6.88004	1.1878	0.572123	2.07613	0.0378818	0.18894	ZNF699
ENSG00000126456.16	21.7104	0.799478	0.38523	2.07533	0.0379564	0.18921	IRF3
ENSG00000146278.11	17.3689	0.918502	0.442655	2.07498	0.0379882	0.189266	PNRC1
ENSG00000086289.12	17.416	0.836672	0.403648	2.07278	0.038193	0.190185	EPDR1
ENSG00000159596.7	44.1616	-0.638006	0.307922	-2.07197	0.038268	0.190456	TMEM69
ENSG00000057935.14	23.1111	0.721075	0.348108	2.07141	0.0383202	0.190588	MTA3
ENSG00000112514.18	307.013	0.36239	0.174981	2.07103	0.0383563	0.190588	CUTA
ENSG00000186522.15	48.278	-0.527546	0.254726	-2.07103	0.0383556	0.190588	SEPTIN10
ENSG00000170638.9	11.443	1.04167	0.503086	2.07055	0.0384007	0.190706	TRABD
ENSG00000165416.15	68.6817	-0.463222	0.223963	-2.0683	0.0386121	0.191653	SUGT1
ENSG00000100395.15	22.7179	-0.741242	0.358564	-2.06726	0.0387101	0.19194	L3MBTL2
ENSG00000169583.13	7.36512	1.55756	0.753528	2.06702	0.0387321	0.19194	CLIC3
ENSG00000206562.12	19.8233	-0.831238	0.402101	-2.06724	0.0387119	0.19194	METTL6
ENSG00000117650.13	66.1215	0.523818	0.253451	2.06674	0.0387586	0.191969	NEK2
ENSG00000156787.17	30.2671	-0.612127	0.296256	-2.06621	0.0388088	0.192115	TBC1D31
ENSG00000090266.13	440.837	0.339453	0.164406	2.06473	0.0389487	0.192655	NDUFB2
ENSG00000264067.1	10.9599	-0.963588	0.466716	-2.06461	0.0389595	0.192655	AC005291.1
ENSG00000092201.10	172.254	-0.341868	0.165748	-2.06258	0.0391524	0.193506	SUPT16H
ENSG00000105755.8	28.9718	0.650941	0.316069	2.05949	0.0394475	0.194671	ETHE1
ENSG00000123636.18	11.8975	-1.01631	0.493394	-2.05984	0.0394143	0.194671	BAZ2B
ENSG00000165434.8	16.1297	0.783263	0.380327	2.05945	0.0394512	0.194671	PGM2L1
ENSG00000215271.9	6.82221	1.62488	0.790105	2.05654	0.0397304	0.195944	HOMEZ
ENSG00000135040.16	35.2027	0.593282	0.288517	2.05632	0.0397519	0.195946	NAA35
ENSG00000010278.14	214.867	-0.321143	0.156204	-2.05591	0.0397908	0.196033	CD9
ENSG00000113712.19	81.8611	-0.443317	0.215656	-2.05566	0.039815	0.196048	CSNK1A1
ENSG00000170584.11	83.881	-0.432712	0.210531	-2.05534	0.0398464	0.196099	NUDCD2
ENSG00000116793.16	22.9565	0.77623	0.377813	2.05454	0.0399238	0.196375	PHTF1
ENSG00000006638.13	5.69041	2.89085	1.40724	2.05427	0.0399498	0.196399	TBXA2R
ENSG00000005884.18	26.3711	-0.654958	0.318896	-2.05383	0.039992	0.196502	ITGA3
ENSG00000164346.10	90.3138	0.446545	0.217496	2.05312	0.0400607	0.196616	NSA2
ENSG00000167272.11	94.3978	0.539735	0.262909	2.05293	0.0400789	0.196616	POP5
ENSG00000248161.5	9.6488	-1.11795	0.544508	-2.05313	0.04006	0.196616	AC098487.1
ENSG00000102978.13	46.434	0.533252	0.259788	2.05264	0.0401077	0.196653	POLR2C
ENSG00000069956.12	13.3835	-0.976425	0.476029	-2.05119	0.0402485	0.196746	MAPK6
ENSG00000071553.17	65.8487	0.459307	0.223828	2.05206	0.0401642	0.196746	ATP6AP1
ENSG00000100908.14	15.5335	-0.931078	0.453795	-2.05176	0.0401929	0.196746	EMC9
ENSG00000102897.10	17.0601	-1.0257	0.500014	-2.05135	0.0402326	0.196746	LYRM1
ENSG00000178913.8	81.5132	-0.443923	0.21637	-2.05168	0.0402003	0.196746	TAF7
ENSG00000198538.11	13.4878	0.997248	0.486194	2.05113	0.040254	0.196746	ZNF28
ENSG00000168411.14	30.2695	-0.684764	0.3339	-2.0508	0.040286	0.196798	RFWD3
ENSG00000104549.12	91.0608	0.381942	0.186264	2.05054	0.0403121	0.196822	SQLE
ENSG00000110042.8	21.0105	0.840316	0.410171	2.0487	0.0404918	0.197491	DTX4
ENSG00000247271.7	9.23645	-1.4551	0.710251	-2.04871	0.0404901	0.197491	ZBED5-AS1
ENSG00000104852.15	37.9968	0.575654	0.281113	2.04777	0.0405825	0.197725	SNRNP70
ENSG00000138101.18	7.48779	1.21731	0.594442	2.04782	0.0405774	0.197725	DTNB
ENSG00000025770.19	22.6949	0.787805	0.384757	2.04754	0.0406053	0.197732	NCAPH2
ENSG00000185043.12	121.364	0.409092	0.200217	2.04325	0.0410281	0.199686	CIB1
ENSG00000111615.14	52.0448	-0.601388	0.294409	-2.04269	0.0410829	0.199828	KRR1
ENSG00000185115.6	8.06872	1.19237	0.583775	2.04251	0.0411005	0.199828	NSMCE3
ENSG00000150753.12	1077.07	-0.225058	0.110204	-2.04219	0.0411329	0.199881	CCT5
ENSG00000050405.13	74.154	0.526461	0.25792	2.04118	0.041233	0.200166	LIMA1
ENSG00000091947.10	30.5989	-0.656993	0.321872	-2.04116	0.0412348	0.200166	TMEM101
ENSG00000113272.14	12.2063	-1.06999	0.525117	-2.03761	0.0415885	0.201777	THG1L
ENSG00000129195.16	53.092	0.502938	0.246856	2.03738	0.0416123	0.201787	PIMREG
ENSG00000147439.13	10.3904	-1.14156	0.560701	-2.03596	0.0417546	0.201948	BIN3
ENSG00000168092.14	61.3352	-0.570569	0.280212	-2.0362	0.0417299	0.201948	PAFAH1B2
ENSG00000173540.13	18.1786	0.817356	0.401398	2.03628	0.0417227	0.201948	GMPPB
ENSG00000229852.4	4.88856	1.47138	0.7226	2.03623	0.0417269	0.201948	AC019205.1
ENSG00000260289.2	10.7021	-0.976336	0.479535	-2.03601	0.0417495	0.201948	AC093515.1
ENSG00000109323.11	20.5284	0.8232	0.404374	2.03574	0.0417768	0.20195	MANBA
ENSG00000137310.12	23.6056	0.704477	0.34612	2.03535	0.0418153	0.202031	TCF19
ENSG00000213672.8	8.41434	1.28826	0.63309	2.03487	0.0418639	0.20216	NCKIPSD
ENSG00000154511.12	11.2884	-0.939814	0.461958	-2.03441	0.0419101	0.202278	DIPK1A
ENSG00000107104.20	14.1999	1.16576	0.573086	2.03418	0.0419335	0.202285	KANK1
ENSG00000171865.10	39.9117	-0.646671	0.318169	-2.03248	0.0421054	0.203009	RNASEH1
ENSG00000150977.10	19.7169	0.766984	0.377494	2.03178	0.0421763	0.203245	RILPL2
ENSG00000100982.12	16.8096	-0.901444	0.443839	-2.03102	0.0422534	0.203498	PCIF1
ENSG00000103021.9	6.29981	-1.8529	0.912574	-2.03041	0.0423154	0.203498	CCDC113
ENSG00000113407.14	256.263	-0.331757	0.163413	-2.03018	0.0423386	0.203498	TARS1
ENSG00000115355.17	17.3427	-0.908723	0.447493	-2.0307	0.0422858	0.203498	CCDC88A
ENSG00000214087.8	47.1405	-0.518391	0.255328	-2.0303	0.0423263	0.203498	ARL16
ENSG00000065559.15	7.58408	-1.3827	0.681335	-2.0294	0.0424176	0.203772	MAP2K4
ENSG00000142327.13	13.314	-0.924812	0.455961	-2.02827	0.0425326	0.204218	RNPEPL1
ENSG00000181449.4	3.41858	-1.91265	0.943297	-2.02762	0.042599	0.204431	SOX2
ENSG00000143774.16	145.689	0.373676	0.184331	2.0272	0.0426415	0.204529	GUK1
ENSG00000100916.14	15.6486	0.821832	0.40564	2.02601	0.0427635	0.204754	BRMS1L
ENSG00000180385.8	25.7885	0.797181	0.393475	2.026	0.0427645	0.204754	EMC3-AS1
ENSG00000196743.9	20.0496	0.7466	0.36853	2.02588	0.0427768	0.204754	GM2A
ENSG00000235919.4	8.13123	1.36465	0.673481	2.02627	0.0427373	0.204754	ASH1L-AS1
ENSG00000056050.7	44.9141	-0.505999	0.249934	-2.02453	0.0429158	0.205313	HPF1
ENSG00000168275.16	88.8155	-0.457381	0.225945	-2.0243	0.0429393	0.20532	COA6
ENSG00000172890.13	22.2688	0.725148	0.35839	2.02335	0.0430372	0.205575	NADSYN1
ENSG00000258186.2	17.3515	0.881879	0.435846	2.02337	0.0430347	0.205575	SLC7A5P2
ENSG00000189369.9	17.8117	0.711762	0.351854	2.02289	0.0430844	0.205695	GSPT2
ENSG00000148362.11	29.2131	0.749566	0.370776	2.02162	0.0432161	0.206217	PAXX
ENSG00000137814.12	40.5133	-0.632542	0.312957	-2.02118	0.0432616	0.206328	HAUS2
ENSG00000111799.21	24.6146	0.671313	0.3322	2.02081	0.0432995	0.206402	COL12A1
ENSG00000203791.15	11.6229	-1.20968	0.598909	-2.01981	0.0434036	0.206792	EEF1AKMT2
ENSG00000147669.11	568.143	-0.351534	0.174109	-2.01905	0.043482	0.207059	POLR2K
ENSG00000178896.9	43.5611	-0.660607	0.327335	-2.01814	0.0435772	0.207406	EXOSC4
ENSG00000114933.16	20.433	-0.817033	0.405037	-2.01718	0.0436766	0.207772	INO80D
ENSG00000101361.17	256.791	0.365213	0.181126	2.01635	0.0437636	0.208074	NOP56
ENSG00000172009.15	17.0988	1.13727	0.564129	2.01597	0.0438034	0.208074	THOP1
ENSG00000186575.19	76.6947	-0.389833	0.193376	-2.01593	0.0438073	0.208074	NF2
ENSG00000172113.9	32.2957	-0.624961	0.310049	-2.01569	0.0438325	0.208087	NME6
ENSG00000138107.13	65.0962	-0.471113	0.233757	-2.01539	0.0438635	0.208127	ACTR1A
ENSG00000125726.11	51.3954	0.505344	0.250861	2.01444	0.0439635	0.208495	CD70
ENSG00000100568.11	136.417	0.329189	0.163531	2.01301	0.0441133	0.209098	VTI1B
ENSG00000132661.4	15.8794	-0.957676	0.475915	-2.01228	0.0441902	0.209355	NXT1
ENSG00000174792.11	9.19165	0.978495	0.486845	2.00987	0.044445	0.210455	ODAPH
ENSG00000028116.18	39.0272	-0.549178	0.27328	-2.00958	0.044476	0.210494	VRK2
ENSG00000156970.13	18.9169	-0.802019	0.399186	-2.00914	0.0445228	0.210556	BUB1B
ENSG00000275216.2	76.6984	0.457824	0.227884	2.00903	0.0445345	0.210556	AL161431.1
ENSG00000165732.13	279.036	-0.330864	0.164735	-2.00846	0.044594	0.21073	DDX21
ENSG00000104671.8	49.6565	-0.515411	0.256691	-2.00791	0.0446533	0.210794	DCTN6
ENSG00000177556.12	204.846	0.35186	0.175229	2.00799	0.0446439	0.210794	ATOX1
ENSG00000147536.12	37.6513	0.560864	0.279385	2.0075	0.044697	0.210893	GINS4
ENSG00000175216.15	41.5985	-0.560845	0.279665	-2.00542	0.0449184	0.21183	CKAP5
ENSG00000082497.12	10.3336	-0.966919	0.482645	-2.00338	0.0451369	0.211997	SERTAD4
ENSG00000107560.12	7.50882	-1.29463	0.646169	-2.00354	0.0451193	0.211997	RAB11FIP2
ENSG00000108588.14	97.2436	0.401947	0.200565	2.00407	0.0450622	0.211997	CCDC47
ENSG00000109452.12	5.85093	-1.3053	0.651214	-2.0044	0.045027	0.211997	INPP4B
ENSG00000115904.13	10.123	-1.05077	0.524278	-2.00423	0.0450456	0.211997	SOS1
ENSG00000135069.14	146.006	-0.435871	0.217523	-2.00379	0.0450925	0.211997	PSAT1
ENSG00000168887.11	27.4134	-0.658674	0.328565	-2.0047	0.044995	0.211997	C2orf68
ENSG00000185504.17	16.6418	0.782678	0.39057	2.00394	0.0450768	0.211997	FAAP100
ENSG00000260302.3	11.5378	0.876253	0.437448	2.0031	0.0451665	0.212028	LINC01882
ENSG00000188725.8	64.9568	0.504319	0.251875	2.00226	0.0452566	0.212344	SMIM15
ENSG00000285641.1	119.434	0.455052	0.227335	2.00168	0.0453193	0.21253	AL358472.6
ENSG00000132541.11	23.2837	-0.916098	0.457819	-2.00101	0.0453918	0.212633	RIDA
ENSG00000138621.12	5.30937	-1.66697	0.832992	-2.00118	0.0453731	0.212633	PPCDC
ENSG00000198586.14	9.59427	-1.09568	0.547635	-2.00075	0.0454193	0.212633	TLK1
ENSG00000204843.12	30.0417	0.676582	0.338185	2.00062	0.0454329	0.212633	DCTN1
ENSG00000013561.18	14.962	-1.0723	0.536155	-1.99998	0.0455026	0.212832	RNF14
ENSG00000163510.14	20.6165	-0.756766	0.37842	-1.9998	0.0455214	0.212832	CWC22
ENSG00000144320.14	15.5491	0.835411	0.417891	1.99911	0.045596	0.213073	LNPK
ENSG00000136830.12	17.7962	-0.996396	0.498618	-1.99832	0.0456824	0.213369	NIBAN2
ENSG00000047621.12	15.6348	-0.953193	0.477619	-1.99572	0.0459645	0.214362	C12orf4
ENSG00000095209.12	29.7946	0.655614	0.328464	1.996	0.0459338	0.214362	TMEM38B
ENSG00000158062.20	15.237	0.888762	0.445321	1.99578	0.0459581	0.214362	UBXN11
ENSG00000228649.9	11.7095	-0.94253	0.472566	-1.99449	0.0460981	0.214877	SNHG26
ENSG00000117614.10	67.9473	-0.465305	0.233349	-1.99403	0.046149	0.215006	SYF2
ENSG00000133134.12	11.934	0.857393	0.430041	1.99375	0.0461796	0.21504	BEX2
ENSG00000118523.6	41.2566	1.20099	0.602566	1.99313	0.0462478	0.21525	CCN2
ENSG00000132294.15	20.5895	-0.717856	0.360351	-1.9921	0.0463598	0.215663	EFR3A
ENSG00000160213.9	329.574	0.370995	0.186286	1.99153	0.0464225	0.215846	CSTB
ENSG00000164252.13	23.7174	-0.661585	0.332238	-1.9913	0.0464481	0.215857	AGGF1
ENSG00000198573.7	13.7175	0.836786	0.420302	1.99092	0.04649	0.215943	SPANXC
ENSG00000008018.9	352.452	-0.282442	0.141922	-1.99013	0.0465769	0.216238	PSMB1
ENSG00000165487.14	12.0065	-1.04659	0.525962	-1.98987	0.0466053	0.216262	MICU2
ENSG00000129625.13	159.664	0.381437	0.19172	1.98955	0.0466409	0.216318	REEP5
ENSG00000103066.13	9.69683	1.08221	0.544193	1.98866	0.0467392	0.216666	PLA2G15
ENSG00000117262.19	24.9473	0.709987	0.357104	1.98818	0.0467917	0.216785	GPR89A
[truncated: 7,264 more rows]

## Sheet: Extended Data Fig 4c
gene	baseMean	log2FoldChange	lfcSE	stat	pvalue	padj	gene_name
ENSG00000119917.14	40.4542	1.78441	0.265255	6.72715	1.73016e-11	1.90282e-08	IFIT3
ENSG00000167552.14	1025.08	-0.560363	0.0833176	-6.72563	1.74838e-11	1.90282e-08	TUBA1A
ENSG00000181019.13	975.039	0.550952	0.0817207	6.74188	1.56348e-11	1.90282e-08	NQO1
ENSG00000187608.10	131.337	1.07787	0.168481	6.39756	1.57876e-10	1.28866e-07	ISG15
ENSG00000087086.15	10096.4	0.381919	0.0615207	6.20798	5.36709e-10	3.50471e-07	FTL
ENSG00000161011.20	2289.15	0.541702	0.0974709	5.55758	2.73544e-08	1.48854e-05	SQSTM1
ENSG00000185885.16	170.635	0.856911	0.159126	5.38512	7.23975e-08	3.37682e-05	IFITM1
ENSG00000107796.13	309.794	-0.591541	0.120896	-4.89298	9.93196e-07	0.000367947	ACTA2
ENSG00000185745.10	73.8149	1.1556	0.236375	4.88885	1.01425e-06	0.000367947	IFIT1
ENSG00000164761.9	1440.19	-0.57588	0.12328	-4.67132	2.99271e-06	0.000977119	TNFRSF11B
ENSG00000276953.1	43.0425	1.26746	0.274748	4.61317	3.96577e-06	0.00117711	TRBV12-4
ENSG00000173727.12	58.7178	1.08274	0.243446	4.44756	8.68522e-06	0.0023631	AP000769.1
ENSG00000236824.2	271.54	-0.738931	0.172232	-4.29031	1.78422e-05	0.00448114	BCYRN1
ENSG00000213626.13	63.2426	-1.22135	0.286019	-4.27018	1.95319e-05	0.00455513	LBH
ENSG00000117450.14	1621.22	0.320144	0.0752673	4.25343	2.10519e-05	0.00458229	PRDX1
ENSG00000005022.6	350.475	0.474547	0.113546	4.17932	2.92381e-05	0.00596639	SLC25A5
ENSG00000163171.8	137.671	-0.615956	0.149794	-4.11203	3.92199e-05	0.00753253	CDC42EP3
ENSG00000134986.14	238.396	-0.692471	0.169665	-4.08139	4.47666e-05	0.00812017	NREP
ENSG00000108518.8	1466.57	-0.377272	0.0930806	-4.05317	5.05276e-05	0.00868277	PFN1
ENSG00000143320.9	439.966	-0.439662	0.112474	-3.909	9.26779e-05	0.0151297	CRABP2
ENSG00000114353.17	271.282	-0.466437	0.126235	-3.69499	0.000219898	0.0299153	GNAI2
ENSG00000170312.16	180.762	0.533795	0.144269	3.69999	0.000215611	0.0299153	CDK1
ENSG00000179820.16	411.274	-0.367601	0.0985974	-3.7283	0.000192772	0.0299153	MYADM
ENSG00000211448.13	109.87	-0.785105	0.211657	-3.70932	0.000207815	0.0299153	DIO2
ENSG00000138758.11	425.683	-0.444913	0.121866	-3.65082	0.000261402	0.0341391	SEPTIN11
ENSG00000106211.10	1302.15	-0.277464	0.0779127	-3.56121	0.000369144	0.0416252	HSPB1
ENSG00000106853.20	156.658	0.527848	0.148238	3.56081	0.000369719	0.0416252	PTGR1
ENSG00000138382.15	118.25	0.571689	0.160155	3.56961	0.000357517	0.0416252	METTL5
ENSG00000175575.13	38.8381	0.937493	0.261845	3.58034	0.000343152	0.0416252	PAAF1
ENSG00000204592.9	112.412	0.577984	0.163001	3.5459	0.000391273	0.0425836	HLA-E
ENSG00000113161.16	62.31	-0.760952	0.218298	-3.48584	0.000490599	0.0516711	HMGCR
ENSG00000198830.11	875.855	0.270075	0.0781463	3.45602	0.000548222	0.0549291	HMGN2
ENSG00000277443.3	61.4794	-0.881922	0.255436	-3.45262	0.000555179	0.0549291	MARCKS
ENSG00000156261.13	193.693	0.500029	0.145889	3.42747	0.000609236	0.0585046	CCT8
ENSG00000108821.14	1955.51	-0.379462	0.111794	-3.39428	0.000688084	0.0637008	COL1A1
ENSG00000259529.2	44.4461	0.834642	0.246305	3.38865	0.000702367	0.0637008	AL136295.5
ENSG00000108691.9	214.524	0.587704	0.178058	3.30063	0.000964696	0.0833576	CCL2
ENSG00000131981.16	195.772	-0.483031	0.146416	-3.29904	0.000970165	0.0833576	LGALS3
ENSG00000013588.9	69.6969	0.925616	0.285002	3.24776	0.00116319	0.0893566	GPRC5A
ENSG00000070087.14	247.63	0.426055	0.131526	3.23932	0.00119813	0.0893566	PFN2
ENSG00000124762.14	898.268	0.343007	0.105882	3.23952	0.0011973	0.0893566	CDKN1A
ENSG00000131462.8	115.706	0.531919	0.16428	3.23789	0.00120419	0.0893566	TUBG1
ENSG00000162194.12	110.378	0.57465	0.177104	3.2447	0.00117576	0.0893566	LBHD1
ENSG00000170345.10	96.5299	-0.672365	0.206791	-3.25142	0.00114831	0.0893566	FOS
ENSG00000222035.4	88.4906	0.58075	0.180337	3.22036	0.00128029	0.0928922	KIAA2012-AS1
ENSG00000022267.19	570.056	0.492065	0.155667	3.161	0.00157226	0.101386	FHL1
ENSG00000125954.12	53.02	0.779907	0.246011	3.17021	0.00152326	0.101386	CHURC1-FNTB
ENSG00000131871.15	108.922	-0.542213	0.171646	-3.1589	0.00158367	0.101386	SELENOS
ENSG00000152795.17	212.855	-0.414312	0.131095	-3.16039	0.00157561	0.101386	HNRNPDL
ENSG00000165417.12	284.281	-0.416969	0.13165	-3.16726	0.00153883	0.101386	GTF2A1
ENSG00000255248.9	126.216	-0.504682	0.159012	-3.17386	0.00150426	0.101386	MIR100HG
ENSG00000134825.16	549.715	0.322301	0.102373	3.14831	0.00164216	0.103108	TMEM258
ENSG00000187134.14	70.6102	0.571481	0.183519	3.11401	0.00184563	0.113698	AKR1C1
ENSG00000137801.11	576.406	-0.48594	0.157969	-3.07618	0.00209668	0.124466	THBS1
ENSG00000147403.17	2392.27	-0.238766	0.0775346	-3.07948	0.00207362	0.124466	RPL10
ENSG00000106105.15	107.749	-0.58135	0.191089	-3.04231	0.00234771	0.131752	GARS1
ENSG00000152104.12	174.499	-0.455247	0.14982	-3.03862	0.00237662	0.131752	PTPN14
ENSG00000205572.10	35.539	-1.07835	0.354942	-3.03809	0.00238082	0.131752	SERF1B
ENSG00000214078.12	71.8462	-0.629793	0.207006	-3.04239	0.0023471	0.131752	CPNE1
ENSG00000050405.13	306.103	0.365524	0.121252	3.01457	0.00257347	0.134112	LIMA1
ENSG00000100219.16	67.0574	-0.610623	0.20267	-3.01289	0.00258776	0.134112	XBP1
ENSG00000111341.10	45.4443	-0.828945	0.274585	-3.01891	0.00253689	0.134112	MGP
ENSG00000154040.20	35.8003	0.913293	0.302663	3.01752	0.00254852	0.134112	CABYR
ENSG00000272047.3	213.788	0.384583	0.129483	2.97014	0.00297667	0.151856	GTF2H5
ENSG00000198715.13	65.1744	0.632501	0.213622	2.96084	0.00306804	0.15411	GLMP
ENSG00000167779.9	248.323	-0.435597	0.147472	-2.95377	0.00313917	0.155294	IGFBP6
ENSG00000090263.16	89.319	0.54276	0.184665	2.93916	0.00329104	0.158784	MRPS33
ENSG00000237651.6	36.3234	0.847978	0.288658	2.93766	0.003307	0.158784	C2orf74
ENSG00000185551.15	39.927	-0.792655	0.270921	-2.92578	0.00343591	0.162583	NR2F2
ENSG00000080824.19	683.441	0.253159	0.0874498	2.89491	0.00379266	0.171987	HSP90AA1
ENSG00000160789.21	760.829	-0.295702	0.102022	-2.89843	0.00375039	0.171987	LMNA
ENSG00000167733.13	690.694	0.449048	0.154819	2.90046	0.00372613	0.171987	HSD11B1L
ENSG00000128272.15	136.639	-0.472754	0.164309	-2.87724	0.00401175	0.17943	ATF4
ENSG00000122862.5	388.943	0.28662	0.0999928	2.8664	0.00415163	0.183177	SRGN
ENSG00000132507.18	335.215	-0.331812	0.11672	-2.84281	0.0044718	0.194672	EIF5A
ENSG00000107372.13	46.3821	-0.816778	0.289126	-2.82499	0.00472828	0.200491	ZFAND5
ENSG00000163931.16	351.752	0.354669	0.125451	2.82715	0.00469649	0.200491	TKT
ENSG00000233276.6	246.405	0.378597	0.135076	2.80284	0.00506548	0.212036	GPX1
ENSG00000011052.21	55.108	-0.771765	0.276186	-2.79437	0.00520016	0.214918	NME1-NME2
ENSG00000133789.15	41.2941	-0.720322	0.260004	-2.77043	0.0055983	0.228481	SWAP70
ENSG00000115415.20	61.865	0.689625	0.251491	2.74215	0.00610387	0.243038	STAT1
ENSG00000256028.2	49.4473	-0.838994	0.305675	-2.74473	0.00605613	0.243038	AC026362.1
ENSG00000073756.12	205.453	-0.544601	0.200036	-2.72252	0.00647867	0.250193	PTGS2
ENSG00000173221.14	323.115	0.327402	0.120281	2.72198	0.00648926	0.250193	GLRX
ENSG00000203875.13	469.311	-0.303939	0.111711	-2.72075	0.00651344	0.250193	SNHG5
ENSG00000164366.4	37.4389	0.739991	0.272941	2.71118	0.00670451	0.254537	CCDC127
ENSG00000187109.15	347.506	0.310917	0.115095	2.70139	0.00690494	0.259134	NAP1L1
ENSG00000100201.22	87.9902	-0.505647	0.188127	-2.68779	0.0071926	0.260932	DDX17
ENSG00000112658.8	102.848	-0.476792	0.177258	-2.68983	0.0071489	0.260932	SRF
ENSG00000175550.8	283.291	-0.317635	0.117966	-2.6926	0.00708971	0.260932	DRAP1
ENSG00000138385.16	384.439	0.287194	0.107204	2.67895	0.00738532	0.264979	SSB
ENSG00000100664.11	108.759	-0.478358	0.179859	-2.65962	0.00782284	0.274641	EIF5
ENSG00000105701.16	54.3063	-0.73731	0.276967	-2.66208	0.00776588	0.274641	FKBP8
ENSG00000166396.13	81.8096	0.741225	0.28251	2.62371	0.00869775	0.291137	SERPINB7
ENSG00000168028.14	1655.14	0.194107	0.0740376	2.62174	0.00874819	0.291137	RPSA
ENSG00000168298.7	35.8893	0.742729	0.28259	2.62829	0.00858152	0.291137	H1-4
ENSG00000172403.11	49.735	-0.591818	0.226001	-2.61865	0.00882774	0.291137	SYNPO2
ENSG00000177576.12	65.669	0.546768	0.208308	2.6248	0.00867002	0.291137	C18orf32
ENSG00000212907.2	762.002	-0.406468	0.155184	-2.61928	0.00881167	0.291137	MT-ND4L
ENSG00000147526.20	47.7024	-0.653858	0.250709	-2.60803	0.00910643	0.297325	TACC1
ENSG00000136830.12	73.6959	-0.542663	0.208369	-2.60433	0.00920528	0.297577	NIBAN2
ENSG00000112378.12	162.73	0.451903	0.174666	2.58725	0.00967453	0.304044	PERP
ENSG00000204387.14	175.688	-0.37364	0.144436	-2.58689	0.00968472	0.304044	SNHG32
ENSG00000277957.1	518.758	0.291945	0.112617	2.59236	0.00953189	0.304044	SENP3-EIF4A1
ENSG00000103888.17	107.701	1.08656	0.420668	2.58294	0.00979629	0.304618	CEMIP
ENSG00000123143.13	35.2919	0.795381	0.309163	2.57269	0.010091	0.310823	PKN1
ENSG00000136143.16	58.0307	0.555403	0.216342	2.56724	0.010251	0.3128	SUCLA2
ENSG00000163466.16	646.483	-0.236051	0.0920776	-2.5636	0.0103592	0.313173	ARPC2
ENSG00000115307.17	56.6892	0.587086	0.229677	2.55614	0.0105841	0.317036	AUP1
ENSG00000143314.12	105.553	0.444821	0.175727	2.53131	0.0113637	0.337296	MRPL24
ENSG00000118508.5	75.9023	-0.54458	0.215674	-2.52501	0.0115694	0.338095	RAB32
ENSG00000125968.9	292.486	-0.403621	0.159903	-2.52415	0.0115977	0.338095	ID1
ENSG00000011426.11	58.9836	0.682636	0.272135	2.50845	0.0121263	0.341803	ANLN
ENSG00000071282.12	53.3378	-1.28091	0.511199	-2.50569	0.0122212	0.341803	LMCD1
ENSG00000126709.15	86.8663	0.492127	0.195652	2.51532	0.0118925	0.341803	IFI6
ENSG00000135679.25	91.9716	0.50968	0.203473	2.50491	0.0122484	0.341803	MDM2
ENSG00000169564.7	286.909	-0.43866	0.174901	-2.50805	0.01214	0.341803	PCBP1
ENSG00000112977.16	95.7976	-0.446567	0.178787	-2.49776	0.0124982	0.342914	DAP
ENSG00000222041.11	271.569	0.323221	0.1294	2.49785	0.0124949	0.342914	CYTOR
ENSG00000063046.18	122.169	0.421137	0.169752	2.48089	0.0131055	0.351539	EIF4B
ENSG00000126458.4	74.102	-0.52476	0.211339	-2.48302	0.0130274	0.351539	RRAS
ENSG00000170791.18	126.195	0.420878	0.169704	2.48007	0.0131356	0.351539	CHCHD7
ENSG00000125534.10	63.9524	-0.509785	0.205949	-2.47529	0.0133128	0.353384	PPDPF
ENSG00000136045.12	92.2906	-0.455027	0.184397	-2.46765	0.0136003	0.353474	PWP1
ENSG00000137573.14	1082.47	-0.231126	0.0937029	-2.46658	0.013641	0.353474	SULF1
ENSG00000243147.8	494.792	0.284313	0.115243	2.46707	0.0136224	0.353474	MRPL33
ENSG00000006042.12	85.039	0.460538	0.188241	2.44654	0.0144236	0.354572	TMEM98
ENSG00000101608.13	1450.23	-0.239339	0.0977532	-2.4484	0.0143493	0.354572	MYL12A
ENSG00000124207.17	212.109	0.336683	0.137627	2.44634	0.0144315	0.354572	CSE1L
ENSG00000148175.13	100.059	0.518298	0.212081	2.44386	0.0145309	0.354572	STOM
ENSG00000156030.13	40.5507	-0.666895	0.273554	-2.43789	0.0147733	0.354572	MIDEAS
ENSG00000160194.18	89.3951	0.452994	0.186009	2.43534	0.0148779	0.354572	NDUFV3
ENSG00000163463.13	527.424	0.264921	0.10812	2.45025	0.0142759	0.354572	KRTCAP2
ENSG00000171055.15	60.3052	0.576774	0.235088	2.45344	0.0141497	0.354572	FEZ2
ENSG00000184009.12	7060.12	0.171782	0.0704051	2.43991	0.0146909	0.354572	ACTG1
ENSG00000186184.19	108.393	0.409023	0.167651	2.43972	0.0146985	0.354572	POLR1D
ENSG00000196230.13	949.69	-0.277138	0.112728	-2.45847	0.0139532	0.354572	TUBB
ENSG00000111057.11	582.841	0.272532	0.112162	2.42979	0.0151074	0.355972	KRT18
ENSG00000113578.18	62.9096	0.515635	0.212312	2.42866	0.0151547	0.355972	FGF1
ENSG00000114251.14	257.139	-0.326805	0.134841	-2.42363	0.0153661	0.35836	WNT5A
ENSG00000171155.8	63.6988	0.51909	0.214414	2.42097	0.0154793	0.358439	C1GALT1C1
ENSG00000146731.11	163.996	0.356134	0.147275	2.41816	0.0155994	0.358676	CCT6A
ENSG00000153130.17	100.158	0.456329	0.189241	2.41137	0.0158927	0.362864	SCOC
ENSG00000112078.14	127.783	-0.419863	0.174618	-2.40446	0.0161963	0.367087	KCTD20
ENSG00000147592.9	51.181	0.705856	0.293853	2.40207	0.0163025	0.367087	LACTB2
ENSG00000075415.13	333.108	-0.26537	0.110834	-2.39431	0.0166517	0.369848	SLC25A3
ENSG00000126749.16	60.117	0.518111	0.216265	2.39572	0.0165876	0.369848	EMG1
ENSG00000130402.12	495.539	-0.237855	0.0998495	-2.38214	0.0172124	0.374292	ACTN4
ENSG00000139278.10	195.135	0.301455	0.12686	2.37628	0.0174882	0.374292	GLIPR1
ENSG00000164054.15	106.848	0.443387	0.186608	2.37603	0.0175001	0.374292	SHISA5
ENSG00000171451.14	190.775	0.347584	0.146419	2.3739	0.0176013	0.374292	DSEL
ENSG00000182963.11	64.262	-0.548785	0.230898	-2.37674	0.0174664	0.374292	GJC1
ENSG00000213625.9	394.938	0.274086	0.115512	2.37279	0.0176542	0.374292	LEPROT
ENSG00000234741.8	274.017	-0.312747	0.131101	-2.38555	0.0170536	0.374292	GAS5
ENSG00000124942.14	198.007	-0.394002	0.166434	-2.36732	0.0179176	0.377426	AHNAK
ENSG00000198015.13	97.9266	0.429112	0.181524	2.36394	0.018082	0.378446	MRPL42
ENSG00000088986.11	519.068	0.252216	0.107269	2.35125	0.0187105	0.37996	DYNLL1
ENSG00000122870.12	103.452	-0.470413	0.199448	-2.35857	0.0183454	0.37996	BICC1
ENSG00000142168.15	595.17	0.244708	0.103938	2.35436	0.0185548	0.37996	SOD1
ENSG00000163359.16	166.893	-0.336688	0.142809	-2.35761	0.0183928	0.37996	COL6A3
ENSG00000169045.17	136.268	-0.383606	0.163185	-2.35074	0.0187362	0.37996	HNRNPH1
ENSG00000133169.6	65.5549	0.491756	0.210776	2.33308	0.0196441	0.394436	BEX1
ENSG00000213719.8	643.032	-0.20903	0.0896287	-2.33217	0.0196916	0.394436	CLIC1
ENSG00000145555.15	78.4399	-0.501244	0.216008	-2.32049	0.0203145	0.397166	MYO10
ENSG00000163956.13	144.718	0.352613	0.151917	2.32109	0.0202822	0.397166	LRPAP1
ENSG00000164022.17	139.69	0.350479	0.150708	2.32555	0.0200424	0.397166	AIMP1
ENSG00000215472.10	165.009	-0.399795	0.172148	-2.32239	0.020212	0.397166	RPL17-C18orf32
ENSG00000128294.16	95.1372	-0.511328	0.220601	-2.31789	0.0204554	0.397542	TPST2
ENSG00000023191.17	124.478	0.377801	0.164747	2.29322	0.0218352	0.407331	RNH1
ENSG00000085662.14	409.244	0.238149	0.104049	2.28881	0.0220902	0.407331	AKR1B1
ENSG00000101084.18	68.6358	0.486226	0.211919	2.29439	0.0217679	0.407331	RAB5IF
ENSG00000123200.16	63.1554	-0.507073	0.221166	-2.29272	0.021864	0.407331	ZC3H13
ENSG00000129116.19	279.238	-0.387866	0.168841	-2.29722	0.0216061	0.407331	PALLD
ENSG00000149932.17	73.9027	-0.461972	0.201629	-2.2912	0.021952	0.407331	TMEM219
ENSG00000167460.17	790.525	-0.206533	0.0901939	-2.28988	0.0220283	0.407331	TPM4
ENSG00000175455.16	46.7426	0.570721	0.24869	2.29491	0.0217383	0.407331	CCDC14
ENSG00000188229.6	469.459	0.238164	0.103293	2.30571	0.021127	0.407331	TUBB4B
ENSG00000222009.8	45.6126	-0.562946	0.24617	-2.28681	0.0222067	0.407331	BTBD19
ENSG00000135637.14	97.0821	0.426072	0.186865	2.2801	0.0226015	0.412256	CCDC142
ENSG00000125991.20	310.434	0.252461	0.110912	2.27623	0.0228321	0.414149	ERGIC3
ENSG00000100320.23	3533.76	-0.231614	0.102096	-2.26858	0.0232936	0.417506	RBFOX2
ENSG00000147224.13	39.7546	0.640531	0.283293	2.26102	0.023758	0.417506	PRPS1
ENSG00000150347.16	253.203	-0.282304	0.124851	-2.26112	0.0237518	0.417506	ARID5B
ENSG00000161980.6	59.5733	0.486313	0.215126	2.26059	0.0237844	0.417506	POLR3K
ENSG00000163041.12	640.755	-0.227429	0.100422	-2.26473	0.0235295	0.417506	H3-3A
ENSG00000178980.15	169.246	-0.342578	0.151437	-2.26218	0.023686	0.417506	SELENOW
ENSG00000165006.14	41.7087	-0.616689	0.274166	-2.24933	0.0244918	0.418937	UBAP1
ENSG00000169976.7	98.9453	-0.406732	0.180511	-2.25323	0.0242448	0.418937	SF3B5
ENSG00000187189.11	68.0396	-0.476728	0.211568	-2.25331	0.0242394	0.418937	TSPYL4
ENSG00000204619.8	54.3718	0.494083	0.219682	2.24908	0.0245075	0.418937	PPP1R11
ENSG00000235162.9	1431.02	-0.198365	0.0881382	-2.25061	0.0244102	0.418937	C12orf75
ENSG00000110047.18	281.35	-0.404894	0.18023	-2.24654	0.0246695	0.41951	EHD1
ENSG00000205670.12	39.0551	0.620846	0.277664	2.23596	0.0253542	0.42892	SMIM11A
ENSG00000182899.17	1902.41	-0.233822	0.104873	-2.22956	0.0257764	0.433814	RPL35A
ENSG00000115963.13	352.336	0.304294	0.13675	2.22518	0.0260692	0.436492	RND3
ENSG00000051108.15	51.859	-0.561051	0.255282	-2.19777	0.0279656	0.451799	HERPUD1
ENSG00000086061.16	306.13	0.234967	0.106804	2.19998	0.0278082	0.451799	DNAJA1
ENSG00000104332.12	26.9209	1.08355	0.493408	2.19606	0.0280875	0.451799	SFRP1
ENSG00000143878.10	48.9736	-0.510468	0.231678	-2.20335	0.0275703	0.451799	RHOB
ENSG00000148926.10	68.0409	-0.493396	0.223482	-2.20777	0.0272604	0.451799	ADM
ENSG00000162144.10	37.8877	0.594439	0.27056	2.19707	0.0280154	0.451799	CYB561A3
ENSG00000173575.22	78.1937	0.468086	0.213152	2.19602	0.0280904	0.451799	CHD2
ENSG00000186395.8	101.76	-0.423672	0.192912	-2.1962	0.0280778	0.451799	KRT10
ENSG00000134453.16	36.4897	-0.599282	0.274111	-2.18628	0.0287954	0.452005	RBM17
ENSG00000134884.15	64.4326	-0.495679	0.226141	-2.19191	0.0283863	0.452005	ARGLU1
ENSG00000147535.17	71.8218	0.433339	0.198056	2.18796	0.0286726	0.452005	PLPP5
ENSG00000167920.10	34.5564	0.685258	0.313342	2.18693	0.0287475	0.452005	TMEM99
ENSG00000173546.7	157.869	-0.408186	0.186584	-2.18768	0.0286926	0.452005	CSPG4
ENSG00000138650.9	158.553	-0.316232	0.144942	-2.18179	0.0291251	0.454992	PCDH10
ENSG00000123933.17	33.9909	-0.632025	0.290513	-2.17555	0.029589	0.458752	MXD4
ENSG00000134291.12	71.1066	0.467507	0.215153	2.17291	0.0297873	0.458752	TMEM106C
ENSG00000146574.15	52.85	-0.541772	0.24923	-2.17378	0.0297215	0.458752	CCZ1B
ENSG00000165416.15	126.633	-0.347258	0.160365	-2.16543	0.0303549	0.4653	SUGT1
ENSG00000152147.11	58.3232	0.492349	0.227835	2.16099	0.030696	0.467909	GEMIN6
ENSG00000166451.13	65.832	0.448717	0.207788	2.1595	0.0308118	0.467909	CENPN
ENSG00000135919.14	446.02	0.225326	0.10449	2.15644	0.0310492	0.469331	SERPINE2
ENSG00000123146.20	49.9234	-0.53375	0.248224	-2.15027	0.0315335	0.472279	ADGRE5
ENSG00000140650.12	56.3583	-0.47253	0.21965	-2.15128	0.0314541	0.472279	PMM2
ENSG00000105323.17	46.9071	-0.567859	0.265958	-2.13514	0.0327494	0.475212	HNRNPUL1
ENSG00000134285.11	172.343	0.302885	0.14172	2.1372	0.0325815	0.475212	FKBP11
ENSG00000145907.15	100.552	0.392826	0.18335	2.14249	0.0321543	0.475212	G3BP1
ENSG00000170153.11	53.2156	-0.572888	0.267088	-2.14494	0.0319578	0.475212	RNF150
ENSG00000172638.13	135.751	-0.348394	0.163306	-2.13338	0.0328937	0.475212	EFEMP2
ENSG00000183741.12	60.464	0.496479	0.232109	2.13898	0.0324369	0.475212	CBX6
ENSG00000188343.13	42.1265	0.561043	0.262214	2.13964	0.0323837	0.475212	CIBAR1
ENSG00000205707.11	78.4561	0.411767	0.192944	2.13413	0.0328322	0.475212	ETFRF1
ENSG00000115365.12	40.3025	0.543794	0.255432	2.12892	0.0332613	0.475235	LANCL1
ENSG00000117758.14	155.31	-0.317078	0.148998	-2.12806	0.0333319	0.475235	STX12
ENSG00000223496.3	105.931	-0.405024	0.190282	-2.12855	0.0332915	0.475235	EXOSC6
ENSG00000117318.9	834.611	0.207889	0.0981106	2.11893	0.0340964	0.484021	ID3
ENSG00000069849.11	202.997	0.289038	0.136592	2.11607	0.034339	0.485354	ATP1B3
ENSG00000052802.13	75.5829	-0.43447	0.206655	-2.1024	0.0355185	0.491135	MSMO1
ENSG00000062716.13	185.603	-0.348549	0.166017	-2.09948	0.0357749	0.491135	VMP1
ENSG00000079332.15	210.298	-0.27582	0.131034	-2.10496	0.0352947	0.491135	SAR1A
ENSG00000115762.16	54.8694	0.49181	0.234149	2.10041	0.0356924	0.491135	PLEKHB2
ENSG00000137288.10	160.663	0.30346	0.144607	2.09851	0.0358598	0.491135	UQCC2
ENSG00000157227.13	161.092	-0.369197	0.175529	-2.10334	0.0354362	0.491135	MMP14
ENSG00000163431.13	160.195	-0.310019	0.147806	-2.09748	0.0359514	0.491135	LMOD1
ENSG00000166333.14	179.311	-0.322324	0.153547	-2.09918	0.0358008	0.491135	ILK
ENSG00000074800.16	857.776	0.237047	0.113147	2.09503	0.0361685	0.492042	ENO1
ENSG00000198888.2	64.2491	0.579616	0.277529	2.08849	0.0367539	0.497932	MT-ND1
ENSG00000090060.18	93.6675	-0.38346	0.18415	-2.08233	0.0373124	0.497992	PAPOLA
ENSG00000099942.13	41.8315	-0.532636	0.255277	-2.0865	0.0369335	0.497992	CRKL
ENSG00000109743.11	30.158	1.65101	0.793098	2.08172	0.0373684	0.497992	BST1
ENSG00000150316.12	120.922	-0.35739	0.171519	-2.08367	0.0371902	0.497992	CWC15
ENSG00000261040.7	274.655	0.268725	0.129405	2.07661	0.0378373	0.50219	WFDC21P
ENSG00000008394.13	400.025	0.221823	0.107392	2.06554	0.0388718	0.505761	MGST1
ENSG00000131238.18	57.1523	0.487644	0.236096	2.06545	0.0388808	0.505761	PPT1
ENSG00000198892.7	37.8488	-0.546497	0.264201	-2.06849	0.038594	0.505761	SHISA4
ENSG00000225972.1	64.8191	-0.477312	0.230517	-2.07062	0.0383943	0.505761	MTND1P23
ENSG00000261553.5	98.3008	0.378924	0.183098	2.06952	0.0384976	0.505761	AL137782.1
ENSG00000054118.15	222.704	-0.26939	0.13108	-2.05516	0.0398634	0.514443	THRAP3
ENSG00000111669.15	829.35	0.181207	0.0881311	2.05611	0.0397719	0.514443	TPI1
ENSG00000058799.15	66.1489	0.451793	0.220074	2.05292	0.0400806	0.51521	YIPF1
ENSG00000037241.7	112.603	-0.358802	0.175538	-2.04402	0.0409519	0.524345	RPL26L1
ENSG00000114503.11	82.5073	0.39142	0.19207	2.03791	0.0415593	0.527981	NCBP2
ENSG00000125821.13	44.3716	-0.526337	0.258079	-2.03944	0.0414061	0.527981	DTD1
ENSG00000093167.18	222.367	-0.271298	0.133356	-2.03439	0.0419122	0.530126	LRRFIP2
ENSG00000162576.17	1098.78	-0.245129	0.120575	-2.033	0.0420529	0.530126	MXRA8
ENSG00000213977.8	207.261	0.268413	0.132381	2.02758	0.0426034	0.535001	TAX1BP3
ENSG00000133226.17	142.142	-0.315174	0.155625	-2.02522	0.0428451	0.535306	SRRM1
ENSG00000146386.8	55.6373	-0.435391	0.215268	-2.02255	0.0431196	0.535306	ABRACL
ENSG00000199645.1	35.2762	0.572621	0.283012	2.02332	0.0430407	0.535306	RNU6-1330P
ENSG00000166295.9	146.613	0.300151	0.14854	2.02067	0.0433139	0.535681	ANAPC16
ENSG00000163807.6	39.6354	0.507896	0.251932	2.016	0.0437996	0.539644	KIAA1143
ENSG00000187118.14	90.1005	0.386699	0.192223	2.01172	0.0442494	0.543137	CMC1
ENSG00000025796.14	67.1482	-0.425694	0.213088	-1.99774	0.0457446	0.545149	SEC63
ENSG00000091140.14	86.7746	0.4226	0.21046	2.00798	0.0446453	0.545149	DLD
ENSG00000102317.18	131.547	-0.354728	0.178249	-1.99006	0.0465839	0.545149	RBM3
ENSG00000104979.9	250.956	0.267072	0.134012	1.99289	0.0462733	0.545149	C19orf53
ENSG00000114942.14	1280.01	-0.214746	0.107136	-2.00443	0.0450238	0.545149	EEF1B2
ENSG00000163840.10	42.4716	0.490976	0.246112	1.99493	0.0460509	0.545149	DTX3L
ENSG00000167815.12	312.323	0.218627	0.109497	1.99665	0.045863	0.545149	PRDX2
ENSG00000185222.10	312.096	-0.257653	0.129238	-1.99364	0.0461915	0.545149	TCEAL9
ENSG00000185825.17	224.622	0.259564	0.129868	1.99867	0.045644	0.545149	BCAP31
ENSG00000206560.11	49.7557	-0.525864	0.264154	-1.99075	0.0465088	0.545149	ANKRD28
ENSG00000260916.7	52.9457	0.469724	0.234728	2.00115	0.0453767	0.545149	CCPG1
ENSG00000278845.5	38.6693	0.558652	0.279459	1.99905	0.0456032	0.545149	MRPL45
ENSG00000280987.4	60.2337	0.608554	0.304351	1.99951	0.0455529	0.545149	MATR3
ENSG00000072682.18	119.723	0.320456	0.161879	1.9796	0.047748	0.546382	P4HA2
ENSG00000103152.12	70.6846	-0.409471	0.206538	-1.98254	0.0474188	0.546382	MPG
ENSG00000119335.17	153.614	-0.280236	0.141754	-1.97692	0.0480506	0.546382	SET
ENSG00000145050.19	47.0754	-0.554471	0.280654	-1.97564	0.0481954	0.546382	MANF
ENSG00000152082.15	161.335	-0.294518	0.148403	-1.98458	0.047191	0.546382	MZT2B
ENSG00000170955.10	90.3798	-0.384628	0.193982	-1.98281	0.0473891	0.546382	CAVIN3
ENSG00000176386.9	94.2338	0.355024	0.17959	1.97685	0.0480584	0.546382	CDC26
ENSG00000198931.11	175.059	-0.280286	0.141069	-1.98687	0.046937	0.546382	APRT
ENSG00000214194.9	89.535	0.36069	0.182404	1.97742	0.0479941	0.546382	SMIM30
ENSG00000099901.17	176.225	-0.274759	0.139403	-1.97096	0.0487283	0.546728	RANBP1
ENSG00000129055.12	122.108	0.311535	0.157853	1.97358	0.0484299	0.546728	ANAPC13
ENSG00000237580.1	56.6567	-1.00408	0.509406	-1.97108	0.0487149	0.546728	GCSHP3
ENSG00000103342.13	38.8237	-0.530652	0.269837	-1.96656	0.0492335	0.550208	GSPT1
ENSG00000185787.15	368.192	-0.22581	0.114897	-1.96533	0.0493755	0.550208	MORF4L1
ENSG00000101361.17	252.251	-0.309186	0.157958	-1.95739	0.0503011	0.55646	NOP56
ENSG00000102893.16	104.926	-0.362976	0.185631	-1.95536	0.0505403	0.55646	PHKB
ENSG00000180660.8	54.0048	-0.502399	0.257021	-1.9547	0.0506183	0.55646	MAB21L1
ENSG00000183978.8	92.4166	0.381184	0.194778	1.95702	0.0503451	0.55646	COA3
ENSG00000112304.11	61.4423	0.425423	0.218066	1.95089	0.0510704	0.558453	ACOT13
ENSG00000197780.10	115.327	-0.354002	0.181513	-1.95029	0.0511416	0.558453	TAF13
ENSG00000105974.12	1518.71	-0.197274	0.101415	-1.94521	0.0517495	0.559346	CAV1
ENSG00000131368.8	55.6886	0.431169	0.221808	1.94389	0.0519087	0.559346	MRPS25
ENSG00000136527.18	70.33	-0.403591	0.207494	-1.94507	0.0517667	0.559346	TRA2B
ENSG00000284431.1	53.2179	1.0066	0.517648	1.94457	0.0518271	0.559346	AL022238.3
ENSG00000159140.21	248.946	-0.259543	0.133728	-1.94083	0.0522794	0.561488	SON
ENSG00000104936.19	73.7016	-0.417566	0.215539	-1.93731	0.0527075	0.562385	DMPK
ENSG00000138381.10	45.0733	0.482823	0.249154	1.93785	0.0526416	0.562385	ASNSD1
ENSG00000083099.11	75.7871	0.377067	0.19483	1.93537	0.0529451	0.562745	LYRM2
ENSG00000105281.12	96.2544	-0.334846	0.173116	-1.93422	0.0530859	0.562745	SLC1A5
ENSG00000171735.19	181.607	-0.278708	0.14429	-1.93159	0.0534101	0.56435	CAMTA1
ENSG00000111481.10	161.9	0.274638	0.142718	1.92435	0.0543112	0.57202	COPZ1
ENSG00000087087.20	47.9738	0.50435	0.262533	1.92109	0.05472	0.573133	SRRT
ENSG00000106366.9	686.773	0.256716	0.134043	1.91518	0.0554702	0.573133	SERPINE1
ENSG00000113712.19	137.504	-0.319226	0.166678	-1.91522	0.0554647	0.573133	CSNK1A1
ENSG00000159348.13	42.1708	0.533097	0.278029	1.91742	0.0551848	0.573133	CYB5R1
ENSG00000164144.16	39.1019	-0.537871	0.280575	-1.91703	0.0552335	0.573133	ARFIP1
ENSG00000180914.10	125.248	-0.313382	0.163628	-1.9152	0.0554665	0.573133	OXTR
ENSG00000143742.14	341.466	0.236891	0.123905	1.91187	0.0558923	0.573862	SRP9
ENSG00000166946.14	57.7153	-0.443887	0.232073	-1.91271	0.0557857	0.573862	CCNDBP1
ENSG00000197061.5	485.142	0.262628	0.137532	1.90958	0.0561878	0.575089	H4C3
ENSG00000148516.21	73.0253	-0.402453	0.211	-1.90736	0.0564739	0.57621	ZEB1
ENSG00000143256.5	91.544	-0.37174	0.195535	-1.90114	0.0572831	0.579139	PFDN2
ENSG00000160886.13	73.1162	0.461641	0.242832	1.90107	0.0572931	0.579139	LY6K
ENSG00000177410.13	218.032	-0.285574	0.150166	-1.90173	0.0572065	0.579139	ZFAS1
ENSG00000133835.17	36.9583	0.488629	0.257526	1.8974	0.0577752	0.579218	HSD17B4
ENSG00000164091.12	125.998	-0.325146	0.171503	-1.89586	0.057979	0.579218	WDR82
ENSG00000169100.14	377.132	0.201332	0.106209	1.89562	0.0580105	0.579218	SLC25A6
ENSG00000210107.1	12276.1	-0.238262	0.125627	-1.89658	0.057883	0.579218	MT-TQ
ENSG00000213859.6	41.2441	-0.50268	0.265424	-1.89388	0.0582413	0.579749	KCTD11
ENSG00000148444.16	66.0844	0.419424	0.221821	1.89082	0.0586479	0.582023	COMMD3
ENSG00000067082.15	260.395	-0.282499	0.150006	-1.88325	0.0596663	0.583615	KLF6
ENSG00000071462.12	101.866	0.316904	0.168769	1.87774	0.0604171	0.583615	BUD23
ENSG00000100316.16	1654.58	-0.149942	0.0797555	-1.88003	0.0601045	0.583615	RPL3
ENSG00000182628.13	97.2661	-0.328249	0.174488	-1.88121	0.0599434	0.583615	SKA2
ENSG00000197256.10	64.0602	-0.387591	0.20601	-1.88142	0.0599153	0.583615	KANK2
ENSG00000197965.12	66.1153	-0.403761	0.214897	-1.87886	0.060264	0.583615	MPZL1
ENSG00000198431.16	178.346	0.361225	0.191911	1.88225	0.0598019	0.583615	TXNRD1
ENSG00000213839.4	35.9809	-0.592999	0.314292	-1.88678	0.05919	0.583615	TMX2P1
ENSG00000284416.1	37.815	-0.538393	0.285642	-1.88486	0.0594493	0.583615	MIR1908
ENSG00000176014.13	266.721	-0.274525	0.146314	-1.87628	0.0606173	0.583822	TUBB6
ENSG00000143995.20	184.163	-0.256476	0.136904	-1.8734	0.0610129	0.585903	MEIS1
ENSG00000099795.7	100.227	-0.359983	0.192441	-1.87062	0.0613981	0.586138	NDUFB7
ENSG00000119812.19	126.119	-0.29801	0.159366	-1.86997	0.0614881	0.586138	FAM98A
ENSG00000178035.12	116.649	0.302974	0.162076	1.86934	0.0615759	0.586138	IMPDH2
ENSG00000086062.13	76.1227	-0.376863	0.20209	-1.86483	0.0622057	0.587107	B4GALT1
ENSG00000130811.12	159.631	0.274887	0.147412	1.86475	0.0622171	0.587107	EIF3G
ENSG00000189223.15	49.8904	-0.450125	0.241224	-1.86601	0.0620404	0.587107	PAX8-AS1
ENSG00000176046.9	153.168	-0.324027	0.173973	-1.86251	0.0625306	0.588364	NUPR1
ENSG00000160014.17	163.484	-0.279316	0.150111	-1.86073	0.0627828	0.58904	CALM3
ENSG00000108639.7	36.4297	-0.496516	0.267082	-1.85904	0.0630211	0.589581	SYNGR2
ENSG00000106460.19	44.7289	0.426004	0.229777	1.85399	0.0637409	0.594345	TMEM106B
ENSG00000247596.9	82.2869	-0.351528	0.189716	-1.85292	0.0638944	0.594345	TWF2
ENSG00000135047.15	607.687	0.203703	0.110154	1.84926	0.0644196	0.597529	CTSL
ENSG00000171159.5	48.6439	-0.442004	0.239288	-1.84716	0.0647234	0.598646	C9orf16
ENSG00000090905.19	48.0967	-0.462025	0.250371	-1.84536	0.0649846	0.599364	TNRC6A
ENSG00000113328.19	79.5777	0.410425	0.22262	1.84361	0.0652396	0.600021	CCNG1
ENSG00000183726.11	196.562	0.240307	0.130842	1.83662	0.066266	0.606238	TMEM50A
ENSG00000188725.8	56.0028	0.419503	0.228428	1.83648	0.0662869	0.606238	SMIM15
ENSG00000122707.12	64.5398	-0.390714	0.213117	-1.83333	0.0667534	0.608799	RECK
ENSG00000108298.11	1888.24	-0.167747	0.0917754	-1.8278	0.067579	0.609785	RPL19
ENSG00000136732.16	405.606	-0.228176	0.124912	-1.82669	0.0677458	0.609785	GYPC
ENSG00000138613.14	36.5514	-0.493691	0.269729	-1.83033	0.0672013	0.609785	APH1B
ENSG00000167747.15	44.4847	0.447552	0.245051	1.82636	0.0677953	0.609785	C19orf48
ENSG00000181061.14	245.3	0.238674	0.130632	1.82708	0.067688	0.609785	HIGD1A
ENSG00000226950.8	44.1204	0.4888	0.268303	1.82182	0.0684822	0.613509	DANCR
ENSG00000232119.8	111.339	0.337404	0.185271	1.82114	0.0685853	0.613509	MCTS1
ENSG00000164032.12	844.93	0.162025	0.0890698	1.81907	0.0689001	0.613719	H2AZ1
ENSG00000204264.12	75.2064	0.357677	0.196686	1.81852	0.0689847	0.613719	PSMB8
ENSG00000136235.17	32.7265	0.507654	0.279785	1.81444	0.0696099	0.617599	GPNMB
ENSG00000004059.11	122.016	-0.295372	0.165416	-1.78563	0.0741595	0.621161	ARF5
ENSG00000005243.10	80.5629	-0.368144	0.20663	-1.78166	0.0748044	0.621161	COPZ2
ENSG00000041982.16	88.0347	-0.332853	0.184934	-1.79985	0.0718845	0.621161	TNC
ENSG00000065427.15	73.6614	0.366965	0.204379	1.79552	0.0725716	0.621161	KARS1
ENSG00000071539.14	61.2454	-0.426256	0.23816	-1.78979	0.0734872	0.621161	TRIP13
ENSG00000075420.13	60.4022	-0.453436	0.253133	-1.7913	0.0732459	0.621161	FNDC3B
ENSG00000077549.19	257.896	-0.22076	0.123136	-1.79282	0.0730022	0.621161	CAPZB
ENSG00000078369.18	51.4927	-0.43094	0.238219	-1.80901	0.07045	0.621161	GNB1
ENSG00000100462.16	48.1478	0.503586	0.282808	1.78067	0.0749671	0.621161	PRMT5
ENSG00000100591.8	77.0758	0.350566	0.195056	1.79726	0.0722947	0.621161	AHSA1
ENSG00000106355.10	133.581	0.268402	0.15068	1.78127	0.0748677	0.621161	LSM5
ENSG00000107625.13	53.9469	0.424086	0.23727	1.78736	0.07388	0.621161	DDX50
ENSG00000113083.14	512.432	-0.186473	0.1042	-1.78957	0.0735238	0.621161	LOX
ENSG00000113580.15	52.6971	-0.403847	0.224106	-1.80204	0.071539	0.621161	NR3C1
ENSG00000123395.14	46.5511	-0.452994	0.252541	-1.79374	0.0728543	0.621161	ATG101
ENSG00000137575.12	125.766	0.285163	0.159781	1.78471	0.0743078	0.621161	SDCBP
ENSG00000148773.14	37.1786	-0.470285	0.264101	-1.7807	0.0749616	0.621161	MKI67
ENSG00000163918.10	56.7476	0.407387	0.227778	1.78853	0.0736907	0.621161	RFC4
ENSG00000166801.16	41.0557	0.433791	0.243921	1.7784	0.0753376	0.621161	FAM111A
ENSG00000167770.11	108.85	0.295404	0.165934	1.78025	0.0750345	0.621161	OTUB1
ENSG00000168259.17	64.2263	-0.37893	0.212888	-1.77995	0.0750841	0.621161	DNAJC7
ENSG00000170144.20	243.814	-0.264105	0.147891	-1.78582	0.0741292	0.621161	HNRNPA3
ENSG00000177469.13	660.49	-0.198515	0.110826	-1.79124	0.0732547	0.621161	CAVIN1
ENSG00000182247.10	39.5796	-0.485898	0.273222	-1.7784	0.0753383	0.621161	UBE2E2
ENSG00000184924.5	68.2035	-0.388437	0.216298	-1.79584	0.0725201	0.621161	PTRHD1
ENSG00000228716.7	58.0072	0.393014	0.218155	1.80154	0.0716183	0.621161	DHFR
ENSG00000265241.7	170.668	-0.253498	0.140709	-1.80157	0.0716124	0.621161	RBM8A
ENSG00000271982.1	691.135	0.191848	0.106534	1.80081	0.0717326	0.621161	SNORD58B
ENSG00000010322.16	45.5912	-0.46804	0.263641	-1.77529	0.0758496	0.622234	NISCH
ENSG00000106803.10	527.913	-0.192873	0.108607	-1.77588	0.0757525	0.622234	SEC61B
ENSG00000092964.18	89.2678	-0.361957	0.204666	-1.76852	0.0769734	0.622565	DPYSL2
ENSG00000132581.10	199.743	0.251163	0.141783	1.77146	0.0764848	0.622565	SDF2
ENSG00000164163.11	72.1413	0.386404	0.218018	1.77235	0.0763367	0.622565	ABCE1
ENSG00000177733.7	42.015	-0.474767	0.268353	-1.76919	0.0768628	0.622565	HNRNPA0
ENSG00000183010.17	56.1896	-0.418601	0.236839	-1.76745	0.0771529	0.622565	PYCR1
ENSG00000205609.13	66.4281	0.388816	0.219421	1.77201	0.0763926	0.622565	EIF3CL
ENSG00000258289.8	167.605	0.263331	0.149026	1.76702	0.0772248	0.622565	CHURC1
ENSG00000134668.12	40.9363	-0.472326	0.26813	-1.76156	0.0781444	0.628035	SPOCD1
ENSG00000265681.7	965.193	-0.170036	0.0965728	-1.76071	0.078288	0.628035	RPL17
ENSG00000054267.22	78.1674	-0.329921	0.188239	-1.75267	0.0796583	0.628914	ARID4B
ENSG00000106080.11	48.6138	0.431574	0.246019	1.75423	0.0793913	0.628914	FKBP14
ENSG00000112308.13	125.076	0.310274	0.176453	1.7584	0.0786803	0.628914	C6orf62
ENSG00000117899.11	111.761	0.2916	0.16615	1.75504	0.0792528	0.628914	MESD
ENSG00000140990.15	94.3681	-0.30236	0.172564	-1.75216	0.0797459	0.628914	NDUFB10
ENSG00000145012.13	102.279	-0.341315	0.194447	-1.75531	0.0792064	0.628914	LPP
ENSG00000249784.1	49.8585	0.419918	0.239412	1.75395	0.0794385	0.628914	SCARNA22
ENSG00000266412.5	81.5302	0.382303	0.218499	1.74968	0.0801736	0.630764	NCOA4
ENSG00000005075.15	138.25	0.26568	0.15242	1.74308	0.0813203	0.636717	POLR2J
ENSG00000123545.6	47.0005	0.423665	0.243023	1.74331	0.0812786	0.636717	NDUFAF4
ENSG00000106049.9	68.1747	-0.387814	0.223397	-1.73598	0.0825668	0.641858	HIBADH
ENSG00000127483.19	106.174	-0.292839	0.168472	-1.7382	0.0821754	0.641858	HP1BP3
ENSG00000135316.18	266.336	-0.209692	0.12075	-1.73658	0.0824615	0.641858	SYNCRIP
ENSG00000154678.18	52.6928	-0.429883	0.247832	-1.73458	0.0828161	0.642267	PDE1C
ENSG00000069329.18	86.7303	0.338429	0.195447	1.73156	0.0833518	0.64489	VPS35
ENSG00000141002.20	79.148	-0.334672	0.193445	-1.73006	0.0836195	0.645432	TCF25
ENSG00000079150.18	69.6231	0.370452	0.214363	1.72815	0.0839609	0.646538	FKBP7
ENSG00000115935.17	55.8382	-0.404364	0.234638	-1.72335	0.0848247	0.651653	WIPF1
ENSG00000091986.16	1020.39	-0.152873	0.0887936	-1.72167	0.0851301	0.652464	CCDC80
ENSG00000180817.12	179.066	0.233674	0.135848	1.72012	0.0854113	0.653086	PPA1
ENSG00000058272.19	108.92	-0.338407	0.19704	-1.71745	0.0858965	0.655262	PPP1R12A
ENSG00000124802.12	99.9824	0.32444	0.189285	1.71403	0.0865236	0.656976	EEF1E1
ENSG00000136146.15	129.853	-0.265415	0.154842	-1.71411	0.0865092	0.656976	MED4
ENSG00000104368.18	76.9635	0.363056	0.213268	1.70234	0.0886914	0.65911	PLAT
ENSG00000120860.11	79.4005	0.337435	0.198445	1.7004	0.0890564	0.65911	WASHC3
ENSG00000123130.17	53.7705	0.396279	0.233119	1.6999	0.0891497	0.65911	ACOT9
ENSG00000149136.9	34.4082	-0.479923	0.281296	-1.70612	0.0879866	0.65911	SSRP1
ENSG00000159593.15	82.0458	0.322013	0.18864	1.70702	0.0878175	0.65911	NAE1
ENSG00000164898.13	55.2106	-0.397428	0.233652	-1.70094	0.0889548	0.65911	FMC1
ENSG00000165055.16	44.7771	0.429693	0.251679	1.70731	0.0877647	0.65911	METTL2B
ENSG00000165502.7	519.549	-0.181632	0.10686	-1.69972	0.0891839	0.65911	RPL36AL
ENSG00000166347.19	156.979	0.256049	0.150301	1.70357	0.0884617	0.65911	CYB5A
ENSG00000169813.16	143.972	0.306796	0.180523	1.69949	0.0892272	0.65911	HNRNPF
ENSG00000204469.13	161.523	-0.29191	0.1706	-1.71108	0.087067	0.65911	PRRC2A
ENSG00000286070.2	236.204	-0.220435	0.12903	-1.7084	0.0875615	0.65911	AP000356.5
ENSG00000140391.15	110.982	0.31928	0.188023	1.69809	0.08949	0.659559	TSPAN3
ENSG00000100300.18	351.443	-0.199542	0.117737	-1.69481	0.090111	0.661152	TSPO
ENSG00000118473.22	46.8157	-0.395124	0.233092	-1.69514	0.0900484	0.661152	SGIP1
ENSG00000143549.21	841.594	-0.14936	0.0886497	-1.68483	0.092021	0.673652	TPM3
ENSG00000138685.16	67.2981	0.354796	0.210837	1.6828	0.0924134	0.675011	FGF2
ENSG00000077380.16	169.53	-0.24798	0.147689	-1.67907	0.0931384	0.678787	DYNC1I2
ENSG00000148672.9	43.9128	-0.456946	0.273118	-1.67307	0.0943132	0.685818	GLUD1
ENSG00000111371.16	74.2195	-0.352243	0.211502	-1.66544	0.0958249	0.686193	SLC38A1
ENSG00000126351.13	40.5771	-0.485737	0.292588	-1.66014	0.0968867	0.686193	THRA
ENSG00000129103.19	90.6757	0.318273	0.190935	1.66691	0.095532	0.686193	SUMF2
ENSG00000145337.5	91.5559	0.313331	0.188508	1.66216	0.09648	0.686193	PYURF
ENSG00000163069.13	155.109	0.260828	0.156237	1.66944	0.0950307	0.686193	SGCB
ENSG00000164442.10	51.0972	-0.446955	0.269032	-1.66134	0.0966444	0.686193	CITED2
ENSG00000168734.14	78.1445	-0.33326	0.200243	-1.66427	0.0960577	0.686193	PKIG
ENSG00000171793.16	73.3669	0.371559	0.222828	1.66747	0.095421	0.686193	CTPS1
ENSG00000173486.14	141.474	0.324962	0.194979	1.66665	0.0955834	0.686193	FKBP2
ENSG00000198763.3	459.165	0.176696	0.106247	1.66307	0.0962985	0.686193	MT-ND2
ENSG00000198832.10	251.503	-0.21764	0.131097	-1.66015	0.0968841	0.686193	SELENOM
ENSG00000214022.11	47.0028	0.428238	0.257673	1.66195	0.0965238	0.686193	REPIN1
ENSG00000100764.14	220.224	-0.228781	0.138859	-1.64757	0.0994406	0.688396	PSMC1
ENSG00000104635.14	83.8857	-0.309795	0.188058	-1.64734	0.0994888	0.688396	SLC39A14
ENSG00000120254.15	56.169	-0.386612	0.234809	-1.64649	0.0996622	0.688396	MTHFD1L
ENSG00000130414.12	62.075	0.363315	0.220689	1.64627	0.0997072	0.688396	NDUFA10
ENSG00000135677.11	41.3911	-0.427477	0.258497	-1.6537	0.0981878	0.688396	GNS
ENSG00000136273.13	50.5089	0.385764	0.232971	1.65585	0.0977526	0.688396	HUS1
ENSG00000136450.13	46.9068	-0.413307	0.251227	-1.64515	0.0999386	0.688396	SRSF1
ENSG00000142327.13	63.3218	-0.346072	0.209143	-1.65471	0.0979831	0.688396	RNPEPL1
ENSG00000162959.13	45.4047	0.404648	0.244765	1.65321	0.0982879	0.688396	MEMO1
ENSG00000168615.12	185.412	0.327808	0.199152	1.64602	0.0997602	0.688396	ADAM9
ENSG00000173559.14	83.3041	0.315266	0.191041	1.65025	0.0988911	0.688396	NABP1
ENSG00000204392.11	54.0001	0.379919	0.230225	1.65021	0.0988999	0.688396	LSM2
ENSG00000271601.4	33.2618	-0.472206	0.285337	-1.6549	0.0979442	0.688396	LIX1L
ENSG00000120725.13	79.2969	0.320326	0.195586	1.63778	0.101469	0.688576	SIL1
ENSG00000127774.7	46.9799	-0.415624	0.254298	-1.6344	0.102175	0.688576	EMC6
ENSG00000133110.15	67.6904	-0.348982	0.21378	-1.63244	0.102588	0.688576	POSTN
ENSG00000136485.15	70.8143	-0.343936	0.209545	-1.64135	0.100725	0.688576	DCAF7
ENSG00000142669.15	1736.23	-0.179931	0.109576	-1.64207	0.100576	0.688576	SH3BGRL3
ENSG00000143569.19	72.6422	0.316221	0.193778	1.63187	0.102706	0.688576	UBAP2L
ENSG00000143612.21	93.3266	0.30254	0.184862	1.63657	0.101719	0.688576	C1orf43
ENSG00000149196.16	128.163	0.279114	0.170837	1.63381	0.1023	0.688576	HIKESHI
ENSG00000164253.14	79.5971	-0.394699	0.240735	-1.63956	0.101097	0.688576	WDR41
ENSG00000178719.17	42.8934	0.453643	0.277638	1.63394	0.102272	0.688576	GRINA
ENSG00000198818.10	145.551	0.242264	0.147804	1.63909	0.101195	0.688576	SFT2D1
ENSG00000210196.2	39.9733	-0.44024	0.267786	-1.644	0.100176	0.688576	MT-TP
ENSG00000237765.8	42.9429	0.417749	0.255805	1.63307	0.102453	0.688576	FAM200B
ENSG00000103121.9	109.316	0.294745	0.180838	1.62988	0.103127	0.689978	CMC2
ENSG00000120509.10	82.3831	0.309813	0.190484	1.62645	0.103854	0.69342	PDZD11
ENSG00000121691.7	42.9496	0.438842	0.270238	1.62391	0.104395	0.695609	CAT
ENSG00000164294.14	231.991	0.195824	0.121016	1.61816	0.105627	0.702388	GPX8
ENSG00000167315.18	61.1605	0.348739	0.216008	1.61448	0.106424	0.70625	ACAA2
ENSG00000114346.13	39.5494	0.424937	0.263489	1.61273	0.106803	0.706895	ECT2
ENSG00000153250.20	48.2271	-0.388149	0.240931	-1.61104	0.107171	0.706895	RBMS1
ENSG00000170584.11	53.909	0.364194	0.226042	1.61118	0.107141	0.706895	NUDCD2
ENSG00000125841.13	48.1981	0.430174	0.267717	1.60682	0.108093	0.70726	NRSN2
ENSG00000134265.13	47.6463	-0.372325	0.231365	-1.60926	0.10756	0.70726	NAPG
ENSG00000149257.16	240.195	-0.249197	0.154935	-1.60839	0.107749	0.70726	SERPINH1
ENSG00000154589.7	48.3773	0.388313	0.24164	1.60699	0.108057	0.70726	LY96
ENSG00000205571.14	44.3761	-0.452297	0.281662	-1.60582	0.108314	0.707293	SMN2
ENSG00000133030.22	48.9902	-0.399098	0.249019	-1.60268	0.109005	0.70897	MPRIP
ENSG00000167996.16	2957.12	-0.104122	0.0649636	-1.60278	0.108984	0.70897	FTH1
ENSG00000159423.17	48.7285	-0.424453	0.265522	-1.59856	0.109918	0.709313	ALDH4A1
ENSG00000163520.14	40.1416	-0.54067	0.338198	-1.59868	0.109892	0.709313	FBLN2
ENSG00000165704.15	61.2944	0.33324	0.209085	1.5938	0.11098	0.709313	HPRT1
ENSG00000167085.12	172.225	0.230704	0.144219	1.59968	0.109669	0.709313	PHB
ENSG00000168255.20	68.4335	0.341221	0.214242	1.59269	0.111231	0.709313	POLR2J3
ENSG00000171497.5	50.2663	0.389877	0.244699	1.59329	0.111094	0.709313	PPID
ENSG00000183011.13	168.59	-0.244551	0.153233	-1.59594	0.110502	0.709313	NAA38
ENSG00000196141.14	128.812	0.256835	0.160961	1.59564	0.110569	0.709313	SPATS2L
ENSG00000229117.9	546.47	-0.196071	0.123077	-1.59308	0.111143	0.709313	RPL41
ENSG00000285920.2	125.899	0.312588	0.195924	1.59546	0.11061	0.709313	AC087721.2
ENSG00000165669.14	67.6342	-0.332185	0.2087	-1.59169	0.111455	0.70936	FAM204A
ENSG00000105971.15	269.613	-0.188824	0.118936	-1.58762	0.112373	0.713811	CAV2
ENSG00000100519.12	148.84	0.275713	0.173788	1.58649	0.112628	0.71404	PSMC6
ENSG00000100097.12	5751.61	-0.157308	0.0993446	-1.58345	0.113318	0.714583	LGALS1
ENSG00000111640.15	6014.22	0.110398	0.0696597	1.58482	0.113006	0.714583	GAPDH
ENSG00000137409.19	95.8182	-0.318849	0.201392	-1.58322	0.11337	0.714583	MTCH1
ENSG00000009307.16	173.187	0.287748	0.184875	1.55644	0.119603	0.715587	CSDE1
ENSG00000013275.8	80.9124	-0.301755	0.191672	-1.57433	0.115411	0.715587	PSMC4
ENSG00000044115.21	97.0173	0.330604	0.209995	1.57435	0.115407	0.715587	CTNNA1
ENSG00000058668.15	128.516	-0.271187	0.17458	-1.55337	0.120335	0.715587	ATP2B4
ENSG00000078747.16	52.2969	-0.385714	0.245123	-1.57355	0.115592	0.715587	ITCH
ENSG00000100526.20	78.6807	0.314846	0.199938	1.57472	0.115321	0.715587	CDKN3
ENSG00000100632.11	412.114	-0.17801	0.115066	-1.54702	0.121858	0.715587	ERH
ENSG00000100941.9	58.0943	-0.348573	0.224622	-1.55182	0.120705	0.715587	PNN
ENSG00000104325.7	118.922	0.247715	0.159812	1.55003	0.121134	0.715587	DECR1
ENSG00000107862.5	111.683	-0.31176	0.198954	-1.56699	0.117116	0.715587	GBF1
ENSG00000109113.20	198.162	-0.203548	0.130154	-1.5639	0.117841	0.715587	RAB34
ENSG00000113140.11	3019.14	0.175322	0.112463	1.55894	0.119011	0.715587	SPARC
ENSG00000113643.9	247.642	-0.196708	0.125492	-1.56749	0.117	0.715587	RARS1
ENSG00000115524.17	91.9887	-0.321095	0.204764	-1.56812	0.116853	0.715587	SF3B1
ENSG00000119801.13	110.211	-0.261687	0.16872	-1.55102	0.120898	0.715587	YPEL5
ENSG00000128524.5	402.47	0.197369	0.126358	1.56199	0.118291	0.715587	ATP6V1F
ENSG00000131475.7	115.286	0.251178	0.162291	1.5477	0.121693	0.715587	VPS25
ENSG00000131747.15	160.762	0.228571	0.147621	1.54836	0.121536	0.715587	TOP2A
ENSG00000132646.11	79.0235	0.288859	0.186451	1.54925	0.121321	0.715587	PCNA
ENSG00000138668.19	83.3686	-0.291577	0.184474	-1.58058	0.113973	0.715587	HNRNPD
ENSG00000141232.5	111.559	0.25419	0.162001	1.56906	0.116633	0.715587	TOB1
ENSG00000150093.19	1264.81	-0.141441	0.0899503	-1.57244	0.115849	0.715587	ITGB1
ENSG00000152684.11	59.846	-0.363676	0.233938	-1.55458	0.120046	0.715587	PELO
ENSG00000162928.9	58.344	-0.350211	0.2262	-1.54823	0.121566	0.715587	PEX13
ENSG00000162980.17	58.2046	-0.354595	0.228312	-1.55311	0.120396	0.715587	ARL5A
ENSG00000164754.15	54.2104	-0.368947	0.23744	-1.55385	0.12022	0.715587	RAD21
ENSG00000169490.17	105.711	0.280029	0.177996	1.57323	0.115666	0.715587	TM2D2
ENSG00000170035.16	48.2127	-0.364894	0.232708	-1.56803	0.116874	0.715587	UBE2E3
ENSG00000170248.15	48.4142	0.378025	0.241973	1.56226	0.118226	0.715587	PDCD6IP
ENSG00000172965.17	154.538	0.233222	0.149083	1.56437	0.117731	0.715587	MIR4435-2HG
ENSG00000177156.11	361.945	0.165413	0.106403	1.55458	0.120045	0.715587	TALDO1
ENSG00000179271.3	96.3464	-0.291221	0.187502	-1.55316	0.120384	0.715587	GADD45GIP1
ENSG00000180957.18	61.0106	-0.339725	0.217367	-1.56291	0.118074	0.715587	PITPNB
ENSG00000182158.15	72.6517	-0.330599	0.210642	-1.56948	0.116536	0.715587	CREB3L2
ENSG00000196396.10	37.6834	-0.432995	0.276264	-1.56732	0.11704	0.715587	PTPN1
ENSG00000198727.2	418.653	-0.184111	0.118982	-1.54738	0.121771	0.715587	MT-CYB
ENSG00000205220.12	40.5826	0.387353	0.246377	1.5722	0.115905	0.715587	PSMB10
ENSG00000276170.4	60.1956	0.329394	0.210492	1.56488	0.117611	0.715587	AC244153.1
ENSG00000115204.15	99.9395	0.268842	0.173917	1.54581	0.122151	0.716019	MPV17
ENSG00000143013.13	31.2911	-0.529539	0.343222	-1.54285	0.122868	0.718933	LMO4
ENSG00000102103.17	46.8313	0.372111	0.241991	1.53771	0.12412	0.724957	PQBP1
ENSG00000126247.11	83.2681	-0.35322	0.230129	-1.53487	0.124815	0.726056	CAPNS1
ENSG00000141424.13	86.2474	0.279453	0.182012	1.53536	0.124696	0.726056	SLC39A6
ENSG00000146085.8	50.8058	0.362148	0.236186	1.53332	0.125197	0.726056	MMUT
ENSG00000163430.12	502.614	0.380968	0.248328	1.53413	0.124997	0.726056	FSTL1
ENSG00000038002.9	90.5675	0.266307	0.175557	1.51693	0.129285	0.726361	AGA
ENSG00000100813.14	86.5151	-0.311809	0.204715	-1.52314	0.127723	0.726361	ACIN1
ENSG00000101132.10	110.679	-0.283548	0.186434	-1.5209	0.128284	0.726361	PFDN4
ENSG00000101421.4	41.5338	-0.389967	0.255612	-1.52562	0.127104	0.726361	CHMP4B
ENSG00000102401.20	134.488	0.22709	0.150048	1.51345	0.130165	0.726361	ARMCX3
ENSG00000104221.13	125.566	-0.844181	0.553143	-1.52615	0.126972	0.726361	BRF2
ENSG00000107566.14	114.634	0.272845	0.179022	1.52409	0.127486	0.726361	ERLIN1
ENSG00000110090.13	221.175	-0.214201	0.141252	-1.51645	0.129405	0.726361	CPT1A
ENSG00000118680.14	905.438	-0.138346	0.0912129	-1.51673	0.129334	0.726361	MYL12B
ENSG00000119414.12	56.532	0.349552	0.229409	1.52371	0.127582	0.726361	PPP6C
ENSG00000119616.11	108.607	0.249615	0.165209	1.51091	0.130812	0.726361	FCF1
ENSG00000123989.14	77.1906	0.300039	0.198574	1.51097	0.130797	0.726361	CHPF
ENSG00000130165.10	66.1383	-0.312354	0.205902	-1.517	0.129266	0.726361	ELOF1
ENSG00000139684.15	185.679	0.207612	0.135638	1.53063	0.125862	0.726361	ESD
ENSG00000146674.15	266.735	-0.209531	0.137679	-1.52187	0.128041	0.726361	IGFBP3
ENSG00000148120.16	43.2851	-0.401531	0.263834	-1.52191	0.128033	0.726361	AOPEP
ENSG00000156990.14	39.1803	0.404381	0.264593	1.52832	0.126434	0.726361	RPUSD3
ENSG00000158710.15	516.341	0.144657	0.0955647	1.51371	0.130099	0.726361	TAGLN2
ENSG00000159200.18	43.4525	-0.436766	0.285821	-1.52811	0.126486	0.726361	RCAN1
ENSG00000168275.16	62.6654	0.327117	0.21497	1.52169	0.128087	0.726361	COA6
ENSG00000168542.16	1937.69	-0.148057	0.0971771	-1.52358	0.127614	0.726361	COL3A1
ENSG00000187079.19	233.159	-0.209862	0.138473	-1.51554	0.129635	0.726361	TEAD1
ENSG00000198677.12	62.1757	0.325686	0.215324	1.51254	0.130397	0.726361	TTC37
ENSG00000213593.10	91.0659	-0.294368	0.194714	-1.5118	0.130586	0.726361	TMX2
ENSG00000249815.1	25.8091	-0.439579	0.289207	-1.51994	0.128525	0.726361	AC004704.1
ENSG00000067167.8	230.6	-0.196098	0.130152	-1.50669	0.131891	0.727873	TRAM1
ENSG00000137076.21	219.834	-0.199757	0.132556	-1.50696	0.131822	0.727873	TLN1
ENSG00000159228.13	116.601	0.239922	0.159273	1.50636	0.131976	0.727873	CBR1
ENSG00000165609.13	79.691	0.324021	0.215021	1.50693	0.13183	0.727873	NUDT5
ENSG00000164535.15	61.0122	-0.361736	0.240502	-1.50409	0.132558	0.728625	DAGLB
ENSG00000166482.12	111.136	0.273052	0.181517	1.50428	0.13251	0.728625	MFAP4
ENSG00000134369.15	34.3242	-0.459114	0.305549	-1.50258	0.132946	0.729528	NAV1
ENSG00000011028.14	143.281	-0.250226	0.166762	-1.5005	0.133486	0.729947	MRC2
ENSG00000136682.15	56.5317	0.34121	0.22752	1.4997	0.133693	0.729947	CBWD2
ENSG00000164896.20	75.6396	-0.299531	0.199513	-1.50131	0.133275	0.729947	FASTK
ENSG00000086666.19	74.1049	0.297745	0.199337	1.49368	0.13526	0.732377	ZFAND6
ENSG00000087302.9	255.208	0.179464	0.120144	1.49374	0.135244	0.732377	RTRAF
ENSG00000143158.11	115.884	0.259137	0.173424	1.49424	0.135114	0.732377	MPC2
ENSG00000167272.11	60.6654	0.322177	0.215285	1.49652	0.134519	0.732377	POP5
ENSG00000173852.15	105.958	0.255974	0.171279	1.49449	0.135048	0.732377	DPY19L1
ENSG00000105576.15	100.079	-0.303098	0.203903	-1.48648	0.137151	0.736798	TNPO2
ENSG00000159063.13	39.7288	0.39157	0.263452	1.4863	0.137199	0.736798	ALG8
ENSG00000166710.20	2100.74	0.115502	0.0777119	1.48628	0.137205	0.736798	B2M
ENSG00000197912.16	53.0445	-0.339689	0.228288	-1.48798	0.136756	0.736798	SPG7
ENSG00000206129.4	26.4159	0.437536	0.294018	1.48813	0.136717	0.736798	AC006305.1
ENSG00000122033.14	71.3663	0.303163	0.204219	1.4845	0.137677	0.736857	MTIF3
ENSG00000125753.14	79.034	-0.293879	0.198074	-1.48368	0.137893	0.736857	VASP
ENSG00000183520.12	92.8246	-0.280019	0.188643	-1.48438	0.137707	0.736857	UTP11
ENSG00000189043.10	881.145	-0.161399	0.109252	-1.4773	0.139594	0.744732	NDUFA4
ENSG00000101266.19	69.5813	-0.291004	0.197406	-1.47414	0.140444	0.745724	CSNK2A1
ENSG00000105700.11	101.979	0.251095	0.170235	1.47499	0.140215	0.745724	KXD1
ENSG00000159840.16	159.359	-0.287826	0.195261	-1.47406	0.140466	0.745724	ZYX
ENSG00000196628.20	90.8426	-0.249289	0.169231	-1.47307	0.140733	0.745929	TCF4
ENSG00000042753.12	254.481	-0.173882	0.118754	-1.46422	0.143134	0.746565	AP2S1
ENSG00000114480.13	126.384	0.232503	0.158666	1.46537	0.142821	0.746565	GBE1
ENSG00000117143.13	68.2649	0.346649	0.236352	1.46667	0.142467	0.746565	UAP1
ENSG00000144744.17	78.2877	0.30479	0.208329	1.46302	0.143461	0.746565	UBA3
ENSG00000160691.19	66.7612	-0.293692	0.199816	-1.46981	0.141613	0.746565	SHC1
ENSG00000169689.15	137.908	0.219985	0.149968	1.46688	0.142407	0.746565	CENPX
ENSG00000171067.11	101.076	-0.27756	0.189394	-1.46552	0.14278	0.746565	C11orf24
ENSG00000173801.17	86.3615	-0.308255	0.20945	-1.47173	0.141093	0.746565	JUP
ENSG00000178878.13	59.6039	0.337483	0.229824	1.46844	0.141985	0.746565	APOLD1
ENSG00000186340.15	77.0245	0.310692	0.211288	1.47047	0.141436	0.746565	THBS2
ENSG00000214517.10	57.1128	0.33221	0.22701	1.46342	0.143352	0.746565	PPME1
ENSG00000241370.6	78.9914	0.311851	0.213228	1.46253	0.143597	0.746565	RPP21
ENSG00000100243.21	224.571	-0.215509	0.147613	-1.45996	0.144301	0.747206	CYB5R3
ENSG00000135720.13	108.524	-0.250822	0.171846	-1.45958	0.144406	0.747206	DYNC1LI2
ENSG00000165264.11	275.384	0.19062	0.130508	1.4606	0.144125	0.747206	NDUFB6
ENSG00000102390.11	45.6529	0.364031	0.250487	1.45329	0.146142	0.748239	PBDC1
ENSG00000104529.17	418.747	0.163621	0.112548	1.4538	0.146003	0.748239	EEF1D
ENSG00000113282.14	96.7609	-0.260618	0.179071	-1.45539	0.14556	0.748239	CLINT1
ENSG00000153071.15	153.111	-0.230381	0.15855	-1.45305	0.14621	0.748239	DAB2
ENSG00000163882.9	45.3686	0.364499	0.250375	1.45581	0.145445	0.748239	POLR2H
ENSG00000278053.5	42.2131	0.37211	0.25572	1.45515	0.145628	0.748239	DDX52
ENSG00000287001.1	35.6329	0.485809	0.333367	1.45728	0.14504	0.748239	AC010624.5
ENSG00000167244.21	20.967	-2.1352	1.47036	-1.45217	0.146456	0.748322	IGF2
ENSG00000105171.10	39.1768	0.387779	0.267359	1.45041	0.146945	0.749029	POP4
ENSG00000124641.16	40.6706	0.37676	0.259831	1.45002	0.147053	0.749029	MED20
ENSG00000071655.18	75.4827	-0.307571	0.212525	-1.44722	0.147834	0.749887	MBD3
ENSG00000134375.11	128.95	-0.235076	0.162552	-1.44616	0.148133	0.749887	TIMM17A
ENSG00000149547.15	40.5029	0.386872	0.267109	1.44837	0.147514	0.749887	EI24
ENSG00000158864.12	71.8558	0.302689	0.20931	1.44613	0.14814	0.749887	NDUFS2
ENSG00000170502.13	43.1885	0.372457	0.258022	1.44351	0.148878	0.751292	NUDT9
ENSG00000172270.20	343.527	0.172793	0.119695	1.44362	0.148847	0.751292	BSG
ENSG00000152127.9	46.8232	-0.326091	0.226468	-1.4399	0.149895	0.752663	MGAT5
ENSG00000159377.11	496.8	-0.161093	0.111777	-1.4412	0.149529	0.752663	PSMB4
ENSG00000182718.17	5037.37	-0.118753	0.0825088	-1.43928	0.150071	0.752663	ANXA2
ENSG00000255302.5	257.066	-0.1881	0.130671	-1.43949	0.150012	0.752663	EID1
ENSG00000228144.2	36.7814	0.390568	0.27196	1.43612	0.150967	0.755995	AC078927.1
ENSG00000006327.14	360.064	-0.155087	0.108144	-1.43408	0.151548	0.756184	TNFRSF12A
ENSG00000010404.18	46.0511	0.468928	0.332016	1.41237	0.157842	0.756184	IDS
ENSG00000055044.11	94.3749	0.247881	0.17663	1.40339	0.160501	0.756184	NOP58
ENSG00000066322.15	105.358	-0.246589	0.175516	-1.40493	0.160041	0.756184	ELOVL1
ENSG00000077942.19	125.68	-0.251314	0.177195	-1.41829	0.156106	0.756184	FBLN1
ENSG00000087842.11	39.0034	0.377896	0.268644	1.40668	0.159522	0.756184	PIR
ENSG00000092820.18	105.039	0.274826	0.195603	1.40502	0.160015	0.756184	EZR
ENSG00000095139.14	72.7994	0.327159	0.231105	1.41563	0.156884	0.756184	ARCN1
ENSG00000099956.20	37.7242	-0.395815	0.277847	-1.42458	0.154279	0.756184	SMARCB1
ENSG00000108953.17	555.795	0.13077	0.0915256	1.42878	0.153069	0.756184	YWHAE
ENSG00000109814.12	82.8524	-0.298982	0.21232	-1.40817	0.159082	0.756184	UGDH
ENSG00000111716.14	511.38	0.153336	0.107094	1.43179	0.152204	0.756184	LDHB
ENSG00000113721.14	42.1551	-0.376033	0.264231	-1.42312	0.154701	0.756184	PDGFRB
ENSG00000114354.15	102.839	-0.268453	0.189254	-1.41848	0.15605	0.756184	TFG
ENSG00000114491.14	53.7569	0.334935	0.235535	1.42202	0.155021	0.756184	UMPS
ENSG00000118217.6	67.5605	0.299154	0.209319	1.42918	0.152953	0.756184	ATF6
ENSG00000132432.14	461.628	-0.184607	0.129666	-1.42371	0.154529	0.756184	SEC61G
ENSG00000134574.12	106.265	-0.240298	0.170102	-1.41267	0.157753	0.756184	DDB2
ENSG00000136731.13	126.358	-0.233018	0.163868	-1.42198	0.155032	0.756184	UGGT1
ENSG00000139168.8	128.303	0.21432	0.152283	1.40738	0.159314	0.756184	ZCRB1
ENSG00000141905.19	130.4	-0.216467	0.15375	-1.40792	0.159156	0.756184	NFIC
ENSG00000149923.14	80.8456	-0.271029	0.192391	-1.40874	0.158913	0.756184	PPP4C
ENSG00000150938.10	241.912	0.206284	0.146283	1.41017	0.158489	0.756184	CRIM1
ENSG00000160799.11	40.8465	-0.350642	0.24958	-1.40493	0.160042	0.756184	CCDC12
ENSG00000162736.17	53.8058	0.384853	0.269418	1.42846	0.153159	0.756184	NCSTN
ENSG00000163754.18	43.1718	0.380597	0.267443	1.42309	0.154709	0.756184	GYG1
ENSG00000166012.17	90.8112	-0.257292	0.183325	-1.40348	0.160474	0.756184	TAF1D
ENSG00000168938.6	128.542	0.222	0.157954	1.40548	0.15988	0.756184	PPIC
ENSG00000175592.9	58.9982	0.311137	0.220631	1.41021	0.158477	0.756184	FOSL1
ENSG00000176102.13	71.6176	-0.274445	0.195419	-1.40439	0.160202	0.756184	CSTF3
ENSG00000177674.16	45.6681	0.387213	0.26993	1.4345	0.151431	0.756184	AGTRAP
ENSG00000179010.14	1286.15	-0.141942	0.0990348	-1.43325	0.151786	0.756184	MRFAP1
ENSG00000205629.12	39.804	0.368386	0.260747	1.41281	0.157712	0.756184	LCMT1
ENSG00000242125.3	76.4702	-0.284453	0.201653	-1.41061	0.15836	0.756184	SNHG3
ENSG00000259494.2	41.3969	0.367245	0.259672	1.41426	0.157284	0.756184	MRPL46
ENSG00000260549.2	37.3372	0.726749	0.51712	1.40538	0.159909	0.756184	MT1L
ENSG00000260772.1	85.1512	-0.369725	0.258806	-1.42858	0.153125	0.756184	AC012321.1
ENSG00000267261.5	36.5188	-0.489626	0.345138	-1.41864	0.156004	0.756184	AC099811.2
ENSG00000271853.5	6370.41	-0.169537	0.118823	-1.4268	0.153639	0.756184	AL162258.1
ENSG00000277791.5	242.782	0.171371	0.120668	1.42018	0.155556	0.756184	PSMB3
ENSG00000284448.1	142.073	-0.218895	0.152989	-1.43078	0.152492	0.756184	MIR6501
ENSG00000100442.11	140.549	0.21224	0.152037	1.39598	0.162721	0.762677	FKBP3
ENSG00000122566.21	482.624	0.143411	0.102702	1.39638	0.162601	0.762677	HNRNPA2B1
ENSG00000197223.11	67.0391	-0.290518	0.20821	-1.39531	0.162922	0.762677	C1D
ENSG00000214046.8	131.116	0.233995	0.167751	1.3949	0.163047	0.762677	SMIM7
ENSG00000273590.4	45.496	0.412137	0.295375	1.3953	0.162926	0.762677	SMIM11B
ENSG00000115414.20	820.439	-0.301488	0.216363	-1.39344	0.163488	0.763646	FN1
ENSG00000128656.15	99.0721	-0.240811	0.173221	-1.39019	0.16447	0.763948	CHN1
ENSG00000138107.13	84.3226	-0.276894	0.199185	-1.39013	0.164489	0.763948	ACTR1A
ENSG00000198786.2	150.129	-0.222685	0.160043	-1.3914	0.164103	0.763948	MT-ND5
ENSG00000257103.8	44.3074	-0.370285	0.266165	-1.39118	0.164169	0.763948	LSM14A
ENSG00000177565.18	61.701	-0.305631	0.220164	-1.3882	0.165078	0.765594	TBL1XR1
ENSG00000008018.9	292.542	-0.158196	0.114142	-1.38596	0.165758	0.765986	PSMB1
ENSG00000067369.14	72.5346	-0.293342	0.212176	-1.38255	0.166804	0.765986	TP53BP1
ENSG00000117298.16	108.347	-0.266715	0.192689	-1.38417	0.166306	0.765986	ECE1
ENSG00000146540.15	41.8214	-0.354416	0.256127	-1.38375	0.166434	0.765986	C7orf50
ENSG00000166741.8	149.991	0.233453	0.168854	1.38257	0.166796	0.765986	NNMT
ENSG00000181817.6	44.1976	0.366336	0.264736	1.38378	0.166426	0.765986	LSM10
ENSG00000239039.1	182.762	-0.199812	0.144276	-1.38492	0.166076	0.765986	SNORD13
ENSG00000074695.6	188.481	0.180176	0.130938	1.37604	0.168811	0.768119	LMAN1
ENSG00000078618.22	69.9391	0.307272	0.222798	1.37915	0.167849	0.768119	NRDC
ENSG00000089063.15	160.674	0.230601	0.167596	1.37593	0.168843	0.768119	TMEM230
ENSG00000107745.19	49.3914	0.326643	0.237081	1.37777	0.168274	0.768119	MICU1
ENSG00000108829.10	81.3475	-0.289251	0.210283	-1.37553	0.168966	0.768119	LRRC59
ENSG00000123975.5	193.461	0.198148	0.14359	1.37996	0.1676	0.768119	CKS2
ENSG00000144224.17	84.3319	-0.252455	0.18357	-1.37525	0.169054	0.768119	UBXN4
ENSG00000166352.16	38.8398	0.373712	0.271997	1.37396	0.169456	0.768119	IFTAP
ENSG00000172586.8	104.932	0.255858	0.186293	1.37342	0.169621	0.768119	CHCHD1
ENSG00000180573.9	42.508	-0.370493	0.26976	-1.37342	0.169621	0.768119	H2AC6
ENSG00000084774.14	106.074	0.249216	0.182127	1.36836	0.171199	0.768857	CAD
ENSG00000108468.15	85.7282	-0.265031	0.193623	-1.3688	0.171063	0.768857	CBX1
ENSG00000145349.17	67.5403	-0.282122	0.20608	-1.36899	0.171001	0.768857	CAMK2D
ENSG00000170445.16	79.306	-0.295389	0.215988	-1.36761	0.171433	0.768857	HARS1
ENSG00000188529.15	76.6479	-0.266046	0.19435	-1.3689	0.171032	0.768857	SRSF10
ENSG00000196998.19	78.479	0.26765	0.195402	1.36974	0.170768	0.768857	WDR45
ENSG00000243749.1	109.354	0.219895	0.160288	1.37188	0.170101	0.768857	TMEM35B
ENSG00000138495.6	212.289	0.204853	0.150017	1.36553	0.172086	0.769674	COX17
ENSG00000168653.11	417.726	0.155915	0.114119	1.36625	0.171862	0.769674	NDUFS5
ENSG00000115318.12	162.139	0.19839	0.145451	1.36397	0.172578	0.769763	LOXL3
ENSG00000168137.18	50.5965	-0.333181	0.244152	-1.36465	0.172364	0.769763	SETD5
ENSG00000092853.14	40.5141	0.338732	0.248505	1.36308	0.172858	0.76996	CLSPN
ENSG00000166441.13	2286.24	-0.138921	0.102036	-1.36148	0.173361	0.77115	RPL27A
ENSG00000267519.6	50.823	-0.355563	0.261316	-1.36066	0.17362	0.771252	AC020916.1
ENSG00000070785.17	55.4073	0.295701	0.217718	1.35819	0.174404	0.771579	EIF2B3
ENSG00000099624.8	51.6326	-0.401687	0.296931	-1.35279	0.176121	0.771579	ATP5F1D
ENSG00000113558.19	868.859	0.113455	0.0835954	1.35719	0.174721	0.771579	SKP1
ENSG00000125656.11	52.2073	-0.326029	0.240613	-1.35499	0.175419	0.771579	CLPP
ENSG00000130770.18	282.996	-0.171419	0.126207	-1.35824	0.174387	0.771579	ATP5IF1
ENSG00000136261.15	65.6218	-0.317209	0.233366	-1.35928	0.174059	0.771579	BZW2
ENSG00000136888.7	217.363	-0.170862	0.126494	-1.35076	0.176774	0.771579	ATP6V1G1
ENSG00000149100.13	193.167	0.19241	0.142599	1.34931	0.177239	0.771579	EIF3M
ENSG00000153048.11	128.422	0.223131	0.164971	1.35254	0.176201	0.771579	CARHSP1
ENSG00000154518.9	567.961	-0.145834	0.107886	-1.35174	0.176458	0.771579	ATP5MC3
ENSG00000166250.12	48.7274	-0.322782	0.238245	-1.35483	0.175471	0.771579	CLMP
ENSG00000172757.13	1160.88	-0.137556	0.101755	-1.35184	0.176428	0.771579	CFL1
ENSG00000185475.11	100.022	0.2315	0.171542	1.34952	0.177169	0.771579	TMEM179B
ENSG00000197614.11	110.009	0.370729	0.274425	1.35093	0.176718	0.771579	MFAP5
ENSG00000276023.5	93.6221	0.251341	0.185705	1.35344	0.175916	0.771579	DUSP14
ENSG00000169021.6	91.348	-0.256121	0.190077	-1.34745	0.177834	0.772284	UQCRFS1
ENSG00000180398.13	177.943	0.190352	0.141281	1.34733	0.177874	0.772284	MCFD2
ENSG00000132541.11	40.8247	0.356635	0.264925	1.34617	0.178246	0.772875	RIDA
ENSG00000136044.12	54.9337	-0.310275	0.23064	-1.34528	0.178535	0.772911	APPL2
ENSG00000139343.10	223.717	-0.191183	0.142409	-1.34249	0.179438	0.772911	SNRPF
ENSG00000144034.16	85.8597	0.240479	0.179105	1.34267	0.179379	0.772911	TPRKB
ENSG00000151239.14	53.6622	0.325518	0.242164	1.34421	0.178882	0.772911	TWF1
ENSG00000169062.15	111.713	-0.233506	0.173907	-1.34271	0.179367	0.772911	UPF3A
ENSG00000108344.15	48.2629	-0.352574	0.263525	-1.33791	0.180925	0.774787	PSMD3
ENSG00000136271.10	64.0178	-0.288521	0.215786	-1.33707	0.1812	0.774787	DDX56
ENSG00000166526.18	37.0137	-0.355985	0.266293	-1.33682	0.181283	0.774787	ZNF3
ENSG00000168906.13	69.6276	0.313683	0.234295	1.33884	0.180623	0.774787	MAT2A
ENSG00000196776.16	67.6383	0.273435	0.204549	1.33677	0.181298	0.774787	CD47
ENSG00000223482.8	47.2081	0.327167	0.244263	1.33941	0.180439	0.774787	NUTM2A-AS1
ENSG00000005893.16	135.549	0.241834	0.181115	1.33525	0.181796	0.775899	LAMP2
ENSG00000102007.11	164.526	-0.185873	0.139381	-1.33356	0.182349	0.777244	PLP2
ENSG00000113845.10	95.1865	0.229364	0.172368	1.33067	0.183299	0.777309	TIMMDC1
ENSG00000143183.17	163.563	-0.186897	0.140404	-1.33114	0.183143	0.777309	TMCO1
ENSG00000165389.7	85.1788	0.268407	0.201611	1.33131	0.183087	0.777309	SPTSSA
ENSG00000196743.9	41.9525	0.338673	0.254524	1.33061	0.183316	0.777309	GM2A
ENSG00000002586.20	963.735	-0.109634	0.0831177	-1.31903	0.18716	0.777467	CD99
ENSG00000044574.8	650.564	-0.167053	0.126265	-1.32303	0.185826	0.777467	HSPA5
ENSG00000084207.18	911.737	0.134755	0.101485	1.32783	0.184234	0.777467	GSTP1
ENSG00000090554.13	2776.36	-0.107304	0.0808062	-1.32791	0.184206	0.777467	FLT3LG
ENSG00000101161.8	55.7199	0.302032	0.228603	1.32121	0.186432	0.777467	PRPF6
ENSG00000105404.11	243.281	-0.160258	0.121354	-1.32059	0.186639	0.777467	RABAC1
ENSG00000111670.16	48.6617	0.328386	0.249548	1.31592	0.188201	0.777467	GNPTAB
ENSG00000116717.13	70.6608	-0.266226	0.201502	-1.32121	0.186432	0.777467	GADD45A
ENSG00000117523.16	167.668	-0.196185	0.148354	-1.32241	0.186031	0.777467	PRRC2C
ENSG00000120885.22	90.6365	0.22056	0.166684	1.32322	0.185762	0.777467	CLU
ENSG00000124831.19	77.6539	-0.265511	0.200344	-1.32527	0.185081	0.777467	LRRFIP1
ENSG00000132341.12	733.968	-0.116043	0.088126	-1.31678	0.187911	0.777467	RAN
ENSG00000143079.15	42.091	0.338409	0.256742	1.31809	0.187474	0.777467	CTTNBP2NL
ENSG00000144635.9	134.068	0.212002	0.159969	1.32527	0.185081	0.777467	DYNC1LI1
ENSG00000150753.12	302.486	0.168435	0.127983	1.31608	0.188147	0.777467	CCT5
ENSG00000160752.15	203.852	-0.17643	0.133834	-1.31827	0.187413	0.777467	FDPS
ENSG00000166595.12	139.3	0.199502	0.151659	1.31546	0.188354	0.777467	CIAO2B
ENSG00000166825.14	128.587	-0.242918	0.183426	-1.32434	0.18539	0.777467	ANPEP
ENSG00000169019.11	62.0527	0.303004	0.228718	1.32479	0.18524	0.777467	COMMD8
ENSG00000169871.13	84.3615	0.252047	0.191356	1.31717	0.187783	0.777467	TRIM56
ENSG00000197747.9	567.408	-0.175006	0.132298	-1.32281	0.185897	0.777467	S100A10
ENSG00000071054.16	140.005	0.197777	0.15055	1.3137	0.188949	0.778937	MAP4K4
ENSG00000085733.16	147.219	-0.200886	0.153172	-1.31151	0.189687	0.779209	CTTN
ENSG00000157483.9	49.3898	-0.329148	0.250994	-1.31138	0.189731	0.779209	MYO1E
ENSG00000174547.13	49.1382	-0.337189	0.256868	-1.31269	0.189286	0.779209	MRPL11
ENSG00000115350.12	68.1274	-0.280786	0.214389	-1.3097	0.190296	0.779569	POLE4
ENSG00000263809.1	1460.44	-0.132579	0.101223	-1.30977	0.190273	0.779569	AC135178.3
ENSG00000169504.15	192.167	0.225601	0.172394	1.30864	0.190657	0.78007	CLIC4
ENSG00000126267.11	472.114	0.148073	0.11322	1.30784	0.190928	0.7802	COX6B1
ENSG00000119977.21	46.6894	0.331738	0.25405	1.3058	0.191621	0.782055	TCTN3
ENSG00000084073.10	48.7893	0.346484	0.265925	1.30294	0.192596	0.782395	ZMPSTE24
ENSG00000108848.16	73.7108	-0.268268	0.205767	-1.30375	0.19232	0.782395	LUC7L3
ENSG00000130731.16	67.7627	-0.252286	0.193592	-1.30318	0.192512	0.782395	METTL26
ENSG00000198755.11	1327.27	-0.124158	0.0953052	-1.30274	0.192663	0.782395	RPL10A
ENSG00000035928.16	58.0406	0.275385	0.211695	1.30086	0.193307	0.784034	RFC1
ENSG00000097033.14	83.9807	-0.256989	0.197873	-1.29876	0.194027	0.785977	SH3GLB1
ENSG00000128595.17	1174.8	0.116273	0.089602	1.29766	0.194406	0.786536	CALU
ENSG00000013374.16	54.7332	0.288	0.224007	1.28568	0.198555	0.78726	NUB1
ENSG00000072195.15	76.6397	-0.270838	0.211962	-1.27777	0.201332	0.78726	SPEG
ENSG00000074416.14	183.915	-0.175561	0.135916	-1.29169	0.196464	0.78726	MGLL
ENSG00000084463.8	49.3407	0.315496	0.245897	1.28304	0.199477	0.78726	WBP11
ENSG00000087502.18	146.229	0.197085	0.153868	1.28087	0.200238	0.78726	ERGIC2
ENSG00000102755.12	38.4027	-0.353615	0.2738	-1.29151	0.196527	0.78726	FLT1
ENSG00000105894.12	103.764	-0.207272	0.161911	-1.28016	0.20049	0.78726	PTN
ENSG00000116209.12	351.891	0.14061	0.10951	1.284	0.199143	0.78726	TMEM59
ENSG00000122786.20	1429.65	-0.117548	0.0917145	-1.28167	0.199959	0.78726	CALD1
ENSG00000125844.16	264.376	-0.172029	0.134507	-1.27896	0.200912	0.78726	RRBP1
ENSG00000134333.14	2066.36	0.116479	0.0911919	1.27729	0.2015	0.78726	LDHA
ENSG00000136819.15	80.9395	-0.239872	0.186738	-1.28454	0.198953	0.78726	C9orf78
ENSG00000137210.14	173.79	0.214765	0.166735	1.28806	0.197725	0.78726	TMEM14B
ENSG00000137996.13	51.7861	-0.310163	0.242156	-1.28084	0.200249	0.78726	RTCA
ENSG00000140307.11	196.552	0.170657	0.133522	1.27812	0.201209	0.78726	GTF2A2
ENSG00000148634.15	79.9322	-0.277008	0.216472	-1.27965	0.200668	0.78726	HERC4
ENSG00000149131.16	33.0969	0.687458	0.533012	1.28976	0.197134	0.78726	SERPING1
ENSG00000150867.14	82.0436	-0.268095	0.206993	-1.29519	0.195255	0.78726	PIP4K2A
ENSG00000151461.20	114.776	-0.221255	0.17144	-1.29057	0.196853	0.78726	UPF2
ENSG00000152558.15	96.8314	0.233301	0.181313	1.28673	0.198188	0.78726	TMEM123
ENSG00000162614.19	203.949	-0.177901	0.137816	-1.29086	0.196753	0.78726	NEXN
ENSG00000163636.11	147.054	0.203337	0.157553	1.29059	0.196845	0.78726	PSMD6
ENSG00000166579.16	43.2493	-0.347919	0.270365	-1.28685	0.198148	0.78726	NDEL1
ENSG00000166803.14	161.841	0.197297	0.154316	1.27852	0.201066	0.78726	PCLAF
ENSG00000172922.11	73.4536	0.268012	0.209049	1.28206	0.199823	0.78726	RNASEH2C
ENSG00000176986.16	64.2097	-0.270989	0.212196	-1.27707	0.201577	0.78726	SEC24C
ENSG00000196419.13	256.339	0.188245	0.146651	1.28362	0.199273	0.78726	XRCC6
ENSG00000205323.9	106.305	-0.222986	0.172091	-1.29574	0.195064	0.78726	SARNP
ENSG00000285762.1	55.9863	-0.297305	0.232336	-1.27963	0.200674	0.78726	AC253536.7
ENSG00000067225.18	1552.66	0.166146	0.130476	1.27338	0.202884	0.791002	PKM
ENSG00000104687.14	42.145	-0.316422	0.248881	-1.27138	0.203594	0.791002	GSR
ENSG00000120333.4	118.071	0.210007	0.165324	1.27027	0.203989	0.791002	MRPS14
ENSG00000130520.11	504.933	0.152887	0.120299	1.27088	0.20377	0.791002	LSM4
ENSG00000140416.23	1719.26	-0.106091	0.0834681	-1.27104	0.203714	0.791002	TPM1
ENSG00000145741.15	623.84	-0.113489	0.0893317	-1.27042	0.203935	0.791002	BTF3
ENSG00000006451.8	87.5589	-0.235298	0.186686	-1.26039	0.207528	0.791335	RALA
ENSG00000012061.16	69.3053	0.269716	0.214042	1.26011	0.207631	0.791335	ERCC1
ENSG00000060762.19	68.3064	0.256876	0.203388	1.26299	0.206594	0.791335	MPC1
ENSG00000102024.18	164.597	-0.187048	0.148165	-1.26243	0.206794	0.791335	PLS3
ENSG00000115233.12	160.169	0.17905	0.141487	1.26548	0.205698	0.791335	PSMD14
ENSG00000116560.11	48.789	-0.297077	0.23519	-1.26314	0.20654	0.791335	SFPQ
ENSG00000124733.5	153.832	0.178958	0.141944	1.26076	0.207394	0.791335	MEA1
ENSG00000127990.19	42.5034	0.332906	0.26289	1.26633	0.205393	0.791335	SGCE
ENSG00000134001.14	107.645	0.250541	0.197997	1.26538	0.205736	0.791335	EIF2S1
ENSG00000137106.18	80.8948	0.237112	0.187287	1.26603	0.205502	0.791335	GRHPR
ENSG00000167553.16	736.881	-0.107913	0.0856222	-1.26034	0.207546	0.791335	TUBA1C
ENSG00000169432.18	73.1031	-0.240962	0.190953	-1.26189	0.206988	0.791335	SCN9A
ENSG00000175792.12	61.6588	0.280956	0.223005	1.25986	0.207718	0.791335	RUVBL1
ENSG00000197958.13	1951.32	0.11245	0.0889425	1.2643	0.206121	0.791335	RPL12
ENSG00000239900.13	96.0612	-0.296995	0.235164	-1.26293	0.206615	0.791335	ADSL
ENSG00000244255.5	78.1717	-0.288805	0.229353	-1.25922	0.207953	0.791335	AL645922.1
ENSG00000010256.11	202.729	0.168179	0.133884	1.25616	0.209057	0.793689	UQCRC1
ENSG00000138675.16	136.522	-0.186519	0.148443	-1.2565	0.208935	0.793689	FGF5
ENSG00000099995.19	48.5986	-0.331723	0.264563	-1.25385	0.209895	0.794122	SF3A1
ENSG00000108561.8	251.624	0.161056	0.128417	1.25416	0.209783	0.794122	C1QBP
ENSG00000283782.2	61.3001	-0.371225	0.296071	-1.25384	0.209901	0.794122	AC116366.2
ENSG00000186854.11	66.8626	-0.268955	0.214701	-1.2527	0.210316	0.794771	TRABD2A
ENSG00000113648.16	53.5756	-0.302601	0.242139	-1.2497	0.211409	0.797978	MACROH2A1
ENSG00000119979.18	41.9643	0.336971	0.270065	1.24774	0.212126	0.799138	DENND10
ENSG00000161970.15	387.636	0.175737	0.140884	1.24739	0.212256	0.799138	RPL26
ENSG00000182551.14	134.747	0.200226	0.160585	1.24685	0.212451	0.799138	ADI1
ENSG00000109861.16	190.264	0.161506	0.129941	1.24292	0.213897	0.80204	CTSC
ENSG00000139433.11	65.9077	-0.258051	0.207465	-1.24383	0.213562	0.80204	GLTP
ENSG00000144381.17	289.247	0.16161	0.130042	1.24275	0.213959	0.80204	HSPD1
ENSG00000120802.14	110.073	-0.215677	0.173684	-1.24178	0.214318	0.802464	TMPO
ENSG00000087074.8	60.0619	-0.27191	0.219144	-1.24078	0.214686	0.802922	PPP1R15A
ENSG00000082515.18	101.054	0.221526	0.178757	1.23926	0.215249	0.803645	MRPL22
ENSG00000083223.18	46.424	-0.313035	0.252802	-1.23826	0.215618	0.803645	TUT7
ENSG00000143774.16	193.936	-0.182253	0.14711	-1.23889	0.215388	0.803645	GUK1
ENSG00000073711.11	50.0153	-0.320296	0.259578	-1.23391	0.217236	0.804073	PPP2R3A
ENSG00000124383.9	49.6981	-0.30752	0.249023	-1.23491	0.216865	0.804073	MPHOSPH10
ENSG00000145604.16	51.9722	-0.276592	0.223588	-1.23706	0.216064	0.804073	SKP2
ENSG00000145782.13	138.665	-0.191465	0.154956	-1.23561	0.216604	0.804073	ATG12
ENSG00000162458.13	75.6921	-0.26178	0.211998	-1.23482	0.216896	0.804073	FBLIM1
ENSG00000172785.18	121.104	-0.239701	0.194354	-1.23332	0.217457	0.804073	CBWD1
ENSG00000173726.11	160.367	-0.176831	0.143325	-1.23378	0.217286	0.804073	TOMM20
ENSG00000167601.12	128.978	0.209061	0.169653	1.23228	0.217844	0.804593	AXL
ENSG00000055332.18	67.2838	0.269852	0.219555	1.22909	0.21904	0.804613	EIF2AK2
ENSG00000058262.10	106.196	0.239837	0.195211	1.22861	0.219219	0.804613	SEC61A1
ENSG00000074319.13	83.2051	0.25455	0.207456	1.22701	0.219821	0.804613	TSG101
ENSG00000118579.13	59.4988	-0.267838	0.217746	-1.23005	0.218678	0.804613	MED28
ENSG00000166181.13	44.7419	-0.344083	0.279542	-1.23088	0.218368	0.804613	API5
ENSG00000180992.7	117.977	0.202443	0.164976	1.22711	0.219783	0.804613	MRPL14
ENSG00000181610.13	59.5104	-0.276561	0.224811	-1.23019	0.218624	0.804613	MRPS23
ENSG00000198960.11	37.8117	-0.322476	0.262629	-1.22788	0.219493	0.804613	ARMCX6
ENSG00000096746.17	182.251	-0.162824	0.132799	-1.22609	0.220165	0.80497	HNRNPH3
ENSG00000183172.9	57.5214	0.299778	0.244733	1.22492	0.220607	0.805685	SMDT1
ENSG00000101745.17	69.3177	-0.253284	0.207109	-1.22295	0.221349	0.805694	ANKRD12
ENSG00000135446.17	75.5119	0.239372	0.195838	1.22229	0.221597	0.805694	CDK4
ENSG00000155957.18	251.408	0.147428	0.12045	1.22398	0.220961	0.805694	TMBIM4
ENSG00000182952.5	45.581	0.332611	0.271992	1.22287	0.22138	0.805694	HMGN4
ENSG00000160746.13	40.1321	0.31402	0.257618	1.21894	0.222867	0.809411	ANO10
ENSG00000004700.16	44.0625	0.293238	0.244118	1.20121	0.229669	0.809446	RECQL
ENSG00000007168.14	58.0521	-0.268418	0.223256	-1.20229	0.229252	0.809446	PAFAH1B1
ENSG00000087263.17	179.596	-0.172066	0.143289	-1.20083	0.229818	0.809446	OGFOD1
ENSG00000096092.6	124.823	0.187978	0.155504	1.20883	0.226729	0.809446	TMEM14A
ENSG00000103978.16	60.851	-0.291185	0.239936	-1.2136	0.224902	0.809446	TMEM87A
ENSG00000104047.15	61.5797	0.255742	0.211415	1.20967	0.226405	0.809446	DTWD1
ENSG00000107929.15	67.783	-0.265791	0.21979	-1.20929	0.22655	0.809446	LARP4B
ENSG00000108424.10	88.2999	-0.230473	0.189901	-1.21365	0.224882	0.809446	KPNB1
ENSG00000109083.14	51.2457	-0.279656	0.232517	-1.20273	0.229081	0.809446	IFT20
ENSG00000113141.18	82.7227	0.224141	0.184666	1.21377	0.224837	0.809446	IK
ENSG00000115520.8	54.1908	0.276347	0.227768	1.21328	0.225021	0.809446	COQ10B
ENSG00000116120.11	55.0927	0.272089	0.22591	1.20441	0.22843	0.809446	FARSB
ENSG00000118855.21	83.2072	0.227503	0.187555	1.213	0.225131	0.809446	MFSD1
ENSG00000125863.20	150.494	0.194997	0.161677	1.20609	0.227783	0.809446	MKKS
ENSG00000129255.16	49.079	0.281053	0.232434	1.20917	0.226597	0.809446	MPDU1
ENSG00000130640.13	61.6538	-0.254161	0.210345	-1.2083	0.226931	0.809446	TUBGCP2
ENSG00000134851.13	42.1551	0.321675	0.264618	1.21562	0.224129	0.809446	TMEM165
ENSG00000141699.11	46.6423	-0.29852	0.248438	-1.20159	0.229523	0.809446	RETREG3
ENSG00000142173.16	54.0401	-0.275534	0.228855	-1.20397	0.228602	0.809446	COL6A2
ENSG00000142864.14	384.675	-0.134398	0.111866	-1.20142	0.229588	0.809446	SERBP1
ENSG00000143222.12	313.282	0.145703	0.120881	1.20534	0.228071	0.809446	UFC1
ENSG00000149639.15	48.7636	-0.303499	0.249348	-1.21717	0.223539	0.809446	SOGA1
ENSG00000165233.18	39.9164	-0.336819	0.277359	-1.21438	0.224603	0.809446	CARD19
[truncated: 2,344 more rows]

## Sheet: Extended Data Fig 4d
gene	baseMean	log2FoldChange	lfcSE	stat	pvalue	padj	gene_name
[truncated: 3,266 more rows]

[truncated: 2 more sheets: Extended Data Fig 4e, Extended Data Fig 4f]
