# Supplementary material for: NAD+ regulates nucleotide metabolism and genomic DNA replication
Source: Nat Cell Biol. 2023 Nov 13;25(12):1774–86. doi: 10.1038/s41556-023-01280-z (PMC10709141; doi:10.1038/s41556-023-01280-z)
Supplement: Supplementary file 15 — Numerical source data. [file 41556_2023_1280_MOESM15_ESM.xlsx]

## Sheet: Extended Data Fig 5a
mtb	sample	mean_area	Log2FoldChange	maxLFC	padj	stat_comparison	significant
Hypoxanthine	HeLa 1h	0.381	2.97522	8.82859	0.173717	HeLa NT_HeLa 1h
Hypoxanthine	HeLa 24h	0.34285	2.82301	8.82859	0.415289	HeLa NT_HeLa 24h
Hypoxanthine	HeLa NT	0.04845	0	8.82859	0.910101	U2OS NT_HeLa NT
Hypoxanthine	U2OS 1h	0.041675	-0.143236	8.82859	0.641767	U2OS NT_U2OS 1h
Hypoxanthine	U2OS 24h	20.925	8.82859	8.82859	0.00114591	U2OS NT_U2OS 24h	*
Hypoxanthine	U2OS NT	0.046025	0	8.82859	0.910101	U2OS NT_HeLa NT
Carbamoylaspartate	HeLa 1h	0.0076025	-5.02772	8.51882	4.97755e-05	HeLa NT_HeLa 1h	*
Carbamoylaspartate	HeLa 24h	0.0891	-1.47684	8.51882	0.00288688	HeLa NT_HeLa 24h	*
Carbamoylaspartate	HeLa NT	0.248	0	8.51882	0.000118795	U2OS NT_HeLa NT	*
Carbamoylaspartate	U2OS 1h	0.037	-0.339754	8.51882	0.117206	U2OS NT_U2OS 1h
Carbamoylaspartate	U2OS 24h	17.175	8.51882	8.51882	7.9328e-05	U2OS NT_U2OS 24h	*
Carbamoylaspartate	U2OS NT	0.046825	0	8.51882	0.000118795	U2OS NT_HeLa NT	*
Dihydroorotic acid	HeLa 1h	0.10725	-4.85554	6.98479	0.00102098	HeLa NT_HeLa 1h	*
Dihydroorotic acid	HeLa 24h	0.435	-2.83551	6.98479	0.00170839	HeLa NT_HeLa 24h	*
Dihydroorotic acid	HeLa NT	3.105	0	6.98479	0.0454146	U2OS NT_HeLa NT	*
Dihydroorotic acid	U2OS 1h	1.4175	-0.439635	6.98479	0.059378	U2OS NT_U2OS 1h
Dihydroorotic acid	U2OS 24h	243.5	6.98479	6.98479	0.000193298	U2OS NT_U2OS 24h	*
Dihydroorotic acid	U2OS NT	1.9225	0	6.98479	0.0454146	U2OS NT_HeLa NT	*
CMP	HeLa 1h	1.7125	2.16919	4.98051	0.00105272	HeLa NT_HeLa 1h	*
CMP	HeLa 24h	0.6365	0.741316	4.98051	0.0939702	HeLa NT_HeLa 24h
CMP	HeLa NT	0.38075	0	4.98051	0.0138069	U2OS NT_HeLa NT	*
CMP	U2OS 1h	0.66575	-0.518631	4.98051	0.118388	U2OS NT_U2OS 1h
CMP	U2OS 24h	0.03021	-4.98051	4.98051	0.00155497	U2OS NT_U2OS 24h	*
CMP	U2OS NT	0.95375	0	4.98051	0.0138069	U2OS NT_HeLa NT	*
IMP	HeLa 1h	2.41	4.84164	4.84164	0.00183044	HeLa NT_HeLa 1h	*
IMP	HeLa 24h	1.0565	3.6519	4.84164	0.0171378	HeLa NT_HeLa 24h	*
IMP	HeLa NT	0.08405	0	4.84164	0.00438526	U2OS NT_HeLa NT	*
IMP	U2OS 1h	0.027875	-2.34885	4.84164	0.000317997	U2OS NT_U2OS 1h	*
IMP	U2OS 24h	0.32775	1.2067	4.84164	0.00183705	U2OS NT_U2OS 24h	*
IMP	U2OS NT	0.142	0	4.84164	0.00438526	U2OS NT_HeLa NT	*
Inosine	HeLa 1h	0.27725	3.93513	3.93513	0.00328744	HeLa NT_HeLa 1h	*
Inosine	HeLa 24h	0.143475	2.98475	3.93513	0.0164798	HeLa NT_HeLa 24h	*
Inosine	HeLa NT	0.018125	0	3.93513	0.0914817	U2OS NT_HeLa NT
Inosine	U2OS 1h	0.0452	-0.0927104	3.93513	0.89638	U2OS NT_U2OS 1h
Inosine	U2OS 24h	0.086725	0.847415	3.93513	0.0914621	U2OS NT_U2OS 24h
Inosine	U2OS NT	0.0482	0	3.93513	0.0914817	U2OS NT_HeLa NT
Nicotine amide	HeLa 1h	41.025	2.59661	3.63992	0.0012559	HeLa NT_HeLa 1h	*
Nicotine amide	HeLa 24h	84.55	3.63992	3.63992	0.0320442	HeLa NT_HeLa 24h	*
Nicotine amide	HeLa NT	6.7825	0	3.63992	0.372698	U2OS NT_HeLa NT
Nicotine amide	U2OS 1h	29.0375	1.76392	3.63992	0.135034	U2OS NT_U2OS 1h
Nicotine amide	U2OS 24h	94.8	3.47089	3.63992	0.00539867	U2OS NT_U2OS 24h	*
Nicotine amide	U2OS NT	8.55	0	3.63992	0.372698	U2OS NT_HeLa NT
Allopurinol	HeLa 1h	5.095	3.37749	3.37749	0.00197276	HeLa NT_HeLa 1h	*
Allopurinol	HeLa 24h	2.945	2.58668	3.37749	0.0200173	HeLa NT_HeLa 24h	*
Allopurinol	HeLa NT	0.49025	0	3.37749	0.0810326	U2OS NT_HeLa NT
Allopurinol	U2OS 1h	1.16525	-0.271983	3.37749	0.675923	U2OS NT_U2OS 1h
Allopurinol	U2OS 24h	2.2175	0.656312	3.37749	0.148533	U2OS NT_U2OS 24h
Allopurinol	U2OS NT	1.407	0	3.37749	0.0810326	U2OS NT_HeLa NT
UMP	HeLa 1h	3.465	1.75899	3.3002	0.000875535	HeLa NT_HeLa 1h	*
UMP	HeLa 24h	0.788	-0.377596	3.3002	0.297876	HeLa NT_HeLa 24h
UMP	HeLa NT	1.02375	0	3.3002	0.0430159	U2OS NT_HeLa NT	*
UMP	U2OS 1h	1.06025	-0.773577	3.3002	0.0492785	U2OS NT_U2OS 1h	*
UMP	U2OS 24h	0.184	-3.3002	3.3002	0.00216609	U2OS NT_U2OS 24h	*
UMP	U2OS NT	1.8125	0	3.3002	0.0430159	U2OS NT_HeLa NT	*
UDP	HeLa 1h	10.305	0.76536	3.21458	0.00888986	HeLa NT_HeLa 1h	*
UDP	HeLa 24h	2.0575	-1.55902	3.21458	0.00174194	HeLa NT_HeLa 24h	*
UDP	HeLa NT	6.0625	0	3.21458	0.00468262	U2OS NT_HeLa NT	*
UDP	U2OS 1h	9.175	-0.308183	3.21458	0.0848851	U2OS NT_U2OS 1h
UDP	U2OS 24h	1.22375	-3.21458	3.21458	0.000282782	U2OS NT_U2OS 24h	*
UDP	U2OS NT	11.36	0	3.21458	0.00468262	U2OS NT_HeLa NT	*
Cystathionine	HeLa 1h	106.875	0.482862	3.15807	0.427148	HeLa NT_HeLa 1h
Cystathionine	HeLa 24h	114.6	0.583545	3.15807	0.34228	HeLa NT_HeLa 24h
Cystathionine	HeLa NT	76.4751	0	3.15807	0.0640981	U2OS NT_HeLa NT
Cystathionine	U2OS 1h	0.560105	-0.866408	3.15807	0.67969	U2OS NT_U2OS 1h
Cystathionine	U2OS 24h	9.115	3.15807	3.15807	0.00103016	U2OS NT_U2OS 24h	*
Cystathionine	U2OS NT	1.02114	0	3.15807	0.0640981	U2OS NT_HeLa NT
AMP	HeLa 1h	15.675	2.5321	3.09931	0.00577283	HeLa NT_HeLa 1h	*
AMP	HeLa 24h	23.225	3.09931	3.09931	0.000926309	HeLa NT_HeLa 24h	*
AMP	HeLa NT	2.71	0	3.09931	0.623107	U2OS NT_HeLa NT
AMP	U2OS 1h	4.365	0.503051	3.09931	0.0550761	U2OS NT_U2OS 1h
AMP	U2OS 24h	8.575	1.47721	3.09931	0.00288688	U2OS NT_U2OS 24h	*
AMP	U2OS NT	3.08	0	3.09931	0.623107	U2OS NT_HeLa NT
CTP	HeLa 1h	4.7025	-0.295768	3.05321	0.170305	HeLa NT_HeLa 1h
CTP	HeLa 24h	1.645	-1.81111	3.05321	0.00105272	HeLa NT_HeLa 24h	*
CTP	HeLa NT	5.7725	0	3.05321	0.000884658	U2OS NT_HeLa NT	*
CTP	U2OS 1h	14.075	-0.0700232	3.05321	0.7493	U2OS NT_U2OS 1h
CTP	U2OS 24h	1.78	-3.05321	3.05321	0.000210793	U2OS NT_U2OS 24h	*
CTP	U2OS NT	14.775	0	3.05321	0.000884658	U2OS NT_HeLa NT	*
CDP	HeLa 1h	3.1325	0.911792	2.92504	0.00803903	HeLa NT_HeLa 1h	*
CDP	HeLa 24h	1.0375	-0.682411	2.92504	0.0133811	HeLa NT_HeLa 24h	*
CDP	HeLa NT	1.665	0	2.92504	0.000926309	U2OS NT_HeLa NT	*
CDP	U2OS 1h	3.9575	-0.136426	2.92504	0.431753	U2OS NT_U2OS 1h
CDP	U2OS 24h	0.57275	-2.92504	2.92504	0.000290725	U2OS NT_U2OS 24h	*
CDP	U2OS NT	4.35	0	2.92504	0.000926309	U2OS NT_HeLa NT	*
Gulonic acid g-lactone	HeLa 1h	0.16375	0.210693	2.90718	0.290203	HeLa NT_HeLa 1h
Gulonic acid g-lactone	HeLa 24h	0.60675	2.1003	2.90718	2.90533e-05	HeLa NT_HeLa 24h	*
Gulonic acid g-lactone	HeLa NT	0.1415	0	2.90718	0.000486758	U2OS NT_HeLa NT	*
Gulonic acid g-lactone	U2OS 1h	0.00853	1.05604	2.90718	0.516169	U2OS NT_U2OS 1h
Gulonic acid g-lactone	U2OS 24h	0.030775	2.90718	2.90718	0.0379614	U2OS NT_U2OS 24h	*
Gulonic acid g-lactone	U2OS NT	0.0041025	0	2.90718	0.000486758	U2OS NT_HeLa NT	*
GMP	HeLa 1h	2.4	2.00241	2.87688	0.00124869	HeLa NT_HeLa 1h	*
GMP	HeLa 24h	4.4	2.87688	2.87688	0.00170709	HeLa NT_HeLa 24h	*
GMP	HeLa NT	0.599	0	2.87688	0.250362	U2OS NT_HeLa NT
GMP	U2OS 1h	0.5565	-0.55616	2.87688	0.122471	U2OS NT_U2OS 1h
GMP	U2OS 24h	1.4425	0.817958	2.87688	0.0336893	U2OS NT_U2OS 24h	*
GMP	U2OS NT	0.81825	0	2.87688	0.250362	U2OS NT_HeLa NT
N-Acetylneuraminic acid	HeLa 1h	0.405	-0.373021	2.77879	0.103956	HeLa NT_HeLa 1h
N-Acetylneuraminic acid	HeLa 24h	1.12325	1.09866	2.77879	0.0010502	HeLa NT_HeLa 24h	*
N-Acetylneuraminic acid	HeLa NT	0.5245	0	2.77879	0.00110129	U2OS NT_HeLa NT	*
N-Acetylneuraminic acid	U2OS 1h	0.21075	0.140073	2.77879	0.00901947	U2OS NT_U2OS 1h	*
N-Acetylneuraminic acid	U2OS 24h	1.3125	2.77879	2.77879	5.17781e-05	U2OS NT_U2OS 24h	*
N-Acetylneuraminic acid	U2OS NT	0.19125	0	2.77879	0.00110129	U2OS NT_HeLa NT	*
NADH	HeLa 1h	21.175	2.60624	2.60624	0.0136629	HeLa NT_HeLa 1h	*
NADH	HeLa 24h	20.25	2.5418	2.60624	0.0391234	HeLa NT_HeLa 24h	*
NADH	HeLa NT	3.4775	0	2.60624	0.269755	U2OS NT_HeLa NT
NADH	U2OS 1h	8.455	1.67381	2.60624	0.00517335	U2OS NT_U2OS 1h	*
NADH	U2OS 24h	8.5725	1.69372	2.60624	0.00600456	U2OS NT_U2OS 24h	*
NADH	U2OS NT	2.65	0	2.60624	0.269755	U2OS NT_HeLa NT
6-Phosphogloconic acid	HeLa 1h	1.445	0.196501	2.55393	0.459452	HeLa NT_HeLa 1h
6-Phosphogloconic acid	HeLa 24h	7.405	2.55393	2.55393	0.00046219	HeLa NT_HeLa 24h	*
6-Phosphogloconic acid	HeLa NT	1.261	0	2.55393	0.0252207	U2OS NT_HeLa NT	*
6-Phosphogloconic acid	U2OS 1h	1.7525	-0.567709	2.55393	0.093038	U2OS NT_U2OS 1h
6-Phosphogloconic acid	U2OS 24h	2.22	-0.226564	2.55393	0.565599	U2OS NT_U2OS 24h
6-Phosphogloconic acid	U2OS NT	2.5975	0	2.55393	0.0252207	U2OS NT_HeLa NT	*
Uridine	HeLa 1h	0.51375	2.50907	2.50907	0.0167647	HeLa NT_HeLa 1h	*
Uridine	HeLa 24h	0.072175	-0.322428	2.50907	0.585638	HeLa NT_HeLa 24h
Uridine	HeLa NT	0.09025	0	2.50907	0.420976	U2OS NT_HeLa NT
Uridine	U2OS 1h	0.1059	0.0562566	2.50907	0.800075	U2OS NT_U2OS 1h
Uridine	U2OS 24h	0.05475	-0.895515	2.50907	0.0179697	U2OS NT_U2OS 24h	*
Uridine	U2OS NT	0.10185	0	2.50907	0.420976	U2OS NT_HeLa NT
5-Hydroxymethyl-2-furaldehyde	HeLa 1h	0.1415	1.30735	2.50031	0.00803903	HeLa NT_HeLa 1h	*
5-Hydroxymethyl-2-furaldehyde	HeLa 24h	0.3235	2.50031	2.50031	0.00895016	HeLa NT_HeLa 24h	*
5-Hydroxymethyl-2-furaldehyde	HeLa NT	0.057175	0	2.50031	0.000508579	U2OS NT_HeLa NT	*
5-Hydroxymethyl-2-furaldehyde	U2OS 1h	0.7285	-0.558985	2.50031	0.0507616	U2OS NT_U2OS 1h
5-Hydroxymethyl-2-furaldehyde	U2OS 24h	1.17675	0.132822	2.50031	0.71737	U2OS NT_U2OS 24h
5-Hydroxymethyl-2-furaldehyde	U2OS NT	1.07325	0	2.50031	0.000508579	U2OS NT_HeLa NT	*
Adenine	HeLa 1h	38.8	1.90643	2.36735	0.000767999	HeLa NT_HeLa 1h	*
Adenine	HeLa 24h	23.325	1.17225	2.36735	0.00124869	HeLa NT_HeLa 24h	*
Adenine	HeLa NT	10.35	0	2.36735	0.00170839	U2OS NT_HeLa NT	*
Adenine	U2OS 1h	4.7925	0.446228	2.36735	0.057848	U2OS NT_U2OS 1h
Adenine	U2OS 24h	18.15	2.36735	2.36735	0.00306288	U2OS NT_U2OS 24h	*
Adenine	U2OS NT	3.5175	0	2.36735	0.00170839	U2OS NT_HeLa NT	*
NAD+	HeLa 1h	48.25	1.64059	2.24592	0.00135105	HeLa NT_HeLa 1h	*
NAD+	HeLa 24h	47.175	1.60808	2.24592	0.0888659	HeLa NT_HeLa 24h
NAD+	HeLa NT	15.475	0	2.24592	0.0270083	U2OS NT_HeLa NT	*
NAD+	U2OS 1h	55.9	2.18713	2.24592	0.000508579	U2OS NT_U2OS 1h	*
NAD+	U2OS 24h	58.225	2.24592	2.24592	0.00436188	U2OS NT_U2OS 24h	*
NAD+	U2OS NT	12.275	0	2.24592	0.0270083	U2OS NT_HeLa NT	*
cADPR	HeLa 1h	3.51	1.64411	2.22921	0.00294399	HeLa NT_HeLa 1h	*
cADPR	HeLa 24h	3.7125	1.72503	2.22921	0.0147688	HeLa NT_HeLa 24h	*
cADPR	HeLa NT	1.123	0	2.22921	0.0914817	U2OS NT_HeLa NT
cADPR	U2OS 1h	4.0775	2.16097	2.22921	0.000537432	U2OS NT_U2OS 1h	*
cADPR	U2OS 24h	4.275	2.22921	2.22921	0.0106171	U2OS NT_U2OS 24h	*
cADPR	U2OS NT	0.91175	0	2.22921	0.0914817	U2OS NT_HeLa NT
N8-Acetylspermidine	HeLa 1h	14.275	0.112953	2.11169	0.721875	HeLa NT_HeLa 1h
N8-Acetylspermidine	HeLa 24h	57.05	2.11169	2.11169	0.00314878	HeLa NT_HeLa 24h	*
N8-Acetylspermidine	HeLa NT	13.2	0	2.11169	0.000807348	U2OS NT_HeLa NT	*
N8-Acetylspermidine	U2OS 1h	0.91125	0.0243482	2.11169	0.8149	U2OS NT_U2OS 1h
N8-Acetylspermidine	U2OS 24h	0.9635	0.104786	2.11169	0.135988	U2OS NT_U2OS 24h
N8-Acetylspermidine	U2OS NT	0.896	0	2.11169	0.000807348	U2OS NT_HeLa NT	*
3-Phosphoglyceric acid	HeLa 1h	75.475	2.04612	2.04612	0.0326578	HeLa NT_HeLa 1h	*
3-Phosphoglyceric acid	HeLa 24h	67.875	1.89301	2.04612	0.0270083	HeLa NT_HeLa 24h	*
3-Phosphoglyceric acid	HeLa NT	18.275	0	2.04612	0.453356	U2OS NT_HeLa NT
3-Phosphoglyceric acid	U2OS 1h	24.6505	1.38686	2.04612	0.29071	U2OS NT_U2OS 1h
3-Phosphoglyceric acid	U2OS 24h	29.65	1.65328	2.04612	0.115422	U2OS NT_U2OS 24h
3-Phosphoglyceric acid	U2OS NT	9.42624	0	2.04612	0.453356	U2OS NT_HeLa NT
Propionylcarnitine	HeLa 1h	15.2	-1.9245	1.9245	0.000109924	HeLa NT_HeLa 1h	*
Propionylcarnitine	HeLa 24h	42.05	-0.456466	1.9245	0.00844098	HeLa NT_HeLa 24h	*
Propionylcarnitine	HeLa NT	57.7	0	1.9245	0.000602427	U2OS NT_HeLa NT	*
Propionylcarnitine	U2OS 1h	110.5	0.0562441	1.9245	0.641678	U2OS NT_U2OS 1h
Propionylcarnitine	U2OS 24h	92.775	-0.195994	1.9245	0.137689	U2OS NT_U2OS 24h
Propionylcarnitine	U2OS NT	106.275	0	1.9245	0.000602427	U2OS NT_HeLa NT	*
UDP-glucose	HeLa 1h	9.4675	-0.371726	1.89038	0.16108	HeLa NT_HeLa 1h
UDP-glucose	HeLa 24h	4.22	-1.53747	1.89038	0.000375703	HeLa NT_HeLa 24h	*
UDP-glucose	HeLa NT	12.25	0	1.89038	0.00311925	U2OS NT_HeLa NT	*
UDP-glucose	U2OS 1h	27.8	0.170574	1.89038	0.295667	U2OS NT_U2OS 1h
UDP-glucose	U2OS 24h	6.6625	-1.89038	1.89038	0.000895757	U2OS NT_U2OS 24h	*
UDP-glucose	U2OS NT	24.7	0	1.89038	0.00311925	U2OS NT_HeLa NT	*
dTTP	HeLa 1h	0.60825	0.0101159	1.88421	0.921702	HeLa NT_HeLa 1h
dTTP	HeLa 24h	0.238525	-1.34041	1.88421	0.00319856	HeLa NT_HeLa 24h	*
dTTP	HeLa NT	0.604	0	1.88421	0.000183686	U2OS NT_HeLa NT	*
dTTP	U2OS 1h	1.9175	0.263411	1.88421	0.08623	U2OS NT_U2OS 1h
dTTP	U2OS 24h	0.43275	-1.88421	1.88421	0.00015015	U2OS NT_U2OS 24h	*
dTTP	U2OS NT	1.5975	0	1.88421	0.000183686	U2OS NT_HeLa NT	*
2-Oxoglutaric acid	HeLa 1h	20.4	-1.85944	1.85944	0.000204045	HeLa NT_HeLa 1h	*
2-Oxoglutaric acid	HeLa 24h	37.15	-0.99465	1.85944	0.000725302	HeLa NT_HeLa 24h	*
2-Oxoglutaric acid	HeLa NT	74.025	0	1.85944	0.0138069	U2OS NT_HeLa NT	*
2-Oxoglutaric acid	U2OS 1h	119	0.253127	1.85944	0.0305172	U2OS NT_U2OS 1h	*
2-Oxoglutaric acid	U2OS 24h	111.2	0.155322	1.85944	0.547144	U2OS NT_U2OS 24h
2-Oxoglutaric acid	U2OS NT	99.85	0	1.85944	0.0138069	U2OS NT_HeLa NT	*
ADP	HeLa 1h	52.375	1.2046	1.80713	0.00423017	HeLa NT_HeLa 1h	*
ADP	HeLa 24h	79.525	1.80713	1.80713	0.000426396	HeLa NT_HeLa 24h	*
ADP	HeLa NT	22.725	0	1.80713	0.391799	U2OS NT_HeLa NT
ADP	U2OS 1h	36.75	0.528662	1.80713	0.00175993	U2OS NT_U2OS 1h	*
ADP	U2OS 24h	63	1.30627	1.80713	0.00102098	U2OS NT_U2OS 24h	*
ADP	U2OS NT	25.475	0	1.80713	0.391799	U2OS NT_HeLa NT
Phosphoenolpyruvic acid	HeLa 1h	19.475	1.77766	1.77766	0.040582	HeLa NT_HeLa 1h	*
Phosphoenolpyruvic acid	HeLa 24h	17.465	1.6205	1.77766	0.074799	HeLa NT_HeLa 24h
Phosphoenolpyruvic acid	HeLa NT	5.68	0	1.77766	0.0228339	U2OS NT_HeLa NT	*
Phosphoenolpyruvic acid	U2OS 1h	6.4025	0.892039	1.77766	0.00311868	U2OS NT_U2OS 1h	*
Phosphoenolpyruvic acid	U2OS 24h	9.1875	1.41308	1.77766	0.00885886	U2OS NT_U2OS 24h	*
Phosphoenolpyruvic acid	U2OS NT	3.45	0	1.77766	0.0228339	U2OS NT_HeLa NT	*
Fructose 6-phosphate	HeLa 1h	1.2475	1.01862	1.69778	0.000375703	HeLa NT_HeLa 1h	*
Fructose 6-phosphate	HeLa 24h	1.9975	1.69778	1.69778	0.00269664	HeLa NT_HeLa 24h	*
Fructose 6-phosphate	HeLa NT	0.61575	0	1.69778	0.00844098	U2OS NT_HeLa NT	*
Fructose 6-phosphate	U2OS 1h	1.7125	0.434972	1.69778	0.0579789	U2OS NT_U2OS 1h
Fructose 6-phosphate	U2OS 24h	2.23	0.815912	1.69778	0.00620456	U2OS NT_U2OS 24h	*
Fructose 6-phosphate	U2OS NT	1.26675	0	1.69778	0.00844098	U2OS NT_HeLa NT	*
Ribulose-5-phosphate	HeLa 1h	4.3	0.929611	1.51685	0.00546709	HeLa NT_HeLa 1h	*
Ribulose-5-phosphate	HeLa 24h	6.4125	1.50616	1.51685	0.0131541	HeLa NT_HeLa 24h	*
Ribulose-5-phosphate	HeLa NT	2.2575	0	1.51685	0.619009	U2OS NT_HeLa NT
Ribulose-5-phosphate	U2OS 1h	3.875	0.615059	1.51685	0.116654	U2OS NT_U2OS 1h
Ribulose-5-phosphate	U2OS 24h	7.24	1.51685	1.51685	0.00046219	U2OS NT_U2OS 24h	*
Ribulose-5-phosphate	U2OS NT	2.53	0	1.51685	0.619009	U2OS NT_HeLa NT
Adenosine	HeLa 1h	2.8725	1.49515	1.49515	0.0350997	HeLa NT_HeLa 1h	*
Adenosine	HeLa 24h	2.445	1.26268	1.49515	0.135034	HeLa NT_HeLa 24h
Adenosine	HeLa NT	1.019	0	1.49515	0.0230064	U2OS NT_HeLa NT	*
Adenosine	U2OS 1h	2.4925	-0.507174	1.49515	0.194856	U2OS NT_U2OS 1h
Adenosine	U2OS 24h	2.5875	-0.453209	1.49515	0.256921	U2OS NT_U2OS 24h
Adenosine	U2OS NT	3.5425	0	1.49515	0.0230064	U2OS NT_HeLa NT	*
2-Phosphoglyceric acid	HeLa 1h	21.05	1.4745	1.4745	0.0669229	HeLa NT_HeLa 1h
2-Phosphoglyceric acid	HeLa 24h	15.875	1.06744	1.4745	0.040582	HeLa NT_HeLa 24h	*
2-Phosphoglyceric acid	HeLa NT	7.575	0	1.4745	0.171761	U2OS NT_HeLa NT
2-Phosphoglyceric acid	U2OS 1h	8.695	0.563144	1.4745	0.0122528	U2OS NT_U2OS 1h	*
2-Phosphoglyceric acid	U2OS 24h	10.76	0.870564	1.4745	0.019622	U2OS NT_U2OS 24h	*
2-Phosphoglyceric acid	U2OS NT	5.885	0	1.4745	0.171761	U2OS NT_HeLa NT
GDP	HeLa 1h	5.1225	0.643152	1.44698	0.0490063	HeLa NT_HeLa 1h	*
GDP	HeLa 24h	8.9425	1.44698	1.44698	0.000109924	HeLa NT_HeLa 24h	*
GDP	HeLa NT	3.28	0	1.44698	0.015542	U2OS NT_HeLa NT	*
GDP	U2OS 1h	4.245	-0.20407	1.44698	0.250362	U2OS NT_U2OS 1h
GDP	U2OS 24h	8.085	0.725413	1.44698	0.0199525	U2OS NT_U2OS 24h	*
GDP	U2OS NT	4.89	0	1.44698	0.015542	U2OS NT_HeLa NT	*
Malic acid	HeLa 1h	2.1825	-1.41318	1.41318	0.000998517	HeLa NT_HeLa 1h	*
Malic acid	HeLa 24h	3.4625	-0.747345	1.41318	0.00685652	HeLa NT_HeLa 24h	*
Malic acid	HeLa NT	5.8125	0	1.41318	0.380376	U2OS NT_HeLa NT
Malic acid	U2OS 1h	5.93	0.169545	1.41318	0.0499513	U2OS NT_U2OS 1h	*
Malic acid	U2OS 24h	9.8425	0.900538	1.41318	0.000251511	U2OS NT_U2OS 24h	*
Malic acid	U2OS NT	5.2725	0	1.41318	0.380376	U2OS NT_HeLa NT
Taurine	HeLa 1h	80.625	-1.38401	1.38401	0.0689732	HeLa NT_HeLa 1h
Taurine	HeLa 24h	85.825	-1.29384	1.38401	0.0736869	HeLa NT_HeLa 24h
Taurine	HeLa NT	210.425	0	1.38401	0.88648	U2OS NT_HeLa NT
Taurine	U2OS 1h	228.25	0.187013	1.38401	0.433474	U2OS NT_U2OS 1h
Taurine	U2OS 24h	216	0.107429	1.38401	0.641678	U2OS NT_U2OS 24h
Taurine	U2OS NT	200.5	0	1.38401	0.88648	U2OS NT_HeLa NT
dCTP	HeLa 1h	0.2025	0.302029	1.30236	0.0914258	HeLa NT_HeLa 1h
dCTP	HeLa 24h	0.1004	-0.710134	1.30236	0.00672345	HeLa NT_HeLa 24h	*
dCTP	HeLa NT	0.16425	0	1.30236	0.00139972	U2OS NT_HeLa NT	*
dCTP	U2OS 1h	0.469	0.431537	1.30236	0.00875617	U2OS NT_U2OS 1h	*
dCTP	U2OS 24h	0.141	-1.30236	1.30236	0.00102098	U2OS NT_U2OS 24h	*
dCTP	U2OS NT	0.34775	0	1.30236	0.00139972	U2OS NT_HeLa NT	*
Glyceraldehyde 3-phosphate	HeLa 1h	20.625	0.0498144	1.29352	0.911579	HeLa NT_HeLa 1h
Glyceraldehyde 3-phosphate	HeLa 24h	20.6	0.0480646	1.29352	0.916105	HeLa NT_HeLa 24h
Glyceraldehyde 3-phosphate	HeLa NT	19.925	0	1.29352	0.0494137	U2OS NT_HeLa NT	*
Glyceraldehyde 3-phosphate	U2OS 1h	6.2225	-0.580124	1.29352	0.281398	U2OS NT_U2OS 1h
Glyceraldehyde 3-phosphate	U2OS 24h	3.795	-1.29352	1.29352	0.08623	U2OS NT_U2OS 24h
Glyceraldehyde 3-phosphate	U2OS NT	9.3025	0	1.29352	0.0494137	U2OS NT_HeLa NT	*

## Sheet: Extended Data Fig 5b
metabolomics						RNAseq
sample	mtb	area	celltype	treat		gene	sample	scaled counts	condition	gene_name
HeLa NT	Adenosine	0.228	HeLa	NT		ENSG00000035687.10	BC01	24.3401	U2OS NT	ADSS2
HeLa NT	Adenosine	0.858	HeLa	NT		ENSG00000100938.18	BC01	25.9104	U2OS NT	GMPR2
HeLa NT	Adenosine	1.17	HeLa	NT		ENSG00000106348.18	BC01	3.92583	U2OS NT	IMPDH1
HeLa NT	Adenosine	1.82	HeLa	NT		ENSG00000116337.19	BC01	10.9923	U2OS NT	AMPD2
HeLa 1h	Adenosine	1.81	HeLa	1h		ENSG00000119125.17	BC01	0	U2OS NT	GDA
HeLa 1h	Adenosine	2.7	HeLa	1h		ENSG00000156110.14	BC01	75.3759	U2OS NT	ADK
HeLa 1h	Adenosine	3.29	HeLa	1h		ENSG00000163655.16	BC01	45.5396	U2OS NT	GMPS
HeLa 1h	Adenosine	3.69	HeLa	1h		ENSG00000165704.15	BC01	43.9692	U2OS NT	HPRT1
HeLa 24h	Adenosine	1.7	HeLa	24h		ENSG00000178035.12	BC01	278.734	U2OS NT	IMPDH2
HeLa 24h	Adenosine	2.87	HeLa	24h		ENSG00000196839.13	BC01	12.5626	U2OS NT	ADA
HeLa 24h	Adenosine	3.82	HeLa	24h		ENSG00000198805.12	BC01	46.3247	U2OS NT	PNP
HeLa 24h	Adenosine	1.39	HeLa	24h		ENSG00000198931.11	BC01	147.611	U2OS NT	APRT
U2OS NT	Adenosine	5.14	U2OS	NT		ENSG00000239900.13	BC01	62.8132	U2OS NT	ADSL
U2OS NT	Adenosine	2.72	U2OS	NT		ENSG00000035687.10	BC02	14.0652	U2OS NT	ADSS2
U2OS NT	Adenosine	3.29	U2OS	NT		ENSG00000100938.18	BC02	26.2551	U2OS NT	GMPR2
U2OS NT	Adenosine	3.02	U2OS	NT		ENSG00000106348.18	BC02	4.68841	U2OS NT	IMPDH1
U2OS 1h	Adenosine	2.53	U2OS	1h		ENSG00000116337.19	BC02	11.2522	U2OS NT	AMPD2
U2OS 1h	Adenosine	2.17	U2OS	1h		ENSG00000119125.17	BC02	0	U2OS NT	GDA
U2OS 1h	Adenosine	2.9	U2OS	1h		ENSG00000156110.14	BC02	72.2016	U2OS NT	ADK
U2OS 1h	Adenosine	2.37	U2OS	1h		ENSG00000163655.16	BC02	61.8871	U2OS NT	GMPS
U2OS 24h	Adenosine	3.15	U2OS	24h		ENSG00000165704.15	BC02	39.3827	U2OS NT	HPRT1
U2OS 24h	Adenosine	2.35	U2OS	24h		ENSG00000178035.12	BC02	298.183	U2OS NT	IMPDH2
U2OS 24h	Adenosine	2.71	U2OS	24h		ENSG00000196839.13	BC02	10.3145	U2OS NT	ADA
U2OS 24h	Adenosine	2.14	U2OS	24h		ENSG00000198805.12	BC02	33.7566	U2OS NT	PNP
HeLa NT	ADP	22.4	HeLa	NT		ENSG00000198931.11	BC02	162.219	U2OS NT	APRT
HeLa NT	ADP	20.4	HeLa	NT		ENSG00000239900.13	BC02	127.525	U2OS NT	ADSL
HeLa NT	ADP	28	HeLa	NT		ENSG00000035687.10	BC03	16.6261	U2OS NT	ADSS2
HeLa NT	ADP	20.1	HeLa	NT		ENSG00000100938.18	BC03	35.0023	U2OS NT	GMPR2
HeLa 1h	ADP	51.8	HeLa	1h		ENSG00000106348.18	BC03	0.875058	U2OS NT	IMPDH1
HeLa 1h	ADP	50.1	HeLa	1h		ENSG00000116337.19	BC03	13.1259	U2OS NT	AMPD2
HeLa 1h	ADP	64.6	HeLa	1h		ENSG00000119125.17	BC03	0	U2OS NT	GDA
HeLa 1h	ADP	43	HeLa	1h		ENSG00000156110.14	BC03	82.2555	U2OS NT	ADK
HeLa 24h	ADP	76.5	HeLa	24h		ENSG00000163655.16	BC03	35.8774	U2OS NT	GMPS
HeLa 24h	ADP	86.7	HeLa	24h		ENSG00000165704.15	BC03	58.6289	U2OS NT	HPRT1
HeLa 24h	ADP	87.4	HeLa	24h		ENSG00000178035.12	BC03	273.893	U2OS NT	IMPDH2
HeLa 24h	ADP	67.5	HeLa	24h		ENSG00000196839.13	BC03	14.0009	U2OS NT	ADA
U2OS NT	ADP	23.1	U2OS	NT		ENSG00000198805.12	BC03	56.0037	U2OS NT	PNP
U2OS NT	ADP	28.5	U2OS	NT		ENSG00000198931.11	BC03	196.013	U2OS NT	APRT
U2OS NT	ADP	26.5	U2OS	NT		ENSG00000239900.13	BC03	56.0037	U2OS NT	ADSL
U2OS NT	ADP	23.8	U2OS	NT		ENSG00000035687.10	BC04	4.44531	U2OS 24h	ADSS2
U2OS 1h	ADP	37.9	U2OS	1h		ENSG00000100938.18	BC04	19.263	U2OS 24h	GMPR2
U2OS 1h	ADP	34.3	U2OS	1h		ENSG00000106348.18	BC04	7.40885	U2OS 24h	IMPDH1
U2OS 1h	ADP	37.2	U2OS	1h		ENSG00000116337.19	BC04	22.2265	U2OS 24h	AMPD2
U2OS 1h	ADP	37.6	U2OS	1h		ENSG00000119125.17	BC04	0	U2OS 24h	GDA
U2OS 24h	ADP	71.7	U2OS	24h		ENSG00000156110.14	BC04	31.1172	U2OS 24h	ADK
U2OS 24h	ADP	67.5	U2OS	24h		ENSG00000163655.16	BC04	40.0078	U2OS 24h	GMPS
U2OS 24h	ADP	53.4	U2OS	24h		ENSG00000165704.15	BC04	38.526	U2OS 24h	HPRT1
U2OS 24h	ADP	59.4	U2OS	24h		ENSG00000178035.12	BC04	354.143	U2OS 24h	IMPDH2
HeLa NT	AMP	2.84	HeLa	NT		ENSG00000196839.13	BC04	11.8542	U2OS 24h	ADA
HeLa NT	AMP	2.62	HeLa	NT		ENSG00000198805.12	BC04	84.4608	U2OS 24h	PNP
HeLa NT	AMP	3.7	HeLa	NT		ENSG00000198931.11	BC04	162.995	U2OS 24h	APRT
HeLa NT	AMP	1.68	HeLa	NT		ENSG00000239900.13	BC04	4.44531	U2OS 24h	ADSL
HeLa 1h	AMP	16.3	HeLa	1h		ENSG00000035687.10	BC05	8.18488	U2OS 24h	ADSS2
HeLa 1h	AMP	14.5	HeLa	1h		ENSG00000100938.18	BC05	15.0056	U2OS 24h	GMPR2
HeLa 1h	AMP	21.4	HeLa	1h		ENSG00000106348.18	BC05	5.45659	U2OS 24h	IMPDH1
HeLa 1h	AMP	10.5	HeLa	1h		ENSG00000116337.19	BC05	20.4622	U2OS 24h	AMPD2
HeLa 24h	AMP	26.3	HeLa	24h		ENSG00000119125.17	BC05	0	U2OS 24h	GDA
HeLa 24h	AMP	25.9	HeLa	24h		ENSG00000156110.14	BC05	61.3866	U2OS 24h	ADK
HeLa 24h	AMP	24	HeLa	24h		ENSG00000163655.16	BC05	43.6527	U2OS 24h	GMPS
HeLa 24h	AMP	16.7	HeLa	24h		ENSG00000165704.15	BC05	32.7395	U2OS 24h	HPRT1
U2OS NT	AMP	2.52	U2OS	NT		ENSG00000178035.12	BC05	381.961	U2OS 24h	IMPDH2
U2OS NT	AMP	3.84	U2OS	NT		ENSG00000196839.13	BC05	32.7395	U2OS 24h	ADA
U2OS NT	AMP	3.17	U2OS	NT		ENSG00000198805.12	BC05	76.3922	U2OS 24h	PNP
U2OS NT	AMP	2.79	U2OS	NT		ENSG00000198931.11	BC05	163.698	U2OS 24h	APRT
U2OS 1h	AMP	4.18	U2OS	1h		ENSG00000239900.13	BC05	13.6415	U2OS 24h	ADSL
U2OS 1h	AMP	3.59	U2OS	1h		ENSG00000035687.10	BC06	6.31582	U2OS 24h	ADSS2
U2OS 1h	AMP	4.88	U2OS	1h		ENSG00000100938.18	BC06	14.2106	U2OS 24h	GMPR2
U2OS 1h	AMP	4.81	U2OS	1h		ENSG00000106348.18	BC06	7.89477	U2OS 24h	IMPDH1
U2OS 24h	AMP	10.7	U2OS	24h		ENSG00000116337.19	BC06	11.8422	U2OS 24h	AMPD2
U2OS 24h	AMP	8.21	U2OS	24h		ENSG00000119125.17	BC06	0	U2OS 24h	GDA
U2OS 24h	AMP	7.02	U2OS	24h		ENSG00000156110.14	BC06	38.6844	U2OS 24h	ADK
U2OS 24h	AMP	8.37	U2OS	24h		ENSG00000163655.16	BC06	22.8948	U2OS 24h	GMPS
HeLa NT	ATP	110	HeLa	NT		ENSG00000165704.15	BC06	42.6318	U2OS 24h	HPRT1
HeLa NT	ATP	117	HeLa	NT		ENSG00000178035.12	BC06	293.685	U2OS 24h	IMPDH2
HeLa NT	ATP	137	HeLa	NT		ENSG00000196839.13	BC06	18.9474	U2OS 24h	ADA
HeLa NT	ATP	133	HeLa	NT		ENSG00000198805.12	BC06	116.053	U2OS 24h	PNP
HeLa 1h	ATP	110	HeLa	1h		ENSG00000198931.11	BC06	191.843	U2OS 24h	APRT
HeLa 1h	ATP	113	HeLa	1h		ENSG00000239900.13	BC06	11.0527	U2OS 24h	ADSL
HeLa 1h	ATP	142	HeLa	1h		ENSG00000035687.10	BC07	35.1942	HeLa NT	ADSS2
HeLa 1h	ATP	121	HeLa	1h		ENSG00000100938.18	BC07	37.9727	HeLa NT	GMPR2
HeLa 24h	ATP	180	HeLa	24h		ENSG00000106348.18	BC07	22.2279	HeLa NT	IMPDH1
HeLa 24h	ATP	201	HeLa	24h		ENSG00000116337.19	BC07	19.4494	HeLa NT	AMPD2
HeLa 24h	ATP	193	HeLa	24h		ENSG00000119125.17	BC07	28.7111	HeLa NT	GDA
HeLa 24h	ATP	183	HeLa	24h		ENSG00000156110.14	BC07	116.697	HeLa NT	ADK
U2OS NT	ATP	156	U2OS	NT		ENSG00000163655.16	BC07	85.207	HeLa NT	GMPS
U2OS NT	ATP	168	U2OS	NT		ENSG00000165704.15	BC07	135.22	HeLa NT	HPRT1
U2OS NT	ATP	168	U2OS	NT		ENSG00000178035.12	BC07	181.528	HeLa NT	IMPDH2
U2OS NT	ATP	160	U2OS	NT		ENSG00000196839.13	BC07	24.0802	HeLa NT	ADA
U2OS 1h	ATP	243	U2OS	1h		ENSG00000198805.12	BC07	150.965	HeLa NT	PNP
U2OS 1h	ATP	244	U2OS	1h		ENSG00000198931.11	BC07	355.647	HeLa NT	APRT
U2OS 1h	ATP	206	U2OS	1h		ENSG00000239900.13	BC07	151.891	HeLa NT	ADSL
U2OS 1h	ATP	241	U2OS	1h		ENSG00000035687.10	BC08	32.5109	HeLa NT	ADSS2
U2OS 24h	ATP	334	U2OS	24h		ENSG00000100938.18	BC08	21.0364	HeLa NT	GMPR2
U2OS 24h	ATP	358	U2OS	24h		ENSG00000106348.18	BC08	21.0364	HeLa NT	IMPDH1
U2OS 24h	ATP	266	U2OS	24h		ENSG00000116337.19	BC08	12.4306	HeLa NT	AMPD2
U2OS 24h	ATP	289	U2OS	24h		ENSG00000119125.17	BC08	35.3795	HeLa NT	GDA
HeLa NT	GDP	3.16	HeLa	NT		ENSG00000156110.14	BC08	108.051	HeLa NT	ADK
HeLa NT	GDP	3.02	HeLa	NT		ENSG00000163655.16	BC08	113.788	HeLa NT	GMPS
HeLa NT	GDP	3.85	HeLa	NT		ENSG00000165704.15	BC08	129.087	HeLa NT	HPRT1
HeLa NT	GDP	3.09	HeLa	NT		ENSG00000178035.12	BC08	185.503	HeLa NT	IMPDH2
HeLa 1h	GDP	4.83	HeLa	1h		ENSG00000196839.13	BC08	17.2116	HeLa NT	ADA
HeLa 1h	GDP	4.8	HeLa	1h		ENSG00000198805.12	BC08	135.781	HeLa NT	PNP
HeLa 1h	GDP	6.69	HeLa	1h		ENSG00000198931.11	BC08	367.181	HeLa NT	APRT
HeLa 1h	GDP	4.17	HeLa	1h		ENSG00000239900.13	BC08	100.401	HeLa NT	ADSL
HeLa 24h	GDP	8.95	HeLa	24h		ENSG00000035687.10	BC09	29.0282	HeLa NT	ADSS2
HeLa 24h	GDP	8.81	HeLa	24h		ENSG00000100938.18	BC09	41.728	HeLa NT	GMPR2
HeLa 24h	GDP	9.64	HeLa	24h		ENSG00000106348.18	BC09	13.607	HeLa NT	IMPDH1
HeLa 24h	GDP	8.37	HeLa	24h		ENSG00000116337.19	BC09	5.44279	HeLa NT	AMPD2
U2OS NT	GDP	3.96	U2OS	NT		ENSG00000119125.17	BC09	35.3781	HeLa NT	GDA
U2OS NT	GDP	5.25	U2OS	NT		ENSG00000156110.14	BC09	114.299	HeLa NT	ADK
U2OS NT	GDP	5.1	U2OS	NT		ENSG00000163655.16	BC09	93.4345	HeLa NT	GMPS
U2OS NT	GDP	5.25	U2OS	NT		ENSG00000165704.15	BC09	141.512	HeLa NT	HPRT1
U2OS 1h	GDP	4.9	U2OS	1h		ENSG00000178035.12	BC09	162.376	HeLa NT	IMPDH2
U2OS 1h	GDP	3.78	U2OS	1h		ENSG00000196839.13	BC09	23.5854	HeLa NT	ADA
U2OS 1h	GDP	4.2	U2OS	1h		ENSG00000198805.12	BC09	137.884	HeLa NT	PNP
U2OS 1h	GDP	4.1	U2OS	1h		ENSG00000198931.11	BC09	387.345	HeLa NT	APRT
U2OS 24h	GDP	9.86	U2OS	24h		ENSG00000239900.13	BC09	126.091	HeLa NT	ADSL
U2OS 24h	GDP	8.26	U2OS	24h		ENSG00000035687.10	BC10	7.22288	HeLa 24h	ADSS2
U2OS 24h	GDP	6.4	U2OS	24h		ENSG00000100938.18	BC10	27.2864	HeLa 24h	GMPR2
U2OS 24h	GDP	7.82	U2OS	24h		ENSG00000106348.18	BC10	14.4458	HeLa 24h	IMPDH1
HeLa NT	Hypoxanthine	0.0387	HeLa	NT		ENSG00000116337.19	BC10	12.0381	HeLa 24h	AMPD2
HeLa NT	Hypoxanthine	0.087	HeLa	NT		ENSG00000119125.17	BC10	31.2991	HeLa 24h	GDA
HeLa NT	Hypoxanthine	0.0459	HeLa	NT		ENSG00000156110.14	BC10	63.4008	HeLa 24h	ADK
HeLa NT	Hypoxanthine	0.0222	HeLa	NT		ENSG00000163655.16	BC10	52.9678	HeLa 24h	GMPS
HeLa 1h	Hypoxanthine	0.865	HeLa	1h		ENSG00000165704.15	BC10	93.8974	HeLa 24h	HPRT1
HeLa 1h	Hypoxanthine	0.112	HeLa	1h		ENSG00000178035.12	BC10	221.502	HeLa 24h	IMPDH2
HeLa 1h	Hypoxanthine	0.179	HeLa	1h		ENSG00000196839.13	BC10	16.0508	HeLa 24h	ADA
HeLa 1h	Hypoxanthine	0.368	HeLa	1h		ENSG00000198805.12	BC10	218.291	HeLa 24h	PNP
HeLa 24h	Hypoxanthine	0.0768	HeLa	24h		ENSG00000198931.11	BC10	355.526	HeLa 24h	APRT
HeLa 24h	Hypoxanthine	0.0986	HeLa	24h		ENSG00000239900.13	BC10	14.4458	HeLa 24h	ADSL
HeLa 24h	Hypoxanthine	0.106	HeLa	24h		ENSG00000035687.10	BC11	11.0998	HeLa 24h	ADSS2
HeLa 24h	Hypoxanthine	1.09	HeLa	24h		ENSG00000100938.18	BC11	24.4195	HeLa 24h	GMPR2
U2OS NT	Hypoxanthine	0.0537	U2OS	NT		ENSG00000106348.18	BC11	22.1995	HeLa 24h	IMPDH1
U2OS NT	Hypoxanthine	0.0332	U2OS	NT		ENSG00000116337.19	BC11	13.3197	HeLa 24h	AMPD2
U2OS NT	Hypoxanthine	0.0435	U2OS	NT		ENSG00000119125.17	BC11	42.1791	HeLa 24h	GDA
U2OS NT	Hypoxanthine	0.0537	U2OS	NT		ENSG00000156110.14	BC11	61.0487	HeLa 24h	ADK
U2OS 1h	Hypoxanthine	0.0436	U2OS	1h		ENSG00000163655.16	BC11	48.8389	HeLa 24h	GMPS
U2OS 1h	Hypoxanthine	0.0471	U2OS	1h		ENSG00000165704.15	BC11	89.908	HeLa 24h	HPRT1
U2OS 1h	Hypoxanthine	0.0459	U2OS	1h		ENSG00000178035.12	BC11	271.944	HeLa 24h	IMPDH2
U2OS 1h	Hypoxanthine	0.0301	U2OS	1h		ENSG00000196839.13	BC11	17.7596	HeLa 24h	ADA
U2OS 24h	Hypoxanthine	25.5	U2OS	24h		ENSG00000198805.12	BC11	122.097	HeLa 24h	PNP
U2OS 24h	Hypoxanthine	14.3	U2OS	24h		ENSG00000198931.11	BC11	318.563	HeLa 24h	APRT
U2OS 24h	Hypoxanthine	23.7	U2OS	24h		ENSG00000239900.13	BC11	1.10998	HeLa 24h	ADSL
U2OS 24h	Hypoxanthine	20.2	U2OS	24h		ENSG00000035687.10	BC12	17.489	HeLa 24h	ADSS2
HeLa NT	IMP	0.0792	HeLa	NT		ENSG00000100938.18	BC12	26.7479	HeLa 24h	GMPR2
HeLa NT	IMP	0.0735	HeLa	NT		ENSG00000106348.18	BC12	23.6616	HeLa 24h	IMPDH1
HeLa NT	IMP	0.106	HeLa	NT		ENSG00000116337.19	BC12	11.3164	HeLa 24h	AMPD2
HeLa NT	IMP	0.0775	HeLa	NT		ENSG00000119125.17	BC12	28.8054	HeLa 24h	GDA
HeLa 1h	IMP	1.9	HeLa	1h		ENSG00000156110.14	BC12	61.7258	HeLa 24h	ADK
HeLa 1h	IMP	1.95	HeLa	1h		ENSG00000163655.16	BC12	49.3806	HeLa 24h	GMPS
HeLa 1h	IMP	3.23	HeLa	1h		ENSG00000165704.15	BC12	96.7038	HeLa 24h	HPRT1
HeLa 1h	IMP	2.56	HeLa	1h		ENSG00000178035.12	BC12	243.817	HeLa 24h	IMPDH2
HeLa 24h	IMP	0.59	HeLa	24h		ENSG00000196839.13	BC12	19.5465	HeLa 24h	ADA
HeLa 24h	IMP	1.14	HeLa	24h		ENSG00000198805.12	BC12	169.746	HeLa 24h	PNP
HeLa 24h	IMP	1.65	HeLa	24h		ENSG00000198931.11	BC12	380.642	HeLa 24h	APRT
HeLa 24h	IMP	0.846	HeLa	24h		ENSG00000239900.13	BC12	20.5753	HeLa 24h	ADSL
U2OS NT	IMP	0.13	U2OS	NT
U2OS NT	IMP	0.139	U2OS	NT
U2OS NT	IMP	0.14	U2OS	NT
U2OS NT	IMP	0.159	U2OS	NT
U2OS 1h	IMP	0.0189	U2OS	1h
U2OS 1h	IMP	0.0253	U2OS	1h
U2OS 1h	IMP	0.0186	U2OS	1h
U2OS 1h	IMP	0.0487	U2OS	1h
U2OS 24h	IMP	0.314	U2OS	24h
U2OS 24h	IMP	0.339	U2OS	24h
U2OS 24h	IMP	0.271	U2OS	24h
U2OS 24h	IMP	0.387	U2OS	24h
HeLa NT	Inosine	0.0134	HeLa	NT
HeLa NT	Inosine	0.0231	HeLa	NT
HeLa NT	Inosine	0.0195	HeLa	NT
HeLa NT	Inosine	0.0165	HeLa	NT
HeLa 1h	Inosine	0.211	HeLa	1h
HeLa 1h	Inosine	0.205	HeLa	1h
HeLa 1h	Inosine	0.339	HeLa	1h
HeLa 1h	Inosine	0.354	HeLa	1h
HeLa 24h	Inosine	0.0739	HeLa	24h
HeLa 24h	Inosine	0.132	HeLa	24h
HeLa 24h	Inosine	0.214	HeLa	24h
HeLa 24h	Inosine	0.154	HeLa	24h
U2OS NT	Inosine	0.0141	U2OS	NT
U2OS NT	Inosine	0.0568	U2OS	NT
U2OS NT	Inosine	0.064	U2OS	NT
U2OS NT	Inosine	0.0579	U2OS	NT
U2OS 1h	Inosine	0.0208	U2OS	1h
U2OS 1h	Inosine	0.0501	U2OS	1h
U2OS 1h	Inosine	0.0682	U2OS	1h
U2OS 1h	Inosine	0.0417	U2OS	1h
U2OS 24h	Inosine	0.0623	U2OS	24h
U2OS 24h	Inosine	0.0818	U2OS	24h
U2OS 24h	Inosine	0.0978	U2OS	24h
U2OS 24h	Inosine	0.105	U2OS	24h
HeLa NT	Uric acid	5.19	HeLa	NT
HeLa NT	Uric acid	5.19	HeLa	NT
HeLa NT	Uric acid	5.14	HeLa	NT
HeLa NT	Uric acid	4.1	HeLa	NT
HeLa 1h	Uric acid	5.22	HeLa	1h
HeLa 1h	Uric acid	5.11	HeLa	1h
HeLa 1h	Uric acid	4.91	HeLa	1h
HeLa 1h	Uric acid	3.73	HeLa	1h
HeLa 24h	Uric acid	4.55	HeLa	24h
HeLa 24h	Uric acid	6.04	HeLa	24h
HeLa 24h	Uric acid	5.24	HeLa	24h
HeLa 24h	Uric acid	3.15	HeLa	24h
U2OS NT	Uric acid	1.62	U2OS	NT
U2OS NT	Uric acid	1.13	U2OS	NT
U2OS NT	Uric acid	1.27	U2OS	NT
U2OS NT	Uric acid	0.86	U2OS	NT
U2OS 1h	Uric acid	1.59	U2OS	1h
U2OS 1h	Uric acid	1.4	U2OS	1h
U2OS 1h	Uric acid	1.53	U2OS	1h
U2OS 1h	Uric acid	1.29	U2OS	1h
U2OS 24h	Uric acid	1.91	U2OS	24h
U2OS 24h	Uric acid	1.14	U2OS	24h
U2OS 24h	Uric acid	1.29	U2OS	24h
U2OS 24h	Uric acid	1.01	U2OS	24h
HeLa NT	Xanthine	5.28	HeLa	NT
HeLa NT	Xanthine	4.64	HeLa	NT
HeLa NT	Xanthine	5.21	HeLa	NT
HeLa NT	Xanthine	4.35	HeLa	NT
HeLa 1h	Xanthine	6.54	HeLa	1h
HeLa 1h	Xanthine	5.95	HeLa	1h
HeLa 1h	Xanthine	7.39	HeLa	1h
HeLa 1h	Xanthine	8.15	HeLa	1h
HeLa 24h	Xanthine	6.32	HeLa	24h
HeLa 24h	Xanthine	9.17	HeLa	24h
HeLa 24h	Xanthine	11.8	HeLa	24h
HeLa 24h	Xanthine	6.88	HeLa	24h
U2OS NT	Xanthine	6.64	U2OS	NT
U2OS NT	Xanthine	4.64	U2OS	NT
U2OS NT	Xanthine	4.27	U2OS	NT
U2OS NT	Xanthine	3.77	U2OS	NT
U2OS 1h	Xanthine	3.92	U2OS	1h
U2OS 1h	Xanthine	3.66	U2OS	1h
U2OS 1h	Xanthine	5.25	U2OS	1h
U2OS 1h	Xanthine	3.66	U2OS	1h
U2OS 24h	Xanthine	4.28	U2OS	24h
U2OS 24h	Xanthine	2.39	U2OS	24h
U2OS 24h	Xanthine	3.69	U2OS	24h
U2OS 24h	Xanthine	2.75	U2OS	24h
HeLa NT	Adenine	8.47	HeLa	NT
HeLa NT	Adenine	9.23	HeLa	NT
HeLa NT	Adenine	11.7	HeLa	NT
HeLa NT	Adenine	12	HeLa	NT
HeLa 1h	Adenine	35.7	HeLa	1h
HeLa 1h	Adenine	37.7	HeLa	1h
HeLa 1h	Adenine	47.2	HeLa	1h
HeLa 1h	Adenine	34.6	HeLa	1h
HeLa 24h	Adenine	22.8	HeLa	24h
HeLa 24h	Adenine	25	HeLa	24h
HeLa 24h	Adenine	25.6	HeLa	24h
HeLa 24h	Adenine	19.9	HeLa	24h
U2OS NT	Adenine	3.6	U2OS	NT
U2OS NT	Adenine	3.39	U2OS	NT
U2OS NT	Adenine	3.91	U2OS	NT
U2OS NT	Adenine	3.17	U2OS	NT
U2OS 1h	Adenine	5.77	U2OS	1h
U2OS 1h	Adenine	4.69	U2OS	1h
U2OS 1h	Adenine	4.84	U2OS	1h
U2OS 1h	Adenine	3.87	U2OS	1h
U2OS 24h	Adenine	24	U2OS	24h
U2OS 24h	Adenine	18.9	U2OS	24h
U2OS 24h	Adenine	13.8	U2OS	24h
U2OS 24h	Adenine	15.9	U2OS	24h
HeLa NT	dATP	0.528	HeLa	NT
HeLa NT	dATP	0.653	HeLa	NT
HeLa NT	dATP	0.55	HeLa	NT
HeLa NT	dATP	0.573	HeLa	NT
HeLa 1h	dATP	0.709	HeLa	1h
HeLa 1h	dATP	0.734	HeLa	1h
HeLa 1h	dATP	0.814	HeLa	1h
HeLa 1h	dATP	0.685	HeLa	1h
HeLa 24h	dATP	0.956	HeLa	24h
HeLa 24h	dATP	0.913	HeLa	24h
HeLa 24h	dATP	1.04	HeLa	24h
HeLa 24h	dATP	1.02	HeLa	24h
U2OS NT	dATP	0.919	U2OS	NT
U2OS NT	dATP	1.2	U2OS	NT
U2OS NT	dATP	0.915	U2OS	NT
U2OS NT	dATP	1.02	U2OS	NT
U2OS 1h	dATP	1.08	U2OS	1h
U2OS 1h	dATP	1.21	U2OS	1h
U2OS 1h	dATP	1.13	U2OS	1h
U2OS 1h	dATP	1.24	U2OS	1h
U2OS 24h	dATP	2	U2OS	24h
U2OS 24h	dATP	2.02	U2OS	24h
U2OS 24h	dATP	1.41	U2OS	24h
U2OS 24h	dATP	2.01	U2OS	24h
HeLa NT	GMP	0.6	HeLa	NT
HeLa NT	GMP	0.683	HeLa	NT
HeLa NT	GMP	0.73	HeLa	NT
HeLa NT	GMP	0.383	HeLa	NT
HeLa 1h	GMP	2.46	HeLa	1h
HeLa 1h	GMP	2.37	HeLa	1h
HeLa 1h	GMP	2.88	HeLa	1h
HeLa 1h	GMP	1.89	HeLa	1h
HeLa 24h	GMP	4.29	HeLa	24h
HeLa 24h	GMP	4.88	HeLa	24h
HeLa 24h	GMP	5.35	HeLa	24h
HeLa 24h	GMP	3.08	HeLa	24h
U2OS NT	GMP	0.548	U2OS	NT
U2OS NT	GMP	1.08	U2OS	NT
U2OS NT	GMP	0.825	U2OS	NT
U2OS NT	GMP	0.82	U2OS	NT
U2OS 1h	GMP	0.553	U2OS	1h
U2OS 1h	GMP	0.473	U2OS	1h
U2OS 1h	GMP	0.649	U2OS	1h
U2OS 1h	GMP	0.551	U2OS	1h
U2OS 24h	GMP	1.6	U2OS	24h
U2OS 24h	GMP	1.39	U2OS	24h
U2OS 24h	GMP	1.08	U2OS	24h
U2OS 24h	GMP	1.7	U2OS	24h
HeLa NT	GTP	9.2	HeLa	NT
HeLa NT	GTP	10.1	HeLa	NT
HeLa NT	GTP	11.8	HeLa	NT
HeLa NT	GTP	13.1	HeLa	NT
HeLa 1h	GTP	7.25	HeLa	1h
HeLa 1h	GTP	8.24	HeLa	1h
HeLa 1h	GTP	9.26	HeLa	1h
HeLa 1h	GTP	7.27	HeLa	1h
HeLa 24h	GTP	13.4	HeLa	24h
HeLa 24h	GTP	15.1	HeLa	24h
HeLa 24h	GTP	14.7	HeLa	24h
HeLa 24h	GTP	13.6	HeLa	24h
U2OS NT	GTP	11.7	U2OS	NT
U2OS NT	GTP	15	U2OS	NT
U2OS NT	GTP	17.7	U2OS	NT
U2OS NT	GTP	13.7	U2OS	NT
U2OS 1h	GTP	15.7	U2OS	1h
U2OS 1h	GTP	15.9	U2OS	1h
U2OS 1h	GTP	12.5	U2OS	1h
U2OS 1h	GTP	12.6	U2OS	1h
U2OS 24h	GTP	21.6	U2OS	24h
U2OS 24h	GTP	24.5	U2OS	24h
U2OS 24h	GTP	18.4	U2OS	24h
U2OS 24h	GTP	20.9	U2OS	24h
