# Supplementary material for: NAD+ regulates nucleotide metabolism and genomic DNA replication
Source: Nat Cell Biol. 2023 Nov 13;25(12):1774–86. doi: 10.1038/s41556-023-01280-z (PMC10709141; doi:10.1038/s41556-023-01280-z)
Supplement: Supplementary file 16 — Numerical source data. [file 41556_2023_1280_MOESM16_ESM.xlsx]

## Sheet: Extended Data Fig 6a
metabolomics						RNAseq
sample	mtb	area	celltype	treat		gene	sample	scaled counts	condition	gene_name
HeLa NT	Aspartic acid	0.318	HeLa	NT		ENSG00000078668.14	BC01	142.9	U2OS NT	VDAC3
HeLa NT	Aspartic acid	13.4	HeLa	NT		ENSG00000084774.14	BC01	78.5165	U2OS NT	CAD
HeLa NT	Aspartic acid	22.2	HeLa	NT		ENSG00000102967.12	BC01	6.28132	U2OS NT	DHODH
HeLa NT	Aspartic acid	27.3	HeLa	NT		ENSG00000111725.11	BC01	18.844	U2OS NT	PRKAB1
HeLa 1h	Aspartic acid	25.9	HeLa	1h		ENSG00000114491.14	BC01	84.0127	U2OS NT	UMPS
HeLa 1h	Aspartic acid	26.3	HeLa	1h		ENSG00000120053.12	BC01	40.8286	U2OS NT	GOT1
HeLa 1h	Aspartic acid	27.2	HeLa	1h		ENSG00000130717.13	BC01	9.42198	U2OS NT	UCK1
HeLa 1h	Aspartic acid	28.7	HeLa	1h		ENSG00000131791.8	BC01	13.3478	U2OS NT	PRKAB2
HeLa 24h	Aspartic acid	26.7	HeLa	24h		ENSG00000132356.11	BC01	32.9769	U2OS NT	PRKAA1
HeLa 24h	Aspartic acid	28.4	HeLa	24h		ENSG00000143179.16	BC01	26.6956	U2OS NT	UCK2
HeLa 24h	Aspartic acid	30	HeLa	24h		ENSG00000158825.6	BC01	18.0588	U2OS NT	CDA
HeLa 24h	Aspartic acid	28	HeLa	24h		ENSG00000162368.13	BC01	31.4066	U2OS NT	CMPK1
U2OS NT	Aspartic acid	100	U2OS	NT		ENSG00000162409.11	BC01	7.06649	U2OS NT	PRKAA2
U2OS NT	Aspartic acid	325	U2OS	NT		ENSG00000171793.16	BC01	58.1022	U2OS NT	CTPS1
U2OS NT	Aspartic acid	258	U2OS	NT		ENSG00000181929.13	BC01	48.6802	U2OS NT	PRKAG1
U2OS NT	Aspartic acid	299	U2OS	NT		ENSG00000078668.14	BC02	130.338	U2OS NT	VDAC3
U2OS 1h	Aspartic acid	228	U2OS	1h		ENSG00000084774.14	BC02	70.3262	U2OS NT	CAD
U2OS 1h	Aspartic acid	228	U2OS	1h		ENSG00000102967.12	BC02	7.50146	U2OS NT	DHODH
U2OS 1h	Aspartic acid	222	U2OS	1h		ENSG00000111725.11	BC02	9.37683	U2OS NT	PRKAB1
U2OS 1h	Aspartic acid	226	U2OS	1h		ENSG00000114491.14	BC02	73.1392	U2OS NT	UMPS
U2OS 24h	Aspartic acid	336	U2OS	24h		ENSG00000120053.12	BC02	50.6349	U2OS NT	GOT1
U2OS 24h	Aspartic acid	120	U2OS	24h		ENSG00000130717.13	BC02	7.50146	U2OS NT	UCK1
U2OS 24h	Aspartic acid	238	U2OS	24h		ENSG00000131791.8	BC02	12.1899	U2OS NT	PRKAB2
U2OS 24h	Aspartic acid	274	U2OS	24h		ENSG00000132356.11	BC02	42.1957	U2OS NT	PRKAA1
HeLa NT	Carbamoylaspartate	0.22	HeLa	NT		ENSG00000143179.16	BC02	25.3174	U2OS NT	UCK2
HeLa NT	Carbamoylaspartate	0.247	HeLa	NT		ENSG00000158825.6	BC02	10.3145	U2OS NT	CDA
HeLa NT	Carbamoylaspartate	0.276	HeLa	NT		ENSG00000162368.13	BC02	28.1305	U2OS NT	CMPK1
HeLa NT	Carbamoylaspartate	0.249	HeLa	NT		ENSG00000162409.11	BC02	2.81305	U2OS NT	PRKAA2
HeLa 1h	Carbamoylaspartate	0.0079	HeLa	1h		ENSG00000171793.16	BC02	79.703	U2OS NT	CTPS1
HeLa 1h	Carbamoylaspartate	0.00716	HeLa	1h		ENSG00000181929.13	BC02	42.1957	U2OS NT	PRKAG1
HeLa 1h	Carbamoylaspartate	0.00807	HeLa	1h		ENSG00000078668.14	BC03	130.384	U2OS NT	VDAC3
HeLa 1h	Carbamoylaspartate	0.00728	HeLa	1h		ENSG00000084774.14	BC03	76.1301	U2OS NT	CAD
HeLa 24h	Carbamoylaspartate	0.139	HeLa	24h		ENSG00000102967.12	BC03	8.75058	U2OS NT	DHODH
HeLa 24h	Carbamoylaspartate	0.107	HeLa	24h		ENSG00000111725.11	BC03	14.0009	U2OS NT	PRKAB1
HeLa 24h	Carbamoylaspartate	0.0624	HeLa	24h		ENSG00000114491.14	BC03	87.5058	U2OS NT	UMPS
HeLa 24h	Carbamoylaspartate	0.048	HeLa	24h		ENSG00000120053.12	BC03	58.6289	U2OS NT	GOT1
U2OS NT	Carbamoylaspartate	0.0494	U2OS	NT		ENSG00000130717.13	BC03	3.50023	U2OS NT	UCK1
U2OS NT	Carbamoylaspartate	0.0473	U2OS	NT		ENSG00000131791.8	BC03	7.87553	U2OS NT	PRKAB2
U2OS NT	Carbamoylaspartate	0.0365	U2OS	NT		ENSG00000132356.11	BC03	28.0019	U2OS NT	PRKAA1
U2OS NT	Carbamoylaspartate	0.0541	U2OS	NT		ENSG00000143179.16	BC03	25.3767	U2OS NT	UCK2
U2OS 1h	Carbamoylaspartate	0.0396	U2OS	1h		ENSG00000158825.6	BC03	25.3767	U2OS NT	CDA
U2OS 1h	Carbamoylaspartate	0.0324	U2OS	1h		ENSG00000162368.13	BC03	27.1268	U2OS NT	CMPK1
U2OS 1h	Carbamoylaspartate	0.0351	U2OS	1h		ENSG00000162409.11	BC03	4.37529	U2OS NT	PRKAA2
U2OS 1h	Carbamoylaspartate	0.0409	U2OS	1h		ENSG00000171793.16	BC03	54.2536	U2OS NT	CTPS1
U2OS 24h	Carbamoylaspartate	17.2	U2OS	24h		ENSG00000181929.13	BC03	38.5026	U2OS NT	PRKAG1
U2OS 24h	Carbamoylaspartate	18.6	U2OS	24h		ENSG00000078668.14	BC04	158.549	U2OS 24h	VDAC3
U2OS 24h	Carbamoylaspartate	14.6	U2OS	24h		ENSG00000084774.14	BC04	77.052	U2OS 24h	CAD
U2OS 24h	Carbamoylaspartate	18.3	U2OS	24h		ENSG00000102967.12	BC04	2.96354	U2OS 24h	DHODH
HeLa NT	Dihydroorotic acid	2.3	HeLa	NT		ENSG00000111725.11	BC04	23.7083	U2OS 24h	PRKAB1
HeLa NT	Dihydroorotic acid	2.87	HeLa	NT		ENSG00000114491.14	BC04	87.4244	U2OS 24h	UMPS
HeLa NT	Dihydroorotic acid	3.9	HeLa	NT		ENSG00000120053.12	BC04	62.2343	U2OS 24h	GOT1
HeLa NT	Dihydroorotic acid	3.35	HeLa	NT		ENSG00000130717.13	BC04	8.89061	U2OS 24h	UCK1
HeLa 1h	Dihydroorotic acid	0.0733	HeLa	1h		ENSG00000131791.8	BC04	20.7448	U2OS 24h	PRKAB2
HeLa 1h	Dihydroorotic acid	0.0787	HeLa	1h		ENSG00000132356.11	BC04	48.8984	U2OS 24h	PRKAA1
HeLa 1h	Dihydroorotic acid	0.13	HeLa	1h		ENSG00000143179.16	BC04	16.2995	U2OS 24h	UCK2
HeLa 1h	Dihydroorotic acid	0.147	HeLa	1h		ENSG00000158825.6	BC04	22.2265	U2OS 24h	CDA
HeLa 24h	Dihydroorotic acid	0.249	HeLa	24h		ENSG00000162368.13	BC04	37.0442	U2OS 24h	CMPK1
HeLa 24h	Dihydroorotic acid	0.443	HeLa	24h		ENSG00000162409.11	BC04	1.48177	U2OS 24h	PRKAA2
HeLa 24h	Dihydroorotic acid	0.639	HeLa	24h		ENSG00000171793.16	BC04	96.315	U2OS 24h	CTPS1
HeLa 24h	Dihydroorotic acid	0.409	HeLa	24h		ENSG00000181929.13	BC04	31.1172	U2OS 24h	PRKAG1
U2OS NT	Dihydroorotic acid	1.77	U2OS	NT		ENSG00000078668.14	BC05	169.154	U2OS 24h	VDAC3
U2OS NT	Dihydroorotic acid	2.19	U2OS	NT		ENSG00000084774.14	BC05	83.213	U2OS 24h	CAD
U2OS NT	Dihydroorotic acid	1.68	U2OS	NT		ENSG00000102967.12	BC05	5.45659	U2OS 24h	DHODH
U2OS NT	Dihydroorotic acid	2.05	U2OS	NT		ENSG00000111725.11	BC05	15.0056	U2OS 24h	PRKAB1
U2OS 1h	Dihydroorotic acid	1.39	U2OS	1h		ENSG00000114491.14	BC05	73.6639	U2OS 24h	UMPS
U2OS 1h	Dihydroorotic acid	1.37	U2OS	1h		ENSG00000120053.12	BC05	75.0281	U2OS 24h	GOT1
U2OS 1h	Dihydroorotic acid	1.17	U2OS	1h		ENSG00000130717.13	BC05	23.1905	U2OS 24h	UCK1
U2OS 1h	Dihydroorotic acid	1.74	U2OS	1h		ENSG00000131791.8	BC05	20.4622	U2OS 24h	PRKAB2
U2OS 24h	Dihydroorotic acid	248	U2OS	24h		ENSG00000132356.11	BC05	34.1037	U2OS 24h	PRKAA1
U2OS 24h	Dihydroorotic acid	268	U2OS	24h		ENSG00000143179.16	BC05	21.8263	U2OS 24h	UCK2
U2OS 24h	Dihydroorotic acid	196	U2OS	24h		ENSG00000158825.6	BC05	21.8263	U2OS 24h	CDA
U2OS 24h	Dihydroorotic acid	262	U2OS	24h		ENSG00000162368.13	BC05	38.1961	U2OS 24h	CMPK1
HeLa NT	Glutamine	54	HeLa	NT		ENSG00000162409.11	BC05	0	U2OS 24h	PRKAA2
HeLa NT	Glutamine	30.6	HeLa	NT		ENSG00000171793.16	BC05	60.0225	U2OS 24h	CTPS1
HeLa NT	Glutamine	59.6	HeLa	NT		ENSG00000181929.13	BC05	16.3698	U2OS 24h	PRKAG1
HeLa NT	Glutamine	50	HeLa	NT		ENSG00000078668.14	BC06	152.369	U2OS 24h	VDAC3
HeLa 1h	Glutamine	86.6	HeLa	1h		ENSG00000084774.14	BC06	86.8425	U2OS 24h	CAD
HeLa 1h	Glutamine	92.3	HeLa	1h		ENSG00000102967.12	BC06	4.73686	U2OS 24h	DHODH
HeLa 1h	Glutamine	84	HeLa	1h		ENSG00000111725.11	BC06	17.3685	U2OS 24h	PRKAB1
HeLa 1h	Glutamine	66.5	HeLa	1h		ENSG00000114491.14	BC06	81.3161	U2OS 24h	UMPS
HeLa 24h	Glutamine	72.3	HeLa	24h		ENSG00000120053.12	BC06	52.1055	U2OS 24h	GOT1
HeLa 24h	Glutamine	88	HeLa	24h		ENSG00000130717.13	BC06	13.4211	U2OS 24h	UCK1
HeLa 24h	Glutamine	69.8	HeLa	24h		ENSG00000131791.8	BC06	15.0001	U2OS 24h	PRKAB2
HeLa 24h	Glutamine	22	HeLa	24h		ENSG00000132356.11	BC06	37.1054	U2OS 24h	PRKAA1
U2OS NT	Glutamine	1240	U2OS	NT		ENSG00000143179.16	BC06	22.8948	U2OS 24h	UCK2
U2OS NT	Glutamine	1420	U2OS	NT		ENSG00000158825.6	BC06	11.0527	U2OS 24h	CDA
U2OS NT	Glutamine	1200	U2OS	NT		ENSG00000162368.13	BC06	26.0527	U2OS 24h	CMPK1
U2OS NT	Glutamine	1220	U2OS	NT		ENSG00000162409.11	BC06	3.15791	U2OS 24h	PRKAA2
U2OS 1h	Glutamine	1090	U2OS	1h		ENSG00000171793.16	BC06	61.5792	U2OS 24h	CTPS1
U2OS 1h	Glutamine	1050	U2OS	1h		ENSG00000181929.13	BC06	15.7895	U2OS 24h	PRKAG1
U2OS 1h	Glutamine	1200	U2OS	1h		ENSG00000078668.14	BC07	117.623	HeLa NT	VDAC3
U2OS 1h	Glutamine	1130	U2OS	1h		ENSG00000084774.14	BC07	63.9052	HeLa NT	CAD
U2OS 24h	Glutamine	1020	U2OS	24h		ENSG00000102967.12	BC07	18.5233	HeLa NT	DHODH
U2OS 24h	Glutamine	870	U2OS	24h		ENSG00000111725.11	BC07	11.114	HeLa NT	PRKAB1
U2OS 24h	Glutamine	859	U2OS	24h		ENSG00000114491.14	BC07	156.522	HeLa NT	UMPS
U2OS 24h	Glutamine	924	U2OS	24h		ENSG00000120053.12	BC07	67.6099	HeLa NT	GOT1
HeLa NT	UDP	6.23	HeLa	NT		ENSG00000130717.13	BC07	0.926163	HeLa NT	UCK1
HeLa NT	UDP	5.51	HeLa	NT		ENSG00000131791.8	BC07	5.55698	HeLa NT	PRKAB2
HeLa NT	UDP	7.23	HeLa	NT		ENSG00000132356.11	BC07	43.5297	HeLa NT	PRKAA1
HeLa NT	UDP	5.28	HeLa	NT		ENSG00000143179.16	BC07	61.1268	HeLa NT	UCK2
HeLa 1h	UDP	10	HeLa	1h		ENSG00000158825.6	BC07	87.0593	HeLa NT	CDA
HeLa 1h	UDP	9.52	HeLa	1h		ENSG00000162368.13	BC07	67.6099	HeLa NT	CMPK1
HeLa 1h	UDP	12.4	HeLa	1h		ENSG00000162409.11	BC07	17.5971	HeLa NT	PRKAA2
HeLa 1h	UDP	9.3	HeLa	1h		ENSG00000171793.16	BC07	94.4686	HeLa NT	CTPS1
HeLa 24h	UDP	1.56	HeLa	24h		ENSG00000181929.13	BC07	76.8715	HeLa NT	PRKAG1
HeLa 24h	UDP	2.51	HeLa	24h		ENSG00000078668.14	BC08	111.876	HeLa NT	VDAC3
HeLa 24h	UDP	2.62	HeLa	24h		ENSG00000084774.14	BC08	87.0143	HeLa NT	CAD
HeLa 24h	UDP	1.54	HeLa	24h		ENSG00000102967.12	BC08	14.343	HeLa NT	DHODH
U2OS NT	UDP	9.54	U2OS	NT		ENSG00000111725.11	BC08	8.60581	HeLa NT	PRKAB1
U2OS NT	UDP	12.6	U2OS	NT		ENSG00000114491.14	BC08	124.306	HeLa NT	UMPS
U2OS NT	UDP	12.7	U2OS	NT		ENSG00000120053.12	BC08	54.5035	HeLa NT	GOT1
U2OS NT	UDP	10.6	U2OS	NT		ENSG00000130717.13	BC08	5.73721	HeLa NT	UCK1
U2OS 1h	UDP	9.81	U2OS	1h		ENSG00000131791.8	BC08	1.9124	HeLa NT	PRKAB2
U2OS 1h	UDP	8.61	U2OS	1h		ENSG00000132356.11	BC08	50.6787	HeLa NT	PRKAA1
U2OS 1h	UDP	9.23	U2OS	1h		ENSG00000143179.16	BC08	60.2407	HeLa NT	UCK2
U2OS 1h	UDP	9.05	U2OS	1h		ENSG00000158825.6	BC08	66.9341	HeLa NT	CDA
U2OS 24h	UDP	1.47	U2OS	24h		ENSG00000162368.13	BC08	82.2333	HeLa NT	CMPK1
U2OS 24h	UDP	1.08	U2OS	24h		ENSG00000162409.11	BC08	22.9488	HeLa NT	PRKAA2
U2OS 24h	UDP	1.52	U2OS	24h		ENSG00000171793.16	BC08	103.27	HeLa NT	CTPS1
U2OS 24h	UDP	0.825	U2OS	24h		ENSG00000181929.13	BC08	73.6275	HeLa NT	PRKAG1
HeLa NT	UMP	0.969	HeLa	NT		ENSG00000078668.14	BC09	119.741	HeLa NT	VDAC3
HeLa NT	UMP	1.1	HeLa	NT		ENSG00000084774.14	BC09	112.484	HeLa NT	CAD
HeLa NT	UMP	1.2	HeLa	NT		ENSG00000102967.12	BC09	11.7927	HeLa NT	DHODH
HeLa NT	UMP	0.826	HeLa	NT		ENSG00000111725.11	BC09	10.8856	HeLa NT	PRKAB1
HeLa 1h	UMP	3.59	HeLa	1h		ENSG00000114491.14	BC09	133.348	HeLa NT	UMPS
HeLa 1h	UMP	3.34	HeLa	1h		ENSG00000120053.12	BC09	64.4063	HeLa NT	GOT1
HeLa 1h	UMP	4.07	HeLa	1h		ENSG00000130717.13	BC09	6.34992	HeLa NT	UCK1
HeLa 1h	UMP	2.86	HeLa	1h		ENSG00000131791.8	BC09	3.62852	HeLa NT	PRKAB2
HeLa 24h	UMP	0.638	HeLa	24h		ENSG00000132356.11	BC09	34.471	HeLa NT	PRKAA1
HeLa 24h	UMP	0.977	HeLa	24h		ENSG00000143179.16	BC09	58.0564	HeLa NT	UCK2
HeLa 24h	UMP	1.05	HeLa	24h		ENSG00000158825.6	BC09	76.199	HeLa NT	CDA
HeLa 24h	UMP	0.487	HeLa	24h		ENSG00000162368.13	BC09	61.6849	HeLa NT	CMPK1
U2OS NT	UMP	1.24	U2OS	NT		ENSG00000162409.11	BC09	20.864	HeLa NT	PRKAA2
U2OS NT	UMP	2.29	U2OS	NT		ENSG00000171793.16	BC09	86.1774	HeLa NT	CTPS1
U2OS NT	UMP	1.99	U2OS	NT		ENSG00000181929.13	BC09	62.592	HeLa NT	PRKAG1
U2OS NT	UMP	1.73	U2OS	NT		ENSG00000078668.14	BC10	177.362	HeLa 24h	VDAC3
U2OS 1h	UMP	0.921	U2OS	1h		ENSG00000084774.14	BC10	58.5856	HeLa 24h	CAD
U2OS 1h	UMP	0.97	U2OS	1h		ENSG00000102967.12	BC10	5.61779	HeLa 24h	DHODH
U2OS 1h	UMP	1.28	U2OS	1h		ENSG00000111725.11	BC10	21.6686	HeLa 24h	PRKAB1
U2OS 1h	UMP	1.07	U2OS	1h		ENSG00000114491.14	BC10	156.496	HeLa 24h	UMPS
U2OS 24h	UMP	0.268	U2OS	24h		ENSG00000120053.12	BC10	49.7576	HeLa 24h	GOT1
U2OS 24h	UMP	0.126	U2OS	24h		ENSG00000130717.13	BC10	8.02542	HeLa 24h	UCK1
U2OS 24h	UMP	0.261	U2OS	24h		ENSG00000131791.8	BC10	10.433	HeLa 24h	PRKAB2
U2OS 24h	UMP	0.081	U2OS	24h		ENSG00000132356.11	BC10	47.35	HeLa 24h	PRKAA1
HeLa NT	CDP	1.57	HeLa	NT		ENSG00000143179.16	BC10	28.089	HeLa 24h	UCK2
HeLa NT	CDP	1.55	HeLa	NT		ENSG00000158825.6	BC10	81.0567	HeLa 24h	CDA
HeLa NT	CDP	1.92	HeLa	NT		ENSG00000162368.13	BC10	62.5983	HeLa 24h	CMPK1
HeLa NT	CDP	1.62	HeLa	NT		ENSG00000162409.11	BC10	16.8534	HeLa 24h	PRKAA2
HeLa 1h	CDP	3.09	HeLa	1h		ENSG00000171793.16	BC10	45.7449	HeLa 24h	CTPS1
HeLa 1h	CDP	2.91	HeLa	1h		ENSG00000181929.13	BC10	37.7195	HeLa 24h	PRKAG1
HeLa 1h	CDP	3.89	HeLa	1h		ENSG00000078668.14	BC11	152.067	HeLa 24h	VDAC3
HeLa 1h	CDP	2.64	HeLa	1h		ENSG00000084774.14	BC11	56.6088	HeLa 24h	CAD
HeLa 24h	CDP	0.926	HeLa	24h		ENSG00000102967.12	BC11	6.65986	HeLa 24h	DHODH
HeLa 24h	CDP	1.24	HeLa	24h		ENSG00000111725.11	BC11	17.7596	HeLa 24h	PRKAB1
HeLa 24h	CDP	1.19	HeLa	24h		ENSG00000114491.14	BC11	168.716	HeLa 24h	UMPS
HeLa 24h	CDP	0.794	HeLa	24h		ENSG00000120053.12	BC11	44.399	HeLa 24h	GOT1
U2OS NT	CDP	3.81	U2OS	NT		ENSG00000130717.13	BC11	9.98978	HeLa 24h	UCK1
U2OS NT	CDP	5.03	U2OS	NT		ENSG00000131791.8	BC11	12.2097	HeLa 24h	PRKAB2
U2OS NT	CDP	4.6	U2OS	NT		ENSG00000132356.11	BC11	59.9387	HeLa 24h	PRKAA1
U2OS NT	CDP	3.96	U2OS	NT		ENSG00000143179.16	BC11	22.1995	HeLa 24h	UCK2
U2OS 1h	CDP	4.04	U2OS	1h		ENSG00000158825.6	BC11	57.7187	HeLa 24h	CDA
U2OS 1h	CDP	3.4	U2OS	1h		ENSG00000162368.13	BC11	75.4784	HeLa 24h	CMPK1
U2OS 1h	CDP	4.36	U2OS	1h		ENSG00000162409.11	BC11	14.4297	HeLa 24h	PRKAA2
U2OS 1h	CDP	4.03	U2OS	1h		ENSG00000171793.16	BC11	65.4886	HeLa 24h	CTPS1
U2OS 24h	CDP	0.847	U2OS	24h		ENSG00000181929.13	BC11	22.1995	HeLa 24h	PRKAG1
U2OS 24h	CDP	0.431	U2OS	24h		ENSG00000078668.14	BC12	169.746	HeLa 24h	VDAC3
U2OS 24h	CDP	0.644	U2OS	24h		ENSG00000084774.14	BC12	47.3231	HeLa 24h	CAD
U2OS 24h	CDP	0.369	U2OS	24h		ENSG00000102967.12	BC12	8.23011	HeLa 24h	DHODH
HeLa NT	CMP	0.395	HeLa	NT		ENSG00000111725.11	BC12	17.489	HeLa 24h	PRKAB1
HeLa NT	CMP	0.445	HeLa	NT		ENSG00000114491.14	BC12	153.286	HeLa 24h	UMPS
HeLa NT	CMP	0.442	HeLa	NT		ENSG00000120053.12	BC12	54.5245	HeLa 24h	GOT1
HeLa NT	CMP	0.241	HeLa	NT		ENSG00000130717.13	BC12	12.3452	HeLa 24h	UCK1
HeLa 1h	CMP	1.81	HeLa	1h		ENSG00000131791.8	BC12	7.20134	HeLa 24h	PRKAB2
HeLa 1h	CMP	1.68	HeLa	1h		ENSG00000132356.11	BC12	58.6395	HeLa 24h	PRKAA1
HeLa 1h	CMP	2.03	HeLa	1h		ENSG00000143179.16	BC12	21.604	HeLa 24h	UCK2
HeLa 1h	CMP	1.33	HeLa	1h		ENSG00000158825.6	BC12	94.6462	HeLa 24h	CDA
HeLa 24h	CMP	0.59	HeLa	24h		ENSG00000162368.13	BC12	61.7258	HeLa 24h	CMPK1
HeLa 24h	CMP	0.734	HeLa	24h		ENSG00000162409.11	BC12	17.489	HeLa 24h	PRKAA2
HeLa 24h	CMP	0.811	HeLa	24h		ENSG00000171793.16	BC12	41.1505	HeLa 24h	CTPS1
HeLa 24h	CMP	0.411	HeLa	24h		ENSG00000181929.13	BC12	38.0642	HeLa 24h	PRKAG1
U2OS NT	CMP	0.689	U2OS	NT
U2OS NT	CMP	1.26	U2OS	NT
U2OS NT	CMP	0.954	U2OS	NT
U2OS NT	CMP	0.912	U2OS	NT
U2OS 1h	CMP	0.576	U2OS	1h
U2OS 1h	CMP	0.671	U2OS	1h
U2OS 1h	CMP	0.769	U2OS	1h
U2OS 1h	CMP	0.647	U2OS	1h
U2OS 24h	CMP	0.0588	U2OS	24h
U2OS 24h	CMP	0.00394	U2OS	24h
U2OS 24h	CMP	0.0409	U2OS	24h
U2OS 24h	CMP	0.0172	U2OS	24h
HeLa NT	CTP	4.89	HeLa	NT
HeLa NT	CTP	5.33	HeLa	NT
HeLa NT	CTP	5.86	HeLa	NT
HeLa NT	CTP	7.01	HeLa	NT
HeLa 1h	CTP	4.26	HeLa	1h
HeLa 1h	CTP	4.49	HeLa	1h
HeLa 1h	CTP	5.57	HeLa	1h
HeLa 1h	CTP	4.49	HeLa	1h
HeLa 24h	CTP	1.35	HeLa	24h
HeLa 24h	CTP	1.86	HeLa	24h
HeLa 24h	CTP	1.9	HeLa	24h
HeLa 24h	CTP	1.47	HeLa	24h
U2OS NT	CTP	13.8	U2OS	NT
U2OS NT	CTP	14.5	U2OS	NT
U2OS NT	CTP	17.3	U2OS	NT
U2OS NT	CTP	13.5	U2OS	NT
U2OS 1h	CTP	16.5	U2OS	1h
U2OS 1h	CTP	15.4	U2OS	1h
U2OS 1h	CTP	12.1	U2OS	1h
U2OS 1h	CTP	12.3	U2OS	1h
U2OS 24h	CTP	2.19	U2OS	24h
U2OS 24h	CTP	1.56	U2OS	24h
U2OS 24h	CTP	2.27	U2OS	24h
U2OS 24h	CTP	1.1	U2OS	24h
HeLa NT	Cytidine	0.0427	HeLa	NT
HeLa NT	Cytidine	0.051	HeLa	NT
HeLa NT	Cytidine	0.0593	HeLa	NT
HeLa NT	Cytidine	0.0521	HeLa	NT
HeLa 1h	Cytidine	0.0453	HeLa	1h
HeLa 1h	Cytidine	0.0498	HeLa	1h
HeLa 1h	Cytidine	0.0645	HeLa	1h
HeLa 1h	Cytidine	0.0523	HeLa	1h
HeLa 24h	Cytidine	0.0451	HeLa	24h
HeLa 24h	Cytidine	0.056	HeLa	24h
HeLa 24h	Cytidine	0.065	HeLa	24h
HeLa 24h	Cytidine	0.0484	HeLa	24h
U2OS NT	Cytidine	0.0916	U2OS	NT
U2OS NT	Cytidine	0.0947	U2OS	NT
U2OS NT	Cytidine	0.0833	U2OS	NT
U2OS NT	Cytidine	0.0787	U2OS	NT
U2OS 1h	Cytidine	0.0912	U2OS	1h
U2OS 1h	Cytidine	0.0891	U2OS	1h
U2OS 1h	Cytidine	0.0818	U2OS	1h
U2OS 1h	Cytidine	0.081	U2OS	1h
U2OS 24h	Cytidine	0.0994	U2OS	24h
U2OS 24h	Cytidine	0.081	U2OS	24h
U2OS 24h	Cytidine	0.0697	U2OS	24h
U2OS 24h	Cytidine	0.058	U2OS	24h
HeLa NT	dCTP	0.138	HeLa	NT
HeLa NT	dCTP	0.161	HeLa	NT
HeLa NT	dCTP	0.17	HeLa	NT
HeLa NT	dCTP	0.188	HeLa	NT
HeLa 1h	dCTP	0.194	HeLa	1h
HeLa 1h	dCTP	0.212	HeLa	1h
HeLa 1h	dCTP	0.226	HeLa	1h
HeLa 1h	dCTP	0.178	HeLa	1h
HeLa 24h	dCTP	0.0868	HeLa	24h
HeLa 24h	dCTP	0.113	HeLa	24h
HeLa 24h	dCTP	0.104	HeLa	24h
HeLa 24h	dCTP	0.0978	HeLa	24h
U2OS NT	dCTP	0.311	U2OS	NT
U2OS NT	dCTP	0.383	U2OS	NT
U2OS NT	dCTP	0.383	U2OS	NT
U2OS NT	dCTP	0.314	U2OS	NT
U2OS 1h	dCTP	0.483	U2OS	1h
U2OS 1h	dCTP	0.458	U2OS	1h
U2OS 1h	dCTP	0.44	U2OS	1h
U2OS 1h	dCTP	0.495	U2OS	1h
U2OS 24h	dCTP	0.166	U2OS	24h
U2OS 24h	dCTP	0.142	U2OS	24h
U2OS 24h	dCTP	0.147	U2OS	24h
U2OS 24h	dCTP	0.109	U2OS	24h
HeLa NT	dTTP	0.559	HeLa	NT
HeLa NT	dTTP	0.564	HeLa	NT
HeLa NT	dTTP	0.624	HeLa	NT
HeLa NT	dTTP	0.669	HeLa	NT
HeLa 1h	dTTP	0.577	HeLa	1h
HeLa 1h	dTTP	0.598	HeLa	1h
HeLa 1h	dTTP	0.636	HeLa	1h
HeLa 1h	dTTP	0.622	HeLa	1h
HeLa 24h	dTTP	0.0911	HeLa	24h
HeLa 24h	dTTP	0.279	HeLa	24h
HeLa 24h	dTTP	0.307	HeLa	24h
HeLa 24h	dTTP	0.277	HeLa	24h
U2OS NT	dTTP	1.5	U2OS	NT
U2OS NT	dTTP	1.73	U2OS	NT
U2OS NT	dTTP	1.67	U2OS	NT
U2OS NT	dTTP	1.49	U2OS	NT
U2OS 1h	dTTP	2.09	U2OS	1h
U2OS 1h	dTTP	1.82	U2OS	1h
U2OS 1h	dTTP	1.67	U2OS	1h
U2OS 1h	dTTP	2.09	U2OS	1h
U2OS 24h	dTTP	0.468	U2OS	24h
U2OS 24h	dTTP	0.425	U2OS	24h
U2OS 24h	dTTP	0.52	U2OS	24h
U2OS 24h	dTTP	0.318	U2OS	24h
HeLa NT	Uridine	0.0806	HeLa	NT
HeLa NT	Uridine	0.074	HeLa	NT
HeLa NT	Uridine	0.109	HeLa	NT
HeLa NT	Uridine	0.0974	HeLa	NT
HeLa 1h	Uridine	0.346	HeLa	1h
HeLa 1h	Uridine	0.342	HeLa	1h
HeLa 1h	Uridine	0.666	HeLa	1h
HeLa 1h	Uridine	0.701	HeLa	1h
HeLa 24h	Uridine	0.0303	HeLa	24h
HeLa 24h	Uridine	0.0608	HeLa	24h
HeLa 24h	Uridine	0.13	HeLa	24h
HeLa 24h	Uridine	0.0676	HeLa	24h
U2OS NT	Uridine	0.102	U2OS	NT
U2OS NT	Uridine	0.119	U2OS	NT
U2OS NT	Uridine	0.0931	U2OS	NT
U2OS NT	Uridine	0.0933	U2OS	NT
U2OS 1h	Uridine	0.102	U2OS	1h
U2OS 1h	Uridine	0.0964	U2OS	1h
U2OS 1h	Uridine	0.13	U2OS	1h
U2OS 1h	Uridine	0.0952	U2OS	1h
U2OS 24h	Uridine	0.0818	U2OS	24h
U2OS 24h	Uridine	0.0522	U2OS	24h
U2OS 24h	Uridine	0.0404	U2OS	24h
U2OS 24h	Uridine	0.0446	U2OS	24h

## Sheet: Extended Data Fig 6d
treatment	Pg_per_cell	cell
NT	29.6199	U2OS
NT	33.2907	U2OS
NT	28.0246	U2OS
NAD	23.8976	U2OS
NAD	27.974	U2OS
NAD	27.1617	U2OS
NT	45.6105	HeLa
NT	44.2218	HeLa
NT	54.3791	HeLa
NAD	28.5126	HeLa
NAD	30.6732	HeLa
NAD	36.7211	HeLa
