# Supplementary material for: NAD+ regulates nucleotide metabolism and genomic DNA replication
Source: Nat Cell Biol. 2023 Nov 13;25(12):1774–86. doi: 10.1038/s41556-023-01280-z (PMC10709141; doi:10.1038/s41556-023-01280-z)
Supplement: Supplementary file 17 — Numerical Source Data [file 41556_2023_1280_MOESM17_ESM.xlsx]

## Sheet: Extended Data Fig 7a
sample	value
NT	1.23097
NT	1.12673
NT	1.19479
NT	0.925941
NT	1.54154
NT	1.14679
NT	0.842019
NT	1.1159
NT	0.921994
NT	0.960135
NT	0.878919
NT	0.964925
NT	0.814801
NT	0.745499
NT	1.05426
NT	1.12819
NT	1.15917
NT	1.17075
NT	1.17384
NT	1.05588
NT	1.25097
NT	0.902069
NT	0.985414
NT	1.11973
NT	1.16965
NT	1.02478
NT	1.2055
NT	0.995508
NT	1.17692
NT	1.00865
NT	1.10158
NT	1.42284
NT	0.96683
NT	0.888722
NT	1.07126
NT	0.766119
NT	1.21164
NT	1.0919
NT	1.10019
NT	1.03303
NT	1.09005
NT	1.18247
NT	1.26689
NT	1.17481
NT	1.29414
NT	1.09995
NT	0.97583
NT	1.13155
NT	0.982937
NT	1.29501
NT	1.04302
NT	1.04381
NT	1.27879
NT	1.15049
NT	1.20222
NT	1.0067
NT	1.13191
NT	1.01442
NT	1.06065
NT	1.02647
NT	1.13786
NT	1.12264
NT	0.994129
NT	0.924938
NT	0.914618
NT	1.09947
NT	1.21962
NT	0.93869
NT	0.864927
NT	1.06989
NT	1.12062
NT	0.888889
NT	1.0533
NT	0.992558
NT	0.93211
NT	1.1413
NT	1.24459
NT	1.09665
NT	1.19575
NT	0.976904
NT	0.842516
NT	1.12389
NT	0.912748
NT	1.14465
NT	1.16292
NT	1.0992
NT	0.989729
NT	0.898103
NT	0.933633
NT	1.00154
NT	1.23894
NT	1.03598
NT	1.02821
NT	1.05153
NT	0.889847
NT	1.21989
NT	0.968301
NT	1.02273
NT	0.654944
NT	0.992862
NT	0.929308
NT	1.08257
NT	0.799477
NT	1.0795
NT	1.1243
NT	0.994396
NT	1.11827
NT	1.22244
NT	1.35874
NT	1.2411
NT	1.10449
NT	1.222
NT	1.36129
NT	1.07779
NT	0.809776
NT	1.07785
NT	0.968805
NT	1.31377
NT	1.1511
NT	1.02201
NT	0.946531
NT	1.20569
NT	0.967359
NT	0.942839
NT	0.854924
NT	0.824525
NT	1.03256
NT	0.972379
NT	1.1313
NT	1.32156
NT	1.14556
NT	0.971038
NT	0.939739
NT	0.882046
NT	1.39029
NT	1.01401
NT	0.767745
NT	0.889883
NT	1.21262
NT	0.999056
NT	1.18866
NT	1.11172
NT	0.960358
NT	0.929836
NT	1.077
NT	1.0144
NT	0.841474
NT	1.34827
NT	0.998848
NT	1.18111
NT	1.1113
NT	1.10668
NT	0.894402
NT	1.11561
NT	0.777877
NT	0.975693
NT	0.831179
NT	0.893368
NT	0.960547
NT	1.02206
NT	0.995917
NT	0.966281
NT	1.15794
NT	0.910233
NT	1.00641
NT	1.0826
NT	0.671733
NT	0.696842
NT	1.03016
NT	1.16158
NT	1.06428
NT	1.07189
NT	1.07861
NT	0.909547
NT	1.06713
NT	0.918656
NT	1.11823
NT	1.10145
NT	1.22276
NT	1.06373
NT	0.98189
NT	1.01367
NT	1.02848
NT	0.996063
NT	1.0923
NT	1.01416
NT	1.18986
NT	0.934761
NT	0.949788
NT	0.874475
NT	0.857063
NT	0.985529
NT	1.00437
NT	1.17414
NT	0.997726
NT	1.20265
NT	1.01414
NT	0.994468
NT	0.846123
NT	0.865704
NT	0.809832
NT	1.12278
NT	1
NT	0.94912
NT	1.06678
NT	1.0853
NT	1.47069
NT	0.99031
NT	1.14076
NT	1.35856
NT	0.986342
NT	0.881993
NT	1.05321
NT	0.885678
NT	1.06474
NT	1.03861
NT	0.885218
NT	1.23971
NT	1.26177
NT	1.05231
NT	1.25991
NT	1.02364
NT	0.996021
NT	0.93207
NT	1.16732
NT	0.867081
NT	0.969581
NT	0.87747
NT	0.89078
NT	1.11939
NT	0.719356
NT	0.818389
NT	1.28194
NT	1.38327
NT	1.10955
NT	1.01545
NT	0.912732
NT	0.891211
NT	0.859818
NT	0.923444
NT	1.01986
NT	1.02083
NT	1.13113
NT	0.836308
NT	1.05328
NT	1.05441
NT	1.24484
NT	1.0051
NT	0.706667
NT	1.05889
NT	1.09603
NT	1.16338
NT	1.30337
NT	0.953994
NT	0.958547
NT	0.979869
NT	0.986373
NT	1.00937
NT	0.926052
NT	1.06526
NT	1.05977
NT	1.14787
NT	1.25172
NT	0.791157
NT	0.98855
NT	0.801022
NT	1.08979
NT	0.89101
NT	1.09066
NT	0.977579
NT	0.813055
NT	1.1486
NT	0.954934
NT	1.10911
NT	0.880221
NT	0.983151
NT	0.830649
NT	1.11414
NT	0.933196
NT	1.0846
NT	0.777306
NT	1.04403
NT	1.2274
NT	0.98036
NT	1.37626
NT	1.03072
NT	0.953516
NT	1.01263
NT	1.15151
NT	1.01286
NT	0.968176
NT	1.1268
NT	1.07907
NT	1.19674
NT	0.80505
NT	0.862036
NT	0.980345
NT	0.86409
NT	1
NT	0.913879
NT	1.64458
NT	1.04651
NT	1.04412
NT	1.18867
NT	1.28791
NT	0.909288
NT	0.750448
NT	0.779721
NT	1.19317
NT	0.949518
NT	0.797108
NT	0.804615
NT	0.844116
NT	1.01202
NT	1.01964
NT	0.753885
NT	1.09483
NT	1.17609
NT	0.994121
NT	0.512955
NT	1.04909
NT	0.793795
NT	1.13004
NT	1.00524
NT	0.983507
NT	1.09742
NT	0.912721
NT	0.762917
NT	1.01385
NT	0.582105
NT	1.00146
NT	1.06002
NT	0.803101
NT	1.03482
NT	1.30425
NT	0.909976
NT	1.01531
NT	0.801166
NT	0.655361
NT	0.938136
NT	0.852275
NT	1.35276
NT	1.13965
NT	0.842266
NT	0.843779
NT	1.00614
NT	0.819535
NT	0.888426
NT	1.08205
NT	1.11526
NT	0.877367
NT	0.914143
NT	0.800628
NT	0.966372
NT	1.1353
NT	1.04619
NT	0.891059
NT	1.04808
NT	0.856327
NT	0.735343
NT	0.799649
NT	0.910494
NT	0.983687
NT	0.73448
NT	0.652067
NT	0.914853
NT	1.02484
NT	1.08817
NT	1.14803
NT	0.921987
NT	0.655402
NT	0.792402
NT	0.803416
NT	1.13632
NT	1.10013
NT	0.977289
NT	0.979566
NT	1.02115
NT	0.999038
NT	0.682002
NT	1.03221
NT	1.06211
NT	1.07044
NT	0.911932
NT	1.03121
NT	0.949261
NT	0.805038
NT	0.925667
NT	0.889622
NT	0.772442
NT	1.0145
NT	0.782129
NT	1.08746
NT	0.897527
NT	0.848773
NT	1.00212
NT	1.25058
NT	0.864011
NT	1.30687
NT	0.981046
NT	1.10045
NT	0.931595
NT	0.944868
NT	1.07343
NT	0.904045
NT	1.13649
NT	0.959495
NT	0.845763
NT	1.07971
NT	0.990889
NT	1.17089
NT	0.807205
NT	0.939219
NT	1.1442
NT	1.08946
NT	1.03858
NT	1.1069
NT	0.9503
NT	0.963456
NT	0.978595
NT	1.05336
NT	0.89678
NT	1.06621
NT	1.20767
NT	0.758912
NT	0.8953
NT	0.860233
NT	1.03875
NT	0.931976
NT	1.17667
NT	0.964833
NT	1.01512
NT	0.945078
NT	0.895694
NT	0.959501
NT	0.901557
NT	1.08364
NT	0.906928
NT	0.886589
NT	0.869657
NT	0.902301
NT	1.14312
NT	1.1151
NT	0.80726
NT	1.10053
NT	0.992576
NT	0.935956
NT	1.05539
NT	0.782274
NT	0.983292
NT	0.997898
NT	0.974982
NT	0.636144
NT	1.05303
NT	1.08068
NT	1.0035
NT	0.847877
NT	0.953129
NT	0.734679
NT	0.803
NT	1.07373
NT	1.06363
NT	0.812012
NT	1.06113
NT	0.861604
NT	0.946059
NT	1.15966
NT	1.16311
NT	1.09621
NT	0.978393
NT	0.978361
NT	0.928877
NT	0.903553
NT	0.888666
NT	0.88942
NT	0.766172
NT	0.840023
NT	0.714971
NT	0.98765
NT	0.909478
NT	0.965207
NT	0.809435
NT	0.945723
NT	0.926855
NT	0.868843
NT	0.879476
NT	0.858602
NT	1.06841
NT	0.835415
NT	0.823795
NT	0.76432
NT	0.806712
NT	1.19056
NT	0.983524
NT	1.03887
NT	0.744542
NT	1.02312
NT	0.968213
NT	1.13835
NT	0.79603
NT	0.993882
NT	0.914841
NT	0.885307
NT	0.873504
NT	1.12856
NT	0.988493
NT	1.10463
NT	0.959519
NT	1.09967
NT	0.991878
NT	1.10913
NT	1.12162
NT	0.772408
NT	0.797881
NT	0.944163
NT	0.874405
NT	0.631849
NT	0.714531
NT	0.855002
NT	0.918187
NT	0.993019
NT	0.917743
NT	1.06326
NT	1.26491
NAD	0.715891
NAD	0.713874
NAD	1.06711
NAD	0.491159
NAD	0.610147
NAD	0.398092
NAD	0.883933
NAD	0.489577
NAD	0.641414
NAD	0.68509
NAD	0.569361
NAD	0.249396
NAD	0.429895
NAD	0.452035
NAD	0.745312
NAD	0.470767
NAD	0.485423
NAD	0.720422
NAD	0.674438
NAD	0.620375
NAD	0.514702
NAD	0.453431
NAD	0.762233
NAD	1.29549
NAD	0.832132
NAD	0.477486
NAD	0.606046
NAD	0.606818
NAD	0.454077
NAD	0.62374
NAD	0.495415
NAD	0.561591
NAD	0.692297
NAD	0.426641
NAD	0.418491
NAD	0.828236
NAD	0.435162
NAD	0.386632
NAD	0.952566
NAD	0.933031
NAD	0.542965
NAD	0.472898
NAD	1.24961
NAD	0.716385
NAD	0.69843
NAD	0.900617
NAD	0.588439
NAD	1.07482
NAD	0.686803
NAD	0.681156
NAD	1.40575
NAD	0.983399
NAD	0.649727
NAD	0.896805
NAD	0.607797
NAD	0.354228
NAD	0.563093
NAD	0.855706
NAD	0.369419
NAD	0.527742
NAD	0.545295
NAD	0.459369
NAD	0.406496
NAD	0.604795
NAD	0.63632
NAD	0.296201
NAD	0.696435
NAD	0.521536
NAD	0.358509
NAD	0.685065
NAD	0.37677
NAD	0.217207
NAD	0.471405
NAD	0.757842
NAD	0.636656
NAD	0.367102
NAD	0.342579
NAD	0.539346
NAD	0.483407
NAD	0.732177
NAD	0.413497
NAD	0.47036
NAD	0.563609
NAD	0.581376
NAD	0.60191
NAD	0.857776
NAD	0.274532
NAD	0.654976
NAD	0.851382
NAD	1
NAD	0.834579
NAD	0.325632
NAD	0.438226
NAD	0.637377
NAD	1.01465
NAD	1.07921
NAD	0.539959
NAD	0.658106
NAD	0.660043
NAD	0.356669
NAD	0.569928
NAD	0.576313
NAD	0.588715
NAD	1.15852
NAD	0.472222
NAD	0.877304
NAD	0.868744
NAD	0.719458
NAD	0.515819
NAD	0.577821
NAD	0.418917
NAD	0.974382
NAD	0.456661
NAD	0.462101
NAD	0.885435
NAD	0.763575
NAD	0.566389
NAD	0.575224
NAD	0.890225
NAD	0.510829
NAD	0.970915
NAD	0.535804
NAD	0.698655
NAD	0.575217
NAD	0.503224
NAD	0.65199
NAD	0.576361
NAD	0.708155
NAD	0.323869
NAD	0.859225
NAD	0.632456
NAD	0.903183
NAD	0.888951
NAD	0.452715
NAD	0.346045
NAD	0.492548
NAD	0.403113
NAD	0.849089
NAD	0.810063
NAD	0.758086
NAD	0.446599
NAD	0.88083
NAD	0.445639
NAD	0.798921
NAD	0.449719
NAD	0.559258
NAD	0.396775
NAD	0.570258
NAD	0.554129
NAD	0.37497
NAD	0.695342
NAD	0.613666
NAD	0.696663
NAD	0.565962
NAD	0.515388
NAD	0.613221
NAD	0.676757
NAD	0.890623
NAD	0.680682
NAD	0.684257
NAD	0.737588
NAD	0.58955
NAD	0.527046
NAD	0.549063
NAD	0.525008
NAD	0.744363
NAD	0.992312
NAD	0.606274
NAD	0.46484
NAD	0.637135
NAD	0.585476
NAD	0.735215
NAD	0.370692
NAD	0.405518
NAD	0.336262
NAD	0.584305
NAD	0.908133
NAD	0.678187
NAD	1.00708
NAD	0.501087
NAD	0.608001
NAD	0.502553
NAD	0.570782
NAD	0.564958
NAD	0.960828
NAD	0.775837
NAD	0.289393
NAD	0.540265
NAD	0.689955
NAD	0.825398
NAD	0.713831
NAD	0.563127
NAD	0.620174
NAD	0.61808
NAD	0.782609
NAD	0.566243
NAD	0.992975
NAD	0.72626
NAD	0.631246
NAD	0.681034
NAD	0.775515
NAD	0.584036
NAD	0.663848
NAD	0.556291
NAD	0.890225
NAD	0.725204
NAD	0.81538
NAD	0.959193
NAD	0.920175
NAD	0.646261
NAD	1.11164
NAD	0.58722
NAD	0.802668
NAD	0.968531
NAD	0.805877
NAD	0.648379
NAD	0.628168
NAD	0.59743
NAD	0.757834
NAD	0.706495
NAD	0.573162
NAD	0.639133
NAD	0.722756
NAD	0.989882
NAD	0.531751
NAD	0.700397
NAD	0.989355
NAD	0.707107
NAD	0.463988
NAD	0.521842
NAD	0.745356
NAD	0.819369
NAD	0.576501
NAD	0.632832
NAD	0.474045
NAD	0.424264
NAD	0.860571
NAD	0.403353
NAD	0.82662
NAD	0.690476
NAD	0.741302
NAD	0.8992
NAD	0.775133
NAD	0.639246
NAD	0.499026
NAD	0.498396
NAD	0.624416
NAD	0.941331
NAD	0.496904
NAD	0.321463
NAD	0.451243
NAD	0.794512
NAD	0.523997
NAD	0.345937
NAD	0.686803
NAD	0.531079
NAD	0.644512
NAD	0.798797
NAD	0.863263
NAD	0.461115
NAD	0.953992
NAD	0.925404
NAD	0.734183
NAD	0.764199
NAD	0.694889
NAD	0.778203
NAD	0.69697
NAD	0.728464
NAD	0.737838
NAD	0.775837
NAD	0.653181
NAD	0.553066
NAD	0.577849
NAD	0.358275
NAD	0.660616
NAD	0.484967
NAD	0.438529
NAD	0.819237
NAD	0.621667
NAD	0.635148
NAD	1.04319
NAD	0.546404
NAD	0.503746
NAD	0.398948
NAD	0.595868
NAD	0.337865
NAD	0.718033
NAD	0.532475
NAD	0.683429
NAD	0.771389
NAD	0.73641
NAD	0.398167
NAD	0.699279
NAD	0.662624
NAD	0.841043
NAD	1.22397
NAD	0.9
NAD	1.05409
NAD	0.653363
NAD	0.496106
NAD	0.831786
NAD	0.594991
NAD	0.778559
NAD	1.22066
NAD	0.357485
NAD	0.658496
NAD	0.653846
NAD	0.753124
NAD	0.476865
NAD	0.72111
NAD	0.596464
NAD	0.743841
NAD	0.614636
NAD	0.746788
NAD	0.328798
NAD	0.318396
NAD	0.500415
NAD	0.487626
NAD	0.604025
NAD	0.361005
NAD	0.35781
NAD	0.668744
NAD	0.387066
NAD	0.545491
NAD	0.891067
NAD	0.778244
NAD	0.879955
NAD	0.505457
NAD	0.833796
NAD	0.508659
NAD	0.760117
NAD	0.834962
NAD	0.707107
NAD	0.73942
NAD	0.629159
NAD	0.533582
NAD	0.393218
NAD	0.353479
NAD	0.698906
NAD	0.595145
NAD	0.821017
NAD	0.748845
NAD	0.417057
NAD	0.348298
NAD	0.477128
NAD	0.709304
NAD	0.77079
NAD	0.49814
NAD	0.532531
NAD	1.24572
NAD	0.828671
NAD	0.859225
NAD	0.746734
NAD	0.834548
NAD	0.782609
NAD	0.724102
NAD	0.817203
NAD	0.478386
NAD	0.500677
NAD	0.930261
NAD	0.846813
NAD	0.490064
NAD	0.462536
NAD	0.632697
NAD	0.682877
NAD	0.423144
NAD	0.642813
NAD	0.736357
NAD	0.878197
NAD	0.901927
NAD	0.473265
NAD	0.764161
NAD	0.52752
NAD	0.442185
NAD	0.863813
NAD	0.745356
NAD	0.597808
NAD	0.542965
NAD	0.766684
NAD	0.613683
NAD	0.967717
NAD	1.26273
NAD	0.690335
NAD	0.479449
NAD	0.578204
NAD	0.671702
NAD	1.7826
NAD	0.748562
NAD	0.47995
NAD	0.652964
NAD	0.739183
NAD	0.288805
NAD	0.543984
NAD	0.897215
NAD	0.41584
NAD	0.778621
NAD	0.851011
NAD	0.635555
NAD	0.633972
NAD	0.578646
NAD	0.648379
NAD	0.595826
NAD	0.470767
NAD	0.626099
NAD	0.571662
NAD	0.610062
NAD	0.490905
NAD	0.78607
NAD	0.864046
NAD	0.620876
NAD	1.3335
NAD	0.685032
NAD	0.853004
NAD	0.496704
NAD	0.486969
NAD	0.435948
NAD	0.90343
NAD	0.593598
NAD	0.397844
NAD	0.553718
NAD	0.534385
NAD	0.512148
NAD	0.510011
NAD	0.917105
NAD	0.7881
NAD	0.58955
NAD	0.830455
NAD	0.718022
NAD	1.15407
NAD	0.664554
NAD	0.738882
NAD	0.630079
NAD	0.646408
NAD	0.770884
NAD	0.579699
NAD	0.879862
NAD	0.724894
NAD	0.746107
NAD	0.525595
NAD	1.35903
NAD	1.14354
NAD	0.725953
NAD	1.09704
NAD	0.697308
NAD	0.459675
NAD	0.497257
NAD	0.557302
NAD	0.61738
NAD	0.596576
NAD	0.484414
NAD	0.628065
NAD	0.560159
NAD	0.3526
NAD	0.984525
NAD	0.692764
NAD	0.558296
NAD	0.756823
NAD	0.626922
NAD	0.588006
NAD	0.541565
NAD	0.914334
NAD	0.960569
NAD	0.568458
NAD	0.965146
NAD	0.596476
NAD	0.949275
NAD	1.08146
NAD	0.332756
NAD	0.581541
NAD	0.681677
NAD	0.382158
NAD	0.733874
NAD	0.799108
NAD	0.705114
NAD	1.32368
NAD	1.09917
NAD	2.4531
NAD	0.410264
NAD	0.332344
NAD	0.666749
NAD	0.639903
NAD	0.468521
NAD	0.518813
NAD	1
NAD	0.640238
NAD	0.951831
NAD	0.8749
NAD	0.547908
NAD	0.849528
NAD	0.33248
NAD	0.92515
NAD	0.701047
NAD	1.44308
NAD	0.572179
NAD	0.782846
NAD	0.657596
NAD	0.78359
NAD	0.48396
NAD	0.741261
NAD	0.54709
NAD	0.674446
NAD	0.662253
NAD	0.631055
NAD	0.883322
NAD	0.428353
NAD	0.891359
NAD	0.657231
NAD	0.888339
NAD	0.664364
NAD	0.916139
NAD	1.18162
NAD	0.50063
NAD	0.815449
NAD	0.632456
NAD	0.873933
NAD	1.04844
NAD	0.862246
NAD	1.13728
NAD	0.549189
NAD	0.95548
NAD	0.879301
NAD	0.859412
NAD	1.14043
NAD	0.657543
NAD	0.657231
NAD	0.81529
NAD	0.682877
NAD	0.837478
NAD	0.524421
NAD	0.944169
NAD	0.52485
NAD	0.46778
NAD	0.46944
NAD	0.59239
NAD	0.789639
NAD	0.619805
NAD	0.591957
NAD	0.384334
NAD	0.567733
NAD	0.718699
NAD	0.653444
NAD	0.677795
NAD	0.58998
NAD	0.530593
NAD	0.762041
NAD	0.680074
NAD	0.791972
NAD	0.584036
NAD	0.500268
NAD	0.850505
NAD	0.916978
NAD	0.343401
NAD	0.513729
NAD	0.685994
BPTES	1.04397
BPTES	1.14678
BPTES	1.0519
BPTES	1.07563
BPTES	0.996932
BPTES	1.02494
BPTES	1.21884
BPTES	1.0123
BPTES	0.907751
BPTES	0.766863
BPTES	0.925407
BPTES	1.11561
BPTES	1.07349
BPTES	0.787832
BPTES	1.27271
BPTES	1.17815
BPTES	1.0224
BPTES	0.790766
BPTES	1.14932
BPTES	0.872009
BPTES	1.14734
BPTES	1.29445
BPTES	0.819572
BPTES	1.29381
BPTES	1
BPTES	0.747112
BPTES	1.02982
BPTES	1.29988
BPTES	1.58998
BPTES	1.1988
BPTES	0.855999
BPTES	0.952271
BPTES	1.20662
BPTES	0.948938
BPTES	0.996526
BPTES	0.855469
BPTES	1.05714
BPTES	0.988546
BPTES	1.46304
BPTES	1.25196
BPTES	0.970723
BPTES	0.830185
BPTES	1.03934
BPTES	0.938264
BPTES	1.24188
BPTES	1.07893
BPTES	1.06935
BPTES	0.851874
BPTES	1.34426
BPTES	1.00078
BPTES	1.14342
BPTES	1.23238
BPTES	1.16205
BPTES	1.32605
BPTES	1.15211
BPTES	1.30208
BPTES	1.30769
BPTES	1.36975
BPTES	1.09632
BPTES	1.25324
BPTES	0.942914
BPTES	1.20896
BPTES	1.07581
BPTES	1.25265
BPTES	1.30401
BPTES	1.01252
BPTES	0.904194
BPTES	0.867901
BPTES	1.04417
BPTES	1.30956
BPTES	1.09558
BPTES	0.919877
BPTES	0.98301
BPTES	1.28984
BPTES	1.19768
BPTES	1.20819
BPTES	1.20723
BPTES	0.779782
BPTES	0.94299
BPTES	1.31989
BPTES	1.18643
BPTES	1.13078
BPTES	1.03651
BPTES	1.11693
BPTES	0.999892
BPTES	1.09964
BPTES	1.00558
BPTES	1.0294
BPTES	1.28411
BPTES	1.11008
BPTES	0.937344
BPTES	1.05302
BPTES	0.951604
BPTES	1.04157
BPTES	1.18311
BPTES	1.00798
BPTES	0.87208
BPTES	0.734803
BPTES	0.700944
BPTES	1.34654
BPTES	0.851469
BPTES	0.819383
BPTES	0.8543
BPTES	1.47044
BPTES	0.928676
BPTES	1.00152
BPTES	1.11116
BPTES	1.04168
BPTES	1.15109
BPTES	1.0579
BPTES	1.48453
BPTES	1.06858
BPTES	1.36373
BPTES	0.904901
BPTES	1.47357
BPTES	0.955456
BPTES	1.33114
BPTES	0.909006
BPTES	1.28659
BPTES	1.29322
BPTES	0.941542
BPTES	1.00492
BPTES	1.15018
BPTES	1.11997
BPTES	1.02983
BPTES	0.986294
BPTES	0.938511
BPTES	1.06485
BPTES	1.16212
BPTES	0.961004
BPTES	0.814475
BPTES	0.89514
BPTES	1.04967
BPTES	1.01913
BPTES	1
BPTES	0.92275
BPTES	0.915526
BPTES	1.14373
BPTES	1.16657
BPTES	1.05843
BPTES	0.837597
BPTES	1.01829
BPTES	1.01173
BPTES	0.984824
BPTES	1.1356
BPTES	1.17304
BPTES	0.964201
BPTES	1.12366
BPTES	1.01397
BPTES	0.932133
BPTES	0.999908
BPTES	1.22763
BPTES	1.27698
BPTES	0.802963
BPTES	0.935578
BPTES	1.1299
BPTES	0.938649
BPTES	1.31768
BPTES	1.00639
BPTES	0.945894
BPTES	1.0272
BPTES	0.949095
BPTES	1.03108
BPTES	1.07201
BPTES	1.42562
BPTES	1.03381
BPTES	0.972669
BPTES	1.01625
BPTES	1.16685
BPTES	0.993116
BPTES	0.74743
BPTES	0.980466
BPTES	1.356
BPTES	0.920487
BPTES	0.914689
BPTES	1.58614
BPTES	1.89338
BPTES	1.27067
BPTES	1.22846
BPTES	1.15962
BPTES	1.15111
BPTES	1.27143
BPTES	0.916733
BPTES	0.968397
BPTES	1.0563
BPTES	0.73554
BPTES	1.48659
BPTES	1.27367
BPTES	1.18337
BPTES	0.843113
BPTES	1.15072
BPTES	1.04441
BPTES	1.27794
BPTES	1.20266
BPTES	1.17862
BPTES	1.1544
BPTES	1.01876
BPTES	1.79783
BPTES	0.951257
BPTES	1.24724
BPTES	0.966597
BPTES	1.36973
BPTES	1.14413
BPTES	0.715867
BPTES	1.18414
BPTES	1.08616
BPTES	1.06941
BPTES	1.23822
BPTES	1.30492
BPTES	0.959869
BPTES	1.31505
BPTES	1.09304
BPTES	1.18038
BPTES	0.964582
BPTES	1.26393
BPTES	1.19216
BPTES	1.01487
BPTES	1.29573
BPTES	1.15538
BPTES	1.05409
BPTES	1.32907
BPTES	1.33019
BPTES	1.19437
BPTES	1.07861
BPTES	0.744348
BPTES	1.47043
BPTES	0.881408
BPTES	1.11418
BPTES	1.12541
BPTES	1.28881
BPTES	1.18484
BPTES	0.99623
BPTES	1.16444
BPTES	1.81807
BPTES	0.792905
BPTES	1.43569
BPTES	0.999315
BPTES	1.0585
BPTES	0.75092
BPTES	1.05217
BPTES	0.913659
BPTES	0.983429
BPTES	0.890037
BPTES	0.740785
BPTES	1.26624
BPTES	1.13451
BPTES	0.771182
BPTES	1.01297
BPTES	0.765178
BPTES	1.05569
BPTES	1.39853
BPTES	1.04281
BPTES	0.795564
BPTES	1.03699
BPTES	0.942967
BPTES	1.14995
BPTES	0.969949
BPTES	1.00754
BPTES	0.982543
BPTES	1.05138
BPTES	0.901936
BPTES	1.16307
BPTES	0.813957
BPTES	0.964363
BPTES	1.27746
BPTES	1.0573
BPTES	0.864849
BPTES	1.20679
BPTES	1.00089
BPTES	1.01339
BPTES	1.15432
BPTES	1.21214
BPTES	1.07368
BPTES	1.1598
BPTES	1.06043
BPTES	1.21499
BPTES	1.11803
BPTES	1.23837
BPTES	1.00865
BPTES	1.10804
BPTES	1.01947
BPTES	1.30504
BPTES	1.01832
BPTES	0.984841
BPTES	1.3557
BPTES	0.862204
BPTES	1.27604
BPTES	0.873296
BPTES	0.897952
BPTES	1.05626
BPTES	1.18861
BPTES	1.19744
BPTES	0.948266
BPTES	1.06893
BPTES	1.2027
BPTES	0.977146
BPTES	1.32279
BPTES	0.793206
BPTES	1.03973
BPTES	1.24924
BPTES	0.859545
BPTES	0.957172
BPTES	1.02305
BPTES	1.04971
BPTES	1.29995
BPTES	1.10723
BPTES	0.969937
BPTES	1.21806
BPTES	1.24553
BPTES	1.4502
BPTES	1.03774
BPTES	1.11
BPTES	1.03184
BPTES	0.854874
BPTES	1.25436
BPTES	1.11356
BPTES	0.995608
BPTES	0.838674
BPTES	0.892038
BPTES	1.16517
BPTES	1.15339
BPTES	0.786051
BPTES	1.02304
BPTES	0.88143
BPTES	0.998412
BPTES	0.909433
BPTES	0.66564
BPTES	1.10948
BPTES	0.987482
BPTES	0.972522
BPTES	1.06163
BPTES	1.07987
BPTES	0.97931
BPTES	1.18423
BPTES	1.24798
BPTES	0.93943
BPTES	1.16042
BPTES	1.06523
BPTES	1.66387
BPTES	0.937186
BPTES	1.17405
BPTES	1.12405
BPTES	1.09021
BPTES	1.51179
BPTES	1.12667
BPTES	1.13247
BPTES	1.05885
BPTES	1.15631
BPTES	1.22734
BPTES	0.98913
BPTES	1.18524
BPTES	0.905562
BPTES	1.13504
BPTES	0.962558
BPTES	0.983909
BPTES	1.09555
BPTES	1.2258
BPTES	1.08561
BPTES	0.921312
BPTES	1.12432
BPTES	0.929011
BPTES	1.00649
BPTES	0.887871
BPTES	1.2645
BPTES	1.06846
BPTES	0.793847
BPTES	1.20306
BPTES	1.29221
BPTES	0.833342
BPTES	0.893465
BPTES	0.889595
BPTES	1.31487
BPTES	1.05014
BPTES	1.0278
BPTES	1.12594
BPTES	0.839717
BPTES	0.947848
BPTES	0.789844
BPTES	1.3308
BPTES	1.14873
BPTES	0.777514
BPTES	1.03856
BPTES	0.836493
BPTES	1.06226
BPTES	0.730248
BPTES	0.976658
BPTES	0.810161
BPTES	0.868964
BPTES	1.23491
BPTES	0.951486
BPTES	0.800675
BPTES	1.45663
BPTES	0.81053
BPTES	1.13983
BPTES	1.26234
BPTES	1.03171
BPTES	1.29183
BPTES	0.985372
BPTES	0.848578
BPTES	0.882635
BPTES	0.814786
BPTES	1.07476
BPTES	1.02036
BPTES	1.06319
BPTES	0.938356
BPTES	0.943752
BPTES	1.08968
BPTES	0.810751
BPTES	0.929355
BPTES	0.825143
BPTES	1.03956
BPTES	0.817786
BPTES	1.23222
BPTES	1.21584
BPTES	0.79795
BPTES	1.20648
BPTES	0.875813
BPTES	1.12451
BPTES	0.978845
BPTES	1.40281
BPTES	1.30432
BPTES	0.983223
BPTES	1.11494
BPTES	1.15142
BPTES	0.861605
BPTES	0.912014
BPTES	0.800353
BPTES	0.99038
BPTES	1.13727
BPTES	1.10363
BPTES	1
BPTES	1.47283
BPTES	0.816124
BPTES	1.09006
BPTES	0.921479
BPTES	0.733973
BPTES	0.861917
BPTES	0.899709
BPTES	1.11436
BPTES	0.841091
BPTES	1.40787
BPTES	1.15442
BPTES	0.785227
BPTES	0.791721
BPTES	1.3032
BPTES	1.07422
BPTES	1.06697
BPTES	0.903356
BPTES	1.13704
BPTES	0.987271
BPTES	1.00556
BPTES	1.48903
BPTES	1.10744
BPTES	1.02558
BPTES	0.961383
BPTES	0.886955
BPTES	1.21761
BPTES	1.21436
BPTES	1.25998
BPTES	1.27522
BPTES	1.02049
BPTES	1.08375
BPTES	0.941222
BPTES	1.04081
BPTES	1.23134
BPTES	1.36767
BPTES	1.17011
BPTES	0.934074
BPTES	1.31306
BPTES	1.00745
BPTES	1.01639
BPTES	1.02627
BPTES	1.41275
BPTES	0.704257
BPTES	0.772608
BPTES	1.07726
BPTES	0.971307
BPTES	1.08222
BPTES	1.02298
BPTES	1.23309
BPTES	1.44105
BPTES	1.2113
BPTES	1.04796
BPTES	0.96026
BPTES	1.05223
BPTES	1.63276
BPTES	1.18082
BPTES	1.10279
BPTES	0.777771
BPTES	1.01467
BPTES	1.26767
BPTES	1.04993
BPTES	1.17418
BPTES	1.17652
BPTES	1.1308
BPTES	1.3307
BPTES	1.20085
BPTES	1.19169
BPTES	0.92567
BPTES	0.960552
BPTES	1.37591
BPTES	0.991734
BPTES	0.745045
BPTES	1.43148
BPTES	1.03158
BPTES	1.28054
BPTES	1.08009
BPTES	0.886135
BPTES	0.981164
BPTES	1.01509
BPTES	1.23294
BPTES	1.05635
BPTES	1.20852
BPTES	0.781616
BPTES	1.18962
BPTES	0.960852
NAD + BPTES	1.33537
NAD + BPTES	1.02242
NAD + BPTES	1.14844
NAD + BPTES	1.3476
NAD + BPTES	1.17195
NAD + BPTES	1.18568
NAD + BPTES	1.20549
NAD + BPTES	1.01123
NAD + BPTES	1.72466
NAD + BPTES	1.53014
NAD + BPTES	1.0467
NAD + BPTES	1.18828
NAD + BPTES	1.12844
NAD + BPTES	1.95694
NAD + BPTES	1.31609
NAD + BPTES	1.70892
NAD + BPTES	1.73035
NAD + BPTES	1.23263
NAD + BPTES	1.08137
NAD + BPTES	1.27279
NAD + BPTES	0.912047
NAD + BPTES	1.82217
NAD + BPTES	0.959869
NAD + BPTES	0.68206
NAD + BPTES	1.30248
NAD + BPTES	1.13333
NAD + BPTES	1.13831
NAD + BPTES	1.36059
NAD + BPTES	1.29401
NAD + BPTES	1.27759
NAD + BPTES	0.7801
NAD + BPTES	1.31213
NAD + BPTES	1.14067
NAD + BPTES	1.06732
NAD + BPTES	1.76258
NAD + BPTES	1.99155
NAD + BPTES	1.38828
NAD + BPTES	1.28913
NAD + BPTES	1.13088
NAD + BPTES	0.95776
NAD + BPTES	1.15043
NAD + BPTES	0.919164
NAD + BPTES	1.25283
NAD + BPTES	1.40076
NAD + BPTES	1.36455
NAD + BPTES	1.05094
NAD + BPTES	0.992632
NAD + BPTES	1.16677
NAD + BPTES	1.01311
NAD + BPTES	1.31538
NAD + BPTES	1
NAD + BPTES	1.08705
NAD + BPTES	2.33006
NAD + BPTES	1.5465
NAD + BPTES	1.02056
NAD + BPTES	1.28622
NAD + BPTES	1.31071
NAD + BPTES	1.60643
NAD + BPTES	1.67642
NAD + BPTES	1.74413
NAD + BPTES	1.26386
NAD + BPTES	1.40126
NAD + BPTES	1.15527
NAD + BPTES	0.783799
NAD + BPTES	0.811575
NAD + BPTES	0.623389
NAD + BPTES	1.54142
NAD + BPTES	0.965931
NAD + BPTES	0.81311
NAD + BPTES	1.07497
NAD + BPTES	0.827931
NAD + BPTES	1.20015
NAD + BPTES	1.1784
NAD + BPTES	1.23704
NAD + BPTES	1.29133
NAD + BPTES	0.879426
NAD + BPTES	0.886531
NAD + BPTES	1.22306
NAD + BPTES	0.974189
NAD + BPTES	1.34275
NAD + BPTES	1.18005
NAD + BPTES	1.39127
NAD + BPTES	1.17323
NAD + BPTES	1.15812
NAD + BPTES	1.72245
NAD + BPTES	1.10362
NAD + BPTES	1.1982
NAD + BPTES	0.783267
NAD + BPTES	0.816284
NAD + BPTES	1.77629
NAD + BPTES	1.40539
NAD + BPTES	1.07151
NAD + BPTES	1.18457
NAD + BPTES	1.70258
NAD + BPTES	1.43399
NAD + BPTES	1.43037
NAD + BPTES	1.44172
NAD + BPTES	1.51117
NAD + BPTES	2.47802
NAD + BPTES	1.39695
NAD + BPTES	0.988927
NAD + BPTES	1.38607
NAD + BPTES	1.60401
NAD + BPTES	1.30374
NAD + BPTES	1.12268
NAD + BPTES	0.664364
NAD + BPTES	2.42782
NAD + BPTES	1.01847
NAD + BPTES	1.26786
NAD + BPTES	1.18867
NAD + BPTES	0.72321
NAD + BPTES	1.64443
NAD + BPTES	1.72517
NAD + BPTES	1.10292
NAD + BPTES	0.756188
NAD + BPTES	1.10142
NAD + BPTES	1.83558
NAD + BPTES	1.40686
NAD + BPTES	1.21662
NAD + BPTES	1.17735
NAD + BPTES	1.27907
NAD + BPTES	1.40562
NAD + BPTES	0.825271
NAD + BPTES	1.12471
NAD + BPTES	1.34258
NAD + BPTES	0.895481
NAD + BPTES	0.774186
NAD + BPTES	1.35365
NAD + BPTES	0.972619
NAD + BPTES	1.00215
NAD + BPTES	1.40016
NAD + BPTES	1.31795
NAD + BPTES	1.13904
NAD + BPTES	1.03761
NAD + BPTES	0.869409
NAD + BPTES	1.56615
NAD + BPTES	0.986739
NAD + BPTES	0.568855
NAD + BPTES	0.752097
NAD + BPTES	0.905369
NAD + BPTES	1.32677
NAD + BPTES	1.25741
NAD + BPTES	1.08204
NAD + BPTES	0.925133
NAD + BPTES	1.11465
NAD + BPTES	1.0321
NAD + BPTES	1.09613
NAD + BPTES	1.68647
NAD + BPTES	1.22175
NAD + BPTES	1.05075
NAD + BPTES	1.28862
NAD + BPTES	1.45686
NAD + BPTES	2.08568
NAD + BPTES	1.0795
NAD + BPTES	1.15288
NAD + BPTES	1.0799
NAD + BPTES	1.38531
NAD + BPTES	0.640312
NAD + BPTES	1.39114
NAD + BPTES	1.17525
NAD + BPTES	1.46123
NAD + BPTES	0.700009
NAD + BPTES	0.88604
NAD + BPTES	1.06835
NAD + BPTES	0.877113
NAD + BPTES	1.09958
NAD + BPTES	1.33883
NAD + BPTES	1.2463
NAD + BPTES	1.12341
NAD + BPTES	1.12541
NAD + BPTES	1.69931
NAD + BPTES	1.15147
NAD + BPTES	0.743898
NAD + BPTES	1.21481
NAD + BPTES	0.93551
NAD + BPTES	1.19365
NAD + BPTES	1.25017
NAD + BPTES	0.799101
NAD + BPTES	1.09807
NAD + BPTES	0.931034
NAD + BPTES	0.837887
NAD + BPTES	1.37315
NAD + BPTES	1.19269
NAD + BPTES	1.1482
NAD + BPTES	1.00188
NAD + BPTES	1.23316
NAD + BPTES	0.943065
NAD + BPTES	1.11502
NAD + BPTES	1.30107
NAD + BPTES	1.29875
NAD + BPTES	1.52793
NAD + BPTES	1.71676
NAD + BPTES	2.17595
NAD + BPTES	2.01063
NAD + BPTES	1.98925
NAD + BPTES	2.01507
NAD + BPTES	1.6453
NAD + BPTES	1.43419
NAD + BPTES	1.81564
NAD + BPTES	1.05226
NAD + BPTES	1.59284
NAD + BPTES	1.47124
NAD + BPTES	2.97185
NAD + BPTES	2.33238
NAD + BPTES	1.29082
NAD + BPTES	2.371
NAD + BPTES	2.09275
NAD + BPTES	2.93296
NAD + BPTES	1.9105
NAD + BPTES	1.56157
NAD + BPTES	3.12163
NAD + BPTES	1.35556
NAD + BPTES	1.81461
NAD + BPTES	3.65365
NAD + BPTES	2.18459
NAD + BPTES	2.16617
NAD + BPTES	1.82751
NAD + BPTES	1.72095
NAD + BPTES	1.43372
NAD + BPTES	1.77415
NAD + BPTES	1.50217
NAD + BPTES	1.74844
NAD + BPTES	2.18121
NAD + BPTES	1.51695
NAD + BPTES	1.65898
NAD + BPTES	2.3029
NAD + BPTES	1.97216
NAD + BPTES	3.78547
NAD + BPTES	0.836438
NAD + BPTES	1.50964
NAD + BPTES	1.68924
NAD + BPTES	1.15199
NAD + BPTES	3.1483
NAD + BPTES	1.65919
NAD + BPTES	3.54225
NAD + BPTES	2.69649
NAD + BPTES	1.54908
NAD + BPTES	1.99711
NAD + BPTES	2.15113
NAD + BPTES	1.32844
NAD + BPTES	1.79412
NAD + BPTES	1.60898
NAD + BPTES	1.65076
NAD + BPTES	1.12681
NAD + BPTES	1.73832
NAD + BPTES	1.50373
NAD + BPTES	1.87997
NAD + BPTES	1.68979
NAD + BPTES	2.32961
NAD + BPTES	1.54182
NAD + BPTES	2.88399
NAD + BPTES	1.6917
NAD + BPTES	1.87431
NAD + BPTES	2.5952
NAD + BPTES	1.51139
NAD + BPTES	1.35125
NAD + BPTES	1.99218
NAD + BPTES	1.88468
NAD + BPTES	1.69463
NAD + BPTES	1.8956
NAD + BPTES	2.28026
NAD + BPTES	1.39523
NAD + BPTES	2.47032
NAD + BPTES	2.53143
NAD + BPTES	1.22687
NAD + BPTES	2.01686
NAD + BPTES	2.30075
NAD + BPTES	1.98432
NAD + BPTES	2.80834
NAD + BPTES	3.06116
NAD + BPTES	1.35815
NAD + BPTES	3.5163
NAD + BPTES	1.79058
NAD + BPTES	2.09141
NAD + BPTES	2.03078
NAD + BPTES	1.05319
NAD + BPTES	1.26498
NAD + BPTES	1.65383
NAD + BPTES	2.26662
NAD + BPTES	2.50249
NAD + BPTES	1.51616
NAD + BPTES	2.29382
NAD + BPTES	1.31219
NAD + BPTES	2.1982
NAD + BPTES	2.10149
NAD + BPTES	1.15364
NAD + BPTES	1.28348
NAD + BPTES	2.30667
NAD + BPTES	2.10076
NAD + BPTES	1.50887
NAD + BPTES	1.49288
NAD + BPTES	1.38311
NAD + BPTES	1.79299
NAD + BPTES	2.98439
NAD + BPTES	1.62486
NAD + BPTES	2.04716
NAD + BPTES	2.19624
NAD + BPTES	2.64351
NAD + BPTES	1.89334
NAD + BPTES	1.91274
NAD + BPTES	2.17559
NAD + BPTES	2.96374
NAD + BPTES	1.67459
NAD + BPTES	1.95054
NAD + BPTES	2.19288
NAD + BPTES	0.722521
NAD + BPTES	2.18653
NAD + BPTES	1.93872
NAD + BPTES	1.17557
NAD + BPTES	1.49237
NAD + BPTES	1.95975
NAD + BPTES	2.60217
NAD + BPTES	2.32727
NAD + BPTES	1.55415
NAD + BPTES	2.10494
NAD + BPTES	1.15693
NAD + BPTES	1.9725
NAD + BPTES	1.61245
NAD + BPTES	1.43886
NAD + BPTES	1.87913
NAD + BPTES	1.4357
NAD + BPTES	1.89346
NAD + BPTES	1.95989
NAD + BPTES	1.43039
NAD + BPTES	2.56706
NAD + BPTES	2.26528
NAD + BPTES	1.35272
NAD + BPTES	3.69242
NAD + BPTES	1.54934
NAD + BPTES	1.55678
NAD + BPTES	1.53148
NAD + BPTES	1.39761
NAD + BPTES	1.95818
NAD + BPTES	2.33412
NAD + BPTES	2.02115
NAD + BPTES	2.41322
NAD + BPTES	1.5746
NAD + BPTES	1.79412
NAD + BPTES	1.58558
NAD + BPTES	2.41101
NAD + BPTES	1.75775
NAD + BPTES	1.87332
NAD + BPTES	1.22327
NAD + BPTES	1.28662
NAD + BPTES	1.88478
NAD + BPTES	2.38243
NAD + BPTES	1.42877
NAD + BPTES	2.20804
NAD + BPTES	1.78905
NAD + BPTES	2.00024
NAD + BPTES	2.52251
NAD + BPTES	1.39101
NAD + BPTES	1.92132
NAD + BPTES	1.58249
NAD + BPTES	1.59263
NAD + BPTES	0.936704
NAD + BPTES	2.39101
NAD + BPTES	2.39687
NAD + BPTES	1.69403
NAD + BPTES	1.58455
NAD + BPTES	2.10496
NAD + BPTES	2.50108
NAD + BPTES	1.5183
NAD + BPTES	3.20852
NAD + BPTES	2.7787
NAD + BPTES	3.47733
NAD + BPTES	2.34708
NAD + BPTES	1.87421
NAD + BPTES	2.02341
NAD + BPTES	2.9673
NAD + BPTES	1.79724
NAD + BPTES	1.79981
NAD + BPTES	2.11419
NAD + BPTES	1.84685
NAD + BPTES	2.1469
NAD + BPTES	2.85247
NAD + BPTES	1.78885
NAD + BPTES	1.63013
NAD + BPTES	2.18883
NAD + BPTES	1.23372
NAD + BPTES	3.33818
NAD + BPTES	1.86803
NAD + BPTES	1.20596
NAD + BPTES	1.38282
NAD + BPTES	1.81439
NAD + BPTES	1.95305
NAD + BPTES	1.30635
NAD + BPTES	1.8561
NAD + BPTES	1.64
NAD + BPTES	1.09075
NAD + BPTES	2.00552
NAD + BPTES	1.93632
NAD + BPTES	4.59444
NAD + BPTES	2.5725
NAD + BPTES	1.40244
NAD + BPTES	2.40172
NAD + BPTES	1.79495
NAD + BPTES	1.08117
NAD + BPTES	2.33624
NAD + BPTES	1.94687
NAD + BPTES	1.26227
NAD + BPTES	2.16846
NAD + BPTES	2.11928
NAD + BPTES	2.0793
NAD + BPTES	1.90019
[truncated: 1,148 more rows]

## Sheet: Extended Data Fig 7b
sample	value
NT	0.813171
NT	0.909892
NT	1.17347
NT	0.910286
NT	0.989246
NT	1.03542
NT	1.26132
NT	0.998738
NT	1.29709
NT	0.939412
NT	1.02033
NT	0.908058
NT	0.887694
NT	0.8732
NT	0.843527
NT	0.970749
NT	1.10476
NT	1.02296
NT	1.15202
NT	0.853189
NT	1.0204
NT	0.904991
NT	0.855954
NT	1.16155
NT	1.16142
NT	0.902174
NT	1.00443
NT	0.981042
NT	0.811992
NT	1.07203
NT	1.10447
NT	1.0561
NT	0.892765
NT	1.17657
NT	0.817664
NT	1.13482
NT	1.00678
NT	0.916944
NT	1.15483
NT	1.07946
NT	1.03519
NT	1.05049
NT	1.04619
NT	1.03084
NT	0.784465
NT	0.765577
NT	1.19097
NT	1.11449
NT	1.05843
NT	1.05065
NT	0.938675
NT	0.921027
NT	0.874631
NT	1.03663
NT	0.895067
NT	1.09006
NT	1.07241
NT	1.10884
NT	0.840013
NT	0.878668
NT	1.53828
NT	1.07532
NT	0.986799
NT	1.05513
NT	1.04128
NT	0.805736
NT	0.72081
NT	0.986969
NT	0.928347
NT	1.31043
NT	0.89327
NT	0.975494
NT	0.942415
NT	1.04277
NT	1.11533
NT	0.927686
NT	1.1296
NT	1.2474
NT	1.14874
NT	1.14767
NT	0.929158
NT	1.00809
NT	0.758553
NT	1.16614
NT	0.95064
NT	0.951642
NT	0.9852
NT	1.26707
NT	0.971032
NT	0.924667
NT	0.870341
NT	0.96187
NT	0.975423
NT	1.01008
NT	1.07742
NT	0.938686
NT	0.971324
NT	1.03135
NT	0.97877
NT	1.02479
NT	0.835651
NT	0.908638
NT	0.949683
NT	1.31928
NT	1.00617
NT	1.08809
NT	0.977123
NT	0.972171
NT	0.770594
NT	0.997928
NT	0.885725
NT	0.929859
NT	0.954207
NT	0.862874
NT	0.992637
NT	0.920927
NT	0.908977
NT	0.929276
NT	0.950264
NT	1.18322
NT	0.871925
NT	0.811765
NT	0.85805
NT	1.13687
NT	1.07715
NT	1.02404
NT	0.9505
NT	0.938841
NT	0.80689
NT	0.997243
NT	0.98872
NT	0.860455
NT	0.906004
NT	0.856665
NT	0.801585
NT	1.04879
NT	0.754087
NT	0.954754
NT	1.23527
NT	1.14568
NT	1.14342
NT	1.10159
NT	1.09724
NT	0.929311
NT	0.796369
NT	0.945654
NT	0.766928
NT	1.04161
NT	0.956863
NT	1.03717
NT	0.984872
NT	1.59298
NT	0.933947
NT	1.18758
NT	1.33373
NT	0.870979
NT	0.941941
NT	1.05145
NT	1.06789
NT	0.962139
NT	1.17564
NT	1.08212
NT	0.832656
NT	0.889123
NT	1.41551
NT	0.968393
NT	0.774892
NT	0.846296
NT	0.683928
NT	1.05613
NT	0.758755
NT	0.624939
NT	0.650053
NT	0.88573
NT	0.922075
NT	1.05874
NT	0.97627
NT	1.05195
NT	0.679893
NT	0.947601
NT	1.08896
NT	0.611497
NT	0.815408
NT	1.19426
NT	1.07107
NT	1.02509
NT	0.881144
NT	0.95405
NT	1.09282
NT	1.07177
NT	0.935799
NT	1.13186
NT	1.24891
NT	0.800917
NT	1.15318
NT	0.872572
NT	0.877015
NT	1.09769
NT	0.957107
NT	1.08445
NT	0.926194
NT	1.1279
NT	1.25756
NT	1.4491
NT	0.972439
NT	1.38193
NT	0.902736
NT	1.01961
NT	1.07249
NT	0.86571
NT	1.13479
NT	1.05216
NT	1.011
NT	0.956924
NT	1.08653
NT	0.971535
NT	0.91504
NT	0.978322
NT	1.1739
NT	1.1558
NT	1.13081
NT	0.879393
NT	0.931298
NT	1.01053
NT	0.881467
NT	1.06013
NT	1.14054
NT	1.01575
NT	0.998558
NT	0.964302
NT	0.958915
NT	1.07996
NT	0.727278
NT	1.13002
NT	1.13512
NT	1.18626
NT	1.03266
NT	0.912065
NT	0.933772
NT	0.919278
NT	1.00627
NT	1.07538
NT	0.896212
NT	1.11137
NT	0.867027
NT	1.13523
NT	0.912972
NT	1.01545
NT	1.31537
NT	1.15616
NT	0.877298
NT	0.857749
NT	0.964795
NT	1.12165
NT	0.977233
NT	0.884846
NT	0.745057
NT	1.0659
NT	1.08122
NT	0.897406
NT	0.983068
NT	1.16967
NT	1.3036
NT	0.915148
NT	1.28407
NT	0.954031
NT	0.950225
NT	1.02832
NT	0.987247
NT	0.84003
NT	1.14289
NT	1.05709
NT	1.01872
NT	0.920042
NT	0.967715
NT	0.911864
NT	1.05189
NT	0.804944
NT	1.023
NT	1.16194
NT	0.993943
NT	0.830894
NT	0.952354
NT	1.05628
NT	1.02931
NT	1.14446
NT	1.0998
NT	0.947284
NT	1.11292
NT	0.943552
NT	1.08775
NT	0.877472
NT	0.877393
NT	0.972608
NT	1.08554
NT	1.02842
NT	0.981978
NT	0.950448
NT	0.876703
NT	1.45965
NT	0.930261
NT	0.881426
NT	0.852707
NT	1.34296
NT	1.0599
NT	0.898893
NT	1.07261
NT	1.0781
NT	1.26018
NT	0.950146
NT	1.12986
NT	1.14788
NT	1.07708
NT	1.04083
NT	1.05684
NT	1.08915
NT	0.83662
NT	1.01124
NT	1.02463
NT	0.944769
NT	0.880428
NT	0.944356
NT	0.882968
NT	0.962755
NT	0.988978
NT	1.07206
NT	0.895081
NT	1.05951
NT	1.19755
NT	1.07719
NT	1.07627
NT	1.08891
NT	1.13616
NT	1.09934
NT	0.887509
NT	1.03557
NT	1.04594
NT	1.06148
NT	0.868243
NT	0.938631
NT	0.980442
NT	0.871735
NT	1.05902
NT	1.14642
NT	0.899207
NT	1.06007
NT	1.00418
NT	1.24802
NT	1.07596
NT	1.04228
NT	1.20076
NT	1.1497
NT	1.12524
NT	0.866925
NT	1.20607
NT	1.00179
NT	1.12609
NT	0.97138
NT	0.659489
NT	0.864009
NT	1.08187
NT	0.999831
NT	0.979632
NT	0.99218
NT	1.07147
NT	0.888795
NT	0.929936
NT	0.945711
NT	1.21107
NT	1.18873
NT	1.35007
NT	1.10597
NT	0.719604
NT	1.11305
NT	0.765641
NT	1.17636
NT	1.16429
NT	0.867193
NT	1.36229
NT	1.06464
NT	0.956715
NT	1.0213
NT	0.788622
NT	1.02313
NT	1.18016
NT	0.88595
NT	0.954565
NT	1.27905
NT	1.0157
NT	0.987803
NT	0.891623
NT	0.766195
NT	1.00117
NT	1.0371
NT	0.897202
NT	0.93112
NT	1.02489
NT	1.03592
NT	0.900651
NT	0.979988
NT	1.07382
NT	0.801431
NT	0.980308
NT	1.26441
NT	1.09466
NT	0.850136
NT	1.01566
NT	0.972241
NT	0.802573
NT	1.04601
NT	0.971889
NT	1.1453
NT	1.27186
NT	1.06079
NT	0.914537
NT	1.03428
NT	1.03705
NT	0.828452
NT	1.07286
NT	1.20141
NT	1.37871
NT	0.641025
NT	0.988798
NT	0.967377
NT	0.911419
NT	0.802478
NT	0.94089
NT	1.06657
NT	0.752298
NT	1.10656
NT	0.850136
NT	0.926359
NT	1.04072
NT	0.985525
NT	1.17956
NT	0.834552
NT	0.792699
NT	0.9307
NT	1.02732
NT	0.989186
NT	1.03686
NT	1.08645
NT	0.814287
NT	1.13077
NT	1.02707
NT	0.940284
NT	1.17083
NT	0.949434
NT	0.967144
NT	1.13322
NT	0.908458
NT	0.885912
NT	1.17038
NT	0.881059
NT	1.22712
NT	0.864914
NT	1.13911
NT	0.737159
NT	0.876655
NT	1.04554
NT	1.21399
NT	1.09503
NT	1.08875
NT	1.01818
NT	1.11918
NT	0.839234
NT	0.958617
NT	0.949842
NT	1.19766
NT	0.92591
NT	0.874147
NT	0.875876
NT	0.899775
NT	1.12196
NT	1.04491
NT	0.916865
NT	0.988171
NT	0.894282
NT	1.11559
NT	0.865855
NT	0.789148
NT	1.0653
NT	1.06126
NT	1.06524
NT	1.43874
NT	1.32211
NT	0.974716
NT	1.17942
NT	0.842098
NT	0.959158
NT	1.36429
NT	0.946243
NT	1.02021
NT	0.902409
NT	1.00781
NT	1.05047
NT	0.969107
NT	1.0678
NT	1.24788
NT	0.852228
NT	0.928477
NT	1.05142
NT	0.941098
NT	0.930123
NT	0.959728
NT	1.20659
NT	0.991039
NT	0.845001
NT	0.972826
NT	1.0338
NT	1.03811
NT	1.00772
NT	1.45487
NT	0.988198
NT	0.791622
NT	0.850785
NT	0.890554
NT	1.2693
NT	0.855843
NT	0.915965
NT	0.82182
NT	1.21242
NT	1.18756
NT	1.17976
NT	0.982806
NT	0.888925
NT	0.779476
NT	0.969739
NT	0.9713
NAD	1.08879
NAD	1.12825
NAD	0.651393
NAD	0.642556
NAD	0.798402
NAD	0.69366
NAD	0.795893
NAD	1.16871
NAD	0.847515
NAD	0.992825
NAD	1.06577
NAD	0.874186
NAD	0.792756
NAD	0.989028
NAD	1.43248
NAD	1.08438
NAD	0.839978
NAD	1.10111
NAD	0.973935
NAD	1.36608
NAD	0.741912
NAD	1.11467
NAD	0.730897
NAD	1.13127
NAD	0.836755
NAD	0.973237
NAD	1.06676
NAD	0.764506
NAD	0.898992
NAD	1.10815
NAD	0.548592
NAD	0.716391
NAD	0.873153
NAD	1.03659
NAD	0.926739
NAD	1.23669
NAD	1.05937
NAD	0.857415
NAD	0.955445
NAD	0.753082
NAD	1.0972
NAD	0.883718
NAD	1.44445
NAD	0.681571
NAD	1.10757
NAD	0.921954
NAD	0.718485
NAD	0.931614
NAD	1.06559
NAD	1.09463
NAD	1.05663
NAD	0.946313
NAD	1.11531
NAD	1.02801
NAD	0.901662
NAD	0.916939
NAD	1.05232
NAD	1.069
NAD	1.01252
NAD	1.02116
NAD	0.686414
NAD	0.676373
NAD	1.32282
NAD	1.21707
NAD	0.936618
NAD	0.962699
NAD	0.923819
NAD	0.966126
NAD	0.916823
NAD	1.02512
NAD	0.979564
NAD	0.920828
NAD	0.899338
NAD	1.10903
NAD	0.738602
NAD	1.31601
NAD	0.980484
NAD	0.992283
NAD	1.29712
NAD	0.640864
NAD	0.542326
NAD	0.744847
NAD	0.724004
NAD	0.516387
NAD	0.834223
NAD	0.54654
NAD	1.21359
NAD	0.702449
NAD	0.798712
NAD	1.02232
NAD	1.02429
NAD	1.20742
NAD	0.750557
NAD	0.571532
NAD	1.00421
NAD	0.832442
NAD	0.819114
NAD	1.68215
NAD	0.680246
NAD	0.880827
NAD	0.791972
NAD	1.02877
NAD	0.901742
NAD	0.879374
NAD	1.07803
NAD	0.769069
NAD	0.690742
NAD	0.755887
NAD	1.0317
NAD	0.773518
NAD	0.890835
NAD	1.22879
NAD	0.827108
NAD	1.10608
NAD	0.617283
NAD	0.863802
NAD	0.817671
NAD	1.18162
NAD	1.01578
NAD	1.13437
NAD	1.32364
NAD	1.21104
NAD	0.811519
NAD	0.667773
NAD	0.966305
NAD	1.00413
NAD	0.864723
NAD	1.06271
NAD	0.85554
NAD	1.08637
NAD	1.19706
NAD	0.397149
NAD	0.89771
NAD	1.17125
NAD	0.880305
NAD	0.864093
NAD	0.822729
NAD	0.841832
NAD	0.917447
NAD	1.01807
NAD	0.94462
NAD	0.915101
NAD	0.82399
NAD	0.907938
NAD	0.704552
NAD	1.1215
NAD	0.98983
NAD	0.769611
NAD	0.888647
NAD	1.05333
NAD	0.826898
NAD	0.661116
NAD	0.681155
NAD	1.8267
NAD	0.787507
NAD	0.87201
NAD	1.24346
NAD	0.977441
NAD	1.02489
NAD	1.09462
NAD	0.841281
NAD	0.96706
NAD	0.920171
NAD	0.83639
NAD	1.43493
NAD	1.0847
NAD	0.947395
NAD	0.790312
NAD	1.42502
NAD	0.853169
NAD	0.599685
NAD	0.500162
NAD	0.306815
NAD	1.03295
NAD	0.716988
NAD	0.995717
NAD	1.22953
NAD	0.731939
NAD	1.01002
NAD	1.15777
NAD	1.62133
NAD	0.710951
NAD	0.687901
NAD	0.874475
NAD	0.688472
NAD	0.777628
NAD	1.3577
NAD	0.822999
NAD	0.939288
NAD	1.00757
NAD	0.849906
NAD	1.03854
NAD	0.943007
NAD	0.673905
NAD	0.793289
NAD	0.683424
NAD	1.3476
NAD	1.16447
NAD	0.669835
NAD	0.977337
NAD	0.869849
NAD	0.892888
NAD	1.00293
NAD	0.890619
NAD	1.01503
NAD	1.09492
NAD	1.16975
NAD	0.711767
NAD	1.25942
NAD	1.30598
NAD	1.02803
NAD	0.852539
NAD	0.877449
NAD	0.996828
NAD	1.16084
NAD	0.902932
NAD	0.95869
NAD	0.666955
NAD	0.978237
NAD	0.799275
NAD	0.935553
NAD	1.36848
NAD	0.945938
NAD	0.647555
NAD	0.8999
NAD	0.936301
NAD	1.02589
NAD	0.966706
NAD	0.827613
NAD	0.924632
NAD	0.573727
NAD	0.846296
NAD	0.935243
NAD	1.06743
NAD	0.902254
NAD	1.194
NAD	0.852679
NAD	0.485004
NAD	1.29541
NAD	0.782763
NAD	0.918389
NAD	0.936577
NAD	1.07475
NAD	0.749284
NAD	0.684968
NAD	0.800855
NAD	1.10177
NAD	1.12823
NAD	0.793701
NAD	1.2921
NAD	0.820688
NAD	0.551508
NAD	1.28163
NAD	1.35299
NAD	0.815479
NAD	0.978811
NAD	1.20369
NAD	0.920822
NAD	1.01943
NAD	1.06461
NAD	0.940032
NAD	0.75374
NAD	0.760979
NAD	1.09325
NAD	1.0665
NAD	0.863631
NAD	0.817667
NAD	0.976543
NAD	0.9467
NAD	0.946907
NAD	0.728039
NAD	1.05563
NAD	1.15524
NAD	1.08657
NAD	0.914534
NAD	0.873417
NAD	0.846402
NAD	0.867412
NAD	0.876935
NAD	0.953415
NAD	1.00556
NAD	0.770027
NAD	1.00549
NAD	1.17493
NAD	1.21582
NAD	1.04858
NAD	0.93506
NAD	0.756944
NAD	0.891359
NAD	0.9721
NAD	0.739058
NAD	1.07279
NAD	0.928639
NAD	1.06497
NAD	1.13722
NAD	0.778808
NAD	1.06841
NAD	0.692029
NAD	1.01341
NAD	0.966456
NAD	0.683084
NAD	0.981872
NAD	0.902485
NAD	0.927176
NAD	0.818327
NAD	1.21155
NAD	0.833501
NAD	0.978381
NAD	1.32173
NAD	1.03887
NAD	0.845754
NAD	0.735044
NAD	0.970405
NAD	0.947388
NAD	1.0178
NAD	0.752166
NAD	0.655854
NAD	1.18725
NAD	1.11611
NAD	1.12089
NAD	1.01815
NAD	1.06577
NAD	0.928212
NAD	0.978918
NAD	1.22435
NAD	0.908839
NAD	0.942054
NAD	1.04851
NAD	1.0582
NAD	0.972205
NAD	0.942294
NAD	0.985731
NAD	1.51422
NAD	0.965522
NAD	0.908109
NAD	0.84191
NAD	0.920677
NAD	0.876416
NAD	1.25186
NAD	1.35406
NAD	0.911316
NAD	0.730409
NAD	0.673469
NAD	0.823373
NAD	0.842225
NAD	1.08233
NAD	0.833636
NAD	0.78895
NAD	1.02825
NAD	0.722874
NAD	0.768447
NAD	1.24227
NAD	1.22883
NAD	1.07804
NAD	0.756919
NAD	1.4654
NAD	1.16
NAD	0.894891
NAD	1.64657
NAD	0.93289
NAD	1.18842
NAD	1.19529
NAD	1.02304
NAD	0.916108
NAD	0.749975
NAD	0.545295
NAD	1.53185
NAD	0.980899
NAD	1.22784
NAD	2.05991
NAD	0.747698
NAD	0.864648
NAD	0.961024
NAD	0.989553
NAD	1.1443
NAD	1.44194
NAD	0.86906
NAD	0.910527
NAD	0.610102
NAD	1.37535
NAD	0.611821
NAD	1.16556
NAD	1.7034
NAD	1.25644
NAD	0.675783
NAD	0.882293
NAD	1.4374
NAD	1.37108
NAD	1.13184
NAD	0.903961
NAD	0.62759
NAD	1.39245
NAD	0.776422
NAD	0.830275
NAD	1.28811
NAD	1.20679
NAD	1.01254
NAD	0.821876
NAD	1.04523
NAD	1.30465
NAD	0.745607
NAD	0.634489
NAD	0.666687
NAD	0.668176
NAD	0.755295
NAD	0.936428
NAD	0.782732
NAD	0.834915
NAD	0.707204
NAD	0.713831
NAD	0.825251
NAD	0.813313
NAD	0.707107
NAD	1.27744
NAD	0.823696
NAD	0.892549
NAD	0.667883
NAD	1.08167
NAD	0.597283
NAD	0.654396
NAD	0.998868
NAD	1.40858
NAD	0.64852
NAD	0.959184
NAD	0.996561
NAD	0.542206
NAD	0.642426
NAD	0.772117
NAD	0.916856
NAD	1
NAD	0.708064
NAD	1.04485
NAD	0.974389
NAD	0.671925
NAD	0.975059
NAD	1.19879
NAD	1.14729
NAD	0.592066
NAD	1.1193
NAD	0.936602
NAD	1.06296
NAD	0.765175
NAD	0.974506
NAD	1.21944
NAD	1.05267
NAD	0.95872
NAD	0.924862
NAD	0.966704
NAD	0.943616
NAD	0.973675
NAD	0.971526
NAD	1.14682
NAD	1.26149
NAD	1.18778
NAD	0.989707
NAD	0.998322
NAD	0.904468
NAD	1.33716
NAD	0.711057
NAD	1.27222
NAD	0.94731
NAD	1.42323
NAD	0.886639
NAD	1.29674
NAD	1.11477
NAD	1.06287
NAD	0.868812
NAD	1.07444
NAD	0.886653
NAD	0.641711
NAD	0.830251
NAD	1.06889
NAD	1.06494
NAD	0.952345
NAD	1.08657
NAD	0.85307
NAD	1.06719
NAD	1.4286
NAD	0.656073
NAD	0.970236
NAD	1.08832
NAD	1.17774
NAD	0.846863
NAD	0.90974
NAD	1.01056
NAD	1.06474
NAD	0.763997
NAD	0.532278
NAD	0.953388
NAD	0.843632
NAD	1.14218
NAD	0.861395
NAD	1.17692
NAD	0.672897
NAD	0.884084
NAD	0.827713
NAD	1.45147
NAD	0.747947
NAD	1.33768
NAD	1.32873
NAD	1.44871
NAD	1.09976
NAD	1.14165
NAD	0.855132
NAD	0.980402
NAD	0.822319
NAD	1.18596
NAD	1.46316
NAD	1.13278
NAD	0.837171
NAD	0.722598
NAD	1.50343
NAD	0.781678
NAD	0.826572
NAD	0.884955
NAD	1.03807
NAD	0.843996
NAD	1.15862
NAD	0.917379
NAD	1.52351
NAD	1.10744
NAD	1.36877
NAD	1.63998
NAD	1.60555
NAD	1.28458
NAD	1
NAD	0.959127
NAD	0.926771
NAD	1.18023
NAD	1.3846
NAD	1.15562
NAD	1.2808
NAD	1.01049
NAD	1.09098
NAD	0.876799
NAD	1.33005
NAD	0.757601
NAD	1.02036
NAD	0.951303
NAD	0.73367
NAD	0.962307
NAD	0.731236
NAD	1.63134
NAD	0.693696
NAD	0.774994
NAD	0.916419
NAD	1.05744
NAD	0.809776
NAD	1.5506
NAD	0.661455
NAD	0.973009
NAD	0.90312
NAD	1.15411
NAD	0.714871
NAD	0.95403
NAD	0.88692
NAD	0.736073
NAD	0.772344
NAD	1.01232
NAD	1.12134
NAD	0.948031
NAD	0.850509
NAD	1.00761
NAD	0.710711
NAD	0.780815
NAD	0.902887
NAD	0.926608
NAD	0.725699
NAD	0.999064
NAD	1.14535
NAD	0.974331
NAD	0.624151
NAD	1.1051
NAD	1.08176
NAD	0.682088
BPTES	0.98326
BPTES	1.1492
BPTES	0.932666
BPTES	1.17344
BPTES	1.17921
BPTES	0.83434
BPTES	1.11164
BPTES	0.875626
BPTES	0.862131
BPTES	1.11812
BPTES	0.894664
BPTES	1.18709
BPTES	0.938227
BPTES	0.93123
BPTES	1.00296
BPTES	1.05786
BPTES	1.26218
BPTES	0.848232
BPTES	1.02057
BPTES	0.877719
BPTES	1.01827
BPTES	0.849067
BPTES	0.858942
BPTES	1.10276
BPTES	1.05611
BPTES	1.03975
BPTES	1.0358
BPTES	0.807768
BPTES	1.06417
BPTES	0.834312
BPTES	1.29737
BPTES	0.762967
BPTES	1.09327
BPTES	0.865586
BPTES	0.873774
BPTES	0.978539
BPTES	1.12533
BPTES	0.979627
BPTES	0.937322
BPTES	0.877696
BPTES	0.754415
BPTES	0.916687
BPTES	1.05048
BPTES	1.11166
BPTES	1.30539
BPTES	1.07656
BPTES	1.02521
BPTES	0.977226
BPTES	1.15083
BPTES	0.939768
BPTES	0.834402
BPTES	0.976481
BPTES	1.03694
BPTES	0.807633
BPTES	0.959257
BPTES	0.802302
BPTES	0.974406
BPTES	1.13011
BPTES	0.841522
BPTES	1.07101
BPTES	0.856592
BPTES	0.688437
BPTES	1.00019
BPTES	0.976946
BPTES	1.19803
BPTES	1.00407
BPTES	0.956339
BPTES	0.856061
BPTES	0.763321
BPTES	0.949593
BPTES	0.908946
BPTES	1.11498
BPTES	1.01227
BPTES	0.87301
BPTES	1.23606
BPTES	1.2051
BPTES	0.957969
BPTES	0.989148
BPTES	0.770614
BPTES	0.834715
BPTES	0.941682
BPTES	1.10553
BPTES	1.17134
BPTES	0.929431
BPTES	0.932643
BPTES	1.07091
BPTES	0.796615
BPTES	0.798667
BPTES	0.92978
BPTES	1.05599
BPTES	0.886707
BPTES	1.01347
BPTES	0.865699
BPTES	0.740288
BPTES	0.973419
BPTES	0.892008
BPTES	1.21111
BPTES	1.32671
BPTES	0.935958
BPTES	0.946202
BPTES	1.11612
BPTES	1.04149
BPTES	1.0004
BPTES	0.85942
BPTES	1.04099
BPTES	0.9669
BPTES	0.961257
BPTES	0.929181
BPTES	0.842745
BPTES	1.12109
BPTES	1.14645
BPTES	0.982478
BPTES	1.24505
BPTES	1.4557
BPTES	1.10448
BPTES	1.20929
BPTES	0.931798
BPTES	1.10815
BPTES	0.960265
BPTES	1.12731
BPTES	1.27979
BPTES	0.951338
BPTES	1.02881
BPTES	1.06742
BPTES	0.886211
BPTES	0.924303
BPTES	1.07685
BPTES	0.826285
BPTES	1.13791
BPTES	1.25857
BPTES	0.857516
BPTES	1.18097
BPTES	1.09006
BPTES	0.936698
BPTES	1.16338
BPTES	1.04619
BPTES	1.02981
BPTES	0.815028
BPTES	0.830819
BPTES	1.07637
BPTES	1.10406
BPTES	0.844073
BPTES	1.16057
BPTES	0.844862
BPTES	1.0434
BPTES	0.869656
BPTES	1.00996
BPTES	0.802783
BPTES	1.21879
BPTES	0.98149
BPTES	0.900596
BPTES	0.919356
BPTES	0.917225
BPTES	0.734091
BPTES	1.02298
BPTES	0.998968
BPTES	1.16576
BPTES	0.905769
BPTES	1.21929
BPTES	0.845677
BPTES	0.955908
BPTES	0.858188
BPTES	1.03375
BPTES	1.16998
BPTES	0.855369
BPTES	1.22727
BPTES	1.08083
BPTES	1.09625
BPTES	1.32893
BPTES	1.49514
BPTES	1.12679
BPTES	1.00255
BPTES	1.07669
BPTES	0.98209
BPTES	1.03825
BPTES	1.30767
BPTES	1.17448
BPTES	0.960669
BPTES	0.912385
BPTES	0.93644
BPTES	1.69385
BPTES	1.0491
BPTES	1.16719
BPTES	1.20006
BPTES	0.773265
BPTES	0.894935
BPTES	1.04937
BPTES	1.26755
BPTES	1.12884
BPTES	0.99039
BPTES	1.10209
BPTES	1.07432
BPTES	0.816054
BPTES	1.50473
BPTES	1.02038
BPTES	1.1051
BPTES	1.03954
BPTES	1.02096
BPTES	1.01875
BPTES	1.02222
BPTES	0.978603
BPTES	1.03952
BPTES	0.628796
BPTES	1.10095
BPTES	1.06945
BPTES	1.26695
BPTES	1.43386
BPTES	1.24168
BPTES	1.19511
BPTES	0.919695
BPTES	1.36675
BPTES	0.979955
BPTES	1.05447
BPTES	0.968937
BPTES	1.1341
BPTES	0.951376
BPTES	1.05295
BPTES	1.02872
BPTES	0.910302
BPTES	1.08068
BPTES	0.848038
BPTES	1.28914
BPTES	1.11503
BPTES	1.24879
BPTES	0.931195
BPTES	0.881148
BPTES	0.999432
BPTES	1.02782
BPTES	1.20979
BPTES	1.1387
BPTES	1.07521
BPTES	1.13794
BPTES	0.947553
BPTES	0.91575
BPTES	0.884366
BPTES	0.945224
BPTES	0.869948
BPTES	1.22574
BPTES	1.11944
BPTES	0.936234
BPTES	1.07857
BPTES	1.24643
BPTES	0.986096
BPTES	0.966716
BPTES	1.30706
BPTES	0.989793
BPTES	1.11097
BPTES	0.999427
BPTES	0.901266
BPTES	1.03142
BPTES	0.760526
BPTES	1.02789
BPTES	1.25945
BPTES	1.18131
BPTES	0.859755
BPTES	1.05593
BPTES	1.09155
BPTES	0.972622
BPTES	1.00296
BPTES	1.33786
BPTES	1.13157
BPTES	1.19981
BPTES	1.17509
BPTES	0.905535
BPTES	0.784482
BPTES	1.14614
BPTES	0.979842
BPTES	1.10204
BPTES	1.10934
BPTES	0.939179
BPTES	1.23923
BPTES	1.06315
BPTES	0.94701
BPTES	0.816635
BPTES	1.01491
BPTES	1.20453
BPTES	1.13236
BPTES	0.949763
BPTES	0.846393
BPTES	1.22122
BPTES	0.997054
BPTES	1.08475
BPTES	1.01442
BPTES	1.09218
BPTES	0.986377
BPTES	1.18673
BPTES	1.3159
BPTES	1.06826
BPTES	0.95597
BPTES	1.06675
BPTES	1.1098
BPTES	1.08922
BPTES	0.953454
BPTES	0.772245
BPTES	0.916302
BPTES	0.893067
BPTES	1.21148
BPTES	1.08256
BPTES	1.00154
BPTES	0.942599
BPTES	1.38108
BPTES	0.943635
BPTES	1.09573
BPTES	1.28413
BPTES	0.970777
BPTES	1.22393
BPTES	1.32598
BPTES	0.951492
BPTES	1.08458
BPTES	1.06099
BPTES	0.686803
BPTES	0.860742
BPTES	1.19897
BPTES	0.940381
BPTES	1.01017
BPTES	1.06303
BPTES	1.10085
BPTES	0.895909
BPTES	1.009
BPTES	1.03078
BPTES	1.08434
BPTES	0.775063
BPTES	0.742102
BPTES	1.07647
BPTES	0.706018
BPTES	0.948772
BPTES	1.43656
BPTES	0.9245
BPTES	0.770279
BPTES	1.06498
BPTES	0.96537
BPTES	1.14142
BPTES	0.873187
BPTES	0.967294
BPTES	0.864599
BPTES	0.900049
BPTES	1.11448
BPTES	1.19583
BPTES	1.27018
BPTES	0.957746
BPTES	1.11018
BPTES	1.18487
BPTES	1.15531
BPTES	1.01993
BPTES	0.777902
BPTES	0.846935
BPTES	0.824401
BPTES	1.30092
BPTES	0.984391
BPTES	0.847465
BPTES	0.9076
BPTES	0.992511
BPTES	0.797676
BPTES	0.905904
BPTES	0.72758
BPTES	0.706835
BPTES	0.860657
BPTES	0.785977
BPTES	1.07737
BPTES	0.966261
BPTES	1.14945
BPTES	0.847289
BPTES	0.969358
BPTES	0.820432
BPTES	0.771933
BPTES	0.846942
BPTES	0.957518
BPTES	0.968434
BPTES	0.992069
BPTES	0.94578
BPTES	0.880152
BPTES	0.90189
BPTES	0.852226
BPTES	0.99427
BPTES	0.945347
BPTES	0.801695
BPTES	0.801925
BPTES	1.10286
BPTES	1.18969
BPTES	1.06495
BPTES	0.720836
BPTES	1.12863
BPTES	0.988389
BPTES	1.22089
BPTES	1.03801
BPTES	1.14781
BPTES	0.9673
BPTES	0.90148
BPTES	1.36638
BPTES	1.0238
BPTES	1.05287
BPTES	0.861182
BPTES	1.00695
BPTES	1.29214
BPTES	0.860652
BPTES	1.05501
BPTES	0.957056
BPTES	1.04073
BPTES	0.914102
BPTES	0.993808
BPTES	1.21144
BPTES	0.903533
BPTES	1.09615
BPTES	1.03354
BPTES	0.938481
BPTES	1.0897
BPTES	0.85465
BPTES	0.94675
BPTES	1.01206
BPTES	1.16949
BPTES	0.951285
BPTES	1.05164
BPTES	0.992776
BPTES	0.901117
BPTES	1.37794
BPTES	1.20343
BPTES	0.943651
BPTES	0.799417
BPTES	1.27633
BPTES	1.09298
BPTES	0.893353
BPTES	1.05527
BPTES	0.91076
BPTES	0.842154
BPTES	0.926871
BPTES	1.03992
BPTES	1.03016
BPTES	1.07254
BPTES	1.36604
BPTES	1.07604
BPTES	0.872344
BPTES	1.49711
BPTES	0.914916
BPTES	1.28812
BPTES	1.34682
BPTES	1.21908
BPTES	1.18789
BPTES	1.19661
BPTES	0.787585
BPTES	0.878647
BPTES	0.880089
BPTES	0.94805
BPTES	0.940192
BPTES	0.862569
BPTES	1.24378
BPTES	1.14501
BPTES	0.925181
BPTES	0.929465
BPTES	1.17585
BPTES	1.22847
BPTES	0.918909
BPTES	0.989998
BPTES	1.17643
BPTES	0.688907
BPTES	1.0994
BPTES	1.04995
BPTES	1.14301
BPTES	0.981228
BPTES	0.908225
BPTES	1.09646
BPTES	0.979911
BPTES	1.00227
BPTES	1.46595
BPTES	1.20184
BPTES	0.888889
BPTES	0.662256
BPTES	1.04206
BPTES	1.10967
BPTES	1.07233
BPTES	0.837725
BPTES	1.01589
BPTES	1.25202
BPTES	0.945923
BPTES	0.980428
BPTES	0.991571
BPTES	1.06756
BPTES	0.893528
BPTES	1.13736
BPTES	1.0098
BPTES	1.25116
BPTES	1.0653
BPTES	0.907351
BPTES	1.08898
BPTES	0.990346
BPTES	0.758473
BPTES	1.03171
BPTES	1.26041
BPTES	0.885299
BPTES	0.903174
BPTES	1.3927
BPTES	1.12816
BPTES	0.986309
BPTES	1.07856
BPTES	0.98125
BPTES	1.04639
BPTES	0.824876
BPTES	1.113
BPTES	0.858159
BPTES	1.01727
BPTES	0.935563
BPTES	1.25098
BPTES	1.28417
BPTES	1.02743
BPTES	1.03817
BPTES	0.977273
BPTES	1.07982
BPTES	1.11726
BPTES	1.08409
BPTES	0.819773
BPTES	0.852266
BPTES	1.26784
BPTES	0.951215
BPTES	0.821994
BPTES	0.868728
BPTES	1.02248
BPTES	0.941505
BPTES	1.03832
BPTES	1.13547
BPTES	1.05532
BPTES	1.16223
BPTES	1.04923
BPTES	0.945318
BPTES	1.35335
BPTES	0.98129
BPTES	0.999227
BPTES	1.0519
BPTES	0.680293
BPTES	1.24
BPTES	1.00974
BPTES	0.964612
BPTES	1.33945
BPTES	0.978913
BPTES	1.18683
BPTES	0.853821
BPTES	1.13626
BPTES	1.278
BPTES	1.43381
BPTES	1.24445
BPTES	1.3284
BPTES	1.0444
BPTES	0.873299
BPTES	1.1584
BPTES	1.073
BPTES	1.03807
BPTES	1.42136
BPTES	1.15787
BPTES	1.15793
BPTES	1.05367
BPTES	1.24987
BPTES	1.03395
BPTES	1.02283
BPTES	0.909255
BPTES	1.07368
BPTES	1.12211
BPTES	0.897598
BPTES	0.894959
BPTES	1.00579
BPTES	1.16203
BPTES	1.03927
NAD + BPTES	1.30892
NAD + BPTES	0.902547
NAD + BPTES	1.14728
NAD + BPTES	1.09016
NAD + BPTES	1.03298
NAD + BPTES	1.09065
NAD + BPTES	1.12228
NAD + BPTES	1.02498
NAD + BPTES	0.777575
NAD + BPTES	1.05215
NAD + BPTES	1.45974
NAD + BPTES	1.10641
NAD + BPTES	0.921121
NAD + BPTES	1.02194
NAD + BPTES	1.19196
NAD + BPTES	0.929733
NAD + BPTES	1.3609
NAD + BPTES	1.06258
NAD + BPTES	1.03643
NAD + BPTES	0.973682
NAD + BPTES	1.21263
NAD + BPTES	0.844764
NAD + BPTES	1.24907
NAD + BPTES	1.04405
NAD + BPTES	1.27064
NAD + BPTES	1.04487
NAD + BPTES	0.858846
NAD + BPTES	0.956191
NAD + BPTES	1.04986
NAD + BPTES	1.2387
NAD + BPTES	0.591553
NAD + BPTES	1.08493
NAD + BPTES	1.0528
NAD + BPTES	1.35233
NAD + BPTES	0.969714
NAD + BPTES	1.23962
NAD + BPTES	1.08032
NAD + BPTES	1.13466
NAD + BPTES	1.02889
NAD + BPTES	1.03124
NAD + BPTES	0.92093
NAD + BPTES	1.34076
NAD + BPTES	1.12864
NAD + BPTES	0.987002
NAD + BPTES	1.20018
NAD + BPTES	0.950465
NAD + BPTES	1.15495
NAD + BPTES	1.01251
NAD + BPTES	1.05278
NAD + BPTES	0.976736
NAD + BPTES	0.887123
NAD + BPTES	0.793926
NAD + BPTES	1.04754
NAD + BPTES	0.647009
NAD + BPTES	1.19152
NAD + BPTES	1.10139
NAD + BPTES	1.04641
NAD + BPTES	1.06513
NAD + BPTES	1.11155
NAD + BPTES	1.19934
NAD + BPTES	0.971952
NAD + BPTES	0.929884
NAD + BPTES	0.971095
NAD + BPTES	1.00777
NAD + BPTES	0.959473
NAD + BPTES	0.896716
NAD + BPTES	0.949555
NAD + BPTES	1.13059
NAD + BPTES	1.27288
NAD + BPTES	1.15777
NAD + BPTES	1.18104
NAD + BPTES	1.05736
NAD + BPTES	1.25603
NAD + BPTES	0.937847
NAD + BPTES	1.16522
NAD + BPTES	0.97053
NAD + BPTES	1.13784
NAD + BPTES	1.11632
NAD + BPTES	1.25183
NAD + BPTES	0.983437
NAD + BPTES	1.03967
NAD + BPTES	1.00875
NAD + BPTES	0.854122
NAD + BPTES	1.01588
NAD + BPTES	1.24303
NAD + BPTES	0.869142
NAD + BPTES	1.04537
NAD + BPTES	1.08249
NAD + BPTES	1.01764
NAD + BPTES	0.973517
NAD + BPTES	0.975902
NAD + BPTES	1.13293
NAD + BPTES	0.76236
NAD + BPTES	0.929484
NAD + BPTES	0.905466
NAD + BPTES	1.1483
NAD + BPTES	0.778015
NAD + BPTES	1.0759
NAD + BPTES	1.01476
NAD + BPTES	1.19274
NAD + BPTES	1.03138
NAD + BPTES	0.807262
NAD + BPTES	0.957261
NAD + BPTES	1.1936
NAD + BPTES	1.0688
NAD + BPTES	0.832836
NAD + BPTES	1.1242
NAD + BPTES	1.12982
NAD + BPTES	1.02484
NAD + BPTES	1.22263
NAD + BPTES	0.838226
NAD + BPTES	1.07624
NAD + BPTES	1.27368
NAD + BPTES	1.04828
NAD + BPTES	0.966787
NAD + BPTES	0.74254
NAD + BPTES	0.8429
NAD + BPTES	1.09173
NAD + BPTES	0.954587
NAD + BPTES	1.04115
NAD + BPTES	0.97971
NAD + BPTES	1.22972
NAD + BPTES	1.04616
NAD + BPTES	1.2225
NAD + BPTES	0.981746
NAD + BPTES	1.00621
NAD + BPTES	1.15697
NAD + BPTES	1.15053
NAD + BPTES	1.03194
NAD + BPTES	1.10498
NAD + BPTES	0.912687
NAD + BPTES	1.14761
NAD + BPTES	0.943399
NAD + BPTES	1.09272
NAD + BPTES	1.11114
NAD + BPTES	0.826209
NAD + BPTES	1.16304
NAD + BPTES	0.954991
NAD + BPTES	1.02537
NAD + BPTES	0.811403
NAD + BPTES	1.03141
NAD + BPTES	0.929798
NAD + BPTES	0.956157
NAD + BPTES	0.980544
NAD + BPTES	1.0003
NAD + BPTES	0.685406
NAD + BPTES	0.840259
NAD + BPTES	1.07496
NAD + BPTES	1.06242
NAD + BPTES	1.06631
NAD + BPTES	1.09741
NAD + BPTES	0.999548
NAD + BPTES	0.972693
NAD + BPTES	1.06189
NAD + BPTES	1.14925
NAD + BPTES	1.01056
NAD + BPTES	0.885427
NAD + BPTES	0.81144
NAD + BPTES	1.10465
NAD + BPTES	0.909905
NAD + BPTES	1.10028
NAD + BPTES	1
NAD + BPTES	0.966747
NAD + BPTES	1.30785
NAD + BPTES	1.1212
NAD + BPTES	0.897351
NAD + BPTES	1.30609
NAD + BPTES	0.901365
NAD + BPTES	1.14884
NAD + BPTES	0.951881
NAD + BPTES	1.19977
NAD + BPTES	1.04837
NAD + BPTES	0.948342
NAD + BPTES	1.13474
NAD + BPTES	1.28028
NAD + BPTES	1.28577
NAD + BPTES	1.00874
NAD + BPTES	1.26815
NAD + BPTES	0.977731
NAD + BPTES	0.803251
NAD + BPTES	0.993363
NAD + BPTES	1.13372
NAD + BPTES	1.38675
NAD + BPTES	0.955219
NAD + BPTES	0.944444
NAD + BPTES	1.0227
NAD + BPTES	0.754213
NAD + BPTES	1.22853
NAD + BPTES	1.22825
NAD + BPTES	1.0787
NAD + BPTES	0.833419
NAD + BPTES	1.15388
NAD + BPTES	0.883653
NAD + BPTES	1.04745
NAD + BPTES	0.862933
NAD + BPTES	0.839782
NAD + BPTES	0.663253
NAD + BPTES	1.01929
NAD + BPTES	1.0928
NAD + BPTES	0.931791
NAD + BPTES	1.27919
NAD + BPTES	0.831153
NAD + BPTES	1.45707
NAD + BPTES	0.8116
NAD + BPTES	1.379
NAD + BPTES	0.892922
NAD + BPTES	1.06391
NAD + BPTES	1.23744
NAD + BPTES	1.1821
NAD + BPTES	0.806326
NAD + BPTES	1.13946
NAD + BPTES	1.26103
NAD + BPTES	1.13589
NAD + BPTES	1.2242
NAD + BPTES	0.923287
NAD + BPTES	0.90622
NAD + BPTES	0.808785
NAD + BPTES	1.14545
NAD + BPTES	0.914725
NAD + BPTES	1.17214
NAD + BPTES	1.0073
NAD + BPTES	0.779798
NAD + BPTES	1.1555
NAD + BPTES	1.50912
NAD + BPTES	1.28084
NAD + BPTES	1.05669
NAD + BPTES	0.911958
NAD + BPTES	0.990673
NAD + BPTES	1.13514
NAD + BPTES	1.03451
NAD + BPTES	0.890986
NAD + BPTES	0.955305
NAD + BPTES	1.04173
NAD + BPTES	0.927682
NAD + BPTES	0.976261
NAD + BPTES	1.10234
NAD + BPTES	0.950456
NAD + BPTES	0.859654
NAD + BPTES	1.2692
NAD + BPTES	0.925535
NAD + BPTES	1.13547
NAD + BPTES	1.09228
NAD + BPTES	1.04236
NAD + BPTES	1.16785
NAD + BPTES	0.862525
NAD + BPTES	0.982335
NAD + BPTES	1.02888
NAD + BPTES	0.974814
NAD + BPTES	1.05733
NAD + BPTES	0.776273
NAD + BPTES	1.07297
NAD + BPTES	0.946287
NAD + BPTES	1.1935
NAD + BPTES	1.1116
NAD + BPTES	1.03972
NAD + BPTES	0.954124
NAD + BPTES	1.00413
NAD + BPTES	0.814724
NAD + BPTES	0.837532
NAD + BPTES	1.21662
NAD + BPTES	1.1878
NAD + BPTES	1.45347
NAD + BPTES	1.11469
NAD + BPTES	1.08464
NAD + BPTES	1.25276
NAD + BPTES	0.909898
NAD + BPTES	1.14321
NAD + BPTES	1.23834
NAD + BPTES	0.973909
NAD + BPTES	0.961757
NAD + BPTES	1.01774
NAD + BPTES	1.11257
NAD + BPTES	1.15223
NAD + BPTES	1.24381
NAD + BPTES	0.833287
NAD + BPTES	1.55388
NAD + BPTES	0.656493
NAD + BPTES	0.805635
NAD + BPTES	1.10803
NAD + BPTES	1.10795
NAD + BPTES	1.03971
NAD + BPTES	0.978804
NAD + BPTES	0.996953
NAD + BPTES	0.979687
NAD + BPTES	0.964924
NAD + BPTES	1.21208
NAD + BPTES	1.10955
NAD + BPTES	0.977607
NAD + BPTES	0.725216
NAD + BPTES	1.0475
NAD + BPTES	1.00459
NAD + BPTES	1.16475
NAD + BPTES	0.914979
NAD + BPTES	1.39611
NAD + BPTES	1.23025
NAD + BPTES	1.12615
NAD + BPTES	0.990238
NAD + BPTES	0.752009
NAD + BPTES	0.998037
NAD + BPTES	0.866901
NAD + BPTES	0.691937
NAD + BPTES	0.845426
NAD + BPTES	1.01152
NAD + BPTES	1.02633
NAD + BPTES	0.774518
NAD + BPTES	1.0927
NAD + BPTES	1.01723
NAD + BPTES	1.10971
NAD + BPTES	1.00326
NAD + BPTES	0.973625
NAD + BPTES	0.937149
NAD + BPTES	1.05258
NAD + BPTES	1.17943
NAD + BPTES	0.925167
NAD + BPTES	1.12504
NAD + BPTES	0.860653
NAD + BPTES	1.04253
NAD + BPTES	0.978717
NAD + BPTES	1.20826
NAD + BPTES	0.729432
NAD + BPTES	0.835058
NAD + BPTES	0.816336
NAD + BPTES	1.15328
NAD + BPTES	0.930486
NAD + BPTES	0.949041
NAD + BPTES	1.12056
NAD + BPTES	1.04393
NAD + BPTES	0.913827
NAD + BPTES	1.03897
NAD + BPTES	0.844606
NAD + BPTES	1.07913
NAD + BPTES	1.36354
NAD + BPTES	1.33403
NAD + BPTES	1.12054
NAD + BPTES	0.994429
NAD + BPTES	0.967455
[truncated: 1,368 more rows]

## Sheet: Extended Data Fig 7c
sample	value
NT	1.1963
NT	0.862703
NT	1.27598
NT	1.06337
NT	1.19488
NT	1.20481
NT	0.814913
NT	0.868138
NT	1.17278
NT	1.2188
NT	0.944029
NT	1.17178
NT	1.14767
NT	0.659861
NT	0.914312
NT	0.844691
NT	0.992278
NT	0.856668
NT	0.98159
NT	1.32876
NT	1.2319
NT	1.08434
NT	0.95176
NT	1.0511
NT	1.11956
NT	0.925402
NT	0.688882
NT	1.01144
NT	1.02232
NT	0.870549
NT	0.899607
NT	1.10838
NT	1.22557
NT	0.983613
NT	1
NT	1.06898
NT	0.965245
NT	1.21513
NT	1.13165
NT	0.966866
NT	0.988759
NT	1.03159
NT	0.965773
NT	1.46409
NT	1.04006
NT	1.04656
NT	0.917005
NT	0.959918
NT	0.883826
NT	0.845549
NT	1.5905
NT	1.45967
NT	1.13267
NT	1.25232
NT	0.7707
NT	0.820401
NT	0.790421
NT	1.16578
NT	1.34858
NT	0.884618
NT	0.739974
NT	1.08385
NT	1.04635
NT	0.812968
NT	0.953575
NT	1.07924
NT	1.0967
NT	1.04762
NT	0.891319
NT	1.4155
NT	0.945029
NT	1.25816
NT	0.950317
NT	1
NT	1.32385
NT	1.37717
NT	1.02219
NT	1.07743
NT	0.926681
NT	0.904697
NT	1.49247
NT	1.05824
NT	1.21586
NT	0.794028
NT	1.35016
NT	0.92527
NT	0.899297
NT	1.36358
NT	0.874154
NT	0.999554
NT	1.12106
NT	0.878208
NT	1.09112
NT	0.971159
NT	0.916489
NT	0.887096
NT	1.02058
NT	1.12881
NT	0.982357
NT	1.44682
NT	1.13979
NT	1.27476
NT	1.16906
NT	1.03583
NT	0.949483
NT	1.15985
NT	1.16574
NT	1.20988
NT	0.772876
NT	1.19907
NT	0.944472
NT	0.930089
NT	1.18501
NT	0.892446
NT	1.2569
NT	0.890346
NT	1.05163
NT	1.33333
NT	0.915878
NT	1.05107
NT	1.20745
NT	1.22525
NT	1.09875
NT	0.639999
NT	1.10408
NT	1.0611
NT	1.17935
NT	1.00893
NT	1.04955
NT	1.20165
NT	1.00514
NT	1.25426
NT	1.21341
NT	1.05568
NT	0.971426
NT	0.973784
NT	1.01308
NT	1.3546
NT	0.894068
NT	1.124
NT	0.6784
NT	1.00212
NT	1.12128
NT	1
NT	1.30191
NT	1.24065
NT	0.875902
NT	1.15217
NT	1.10302
NT	1.19457
NT	1.02542
NT	1.05666
NT	1.05119
NT	1.00424
NT	1.0217
NT	1.16191
NT	1.22193
NT	1.15483
NT	0.962536
NT	0.92697
NT	1.14886
NT	1.41726
NT	0.909137
NT	0.917469
NT	0.924687
NT	1.39204
NT	1.10378
NT	0.970377
NT	0.998391
NT	1.0682
NT	1.06513
NT	1.10332
NT	0.981354
NT	1.16769
NT	1.33373
NT	1.01406
NT	1.0773
NT	1.02897
NT	0.864335
NT	1.01085
NT	0.906754
NT	1.23948
NT	1.15421
NT	0.982516
NT	1.22394
NT	0.897921
NT	0.825199
NT	1.19743
NT	1.10276
NT	0.540155
NT	0.913308
NT	1.0734
NT	1.21983
NT	1.01247
NT	1.25603
NT	1.10612
NT	0.977185
NT	0.909415
NT	1.18304
NT	1.02111
NT	1.08179
NT	1.04274
NT	1.10712
NT	1.37382
NT	1.36048
NT	1.14039
NT	1.16381
NT	1.30279
NT	0.838145
NT	0.838995
NT	0.561399
NT	1.12844
NT	0.978445
NT	1.02773
NT	0.84461
NT	0.670702
NT	0.83749
NT	1.10208
NT	0.984967
NT	1.29795
NT	1.156
NT	1.09356
NT	0.984901
NT	1.03769
NT	0.930777
NT	1.16955
NT	0.962191
NT	0.998223
NT	1.10781
NT	1.45521
NT	1.15343
NT	0.805583
NT	1.10772
NT	1.07613
NT	1.02402
NT	1.06119
NT	0.959871
NT	1.54965
NT	0.815574
NT	1.38337
NT	1.05381
NT	1.45382
NT	0.766824
NT	1.09349
NT	1.0549
NT	1.2566
NT	0.782764
NT	1.23946
NT	0.992226
NT	0.951739
NT	1.03007
NT	1.17807
NT	1.13012
NT	1.21773
NT	0.727174
NT	1.30994
NT	1.08915
NT	1.07212
NT	1.27341
NT	0.83519
NT	1.07967
NT	1.00252
NT	1.03212
NT	1.0549
NT	0.995826
NT	0.941497
NT	1.05812
NT	1.37443
NT	1.01281
NT	0.721613
NT	1.21123
NT	1.1855
NT	0.974196
NT	1.17848
NT	0.865885
NT	1.28488
NT	1.22745
NT	1.09415
NT	1.00494
NT	1.0113
NT	0.972693
NT	0.890461
NT	1.10077
NT	1.12066
NT	0.880018
NT	1.37905
NT	1.43322
NT	1.29299
NT	0.906179
NT	0.927194
NT	1.22426
NT	1.18181
NT	1.41122
NT	0.848528
NT	1.06866
NT	1.05025
NT	1.03205
NT	1.26308
NT	1.28149
NT	1.01919
NT	0.951225
NT	1.08698
NT	1.27672
NT	1.06335
NT	1.17939
NT	1.17919
NT	1.19285
NT	0.968463
NT	1.01266
NT	1.05471
NT	1.17868
NT	1.26599
NT	0.997915
NT	0.917212
NT	1.39221
NT	0.863003
NT	1.32886
NT	1.11788
NT	0.714054
NT	1.00358
NT	1.07828
NT	0.97973
NT	0.854509
NT	1.04265
NT	1.76104
NT	1.12582
NT	1.01057
NT	1.39768
NT	0.992581
NT	0.753871
NT	1.26661
NT	1.3552
NT	0.770833
NT	1.34586
NT	1.61338
NT	0.750775
NT	1.63577
NT	0.824978
NT	0.745356
NT	1.06743
NT	0.92782
NT	1.18854
NT	0.891909
NT	1.05777
NT	0.973627
NT	0.94684
NT	1.20447
NT	1.28226
NT	1.34938
NT	0.638508
NT	0.837456
NT	1.16406
NT	0.638767
NT	0.965072
NT	0.918642
NT	0.853492
NT	1.04439
NT	1.17507
NT	0.885879
NT	1.26604
NT	1.33986
NT	0.983095
NT	1.13365
NT	1.21997
NT	1.30904
NT	1.00077
NT	0.8891
NT	0.901491
NT	0.983338
NT	1.14269
NT	0.871277
NT	1.31239
NT	1.08809
NT	1.20061
NT	1.27
NT	1.01631
NT	1.1402
NT	1.15217
NT	1.4868
NT	1.29407
NT	1.26247
NT	1.21508
NT	0.824318
NT	1.13083
NT	1.23518
NT	0.855706
NT	1.28646
NT	0.999792
NT	0.873963
NT	1.28745
NT	1.01155
NT	0.921307
NT	0.856503
NT	0.981692
NT	1.13631
NT	0.914506
NT	1.30011
NT	0.826661
NT	1.04784
NT	0.871604
NT	1.20934
NT	1.13799
NT	0.918065
NT	0.844533
NT	1.11273
NT	1.04273
NT	1.17179
NT	1.37904
NT	1.05668
NT	1.26947
NT	0.987772
NT	1.1082
NT	1.10137
NT	1.18186
NT	0.947612
NT	0.929967
NT	1.22048
NT	1.03936
NT	1.25502
NT	1.09593
NT	1.18876
NT	1.07459
NT	1.16377
NT	1.13322
NT	1.06629
NT	1.35162
NT	1.17361
NT	0.935936
NT	1.19789
NT	0.965526
NT	1.09887
NT	1.37634
NT	1.01958
NT	1.47188
NT	1.06939
NT	1.18303
NT	1.36299
NT	1.09693
NT	0.890623
NT	1.23154
NT	0.84956
NT	1.18462
NT	1.23588
NT	1.03347
NT	0.937743
NT	1.12491
NT	1.12226
NT	1.09108
NT	0.961745
NT	1.02968
NT	1.25576
NT	1.12359
NT	0.829756
NT	0.81375
NT	1.18833
NT	1.1838
NT	1.13822
NT	1.81542
NT	1.44234
NT	0.851043
NT	0.871752
NT	1.03381
NT	1.01118
NT	0.777544
NT	0.769946
NT	2.16907
NT	1.08879
NT	1.04781
NT	0.895249
NT	1.23648
NT	1.08477
NT	1.58907
NT	0.869626
NT	1.09875
NT	1.18895
NT	0.897464
NT	1.10357
NT	1.24173
NT	1.29364
NT	0.998726
NT	0.754054
NT	0.812819
NT	0.792832
NT	0.939604
NT	1.06093
NT	1.26406
NT	0.965279
NT	1.03455
NT	0.959368
NT	0.923287
NT	0.893545
NT	0.975009
NT	1.06534
NT	0.935666
NT	0.778878
NT	0.995328
NT	0.970232
NT	1.25716
NT	0.513138
NT	1.33807
NT	1.36138
NT	1.10423
NT	0.942473
NT	1.24428
NT	1.05476
NT	0.692889
NT	1.27724
NT	0.953564
NT	0.88622
NT	1.12474
NT	1.35933
NT	1.44688
NT	1.03788
NT	1.07395
NT	1.32621
NT	0.986593
NT	1.10316
NT	1.01573
NT	1.01075
NT	0.998339
NT	1.27058
NAD	1.44175
NAD	0.670303
NAD	1.03859
NAD	0.583095
NAD	0.596301
NAD	1.3636
NAD	0.835877
NAD	0.560768
NAD	0.761191
NAD	0.707107
NAD	0.527155
NAD	0.857143
NAD	0.793731
NAD	1.07143
NAD	1.98795
NAD	0.657527
NAD	1.03445
NAD	0.778449
NAD	0.509902
NAD	0.470179
NAD	0.728464
NAD	0.657383
NAD	0.562795
NAD	0.785127
NAD	0.490872
NAD	0.565962
NAD	0.608426
NAD	0.580449
NAD	0.597851
NAD	0.596795
NAD	0.589015
NAD	1.41476
NAD	0.411882
NAD	0.946864
NAD	1.01544
NAD	0.687582
NAD	0.815295
NAD	0.649151
NAD	0.538462
NAD	0.351581
NAD	0.667609
NAD	0.481448
NAD	0.843961
NAD	0.491097
NAD	0.629785
NAD	1.21415
NAD	1.22066
NAD	1.55077
NAD	0.983081
NAD	0.719386
NAD	0.879405
NAD	0.963488
NAD	0.604731
NAD	1.21361
NAD	1.11267
NAD	0.4902
NAD	0.544059
NAD	0.478938
NAD	0.935674
NAD	1.01015
NAD	0.484863
NAD	0.718812
NAD	0.714384
NAD	0.749656
NAD	0.973027
NAD	0.885949
NAD	0.755327
NAD	0.592065
NAD	0.432311
NAD	0.782403
NAD	1.23142
NAD	0.728592
NAD	2.23517
NAD	1.39437
NAD	0.518344
NAD	2.06445
NAD	1.27476
NAD	0.765506
NAD	1.09207
NAD	0.812669
NAD	1.03386
NAD	2.52032
NAD	0.790569
NAD	0.790247
NAD	1.34313
NAD	0.967027
NAD	1.08865
NAD	0.482904
NAD	0.634421
NAD	1.06621
NAD	0.884797
NAD	0.662438
NAD	1.068
NAD	0.620321
NAD	1.92354
NAD	0.497211
NAD	0.372022
NAD	1.39453
NAD	2.49145
NAD	1.16619
NAD	0.855006
NAD	1.06226
NAD	0.623218
NAD	1.16084
NAD	0.75758
NAD	1.03078
NAD	1.1632
NAD	0.817062
NAD	0.868966
NAD	0.724727
NAD	0.882786
NAD	0.950958
NAD	0.6994
NAD	0.931345
NAD	0.686702
NAD	1.40633
NAD	0.575855
NAD	1.19508
NAD	1.99522
NAD	1.35879
NAD	1.16264
NAD	0.593883
NAD	0.830202
NAD	1.0277
NAD	1.46818
NAD	0.796485
NAD	1.40464
NAD	1.429
NAD	1.2448
NAD	0.846542
NAD	0.817497
NAD	1.06889
NAD	1.36621
NAD	0.81943
NAD	0.824003
NAD	1.3537
NAD	0.694405
NAD	0.824798
NAD	0.884615
NAD	0.954057
NAD	1.23608
NAD	1
NAD	1.88791
NAD	0.912182
NAD	1.19933
NAD	0.993884
NAD	1.20628
NAD	0.896919
NAD	1.09454
NAD	0.779084
NAD	0.844088
NAD	0.921954
NAD	0.734264
NAD	0.958407
NAD	1.2968
NAD	0.717325
NAD	0.59445
NAD	0.952381
NAD	1.0425
NAD	0.855717
NAD	0.549557
NAD	0.815939
NAD	0.810005
NAD	0.814257
NAD	1.1529
NAD	0.720534
NAD	0.954418
NAD	0.740233
NAD	0.626365
NAD	0.786879
NAD	0.685994
NAD	1.08465
NAD	0.956033
NAD	1.09685
NAD	1.64254
NAD	1.35942
NAD	1.49607
NAD	1.04277
NAD	0.636479
NAD	0.869161
NAD	0.753989
NAD	1.06891
NAD	1.02971
NAD	1.09847
NAD	0.88062
NAD	1.31143
NAD	1.09503
NAD	1.2818
NAD	0.906765
NAD	0.892074
NAD	0.401466
NAD	0.868957
NAD	1.80775
NAD	0.805877
NAD	1.49071
NAD	1.70469
NAD	0.72111
NAD	0.718833
NAD	1.04307
NAD	1.26515
NAD	1.22348
NAD	1
NAD	0.972517
NAD	0.731235
NAD	0.379987
NAD	0.844936
NAD	0.901388
NAD	1.09395
NAD	1.34825
NAD	1.14286
NAD	0.778126
NAD	1.03078
NAD	1.20858
NAD	0.440411
NAD	0.861418
NAD	0.581525
NAD	0.610293
NAD	0.433651
NAD	0.931695
NAD	0.57629
NAD	0.849837
NAD	0.775486
NAD	0.867732
NAD	0.877058
NAD	1.36501
NAD	1.17783
NAD	1.22532
NAD	1.11273
NAD	1.20823
NAD	0.518419
NAD	0.934068
NAD	0.992278
NAD	1.39333
NAD	1.29363
NAD	1.75262
NAD	1.01545
NAD	1.93495
NAD	1.11322
NAD	0.817387
NAD	0.824621
NAD	1.62586
NAD	1.41421
NAD	1.03678
NAD	0.909438
NAD	0.66379
NAD	1.42877
NAD	0.88083
NAD	1.30312
NAD	1.17718
NAD	0.858479
NAD	0.85
NAD	0.642963
NAD	1.06
NAD	0.876896
NAD	0.721913
NAD	1.12149
NAD	0.328798
NAD	0.69979
NAD	0.815191
NAD	0.751478
NAD	1.30028
NAD	1.09612
NAD	0.792747
NAD	0.909471
NAD	0.557086
NAD	0.578054
NAD	1.1869
NAD	0.945462
NAD	0.966065
NAD	1.22822
NAD	0.900343
NAD	1.10898
NAD	0.923287
NAD	1.10231
NAD	1.01655
NAD	0.8574
NAD	0.953357
NAD	1.57571
NAD	0.971286
NAD	0.965099
NAD	0.781025
NAD	0.777472
NAD	0.344805
NAD	1.26525
NAD	0.588348
NAD	0.683796
NAD	0.870285
NAD	0.719964
NAD	1.00448
NAD	0.79196
NAD	1.11803
NAD	1.06901
NAD	1.22702
NAD	1.21541
NAD	0.691759
NAD	0.704566
NAD	1.19585
NAD	0.208787
NAD	0.651153
NAD	0.571534
NAD	0.852186
NAD	1.8268
NAD	1.30503
NAD	1.20806
NAD	1.03626
NAD	1.47917
NAD	1.11026
NAD	0.95548
NAD	1.30915
NAD	1.11577
NAD	0.614473
NAD	1.0141
NAD	0.580298
NAD	1.03781
NAD	0.768494
NAD	0.707107
NAD	1.27762
NAD	0.710631
NAD	0.702746
NAD	0.719386
NAD	1.56046
NAD	1.05207
NAD	0.458316
NAD	0.720937
NAD	0.523984
NAD	1.76532
NAD	1.11948
NAD	1.17361
NAD	1.05322
NAD	0.938227
NAD	0.792758
NAD	0.631992
NAD	0.760263
NAD	1.11755
NAD	0.811197
NAD	0.702313
NAD	0.777691
NAD	0.923195
NAD	0.977692
NAD	1.14557
NAD	1.75487
NAD	1.455
NAD	0.955829
NAD	0.999016
NAD	0.481621
NAD	1.31749
NAD	1.58114
NAD	0.913215
NAD	1.25458
NAD	1.06221
NAD	0.705231
NAD	0.866186
NAD	0.609015
NAD	1.15095
NAD	0.840952
NAD	1.24052
NAD	0.802702
NAD	1.86263
NAD	1.21141
NAD	0.515192
NAD	0.912683
NAD	1.13382
NAD	0.649689
NAD	0.492515
NAD	1.03349
NAD	1.6427
NAD	0.772496
NAD	0.647093
NAD	0.768451
NAD	0.959031
NAD	0.967852
NAD	0.962307
NAD	0.866826
NAD	1.45375
NAD	0.921795
NAD	1.03591
NAD	1.01859
NAD	1.28442
NAD	0.70912
NAD	1.85115
NAD	0.69986
NAD	0.383306
NAD	1.31737
NAD	1.32817
NAD	0.799792
NAD	0.73422
NAD	0.733339
NAD	1.00988
NAD	1.37145
NAD	1.11803
NAD	1.09917
NAD	1.00657
NAD	0.718166
NAD	1.65303
NAD	0.901044
NAD	0.748914
NAD	1.14404
NAD	0.79707
NAD	0.73356
NAD	0.948683
NAD	0.84631
NAD	1.23618
NAD	0.962695
NAD	0.911754
NAD	1.1221
NAD	0.627551
NAD	0.682627
NAD	1.34777
NAD	1.398
NAD	0.89197
NAD	0.679073
NAD	0.919694
NAD	0.519875
NAD	0.674266
NAD	0.945748
NAD	0.620174
NAD	1.42449
NAD	1.21816
NAD	0.892485
NAD	0.805422
NAD	2.05249
NAD	0.924076
NAD	0.623095
NAD	0.997239
NAD	1.08994
NAD	0.724431
NAD	0.594431
NAD	1.08476
NAD	0.943934
NAD	0.644772
NAD	0.891421
NAD	1.19293
NAD	1.14089
NAD	0.74027
NAD	0.91861
NAD	0.860233
NAD	1.12098
NAD	0.965734
NAD	0.689809
NAD	0.995717
NAD	0.615699
NAD	0.740062
NAD	0.915486
NAD	0.524564
NAD	0.568865
NAD	0.874475
NAD	0.958706
NAD	0.754897
NAD	0.583744
NAD	0.659875
NAD	0.83512
NAD	1.17477
NAD	1.00103
NAD	1
NAD	1
NAD	1.16532
NAD	1.89474
NAD	1.11803
NAD	0.481664
NAD	0.83189
NAD	1.09356
NAD	0.874275
NAD	0.896875
NAD	0.802047
NAD	0.974104
NAD	1.40703
NAD	0.466704
NAD	1.03122
NAD	0.629251
NAD	1.14552
NAD	1.14537
NAD	0.766965
NAD	0.602213
NAD	1.88795
NAD	0.498729
NAD	1.09888
NAD	0.489055
NAD	0.911945
NAD	1.18228
NAD	1.45115
NAD	0.874475
NAD	0.917175
NAD	1.2149
NAD	1.00205
NAD	0.632456
NAD	0.864309
NAD	0.790133
NAD	0.606647
NAD	1.14436
NAD	0.70398
NAD	0.968864
NAD	0.857642
NAD	1.25671
NAD	1.25759
NAD	0.752282
NAD	0.443773
NAD	0.437659
NAD	1.92857
NAD	0.811261
NAD	0.792655
NAD	0.574825
NAD	0.612841
NAD	0.634389
NAD	0.856901
NAD	0.667307
NAD	1.14698
NAD	1
NAD	0.740797
NAD	0.386632
NAD	1.21655
NAD	2.25603
NAD	1.86728
NAD	0.860274
NAD	1.00759
NAD	0.919404
NAD	0.790569
NAD	1.86697
NAD	0.467075
NAD	0.509415
NAD	1.24226
NAD	1.04643
NAD	0.741944
NAD	0.80727
NAD	1.37698
NAD	0.986784
NAD	0.761905
NAD	0.810679
NAD	1.15153
NAD	0.906806
NAD	0.509902
NAD	0.774024
NAD	1.14844
NAD	0.659768
NAD	0.646886
NAD	1
Oligom	0.883396
Oligom	1.3063
Oligom	1.49483
Oligom	1.2566
Oligom	1.24105
Oligom	1.09349
Oligom	1.49885
Oligom	1.72077
Oligom	2.40741
Oligom	1.27193
Oligom	1.29431
Oligom	1.44399
Oligom	1.37144
Oligom	1.32358
Oligom	1.47363
Oligom	0.890703
Oligom	1.3359
Oligom	0.774756
Oligom	1.03944
Oligom	1.22338
Oligom	1.2261
Oligom	1.06961
Oligom	0.822562
Oligom	2.42477
Oligom	1.14917
Oligom	2.00036
Oligom	1.45975
Oligom	1.66944
Oligom	1.15886
Oligom	1.24015
Oligom	1.6936
Oligom	1.5312
Oligom	1.39445
Oligom	1.47303
Oligom	1.30128
Oligom	1.36553
Oligom	1.38512
Oligom	1.21708
Oligom	1.77093
Oligom	1.15544
Oligom	1.28976
Oligom	1.37199
Oligom	1.23565
Oligom	1.16784
Oligom	1.11015
Oligom	0.892035
Oligom	1.74134
Oligom	0.803609
Oligom	1.09907
Oligom	1.04362
Oligom	1.3776
Oligom	1.27938
Oligom	1.23782
Oligom	1.19883
Oligom	1.02282
Oligom	1.47687
Oligom	1.47218
Oligom	0.945745
Oligom	1.52351
Oligom	1.10102
Oligom	0.990454
Oligom	1.59909
Oligom	1.35236
Oligom	1.08361
Oligom	1.12767
Oligom	1.58027
Oligom	1.35459
Oligom	1.49392
Oligom	1.59752
Oligom	2.16787
Oligom	1.84959
Oligom	1.09368
Oligom	2.58028
Oligom	1.80229
Oligom	1.64933
Oligom	1.88764
Oligom	2.03457
Oligom	1.69206
Oligom	0.887959
Oligom	1.72369
Oligom	1.34516
Oligom	1.0767
Oligom	1.59193
Oligom	1.26601
Oligom	1.45486
Oligom	1.23179
Oligom	1.40446
Oligom	1.29294
Oligom	1.44738
Oligom	1.11564
Oligom	2.11873
Oligom	1.70113
Oligom	1.81655
Oligom	1.37672
Oligom	1.33796
Oligom	1.83138
Oligom	1.24408
Oligom	1.42184
Oligom	1.03153
Oligom	1.16103
Oligom	2.12973
Oligom	1.39038
Oligom	1.09247
Oligom	1.24022
Oligom	1.37517
Oligom	1.19287
Oligom	1.19373
Oligom	1.54997
Oligom	1.22819
Oligom	0.903058
Oligom	1.38567
Oligom	1.7177
Oligom	1.67344
Oligom	1.04096
Oligom	1.27713
Oligom	1.62955
Oligom	2.40159
Oligom	2.06765
Oligom	1.4257
Oligom	1.80783
Oligom	1.74941
Oligom	2.15169
Oligom	2.10437
Oligom	1.55002
Oligom	1.61883
Oligom	1.47302
Oligom	1.78791
Oligom	2.38862
Oligom	1.51787
Oligom	1.56791
Oligom	1.67528
Oligom	2.01209
Oligom	1.21004
Oligom	1.2905
Oligom	1.72708
Oligom	1.20078
Oligom	1.23352
Oligom	1.91294
Oligom	1.49895
Oligom	1.65044
Oligom	1.30989
Oligom	1.0985
Oligom	1.21893
Oligom	1.55801
Oligom	1.22694
Oligom	2.64482
Oligom	2.11609
Oligom	1.05344
Oligom	1.72394
Oligom	1.28769
Oligom	1.46531
Oligom	1.16658
Oligom	1.19192
Oligom	1.11505
Oligom	1.78684
Oligom	2.0927
Oligom	1.40099
Oligom	1.62128
Oligom	1.36911
Oligom	0.857151
Oligom	0.940811
Oligom	1.39163
Oligom	1.35029
Oligom	1.51261
Oligom	1.50496
Oligom	1.29501
Oligom	0.806952
Oligom	1.2463
Oligom	1.80906
Oligom	1.42981
Oligom	1.17628
Oligom	1.34662
Oligom	2.1337
Oligom	1.38532
Oligom	1.40221
Oligom	1.04403
Oligom	1.52456
Oligom	1.56554
Oligom	1.16901
Oligom	2.05563
Oligom	1.49619
Oligom	1.45145
Oligom	1.0844
Oligom	1.51636
Oligom	1.51528
Oligom	1.19247
Oligom	1.27045
Oligom	1.06427
Oligom	1.50293
Oligom	1.15234
Oligom	1.0877
Oligom	1.61065
Oligom	2.29124
Oligom	1.01658
Oligom	0.755143
Oligom	1.7133
Oligom	1.28323
Oligom	1.60809
Oligom	1.09875
Oligom	1.42475
Oligom	1.50567
Oligom	1.2693
Oligom	1.01063
Oligom	1.15529
Oligom	1.12471
Oligom	0.990583
Oligom	1.53921
Oligom	1.24657
Oligom	1.30413
Oligom	1.47592
Oligom	1.49331
Oligom	1.47926
Oligom	1.38675
Oligom	1.16469
Oligom	1.65138
Oligom	1.52471
Oligom	0.952649
Oligom	1.58914
Oligom	1.1751
Oligom	1.42948
Oligom	1.01927
Oligom	1.21692
Oligom	1.38513
Oligom	1.67783
Oligom	2.06929
Oligom	1.0313
Oligom	1.28853
Oligom	1.47306
Oligom	1.32023
Oligom	1.12176
Oligom	1.29601
Oligom	1.05688
Oligom	1.25616
Oligom	1.34423
Oligom	1.37164
Oligom	1.26995
Oligom	1.33038
Oligom	1.12606
Oligom	1.35336
Oligom	1.2823
Oligom	1.4719
Oligom	1.37154
Oligom	1.95305
Oligom	1.21144
Oligom	1.29862
Oligom	1.07889
Oligom	0.956606
Oligom	0.924829
Oligom	1.49191
Oligom	2.11048
Oligom	1.53229
Oligom	1.26637
Oligom	1.05512
Oligom	1.99897
Oligom	1.50917
Oligom	1.37029
Oligom	1.59971
Oligom	1.31052
Oligom	1.21006
Oligom	1.4654
Oligom	1.17121
Oligom	1.34179
Oligom	1.05924
Oligom	0.928768
Oligom	1.74046
Oligom	1.31069
Oligom	2.59012
Oligom	1.92427
Oligom	2.20512
Oligom	1.50423
Oligom	1.84391
Oligom	1.37001
Oligom	1.05704
Oligom	1.23926
Oligom	1.18317
Oligom	1.13722
Oligom	2.06571
Oligom	1.58713
Oligom	1.47008
Oligom	2.15295
Oligom	1.39285
Oligom	1.2478
Oligom	2.47853
Oligom	2.39175
Oligom	1.49529
Oligom	1.26498
Oligom	1.59517
Oligom	1.04539
Oligom	1.70929
Oligom	0.973033
Oligom	1.12905
Oligom	2.11633
Oligom	3.303
Oligom	1.80447
Oligom	2.90659
Oligom	1.64817
Oligom	1.84076
Oligom	1.4758
Oligom	1.73502
Oligom	1.26134
Oligom	2.00354
Oligom	1.90027
Oligom	1.16176
Oligom	2.29395
Oligom	1.51822
Oligom	1.32648
Oligom	1.35032
Oligom	1.34236
Oligom	0.951279
Oligom	1.23392
Oligom	1.64255
Oligom	1.26212
Oligom	1.32818
Oligom	1.40439
Oligom	1.51759
Oligom	0.897902
Oligom	1.56777
Oligom	2.1547
Oligom	1.42538
Oligom	1.52773
Oligom	1.00585
Oligom	1.58413
Oligom	1.29814
Oligom	1.12793
Oligom	0.886022
Oligom	1.12497
Oligom	1.30369
Oligom	1.33544
Oligom	1.16736
Oligom	1.09474
Oligom	1.19578
Oligom	1.23612
Oligom	1.54976
Oligom	1.13957
Oligom	1.4587
Oligom	2.39604
Oligom	1.25599
Oligom	1.19205
Oligom	1.53756
Oligom	1.09135
Oligom	1.98027
Oligom	3.50625
Oligom	1.32706
Oligom	1.66808
Oligom	1.58893
Oligom	2.36053
Oligom	1.16701
Oligom	1.71778
Oligom	1.35812
Oligom	0.946952
Oligom	1.89023
Oligom	1.55561
Oligom	1.25324
Oligom	1.12098
Oligom	3.3812
Oligom	2.75255
Oligom	1.42971
Oligom	1.80512
Oligom	3.03224
Oligom	1.9105
Oligom	2.18186
Oligom	2.99676
Oligom	2.36024
Oligom	1.80119
Oligom	1.50036
Oligom	1.2884
Oligom	1.45221
Oligom	1.28903
Oligom	1.29871
Oligom	1.19234
Oligom	1.50607
Oligom	1.44845
Oligom	1.20103
Oligom	2.42637
Oligom	1.59362
Oligom	1.58114
Oligom	1.49625
Oligom	1.23182
Oligom	1.35528
Oligom	1.06925
Oligom	1.41832
Oligom	2.0923
Oligom	1.43946
Oligom	1.44316
Oligom	1.45311
Oligom	2.05974
Oligom	1.0635
Oligom	1.76701
Oligom	2.4773
Oligom	1.09775
Oligom	3.31224
Oligom	1.49403
Oligom	1.21925
Oligom	1.93609
Oligom	1.69294
Oligom	2.01816
Oligom	1.34621
Oligom	1.47154
Oligom	1.14436
Oligom	1.38747
Oligom	1.12136
Oligom	1.23767
Oligom	1.73332
Oligom	1.56646
Oligom	1.22213
Oligom	0.998365
Oligom	1.03841
Oligom	1.51648
Oligom	1.42292
Oligom	1.49838
Oligom	1.48232
Oligom	1.14985
Oligom	2.10461
Oligom	2.94863
Oligom	2.09398
Oligom	1.38121
Oligom	2.19252
Oligom	1.78939
Oligom	1.40964
Oligom	1.45671
Oligom	1.30115
Oligom	1.15181
Oligom	1.47612
Oligom	1.13312
Oligom	1.73271
Oligom	1.676
Oligom	1.14019
Oligom	1.27452
Oligom	1.11376
Oligom	1.34893
Oligom	1.42079
Oligom	1.34072
Oligom	1.41378
Oligom	1.17179
Oligom	1.2756
Oligom	1.59227
Oligom	2.03507
Oligom	1.75276
Oligom	2.24974
Oligom	1.03607
Oligom	1.28268
Oligom	1.4113
Oligom	1.8148
Oligom	1.29418
Oligom	1.76583
Oligom	1.13971
Oligom	1.30305
Oligom	1.35008
Oligom	1.16106
Oligom	2.11781
Oligom	1.77236
Oligom	1.28184
Oligom	1.84627
Oligom	1.5638
Oligom	1.60279
Oligom	1.43681
Oligom	1.65242
Oligom	1.17273
Oligom	1.28414
Oligom	1.33878
Oligom	1.55216
Oligom	0.985367
Oligom	0.984255
Oligom	1.50297
Oligom	0.992586
Oligom	1.2333
Oligom	1.11743
Oligom	1.39087
Oligom	0.982893
Oligom	0.700636
Oligom	1.28622
Oligom	1.14004
Oligom	1.07923
Oligom	1.18739
Oligom	1.28642
Oligom	1.05824
Oligom	0.845417
Oligom	1.28937
Oligom	1.39989
Oligom	1.33038
Oligom	1.31227
Oligom	1.17982
Oligom	1.19966
Oligom	0.917846
Oligom	1.66848
Oligom	1.04106
Oligom	1.43741
Oligom	1.09783
Oligom	1.31042
Oligom	1.24883
Oligom	1.9815
Oligom	1.2884
Oligom	1.51116
Oligom	1.75073
Oligom	0.927892
Oligom	1.65771
Oligom	1.57429
Oligom	1.47674
Oligom	1.74827
Oligom	2.15724
Oligom	1.52029
Oligom	1.33333
Oligom	1.39027
Oligom	0.989943
Oligom	1.30151
Oligom	1.34887
Oligom	1.16581
Oligom	0.943866
Oligom	1.64167
Oligom	1.31267
Oligom	0.896416
Oligom	1.03808
Oligom	1.50155
Oligom	1.1882
Oligom	1.29635
Oligom	1.77282
Oligom	1.15832
Oligom	1.71384
Oligom	1.26919
Oligom	1.41876
Oligom	1.19589
Oligom	1.30135
Oligom	1.33776
Oligom	1.25192
Oligom	1.12134
Oligom	1.26262
Oligom	1.07366
Oligom	0.867987
Oligom	1.69046
Oligom	1.67274
Oligom	1.18735
Oligom	1.25621
Oligom	0.819306
Oligom	1.43477
Oligom	0.975631
Oligom	1.43896
NAD + Oligom	2.65085
NAD + Oligom	3.12831
NAD + Oligom	2.06825
NAD + Oligom	2.08193
NAD + Oligom	1.65573
NAD + Oligom	1.40009
NAD + Oligom	1.37019
NAD + Oligom	0.74957
NAD + Oligom	1.17875
NAD + Oligom	2.53989
NAD + Oligom	1.20093
NAD + Oligom	2.34783
NAD + Oligom	3.33105
NAD + Oligom	1.9125
NAD + Oligom	2.14699
NAD + Oligom	1.30609
NAD + Oligom	2.50921
NAD + Oligom	1.80317
NAD + Oligom	1.14982
NAD + Oligom	1.5769
NAD + Oligom	1.32054
NAD + Oligom	1.68746
NAD + Oligom	1.13642
NAD + Oligom	1.23483
NAD + Oligom	1.21655
NAD + Oligom	1.32368
NAD + Oligom	1.14017
NAD + Oligom	2.4338
NAD + Oligom	1.98501
NAD + Oligom	2.6904
NAD + Oligom	0.992085
NAD + Oligom	2.85441
NAD + Oligom	1.66471
NAD + Oligom	1.28133
NAD + Oligom	1.82165
NAD + Oligom	2.16734
NAD + Oligom	1.78896
NAD + Oligom	1.37001
NAD + Oligom	1.18417
NAD + Oligom	2.2946
NAD + Oligom	1.86206
NAD + Oligom	1.39989
NAD + Oligom	2.30005
NAD + Oligom	3.70216
NAD + Oligom	2.48125
NAD + Oligom	1.78438
NAD + Oligom	1.48856
NAD + Oligom	1.13549
NAD + Oligom	1.65782
NAD + Oligom	1.61859
NAD + Oligom	3.11252
NAD + Oligom	1.90137
NAD + Oligom	1.53418
NAD + Oligom	1.74515
NAD + Oligom	1.44772
NAD + Oligom	2.1769
NAD + Oligom	1.0276
NAD + Oligom	3.02067
NAD + Oligom	2.1823
NAD + Oligom	2.34646
NAD + Oligom	2.58162
NAD + Oligom	1.67614
NAD + Oligom	1.68259
NAD + Oligom	1.11839
NAD + Oligom	2.57735
NAD + Oligom	1.17423
NAD + Oligom	1.87856
NAD + Oligom	2.95598
NAD + Oligom	1.55969
NAD + Oligom	2.20462
NAD + Oligom	2.16048
NAD + Oligom	1.70551
NAD + Oligom	0.718341
NAD + Oligom	1.52316
NAD + Oligom	1.39609
NAD + Oligom	1.22172
NAD + Oligom	3.84787
NAD + Oligom	1.16619
NAD + Oligom	1.36059
NAD + Oligom	1.11955
NAD + Oligom	1.32349
NAD + Oligom	1.1057
NAD + Oligom	1.743
NAD + Oligom	1.10223
NAD + Oligom	1.03016
NAD + Oligom	1.1938
NAD + Oligom	1.22811
NAD + Oligom	1.01927
NAD + Oligom	1.10778
NAD + Oligom	0.930065
NAD + Oligom	1.79461
NAD + Oligom	1.47341
NAD + Oligom	1.26827
NAD + Oligom	0.894427
NAD + Oligom	0.562843
NAD + Oligom	1.29073
NAD + Oligom	1.03567
NAD + Oligom	1.13383
NAD + Oligom	1.79489
NAD + Oligom	1.14017
NAD + Oligom	1.84686
NAD + Oligom	1.44943
NAD + Oligom	1.39118
NAD + Oligom	1.10678
NAD + Oligom	1.5169
NAD + Oligom	1.20733
NAD + Oligom	1.33267
NAD + Oligom	1.57744
NAD + Oligom	1.71343
NAD + Oligom	1.06974
NAD + Oligom	0.97186
NAD + Oligom	1.39472
NAD + Oligom	1.01292
NAD + Oligom	1.35197
NAD + Oligom	0.813315
NAD + Oligom	1.09229
NAD + Oligom	1.19479
NAD + Oligom	1.44751
NAD + Oligom	1.20412
NAD + Oligom	1.5183
NAD + Oligom	1.43264
NAD + Oligom	0.96546
NAD + Oligom	1.2812
NAD + Oligom	2.33162
NAD + Oligom	1.48179
NAD + Oligom	1.82762
NAD + Oligom	1.44314
NAD + Oligom	0.992974
NAD + Oligom	1.45774
NAD + Oligom	1.74315
NAD + Oligom	1.40347
NAD + Oligom	1.38759
NAD + Oligom	1.12838
NAD + Oligom	1.72454
NAD + Oligom	1.34417
NAD + Oligom	1.01222
NAD + Oligom	1.50782
NAD + Oligom	1.40979
NAD + Oligom	1.16017
NAD + Oligom	1.47398
NAD + Oligom	0.862276
NAD + Oligom	0.706801
NAD + Oligom	2.59451
NAD + Oligom	0.89213
NAD + Oligom	0.925014
NAD + Oligom	1.87347
NAD + Oligom	1.11224
NAD + Oligom	1.68362
NAD + Oligom	1.19282
NAD + Oligom	1.01532
NAD + Oligom	0.663428
NAD + Oligom	1.42986
NAD + Oligom	1.28147
NAD + Oligom	0.956892
NAD + Oligom	1.11215
NAD + Oligom	1.32692
NAD + Oligom	0.997459
NAD + Oligom	1.1056
NAD + Oligom	1.50199
NAD + Oligom	1.49906
NAD + Oligom	1.39621
NAD + Oligom	0.984183
NAD + Oligom	0.887926
NAD + Oligom	1.41552
NAD + Oligom	0.624284
NAD + Oligom	1.03891
NAD + Oligom	1.20037
NAD + Oligom	1.4536
NAD + Oligom	1.19718
NAD + Oligom	0.835566
NAD + Oligom	1.62926
NAD + Oligom	1.31335
NAD + Oligom	1.26287
NAD + Oligom	1.55898
NAD + Oligom	3.42799
NAD + Oligom	1.39984
NAD + Oligom	1.20389
NAD + Oligom	1.06843
NAD + Oligom	1.77202
NAD + Oligom	0.755858
NAD + Oligom	1.40403
NAD + Oligom	2.55526
NAD + Oligom	1.31445
NAD + Oligom	1.40793
NAD + Oligom	0.681886
NAD + Oligom	1.5637
NAD + Oligom	1.55684
NAD + Oligom	0.981463
NAD + Oligom	1.50455
NAD + Oligom	1.09259
NAD + Oligom	0.740429
NAD + Oligom	1.73598
NAD + Oligom	1.76605
NAD + Oligom	1.67108
NAD + Oligom	1.50741
NAD + Oligom	2.27207
NAD + Oligom	3.92272
NAD + Oligom	1.52451
NAD + Oligom	0.995912
NAD + Oligom	1.5487
NAD + Oligom	1.34988
NAD + Oligom	0.750791
NAD + Oligom	1.43952
NAD + Oligom	0.945586
NAD + Oligom	1.32522
NAD + Oligom	1.63783
NAD + Oligom	1.06589
NAD + Oligom	0.799217
NAD + Oligom	1.12247
NAD + Oligom	0.974064
NAD + Oligom	1.35715
NAD + Oligom	1.28784
NAD + Oligom	1.1812
NAD + Oligom	0.804936
NAD + Oligom	1.3722
NAD + Oligom	1.08297
NAD + Oligom	1.72315
NAD + Oligom	1.51446
NAD + Oligom	1.13171
NAD + Oligom	1.62788
NAD + Oligom	1.27452
NAD + Oligom	1.47448
NAD + Oligom	0.913078
NAD + Oligom	1.39114
NAD + Oligom	0.977731
NAD + Oligom	1.36594
NAD + Oligom	0.94992
NAD + Oligom	3.45733
NAD + Oligom	1.5158
NAD + Oligom	1.0817
NAD + Oligom	1.30609
NAD + Oligom	1.18993
NAD + Oligom	0.93216
NAD + Oligom	1.13251
NAD + Oligom	1.44702
NAD + Oligom	1.09835
NAD + Oligom	1.19046
NAD + Oligom	1.28571
NAD + Oligom	1.45971
NAD + Oligom	1.12954
NAD + Oligom	1.0738
NAD + Oligom	1.23042
NAD + Oligom	1.14397
NAD + Oligom	1.64487
NAD + Oligom	1.23906
NAD + Oligom	0.848004
NAD + Oligom	1.62458
NAD + Oligom	0.994798
NAD + Oligom	1.29275
NAD + Oligom	1.75791
NAD + Oligom	1.54767
NAD + Oligom	1.4
NAD + Oligom	1.61275
NAD + Oligom	2.01973
NAD + Oligom	0.840454
NAD + Oligom	1.63595
NAD + Oligom	1.01548
NAD + Oligom	1.2436
NAD + Oligom	0.754474
NAD + Oligom	1.19661
NAD + Oligom	0.625734
NAD + Oligom	0.946231
NAD + Oligom	1.45017
NAD + Oligom	1.6433
NAD + Oligom	1.22912
NAD + Oligom	1.15827
NAD + Oligom	1.56611
NAD + Oligom	1.12004
NAD + Oligom	0.99655
NAD + Oligom	0.868182
NAD + Oligom	0.854891
NAD + Oligom	1.14156
NAD + Oligom	0.869227
NAD + Oligom	1.25403
NAD + Oligom	1.39489
NAD + Oligom	1.90618
NAD + Oligom	1.39981
NAD + Oligom	1
NAD + Oligom	0.838119
NAD + Oligom	0.739709
NAD + Oligom	1.04842
NAD + Oligom	1.80137
NAD + Oligom	1.17851
NAD + Oligom	1.44606
NAD + Oligom	1.62459
NAD + Oligom	1.17282
NAD + Oligom	1.26448
NAD + Oligom	1.08178
NAD + Oligom	1.34462
NAD + Oligom	1.19708
NAD + Oligom	1.11618
NAD + Oligom	1.19003
NAD + Oligom	1.37373
NAD + Oligom	1.14209
NAD + Oligom	1.05133
NAD + Oligom	1.74758
NAD + Oligom	1.20216
NAD + Oligom	1.28037
NAD + Oligom	1.18734
NAD + Oligom	0.906985
NAD + Oligom	1.58939
NAD + Oligom	1.26491
NAD + Oligom	1.44835
NAD + Oligom	1.06494
NAD + Oligom	1.45539
NAD + Oligom	0.597084
NAD + Oligom	1.3848
NAD + Oligom	1.5212
NAD + Oligom	1.49409
NAD + Oligom	1.18418
NAD + Oligom	1.35268
NAD + Oligom	1.67088
NAD + Oligom	1.17326
NAD + Oligom	1.47843
NAD + Oligom	1.22714
NAD + Oligom	1.31583
NAD + Oligom	1.09682
NAD + Oligom	2.5005
NAD + Oligom	1.47462
NAD + Oligom	2.20508
NAD + Oligom	1.30168
NAD + Oligom	0.925862
NAD + Oligom	1.7156
NAD + Oligom	1.20076
NAD + Oligom	1.10652
NAD + Oligom	1.6581
NAD + Oligom	2.28457
NAD + Oligom	1.18238
NAD + Oligom	1.56196
NAD + Oligom	1.21875
NAD + Oligom	1.79237
NAD + Oligom	1.36366
NAD + Oligom	2.34725
NAD + Oligom	3.06194
NAD + Oligom	1.7981
NAD + Oligom	2.24611
NAD + Oligom	1.28862
NAD + Oligom	1.71169
NAD + Oligom	2.68259
NAD + Oligom	1.88058
NAD + Oligom	1.50676
NAD + Oligom	1.13032
NAD + Oligom	1.52803
NAD + Oligom	1.03644
NAD + Oligom	2.13294
NAD + Oligom	1.9952
NAD + Oligom	1.24943
NAD + Oligom	2.29172
NAD + Oligom	3.46338
NAD + Oligom	2.02938
NAD + Oligom	0.934137
NAD + Oligom	1.12111
NAD + Oligom	1.84163
NAD + Oligom	1.72607
NAD + Oligom	1
NAD + Oligom	2.2255
NAD + Oligom	2.08573
NAD + Oligom	1.95201
NAD + Oligom	1.46822
NAD + Oligom	0.677834
NAD + Oligom	1.30081
NAD + Oligom	2.12215
NAD + Oligom	1.2439
NAD + Oligom	1.82077
NAD + Oligom	1.71499
NAD + Oligom	1.89016
NAD + Oligom	2.72602
NAD + Oligom	1.49678
NAD + Oligom	1.90275
NAD + Oligom	2.14106
NAD + Oligom	2.05706
NAD + Oligom	2.14197
NAD + Oligom	1.8596
NAD + Oligom	1.03227
NAD + Oligom	1.83892
NAD + Oligom	1.60829
NAD + Oligom	1.92913
NAD + Oligom	2.77113
NAD + Oligom	1.81533
NAD + Oligom	1.15984
NAD + Oligom	1.48357
NAD + Oligom	2.59545
NAD + Oligom	1.2585
NAD + Oligom	2.16263
NAD + Oligom	1.48348
NAD + Oligom	1.59607
NAD + Oligom	1.64782
NAD + Oligom	1.36143
NAD + Oligom	1.36289
NAD + Oligom	1.21454
NAD + Oligom	1.36512
NAD + Oligom	2.07659
NAD + Oligom	1.08758
NAD + Oligom	1.57312
NAD + Oligom	1.14123
NAD + Oligom	1.28291
NAD + Oligom	1.8824
NAD + Oligom	1.55988
NAD + Oligom	1.85969
NAD + Oligom	1.26778
NAD + Oligom	2.30397
NAD + Oligom	1.40083
NAD + Oligom	1.06839
NAD + Oligom	1.90875
NAD + Oligom	1.43822
NAD + Oligom	1.55829
NAD + Oligom	1.55881
[truncated: 1,197 more rows]

## Sheet: Extended Data Fig 7d
sample	value
NT	1.24615
NT	0.835175
NT	1.237
NT	1.1301
NT	1.11931
NT	1.11875
NT	1.15553
NT	0.845846
NT	1.26861
NT	1.40639
NT	1.17793
NT	1.31515
NT	1.16987
NT	1.09808
NT	0.930926
NT	1.28908
NT	1.07686
NT	0.887508
NT	1.22767
NT	0.767878
NT	1.16783
NT	1.27656
NT	0.946023
NT	1.03072
NT	1.03316
NT	0.974917
NT	1.32512
NT	0.875186
NT	1.0599
NT	1.64775
NT	1.37326
NT	1.09538
NT	1.09827
NT	1.16395
NT	0.998835
NT	1.10321
NT	1.1525
NT	1.20145
NT	1.32828
NT	1.60499
NT	1.23832
NT	1.02224
NT	1.12007
NT	1.14651
NT	1.12203
NT	0.813713
NT	1.14198
NT	1.09806
NT	1.24513
NT	1.00626
NT	0.986851
NT	1.14368
NT	1.04439
NT	1.09365
NT	0.823014
NT	1.4126
NT	1.13105
NT	0.914058
NT	0.855793
NT	0.938378
NT	0.824934
NT	0.860391
NT	0.903596
NT	0.83814
NT	0.891727
NT	1.21133
NT	0.990997
NT	1.41998
NT	0.969834
NT	0.97062
NT	1.41989
NT	1.09819
NT	1.05128
NT	0.756917
NT	1.05334
NT	1.36252
NT	0.911801
NT	0.723376
NT	1.01435
NT	1.16161
NT	1.54897
NT	1.04132
NT	0.966776
NT	0.988673
NT	1.04136
NT	1.13756
NT	1.30866
NT	1.42109
NT	1.0806
NT	1.14295
NT	1.05155
NT	1.12442
NT	1.04952
NT	0.976418
NT	1.22166
NT	0.954426
NT	1.092
NT	1.62827
NT	1.25222
NT	1.22213
NT	1.02479
NT	1.20635
NT	0.837285
NT	1.16238
NT	0.989949
NT	1.31815
NT	1.15279
NT	1.17704
NT	0.905199
NT	1.12875
NT	1.15784
NT	0.975251
NT	1.1413
NT	0.963582
NT	1.14913
NT	1.13223
NT	0.942503
NT	1.3405
NT	1.13883
NT	0.940357
NT	0.931799
NT	1.21088
NT	1.19821
NT	1.32202
NT	1.16061
NT	1.34088
NT	0.943773
NT	0.825257
NT	1.08962
NT	1.1684
NT	1.12492
NT	1.16436
NT	1.39537
NT	1.14012
NT	1.17665
NT	1.15778
NT	1.45117
NT	1.01706
NT	1.12851
NT	1.02237
NT	0.959874
NT	1.10597
NT	0.977382
NT	1.07125
NT	0.93561
NT	0.96574
NT	1.18688
NT	1.26725
NT	0.861439
NT	1.42095
NT	1.05078
NT	1.02717
NT	1.30056
NT	1.22485
NT	0.949063
NT	1.28314
NT	1.21208
NT	1.03203
NT	1.33491
NT	1.1098
NT	0.953098
NT	0.960298
NT	1.23536
NT	1.07512
NT	1.2235
NT	0.998174
NT	0.890841
NT	0.868978
NT	1.17035
NT	1.19377
NT	0.891836
NT	1.08861
NT	1.03556
NT	0.98427
NT	1.00664
NT	1.13569
NT	1.13757
NT	1.16495
NT	1
NT	1.11546
NT	0.922784
NT	1.10206
NT	1.26976
NT	1.19204
NT	0.989104
NT	1.34034
NT	0.916207
NT	1.35271
NT	1.0142
NT	1.10181
NT	1.06362
NT	1.31027
NT	1.12216
NT	0.995994
NT	1.09004
NT	1.41363
NT	0.828182
NT	1.24246
NT	1.01224
NT	0.959761
NT	0.936762
NT	0.821792
NT	0.878601
NT	0.932169
NT	1.11246
NT	0.974184
NT	1.20576
NT	0.935349
NT	0.902051
NT	1.05072
NT	0.956722
NT	1.14377
NT	1.08678
NT	1.03273
NT	1.12793
NT	1.38991
NT	1.50319
NT	1.34961
NT	1.2394
NT	1.23166
NT	1.40107
NT	0.989941
NT	0.832802
NT	0.994463
NT	0.949639
NT	0.89541
NT	1.28064
NT	1.10427
NT	1.12954
NT	1.09046
NT	0.909157
NT	1.54146
NT	1.03385
NT	1.27787
NT	1.2169
NT	1.12331
NT	0.865462
NT	0.987048
NT	1.12944
NT	0.900114
NT	0.820492
NT	1.095
NT	1.0666
NT	1.51089
NT	1.03259
NT	1.08739
NT	1.23176
NT	1.10831
NT	1.29411
NT	1.16053
NT	1.1017
NT	0.984674
NT	1.169
NT	0.911387
NT	0.978138
NT	1.2134
NT	0.788482
NT	1.14205
NT	1.13431
NT	1.00835
NT	0.897842
NT	1.06525
NT	1.35621
NT	1.35104
NT	1.00424
NT	0.989838
NT	1.03334
NT	0.790117
NT	0.707697
NT	1.06774
NT	1.19676
NT	1.08251
NT	0.786285
NT	1.41952
NT	1.25695
NT	1.06406
NT	0.988004
NT	1.26277
NT	0.787003
NT	1.14083
NT	1.05863
NT	1.15313
NT	1.41421
NT	0.829177
NT	1.04173
NT	0.843001
NT	1.14181
NT	0.955925
NT	0.990039
NT	1.13625
NT	0.928881
NT	1.02832
NT	1.11234
NT	1.20146
NT	1.23472
NT	0.944418
NT	0.937809
NT	1.63696
NT	1.22889
NT	0.919957
NT	0.96765
NT	0.987553
NT	1.08678
NT	0.974998
NT	1.02532
NT	0.953657
NT	1.04266
NT	1.25456
NT	0.960181
NT	0.972195
NT	1.14935
NT	1.53704
NT	1.14191
NT	0.974486
NT	1.20585
NT	1.02049
NT	1.33618
NT	1.1511
NT	0.914808
NT	0.963792
NT	0.723128
NT	1.44829
NT	1.43
NT	1.17461
NT	1.06604
NT	1.02394
NT	0.992942
NT	0.825637
NT	1.1275
NT	0.777781
NT	1.09603
NT	1.03077
NT	1.14298
NT	1.38197
NT	1.17107
NT	0.870369
NT	1.13688
NT	0.828363
NT	1.10891
NT	1.20195
NT	1.2325
NT	0.876375
NT	0.90549
NT	1.15303
NT	1.08754
NT	0.864344
NT	1.05435
NT	1.41207
NT	1.11615
NT	1.32344
NT	1.32406
NT	1.37499
NT	1.09209
NT	1.30381
NT	1.09973
NT	1.08023
NT	1.06205
NT	0.846
NT	1.19467
NT	1.18293
NT	1.19205
NT	1.11269
NT	1.11534
NT	0.958795
NT	1.34304
NT	1.00093
NT	1.14813
NT	1.02275
NT	0.923645
NT	1.21308
NT	1.28943
NT	1.28137
NT	1.06467
NT	0.896623
NT	0.954536
NT	1.02195
NT	1.3153
NT	1.26073
NT	1.37047
NT	0.699421
NT	1.02142
NT	1.56289
NT	1.05116
NT	1.12483
NT	0.987712
NT	1.17657
NT	1.33423
NT	1.22576
NT	1.51453
NT	1.20311
NT	1.40633
NT	1.24808
NT	1.06309
NT	1.18238
NT	1.04378
NT	1.48316
NT	1.29469
NT	0.870684
NT	1.25606
NT	1.13396
NT	1.21394
NT	1.07474
NT	0.802514
NT	1.07993
NT	1.12889
NT	1.13037
NT	1.00566
NT	1.3392
NT	1.08249
NT	0.84739
NT	0.96997
NT	1.09311
NT	1.11
NT	0.897028
NT	1.23853
NT	0.993811
NT	1.06784
NT	1.11891
NT	1.04732
NT	1.19597
NT	1.22667
NT	1.40796
NT	1.15867
NT	1.70938
NT	0.938483
NT	1.35674
NT	1.07914
NT	1.16484
NT	1.34572
NT	0.908446
NT	1.04122
NT	1.21961
NT	1.21741
NT	1.10082
NT	0.970378
NT	1.08212
NT	0.944389
NT	1.14924
NT	1.20454
NT	0.874838
NT	1.24358
NT	1.07608
NT	1.32494
NT	1.22066
NT	1.16863
NT	0.898938
NT	1.05024
NT	1.11444
NT	0.792339
NT	1.19631
NT	0.841888
NT	0.870227
NT	1.87207
NT	1.15165
NT	1.21305
NT	1.17315
NT	1.28384
NT	0.739241
NT	1.13017
NT	1.5964
NT	1.02225
NT	0.844266
NT	1.31116
NT	0.888982
NT	0.915392
NT	0.940286
NT	0.922257
NT	0.884105
NT	1.20554
NT	1.22364
NT	1.74313
NT	1.4722
NT	0.971698
NT	1.11803
NT	0.911995
NT	1.24853
NT	0.971815
NT	0.707107
NT	1.01328
NT	1.10142
NT	0.95457
NT	1.0947
NT	1.27317
NT	0.926175
NT	1.30667
NT	1.1046
NT	0.959809
NT	0.785806
NT	1.02263
NT	1.11987
NT	0.955149
NT	1.29703
NT	1.45892
NT	1.21351
NT	1.42873
NT	1.66744
NT	1.06092
NT	0.960298
NT	1.17047
NT	0.933633
NT	0.629063
NT	1.22655
NT	1.0814
NT	1.05517
NT	1.18567
NT	0.888366
NT	1.24551
NT	0.896776
NT	1.00829
NT	0.833806
NT	1.00701
NT	0.751112
NT	1.14395
NT	1.14959
NT	1.07804
NT	1.31412
NT	0.790052
NT	0.989746
NT	0.927608
NT	1.36547
NT	0.90915
NT	1.12528
NT	1.03654
NT	1.17507
NT	1.24493
NT	1.12563
NT	1.07063
NT	0.961045
NT	1.14494
NT	1.07183
NT	1.03118
NT	0.940403
NT	1.0175
NT	1.07942
NT	1.04262
NT	1.10639
NT	0.880437
NT	1.16667
NT	1.24282
NT	0.950105
NT	0.933326
NT	1.17583
NT	1.59936
NT	0.864154
NT	1.1463
NT	1.59802
NT	1.01517
NT	0.977431
NT	1.02015
NT	1.03111
NT	1.08046
NT	1.03751
NT	1.08431
NAD	1.01518
NAD	0.875545
NAD	0.856143
NAD	0.880866
NAD	1.17183
NAD	2.05548
NAD	1.60104
NAD	1.6597
NAD	1.09174
NAD	1.30421
NAD	1.66802
NAD	1.24989
NAD	1.20346
NAD	0.940228
NAD	1.00432
NAD	1.23411
NAD	1.08457
NAD	0.812393
NAD	1.24433
NAD	1.47079
NAD	1.08942
NAD	1.06924
NAD	1.1326
NAD	1.44149
NAD	0.78361
NAD	0.505228
NAD	0.616452
NAD	1.25708
NAD	0.873726
NAD	0.824656
NAD	0.895093
NAD	0.644576
NAD	1.07784
NAD	0.81439
NAD	1.08838
NAD	0.952026
NAD	1.14079
NAD	1.35882
NAD	1.18299
NAD	1.27592
NAD	1.05336
NAD	0.665727
NAD	0.62556
NAD	0.770987
NAD	0.738996
NAD	1.70315
NAD	0.777192
NAD	1.87815
NAD	0.727085
NAD	4.47098
NAD	0.818587
NAD	0.686803
NAD	1.08566
NAD	1.61101
NAD	1.43419
NAD	1.30062
NAD	1.41639
NAD	1.45904
NAD	0.920796
NAD	1.58473
NAD	1.25442
NAD	1.30187
NAD	0.405023
NAD	1.59513
NAD	1.29755
NAD	2.10334
NAD	1.12318
NAD	1.19483
NAD	1.21209
NAD	1.15762
NAD	1.23015
NAD	0.977972
NAD	1.08588
NAD	1.23481
NAD	1.05569
NAD	1.32892
NAD	0.987353
NAD	1.57295
NAD	0.80181
NAD	0.844052
NAD	1.39754
NAD	0.853199
NAD	0.817824
NAD	1.17328
NAD	1.12765
NAD	1.13414
NAD	0.951047
NAD	1.04695
NAD	1.41573
NAD	0.941817
NAD	1.27781
NAD	1.36644
NAD	2.15604
NAD	1.46796
NAD	1.09522
NAD	0.925767
NAD	1.56233
NAD	1.08318
NAD	1.34204
NAD	0.903301
NAD	0.771179
NAD	0.922632
NAD	2.38979
NAD	1.28805
NAD	1.28008
NAD	1.15868
NAD	1.05863
NAD	0.947772
NAD	1.10613
NAD	1.19492
NAD	0.920447
NAD	1.84949
NAD	1.02132
NAD	0.812704
NAD	1.53894
NAD	1.00412
NAD	0.74557
NAD	1.10746
NAD	1.03444
NAD	0.764327
NAD	1.41421
NAD	1.58447
NAD	0.976862
NAD	1.43778
NAD	1.43611
NAD	1.9003
NAD	1.12877
NAD	1.65142
NAD	0.990064
NAD	0.551888
NAD	0.474776
NAD	0.886473
NAD	1.63448
NAD	0.838488
NAD	1.83719
NAD	1.06226
NAD	0.939451
NAD	1.83905
NAD	0.870105
NAD	1.08359
NAD	1.37437
NAD	1.21376
NAD	1.03059
NAD	1.07702
NAD	0.742873
NAD	1.47491
NAD	1.00327
NAD	0.953932
NAD	0.976585
NAD	0.922774
NAD	2.0746
NAD	1.39686
NAD	1.09314
NAD	1.0409
NAD	1.01254
NAD	0.809849
NAD	1.1587
NAD	0.85739
NAD	2.03423
NAD	0.698542
NAD	0.804435
NAD	1.01222
NAD	1.27875
NAD	0.584778
NAD	1.47885
NAD	1.39276
NAD	0.680074
NAD	1.56289
NAD	1.03805
NAD	1.2664
NAD	1.27797
NAD	1.41394
NAD	1.18777
NAD	1.22955
NAD	1.21318
NAD	1.16067
NAD	1.00776
NAD	0.87073
NAD	1.16894
NAD	1.92277
NAD	1.25168
NAD	1.00731
NAD	2.62611
NAD	1.19922
NAD	1.66787
NAD	1.02086
NAD	0.882632
NAD	0.944523
NAD	1.11726
NAD	0.377557
NAD	1.30384
NAD	0.880909
NAD	0.951928
NAD	0.31323
NAD	1.07861
NAD	1.13035
NAD	0.874725
NAD	0.79853
NAD	1.32553
NAD	1.03916
NAD	0.895312
NAD	1.38207
NAD	2.00111
NAD	0.912731
NAD	1.03552
NAD	0.63134
NAD	0.799413
NAD	1.98252
NAD	0.977815
NAD	1.08593
NAD	1.77032
NAD	1.22045
NAD	1.5877
NAD	1.19957
NAD	0.932637
NAD	1.16541
NAD	1.04158
NAD	0.977306
NAD	0.996998
NAD	1.30018
NAD	0.854239
NAD	1.12738
NAD	0.864384
NAD	0.769405
NAD	0.926694
NAD	1.39046
NAD	1.36492
NAD	0.835427
NAD	1.26491
NAD	1.03503
NAD	1.36284
NAD	1.03359
NAD	0.894768
NAD	1.54823
NAD	1.35357
NAD	0.754822
NAD	1.92677
NAD	1.09478
NAD	2.09478
NAD	1.17433
NAD	1.52677
NAD	1.2751
NAD	1.52872
NAD	1.38318
NAD	3.13609
NAD	0.852238
NAD	1.98917
NAD	2.30489
NAD	1.54177
NAD	1.42848
NAD	1.80375
NAD	1.5392
NAD	0.873503
NAD	1.0773
NAD	0.971825
NAD	1.06848
NAD	0.844711
NAD	1.52529
NAD	0.964701
NAD	0.802936
NAD	0.703629
NAD	0.934966
NAD	1.16019
NAD	0.870187
NAD	2.90718
NAD	1.81204
NAD	1.16667
NAD	1.47923
NAD	1.37896
NAD	1.43674
NAD	2.6596
NAD	1.42864
NAD	1.06514
NAD	1.77854
NAD	2.15842
NAD	1.33123
NAD	1.2148
NAD	1.32236
NAD	0.874352
NAD	0.968294
NAD	1.43033
NAD	2.01363
NAD	1.94552
NAD	2.00367
NAD	1.07894
NAD	1.44703
NAD	0.931564
NAD	1.07049
NAD	0.99827
NAD	1.25613
NAD	1.05079
NAD	0.89752
NAD	1.06879
NAD	1.21643
NAD	1.38919
NAD	1.47995
NAD	1.16962
NAD	0.808195
NAD	1.33656
NAD	0.770117
NAD	1.23617
NAD	1.06529
NAD	1.02749
NAD	1.69101
NAD	1.22439
NAD	1.00596
NAD	0.894427
NAD	0.792102
NAD	1.23981
NAD	1.9505
NAD	1.21644
NAD	0.936194
NAD	1.14086
NAD	1.94407
NAD	1.35573
NAD	1.4603
NAD	0.839632
NAD	1.71317
NAD	1.35743
NAD	0.908954
NAD	1.52839
NAD	1.15012
NAD	1.15191
NAD	1.13215
NAD	1.26272
NAD	1.02183
NAD	1.42354
NAD	1.05374
NAD	0.942061
NAD	1.29767
NAD	1.13815
NAD	1.09092
NAD	0.862531
NAD	1.32918
NAD	1.08255
NAD	1.20258
NAD	1.01809
NAD	1.44329
NAD	1.22998
NAD	1.31725
NAD	1.4497
NAD	1.21312
NAD	0.940915
NAD	2.85431
NAD	1.44392
NAD	1.01263
NAD	1.21997
NAD	0.868744
NAD	1.82885
NAD	1.17222
NAD	1.3815
NAD	1.07483
NAD	1.65047
NAD	0.719025
NAD	1.21476
NAD	1.63548
NAD	0.808608
NAD	1.0697
NAD	1.05327
NAD	1.20598
NAD	1.39152
NAD	0.840771
NAD	0.822108
NAD	1.51006
NAD	1.05982
NAD	1.73384
NAD	0.765641
NAD	1.45892
NAD	1.67579
NAD	0.556578
NAD	0.831028
NAD	1.60311
NAD	1.12563
NAD	1.05219
NAD	1.09232
NAD	1.40401
NAD	1.30245
NAD	1.01467
NAD	1.24511
NAD	1.5634
NAD	1.34858
NAD	0.990787
NAD	1.23124
NAD	1
NAD	1.30384
NAD	1.052
NAD	1.0535
NAD	0.678484
NAD	1.56615
NAD	1.04217
NAD	1.72373
NAD	1.03471
NAD	1.93793
NAD	1.2702
NAD	1.62965
NAD	0.996251
NAD	1.37863
NAD	1.07459
NAD	1.17743
NAD	1.31061
NAD	1.00686
NAD	1.5697
NAD	1.28739
NAD	1.53185
NAD	0.792909
NAD	1.55007
NAD	1.35
NAD	1.66206
NAD	1.037
NAD	0.928559
NAD	1.34074
NAD	1.38102
NAD	1.97141
NAD	1.11868
NAD	1.14505
NAD	1.04272
NAD	1.39763
NAD	0.925359
NAD	0.995495
NAD	1.19822
NAD	0.92038
NAD	1.69936
NAD	1.1669
NAD	0.820906
NAD	1.23092
NAD	1.02299
NAD	1.01788
NAD	0.800091
NAD	0.758992
NAD	1.00342
NAD	1.11172
NAD	1.93842
NAD	0.913982
NAD	0.83923
NAD	0.612075
NAD	0.764881
NAD	1.10419
NAD	0.762366
NAD	1.32205
NAD	0.660943
NAD	1.55723
NAD	1.91384
NAD	1.18531
NAD	1.0727
NAD	1.25859
NAD	1.59841
NAD	0.856222
NAD	1.0537
NAD	0.94462
NAD	1.48701
NAD	1.22499
NAD	1.74231
NAD	1.55779
NAD	1.43561
NAD	1.02717
NAD	1.12723
NAD	0.978249
NAD	0.845613
NAD	1.31483
NAD	1.10454
NAD	1.1382
NAD	1.74251
NAD	1.72347
NAD	1.24899
NAD	1.3937
NAD	1.45505
NAD	1.67685
NAD	1.15865
NAD	1.19683
NAD	1.21268
NAD	1.06897
NAD	1.28835
NAD	1.35547
NAD	1.13972
NAD	1.38241
NAD	0.702846
NAD	1.01996
NAD	1.17033
NAD	1.08887
NAD	1.16305
NAD	0.837824
NAD	1.68625
NAD	1.2492
NAD	0.632368
NAD	0.792003
NAD	1.29496
NAD	1.25289
NAD	1.59825
NAD	0.917108
NAD	0.766791
NAD	1.92824
NAD	0.975988
NAD	1.33959
NAD	1.58972
NAD	2.28677
NAD	1.14002
NAD	1.1746
NAD	1.41421
NAD	0.883954
NAD	1.35971
NAD	0.984191
NAD	1.17133
NAD	1.38714
NAD	1.63939
NAD	0.777778
NAD	1.42563
NAD	1.40323
NAD	0.907915
NAD	1.06826
NAD	1.36114
NAD	0.992278
NAD	1.06005
NAD	1.28948
NAD	1.25098
NAD	0.99858
NAD	1.05691
NAD	1.82563
NAD	0.8992
NAD	1.20669
NAD	0.754718
NAD	0.73146
NAD	1.01603
NAD	0.839832
NAD	1.21059
NAD	0.981476
NAD	1.29309
NAD	1.0391
NAD	1.22847
NAD	1.59052
NAD	0.93482
NAD	0.779293
NAD	1.04903
NAD	1.1244
NAD	1.1251
NAD	1.34748
NAD	1.54875
NAD	1.01313
NAD	0.74759
NAD	0.991449
NAD	0.970627
NAD	1.27352
NAD	1.03691
NAD	1.12226
NAD	0.830137
NAD	0.979946
NAD	1.02366
NAD	1.13626
NAD	1.47189
NAD	1.27753
NAD	5.05303
NAD	0.720653
NAD	0.931017
NAD	0.992064
NAD	1.76569
Oligom	1.1475
Oligom	0.834368
Oligom	1.3951
Oligom	0.960443
Oligom	0.95425
Oligom	1.03387
Oligom	0.940991
Oligom	1.13428
Oligom	1.55676
Oligom	1.14245
Oligom	0.801377
Oligom	1.24098
Oligom	1.02273
Oligom	0.857493
Oligom	1.44067
Oligom	1.61176
Oligom	1.09371
Oligom	1.07224
Oligom	0.89133
Oligom	1.20362
Oligom	1.11127
Oligom	0.992223
Oligom	0.819156
Oligom	0.966771
Oligom	2.30133
Oligom	1.13801
Oligom	1.24637
Oligom	1.065
Oligom	1.25867
Oligom	0.940654
Oligom	1.13831
Oligom	1.02031
Oligom	1.14212
Oligom	1.22667
Oligom	1.3311
Oligom	1.22924
Oligom	1.13899
Oligom	1.24535
Oligom	1.35506
Oligom	1.12541
Oligom	1.07914
Oligom	1.1321
Oligom	1.08153
Oligom	0.98763
Oligom	1.30887
Oligom	0.939487
Oligom	1.00215
Oligom	1.17061
Oligom	0.901504
Oligom	1.15311
Oligom	1.21274
Oligom	1.24029
Oligom	1.00952
Oligom	0.990924
Oligom	0.874488
Oligom	1.23695
Oligom	1.24797
Oligom	1.19339
Oligom	1.18585
Oligom	1.21652
Oligom	0.762364
Oligom	1.04528
Oligom	1.43437
Oligom	1.24203
Oligom	1.23063
Oligom	1.4394
Oligom	1.20554
Oligom	0.910997
Oligom	0.39476
Oligom	1.08223
Oligom	1.21117
Oligom	0.914566
Oligom	1.07474
Oligom	1.24555
Oligom	1.14694
Oligom	0.877999
Oligom	1.14947
Oligom	0.981786
Oligom	1.16992
Oligom	1.28725
Oligom	0.945929
Oligom	1.0944
Oligom	1.04534
Oligom	1.3046
Oligom	0.867779
Oligom	1.24464
Oligom	0.948246
Oligom	1.21621
Oligom	0.928921
Oligom	1.03396
Oligom	1.13642
Oligom	1.25117
Oligom	1.13065
Oligom	1.26747
Oligom	1.0883
Oligom	1.21335
Oligom	1.72962
Oligom	1.05589
Oligom	0.995945
Oligom	1.01086
Oligom	1.28828
Oligom	1.10312
Oligom	1.41068
Oligom	0.990794
Oligom	1.46255
Oligom	1.37954
Oligom	1.22187
Oligom	1.29556
Oligom	1.14051
Oligom	1.06208
Oligom	1.05969
Oligom	1.08304
Oligom	1
Oligom	1.07673
Oligom	1.06034
Oligom	0.878356
Oligom	1.05959
Oligom	1.14329
Oligom	1.13878
Oligom	1.28724
Oligom	0.92177
Oligom	1.55294
Oligom	0.998633
Oligom	1.35922
Oligom	1.12761
Oligom	1.11394
Oligom	1.09013
Oligom	1.02582
Oligom	1.32543
Oligom	1.17444
Oligom	1.35887
Oligom	1.13659
Oligom	0.956663
Oligom	0.940658
Oligom	1.33603
Oligom	1.27362
Oligom	1.1714
Oligom	1.40517
Oligom	1.24083
Oligom	0.970196
Oligom	1.03637
Oligom	1.12858
Oligom	1.27775
Oligom	1.03854
Oligom	1.06458
Oligom	1.29855
Oligom	0.994019
Oligom	1.38871
Oligom	1.35137
Oligom	0.907951
Oligom	1.11737
Oligom	1.28155
Oligom	0.960204
Oligom	1.21582
Oligom	0.977994
Oligom	0.682272
Oligom	0.996706
Oligom	1.08074
Oligom	1.04904
Oligom	0.91464
Oligom	0.908373
Oligom	0.94139
Oligom	0.82308
Oligom	1.01211
Oligom	1.29586
Oligom	0.981194
Oligom	1.25508
Oligom	1.26905
Oligom	1.0358
Oligom	0.789511
Oligom	0.965818
Oligom	0.849873
Oligom	1.02178
Oligom	1.40361
Oligom	0.857302
Oligom	0.929803
Oligom	1.27068
Oligom	1.12706
Oligom	0.871239
Oligom	1.04345
Oligom	1.01736
Oligom	0.871825
Oligom	0.830176
Oligom	1.02494
Oligom	1.20238
Oligom	0.795256
Oligom	1.44704
Oligom	1.06391
Oligom	1.01258
Oligom	1.11326
Oligom	1.03267
Oligom	0.972495
Oligom	1.00928
Oligom	0.999913
Oligom	1.18229
Oligom	1.04184
Oligom	1.11559
Oligom	1.07552
Oligom	1.18116
Oligom	0.793273
Oligom	0.772884
Oligom	1.2511
Oligom	0.881005
Oligom	1.17564
Oligom	1.20373
Oligom	0.895268
Oligom	0.815627
Oligom	0.895806
Oligom	1.20975
Oligom	1.1382
Oligom	1.17239
Oligom	1.2636
Oligom	0.805159
Oligom	1.31953
Oligom	1.07368
Oligom	1.57147
Oligom	1.0499
Oligom	1.64701
Oligom	0.987452
Oligom	0.924796
Oligom	1.1566
Oligom	1.10955
Oligom	1.18179
Oligom	1.06819
Oligom	1.12951
Oligom	0.692616
Oligom	1.72949
Oligom	1.08791
Oligom	0.971722
Oligom	1.0085
Oligom	1.35275
Oligom	1.11243
Oligom	1.4039
Oligom	0.87608
Oligom	0.925786
Oligom	2.01753
Oligom	0.922044
Oligom	1.17283
Oligom	1.04246
Oligom	0.908391
Oligom	1.29379
Oligom	1.04487
Oligom	0.891412
Oligom	0.967008
Oligom	1.19298
Oligom	0.684024
Oligom	0.987355
Oligom	1.31112
Oligom	1.13003
Oligom	0.873098
Oligom	1.24447
Oligom	0.992923
Oligom	0.965965
Oligom	1.02872
Oligom	1.30916
Oligom	1.28758
Oligom	1.0598
Oligom	1.10974
Oligom	1.13997
Oligom	1.02399
Oligom	1.07927
Oligom	1.32385
Oligom	0.999065
Oligom	1.01194
Oligom	1.28009
Oligom	0.855226
Oligom	0.738056
Oligom	0.988182
Oligom	1.06558
Oligom	1.17718
Oligom	0.746171
Oligom	0.814553
Oligom	1.46242
Oligom	0.856441
Oligom	1.26788
Oligom	0.685346
Oligom	0.889785
Oligom	1.0355
Oligom	1.1571
Oligom	1.20625
Oligom	1.15354
Oligom	1.33272
Oligom	0.510361
Oligom	1.80509
Oligom	1.04348
Oligom	1.38639
Oligom	1.38243
Oligom	1.04622
Oligom	1.23248
Oligom	1.10585
Oligom	1.15072
Oligom	1.00488
Oligom	1.11816
Oligom	1.29748
Oligom	1.02525
Oligom	1.31838
Oligom	0.900512
Oligom	1.26771
Oligom	1.67331
Oligom	1.18161
Oligom	1.28225
Oligom	0.709445
Oligom	1.00394
Oligom	0.993338
Oligom	0.94186
Oligom	1.23795
Oligom	0.932377
Oligom	1.1105
Oligom	1.38473
Oligom	0.977014
Oligom	1.09627
Oligom	1.41887
Oligom	1.01725
Oligom	0.827841
Oligom	0.901747
Oligom	1.25185
Oligom	0.988174
Oligom	0.991076
Oligom	0.937047
Oligom	1.04516
Oligom	0.972417
Oligom	0.972231
Oligom	1.14661
Oligom	0.98171
Oligom	1.05362
Oligom	0.856188
Oligom	1.13771
Oligom	0.931581
Oligom	1.51898
Oligom	0.890772
Oligom	1.14292
Oligom	0.891035
Oligom	1.34985
Oligom	1.16897
Oligom	0.821856
Oligom	1.12687
Oligom	1.07064
Oligom	0.968808
Oligom	1.20315
Oligom	1.56499
Oligom	0.99364
Oligom	0.975702
Oligom	1.48335
Oligom	1.17523
Oligom	0.917081
Oligom	1.13032
Oligom	1.28421
Oligom	0.970165
Oligom	0.878604
Oligom	1.22486
Oligom	1.2166
Oligom	1.01647
Oligom	1.10876
Oligom	1.13798
Oligom	0.96891
Oligom	0.88396
Oligom	0.971232
Oligom	1.17485
Oligom	1.0879
Oligom	1.14551
Oligom	1.35901
Oligom	0.969708
Oligom	0.8004
Oligom	1.22052
Oligom	1.25721
Oligom	0.821684
Oligom	0.841681
Oligom	1.40265
Oligom	0.912495
Oligom	1.07641
Oligom	1.33864
Oligom	1.12992
Oligom	1.23718
Oligom	1.23897
Oligom	1.08393
Oligom	1.00065
Oligom	1.09133
Oligom	1.13886
Oligom	1.33969
Oligom	1.0374
Oligom	1.35065
Oligom	1.20473
Oligom	1.01187
Oligom	1.50957
Oligom	1.63489
Oligom	1.19321
Oligom	1.35306
Oligom	1.20374
Oligom	1.34339
Oligom	1.0278
Oligom	1.37075
Oligom	0.955858
Oligom	1.03485
Oligom	0.631432
Oligom	1.23967
Oligom	1.35642
Oligom	1.26811
Oligom	1.48033
Oligom	1.01481
Oligom	1.00594
Oligom	1.25988
Oligom	1.213
Oligom	1.04722
Oligom	1.1855
Oligom	1.00483
Oligom	1.28812
Oligom	1.15562
Oligom	1.22325
Oligom	1.2413
Oligom	1.10033
Oligom	1.09283
Oligom	1.13287
Oligom	1.47794
Oligom	1.14205
Oligom	1.00415
Oligom	1.46211
Oligom	1.24268
Oligom	2.04356
Oligom	1.18572
Oligom	1.2128
Oligom	0.904251
Oligom	1.1921
Oligom	1.0867
Oligom	1.14117
Oligom	1.30191
Oligom	1.13036
Oligom	1.22057
Oligom	1.22644
Oligom	0.930261
Oligom	1.13798
Oligom	1.15061
Oligom	1.08474
Oligom	0.823372
Oligom	1.20328
Oligom	1.29815
Oligom	1.03364
Oligom	1.16364
Oligom	1.13529
Oligom	1.37511
Oligom	1.11285
Oligom	1.46939
Oligom	1.50699
Oligom	1.2895
Oligom	1.33397
Oligom	1.34681
Oligom	1.26582
Oligom	0.912559
Oligom	1.46589
Oligom	1.28901
Oligom	0.945994
Oligom	1.15253
Oligom	1.36347
Oligom	1.10038
Oligom	1.25386
Oligom	1.32359
Oligom	1.3099
Oligom	1.06743
Oligom	0.988999
Oligom	0.934262
Oligom	1.02282
Oligom	0.905509
Oligom	1.06734
Oligom	0.966784
Oligom	1.06545
Oligom	1.06768
Oligom	1.2397
Oligom	1.10928
Oligom	0.800087
Oligom	1.25988
Oligom	1.35736
Oligom	1.1431
Oligom	1.04835
Oligom	1.12733
Oligom	0.986055
Oligom	0.980765
Oligom	1.59857
Oligom	0.900427
Oligom	0.885876
Oligom	1.16855
Oligom	1.09209
Oligom	1.0889
Oligom	1.08912
Oligom	0.703677
Oligom	0.852858
Oligom	1.02894
Oligom	1.09182
Oligom	1.05975
Oligom	0.858475
Oligom	1.01918
Oligom	1.01196
Oligom	1.09815
Oligom	1.24987
Oligom	0.997647
Oligom	1.11865
Oligom	1.21245
Oligom	1.02589
Oligom	1.11186
Oligom	0.983696
Oligom	1.44534
Oligom	1.01261
Oligom	1.18119
Oligom	0.986951
Oligom	0.934159
Oligom	0.806326
Oligom	1.21236
Oligom	1.0781
Oligom	1.10337
Oligom	0.996214
Oligom	1.28466
Oligom	1.20039
Oligom	1.15401
Oligom	1.40668
Oligom	1.0529
Oligom	0.983945
Oligom	0.953229
Oligom	1.22892
Oligom	1.20028
Oligom	1.27476
Oligom	0.906959
Oligom	1.05257
NAD + Oligom	1.16186
NAD + Oligom	1.01482
NAD + Oligom	1.15089
NAD + Oligom	1.23297
NAD + Oligom	1.46096
NAD + Oligom	1.14061
NAD + Oligom	1.11104
NAD + Oligom	1.11272
NAD + Oligom	1.19044
NAD + Oligom	0.982597
NAD + Oligom	1.3163
NAD + Oligom	1.19377
NAD + Oligom	1.34339
NAD + Oligom	1.12582
NAD + Oligom	0.921527
NAD + Oligom	1.30062
NAD + Oligom	0.984322
NAD + Oligom	1.22027
NAD + Oligom	1.05391
NAD + Oligom	1.01513
NAD + Oligom	1.21362
NAD + Oligom	1.01968
NAD + Oligom	1.3657
NAD + Oligom	1.23669
NAD + Oligom	0.932139
NAD + Oligom	1.19041
NAD + Oligom	0.979966
NAD + Oligom	0.968104
NAD + Oligom	0.937127
NAD + Oligom	1.09374
NAD + Oligom	1.25827
NAD + Oligom	0.876579
NAD + Oligom	0.878969
NAD + Oligom	0.933831
NAD + Oligom	1.08553
NAD + Oligom	1.02986
NAD + Oligom	1.07681
NAD + Oligom	1.16756
NAD + Oligom	1.15256
NAD + Oligom	1.32858
NAD + Oligom	1.06942
NAD + Oligom	0.912348
NAD + Oligom	1.22183
NAD + Oligom	1.22527
NAD + Oligom	0.9998
NAD + Oligom	1.00992
NAD + Oligom	1.13285
NAD + Oligom	0.82957
NAD + Oligom	1.04128
NAD + Oligom	1.06555
NAD + Oligom	0.956738
NAD + Oligom	0.981765
NAD + Oligom	0.986113
NAD + Oligom	0.973895
NAD + Oligom	0.976537
NAD + Oligom	1.20688
NAD + Oligom	1.78792
NAD + Oligom	0.837517
NAD + Oligom	1.02312
NAD + Oligom	1.37477
NAD + Oligom	0.869414
NAD + Oligom	0.654268
NAD + Oligom	0.949036
NAD + Oligom	0.940061
NAD + Oligom	1.33971
NAD + Oligom	1.21992
NAD + Oligom	1.31944
NAD + Oligom	1.55649
NAD + Oligom	1.00409
NAD + Oligom	0.91174
NAD + Oligom	1.25341
NAD + Oligom	1.33565
NAD + Oligom	1.29202
NAD + Oligom	1.02679
NAD + Oligom	1.22489
NAD + Oligom	0.842232
NAD + Oligom	1.40999
NAD + Oligom	1.25429
NAD + Oligom	1.33526
NAD + Oligom	0.964432
NAD + Oligom	1.32351
NAD + Oligom	0.984652
NAD + Oligom	1.06144
NAD + Oligom	0.898863
NAD + Oligom	1.12769
NAD + Oligom	1.25918
NAD + Oligom	1.00124
NAD + Oligom	0.921677
NAD + Oligom	1.05362
NAD + Oligom	0.847754
NAD + Oligom	1.16963
NAD + Oligom	1.18094
NAD + Oligom	1.20663
NAD + Oligom	1.37088
NAD + Oligom	1.10908
NAD + Oligom	1.48719
NAD + Oligom	0.968742
NAD + Oligom	1.26604
NAD + Oligom	1.04724
NAD + Oligom	1.02818
NAD + Oligom	0.89903
NAD + Oligom	1.10526
NAD + Oligom	0.986843
NAD + Oligom	0.792453
NAD + Oligom	0.792168
NAD + Oligom	1.11463
NAD + Oligom	0.995797
NAD + Oligom	0.923349
NAD + Oligom	1.22189
NAD + Oligom	1.30661
NAD + Oligom	1.2841
NAD + Oligom	1.04096
NAD + Oligom	0.97285
NAD + Oligom	1.04649
NAD + Oligom	1.08356
NAD + Oligom	1.41291
NAD + Oligom	1.39205
NAD + Oligom	1.18575
NAD + Oligom	1.06851
NAD + Oligom	1.2391
NAD + Oligom	1.09312
NAD + Oligom	1.39479
NAD + Oligom	1.13935
NAD + Oligom	0.970911
NAD + Oligom	0.918846
NAD + Oligom	0.987259
NAD + Oligom	0.917332
NAD + Oligom	0.895942
NAD + Oligom	0.967279
NAD + Oligom	1.16223
NAD + Oligom	1.06987
NAD + Oligom	1.34416
NAD + Oligom	0.885316
NAD + Oligom	1.11928
NAD + Oligom	1.04758
NAD + Oligom	1.17591
NAD + Oligom	0.73911
NAD + Oligom	1.12154
NAD + Oligom	0.907944
NAD + Oligom	0.705935
NAD + Oligom	0.884005
NAD + Oligom	1.17796
NAD + Oligom	0.782722
NAD + Oligom	1.0401
NAD + Oligom	1.11685
NAD + Oligom	1.01442
NAD + Oligom	1.03919
NAD + Oligom	0.99492
NAD + Oligom	0.88557
NAD + Oligom	0.859848
NAD + Oligom	0.850012
NAD + Oligom	1.02567
NAD + Oligom	1.2267
NAD + Oligom	1.06936
NAD + Oligom	1.06289
NAD + Oligom	1.08017
NAD + Oligom	0.876091
NAD + Oligom	1.24544
NAD + Oligom	0.95799
NAD + Oligom	1.01203
NAD + Oligom	1.17576
NAD + Oligom	1.13241
NAD + Oligom	1.20992
NAD + Oligom	0.978564
NAD + Oligom	1.1825
NAD + Oligom	1.10819
NAD + Oligom	1.09269
NAD + Oligom	1.09714
NAD + Oligom	1.05142
NAD + Oligom	1.20744
NAD + Oligom	0.986295
NAD + Oligom	1.16345
NAD + Oligom	2.04942
NAD + Oligom	1.32349
NAD + Oligom	1.33498
NAD + Oligom	1.12729
NAD + Oligom	1.10853
NAD + Oligom	1.2079
NAD + Oligom	2.21111
NAD + Oligom	1.38517
NAD + Oligom	1.20181
NAD + Oligom	0.830709
NAD + Oligom	0.824591
NAD + Oligom	0.970407
NAD + Oligom	1.42579
NAD + Oligom	1.15716
NAD + Oligom	1.07767
NAD + Oligom	1.47005
NAD + Oligom	1.10116
NAD + Oligom	1.30286
NAD + Oligom	0.936634
NAD + Oligom	0.811297
NAD + Oligom	1.23574
NAD + Oligom	1.03718
NAD + Oligom	0.949997
NAD + Oligom	1.04491
NAD + Oligom	1.39383
NAD + Oligom	1.11892
NAD + Oligom	0.884524
NAD + Oligom	1.07084
NAD + Oligom	1.19435
NAD + Oligom	0.691515
NAD + Oligom	1.22961
NAD + Oligom	1.10772
NAD + Oligom	1.28724
NAD + Oligom	0.980855
NAD + Oligom	1.13505
NAD + Oligom	0.646978
NAD + Oligom	1.10874
NAD + Oligom	0.732218
NAD + Oligom	1.47227
NAD + Oligom	0.908332
NAD + Oligom	1.01402
NAD + Oligom	1.08676
NAD + Oligom	1.24151
NAD + Oligom	1.13158
NAD + Oligom	0.893976
NAD + Oligom	0.903092
NAD + Oligom	0.948631
NAD + Oligom	1.32033
NAD + Oligom	1.12103
NAD + Oligom	1.11936
NAD + Oligom	1.5467
NAD + Oligom	1.41794
NAD + Oligom	1.49425
NAD + Oligom	1.07948
NAD + Oligom	0.941688
NAD + Oligom	1.2079
NAD + Oligom	1.56657
NAD + Oligom	1.43256
NAD + Oligom	1.12455
NAD + Oligom	1.12095
NAD + Oligom	1.20858
NAD + Oligom	1.29278
NAD + Oligom	1.0576
NAD + Oligom	0.976626
NAD + Oligom	0.976294
NAD + Oligom	1.45774
NAD + Oligom	1.0681
NAD + Oligom	1.05298
NAD + Oligom	1.12437
NAD + Oligom	1.05103
NAD + Oligom	0.86859
NAD + Oligom	0.843364
NAD + Oligom	1.08307
NAD + Oligom	1.01364
NAD + Oligom	0.914476
NAD + Oligom	1.36466
NAD + Oligom	1.01373
NAD + Oligom	1.05464
NAD + Oligom	0.982498
NAD + Oligom	0.809557
NAD + Oligom	1.32041
NAD + Oligom	1.10494
NAD + Oligom	0.919845
NAD + Oligom	0.942138
NAD + Oligom	0.821302
NAD + Oligom	1.07049
NAD + Oligom	1.17878
NAD + Oligom	1.01919
NAD + Oligom	1.02222
NAD + Oligom	0.962141
NAD + Oligom	0.946016
NAD + Oligom	1.03829
NAD + Oligom	1.05099
NAD + Oligom	0.947914
NAD + Oligom	1.15214
NAD + Oligom	1.1908
NAD + Oligom	1.43485
NAD + Oligom	1.09615
NAD + Oligom	0.932704
NAD + Oligom	1.18766
NAD + Oligom	1.07203
NAD + Oligom	1.02705
NAD + Oligom	0.936299
NAD + Oligom	1.10973
NAD + Oligom	1.21642
NAD + Oligom	0.898245
NAD + Oligom	1.61703
NAD + Oligom	1.00994
NAD + Oligom	1.06178
NAD + Oligom	1.02946
NAD + Oligom	1.02807
NAD + Oligom	0.872834
NAD + Oligom	1.09491
NAD + Oligom	0.936701
NAD + Oligom	1.06004
NAD + Oligom	1.48027
NAD + Oligom	1.50366
NAD + Oligom	1.31113
NAD + Oligom	1.22578
NAD + Oligom	0.927354
NAD + Oligom	1.08542
NAD + Oligom	1.17886
NAD + Oligom	0.815125
NAD + Oligom	1.39342
NAD + Oligom	1.19596
NAD + Oligom	0.810434
NAD + Oligom	1.43982
NAD + Oligom	1.34665
NAD + Oligom	1.08631
NAD + Oligom	1.07067
NAD + Oligom	1.31143
NAD + Oligom	1.31388
NAD + Oligom	0.896356
NAD + Oligom	1.17701
NAD + Oligom	1.07124
NAD + Oligom	1.29278
NAD + Oligom	1.15047
NAD + Oligom	1.06395
NAD + Oligom	1.03543
NAD + Oligom	0.841058
NAD + Oligom	1.21166
NAD + Oligom	1.2117
NAD + Oligom	0.80384
NAD + Oligom	1.11053
NAD + Oligom	1.09011
NAD + Oligom	1.26777
NAD + Oligom	0.872012
NAD + Oligom	1.27126
NAD + Oligom	0.97861
NAD + Oligom	1.33848
NAD + Oligom	0.774473
NAD + Oligom	1.04784
NAD + Oligom	0.959619
NAD + Oligom	0.821438
NAD + Oligom	1.2543
NAD + Oligom	1.10159
NAD + Oligom	0.816901
NAD + Oligom	0.946909
NAD + Oligom	0.930935
NAD + Oligom	1.25984
NAD + Oligom	0.976869
NAD + Oligom	0.930533
NAD + Oligom	1.18111
NAD + Oligom	1.15576
NAD + Oligom	1.45158
NAD + Oligom	0.935936
NAD + Oligom	1.11958
NAD + Oligom	1.01794
NAD + Oligom	1.0855
NAD + Oligom	1.03297
NAD + Oligom	0.848578
NAD + Oligom	0.865782
NAD + Oligom	1.19641
NAD + Oligom	1.08
NAD + Oligom	0.804913
NAD + Oligom	0.931944
NAD + Oligom	1.33171
NAD + Oligom	1.15196
NAD + Oligom	1.19884
NAD + Oligom	1.13167
NAD + Oligom	0.996806
NAD + Oligom	1.03313
NAD + Oligom	1.00048
NAD + Oligom	0.972258
NAD + Oligom	1.18143
NAD + Oligom	0.935204
NAD + Oligom	1.21473
NAD + Oligom	0.953969
NAD + Oligom	1.07754
NAD + Oligom	0.778448
NAD + Oligom	0.902229
NAD + Oligom	0.843274
NAD + Oligom	1.02131
NAD + Oligom	1.20481
NAD + Oligom	1.30481
NAD + Oligom	0.946319
NAD + Oligom	0.946667
NAD + Oligom	1.01909
NAD + Oligom	0.718563
NAD + Oligom	1.35229
[truncated: 1,262 more rows]

## Sheet: Extended Data Fig 7e
sample	mtb	mean_area	Log2FoldChange	maxLFC	stat_comparison	padj	significant
BPTES	Nicotinamide riboside	3696	-9.75816e-05	13.3846	BPTES_NAD	0.000378328	*
NAD	Nicotinamide riboside	3.953e+07	13.3846	13.3846
NAD+BPTES	Nicotinamide riboside	6.28181e+06	10.7309	13.3846	NAD_NAD+BPTES	0.00181095	*
NAD+Oligom	Nicotinamide riboside	5.51082e+06	10.542	13.3846	NAD_NAD+Oligom	0.00115296	*
NT	Nicotinamide riboside	3696.25	0	13.3846	NAD_NT	0.000378328	*
Oligom	Nicotinamide riboside	8547.5	1.20944	13.3846	NAD_Oligom	0.000378328	*
BPTES	Hypoxanthine	22754.8	-0.3516	9.52592	BPTES_NAD	0.00234144	*
NAD	Hypoxanthine	2.14044e+07	9.52592	9.52592
NAD+BPTES	Hypoxanthine	15377877	9.04887	9.52592	NAD_NAD+BPTES	0.302327
NAD+Oligom	Hypoxanthine	1.81606e+07	9.28883	9.52592	NAD_NAD+Oligom	0.593647
NT	Hypoxanthine	29034.5	0	9.52592	NAD_NT	0.00234144	*
Oligom	Hypoxanthine	32088.8	0.144299	9.52592	NAD_Oligom	0.00234144	*
BPTES	UTP	526491	0.0425535	8.37221	BPTES_NAD	7.40706e-05	*
NAD	UTP	1542.75	-8.37221	8.37221
NAD+BPTES	UTP	127502	-2.00334	8.37221	NAD_NAD+BPTES	8.42894e-05	*
NAD+Oligom	UTP	68422	-2.90132	8.37221	NAD_NAD+Oligom	6.66183e-05	*
NT	UTP	511189	0	8.37221	NAD_NT	1.1396e-06	*
Oligom	UTP	490690	-0.0590427	8.37221	NAD_Oligom	6.11367e-06	*
BPTES	UMP	37279.2	0.462784	5.92321	BPTES_NAD	1.85708e-06	*
NAD	UMP	445.75	-5.92321	5.92321
NAD+BPTES	UMP	12214	-1.14705	5.92321	NAD_NAD+BPTES	0.0554
NAD+Oligom	UMP	14564.8	-0.893108	5.92321	NAD_NAD+Oligom	0.00173222	*
NT	UMP	27049.2	0	5.92321	NAD_NT	0.00748862	*
Oligom	UMP	80427.2	1.5721	5.92321	NAD_Oligom	0.000378328	*
BPTES	Nicotinamide ribotide	42260.5	0.0514215	5.44	BPTES_NAD	0.0180881	*
NAD	Nicotinamide ribotide	1.54717e+06	5.2456	5.44
NAD+BPTES	Nicotinamide ribotide	1770344	5.44	5.44	NAD_NAD+BPTES	0.795621
NAD+Oligom	Nicotinamide ribotide	1.39399e+06	5.09519	5.44	NAD_NAD+Oligom	0.853142
NT	Nicotinamide ribotide	40780.8	0	5.44	NAD_NT	0.0180685	*
Oligom	Nicotinamide ribotide	33524	-0.282694	5.44	NAD_Oligom	0.0178605	*
BPTES	CDP	175706	0.39852	5.25269	BPTES_NAD	2.59025e-05	*
NAD	CDP	3496.25	-5.25269	5.25269
NAD+BPTES	CDP	53388.2	-1.32005	5.25269	NAD_NAD+BPTES	0.00864093	*
NAD+Oligom	CDP	39434	-1.75713	5.25269	NAD_NAD+Oligom	0.000374637	*
NT	CDP	133297	0	5.25269	NAD_NT	0.00316846	*
Oligom	CDP	260476	0.966507	5.25269	NAD_Oligom	2.59025e-05	*
BPTES	Adenine	269507	0.297965	4.92169	BPTES_NAD	0.000246606	*
NAD	Adenine	6.64432e+06	4.92169	4.92169
NAD+BPTES	Adenine	575543	1.39257	4.92169	NAD_NAD+BPTES	0.000313977	*
NAD+Oligom	Adenine	3.89854e+06	4.1525	4.92169	NAD_NAD+Oligom	0.00749808	*
NT	Adenine	219217	0	4.92169	NAD_NT	0.000240957	*
Oligom	Adenine	1049788	2.25967	4.92169	NAD_Oligom	0.000494527	*
BPTES	Adenosine diphosphate ribose	4897.5	-0.668049	4.72077	BPTES_NAD	0.0292431	*
NAD	Adenosine diphosphate ribose	205196	4.72077	4.72077
NAD+BPTES	Adenosine diphosphate ribose	135496	4.12201	4.72077	NAD_NAD+BPTES	0.481971
NAD+Oligom	Adenosine diphosphate ribose	204068	4.71281	4.72077	NAD_NAD+Oligom	0.990911
NT	Adenosine diphosphate ribose	7781.75	0	4.72077	NAD_NT	0.0302882	*
Oligom	Adenosine diphosphate ribose	64791.8	3.05764	4.72077	NAD_Oligom	0.103501
BPTES	2-Picolinic acid	9716	-1.15308	4.31309	BPTES_NAD	0.000233856	*
NAD	2-Picolinic acid	429507	4.31309	4.31309
NAD+BPTES	2-Picolinic acid	172038	2.99314	4.31309	NAD_NAD+BPTES	0.0067762	*
NAD+Oligom	2-Picolinic acid	198574	3.20009	4.31309	NAD_NAD+Oligom	0.0192325	*
NT	2-Picolinic acid	21607.2	0	4.31309	NAD_NT	0.000266951	*
Oligom	2-Picolinic acid	16482	-0.390624	4.31309	NAD_Oligom	0.000246606	*
BPTES	Inosine	72012.8	-0.220259	3.92353	BPTES_NAD	0.00536979	*
NAD	Inosine	1.27296e+06	3.92353	3.92353
NAD+BPTES	Inosine	665608	2.98809	3.92353	NAD_NAD+BPTES	0.131356
NAD+Oligom	Inosine	758914	3.17735	3.92353	NAD_NAD+Oligom	0.160802
NT	Inosine	83890.8	0	3.92353	NAD_NT	0.00554496	*
Oligom	Inosine	67738.8	-0.30853	3.92353	NAD_Oligom	0.00535244	*
BPTES	N-Acetylneuraminic acid	896102	0.224104	3.75079	BPTES_NAD	0.00029083	*
NAD	N-Acetylneuraminic acid	10327505	3.75079	3.75079
NAD+BPTES	N-Acetylneuraminic acid	3291044	2.10091	3.75079	NAD_NAD+BPTES	0.000757716	*
NAD+Oligom	N-Acetylneuraminic acid	2363766	1.62346	3.75079	NAD_NAD+Oligom	0.000531778	*
NT	N-Acetylneuraminic acid	767177	0	3.75079	NAD_NT	0.000277884	*
Oligom	N-Acetylneuraminic acid	909280	0.245166	3.75079	NAD_Oligom	0.00029083	*
BPTES	CTP	1.67256e+06	0.0444314	3.65999	BPTES_NAD	0.000189421	*
NAD	CTP	128304	-3.65999	3.65999
NAD+BPTES	CTP	525908	-1.62474	3.65999	NAD_NAD+BPTES	0.000312282	*
NAD+Oligom	CTP	312294	-2.37665	3.65999	NAD_NAD+Oligom	0.000551597	*
NT	CTP	1.62183e+06	0	3.65999	NAD_NT	4.49355e-07	*
Oligom	CTP	1.48907e+06	-0.123212	3.65999	NAD_Oligom	9.60951e-05	*
BPTES	Allopurinol	536600	-0.257571	3.5844	BPTES_NAD	0.00180172	*
NAD	Allopurinol	7694852	3.5844	3.5844
NAD+BPTES	Allopurinol	4.07882e+06	2.66866	3.5844	NAD_NAD+BPTES	0.0795915
NAD+Oligom	Allopurinol	4781409	2.89795	3.5844	NAD_NAD+Oligom	0.100255
NT	Allopurinol	641486	0	3.5844	NAD_NT	0.00196468	*
Oligom	Allopurinol	484988	-0.40347	3.5844	NAD_Oligom	0.00176269	*
BPTES	GMP	14197	1.20969	3.39474	BPTES_NAD	0.00428528	*
NAD	GMP	64560	3.39474	3.39474
NAD+BPTES	GMP	21871.5	1.83315	3.39474	NAD_NAD+BPTES	0.0169983	*
NAD+Oligom	GMP	33664.8	2.45534	3.39474	NAD_NAD+Oligom	0.040113	*
NT	GMP	6138.25	0	3.39474	NAD_NT	0.0023163	*
Oligom	GMP	33883.2	2.46467	3.39474	NAD_Oligom	0.0318652	*
BPTES	Glucose-6-phosphate	74870	0.453111	3.29394	BPTES_NAD	2.69097e-05	*
NAD	Glucose-6-phosphate	536394	3.29394	3.29394
NAD+BPTES	Glucose-6-phosphate	186557	1.77027	3.29394	NAD_NAD+BPTES	0.0001321	*
NAD+Oligom	Glucose-6-phosphate	216657	1.98606	3.29394	NAD_NAD+Oligom	0.000378328	*
NT	Glucose-6-phosphate	54690	0	3.29394	NAD_NT	3.37852e-05	*
Oligom	Glucose-6-phosphate	147673	1.43306	3.29394	NAD_Oligom	8.42894e-05	*
BPTES	Asparagine	268430	0.33898	3.15254	BPTES_NAD	9.32787e-05	*
NAD	Asparagine	1060108	2.32057	3.15254
NAD+BPTES	Asparagine	301043	0.504401	3.15254	NAD_NAD+BPTES	0.000240957	*
NAD+Oligom	Asparagine	1.57242e+06	2.88935	3.15254	NAD_NAD+Oligom	0.0255275	*
NT	Asparagine	212221	0	3.15254	NAD_NT	7.40706e-05	*
Oligom	Asparagine	1.88711e+06	3.15254	3.15254	NAD_Oligom	0.00160382	*
BPTES	1-Methyl Adenosine	1.63083e+06	2.79648	2.98708	BPTES_NAD	0.00017672	*
NAD	1-Methyl Adenosine	147590	-0.66946	2.98708
NAD+BPTES	1-Methyl Adenosine	1.67675e+06	2.83654	2.98708	NAD_NAD+BPTES	0.000233856	*
NAD+Oligom	1-Methyl Adenosine	1.05273e+06	2.16501	2.98708	NAD_NAD+Oligom	1.87469e-08	*
NT	1-Methyl Adenosine	234738	0	2.98708	NAD_NT	0.0210046	*
Oligom	1-Methyl Adenosine	1.86117e+06	2.98708	2.98708	NAD_Oligom	2.59025e-05	*
BPTES	AMP	282248	0.491453	2.82949	BPTES_NAD	0.00143634	*
NAD	AMP	1.42709e+06	2.82949	2.82949
NAD+BPTES	AMP	605233	1.59198	2.82949	NAD_NAD+BPTES	0.0105834	*
NAD+Oligom	AMP	909317	2.17927	2.82949	NAD_NAD+Oligom	0.0527172
NT	AMP	200766	0	2.82949	NAD_NT	0.00126503	*
Oligom	AMP	602439	1.5853	2.82949	NAD_Oligom	0.00749808	*
BPTES	Ribulose-5-phosphate	219004	0.183195	2.74883	BPTES_NAD	0.00422247	*
NAD	Ribulose-5-phosphate	1.29654e+06	2.74883	2.74883
NAD+BPTES	Ribulose-5-phosphate	723022	1.90628	2.74883	NAD_NAD+BPTES	0.0553458
NAD+Oligom	Ribulose-5-phosphate	810514	2.07107	2.74883	NAD_NAD+Oligom	0.0895554
NT	Ribulose-5-phosphate	192888	0	2.74883	NAD_NT	0.00392379	*
Oligom	Ribulose-5-phosphate	511756	1.40769	2.74883	NAD_Oligom	0.01526	*
BPTES	Glucose-1-phosphate	316334	0.324489	2.72005	BPTES_NAD	3.47234e-05	*
NAD	Glucose-1-phosphate	1.66449e+06	2.72005	2.72005
NAD+BPTES	Glucose-1-phosphate	699859	1.47011	2.72005	NAD_NAD+BPTES	8.42894e-05	*
NAD+Oligom	Glucose-1-phosphate	713132	1.49721	2.72005	NAD_NAD+Oligom	9.68975e-05	*
NT	Glucose-1-phosphate	252618	0	2.72005	NAD_NT	2.69097e-05	*
Oligom	Glucose-1-phosphate	414453	0.71425	2.72005	NAD_Oligom	6.27256e-05	*
BPTES	dGDP	846024	0.428503	2.59467	BPTES_NAD	0.00296825	*
NAD	dGDP	3.79721e+06	2.59467	2.59467
NAD+BPTES	dGDP	1416402	1.17196	2.59467	NAD_NAD+BPTES	0.00981954	*
NAD+Oligom	dGDP	2.42931e+06	1.95028	2.59467	NAD_NAD+Oligom	0.0717583
NT	dGDP	628623	0	2.59467	NAD_NT	0.00223697	*
Oligom	dGDP	1.45394e+06	1.2097	2.59467	NAD_Oligom	0.00736878	*
BPTES	Isovalerylcarnitine	19411165	0.132316	2.53354	BPTES_NAD	0.540768
NAD	Isovalerylcarnitine	2.07064e+07	0.225504	2.53354
NAD+BPTES	Isovalerylcarnitine	1.53348e+07	-0.207759	2.53354	NAD_NAD+BPTES	0.100953
NAD+Oligom	Isovalerylcarnitine	3058795	-2.53354	2.53354	NAD_NAD+Oligom	0.000253359	*
NT	Isovalerylcarnitine	1.77101e+07	0	2.53354	NAD_NT	0.193881
Oligom	Isovalerylcarnitine	4360697	-2.02194	2.53354	NAD_Oligom	0.000338097	*
BPTES	Creatine phosphate	1.42848e+06	-0.361634	2.44842	BPTES_NAD	0.195446
NAD	Creatine phosphate	2.54907e+06	0.473851	2.44842
NAD+BPTES	Creatine phosphate	1848976	0.0106066	2.44842	NAD_NAD+BPTES	0.462014
NAD+Oligom	Creatine phosphate	336273	-2.44842	2.44842	NAD_NAD+Oligom	0.0302543	*
NT	Creatine phosphate	1.83543e+06	0	2.44842	NAD_NT	0.412655
Oligom	Creatine phosphate	434036	-2.08023	2.44842	NAD_Oligom	0.0353872	*
BPTES	Acetylhistidine	308274	-1.46042	2.4142	BPTES_NAD	0.514958
NAD	Acetylhistidine	333272	-1.34793	2.4142
NAD+BPTES	Acetylhistidine	334571	-1.34232	2.4142	NAD_NAD+BPTES	0.97754
NAD+Oligom	Acetylhistidine	159156	-2.4142	2.4142	NAD_NAD+Oligom	0.00339333	*
NT	Acetylhistidine	848334	0	2.4142	NAD_NT	0.462014
Oligom	Acetylhistidine	227725	-1.89734	2.4142	NAD_Oligom	0.0192495	*
BPTES	Xanthine	75528.5	0.0670219	2.26051	BPTES_NAD	0.000196606	*
NAD	Xanthine	345474	2.26051	2.26051
NAD+BPTES	Xanthine	233400	1.69473	2.26051	NAD_NAD+BPTES	0.0331859	*
NAD+Oligom	Xanthine	263443	1.86942	2.26051	NAD_NAD+Oligom	0.118893
NT	Xanthine	72100	0	2.26051	NAD_NT	0.000270201	*
Oligom	Xanthine	91430.5	0.342676	2.26051	NAD_Oligom	0.000378328	*
BPTES	NAD+	1.72583e+07	0.0805542	2.1995	BPTES_NAD	0.00077663	*
NAD	NAD+	7.49662e+07	2.1995	2.1995
NAD+BPTES	NAD+	6.84514e+07	2.06834	2.1995	NAD_NAD+BPTES	0.667202
NAD+Oligom	NAD+	6.07172e+07	1.89537	2.1995	NAD_NAD+Oligom	0.382296
NT	NAD+	16321105	0	2.1995	NAD_NT	0.000708821	*
Oligom	NAD+	2.12555e+07	0.381099	2.1995	NAD_Oligom	0.00106192	*
BPTES	ADP	1743384	0.577644	2.18208	BPTES_NAD	0.00627892	*
NAD	ADP	5.30123e+06	2.18208	2.18208
NAD+BPTES	ADP	3.79186e+06	1.69866	2.18208	NAD_NAD+BPTES	0.157719
NAD+Oligom	ADP	3.86927e+06	1.72781	2.18208	NAD_NAD+Oligom	0.143257
NT	ADP	1.16817e+06	0	2.18208	NAD_NT	0.00381892	*
Oligom	ADP	2.59013e+06	1.14878	2.18208	NAD_Oligom	0.0184915	*
BPTES	Pyridoxine	4.03332e+06	0.626518	2.17505	BPTES_NAD	0.286634
NAD	Pyridoxine	8.06978e+06	1.62708	2.17505
NAD+BPTES	Pyridoxine	5.43396e+06	1.05655	2.17505	NAD_NAD+BPTES	0.562295
NAD+Oligom	Pyridoxine	7.98899e+06	1.61256	2.17505	NAD_NAD+Oligom	0.983823
NT	Pyridoxine	2.61253e+06	0	2.17505	NAD_NT	0.180157
Oligom	Pyridoxine	1.17983e+07	2.17505	2.17505	NAD_Oligom	0.429021
BPTES	Propionylcarnitine	1.18653e+08	0.0305318	2.11456	BPTES_NAD	0.606409
NAD	Propionylcarnitine	112267854	-0.0492661	2.11456
NAD+BPTES	Propionylcarnitine	9.28283e+07	-0.323574	2.11456	NAD_NAD+BPTES	0.0941921
NAD+Oligom	Propionylcarnitine	26824932	-2.11456	2.11456	NAD_NAD+Oligom	0.000240957	*
NT	Propionylcarnitine	1.16168e+08	0	2.11456	NAD_NT	0.738246
Oligom	Propionylcarnitine	38601861	-1.58947	2.11456	NAD_Oligom	0.000419079	*
BPTES	Fructose 6-phosphate	185551	0.292494	2.02261	BPTES_NAD	6.75289e-05	*
NAD	Fructose 6-phosphate	615573	2.02261	2.02261
NAD+BPTES	Fructose 6-phosphate	372031	1.2961	2.02261	NAD_NAD+BPTES	0.000682364	*
NAD+Oligom	Fructose 6-phosphate	424691	1.48709	2.02261	NAD_NAD+Oligom	0.0023163	*
NT	Fructose 6-phosphate	151500	0	2.02261	NAD_NT	4.48598e-05	*
Oligom	Fructose 6-phosphate	309109	1.0288	2.02261	NAD_Oligom	0.00025095	*
BPTES	Hydroxyphenyllactic acid	164094	0.966111	1.93781	BPTES_NAD	0.00392379	*
NAD	Hydroxyphenyllactic acid	81466.5	-0.0441352	1.93781
NAD+BPTES	Hydroxyphenyllactic acid	236820	1.49538	1.93781	NAD_NAD+BPTES	0.000430506	*
NAD+Oligom	Hydroxyphenyllactic acid	270393	1.68664	1.93781	NAD_NAD+Oligom	0.000611688	*
NT	Hydroxyphenyllactic acid	83997.2	0	1.93781	NAD_NT	0.845878
Oligom	Hydroxyphenyllactic acid	321812	1.93781	1.93781	NAD_Oligom	0.000378328	*
BPTES	Citric acid	3.19041e+06	0.00968151	1.88825	BPTES_NAD	0.00307936	*
NAD	Citric acid	6.46483e+06	1.02855	1.88825
NAD+BPTES	Citric acid	4.04896e+06	0.353491	1.88825	NAD_NAD+BPTES	0.00981954	*
NAD+Oligom	Citric acid	962168	-1.7197	1.88825	NAD_NAD+Oligom	0.000378328	*
NT	Citric acid	3.16907e+06	0	1.88825	NAD_NT	0.00279853	*
Oligom	Citric acid	856074	-1.88825	1.88825	NAD_Oligom	0.000368944	*
BPTES	Homovanilic acid	106184	1.07465	1.84566	BPTES_NAD	0.00536979	*
NAD	Homovanilic acid	54969.2	0.124786	1.84566
NAD+BPTES	Homovanilic acid	157127	1.64002	1.84566	NAD_NAD+BPTES	0.00041012	*
NAD+Oligom	Homovanilic acid	156475	1.63402	1.84566	NAD_NAD+Oligom	0.00341526	*
NT	Homovanilic acid	50414.5	0	1.84566	NAD_NT	0.67079
Oligom	Homovanilic acid	181198	1.84566	1.84566	NAD_Oligom	0.000554928	*
BPTES	Nicotine amide	6686772	0.0897655	1.84535	BPTES_NAD	0.00075385	*
NAD	Nicotine amide	22578823	1.84535	1.84535
NAD+BPTES	Nicotine amide	1.97624e+07	1.65314	1.84535	NAD_NAD+BPTES	0.472961
NAD+Oligom	Nicotine amide	1.8709e+07	1.57412	1.84535	NAD_NAD+Oligom	0.382837
NT	Nicotine amide	6.2834e+06	0	1.84535	NAD_NT	0.000611688	*
Oligom	Nicotine amide	8441546	0.425963	1.84535	NAD_Oligom	0.00106768	*
BPTES	ATP	1.09248e+07	0.129754	1.83743	BPTES_NAD	8.42894e-05	*
NAD	ATP	3.56839e+07	1.83743	1.83743
NAD+BPTES	ATP	2.20001e+07	1.13966	1.83743	NAD_NAD+BPTES	0.000593666	*
NAD+Oligom	ATP	18751720	0.909174	1.83743	NAD_NAD+Oligom	0.000494527	*
NT	ATP	9.9851e+06	0	1.83743	NAD_NT	6.66183e-05	*
Oligom	ATP	11397933	0.190924	1.83743	NAD_Oligom	9.60951e-05	*
BPTES	Glutamine	6.76989e+06	1.37486	1.81665	BPTES_NAD	0.00885871	*
NAD	Glutamine	4.5169e+06	0.791062	1.81665
NAD+BPTES	Glutamine	9.19546e+06	1.81665	1.81665	NAD_NAD+BPTES	0.00180172	*
NAD+Oligom	Glutamine	4483366	0.780311	1.81665	NAD_NAD+Oligom	0.949998
NT	Glutamine	2610400	0	1.81665	NAD_NT	0.00536979	*
Oligom	Glutamine	4.73429e+06	0.858876	1.81665	NAD_Oligom	0.500069
BPTES	NADH	242832	0.158051	1.80475	BPTES_NAD	0.000590333	*
NAD	NADH	760348	1.80475	1.80475
NAD+BPTES	NADH	734068	1.754	1.80475	NAD_NAD+BPTES	0.8127
NAD+Oligom	NADH	615762	1.50046	1.80475	NAD_NAD+Oligom	0.157719
NT	NADH	217635	0	1.80475	NAD_NT	0.000539274	*
Oligom	NADH	362884	0.737599	1.80475	NAD_Oligom	0.00153025	*
BPTES	Choline	1.70427e+07	-0.654577	1.79311	BPTES_NAD	0.133027
NAD	Choline	7741182	-1.79311	1.79311
NAD+BPTES	Choline	1.17713e+07	-1.18846	1.79311	NAD_NAD+BPTES	0.0391013	*
NAD+Oligom	Choline	8.58029e+06	-1.64464	1.79311	NAD_NAD+Oligom	0.737378
NT	Choline	2.68279e+07	0	1.79311	NAD_NT	0.182719
Oligom	Choline	10620228	-1.33692	1.79311	NAD_Oligom	0.22605
BPTES	Taurine	50178568	0.217442	1.74786	BPTES_NAD	0.0124969	*
NAD	Taurine	30874568	-0.48321	1.74786
NAD+BPTES	Taurine	3.64038e+07	-0.245541	1.74786	NAD_NAD+BPTES	0.0834892
NAD+Oligom	Taurine	12849997	-1.74786	1.74786	NAD_NAD+Oligom	0.000757716	*
NT	Taurine	4.3158e+07	0	1.74786	NAD_NT	0.0101851	*
Oligom	Taurine	20707880	-1.05945	1.74786	NAD_Oligom	0.0157399	*
BPTES	Carbamoylaspartate	163436	0.217126	1.6999	BPTES_NAD	0.000912545	*
NAD	Carbamoylaspartate	43278	-1.6999	1.6999
NAD+BPTES	Carbamoylaspartate	157776	0.166274	1.6999	NAD_NAD+BPTES	0.000378328	*
NAD+Oligom	Carbamoylaspartate	71853.2	-0.968476	1.6999	NAD_NAD+Oligom	0.0389811	*
NT	Carbamoylaspartate	140600	0	1.6999	NAD_NT	0.00054891	*
Oligom	Carbamoylaspartate	124796	-0.172033	1.6999	NAD_Oligom	0.00633014	*
BPTES	IMP	44031	0.339795	1.68969	BPTES_NAD	0.00239331	*
NAD	IMP	112232	1.68969	1.68969
NAD+BPTES	IMP	65772.5	0.91876	1.68969	NAD_NAD+BPTES	0.113598
NAD+Oligom	IMP	40577.2	0.221947	1.68969	NAD_NAD+Oligom	0.00172035	*
NT	IMP	34791.2	0	1.68969	NAD_NT	0.00109701	*
Oligom	IMP	31460.8	-0.145171	1.68969	NAD_Oligom	0.000601955	*
BPTES	Pyridoxal	928597	0.375161	1.45719	BPTES_NAD	0.121018
NAD	Pyridoxal	1.83907e+06	1.36101	1.45719
NAD+BPTES	Pyridoxal	1186092	0.728252	1.45719	NAD_NAD+BPTES	0.291731
NAD+Oligom	Pyridoxal	1.36869e+06	0.934829	1.45719	NAD_NAD+Oligom	0.389439
NT	Pyridoxal	715966	0	1.45719	NAD_NT	0.0664508
Oligom	Pyridoxal	1.96586e+06	1.45719	1.45719	NAD_Oligom	0.845878
BPTES	Phenylalanine	3.3898e+07	0.756471	1.45484	BPTES_NAD	0.488954
NAD	Phenylalanine	3.13006e+07	0.64146	1.45484
NAD+BPTES	Phenylalanine	3.58412e+07	0.836891	1.45484	NAD_NAD+BPTES	0.135454
NAD+Oligom	Phenylalanine	4.20036e+07	1.06578	1.45484	NAD_NAD+Oligom	0.0300152	*
NT	Phenylalanine	2.00657e+07	0	1.45484	NAD_NT	0.201708
Oligom	Phenylalanine	5.50052e+07	1.45484	1.45484	NAD_Oligom	0.000691093	*
BPTES	GTP	1.7677e+06	0.218324	1.41219	BPTES_NAD	0.000142324	*
NAD	GTP	4.04388e+06	1.41219	1.41219
NAD+BPTES	GTP	2133884	0.489929	1.41219	NAD_NAD+BPTES	0.000419079	*
NAD+Oligom	GTP	1.47038e+06	-0.0473652	1.41219	NAD_NAD+Oligom	0.000119642	*
NT	GTP	1.51945e+06	0	1.41219	NAD_NT	6.66183e-05	*
Oligom	GTP	1.55378e+06	0.0322286	1.41219	NAD_Oligom	3.79496e-05	*
BPTES	UDP	3.60297e+06	-0.0246418	1.33127	BPTES_NAD	0.00115296	*
NAD	UDP	1.45655e+06	-1.33127	1.33127
NAD+BPTES	UDP	2.1981e+06	-0.737571	1.33127	NAD_NAD+BPTES	0.00247438	*
NAD+Oligom	UDP	1633123	-1.1662	1.33127	NAD_NAD+Oligom	0.291731
NT	UDP	3.66504e+06	0	1.33127	NAD_NT	0.000601109	*
Oligom	UDP	4.25435e+06	0.215109	1.33127	NAD_Oligom	0.000100598	*
BPTES	N-Acetyl-glutamine	273712	0.777024	1.3296	BPTES_NAD	0.00834794	*
NAD	N-Acetyl-glutamine	166233	0.0575738	1.3296
NAD+BPTES	N-Acetyl-glutamine	261510	0.711236	1.3296	NAD_NAD+BPTES	0.0147327	*
NAD+Oligom	N-Acetyl-glutamine	63553	-1.3296	1.3296	NAD_NAD+Oligom	0.00412023	*
NT	N-Acetyl-glutamine	159730	0	1.3296	NAD_NT	0.798649
Oligom	N-Acetyl-glutamine	93225	-0.776844	1.3296	NAD_Oligom	0.0178605	*
BPTES	Lysine	290968	-0.172986	1.31767	BPTES_NAD	0.0596793
NAD	Lysine	457853	0.481038	1.31767
NAD+BPTES	Lysine	369522	0.171814	1.31767	NAD_NAD+BPTES	0.351005
NAD+Oligom	Lysine	642555	0.969974	1.31767	NAD_NAD+Oligom	0.114809
NT	Lysine	328034	0	1.31767	NAD_NT	0.219693
Oligom	Lysine	817666	1.31767	1.31767	NAD_Oligom	0.00844336	*
BPTES	Glutathione	91839437	-0.0574068	1.31582	BPTES_NAD	0.00118821	*
NAD	Glutathione	237908746	1.31582	1.31582
NAD+BPTES	Glutathione	1.01763e+08	0.0906148	1.31582	NAD_NAD+BPTES	0.00241992	*
NAD+Oligom	Glutathione	8.16088e+07	-0.227796	1.31582	NAD_NAD+Oligom	0.00063572	*
NT	Glutathione	95567533	0	1.31582	NAD_NT	0.000899557	*
Oligom	Glutathione	8.6227e+07	-0.148381	1.31582	NAD_Oligom	0.000663415	*
BPTES	Uric acid	135008	0.329391	1.31576	BPTES_NAD	0.00183493	*
NAD	Uric acid	43163.8	-1.31576	1.31576
NAD+BPTES	Uric acid	126846	0.239426	1.31576	NAD_NAD+BPTES	0.000764631	*
NAD+Oligom	Uric acid	123944	0.206043	1.31576	NAD_NAD+Oligom	0.00739393	*
NT	Uric acid	107449	0	1.31576	NAD_NT	0.0449734	*
Oligom	Uric acid	166465	0.631568	1.31576	NAD_Oligom	0.00554496	*
BPTES	Proline	3.51977e+07	-0.297927	1.31284	BPTES_NAD	0.00061122	*
NAD	Proline	1.07499e+08	1.31284	1.31284
NAD+BPTES	Proline	2.78986e+07	-0.633212	1.31284	NAD_NAD+BPTES	0.000480602	*
NAD+Oligom	Proline	4.16615e+07	-0.0546898	1.31284	NAD_NAD+Oligom	0.000745124	*
NT	Proline	4.32712e+07	0	1.31284	NAD_NT	0.000797704	*
Oligom	Proline	4.78408e+07	0.144836	1.31284	NAD_Oligom	0.000873268	*
BPTES	Gluconic acid	523698	0.215189	1.31211	BPTES_NAD	0.0014134	*
NAD	Gluconic acid	286253	-0.656256	1.31211
NAD+BPTES	Gluconic acid	443160	-0.0257204	1.31211	NAD_NAD+BPTES	0.0178856	*
NAD+Oligom	Gluconic acid	181684	-1.31211	1.31211	NAD_NAD+Oligom	0.00904516	*
NT	Gluconic acid	451131	0	1.31211	NAD_NT	0.00234144	*
Oligom	Gluconic acid	252775	-0.835693	1.31211	NAD_Oligom	0.423399
BPTES	Cysteine	26693.5	0.0162921	1.27735	BPTES_NAD	0.173483
NAD	Cysteine	12912.8	-1.0314	1.27735
NAD+BPTES	Cysteine	23831.2	-0.147342	1.27735	NAD_NAD+BPTES	0.27498
NAD+Oligom	Cysteine	37964.8	0.524464	1.27735	NAD_NAD+Oligom	0.100953
NT	Cysteine	26393.8	0	1.27735	NAD_NT	0.281034
Oligom	Cysteine	63976.5	1.27735	1.27735	NAD_Oligom	0.0105858	*
BPTES	N-Acetylserine	7442829	0.486357	1.26704	BPTES_NAD	0.000593666	*
NAD	N-Acetylserine	3.00398e+06	-0.822618	1.26704
NAD+BPTES	N-Acetylserine	6246617	0.233581	1.26704	NAD_NAD+BPTES	0.00170543	*
NAD+Oligom	N-Acetylserine	2.20755e+06	-1.26704	1.26704	NAD_NAD+Oligom	0.0884026
NT	N-Acetylserine	5.31288e+06	0	1.26704	NAD_NT	0.00182276	*
Oligom	N-Acetylserine	3.63666e+06	-0.546879	1.26704	NAD_Oligom	0.133144
BPTES	Serine	1.01564e+07	0.199018	1.26314	BPTES_NAD	0.195987
NAD	Serine	1.21603e+07	0.458806	1.26314
NAD+BPTES	Serine	1.41164e+07	0.673997	1.26314	NAD_NAD+BPTES	0.127535
NAD+Oligom	Serine	1.82108e+07	1.04142	1.26314	NAD_NAD+Oligom	0.00658625	*
NT	Serine	8847685	0	1.26314	NAD_NT	0.0192495	*
Oligom	Serine	2.1236e+07	1.26314	1.26314	NAD_Oligom	0.000471506	*
