# Supplementary material for: NAD+ regulates nucleotide metabolism and genomic DNA replication
Source: Nat Cell Biol. 2023 Nov 13;25(12):1774–86. doi: 10.1038/s41556-023-01280-z (PMC10709141; doi:10.1038/s41556-023-01280-z)
Supplement: Supplementary file 18 — Numerical source data. [file 41556_2023_1280_MOESM18_ESM.xlsx]

## Sheet: Extended Data Fig 8a
treat	relative_rate	celltype	param
NT	1.0603	BJ-T	Basal OCR
NT	1.02342	BJ-T	Basal OCR
NT	0.979979	BJ-T	Basal OCR
NT	0.974068	BJ-T	Basal OCR
NT	0.962231	BJ-T	Basal OCR
1h NAD	1.35566	BJ-T	Basal OCR
1h NAD	1.00916	BJ-T	Basal OCR
1h NAD	1.00554	BJ-T	Basal OCR
1h NAD	1.04791	BJ-T	Basal OCR
1h NAD	1.02704	BJ-T	Basal OCR
3h NAD	1.11816	BJ-T	Basal OCR
3h NAD	1.08792	BJ-T	Basal OCR
3h NAD	1.09834	BJ-T	Basal OCR
3h NAD	1.07751	BJ-T	Basal OCR
3h NAD	1.09441	BJ-T	Basal OCR
24h NAD	1.10064	BJ-T	Basal OCR
24h NAD	1.20326	BJ-T	Basal OCR
24h NAD	1.20898	BJ-T	Basal OCR
24h NAD	1.08587	BJ-T	Basal OCR
24h NAD	1.14781	BJ-T	Basal OCR
NT	0.892703	HeLa	Basal OCR
NT	1.02457	HeLa	Basal OCR
NT	1.02753	HeLa	Basal OCR
NT	0.949006	HeLa	Basal OCR
NT	1.0342	HeLa	Basal OCR
NT	1.07198	HeLa	Basal OCR
24h NAD	1.42166	HeLa	Basal OCR
24h NAD	1.33276	HeLa	Basal OCR
24h NAD	1.29572	HeLa	Basal OCR
24h NAD	1.22089	HeLa	Basal OCR
24h NAD	1.24756	HeLa	Basal OCR
24h NAD	1.34757	HeLa	Basal OCR
3h NAD	1.01864	HeLa	Basal OCR
3h NAD	1.1194	HeLa	Basal OCR
3h NAD	1.06235	HeLa	Basal OCR
3h NAD	1.0705	HeLa	Basal OCR
3h NAD	1.08976	HeLa	Basal OCR
3h NAD	1.0868	HeLa	Basal OCR
1h NAD	1.13273	HeLa	Basal OCR
1h NAD	1.16755	HeLa	Basal OCR
1h NAD	1.12829	HeLa	Basal OCR
1h NAD	1.1231	HeLa	Basal OCR
1h NAD	1.20682	HeLa	Basal OCR
1h NAD	1.212	HeLa	Basal OCR
NT	1.03842	U2OS	Basal OCR
NT	1.00277	U2OS	Basal OCR
NT	0.993267	U2OS	Basal OCR
NT	0.976634	U2OS	Basal OCR
NT	1.0099	U2OS	Basal OCR
NT	0.97901	U2OS	Basal OCR
24h NAD	0.94099	U2OS	Basal OCR
24h NAD	0.993267	U2OS	Basal OCR
24h NAD	0.90297	U2OS	Basal OCR
24h NAD	0.910099	U2OS	Basal OCR
24h NAD	0.936238	U2OS	Basal OCR
24h NAD	0.929109	U2OS	Basal OCR
3h NAD	0.964752	U2OS	Basal OCR
3h NAD	1.07168	U2OS	Basal OCR
3h NAD	0.88396	U2OS	Basal OCR
3h NAD	1.03604	U2OS	Basal OCR
3h NAD	0.955248	U2OS	Basal OCR
3h NAD	1.09307	U2OS	Basal OCR
1h NAD	1.05267	U2OS	Basal OCR
1h NAD	1.06693	U2OS	Basal OCR
1h NAD	1.06455	U2OS	Basal OCR
1h NAD	1.02653	U2OS	Basal OCR
1h NAD	1.07406	U2OS	Basal OCR
1h NAD	0.99802	U2OS	Basal OCR
NT	1.03292	BJ-T	Proton leak OCR
NT	1.15939	BJ-T	Proton leak OCR
NT	0.885681	BJ-T	Proton leak OCR
NT	0.808602	BJ-T	Proton leak OCR
NT	1.11341	BJ-T	Proton leak OCR
1h NAD	2.98093	BJ-T	Proton leak OCR
1h NAD	0.870725	BJ-T	Proton leak OCR
1h NAD	1.0979	BJ-T	Proton leak OCR
1h NAD	0.904739	BJ-T	Proton leak OCR
1h NAD	1.01183	BJ-T	Proton leak OCR
3h NAD	1.40002	BJ-T	Proton leak OCR
3h NAD	0.927871	BJ-T	Proton leak OCR
3h NAD	1.28317	BJ-T	Proton leak OCR
3h NAD	1.03895	BJ-T	Proton leak OCR
3h NAD	0.953949	BJ-T	Proton leak OCR
24h NAD	0.746461	BJ-T	Proton leak OCR
24h NAD	0.800756	BJ-T	Proton leak OCR
24h NAD	1.38666	BJ-T	Proton leak OCR
24h NAD	0.818705	BJ-T	Proton leak OCR
24h NAD	1.00749	BJ-T	Proton leak OCR
NT	1.00438	HeLa	Proton leak OCR
NT	1.03063	HeLa	Proton leak OCR
NT	1.0372	HeLa	Proton leak OCR
NT	0.876368	HeLa	Proton leak OCR
NT	0.987965	HeLa	Proton leak OCR
NT	1.06346	HeLa	Proton leak OCR
24h NAD	1.18162	HeLa	Proton leak OCR
24h NAD	1.00438	HeLa	Proton leak OCR
24h NAD	1.03392	HeLa	Proton leak OCR
24h NAD	0.945295	HeLa	Proton leak OCR
24h NAD	1.05033	HeLa	Proton leak OCR
24h NAD	1.11926	HeLa	Proton leak OCR
3h NAD	0.915755	HeLa	Proton leak OCR
3h NAD	0.892779	HeLa	Proton leak OCR
3h NAD	0.945295	HeLa	Proton leak OCR
3h NAD	0.919037	HeLa	Proton leak OCR
3h NAD	1.02735	HeLa	Proton leak OCR
3h NAD	0.876368	HeLa	Proton leak OCR
1h NAD	0.938731	HeLa	Proton leak OCR
1h NAD	0.945295	HeLa	Proton leak OCR
1h NAD	1.04376	HeLa	Proton leak OCR
1h NAD	0.948578	HeLa	Proton leak OCR
1h NAD	1.11269	HeLa	Proton leak OCR
1h NAD	1.05033	HeLa	Proton leak OCR
NT	1	U2OS	Proton leak OCR
NT	1.05952	U2OS	Proton leak OCR
NT	0.928571	U2OS	Proton leak OCR
NT	1.05952	U2OS	Proton leak OCR
NT	1.0119	U2OS	Proton leak OCR
NT	0.940476	U2OS	Proton leak OCR
24h NAD	0.583333	U2OS	Proton leak OCR
24h NAD	0.714286	U2OS	Proton leak OCR
24h NAD	0.47619	U2OS	Proton leak OCR
24h NAD	0.619048	U2OS	Proton leak OCR
24h NAD	0.619048	U2OS	Proton leak OCR
24h NAD	0.761905	U2OS	Proton leak OCR
3h NAD	0.714286	U2OS	Proton leak OCR
3h NAD	0.869048	U2OS	Proton leak OCR
3h NAD	0.75	U2OS	Proton leak OCR
3h NAD	0.892857	U2OS	Proton leak OCR
3h NAD	0.761905	U2OS	Proton leak OCR
3h NAD	1.02381	U2OS	Proton leak OCR
1h NAD	0.666667	U2OS	Proton leak OCR
1h NAD	0.654762	U2OS	Proton leak OCR
1h NAD	0.678571	U2OS	Proton leak OCR
1h NAD	0.642857	U2OS	Proton leak OCR
1h NAD	0.857143	U2OS	Proton leak OCR
1h NAD	0.583333	U2OS	Proton leak OCR
NT	0.907255	BJ-T	MRR OCR
NT	1.09298	BJ-T	MRR OCR
NT	1.03303	BJ-T	MRR OCR
NT	0.977197	BJ-T	MRR OCR
NT	0.989537	BJ-T	MRR OCR
1h NAD	1.16789	BJ-T	MRR OCR
1h NAD	0.96643	BJ-T	MRR OCR
1h NAD	1.03801	BJ-T	MRR OCR
1h NAD	1.0569	BJ-T	MRR OCR
1h NAD	1.16122	BJ-T	MRR OCR
3h NAD	1.04662	BJ-T	MRR OCR
3h NAD	1.09997	BJ-T	MRR OCR
3h NAD	1.12023	BJ-T	MRR OCR
3h NAD	1.06485	BJ-T	MRR OCR
3h NAD	1.1288	BJ-T	MRR OCR
24h NAD	1.21333	BJ-T	MRR OCR
24h NAD	1.26725	BJ-T	MRR OCR
24h NAD	1.21501	BJ-T	MRR OCR
24h NAD	1.1968	BJ-T	MRR OCR
24h NAD	1.22062	BJ-T	MRR OCR
NT	1.01227	HeLa	MRR OCR
NT	1.03998	HeLa	MRR OCR
NT	1.03086	HeLa	MRR OCR
NT	0.931349	HeLa	MRR OCR
NT	0.979465	HeLa	MRR OCR
NT	1.00608	HeLa	MRR OCR
24h NAD	1.58165	HeLa	MRR OCR
24h NAD	1.39283	HeLa	MRR OCR
24h NAD	1.3593	HeLa	MRR OCR
24h NAD	1.29733	HeLa	MRR OCR
24h NAD	1.30061	HeLa	MRR OCR
24h NAD	1.3819	HeLa	MRR OCR
3h NAD	0.916403	HeLa	MRR OCR
3h NAD	1.13074	HeLa	MRR OCR
3h NAD	1.05565	HeLa	MRR OCR
3h NAD	1.01592	HeLa	MRR OCR
3h NAD	1.06731	HeLa	MRR OCR
3h NAD	1.06549	HeLa	MRR OCR
1h NAD	1.11361	HeLa	MRR OCR
1h NAD	1.08591	HeLa	MRR OCR
1h NAD	1.08736	HeLa	MRR OCR
1h NAD	1.08518	HeLa	MRR OCR
1h NAD	1.11981	HeLa	MRR OCR
1h NAD	1.13111	HeLa	MRR OCR
NT	1.04258	U2OS	MRR OCR
NT	0.979442	U2OS	MRR OCR
NT	1.02496	U2OS	MRR OCR
NT	0.950073	U2OS	MRR OCR
NT	1.04258	U2OS	MRR OCR
NT	0.960352	U2OS	MRR OCR
24h NAD	1.1395	U2OS	MRR OCR
24h NAD	1.2511	U2OS	MRR OCR
24h NAD	1.19677	U2OS	MRR OCR
24h NAD	1.22467	U2OS	MRR OCR
24h NAD	1.14978	U2OS	MRR OCR
24h NAD	1.20411	U2OS	MRR OCR
3h NAD	1.27606	U2OS	MRR OCR
3h NAD	1.32893	U2OS	MRR OCR
3h NAD	1.2467	U2OS	MRR OCR
3h NAD	1.27606	U2OS	MRR OCR
3h NAD	1.27019	U2OS	MRR OCR
3h NAD	1.28928	U2OS	MRR OCR
1h NAD	1.30543	U2OS	MRR OCR
1h NAD	1.37739	U2OS	MRR OCR
1h NAD	1.14097	U2OS	MRR OCR
1h NAD	1.17034	U2OS	MRR OCR
1h NAD	1.15565	U2OS	MRR OCR
1h NAD	1.31571	U2OS	MRR OCR
NT	0.578212	BJ-T	MRR reserve OCR
NT	1.24253	BJ-T	MRR reserve OCR
NT	1.14709	BJ-T	MRR reserve OCR
NT	0.983924	BJ-T	MRR reserve OCR
NT	1.04825	BJ-T	MRR reserve OCR
1h NAD	0.764186	BJ-T	MRR reserve OCR
1h NAD	0.874566	BJ-T	MRR reserve OCR
1h NAD	1.1078	BJ-T	MRR reserve OCR
1h NAD	1.07622	BJ-T	MRR reserve OCR
1h NAD	1.4497	BJ-T	MRR reserve OCR
3h NAD	0.892832	BJ-T	MRR reserve OCR
3h NAD	1.12589	BJ-T	MRR reserve OCR
3h NAD	1.1673	BJ-T	MRR reserve OCR
3h NAD	1.03765	BJ-T	MRR reserve OCR
3h NAD	1.20273	BJ-T	MRR reserve OCR
24h NAD	1.45562	BJ-T	MRR reserve OCR
24h NAD	1.40483	BJ-T	MRR reserve OCR
24h NAD	1.22796	BJ-T	MRR reserve OCR
24h NAD	1.43529	BJ-T	MRR reserve OCR
24h NAD	1.37718	BJ-T	MRR reserve OCR
NT	1.12782	HeLa	MRR reserve OCR
NT	1.05536	HeLa	MRR reserve OCR
NT	1.03384	HeLa	MRR reserve OCR
NT	0.914744	HeLa	MRR reserve OCR
NT	0.926223	HeLa	MRR reserve OCR
NT	0.942006	HeLa	MRR reserve OCR
24h NAD	1.7355	HeLa	MRR reserve OCR
24h NAD	1.44996	HeLa	MRR reserve OCR
24h NAD	1.42054	HeLa	MRR reserve OCR
24h NAD	1.37104	HeLa	MRR reserve OCR
24h NAD	1.35239	HeLa	MRR reserve OCR
24h NAD	1.4148	HeLa	MRR reserve OCR
3h NAD	0.816453	HeLa	MRR reserve OCR
3h NAD	1.14074	HeLa	MRR reserve OCR
3h NAD	1.04891	HeLa	MRR reserve OCR
3h NAD	0.962812	HeLa	MRR reserve OCR
3h NAD	1.04532	HeLa	MRR reserve OCR
3h NAD	1.0446	HeLa	MRR reserve OCR
1h NAD	1.0941	HeLa	MRR reserve OCR
1h NAD	1.00658	HeLa	MRR reserve OCR
1h NAD	1.04747	HeLa	MRR reserve OCR
1h NAD	1.04819	HeLa	MRR reserve OCR
1h NAD	1.03527	HeLa	MRR reserve OCR
1h NAD	1.05249	HeLa	MRR reserve OCR
NT	1.04615	U2OS	MRR reserve OCR
NT	0.938462	U2OS	MRR reserve OCR
NT	1.08077	U2OS	MRR reserve OCR
NT	0.907692	U2OS	MRR reserve OCR
NT	1.09615	U2OS	MRR reserve OCR
NT	0.930769	U2OS	MRR reserve OCR
24h NAD	1.46154	U2OS	MRR reserve OCR
24h NAD	1.66538	U2OS	MRR reserve OCR
24h NAD	1.67308	U2OS	MRR reserve OCR
24h NAD	1.73077	U2OS	MRR reserve OCR
24h NAD	1.49615	U2OS	MRR reserve OCR
24h NAD	1.65	U2OS	MRR reserve OCR
3h NAD	1.78077	U2OS	MRR reserve OCR
3h NAD	1.74231	U2OS	MRR reserve OCR
3h NAD	1.83462	U2OS	MRR reserve OCR
3h NAD	1.66154	U2OS	MRR reserve OCR
3h NAD	1.78462	U2OS	MRR reserve OCR
3h NAD	1.61154	U2OS	MRR reserve OCR
1h NAD	1.71154	U2OS	MRR reserve OCR
1h NAD	1.88077	U2OS	MRR reserve OCR
1h NAD	1.26538	U2OS	MRR reserve OCR
1h NAD	1.40385	U2OS	MRR reserve OCR
1h NAD	1.28846	U2OS	MRR reserve OCR
1h NAD	1.83077	U2OS	MRR reserve OCR
NT	1.0658	BJ-T	Oligomycin-sensitive OCR
NT	0.996106	BJ-T	Oligomycin-sensitive OCR
NT	0.998926	BJ-T	Oligomycin-sensitive OCR
NT	1.00731	BJ-T	Oligomycin-sensitive OCR
NT	0.931855	BJ-T	Oligomycin-sensitive OCR
1h NAD	1.02911	BJ-T	Oligomycin-sensitive OCR
1h NAD	1.03697	BJ-T	Oligomycin-sensitive OCR
1h NAD	0.986986	BJ-T	Oligomycin-sensitive OCR
1h NAD	1.07667	BJ-T	Oligomycin-sensitive OCR
1h NAD	1.0301	BJ-T	Oligomycin-sensitive OCR
3h NAD	1.06152	BJ-T	Oligomycin-sensitive OCR
3h NAD	1.12007	BJ-T	Oligomycin-sensitive OCR
3h NAD	1.0612	BJ-T	Oligomycin-sensitive OCR
3h NAD	1.08525	BJ-T	Oligomycin-sensitive OCR
3h NAD	1.12263	BJ-T	Oligomycin-sensitive OCR
24h NAD	1.17181	BJ-T	Oligomycin-sensitive OCR
24h NAD	1.28414	BJ-T	Oligomycin-sensitive OCR
24h NAD	1.17328	BJ-T	Oligomycin-sensitive OCR
24h NAD	1.13956	BJ-T	Oligomycin-sensitive OCR
24h NAD	1.176	BJ-T	Oligomycin-sensitive OCR
NT	0.860013	HeLa	Oligomycin-sensitive OCR
NT	1.02264	HeLa	Oligomycin-sensitive OCR
NT	1.02551	HeLa	Oligomycin-sensitive OCR
NT	0.970026	HeLa	Oligomycin-sensitive OCR
NT	1.04751	HeLa	Oligomycin-sensitive OCR
NT	1.0743	HeLa	Oligomycin-sensitive OCR
24h NAD	1.49139	HeLa	Oligomycin-sensitive OCR
24h NAD	1.42921	HeLa	Oligomycin-sensitive OCR
24h NAD	1.37181	HeLa	Oligomycin-sensitive OCR
24h NAD	1.30102	HeLa	Oligomycin-sensitive OCR
24h NAD	1.30389	HeLa	Oligomycin-sensitive OCR
24h NAD	1.4139	HeLa	Oligomycin-sensitive OCR
3h NAD	1.04847	HeLa	Oligomycin-sensitive OCR
3h NAD	1.18622	HeLa	Oligomycin-sensitive OCR
3h NAD	1.09534	HeLa	Oligomycin-sensitive OCR
3h NAD	1.11543	HeLa	Oligomycin-sensitive OCR
3h NAD	1.10778	HeLa	Oligomycin-sensitive OCR
3h NAD	1.14796	HeLa	Oligomycin-sensitive OCR
1h NAD	1.18909	HeLa	Oligomycin-sensitive OCR
1h NAD	1.23214	HeLa	Oligomycin-sensitive OCR
1h NAD	1.15274	HeLa	Oligomycin-sensitive OCR
1h NAD	1.17474	HeLa	Oligomycin-sensitive OCR
1h NAD	1.2331	HeLa	Oligomycin-sensitive OCR
1h NAD	1.25797	HeLa	Oligomycin-sensitive OCR
NT	1.04903	U2OS	Oligomycin-sensitive OCR
NT	0.989599	U2OS	Oligomycin-sensitive OCR
NT	1.00743	U2OS	Oligomycin-sensitive OCR
NT	0.956909	U2OS	Oligomycin-sensitive OCR
NT	1.0104	U2OS	Oligomycin-sensitive OCR
NT	0.986627	U2OS	Oligomycin-sensitive OCR
24h NAD	1.0312	U2OS	Oligomycin-sensitive OCR
24h NAD	1.06389	U2OS	Oligomycin-sensitive OCR
24h NAD	1.00743	U2OS	Oligomycin-sensitive OCR
24h NAD	0.983655	U2OS	Oligomycin-sensitive OCR
24h NAD	1.01634	U2OS	Oligomycin-sensitive OCR
24h NAD	0.971768	U2OS	Oligomycin-sensitive OCR
3h NAD	1.02823	U2OS	Oligomycin-sensitive OCR
3h NAD	1.12333	U2OS	Oligomycin-sensitive OCR
3h NAD	0.921248	U2OS	Oligomycin-sensitive OCR
3h NAD	1.07281	U2OS	Oligomycin-sensitive OCR
3h NAD	1.00446	U2OS	Oligomycin-sensitive OCR
3h NAD	1.10847	U2OS	Oligomycin-sensitive OCR
1h NAD	1.15305	U2OS	Oligomycin-sensitive OCR
1h NAD	1.1679	U2OS	Oligomycin-sensitive OCR
1h NAD	1.16196	U2OS	Oligomycin-sensitive OCR
1h NAD	1.12333	U2OS	Oligomycin-sensitive OCR
1h NAD	1.12927	U2OS	Oligomycin-sensitive OCR
1h NAD	1.10253	U2OS	Oligomycin-sensitive OCR
NT	1.00523	BJ-T	Basal ECAR
NT	1.0587	BJ-T	Basal ECAR
NT	0.944641	BJ-T	Basal ECAR
NT	0.994625	BJ-T	Basal ECAR
NT	0.996807	BJ-T	Basal ECAR
1h NAD	1.09812	BJ-T	Basal ECAR
1h NAD	1.04401	BJ-T	Basal ECAR
1h NAD	1.02505	BJ-T	Basal ECAR
1h NAD	1.07315	BJ-T	Basal ECAR
1h NAD	0.999342	BJ-T	Basal ECAR
3h NAD	0.876085	BJ-T	Basal ECAR
3h NAD	0.993945	BJ-T	Basal ECAR
3h NAD	0.801252	BJ-T	Basal ECAR
3h NAD	0.870164	BJ-T	Basal ECAR
3h NAD	1.02209	BJ-T	Basal ECAR
24h NAD	0.679806	BJ-T	Basal ECAR
24h NAD	0.731213	BJ-T	Basal ECAR
24h NAD	0.655172	BJ-T	Basal ECAR
24h NAD	0.754136	BJ-T	Basal ECAR
24h NAD	0.621696	BJ-T	Basal ECAR
NT	1.11673	HeLa	Basal ECAR
NT	0.942385	HeLa	Basal ECAR
NT	0.987475	HeLa	Basal ECAR
NT	0.985972	HeLa	Basal ECAR
NT	0.99499	HeLa	Basal ECAR
NT	0.972445	HeLa	Basal ECAR
24h NAD	0.523046	HeLa	Basal ECAR
24h NAD	0.754509	HeLa	Basal ECAR
24h NAD	0.468938	HeLa	Basal ECAR
24h NAD	0.592184	HeLa	Basal ECAR
24h NAD	0.411824	HeLa	Basal ECAR
24h NAD	0.462926	HeLa	Basal ECAR
3h NAD	0.362224	HeLa	Basal ECAR
3h NAD	0.5501	HeLa	Basal ECAR
3h NAD	0.287074	HeLa	Basal ECAR
3h NAD	0.443387	HeLa	Basal ECAR
3h NAD	0.1999	HeLa	Basal ECAR
3h NAD	0.32014	HeLa	Basal ECAR
1h NAD	0.518537	HeLa	Basal ECAR
1h NAD	0.390782	HeLa	Basal ECAR
1h NAD	0.428357	HeLa	Basal ECAR
1h NAD	0.50501	HeLa	Basal ECAR
1h NAD	0.359218	HeLa	Basal ECAR
1h NAD	0.44489	HeLa	Basal ECAR
NT	1.04462	U2OS	Basal ECAR
NT	1.13482	U2OS	Basal ECAR
NT	1.00097	U2OS	Basal ECAR
NT	0.765276	U2OS	Basal ECAR
NT	1.26867	U2OS	Basal ECAR
NT	0.785645	U2OS	Basal ECAR
24h NAD	0.404462	U2OS	Basal ECAR
24h NAD	0.451018	U2OS	Basal ECAR
24h NAD	0.334627	U2OS	Basal ECAR
24h NAD	0.57614	U2OS	Basal ECAR
24h NAD	0.337536	U2OS	Basal ECAR
24h NAD	0.660524	U2OS	Basal ECAR
3h NAD	0.302619	U2OS	Basal ECAR
3h NAD	0.512124	U2OS	Basal ECAR
3h NAD	0.180407	U2OS	Basal ECAR
3h NAD	0.445199	U2OS	Basal ECAR
3h NAD	0.238603	U2OS	Basal ECAR
3h NAD	0.587779	U2OS	Basal ECAR
1h NAD	0.378274	U2OS	Basal ECAR
1h NAD	0.296799	U2OS	Basal ECAR
1h NAD	0.27934	U2OS	Basal ECAR
1h NAD	0.328807	U2OS	Basal ECAR
1h NAD	0.541222	U2OS	Basal ECAR
1h NAD	0.325897	U2OS	Basal ECAR
NT	1.05838	BJ-T	Max ECAR
NT	1.07489	BJ-T	Max ECAR
NT	0.969238	BJ-T	Max ECAR
NT	0.986537	BJ-T	Max ECAR
NT	0.910957	BJ-T	Max ECAR
1h NAD	0.99582	BJ-T	Max ECAR
1h NAD	0.932907	BJ-T	Max ECAR
1h NAD	0.945455	BJ-T	Max ECAR
1h NAD	0.944698	BJ-T	Max ECAR
1h NAD	0.90731	BJ-T	Max ECAR
3h NAD	0.922097	BJ-T	Max ECAR
3h NAD	0.956519	BJ-T	Max ECAR
3h NAD	0.842645	BJ-T	Max ECAR
3h NAD	0.859052	BJ-T	Max ECAR
3h NAD	0.954614	BJ-T	Max ECAR
24h NAD	0.787692	BJ-T	Max ECAR
24h NAD	0.776108	BJ-T	Max ECAR
24h NAD	0.745799	BJ-T	Max ECAR
24h NAD	0.829361	BJ-T	Max ECAR
24h NAD	0.708699	BJ-T	Max ECAR
NT	1.0684	HeLa	Max ECAR
NT	0.922137	HeLa	Max ECAR
NT	0.96355	HeLa	Max ECAR
NT	0.993033	HeLa	Max ECAR
NT	1.01707	HeLa	Max ECAR
NT	1.03581	HeLa	Max ECAR
24h NAD	0.744087	HeLa	Max ECAR
24h NAD	0.973023	HeLa	Max ECAR
24h NAD	0.805189	HeLa	Max ECAR
24h NAD	0.818757	HeLa	Max ECAR
24h NAD	0.758791	HeLa	Max ECAR
24h NAD	0.856558	HeLa	Max ECAR
3h NAD	0.484507	HeLa	Max ECAR
3h NAD	0.691185	HeLa	Max ECAR
3h NAD	0.466979	HeLa	Max ECAR
3h NAD	0.643999	HeLa	Max ECAR
3h NAD	0.441006	HeLa	Max ECAR
3h NAD	0.565007	HeLa	Max ECAR
1h NAD	0.643095	HeLa	Max ECAR
1h NAD	0.534865	HeLa	Max ECAR
1h NAD	0.632583	HeLa	Max ECAR
1h NAD	0.667312	HeLa	Max ECAR
1h NAD	0.588642	HeLa	Max ECAR
1h NAD	0.603698	HeLa	Max ECAR
NT	1.02799	U2OS	Max ECAR
NT	1.09371	U2OS	Max ECAR
NT	1.02093	U2OS	Max ECAR
NT	0.79407	U2OS	Max ECAR
NT	1.2257	U2OS	Max ECAR
NT	0.837596	U2OS	Max ECAR
24h NAD	0.61519	U2OS	Max ECAR
24h NAD	0.660782	U2OS	Max ECAR
24h NAD	0.510483	U2OS	Max ECAR
24h NAD	0.738561	U2OS	Max ECAR
24h NAD	0.552141	U2OS	Max ECAR
24h NAD	0.804417	U2OS	Max ECAR
3h NAD	0.506708	U2OS	Max ECAR
3h NAD	0.613733	U2OS	Max ECAR
3h NAD	0.315607	U2OS	Max ECAR
3h NAD	0.557306	U2OS	Max ECAR
3h NAD	0.376436	U2OS	Max ECAR
3h NAD	0.756372	U2OS	Max ECAR
1h NAD	0.534623	U2OS	Max ECAR
1h NAD	0.440097	U2OS	Max ECAR
1h NAD	0.472197	U2OS	Max ECAR
1h NAD	0.508868	U2OS	Max ECAR
1h NAD	0.740443	U2OS	Max ECAR
1h NAD	0.509719	U2OS	Max ECAR
NT	1.24739	BJ-T	Reserve ECAR
NT	1.13247	BJ-T	Reserve ECAR
NT	1.05671	BJ-T	Reserve ECAR
NT	0.957776	BJ-T	Reserve ECAR
NT	0.60565	BJ-T	Reserve ECAR
1h NAD	0.632016	BJ-T	Reserve ECAR
1h NAD	0.537784	BJ-T	Reserve ECAR
1h NAD	0.66239	BJ-T	Reserve ECAR
1h NAD	0.487886	BJ-T	Reserve ECAR
1h NAD	0.580015	BJ-T	Reserve ECAR
3h NAD	1.08573	BJ-T	Reserve ECAR
3h NAD	0.823422	BJ-T	Reserve ECAR
3h NAD	0.989848	BJ-T	Reserve ECAR
3h NAD	0.819534	BJ-T	Reserve ECAR
3h NAD	0.71464	BJ-T	Reserve ECAR
24h NAD	1.17137	BJ-T	Reserve ECAR
24h NAD	0.935768	BJ-T	Reserve ECAR
24h NAD	1.0681	BJ-T	Reserve ECAR
24h NAD	1.09689	BJ-T	Reserve ECAR
24h NAD	1.01811	BJ-T	Reserve ECAR
NT	0.992354	HeLa	Reserve ECAR
NT	0.888531	HeLa	Reserve ECAR
NT	0.924748	HeLa	Reserve ECAR
NT	1.00443	HeLa	Reserve ECAR
NT	1.05272	HeLa	Reserve ECAR
NT	1.13722	HeLa	Reserve ECAR
24h NAD	1.09859	HeLa	Reserve ECAR
24h NAD	1.32555	HeLa	Reserve ECAR
24h NAD	1.34487	HeLa	Reserve ECAR
24h NAD	1.1831	HeLa	Reserve ECAR
24h NAD	1.3159	HeLa	Reserve ECAR
24h NAD	1.48974	HeLa	Reserve ECAR
3h NAD	0.680885	HeLa	Reserve ECAR
3h NAD	0.917505	HeLa	Reserve ECAR
3h NAD	0.758149	HeLa	Reserve ECAR
3h NAD	0.965795	HeLa	Reserve ECAR
3h NAD	0.828169	HeLa	Reserve ECAR
3h NAD	0.958551	HeLa	Reserve ECAR
1h NAD	0.842656	HeLa	Reserve ECAR
1h NAD	0.765392	HeLa	Reserve ECAR
1h NAD	0.960966	HeLa	Reserve ECAR
1h NAD	0.929577	HeLa	Reserve ECAR
1h NAD	0.958551	HeLa	Reserve ECAR
1h NAD	0.857143	HeLa	Reserve ECAR
NT	1.00276	U2OS	Reserve ECAR
NT	1.03591	U2OS	Reserve ECAR
NT	1.04834	U2OS	Reserve ECAR
NT	0.837017	U2OS	Reserve ECAR
NT	1.16436	U2OS	Reserve ECAR
NT	0.911602	U2OS	Reserve ECAR
24h NAD	0.915746	U2OS	Reserve ECAR
24h NAD	0.957182	U2OS	Reserve ECAR
24h NAD	0.758287	U2OS	Reserve ECAR
24h NAD	0.969613	U2OS	Reserve ECAR
24h NAD	0.857735	U2OS	Reserve ECAR
24h NAD	1.01105	U2OS	Reserve ECAR
3h NAD	0.79558	U2OS	Reserve ECAR
3h NAD	0.758287	U2OS	Reserve ECAR
3h NAD	0.509669	U2OS	Reserve ECAR
3h NAD	0.716851	U2OS	Reserve ECAR
3h NAD	0.571823	U2OS	Reserve ECAR
3h NAD	0.994475	U2OS	Reserve ECAR
1h NAD	0.758287	U2OS	Reserve ECAR
1h NAD	0.642265	U2OS	Reserve ECAR
1h NAD	0.745856	U2OS	Reserve ECAR
1h NAD	0.766575	U2OS	Reserve ECAR
1h NAD	1.02348	U2OS	Reserve ECAR
1h NAD	0.770718	U2OS	Reserve ECAR
