# Supplementary material for: NAD+ regulates nucleotide metabolism and genomic DNA replication
Source: Nat Cell Biol. 2023 Nov 13;25(12):1774–86. doi: 10.1038/s41556-023-01280-z (PMC10709141; doi:10.1038/s41556-023-01280-z)
Supplement: Supplementary file 19 — Numerical source data. [file 41556_2023_1280_MOESM19_ESM.xlsx]

## Sheet: Extended Data Fig 9d
sample	value	cell
siCTRL NT	235.041	HeLa
siCTRL NT	170.49	HeLa
siCTRL NT	188.716	HeLa
siCTRL + NAD	371.655	HeLa
siCTRL + NAD	347.353	HeLa
siCTRL + NAD	342.325	HeLa
siSLC25A51 NT	177.295	HeLa
siSLC25A51 NT	180.072	HeLa
siSLC25A51 NT	190.257	HeLa
siSLC25A51 + NAD	212.196	HeLa
siSLC25A51 + NAD	181.374	HeLa
siSLC25A51 + NAD	190.067	HeLa
siCTRL NT	102.291	U2OS
siCTRL NT	89.5845	U2OS
siCTRL + NAD	233.161	U2OS
siCTRL + NAD	239.317	U2OS
siSLC25A51 NT	87.2691	U2OS
siSLC25A51 NT	76.0085	U2OS
siSLC25A51 + NAD	77.1152	U2OS
siSLC25A51 + NAD	83.7488	U2OS

## Sheet: Extended Data Fig 9e
treatment	Norm_count	cell
NT	97.8226	HeLa
NT	105.676	HeLa
NT	100.059	HeLa
NT	102.729	HeLa
NT	98.2106	HeLa
NT	95.5035	HeLa
10 µM	70.1504	HeLa
10 µM	73.8	HeLa
10 µM	72.6128	HeLa
10 µM	71.2961	HeLa
10 µM	71.7581	HeLa
10 µM	71.5133	HeLa
2 µM	68.8246	HeLa
2 µM	73.3519	HeLa
2 µM	73.1717	HeLa
2 µM	72.3818	HeLa
2 µM	71.6657	HeLa
2 µM	73.2503	HeLa
0.5 µM	81.3671	HeLa
0.5 µM	83.0117	HeLa
0.5 µM	83.908	HeLa
0.5 µM	81.5334	HeLa
0.5 µM	82.2079	HeLa
0.5 µM	81.5011	HeLa
100 nM	95.485	HeLa
100 nM	103.417	HeLa
100 nM	103.071	HeLa
100 nM	102.151	HeLa
100 nM	101.454	HeLa
100 nM	104.286	HeLa
50 nM	92.4545	HeLa
50 nM	99.98	HeLa
50 nM	102.784	HeLa
50 nM	104.969	HeLa
50 nM	106.06	HeLa
50 nM	100.151	HeLa
10 nM	98.4693	HeLa
10 nM	109.413	HeLa
10 nM	104.748	HeLa
10 nM	102.322	HeLa
10 nM	100.793	HeLa
10 nM	100.682	HeLa
1 nM	90.006	HeLa
1 nM	96.8062	HeLa
1 nM	98.072	HeLa
1 nM	97.4438	HeLa
1 nM	99.0237	HeLa
1 nM	97.4391	HeLa
NT	102.233	U2OS
NT	99.9534	U2OS
NT	102.492	U2OS
NT	99.7462	U2OS
NT	98.2854	U2OS
NT	97.2909	U2OS
10 µM	106.76	U2OS
10 µM	95.4053	U2OS
10 µM	97.208	U2OS
10 µM	97.0837	U2OS
10 µM	95.799	U2OS
10 µM	94.0275	U2OS
2 µM	108.138	U2OS
2 µM	97.5291	U2OS
2 µM	98.0886	U2OS
2 µM	98.2025	U2OS
2 µM	95.4882	U2OS
2 µM	92.1627	U2OS
0.5 µM	101.145	U2OS
0.5 µM	95.1567	U2OS
0.5 µM	93.0329	U2OS
0.5 µM	93.6131	U2OS
0.5 µM	93.8203	U2OS
0.5 µM	91.1474	U2OS
100 nM	96.0684	U2OS
100 nM	98.8759	U2OS
100 nM	96.431	U2OS
100 nM	94.2761	U2OS
100 nM	99.4872	U2OS
100 nM	92.9811	U2OS
50 nM	80.9117	U2OS
50 nM	99.7255	U2OS
50 nM	98.5237	U2OS
50 nM	99.7151	U2OS
50 nM	96.3481	U2OS
50 nM	94.9288	U2OS
10 nM	97.8089	U2OS
10 nM	94.8045	U2OS
10 nM	87.1588	U2OS
10 nM	90.36	U2OS
10 nM	96.1616	U2OS
10 nM	89.1686	U2OS
1 nM	99.2282	U2OS
1 nM	90.6708	U2OS
1 nM	93.2815	U2OS
1 nM	93.468	U2OS
1 nM	89.5934	U2OS
1 nM	94.1621	U2OS

## Sheet: Extended Data Fig 9f
treat	Norm_count	cell
NT	93.4433	U2OS
NT	100.143	U2OS
NT	100.86	U2OS
NT	101.723	U2OS
NT	104.994	U2OS
NT	98.8371	U2OS
PARPi	53.0671	U2OS
PARPi	52.9592	U2OS
PARPi	55.1283	U2OS
PARPi	54.8355	U2OS
PARPi	52.9939	U2OS
PARPi	50.9211	U2OS
NAD 80 µM	76.9808	U2OS
NAD 80 µM	82.9024	U2OS
NAD 80 µM	85.9768	U2OS
NAD 80 µM	81.3883	U2OS
NAD 80 µM	81.1378	U2OS
NAD 80 µM	72.554	U2OS
NAD 2 mM	70.435	U2OS
NAD 2 mM	79.3117	U2OS
NAD 2 mM	81.1802	U2OS
NAD 2 mM	81.8544	U2OS
NAD 2 mM	79.146	U2OS
NAD 2 mM	71.4252	U2OS
PARPi + NAD 80 µM	42.9191	U2OS
PARPi + NAD 80 µM	45.6044	U2OS
PARPi + NAD 80 µM	48.7636	U2OS
PARPi + NAD 80 µM	54.508	U2OS
PARPi + NAD 80 µM	48.4747	U2OS
PARPi + NAD 80 µM	43.4623	U2OS
PARPi + NAD 2 mM	46.5637	U2OS
PARPi + NAD 2 mM	53.3059	U2OS
PARPi + NAD 2 mM	56.677	U2OS
PARPi + NAD 2 mM	54.8701	U2OS
PARPi + NAD 2 mM	51.761	U2OS
PARPi + NAD 2 mM	43.6511	U2OS

## Sheet: Extended Data Fig 9g
treatment	NORM_count
NT	99.045
NT	97.8172
NT	103.138
NAD	51.1596
NAD	56.4802
NAD	36.8759
PARPi	35.116
PARPi	39.045
PARPi	44.2019
PARPi + NAD	34.543
PARPi + NAD	37.367
PARPi + NAD	25.7844

## Sheet: Extended Data Fig 9h
treat	dead_percent	cell
NT	0.633389	HeLa
NT	0.730814	HeLa
NT	0.515165	HeLa
NT	0.587626	HeLa
NT	0.667659	HeLa
NT	0.653968	HeLa
PARPi	0.678316	HeLa
PARPi	0.724934	HeLa
PARPi	0.88734	HeLa
PARPi	0.731732	HeLa
PARPi	0.597823	HeLa
PARPi	0.864181	HeLa
NAD 80 µM	1.40676	HeLa
NAD 80 µM	1.30199	HeLa
NAD 80 µM	1.45211	HeLa
NAD 80 µM	1.64547	HeLa
NAD 80 µM	1.57377	HeLa
NAD 80 µM	1.20229	HeLa
NAD 2 mM	1.40169	HeLa
NAD 2 mM	1.44109	HeLa
NAD 2 mM	1.49565	HeLa
NAD 2 mM	1.427	HeLa
NAD 2 mM	1.55015	HeLa
NAD 2 mM	1.58963	HeLa
PARPi + NAD 80 µM	1.41074	HeLa
PARPi + NAD 80 µM	1.33315	HeLa
PARPi + NAD 80 µM	1.41881	HeLa
PARPi + NAD 80 µM	1.32959	HeLa
PARPi + NAD 80 µM	1.74858	HeLa
PARPi + NAD 80 µM	1.61176	HeLa
PARPi + NAD 2 mM	1.88565	HeLa
PARPi + NAD 2 mM	1.83301	HeLa
PARPi + NAD 2 mM	1.52459	HeLa
PARPi + NAD 2 mM	1.85222	HeLa
PARPi + NAD 2 mM	1.64613	HeLa
PARPi + NAD 2 mM	1.90613	HeLa

## Sheet: Extended Data Fig 9i
treat	dead_percent	cell
NT	0.920099	MRC5
NT	1.23075	MRC5
NT	0.944297	MRC5
NT	1.10198	MRC5
NT	1.02521	MRC5
NT	1.00242	MRC5
PARPi	2.47621	MRC5
PARPi	2.44821	MRC5
PARPi	2.73256	MRC5
PARPi	2.71149	MRC5
PARPi	2.22862	MRC5
PARPi	2.89917	MRC5
NAD 80 µM	1.78763	MRC5
NAD 80 µM	1.54294	MRC5
NAD 80 µM	1.78696	MRC5
NAD 80 µM	1.82203	MRC5
NAD 80 µM	1.47098	MRC5
NAD 80 µM	1.69453	MRC5
NAD 2 mM	1.02833	MRC5
NAD 2 mM	0.933557	MRC5
NAD 2 mM	1.0344	MRC5
NAD 2 mM	1.01153	MRC5
NAD 2 mM	1.05068	MRC5
NAD 2 mM	1.15481	MRC5
PARPi + NAD 80 µM	1.74918	MRC5
PARPi + NAD 80 µM	2.38905	MRC5
PARPi + NAD 80 µM	2.36273	MRC5
PARPi + NAD 80 µM	2.38997	MRC5
PARPi + NAD 80 µM	2.20486	MRC5
PARPi + NAD 80 µM	1.99779	MRC5
PARPi + NAD 2 mM	1.94408	MRC5
PARPi + NAD 2 mM	1.51606	MRC5
PARPi + NAD 2 mM	1.5986	MRC5
PARPi + NAD 2 mM	2.01529	MRC5
PARPi + NAD 2 mM	1.7301	MRC5
PARPi + NAD 2 mM	1.37904	MRC5

## Sheet: Extended Data Fig 9j
treat	dead_percent	cell
NT	3.00569	U2OS
NT	3.36244	U2OS
NT	3.47225	U2OS
NT	3.26099	U2OS
NT	3.69147	U2OS
NT	3.37569	U2OS
PARPi	3.69537	U2OS
PARPi	3.21548	U2OS
PARPi	3.17982	U2OS
PARPi	3.4427	U2OS
PARPi	3.6205	U2OS
PARPi	3.14746	U2OS
NAD 80 µM	3.3682	U2OS
NAD 80 µM	3.62487	U2OS
NAD 80 µM	3.83133	U2OS
NAD 80 µM	3.71598	U2OS
NAD 80 µM	4.12156	U2OS
NAD 80 µM	2.71347	U2OS
NAD 2 mM	1.49327	U2OS
NAD 2 mM	1.97221	U2OS
NAD 2 mM	1.68478	U2OS
NAD 2 mM	2.32985	U2OS
NAD 2 mM	2.78927	U2OS
NAD 2 mM	2.04973	U2OS
PARPi + NAD 80 µM	3.37522	U2OS
PARPi + NAD 80 µM	3.3032	U2OS
PARPi + NAD 80 µM	3.65805	U2OS
PARPi + NAD 80 µM	4.64377	U2OS
PARPi + NAD 80 µM	4.12494	U2OS
PARPi + NAD 80 µM	3.15575	U2OS
PARPi + NAD 2 mM	1.71273	U2OS
PARPi + NAD 2 mM	2.62359	U2OS
PARPi + NAD 2 mM	3.03854	U2OS
PARPi + NAD 2 mM	4.13566	U2OS
PARPi + NAD 2 mM	4.25754	U2OS
PARPi + NAD 2 mM	3.53928	U2OS

## Sheet: Extended Data Fig 9k
treat	Norm_count	cell
NT	93.5564	U2OS
NT	104.778	U2OS
NT	102.789	U2OS
NT	101.872	U2OS
NT	99.8391	U2OS
NT	97.1659	U2OS
Gem 10nM	24.602	U2OS
Gem 10nM	28.2115	U2OS
Gem 10nM	29.3467	U2OS
Gem 10nM	27.0714	U2OS
Gem 10nM	26.397	U2OS
Gem 10nM	26.5426	U2OS
5-FU	93.9542	U2OS
5-FU	105.258	U2OS
5-FU	104.492	U2OS
5-FU	105.792	U2OS
5-FU	102.027	U2OS
5-FU	96.3363	U2OS
NAD	87.2009	U2OS
NAD	91.2859	U2OS
NAD	102.896	U2OS
NAD	98.7863	U2OS
NAD	95.8851	U2OS
NAD	91.3441	U2OS
NAD + Gem 10nM	25.9361	U2OS
NAD + Gem 10nM	26.0623	U2OS
NAD + Gem 10nM	28.8713	U2OS
NAD + Gem 10nM	29.7106	U2OS
NAD + Gem 10nM	28.847	U2OS
NAD + Gem 10nM	28.5608	U2OS
NAD + 5-FU	83.6399	U2OS
NAD + 5-FU	91.3829	U2OS
NAD + 5-FU	91.2471	U2OS
NAD + 5-FU	95.3515	U2OS
NAD + 5-FU	98.5437	U2OS
NAD + 5-FU	92.9888	U2OS
Gem 2nM	65.7088	U2OS
Gem 2nM	68.1733	U2OS
Gem 2nM	67.6494	U2OS
Gem 2nM	70.7058	U2OS
Gem 2nM	69.7307	U2OS
Gem 2nM	67.9987	U2OS
NAD + Gem 2nM	59.4115	U2OS
NAD + Gem 2nM	60.93	U2OS
NAD + Gem 2nM	58.4752	U2OS
NAD + Gem 2nM	65.1508	U2OS
NAD + Gem 2nM	67.1351	U2OS
NAD + Gem 2nM	69.915	U2OS

## Sheet: Extended Data Fig 9l
treat	dead_percent	cell
NT	1.58206	HeLa
NT	1.39813	HeLa
NT	1.39273	HeLa
NT	1.49381	HeLa
NT	1.55313	HeLa
NT	1.76138	HeLa
Gem 10nM	2.21838	HeLa
Gem 10nM	1.99218	HeLa
Gem 10nM	2.37087	HeLa
Gem 10nM	2.50104	HeLa
Gem 10nM	2.49008	HeLa
Gem 10nM	2.40025	HeLa
5-FU	4.01415	HeLa
5-FU	2.80511	HeLa
5-FU	3.85352	HeLa
5-FU	3.5004	HeLa
5-FU	2.99962	HeLa
5-FU	3.09015	HeLa
NAD	2.56635	HeLa
NAD	2.87821	HeLa
NAD	2.39759	HeLa
NAD	2.69357	HeLa
NAD	2.89922	HeLa
NAD	2.54984	HeLa
NAD + Gem 10nM	5.03995	HeLa
NAD + Gem 10nM	4.62828	HeLa
NAD + Gem 10nM	4.44132	HeLa
NAD + Gem 10nM	5.48086	HeLa
NAD + Gem 10nM	4.63627	HeLa
NAD + Gem 10nM	4.92264	HeLa
NAD + 5-FU	4.89048	HeLa
NAD + 5-FU	5.03648	HeLa
NAD + 5-FU	5.30524	HeLa
NAD + 5-FU	5.30066	HeLa
NAD + 5-FU	4.97943	HeLa
NAD + 5-FU	5.04641	HeLa
Gem 2nM	1.6445	HeLa
Gem 2nM	1.61413	HeLa
Gem 2nM	1.59675	HeLa
Gem 2nM	1.6134	HeLa
Gem 2nM	1.63731	HeLa
Gem 2nM	1.6109	HeLa
NAD + Gem 2nM	4.60389	HeLa
NAD + Gem 2nM	4.20811	HeLa
NAD + Gem 2nM	4.38009	HeLa
NAD + Gem 2nM	4.37423	HeLa
NAD + Gem 2nM	4.87654	HeLa
NAD + Gem 2nM	4.78662	HeLa

## Sheet: Extended Data Fig 9m
treat	dead_percent	cell
NT	1.30758	MRC5
NT	1.36185	MRC5
NT	1.24624	MRC5
NT	1.24155	MRC5
NT	1.01528	MRC5
NT	1.3533	MRC5
Gem 10nM	6.83574	MRC5
Gem 10nM	8.36299	MRC5
Gem 10nM	6.98711	MRC5
Gem 10nM	7.78593	MRC5
Gem 10nM	7.00648	MRC5
Gem 10nM	8.51719	MRC5
5-FU	1.34089	MRC5
5-FU	1.49788	MRC5
5-FU	1.42533	MRC5
5-FU	1.41201	MRC5
5-FU	1.35047	MRC5
5-FU	1.31212	MRC5
NAD	1.43326	MRC5
NAD	1.47144	MRC5
NAD	1.61032	MRC5
NAD	1.61736	MRC5
NAD	1.52036	MRC5
NAD	1.6274	MRC5
NAD + Gem 10nM	4.26443	MRC5
NAD + Gem 10nM	4.3816	MRC5
NAD + Gem 10nM	4.49817	MRC5
NAD + Gem 10nM	4.49672	MRC5
NAD + Gem 10nM	4.74799	MRC5
NAD + Gem 10nM	5.15079	MRC5
NAD + 5-FU	1.35422	MRC5
NAD + 5-FU	1.42006	MRC5
NAD + 5-FU	1.42283	MRC5
NAD + 5-FU	1.74909	MRC5
NAD + 5-FU	1.47431	MRC5
NAD + 5-FU	1.65811	MRC5
Gem 2nM	1.89998	MRC5
Gem 2nM	1.9565	MRC5
Gem 2nM	1.64137	MRC5
Gem 2nM	1.64458	MRC5
Gem 2nM	1.8018	MRC5
Gem 2nM	1.98893	MRC5
NAD + Gem 2nM	1.90555	MRC5
NAD + Gem 2nM	1.7851	MRC5
NAD + Gem 2nM	2.22517	MRC5
NAD + Gem 2nM	2.30065	MRC5
NAD + Gem 2nM	2.62814	MRC5
NAD + Gem 2nM	2.17521	MRC5

[truncated: 1 more sheets: Extended Data Fig 9n]
